# Supplementary material for: Do genome-scale models need exact solvers or clearer standards?
Source: Mol Syst Biol. 2015 Oct 14;11(10):831. doi: 10.15252/msb.20156157 (PMC4631202; doi:10.15252/msb.20156157)
Supplement: Supplementary file 2 — Dataset EV1 [file msb0011-0831-sd2.zip › m_model_collection-master/sbml3/iOG654.xml]

<?xml version='1.0' encoding='UTF-8'?>
<sbml xmlns:fbc="http://www.sbml.org/sbml/level3/version1/fbc/version2" level="3" sboTerm="SBO:0000624" version="1" xmlns="http://www.sbml.org/sbml/level3/version1/core" fbc:required="false">
  <model id="iOG654" fbc:strict="true">
    <listOfUnitDefinitions>
      <unitDefinition id="mmol_per_gDW_per_hr">
        <listOfUnits>
          <unit exponent="1" kind="mole" multiplier="1" scale="-3" />
          <unit exponent="-1" kind="gram" multiplier="1" scale="0" />
          <unit exponent="-1" kind="second" multiplier="3600" scale="0" />
        </listOfUnits>
      </unitDefinition>
    </listOfUnitDefinitions>
    <fbc:listOfObjectives fbc:activeObjective="obj">
      <fbc:objective fbc:id="obj" fbc:type="maximize">
        <fbc:listOfFluxObjectives>
          <fbc:fluxObjective fbc:coefficient="1" fbc:reaction="R_RM00001" />
        </fbc:listOfFluxObjectives>
      </fbc:objective>
    </fbc:listOfObjectives>
    <listOfParameters>
      <parameter constant="true" id="cobra_default_lb" sboTerm="SBO:0000626" units="mmol_per_gDW_per_hr" value="-1000" />
      <parameter constant="true" id="cobra_default_ub" sboTerm="SBO:0000626" units="mmol_per_gDW_per_hr" value="1000" />
      <parameter constant="true" id="cobra_0_bound" sboTerm="SBO:0000626" units="mmol_per_gDW_per_hr" value="0" />
    </listOfParameters>
    <listOfCompartments>
      <compartment constant="true" id="intracellular" name="" />
      <compartment constant="true" id="extracellular" name="" />
    </listOfCompartments>
    <listOfSpecies>
      <species boundaryCondition="false" compartment="intracellular" constant="false" hasOnlySubstanceUnits="false" id="M_C00119" name="5-Phospho-alpha-D-ribose 1-diphosphate" fbc:charge="0" />
      <species boundaryCondition="false" compartment="intracellular" constant="false" hasOnlySubstanceUnits="false" id="M_C00118" name="D-Glyceraldehyde 3-phosphate" fbc:charge="0" />
      <species boundaryCondition="false" compartment="intracellular" constant="false" hasOnlySubstanceUnits="false" id="M_C00117" name="D-Ribose 5-phosphate" fbc:charge="0" />
      <species boundaryCondition="false" compartment="intracellular" constant="false" hasOnlySubstanceUnits="false" id="M_C03263" name="Coproporphyrinogen III" fbc:charge="0" />
      <species boundaryCondition="false" compartment="intracellular" constant="false" hasOnlySubstanceUnits="false" id="M_C00116" name="Glycerol" fbc:charge="0" />
      <species boundaryCondition="false" compartment="intracellular" constant="false" hasOnlySubstanceUnits="false" id="M_C00640" name="(3S)-3-Hydroxyacyl-CoA" fbc:charge="0" />
      <species boundaryCondition="false" compartment="intracellular" constant="false" hasOnlySubstanceUnits="false" id="M_C00258" name="D-Glycerate" fbc:charge="0" />
      <species boundaryCondition="false" compartment="intracellular" constant="false" hasOnlySubstanceUnits="false" id="M_C00257" name="D-Gluconic acid" fbc:charge="0" />
      <species boundaryCondition="false" compartment="intracellular" constant="false" hasOnlySubstanceUnits="false" id="M_C00256" name="(R)-Lactate" fbc:charge="0" />
      <species boundaryCondition="false" compartment="intracellular" constant="false" hasOnlySubstanceUnits="false" id="M_C04454" name="5-Amino-6-(5'-phosphoribitylamino)uracil" fbc:charge="0" />
      <species boundaryCondition="false" compartment="intracellular" constant="false" hasOnlySubstanceUnits="false" id="M_C03451" name="(R)-S-Lactoylglutathione" fbc:charge="0" />
      <species boundaryCondition="false" compartment="intracellular" constant="false" hasOnlySubstanceUnits="false" id="M_C03657" name="1,4-Dihydroxy-2-naphthoate" fbc:charge="0" />
      <species boundaryCondition="false" compartment="intracellular" constant="false" hasOnlySubstanceUnits="false" id="M_C00504" name="Folate" fbc:charge="0" />
      <species boundaryCondition="false" compartment="intracellular" constant="false" hasOnlySubstanceUnits="false" id="M_C00251" name="Chorismate" fbc:charge="0" />
      <species boundaryCondition="false" compartment="intracellular" constant="false" hasOnlySubstanceUnits="false" id="M_C00254" name="Prephenate" fbc:charge="0" />
      <species boundaryCondition="false" compartment="intracellular" constant="false" hasOnlySubstanceUnits="false" id="M_C00255" name="Riboflavin" fbc:charge="0" />
      <species boundaryCondition="false" compartment="intracellular" constant="false" hasOnlySubstanceUnits="false" id="M_C03972" name="2,3,4,5-Tetrahydrodipicolinate" fbc:charge="0" />
      <species boundaryCondition="false" compartment="intracellular" constant="false" hasOnlySubstanceUnits="false" id="M_C00253" name="Nicotinate" fbc:charge="0" />
      <species boundaryCondition="false" compartment="intracellular" constant="false" hasOnlySubstanceUnits="false" id="M_C03871" name="L-2-Amino-6-oxoheptanedioate" fbc:charge="0" />
      <species boundaryCondition="false" compartment="intracellular" constant="false" hasOnlySubstanceUnits="false" id="M_C00111" name="Glycerone phosphate" fbc:charge="0" />
      <species boundaryCondition="false" compartment="intracellular" constant="false" hasOnlySubstanceUnits="false" id="M_C00112" name="CDP" fbc:charge="0" />
      <species boundaryCondition="false" compartment="intracellular" constant="false" hasOnlySubstanceUnits="false" id="M_C03069" name="3-Methylcrotonyl-CoA" fbc:charge="0" />
      <species boundaryCondition="false" compartment="intracellular" constant="false" hasOnlySubstanceUnits="false" id="M_C03794" name="N6-(1,2-Dicarboxyethyl)-AMP" fbc:charge="0" />
      <species boundaryCondition="false" compartment="intracellular" constant="false" hasOnlySubstanceUnits="false" id="M_C00506" name="L-Cysteate" fbc:charge="0" />
      <species boundaryCondition="false" compartment="intracellular" constant="false" hasOnlySubstanceUnits="false" id="M_C00107" name="Dipeptide" fbc:charge="0" />
      <species boundaryCondition="false" compartment="intracellular" constant="false" hasOnlySubstanceUnits="false" id="M_C00106" name="Uracil" fbc:charge="0" />
      <species boundaryCondition="false" compartment="intracellular" constant="false" hasOnlySubstanceUnits="false" id="M_C00109" name="2-Oxobutanoate" fbc:charge="0" />
      <species boundaryCondition="false" compartment="intracellular" constant="false" hasOnlySubstanceUnits="false" id="M_C04302" name="N-(5-Phospho-D-ribosyl)anthranilate" fbc:charge="0" />
      <species boundaryCondition="false" compartment="intracellular" constant="false" hasOnlySubstanceUnits="false" id="M_C00108" name="Anthranilate" fbc:charge="0" />
      <species boundaryCondition="false" compartment="intracellular" constant="false" hasOnlySubstanceUnits="false" id="M_C00103" name="D-Glucose 1-phosphate" fbc:charge="0" />
      <species boundaryCondition="false" compartment="intracellular" constant="false" hasOnlySubstanceUnits="false" id="M_C00105" name="UMP" fbc:charge="0" />
      <species boundaryCondition="false" compartment="intracellular" constant="false" hasOnlySubstanceUnits="false" id="M_C00104" name="IDP" fbc:charge="0" />
      <species boundaryCondition="false" compartment="intracellular" constant="false" hasOnlySubstanceUnits="false" id="M_C03465" name="3-Methyl-2-oxopentanoate" fbc:charge="0" />
      <species boundaryCondition="false" compartment="intracellular" constant="false" hasOnlySubstanceUnits="false" id="M_C00248" name="Lipoamide" fbc:charge="0" />
      <species boundaryCondition="false" compartment="intracellular" constant="false" hasOnlySubstanceUnits="false" id="M_C04442" name="2-Dehydro-3-deoxy-6-phospho-D-gluconate" fbc:charge="0" />
      <species boundaryCondition="false" compartment="intracellular" constant="false" hasOnlySubstanceUnits="false" id="M_C00249" name="Hexadecanoic acid" fbc:charge="0" />
      <species boundaryCondition="false" compartment="intracellular" constant="false" hasOnlySubstanceUnits="false" id="M_C03460" name="2-Methylprop-2-enoyl-CoA" fbc:charge="0" />
      <species boundaryCondition="false" compartment="intracellular" constant="false" hasOnlySubstanceUnits="false" id="M_C07086" name="Phenylacetic acid" fbc:charge="0" />
      <species boundaryCondition="false" compartment="intracellular" constant="false" hasOnlySubstanceUnits="false" id="M_C04640" name="2-(Formamido)-N1-(5'-phosphoribosyl)acetamidine" fbc:charge="0" />
      <species boundaryCondition="false" compartment="extracellular" constant="false" hasOnlySubstanceUnits="false" id="M_CE06701" name="Phosphonate (E)" fbc:charge="0" />
      <species boundaryCondition="false" compartment="intracellular" constant="false" hasOnlySubstanceUnits="false" id="M_C00242" name="Guanine" fbc:charge="0" />
      <species boundaryCondition="false" compartment="intracellular" constant="false" hasOnlySubstanceUnits="false" id="M_C00244" name="Nitrate" fbc:charge="0" />
      <species boundaryCondition="false" compartment="intracellular" constant="false" hasOnlySubstanceUnits="false" id="M_C00100" name="Propanoyl-CoA" fbc:charge="0" />
      <species boundaryCondition="false" compartment="intracellular" constant="false" hasOnlySubstanceUnits="false" id="M_C00101" name="Tetrahydrofolate" fbc:charge="0" />
      <species boundaryCondition="false" compartment="intracellular" constant="false" hasOnlySubstanceUnits="false" id="M_C00655" name="Xanthosine 5'-phosphate" fbc:charge="0" />
      <species boundaryCondition="false" compartment="intracellular" constant="false" hasOnlySubstanceUnits="false" id="M_C00658" name="trans-2,3-Dehydroacyl-CoA" fbc:charge="0" />
      <species boundaryCondition="false" compartment="intracellular" constant="false" hasOnlySubstanceUnits="false" id="M_C00138" name="Reduced ferredoxin" fbc:charge="0" />
      <species boundaryCondition="false" compartment="intracellular" constant="false" hasOnlySubstanceUnits="false" id="M_C04332" name="6,7-Dimethyl-8-(1-D-ribityl)lumazine" fbc:charge="0" />
      <species boundaryCondition="false" compartment="intracellular" constant="false" hasOnlySubstanceUnits="false" id="M_C03287" name="L-Glutamyl 5-phosphate" fbc:charge="0" />
      <species boundaryCondition="false" compartment="intracellular" constant="false" hasOnlySubstanceUnits="false" id="M_C00136" name="Butanoyl-CoA" fbc:charge="0" />
      <species boundaryCondition="false" compartment="intracellular" constant="false" hasOnlySubstanceUnits="false" id="M_C00135" name="L-Histidine" fbc:charge="0" />
      <species boundaryCondition="false" compartment="intracellular" constant="false" hasOnlySubstanceUnits="false" id="M_C00139" name="Oxidized ferredoxin" fbc:charge="0" />
      <species boundaryCondition="false" compartment="intracellular" constant="false" hasOnlySubstanceUnits="false" id="M_C04638" name="2,3-Bis-O-(geranylgeranyl)glycerol 1-phosphate" fbc:charge="0" />
      <species boundaryCondition="false" compartment="intracellular" constant="false" hasOnlySubstanceUnits="false" id="M_C00239" name="dCMP" fbc:charge="0" />
      <species boundaryCondition="false" compartment="intracellular" constant="false" hasOnlySubstanceUnits="false" id="M_C00238" name="Potassium" fbc:charge="0" />
      <species boundaryCondition="false" compartment="intracellular" constant="false" hasOnlySubstanceUnits="false" id="M_C00236" name="3-Phospho-D-glyceroyl phosphate" fbc:charge="0" />
      <species boundaryCondition="false" compartment="intracellular" constant="false" hasOnlySubstanceUnits="false" id="M_C00235" name="Dimethylallyl diphosphate" fbc:charge="0" />
      <species boundaryCondition="false" compartment="intracellular" constant="false" hasOnlySubstanceUnits="false" id="M_C00234" name="10-Formyltetrahydrofolate" fbc:charge="0" />
      <species boundaryCondition="false" compartment="intracellular" constant="false" hasOnlySubstanceUnits="false" id="M_C03479" name="5-Formyltetrahydrofolate" fbc:charge="0" />
      <species boundaryCondition="false" compartment="intracellular" constant="false" hasOnlySubstanceUnits="false" id="M_C00232" name="Succinate semialdehyde" fbc:charge="0" />
      <species boundaryCondition="false" compartment="intracellular" constant="false" hasOnlySubstanceUnits="false" id="M_C00522" name="(R)-Pantoate" fbc:charge="0" />
      <species boundaryCondition="false" compartment="intracellular" constant="false" hasOnlySubstanceUnits="false" id="M_C00233" name="4-Methyl-2-oxopentanoate" fbc:charge="0" />
      <species boundaryCondition="false" compartment="intracellular" constant="false" hasOnlySubstanceUnits="false" id="M_C00526" name="Deoxyuridine" fbc:charge="0" />
      <species boundaryCondition="false" compartment="intracellular" constant="false" hasOnlySubstanceUnits="false" id="M_C03082" name="4-Phospho-L-aspartate" fbc:charge="0" />
      <species boundaryCondition="false" compartment="intracellular" constant="false" hasOnlySubstanceUnits="false" id="M_C00130" name="IMP" fbc:charge="0" />
      <species boundaryCondition="false" compartment="intracellular" constant="false" hasOnlySubstanceUnits="false" id="M_C00623" name="Glycerol 1-phosphate" fbc:charge="0" />
      <species boundaryCondition="false" compartment="intracellular" constant="false" hasOnlySubstanceUnits="false" id="M_C00624" name="N-Acetyl-L-glutamate" fbc:charge="0" />
      <species boundaryCondition="false" compartment="intracellular" constant="false" hasOnlySubstanceUnits="false" id="M_C00134" name="Putrescine" fbc:charge="0" />
      <species boundaryCondition="false" compartment="intracellular" constant="false" hasOnlySubstanceUnits="false" id="M_C00921" name="Dihydropteroate" fbc:charge="0" />
      <species boundaryCondition="false" compartment="intracellular" constant="false" hasOnlySubstanceUnits="false" id="M_C00131" name="dATP" fbc:charge="0" />
      <species boundaryCondition="false" compartment="intracellular" constant="false" hasOnlySubstanceUnits="false" id="M_C00620" name="D-Ribose 1-phosphate" fbc:charge="0" />
      <species boundaryCondition="false" compartment="intracellular" constant="false" hasOnlySubstanceUnits="false" id="M_C00125" name="Ferricytochrome c" fbc:charge="0" />
      <species boundaryCondition="false" compartment="intracellular" constant="false" hasOnlySubstanceUnits="false" id="M_C00124" name="D-Galactose" fbc:charge="0" />
      <species boundaryCondition="false" compartment="intracellular" constant="false" hasOnlySubstanceUnits="false" id="M_C00126" name="Ferrocytochrome c" fbc:charge="0" />
      <species boundaryCondition="false" compartment="intracellular" constant="false" hasOnlySubstanceUnits="false" id="M_C00129" name="Isopentenyl diphosphate" fbc:charge="0" />
      <species boundaryCondition="false" compartment="intracellular" constant="false" hasOnlySubstanceUnits="false" id="M_C04421" name="N-Succinyl-LL-2,6-diaminoheptanedioate" fbc:charge="0" />
      <species boundaryCondition="false" compartment="intracellular" constant="false" hasOnlySubstanceUnits="false" id="M_C00227" name="Acetyl phosphate" fbc:charge="0" />
      <species boundaryCondition="false" compartment="intracellular" constant="false" hasOnlySubstanceUnits="false" id="M_C04424" name="S-(2-Methylpropanoyl)-dihydrolipoamide" fbc:charge="0" />
      <species boundaryCondition="false" compartment="intracellular" constant="false" hasOnlySubstanceUnits="false" id="M_C00229" name="Acyl-carrier protein" fbc:charge="0" />
      <species boundaryCondition="false" compartment="intracellular" constant="false" hasOnlySubstanceUnits="false" id="M_C00224" name="Adenylylsulfate" fbc:charge="0" />
      <species boundaryCondition="false" compartment="intracellular" constant="false" hasOnlySubstanceUnits="false" id="M_C03373" name="Aminoimidazole ribotide" fbc:charge="0" />
      <species boundaryCondition="false" compartment="intracellular" constant="false" hasOnlySubstanceUnits="false" id="M_C00533" name="Nitric oxide" fbc:charge="0" />
      <species boundaryCondition="false" compartment="intracellular" constant="false" hasOnlySubstanceUnits="false" id="M_C00222" name="3-Oxopropanoate" fbc:charge="0" />
      <species boundaryCondition="false" compartment="intracellular" constant="false" hasOnlySubstanceUnits="false" id="M_C00937" name="(R)-Lactaldehyde" fbc:charge="0" />
      <species boundaryCondition="false" compartment="intracellular" constant="false" hasOnlySubstanceUnits="false" id="M_C00536" name="Triphosphate" fbc:charge="0" />
      <species boundaryCondition="false" compartment="intracellular" constant="false" hasOnlySubstanceUnits="false" id="M_C03684" name="6-Pyruvoyltetrahydropterin" fbc:charge="0" />
      <species boundaryCondition="false" compartment="intracellular" constant="false" hasOnlySubstanceUnits="false" id="M_C03175" name="Shikimate 3-phosphate" fbc:charge="0" />
      <species boundaryCondition="false" compartment="intracellular" constant="false" hasOnlySubstanceUnits="false" id="M_C04327" name="4-Methyl-5-(2-phosphoethyl)-thiazole" fbc:charge="0" />
      <species boundaryCondition="false" compartment="intracellular" constant="false" hasOnlySubstanceUnits="false" id="M_C03078" name="4-Guanidinobutanamide" fbc:charge="0" />
      <species boundaryCondition="false" compartment="intracellular" constant="false" hasOnlySubstanceUnits="false" id="M_C00636" name="D-Mannose 1-phosphate" fbc:charge="0" />
      <species boundaryCondition="false" compartment="intracellular" constant="false" hasOnlySubstanceUnits="false" id="M_C00630" name="2-Methylpropanoyl-CoA" fbc:charge="0" />
      <species boundaryCondition="false" compartment="intracellular" constant="false" hasOnlySubstanceUnits="false" id="M_C00120" name="Biotin" fbc:charge="0" />
      <species boundaryCondition="false" compartment="intracellular" constant="false" hasOnlySubstanceUnits="false" id="M_C00121" name="D-Ribose" fbc:charge="0" />
      <species boundaryCondition="false" compartment="intracellular" constant="false" hasOnlySubstanceUnits="false" id="M_C00931" name="Porphobilinogen" fbc:charge="0" />
      <species boundaryCondition="false" compartment="intracellular" constant="false" hasOnlySubstanceUnits="false" id="M_C00631" name="2-Phospho-D-glycerate" fbc:charge="0" />
      <species boundaryCondition="false" compartment="intracellular" constant="false" hasOnlySubstanceUnits="false" id="M_C00122" name="Fumarate" fbc:charge="0" />
      <species boundaryCondition="false" compartment="intracellular" constant="false" hasOnlySubstanceUnits="false" id="M_C00123" name="L-Leucine" fbc:charge="0" />
      <species boundaryCondition="false" compartment="intracellular" constant="false" hasOnlySubstanceUnits="false" id="M_C00214" name="Thymidine" fbc:charge="0" />
      <species boundaryCondition="false" compartment="intracellular" constant="false" hasOnlySubstanceUnits="false" id="M_C00407" name="L-Isoleucine" fbc:charge="0" />
      <species boundaryCondition="false" compartment="intracellular" constant="false" hasOnlySubstanceUnits="false" id="M_C00212" name="Adenosine" fbc:charge="0" />
      <species boundaryCondition="false" compartment="intracellular" constant="false" hasOnlySubstanceUnits="false" id="M_C00213" name="Sarcosine" fbc:charge="0" />
      <species boundaryCondition="false" compartment="intracellular" constant="false" hasOnlySubstanceUnits="false" id="M_C00013" name="Pyrophosphate" fbc:charge="0" />
      <species boundaryCondition="false" compartment="intracellular" constant="false" hasOnlySubstanceUnits="false" id="M_C04411" name="3-Isopropylmalate" fbc:charge="0" />
      <species boundaryCondition="false" compartment="intracellular" constant="false" hasOnlySubstanceUnits="false" id="M_C00010" name="CoA" fbc:charge="0" />
      <species boundaryCondition="false" compartment="intracellular" constant="false" hasOnlySubstanceUnits="false" id="M_C00011" name="CO2" fbc:charge="0" />
      <species boundaryCondition="false" compartment="intracellular" constant="false" hasOnlySubstanceUnits="false" id="M_C03838" name="5'-Phosphoribosylglycinamide" fbc:charge="0" />
      <species boundaryCondition="false" compartment="intracellular" constant="false" hasOnlySubstanceUnits="false" id="M_C04556" name="4-Amino-2-methyl-5-phosphomethylpyrimidine" fbc:charge="0" />
      <species boundaryCondition="false" compartment="intracellular" constant="false" hasOnlySubstanceUnits="false" id="M_C03024" name="Reduced flavoprotein" fbc:charge="0" />
      <species boundaryCondition="false" compartment="intracellular" constant="false" hasOnlySubstanceUnits="false" id="M_C03160" name="2-Succinylbenzoyl-CoA" fbc:charge="0" />
      <species boundaryCondition="false" compartment="intracellular" constant="false" hasOnlySubstanceUnits="false" id="M_C04691" name="2-Dehydro-3-deoxy-D-arabino-heptonate 7-phosphate" fbc:charge="0" />
      <species boundaryCondition="false" compartment="intracellular" constant="false" hasOnlySubstanceUnits="false" id="M_C00601" name="Phenylacetaldehyde" fbc:charge="0" />
      <species boundaryCondition="false" compartment="intracellular" constant="false" hasOnlySubstanceUnits="false" id="M_C03161" name="Oxidized flavoprotein" fbc:charge="0" />
      <species boundaryCondition="false" compartment="intracellular" constant="false" hasOnlySubstanceUnits="false" id="M_C02693" name="Indole-3-acetamide" fbc:charge="0" />
      <species boundaryCondition="false" compartment="intracellular" constant="false" hasOnlySubstanceUnits="false" id="M_C02430" name="L-Methionyl-tRNA" fbc:charge="0" />
      <species boundaryCondition="false" compartment="intracellular" constant="false" hasOnlySubstanceUnits="false" id="M_C00016" name="FAD" fbc:charge="0" />
      <species boundaryCondition="false" compartment="intracellular" constant="false" hasOnlySubstanceUnits="false" id="M_C02593" name="Tetradecanoyl-CoA" fbc:charge="0" />
      <species boundaryCondition="false" compartment="intracellular" constant="false" hasOnlySubstanceUnits="false" id="M_C00015" name="UDP" fbc:charge="0" />
      <species boundaryCondition="false" compartment="intracellular" constant="false" hasOnlySubstanceUnits="false" id="M_C00014" name="NH3" fbc:charge="0" />
      <species boundaryCondition="false" compartment="intracellular" constant="false" hasOnlySubstanceUnits="false" id="M_C06510" name="Adenosine-GDP-cobinamide" fbc:charge="0" />
      <species boundaryCondition="false" compartment="intracellular" constant="false" hasOnlySubstanceUnits="false" id="M_C00019" name="S-Adenosyl-L-methionine" fbc:charge="0" />
      <species boundaryCondition="false" compartment="intracellular" constant="false" hasOnlySubstanceUnits="false" id="M_C00418" name="(R)-Mevalonate" fbc:charge="0" />
      <species boundaryCondition="false" compartment="intracellular" constant="false" hasOnlySubstanceUnits="false" id="M_C06509" name="Adenosyl cobinamide phosphate" fbc:charge="0" />
      <species boundaryCondition="false" compartment="intracellular" constant="false" hasOnlySubstanceUnits="false" id="M_C06508" name="Adenosyl cobinamide" fbc:charge="0" />
      <species boundaryCondition="false" compartment="intracellular" constant="false" hasOnlySubstanceUnits="false" id="M_C06701" name="Phosphonate" fbc:charge="0" />
      <species boundaryCondition="false" compartment="intracellular" constant="false" hasOnlySubstanceUnits="false" id="M_C00204" name="2-Dehydro-3-deoxy-D-gluconate" fbc:charge="0" />
      <species boundaryCondition="false" compartment="intracellular" constant="false" hasOnlySubstanceUnits="false" id="M_C06505" name="Cob(I)yrinate a,c diamide" fbc:charge="0" />
      <species boundaryCondition="false" compartment="extracellular" constant="false" hasOnlySubstanceUnits="false" id="M_CE00623" name="Glycerol 1-phosphate (E)" fbc:charge="0" />
      <species boundaryCondition="false" compartment="intracellular" constant="false" hasOnlySubstanceUnits="false" id="M_C00206" name="dADP" fbc:charge="0" />
      <species boundaryCondition="false" compartment="intracellular" constant="false" hasOnlySubstanceUnits="false" id="M_C06504" name="Cob(II)yrinate a,c diamide" fbc:charge="0" />
      <species boundaryCondition="false" compartment="intracellular" constant="false" hasOnlySubstanceUnits="false" id="M_C06507" name="Adenosyl cobyrinate hexaamide" fbc:charge="0" />
      <species boundaryCondition="false" compartment="intracellular" constant="false" hasOnlySubstanceUnits="false" id="M_C00001" name="H2O" fbc:charge="0" />
      <species boundaryCondition="false" compartment="intracellular" constant="false" hasOnlySubstanceUnits="false" id="M_C00002" name="ATP" fbc:charge="0" />
      <species boundaryCondition="false" compartment="intracellular" constant="false" hasOnlySubstanceUnits="false" id="M_C06506" name="Adenosyl cobyrinate a,c diamide" fbc:charge="0" />
      <species boundaryCondition="false" compartment="intracellular" constant="false" hasOnlySubstanceUnits="false" id="M_C00209" name="Oxalate" fbc:charge="0" />
      <species boundaryCondition="false" compartment="intracellular" constant="false" hasOnlySubstanceUnits="false" id="M_C06112" name="L-Glutamyl-tRNA(Gln)" fbc:charge="0" />
      <species boundaryCondition="false" compartment="intracellular" constant="false" hasOnlySubstanceUnits="false" id="M_C00415" name="Dihydrofolate" fbc:charge="0" />
      <species boundaryCondition="false" compartment="intracellular" constant="false" hasOnlySubstanceUnits="false" id="M_C06113" name="L-Aspartyl-tRNA(Asn)" fbc:charge="0" />
      <species boundaryCondition="false" compartment="intracellular" constant="false" hasOnlySubstanceUnits="false" id="M_C00417" name="cis-Aconitate" fbc:charge="0" />
      <species boundaryCondition="false" compartment="intracellular" constant="false" hasOnlySubstanceUnits="false" id="M_C04181" name="3-Hydroxy-3-methyl-2-oxobutanoic acid" fbc:charge="0" />
      <species boundaryCondition="false" compartment="intracellular" constant="false" hasOnlySubstanceUnits="false" id="M_C00004" name="NADH" fbc:charge="0" />
      <species boundaryCondition="false" compartment="intracellular" constant="false" hasOnlySubstanceUnits="false" id="M_C00617" name="UDP-D-galacturonate" fbc:charge="0" />
      <species boundaryCondition="false" compartment="intracellular" constant="false" hasOnlySubstanceUnits="false" id="M_C00003" name="NAD+" fbc:charge="0" />
      <species boundaryCondition="false" compartment="intracellular" constant="false" hasOnlySubstanceUnits="false" id="M_C04405" name="(2S,3S)-3-Hydroxy-2-methylbutanoyl-CoA" fbc:charge="0" />
      <species boundaryCondition="false" compartment="intracellular" constant="false" hasOnlySubstanceUnits="false" id="M_C00006" name="NADP+" fbc:charge="0" />
      <species boundaryCondition="false" compartment="intracellular" constant="false" hasOnlySubstanceUnits="false" id="M_C00005" name="NADPH" fbc:charge="0" />
      <species boundaryCondition="false" compartment="intracellular" constant="false" hasOnlySubstanceUnits="false" id="M_C03428" name="Presqualene diphosphate" fbc:charge="0" />
      <species boundaryCondition="false" compartment="intracellular" constant="false" hasOnlySubstanceUnits="false" id="M_C03427" name="Prephytoene diphosphate" fbc:charge="0" />
      <species boundaryCondition="false" compartment="intracellular" constant="false" hasOnlySubstanceUnits="false" id="M_C00008" name="ADP" fbc:charge="0" />
      <species boundaryCondition="false" compartment="intracellular" constant="false" hasOnlySubstanceUnits="false" id="M_C00007" name="Oxygen" fbc:charge="0" />
      <species boundaryCondition="false" compartment="intracellular" constant="false" hasOnlySubstanceUnits="false" id="M_C00009" name="Orthophosphate" fbc:charge="0" />
      <species boundaryCondition="false" compartment="intracellular" constant="false" hasOnlySubstanceUnits="false" id="M_C06228" name="Ferrichrome" fbc:charge="0" />
      <species boundaryCondition="false" compartment="intracellular" constant="false" hasOnlySubstanceUnits="false" id="M_C02412" name="Glycyl-tRNA(Gly)" fbc:charge="0" />
      <species boundaryCondition="false" compartment="intracellular" constant="false" hasOnlySubstanceUnits="false" id="M_C16850" name="2-Amino-3,7-dideoxy-D-threo-hept-6-ulosonic acid" fbc:charge="0" />
      <species boundaryCondition="false" compartment="intracellular" constant="false" hasOnlySubstanceUnits="false" id="M_C05824" name="S-Sulfo-L-cysteine" fbc:charge="0" />
      <species boundaryCondition="false" compartment="intracellular" constant="false" hasOnlySubstanceUnits="false" id="M_C05923" name="2,5-Diaminopyrimidine nucleoside triphosphate" fbc:charge="0" />
      <species boundaryCondition="false" compartment="intracellular" constant="false" hasOnlySubstanceUnits="false" id="M_C05924" name="Molybdopterin" fbc:charge="0" />
      <species boundaryCondition="false" compartment="intracellular" constant="false" hasOnlySubstanceUnits="false" id="M_C05922" name="Formamidopyrimidine nucleoside triphosphate" fbc:charge="0" />
      <species boundaryCondition="false" compartment="intracellular" constant="false" hasOnlySubstanceUnits="false" id="M_C09820" name="Benzoylsuccinyl-CoA" fbc:charge="0" />
      <species boundaryCondition="false" compartment="intracellular" constant="false" hasOnlySubstanceUnits="false" id="M_C05925" name="Dihydroneopterin phosphate" fbc:charge="0" />
      <species boundaryCondition="false" compartment="extracellular" constant="false" hasOnlySubstanceUnits="false" id="M_CE00116" name="Glycerol (E)" fbc:charge="0" />
      <species boundaryCondition="false" compartment="intracellular" constant="false" hasOnlySubstanceUnits="false" id="M_C04677" name="1-(5'-Phosphoribosyl)-5-amino-4-imidazolecarboxamide" fbc:charge="0" />
      <species boundaryCondition="false" compartment="intracellular" constant="false" hasOnlySubstanceUnits="false" id="M_C12147" name="L-Threonine O-3-phosphate" fbc:charge="0" />
      <species boundaryCondition="false" compartment="intracellular" constant="false" hasOnlySubstanceUnits="false" id="M_C06237" name="(R)-3-Hydroxy-3-methyl-2-oxobutanoate" fbc:charge="0" />
      <species boundaryCondition="false" compartment="intracellular" constant="false" hasOnlySubstanceUnits="false" id="M_C05817" name="2-Succinyl-6-hydroxy-2,4-cyclohexadiene-1-carboxylate" fbc:charge="0" />
      <species boundaryCondition="false" compartment="intracellular" constant="false" hasOnlySubstanceUnits="false" id="M_C05818" name="2-Demethylmenaquinone" fbc:charge="0" />
      <species boundaryCondition="false" compartment="intracellular" constant="false" hasOnlySubstanceUnits="false" id="M_C02406" name="Formylkynurenine" fbc:charge="0" />
      <species boundaryCondition="false" compartment="intracellular" constant="false" hasOnlySubstanceUnits="false" id="M_C05819" name="Menaquinol" fbc:charge="0" />
      <species boundaryCondition="false" compartment="extracellular" constant="false" hasOnlySubstanceUnits="false" id="M_CE00504" name="Folate (E)" fbc:charge="0" />
      <species boundaryCondition="false" compartment="extracellular" constant="false" hasOnlySubstanceUnits="false" id="M_CE00106" name="Uracil (E)" fbc:charge="0" />
      <species boundaryCondition="false" compartment="intracellular" constant="false" hasOnlySubstanceUnits="false" id="M_C09819" name="(Hydroxymethylphenyl)succinyl-CoA" fbc:charge="0" />
      <species boundaryCondition="false" compartment="extracellular" constant="false" hasOnlySubstanceUnits="false" id="M_CE00107" name="Dipeptide (E)" fbc:charge="0" />
      <species boundaryCondition="false" compartment="intracellular" constant="false" hasOnlySubstanceUnits="false" id="M_C02565" name="N-Methylhydantoin" fbc:charge="0" />
      <species boundaryCondition="false" compartment="intracellular" constant="false" hasOnlySubstanceUnits="false" id="M_C04666" name="D-erythro-1-(Imidazol-4-yl)glycerol 3-phosphate" fbc:charge="0" />
      <species boundaryCondition="false" compartment="intracellular" constant="false" hasOnlySubstanceUnits="false" id="M_C16848" name="6-Deoxy-5-ketofructose 1-phosphate" fbc:charge="0" />
      <species boundaryCondition="false" compartment="intracellular" constant="false" hasOnlySubstanceUnits="false" id="M_C04590" name="sn-3-O-(Geranylgeranyl)glycerol 1-phosphate" fbc:charge="0" />
      <species boundaryCondition="false" compartment="intracellular" constant="false" hasOnlySubstanceUnits="false" id="M_C03125" name="L-Cysteinyl-tRNA(Cys)" fbc:charge="0" />
      <species boundaryCondition="false" compartment="extracellular" constant="false" hasOnlySubstanceUnits="false" id="M_CE00037" name="Glycine (E)" fbc:charge="0" />
      <species boundaryCondition="false" compartment="extracellular" constant="false" hasOnlySubstanceUnits="false" id="M_CE00038" name="Zinc (E)" fbc:charge="0" />
      <species boundaryCondition="false" compartment="extracellular" constant="false" hasOnlySubstanceUnits="false" id="M_CE00135" name="L-Histidine (E)" fbc:charge="0" />
      <species boundaryCondition="false" compartment="intracellular" constant="false" hasOnlySubstanceUnits="false" id="M_C00441" name="L-Aspartate 4-semialdehyde" fbc:charge="0" />
      <species boundaryCondition="false" compartment="intracellular" constant="false" hasOnlySubstanceUnits="false" id="M_C00446" name="alpha-D-Galactose 1-phosphate" fbc:charge="0" />
      <species boundaryCondition="false" compartment="intracellular" constant="false" hasOnlySubstanceUnits="false" id="M_C00445" name="5,10-Methenyltetrahydrofolate" fbc:charge="0" />
      <species boundaryCondition="false" compartment="intracellular" constant="false" hasOnlySubstanceUnits="false" id="M_C00448" name="trans,trans-Farnesyl diphosphate" fbc:charge="0" />
      <species boundaryCondition="false" compartment="extracellular" constant="false" hasOnlySubstanceUnits="false" id="M_CE00864" name="Pantothenate (E)" fbc:charge="0" />
      <species boundaryCondition="false" compartment="intracellular" constant="false" hasOnlySubstanceUnits="false" id="M_C00305" name="Magnesium" fbc:charge="0" />
      <species boundaryCondition="false" compartment="extracellular" constant="false" hasOnlySubstanceUnits="false" id="M_CE00031" name="D-Glucose (E)" fbc:charge="0" />
      <species boundaryCondition="false" compartment="extracellular" constant="false" hasOnlySubstanceUnits="false" id="M_CE00034" name="Manganese (E)" fbc:charge="0" />
      <species boundaryCondition="false" compartment="intracellular" constant="false" hasOnlySubstanceUnits="false" id="M_C03127" name="L-Isoleucyl-tRNA(Ile)" fbc:charge="0" />
      <species boundaryCondition="false" compartment="extracellular" constant="false" hasOnlySubstanceUnits="false" id="M_CE00033" name="Acetate (E)" fbc:charge="0" />
      <species boundaryCondition="false" compartment="intracellular" constant="false" hasOnlySubstanceUnits="false" id="M_C00301" name="ADPribose" fbc:charge="0" />
      <species boundaryCondition="false" compartment="intracellular" constant="false" hasOnlySubstanceUnits="false" id="M_C00300" name="Creatine" fbc:charge="0" />
      <species boundaryCondition="false" compartment="intracellular" constant="false" hasOnlySubstanceUnits="false" id="M_C05275" name="trans-Dec-2-enoyl-CoA" fbc:charge="0" />
      <species boundaryCondition="false" compartment="intracellular" constant="false" hasOnlySubstanceUnits="false" id="M_C03114" name="Dimethylbenzimidazole" fbc:charge="0" />
      <species boundaryCondition="false" compartment="intracellular" constant="false" hasOnlySubstanceUnits="false" id="M_C05276" name="trans-Oct-2-enoyl-CoA" fbc:charge="0" />
      <species boundaryCondition="false" compartment="extracellular" constant="false" hasOnlySubstanceUnits="false" id="M_CE00025" name="L-Glutamate (E)" fbc:charge="0" />
      <species boundaryCondition="false" compartment="intracellular" constant="false" hasOnlySubstanceUnits="false" id="M_C05273" name="trans-Tetradec-2-enoyl-CoA" fbc:charge="0" />
      <species boundaryCondition="false" compartment="intracellular" constant="false" hasOnlySubstanceUnits="false" id="M_C05274" name="Decanoyl-CoA" fbc:charge="0" />
      <species boundaryCondition="false" compartment="intracellular" constant="false" hasOnlySubstanceUnits="false" id="M_C05271" name="trans-Hex-2-enoyl-CoA" fbc:charge="0" />
      <species boundaryCondition="false" compartment="extracellular" constant="false" hasOnlySubstanceUnits="false" id="M_CE00123" name="L-Leucine (E)" fbc:charge="0" />
      <species boundaryCondition="false" compartment="intracellular" constant="false" hasOnlySubstanceUnits="false" id="M_C05272" name="trans-Hexadec-2-enoyl-CoA" fbc:charge="0" />
      <species boundaryCondition="false" compartment="extracellular" constant="false" hasOnlySubstanceUnits="false" id="M_CE00124" name="D-Galactose (E)" fbc:charge="0" />
      <species boundaryCondition="false" compartment="intracellular" constant="false" hasOnlySubstanceUnits="false" id="M_C05270" name="Hexanoyl-CoA" fbc:charge="0" />
      <species boundaryCondition="false" compartment="intracellular" constant="false" hasOnlySubstanceUnits="false" id="M_C14463" name="(R)-3-Hydroxy-3-methyl-2-oxopentanoate" fbc:charge="0" />
      <species boundaryCondition="false" compartment="intracellular" constant="false" hasOnlySubstanceUnits="false" id="M_C00455" name="Nicotinamide D-ribonucleotide" fbc:charge="0" />
      <species boundaryCondition="false" compartment="extracellular" constant="false" hasOnlySubstanceUnits="false" id="M_CE00122" name="Fumarate (E)" fbc:charge="0" />
      <species boundaryCondition="false" compartment="extracellular" constant="false" hasOnlySubstanceUnits="false" id="M_CE00121" name="D-Ribose (E)" fbc:charge="0" />
      <species boundaryCondition="false" compartment="extracellular" constant="false" hasOnlySubstanceUnits="false" id="M_CE00120" name="Biotin (E)" fbc:charge="0" />
      <species boundaryCondition="false" compartment="intracellular" constant="false" hasOnlySubstanceUnits="false" id="M_C00459" name="dTTP" fbc:charge="0" />
      <species boundaryCondition="false" compartment="intracellular" constant="false" hasOnlySubstanceUnits="false" id="M_C01598" name="Melatonin" fbc:charge="0" />
      <species boundaryCondition="false" compartment="intracellular" constant="false" hasOnlySubstanceUnits="false" id="M_C00458" name="dCTP" fbc:charge="0" />
      <species boundaryCondition="false" compartment="extracellular" constant="false" hasOnlySubstanceUnits="false" id="M_CE00023" name="Iron (E)" fbc:charge="0" />
      <species boundaryCondition="false" compartment="extracellular" constant="false" hasOnlySubstanceUnits="false" id="M_CE00022" name="Pyruvate (E)" fbc:charge="0" />
      <species boundaryCondition="false" compartment="intracellular" constant="false" hasOnlySubstanceUnits="false" id="M_C00311" name="Isocitrate" fbc:charge="0" />
      <species boundaryCondition="false" compartment="extracellular" constant="false" hasOnlySubstanceUnits="false" id="M_CE00014" name="NH3 (E)" fbc:charge="0" />
      <species boundaryCondition="false" compartment="intracellular" constant="false" hasOnlySubstanceUnits="false" id="M_C11543" name="Cobalt-dihydro-precorrin 6" fbc:charge="0" />
      <species boundaryCondition="false" compartment="intracellular" constant="false" hasOnlySubstanceUnits="false" id="M_C11542" name="Cobalt-precorrin 6" fbc:charge="0" />
      <species boundaryCondition="false" compartment="intracellular" constant="false" hasOnlySubstanceUnits="false" id="M_C11545" name="Cobalt-precorrin 8" fbc:charge="0" />
      <species boundaryCondition="false" compartment="intracellular" constant="false" hasOnlySubstanceUnits="false" id="M_C00320" name="Thiosulfate" fbc:charge="0" />
      <species boundaryCondition="false" compartment="extracellular" constant="false" hasOnlySubstanceUnits="false" id="M_CE00158" name="Citrate (E)" fbc:charge="0" />
      <species boundaryCondition="false" compartment="extracellular" constant="false" hasOnlySubstanceUnits="false" id="M_CE00152" name="L-Asparagine (E)" fbc:charge="0" />
      <species boundaryCondition="false" compartment="extracellular" constant="false" hasOnlySubstanceUnits="false" id="M_CE00150" name="Molybdenum (E)" fbc:charge="0" />
      <species boundaryCondition="false" compartment="intracellular" constant="false" hasOnlySubstanceUnits="false" id="M_C11540" name="Cobalt-precorrin 4" fbc:charge="0" />
      <species boundaryCondition="false" compartment="intracellular" constant="false" hasOnlySubstanceUnits="false" id="M_C11541" name="Cobalt-precorrin 5" fbc:charge="0" />
      <species boundaryCondition="false" compartment="intracellular" constant="false" hasOnlySubstanceUnits="false" id="M_C03912" name="(S)-1-Pyrroline-5-carboxylate" fbc:charge="0" />
      <species boundaryCondition="false" compartment="intracellular" constant="false" hasOnlySubstanceUnits="false" id="M_C00327" name="L-Citrulline" fbc:charge="0" />
      <species boundaryCondition="false" compartment="intracellular" constant="false" hasOnlySubstanceUnits="false" id="M_C00328" name="L-Kynurenine" fbc:charge="0" />
      <species boundaryCondition="false" compartment="extracellular" constant="false" hasOnlySubstanceUnits="false" id="M_CE00011" name="CO2 (E)" fbc:charge="0" />
      <species boundaryCondition="false" compartment="intracellular" constant="false" hasOnlySubstanceUnits="false" id="M_C11538" name="Cobalt-precorrin 2" fbc:charge="0" />
      <species boundaryCondition="false" compartment="extracellular" constant="false" hasOnlySubstanceUnits="false" id="M_CE00009" name="Orthophosphate (E)" fbc:charge="0" />
      <species boundaryCondition="false" compartment="intracellular" constant="false" hasOnlySubstanceUnits="false" id="M_C00332" name="Acetoacetyl-CoA" fbc:charge="0" />
      <species boundaryCondition="false" compartment="intracellular" constant="false" hasOnlySubstanceUnits="false" id="M_C01279" name="4-Amino-5-hydroxymethyl-2-methylpyrimidine" fbc:charge="0" />
      <species boundaryCondition="false" compartment="intracellular" constant="false" hasOnlySubstanceUnits="false" id="M_C15556" name="3, 4-Dihydroxy-2-butanone 4-phosphate" fbc:charge="0" />
      <species boundaryCondition="false" compartment="extracellular" constant="false" hasOnlySubstanceUnits="false" id="M_CE00007" name="Oxygen (E)" fbc:charge="0" />
      <species boundaryCondition="false" compartment="intracellular" constant="false" hasOnlySubstanceUnits="false" id="M_C00330" name="Deoxyguanosine" fbc:charge="0" />
      <species boundaryCondition="false" compartment="intracellular" constant="false" hasOnlySubstanceUnits="false" id="M_C00430" name="5-Aminolevulinate" fbc:charge="0" />
      <species boundaryCondition="false" compartment="extracellular" constant="false" hasOnlySubstanceUnits="false" id="M_CE00149" name="(S)-Malate (E)" fbc:charge="0" />
      <species boundaryCondition="false" compartment="extracellular" constant="false" hasOnlySubstanceUnits="false" id="M_CE00147" name="Adenine (E)" fbc:charge="0" />
      <species boundaryCondition="false" compartment="extracellular" constant="false" hasOnlySubstanceUnits="false" id="M_CE00148" name="L-Proline (E)" fbc:charge="0" />
      <species boundaryCondition="false" compartment="intracellular" constant="false" hasOnlySubstanceUnits="false" id="M_C11539" name="Cobalt-precorrin 3" fbc:charge="0" />
      <species boundaryCondition="false" compartment="intracellular" constant="false" hasOnlySubstanceUnits="false" id="M_C00438" name="N-Carbamoyl-L-aspartate" fbc:charge="0" />
      <species boundaryCondition="false" compartment="intracellular" constant="false" hasOnlySubstanceUnits="false" id="M_C00437" name="N-Acetylornithine" fbc:charge="0" />
      <species boundaryCondition="false" compartment="intracellular" constant="false" hasOnlySubstanceUnits="false" id="M_C00334" name="4-Aminobutanoate" fbc:charge="0" />
      <species boundaryCondition="false" compartment="extracellular" constant="false" hasOnlySubstanceUnits="false" id="M_CE00001" name="H2O (E)" fbc:charge="0" />
      <species boundaryCondition="false" compartment="intracellular" constant="false" hasOnlySubstanceUnits="false" id="M_C00337" name="(S)-Dihydroorotate" fbc:charge="0" />
      <species boundaryCondition="false" compartment="extracellular" constant="false" hasOnlySubstanceUnits="false" id="M_CE00178" name="Thymine (E)" fbc:charge="0" />
      <species boundaryCondition="false" compartment="intracellular" constant="false" hasOnlySubstanceUnits="false" id="M_C06697" name="Arsenite" fbc:charge="0" />
      <species boundaryCondition="false" compartment="intracellular" constant="false" hasOnlySubstanceUnits="false" id="M_C00689" name="alpha,alpha'-Trehalose 6-phosphate" fbc:charge="0" />
      <species boundaryCondition="false" compartment="intracellular" constant="false" hasOnlySubstanceUnits="false" id="M_C00483" name="Tyramine" fbc:charge="0" />
      <species boundaryCondition="false" compartment="intracellular" constant="false" hasOnlySubstanceUnits="false" id="M_C01367" name="3'-AMP" fbc:charge="0" />
      <species boundaryCondition="false" compartment="intracellular" constant="false" hasOnlySubstanceUnits="false" id="M_C00341" name="Geranyl diphosphate" fbc:charge="0" />
      <species boundaryCondition="false" compartment="intracellular" constant="false" hasOnlySubstanceUnits="false" id="M_C01269" name="5-O-(1-Carboxyvinyl)-3-phosphoshikimate" fbc:charge="0" />
      <species boundaryCondition="false" compartment="intracellular" constant="false" hasOnlySubstanceUnits="false" id="M_C00546" name="Methylglyoxal" fbc:charge="0" />
      <species boundaryCondition="false" compartment="intracellular" constant="false" hasOnlySubstanceUnits="false" id="M_C01268" name="5-Amino-6-(5'-phosphoribosylamino)uracil" fbc:charge="0" />
      <species boundaryCondition="false" compartment="intracellular" constant="false" hasOnlySubstanceUnits="false" id="M_C01107" name="(R)-5-Phosphomevalonate" fbc:charge="0" />
      <species boundaryCondition="false" compartment="intracellular" constant="false" hasOnlySubstanceUnits="false" id="M_C00343" name="Oxidized thioredoxin" fbc:charge="0" />
      <species boundaryCondition="false" compartment="intracellular" constant="false" hasOnlySubstanceUnits="false" id="M_C00342" name="Thioredoxin" fbc:charge="0" />
      <species boundaryCondition="false" compartment="intracellular" constant="false" hasOnlySubstanceUnits="false" id="M_C00542" name="Cystathionine" fbc:charge="0" />
      <species boundaryCondition="false" compartment="intracellular" constant="false" hasOnlySubstanceUnits="false" id="M_C01103" name="Orotidine 5'-phosphate" fbc:charge="0" />
      <species boundaryCondition="false" compartment="extracellular" constant="false" hasOnlySubstanceUnits="false" id="M_CE00079" name="L-Phenylalanine (E)" fbc:charge="0" />
      <species boundaryCondition="false" compartment="intracellular" constant="false" hasOnlySubstanceUnits="false" id="M_C01100" name="L-Histidinol phosphate" fbc:charge="0" />
      <species boundaryCondition="false" compartment="intracellular" constant="false" hasOnlySubstanceUnits="false" id="M_C04494" name="Guanosine 3'-diphosphate 5'-triphosphate" fbc:charge="0" />
      <species boundaryCondition="false" compartment="extracellular" constant="false" hasOnlySubstanceUnits="false" id="M_CE00077" name="L-Ornithine (E)" fbc:charge="0" />
      <species boundaryCondition="false" compartment="extracellular" constant="false" hasOnlySubstanceUnits="false" id="M_CE00078" name="L-Tryptophan (E)" fbc:charge="0" />
      <species boundaryCondition="false" compartment="intracellular" constant="false" hasOnlySubstanceUnits="false" id="M_C01102" name="O-Phospho-L-homoserine" fbc:charge="0" />
      <species boundaryCondition="false" compartment="intracellular" constant="false" hasOnlySubstanceUnits="false" id="M_C03496" name="Deoxy-ribose 1-phosphate" fbc:charge="0" />
      <species boundaryCondition="false" compartment="intracellular" constant="false" hasOnlySubstanceUnits="false" id="M_C00345" name="6-Phospho-D-gluconate" fbc:charge="0" />
      <species boundaryCondition="false" compartment="extracellular" constant="false" hasOnlySubstanceUnits="false" id="M_CE00073" name="L-Methionine (E)" fbc:charge="0" />
      <species boundaryCondition="false" compartment="intracellular" constant="false" hasOnlySubstanceUnits="false" id="M_C01267" name="3-(Imidazol-4-yl)-2-oxopropyl phosphate" fbc:charge="0" />
      <species boundaryCondition="false" compartment="intracellular" constant="false" hasOnlySubstanceUnits="false" id="M_C00488" name="Formamide" fbc:charge="0" />
      <species boundaryCondition="false" compartment="intracellular" constant="false" hasOnlySubstanceUnits="false" id="M_C03492" name="D-4'-Phosphopantothenate" fbc:charge="0" />
      <species boundaryCondition="false" compartment="intracellular" constant="false" hasOnlySubstanceUnits="false" id="M_C00680" name="meso-2,6-Diaminoheptanedioate" fbc:charge="0" />
      <species boundaryCondition="false" compartment="extracellular" constant="false" hasOnlySubstanceUnits="false" id="M_CE00070" name="Copper (E)" fbc:charge="0" />
      <species boundaryCondition="false" compartment="intracellular" constant="false" hasOnlySubstanceUnits="false" id="M_C04352" name="(R)-4'-Phosphopantothenoyl-L-cysteine" fbc:charge="0" />
      <species boundaryCondition="false" compartment="intracellular" constant="false" hasOnlySubstanceUnits="false" id="M_C03221" name="2-trans-Dodecenoyl-CoA" fbc:charge="0" />
      <species boundaryCondition="false" compartment="extracellular" constant="false" hasOnlySubstanceUnits="false" id="M_CE00175" name="Cobalt (E)" fbc:charge="0" />
      <species boundaryCondition="false" compartment="intracellular" constant="false" hasOnlySubstanceUnits="false" id="M_C00683" name="(S)-2-Methyl-3-oxopropanoyl-CoA" fbc:charge="0" />
      <species boundaryCondition="false" compartment="intracellular" constant="false" hasOnlySubstanceUnits="false" id="M_C00493" name="Shikimate" fbc:charge="0" />
      <species boundaryCondition="false" compartment="intracellular" constant="false" hasOnlySubstanceUnits="false" id="M_C00698" name="Cl-" fbc:charge="0" />
      <species boundaryCondition="false" compartment="intracellular" constant="false" hasOnlySubstanceUnits="false" id="M_C00491" name="L-Cystine" fbc:charge="0" />
      <species boundaryCondition="false" compartment="intracellular" constant="false" hasOnlySubstanceUnits="false" id="M_C04896" name="5-(5-Phospho-D-ribosylaminoformimino)-1-(5-phosphoribosyl)-" fbc:charge="0" />
      <species boundaryCondition="false" compartment="intracellular" constant="false" hasOnlySubstanceUnits="false" id="M_C04895" name="2-Amino-4-hydroxy-6-(erythro-1,2,3-trihydroxypropyl)" fbc:charge="0" />
      <species boundaryCondition="false" compartment="intracellular" constant="false" hasOnlySubstanceUnits="false" id="M_C00354" name="D-Fructose 1,6-bisphosphate" fbc:charge="0" />
      <species boundaryCondition="false" compartment="intracellular" constant="false" hasOnlySubstanceUnits="false" id="M_C00559" name="Deoxyadenosine" fbc:charge="0" />
      <species boundaryCondition="false" compartment="intracellular" constant="false" hasOnlySubstanceUnits="false" id="M_C00353" name="Geranylgeranyl diphosphate" fbc:charge="0" />
      <species boundaryCondition="false" compartment="intracellular" constant="false" hasOnlySubstanceUnits="false" id="M_C00352" name="D-Glucosamine 6-phosphate" fbc:charge="0" />
      <species boundaryCondition="false" compartment="intracellular" constant="false" hasOnlySubstanceUnits="false" id="M_C04751" name="1-(5-Phospho-D-ribosyl)-5-amino-4-imidazolecarboxylate" fbc:charge="0" />
      <species boundaryCondition="false" compartment="intracellular" constant="false" hasOnlySubstanceUnits="false" id="M_C15812" name="Thiamine biosynthesis intermediate 3" fbc:charge="0" />
      <species boundaryCondition="false" compartment="intracellular" constant="false" hasOnlySubstanceUnits="false" id="M_C04752" name="2-Methyl-4-amino-5-hydroxymethylpyrimidine diphosphate" fbc:charge="0" />
      <species boundaryCondition="false" compartment="intracellular" constant="false" hasOnlySubstanceUnits="false" id="M_C15813" name="Thiamine biosynthesis intermediate 4" fbc:charge="0" />
      <species boundaryCondition="false" compartment="intracellular" constant="false" hasOnlySubstanceUnits="false" id="M_C00350" name="Phosphatidylethanolamine" fbc:charge="0" />
      <species boundaryCondition="false" compartment="intracellular" constant="false" hasOnlySubstanceUnits="false" id="M_C15814" name="Thiamine biosynthesis intermediate 5" fbc:charge="0" />
      <species boundaryCondition="false" compartment="intracellular" constant="false" hasOnlySubstanceUnits="false" id="M_C15815" name="C15815" fbc:charge="0" />
      <species boundaryCondition="false" compartment="intracellular" constant="false" hasOnlySubstanceUnits="false" id="M_C01251" name="2-Hydroxybutane-1,2,4-tricarboxylate" fbc:charge="0" />
      <species boundaryCondition="false" compartment="extracellular" constant="false" hasOnlySubstanceUnits="false" id="M_CE00064" name="L-Glutamine (E)" fbc:charge="0" />
      <species boundaryCondition="false" compartment="intracellular" constant="false" hasOnlySubstanceUnits="false" id="M_C01250" name="N-Acetyl-L-glutamate 5-semialdehyde" fbc:charge="0" />
      <species boundaryCondition="false" compartment="extracellular" constant="false" hasOnlySubstanceUnits="false" id="M_CE00065" name="L-Serine (E)" fbc:charge="0" />
      <species boundaryCondition="false" compartment="intracellular" constant="false" hasOnlySubstanceUnits="false" id="M_C00357" name="N-Acetyl-D-glucosamine 6-phosphate" fbc:charge="0" />
      <species boundaryCondition="false" compartment="extracellular" constant="false" hasOnlySubstanceUnits="false" id="M_CE00062" name="L-Arginine (E)" fbc:charge="0" />
      <species boundaryCondition="false" compartment="intracellular" constant="false" hasOnlySubstanceUnits="false" id="M_C13863" name="2,3-Di-O-phytanyl-sn-glycerol" fbc:charge="0" />
      <species boundaryCondition="false" compartment="intracellular" constant="false" hasOnlySubstanceUnits="false" id="M_C04489" name="5-Methyltetrahydropteroyltri-L-glutamate" fbc:charge="0" />
      <species boundaryCondition="false" compartment="extracellular" constant="false" hasOnlySubstanceUnits="false" id="M_CE06228" name="Ferrichrome (E)" fbc:charge="0" />
      <species boundaryCondition="false" compartment="intracellular" constant="false" hasOnlySubstanceUnits="false" id="M_C00356" name="(S)-3-Hydroxy-3-methylglutaryl-CoA" fbc:charge="0" />
      <species boundaryCondition="false" compartment="intracellular" constant="false" hasOnlySubstanceUnits="false" id="M_C01352" name="FADH2" fbc:charge="0" />
      <species boundaryCondition="false" compartment="intracellular" constant="false" hasOnlySubstanceUnits="false" id="M_C00668" name="alpha-D-Glucose 6-phosphate" fbc:charge="0" />
      <species boundaryCondition="false" compartment="intracellular" constant="false" hasOnlySubstanceUnits="false" id="M_C00463" name="Indole" fbc:charge="0" />
      <species boundaryCondition="false" compartment="intracellular" constant="false" hasOnlySubstanceUnits="false" id="M_C15809" name="Iminoglycine" fbc:charge="0" />
      <species boundaryCondition="false" compartment="intracellular" constant="false" hasOnlySubstanceUnits="false" id="M_C00666" name="LL-2,6-Diaminoheptanedioate" fbc:charge="0" />
      <species boundaryCondition="false" compartment="intracellular" constant="false" hasOnlySubstanceUnits="false" id="M_C00460" name="dUTP" fbc:charge="0" />
      <species boundaryCondition="false" compartment="intracellular" constant="false" hasOnlySubstanceUnits="false" id="M_C00665" name="D-Fructose 2,6-bisphosphate" fbc:charge="0" />
      <species boundaryCondition="false" compartment="extracellular" constant="false" hasOnlySubstanceUnits="false" id="M_CE00058" name="Formate (E)" fbc:charge="0" />
      <species boundaryCondition="false" compartment="intracellular" constant="false" hasOnlySubstanceUnits="false" id="M_C00361" name="dGDP" fbc:charge="0" />
      <species boundaryCondition="false" compartment="extracellular" constant="false" hasOnlySubstanceUnits="false" id="M_CE00059" name="Sulfate (E)" fbc:charge="0" />
      <species boundaryCondition="false" compartment="intracellular" constant="false" hasOnlySubstanceUnits="false" id="M_C00566" name="(3S)-Citryl-CoA" fbc:charge="0" />
      <species boundaryCondition="false" compartment="intracellular" constant="false" hasOnlySubstanceUnits="false" id="M_C00360" name="dAMP" fbc:charge="0" />
      <species boundaryCondition="false" compartment="intracellular" constant="false" hasOnlySubstanceUnits="false" id="M_C00363" name="dTDP" fbc:charge="0" />
      <species boundaryCondition="false" compartment="intracellular" constant="false" hasOnlySubstanceUnits="false" id="M_C00568" name="4-Aminobenzoate" fbc:charge="0" />
      <species boundaryCondition="false" compartment="intracellular" constant="false" hasOnlySubstanceUnits="false" id="M_C00362" name="dGMP" fbc:charge="0" />
      <species boundaryCondition="false" compartment="intracellular" constant="false" hasOnlySubstanceUnits="false" id="M_C00365" name="dUMP" fbc:charge="0" />
      <species boundaryCondition="false" compartment="intracellular" constant="false" hasOnlySubstanceUnits="false" id="M_C00364" name="dTMP" fbc:charge="0" />
      <species boundaryCondition="false" compartment="intracellular" constant="false" hasOnlySubstanceUnits="false" id="M_C01242" name="S-Aminomethyldihydrolipoylprotein" fbc:charge="0" />
      <species boundaryCondition="false" compartment="intracellular" constant="false" hasOnlySubstanceUnits="false" id="M_C03345" name="2-Methylbut-2-enoyl-CoA" fbc:charge="0" />
      <species boundaryCondition="false" compartment="intracellular" constant="false" hasOnlySubstanceUnits="false" id="M_C03344" name="2-Methylacetoacetyl-CoA" fbc:charge="0" />
      <species boundaryCondition="false" compartment="intracellular" constant="false" hasOnlySubstanceUnits="false" id="M_C03340" name="L-2,3-Dihydrodipicolinate" fbc:charge="0" />
      <species boundaryCondition="false" compartment="intracellular" constant="false" hasOnlySubstanceUnits="false" id="M_C00469" name="Ethanol" fbc:charge="0" />
      <species boundaryCondition="false" compartment="extracellular" constant="false" hasOnlySubstanceUnits="false" id="M_CE00197" name="3-Phospho-D-Glycerate (E)" fbc:charge="0" />
      <species boundaryCondition="false" compartment="intracellular" constant="false" hasOnlySubstanceUnits="false" id="M_C04376" name="5'-Phosphoribosyl-N-formylglycinamide" fbc:charge="0" />
      <species boundaryCondition="false" compartment="extracellular" constant="false" hasOnlySubstanceUnits="false" id="M_CE00194" name="Cobamide coenzyme (E)" fbc:charge="0" />
      <species boundaryCondition="false" compartment="intracellular" constant="false" hasOnlySubstanceUnits="false" id="M_C00475" name="Cytidine" fbc:charge="0" />
      <species boundaryCondition="false" compartment="intracellular" constant="false" hasOnlySubstanceUnits="false" id="M_C04874" name="2-Amino-4-hydroxy-6-(D-erythro-1,2,3-trihydroxypropyl)-7,8-" fbc:charge="0" />
      <species boundaryCondition="false" compartment="intracellular" constant="false" hasOnlySubstanceUnits="false" id="M_C05198" name="5'-Deoxyadenosine" fbc:charge="0" />
      <species boundaryCondition="false" compartment="extracellular" constant="false" hasOnlySubstanceUnits="false" id="M_CE00049" name="L-Aspartate (E)" fbc:charge="0" />
      <species boundaryCondition="false" compartment="intracellular" constant="false" hasOnlySubstanceUnits="false" id="M_C00577" name="D-Glyceraldehyde" fbc:charge="0" />
      <species boundaryCondition="false" compartment="extracellular" constant="false" hasOnlySubstanceUnits="false" id="M_CE00047" name="L-Lysine (E)" fbc:charge="0" />
      <species boundaryCondition="false" compartment="intracellular" constant="false" hasOnlySubstanceUnits="false" id="M_C00575" name="3',5'-Cyclic AMP" fbc:charge="0" />
      <species boundaryCondition="false" compartment="intracellular" constant="false" hasOnlySubstanceUnits="false" id="M_C00376" name="Retinal" fbc:charge="0" />
      <species boundaryCondition="false" compartment="intracellular" constant="false" hasOnlySubstanceUnits="false" id="M_C00579" name="Dihydrolipoamide" fbc:charge="0" />
      <species boundaryCondition="false" compartment="extracellular" constant="false" hasOnlySubstanceUnits="false" id="M_CE00041" name="L-Alanine (E)" fbc:charge="0" />
      <species boundaryCondition="false" compartment="intracellular" constant="false" hasOnlySubstanceUnits="false" id="M_C04778" name="N1-(5-Phospho-alpha-D-ribosyl)-5,6-dimethylbenzimidazole" fbc:charge="0" />
      <species boundaryCondition="false" compartment="intracellular" constant="false" hasOnlySubstanceUnits="false" id="M_C00378" name="Thiamin" fbc:charge="0" />
      <species boundaryCondition="false" compartment="intracellular" constant="false" hasOnlySubstanceUnits="false" id="M_C01230" name="all-trans-Hexaprenyl diphosphate" fbc:charge="0" />
      <species boundaryCondition="false" compartment="intracellular" constant="false" hasOnlySubstanceUnits="false" id="M_C04462" name="N-Succinyl-2-L-amino-6-oxoheptanedioate" fbc:charge="0" />
      <species boundaryCondition="false" compartment="extracellular" constant="false" hasOnlySubstanceUnits="false" id="M_CE00042" name="Succinate (E)" fbc:charge="0" />
      <species boundaryCondition="false" compartment="intracellular" constant="false" hasOnlySubstanceUnits="false" id="M_C00672" name="2-Deoxy-D-ribose 1-phosphate" fbc:charge="0" />
      <species boundaryCondition="false" compartment="intracellular" constant="false" hasOnlySubstanceUnits="false" id="M_C00673" name="2-Deoxy-D-ribose 5-phosphate" fbc:charge="0" />
      <species boundaryCondition="false" compartment="extracellular" constant="false" hasOnlySubstanceUnits="false" id="M_CE00188" name="L-Threonine (E)" fbc:charge="0" />
      <species boundaryCondition="false" compartment="intracellular" constant="false" hasOnlySubstanceUnits="false" id="M_C03231" name="3-Methylglutaconyl-CoA" fbc:charge="0" />
      <species boundaryCondition="false" compartment="intracellular" constant="false" hasOnlySubstanceUnits="false" id="M_C03232" name="3-Phosphonooxypyruvate" fbc:charge="0" />
      <species boundaryCondition="false" compartment="extracellular" constant="false" hasOnlySubstanceUnits="false" id="M_CE00183" name="L-Valine (E)" fbc:charge="0" />
      <species boundaryCondition="false" compartment="extracellular" constant="false" hasOnlySubstanceUnits="false" id="M_CE00719" name="Betaine (E)" fbc:charge="0" />
      <species boundaryCondition="false" compartment="extracellular" constant="false" hasOnlySubstanceUnits="false" id="M_CE00282" name="Hydrogen (E)" fbc:charge="0" />
      <species boundaryCondition="false" compartment="extracellular" constant="false" hasOnlySubstanceUnits="false" id="M_CE00698" name="Cl- (E)" fbc:charge="0" />
      <species boundaryCondition="false" compartment="intracellular" constant="false" hasOnlySubstanceUnits="false" id="M_C01413" name="Cadmium" fbc:charge="0" />
      <species boundaryCondition="false" compartment="intracellular" constant="false" hasOnlySubstanceUnits="false" id="M_C01134" name="Pantetheine 4'-phosphate" fbc:charge="0" />
      <species boundaryCondition="false" compartment="intracellular" constant="false" hasOnlySubstanceUnits="false" id="M_C01213" name="(R)-2-Methyl-3-oxopropanoyl-CoA" fbc:charge="0" />
      <species boundaryCondition="false" compartment="intracellular" constant="false" hasOnlySubstanceUnits="false" id="M_C04916" name="N-(5'-Phospho-D-1'-ribulosylformimino)-5-amino-1-(5''-phospho-D-" fbc:charge="0" />
      <species boundaryCondition="false" compartment="intracellular" constant="false" hasOnlySubstanceUnits="false" id="M_C01929" name="L-Histidinal" fbc:charge="0" />
      <species boundaryCondition="false" compartment="extracellular" constant="false" hasOnlySubstanceUnits="false" id="M_CE00294" name="Inosine (E)" fbc:charge="0" />
      <species boundaryCondition="false" compartment="intracellular" constant="false" hasOnlySubstanceUnits="false" id="M_C16240" name="Apoprotein" fbc:charge="0" />
      <species boundaryCondition="false" compartment="extracellular" constant="false" hasOnlySubstanceUnits="false" id="M_CE00881" name="Deoxycytidine (E)" fbc:charge="0" />
      <species boundaryCondition="false" compartment="intracellular" constant="false" hasOnlySubstanceUnits="false" id="M_C01144" name="(S)-3-Hydroxybutanoyl-CoA" fbc:charge="0" />
      <species boundaryCondition="false" compartment="intracellular" constant="false" hasOnlySubstanceUnits="false" id="M_C00380" name="Cytosine" fbc:charge="0" />
      <species boundaryCondition="false" compartment="intracellular" constant="false" hasOnlySubstanceUnits="false" id="M_C00387" name="Guanosine" fbc:charge="0" />
      <species boundaryCondition="false" compartment="intracellular" constant="false" hasOnlySubstanceUnits="false" id="M_C00385" name="Xanthine" fbc:charge="0" />
      <species boundaryCondition="false" compartment="extracellular" constant="false" hasOnlySubstanceUnits="false" id="M_CE00299" name="Uridine (E)" fbc:charge="0" />
      <species boundaryCondition="false" compartment="intracellular" constant="false" hasOnlySubstanceUnits="false" id="M_C01005" name="O-Phospho-L-serine" fbc:charge="0" />
      <species boundaryCondition="false" compartment="intracellular" constant="false" hasOnlySubstanceUnits="false" id="M_C01330" name="Sodium" fbc:charge="0" />
      <species boundaryCondition="false" compartment="extracellular" constant="false" hasOnlySubstanceUnits="false" id="M_CE00080" name="H+ (E)" fbc:charge="0" />
      <species boundaryCondition="false" compartment="extracellular" constant="false" hasOnlySubstanceUnits="false" id="M_CE00082" name="L-Tyrosine (E)" fbc:charge="0" />
      <species boundaryCondition="false" compartment="intracellular" constant="false" hasOnlySubstanceUnits="false" id="M_C04734" name="1-(5'-Phosphoribosyl)-5-formamido-4-imidazolecarboxamide" fbc:charge="0" />
      <species boundaryCondition="false" compartment="intracellular" constant="false" hasOnlySubstanceUnits="false" id="M_C01118" name="O-Succinyl-L-homoserine" fbc:charge="0" />
      <species boundaryCondition="false" compartment="intracellular" constant="false" hasOnlySubstanceUnits="false" id="M_C01944" name="Octanoyl-CoA" fbc:charge="0" />
      <species boundaryCondition="false" compartment="intracellular" constant="false" hasOnlySubstanceUnits="false" id="M_C04732" name="4-(1-D-Ribitylamino)-5-amino-2,6-dihydroxypyrimidine" fbc:charge="0" />
      <species boundaryCondition="false" compartment="intracellular" constant="false" hasOnlySubstanceUnits="false" id="M_C01801" name="Deoxyribose" fbc:charge="0" />
      <species boundaryCondition="false" compartment="intracellular" constant="false" hasOnlySubstanceUnits="false" id="M_C04823" name="1-(5'-Phosphoribosyl)-5-amino-4-(N-succinocarboxamide)-imidazole" fbc:charge="0" />
      <species boundaryCondition="false" compartment="intracellular" constant="false" hasOnlySubstanceUnits="false" id="M_C01344" name="dIDP" fbc:charge="0" />
      <species boundaryCondition="false" compartment="intracellular" constant="false" hasOnlySubstanceUnits="false" id="M_C01024" name="Hydroxymethylbilane" fbc:charge="0" />
      <species boundaryCondition="false" compartment="extracellular" constant="false" hasOnlySubstanceUnits="false" id="M_CE01330" name="Sodium (E)" fbc:charge="0" />
      <species boundaryCondition="false" compartment="intracellular" constant="false" hasOnlySubstanceUnits="false" id="M_C01122" name="cis-2,3-Dehydroacyl-CoA" fbc:charge="0" />
      <species boundaryCondition="false" compartment="extracellular" constant="false" hasOnlySubstanceUnits="false" id="M_CE00098" name="Oligopeptide (E)" fbc:charge="0" />
      <species boundaryCondition="false" compartment="extracellular" constant="false" hasOnlySubstanceUnits="false" id="M_CE00097" name="L-Cysteine (E)" fbc:charge="0" />
      <species boundaryCondition="false" compartment="intracellular" constant="false" hasOnlySubstanceUnits="false" id="M_C04216" name="all-trans-Heptaprenyl diphosphate" fbc:charge="0" />
      <species boundaryCondition="false" compartment="intracellular" constant="false" hasOnlySubstanceUnits="false" id="M_C04217" name="all-trans-Pentaprenyl diphosphate" fbc:charge="0" />
      <species boundaryCondition="false" compartment="intracellular" constant="false" hasOnlySubstanceUnits="false" id="M_C01931" name="L-Lysyl-tRNA" fbc:charge="0" />
      <species boundaryCondition="false" compartment="intracellular" constant="false" hasOnlySubstanceUnits="false" id="M_C09332" name="Tetrahydrofolyl-[Glu](2)" fbc:charge="0" />
      <species boundaryCondition="false" compartment="intracellular" constant="false" hasOnlySubstanceUnits="false" id="M_C01345" name="dITP" fbc:charge="0" />
      <species boundaryCondition="false" compartment="intracellular" constant="false" hasOnlySubstanceUnits="false" id="M_C01346" name="dUDP" fbc:charge="0" />
      <species boundaryCondition="false" compartment="intracellular" constant="false" hasOnlySubstanceUnits="false" id="M_C01172" name="beta-D-Glucose 6-phosphate" fbc:charge="0" />
      <species boundaryCondition="false" compartment="extracellular" constant="false" hasOnlySubstanceUnits="false" id="M_CE00380" name="Cytosine (E)" fbc:charge="0" />
      <species boundaryCondition="false" compartment="intracellular" constant="false" hasOnlySubstanceUnits="false" id="M_C01179" name="3-(4-Hydroxyphenyl)pyruvate" fbc:charge="0" />
      <species boundaryCondition="false" compartment="intracellular" constant="false" hasOnlySubstanceUnits="false" id="M_C01033" name="2-Methylbutanoyl-CoA" fbc:charge="0" />
      <species boundaryCondition="false" compartment="intracellular" constant="false" hasOnlySubstanceUnits="false" id="M_C01035" name="4-Guanidinobutanoate" fbc:charge="0" />
      <species boundaryCondition="false" compartment="intracellular" constant="false" hasOnlySubstanceUnits="false" id="M_C02992" name="L-Threonyl-tRNA(Thr)" fbc:charge="0" />
      <species boundaryCondition="false" compartment="intracellular" constant="false" hasOnlySubstanceUnits="false" id="M_C02163" name="L-Arginyl-tRNA(Arg)" fbc:charge="0" />
      <species boundaryCondition="false" compartment="extracellular" constant="false" hasOnlySubstanceUnits="false" id="M_CE00242" name="Guanine (E)" fbc:charge="0" />
      <species boundaryCondition="false" compartment="intracellular" constant="false" hasOnlySubstanceUnits="false" id="M_C05258" name="(S)-3-Hydroxyhexadecanoyl-CoA" fbc:charge="0" />
      <species boundaryCondition="false" compartment="extracellular" constant="false" hasOnlySubstanceUnits="false" id="M_CE00244" name="Nitrate (E)" fbc:charge="0" />
      <species boundaryCondition="false" compartment="intracellular" constant="false" hasOnlySubstanceUnits="false" id="M_C05259" name="3-Oxopalmitoyl-CoA" fbc:charge="0" />
      <species boundaryCondition="false" compartment="extracellular" constant="false" hasOnlySubstanceUnits="false" id="M_CE00249" name="Hexadecanoic acid (E)" fbc:charge="0" />
      <species boundaryCondition="false" compartment="intracellular" constant="false" hasOnlySubstanceUnits="false" id="M_C01962" name="Thiocysteine" fbc:charge="0" />
      <species boundaryCondition="false" compartment="intracellular" constant="false" hasOnlySubstanceUnits="false" id="M_C02702" name="L-Prolyl-tRNA(Pro)" fbc:charge="0" />
      <species boundaryCondition="false" compartment="extracellular" constant="false" hasOnlySubstanceUnits="false" id="M_CE00387" name="Guanosine (E)" fbc:charge="0" />
      <species boundaryCondition="false" compartment="intracellular" constant="false" hasOnlySubstanceUnits="false" id="M_C01185" name="Nicotinate D-ribonucleotide" fbc:charge="0" />
      <species boundaryCondition="false" compartment="intracellular" constant="false" hasOnlySubstanceUnits="false" id="M_C04807" name="2-Amino-7,8-dihydro-4-hydroxy-6-(diphosphooxymethyl)pteridine" fbc:charge="0" />
      <species boundaryCondition="false" compartment="intracellular" constant="false" hasOnlySubstanceUnits="false" id="M_C01043" name="N-Carbamoylsarcosine" fbc:charge="0" />
      <species boundaryCondition="false" compartment="intracellular" constant="false" hasOnlySubstanceUnits="false" id="M_C01182" name="D-Ribulose 1,5-bisphosphate" fbc:charge="0" />
      <species boundaryCondition="false" compartment="intracellular" constant="false" hasOnlySubstanceUnits="false" id="M_C02988" name="L-Histidyl-tRNA(His)" fbc:charge="0" />
      <species boundaryCondition="false" compartment="extracellular" constant="false" hasOnlySubstanceUnits="false" id="M_CE00256" name="(R)-Lactate (E)" fbc:charge="0" />
      <species boundaryCondition="false" compartment="intracellular" constant="false" hasOnlySubstanceUnits="false" id="M_C05269" name="3-Oxohexanoyl-CoA" fbc:charge="0" />
      <species boundaryCondition="false" compartment="intracellular" constant="false" hasOnlySubstanceUnits="false" id="M_C05268" name="(S)-Hydroxyhexanoyl-CoA" fbc:charge="0" />
      <species boundaryCondition="false" compartment="intracellular" constant="false" hasOnlySubstanceUnits="false" id="M_C05267" name="3-Oxooctanoyl-CoA" fbc:charge="0" />
      <species boundaryCondition="false" compartment="intracellular" constant="false" hasOnlySubstanceUnits="false" id="M_C02984" name="L-Aspartyl-tRNA(Asp)" fbc:charge="0" />
      <species boundaryCondition="false" compartment="intracellular" constant="false" hasOnlySubstanceUnits="false" id="M_C01563" name="Carbamate" fbc:charge="0" />
      <species boundaryCondition="false" compartment="intracellular" constant="false" hasOnlySubstanceUnits="false" id="M_C05266" name="(S)-Hydroxyoctanoyl-CoA" fbc:charge="0" />
      <species boundaryCondition="false" compartment="intracellular" constant="false" hasOnlySubstanceUnits="false" id="M_C05265" name="3-Oxodecanoyl-CoA" fbc:charge="0" />
      <species boundaryCondition="false" compartment="intracellular" constant="false" hasOnlySubstanceUnits="false" id="M_C05264" name="(S)-Hydroxydecanoyl-CoA" fbc:charge="0" />
      <species boundaryCondition="false" compartment="intracellular" constant="false" hasOnlySubstanceUnits="false" id="M_C02987" name="L-Glutamyl-tRNA(Glu)" fbc:charge="0" />
      <species boundaryCondition="false" compartment="intracellular" constant="false" hasOnlySubstanceUnits="false" id="M_C05263" name="3-Oxododecanoyl-CoA" fbc:charge="0" />
      <species boundaryCondition="false" compartment="intracellular" constant="false" hasOnlySubstanceUnits="false" id="M_C05262" name="(S)-3-Hydroxydodecanoyl-CoA" fbc:charge="0" />
      <species boundaryCondition="false" compartment="intracellular" constant="false" hasOnlySubstanceUnits="false" id="M_C05261" name="3-Oxotetradecanoyl-CoA" fbc:charge="0" />
      <species boundaryCondition="false" compartment="intracellular" constant="false" hasOnlySubstanceUnits="false" id="M_C05260" name="(S)-3-Hydroxytetradecanoyl-CoA" fbc:charge="0" />
      <species boundaryCondition="false" compartment="intracellular" constant="false" hasOnlySubstanceUnits="false" id="M_C90006" name="4-Ketofructose-1,6-bisphosphate" fbc:charge="0" />
      <species boundaryCondition="false" compartment="intracellular" constant="false" hasOnlySubstanceUnits="false" id="M_C00791" name="Creatinine" fbc:charge="0" />
      <species boundaryCondition="false" compartment="intracellular" constant="false" hasOnlySubstanceUnits="false" id="M_C01151" name="D-Ribose 1,5-bisphosphate" fbc:charge="0" />
      <species boundaryCondition="false" compartment="intracellular" constant="false" hasOnlySubstanceUnits="false" id="M_C90004" name="Sodium (pmf associated)" fbc:charge="0" />
      <species boundaryCondition="false" compartment="intracellular" constant="false" hasOnlySubstanceUnits="false" id="M_C01051" name="Uroporphyrinogen III" fbc:charge="0" />
      <species boundaryCondition="false" compartment="extracellular" constant="false" hasOnlySubstanceUnits="false" id="M_CE00262" name="Hypoxanthine (E)" fbc:charge="0" />
      <species boundaryCondition="false" compartment="intracellular" constant="false" hasOnlySubstanceUnits="false" id="M_C05430" name="zeta-Carotene" fbc:charge="0" />
      <species boundaryCondition="false" compartment="intracellular" constant="false" hasOnlySubstanceUnits="false" id="M_C05431" name="Neurosporene" fbc:charge="0" />
      <species boundaryCondition="false" compartment="intracellular" constant="false" hasOnlySubstanceUnits="false" id="M_C90000" name="H+ (pmf associated)" fbc:charge="0" />
      <species boundaryCondition="false" compartment="intracellular" constant="false" hasOnlySubstanceUnits="false" id="M_C90001" name="Photon" fbc:charge="0" />
      <species boundaryCondition="false" compartment="intracellular" constant="false" hasOnlySubstanceUnits="false" id="M_C05432" name="Lycopene" fbc:charge="0" />
      <species boundaryCondition="false" compartment="intracellular" constant="false" hasOnlySubstanceUnits="false" id="M_C16237" name="Protein N6-(lipoyl)lysine" fbc:charge="0" />
      <species boundaryCondition="false" compartment="intracellular" constant="false" hasOnlySubstanceUnits="false" id="M_C02972" name="Dihydrolipoylprotein" fbc:charge="0" />
      <species boundaryCondition="false" compartment="intracellular" constant="false" hasOnlySubstanceUnits="false" id="M_C16238" name="Lipoyl-AMP" fbc:charge="0" />
      <species boundaryCondition="false" compartment="intracellular" constant="false" hasOnlySubstanceUnits="false" id="M_C05435" name="gamma-Carotene" fbc:charge="0" />
      <species boundaryCondition="false" compartment="intracellular" constant="false" hasOnlySubstanceUnits="false" id="M_CM00005" name="BM: Amino acids (OD ml)" fbc:charge="0" />
      <species boundaryCondition="false" compartment="intracellular" constant="false" hasOnlySubstanceUnits="false" id="M_C16239" name="Lipoyl-[acp]" fbc:charge="0" />
      <species boundaryCondition="false" compartment="intracellular" constant="false" hasOnlySubstanceUnits="false" id="M_CM00002" name="BM: S-layer glyco (OD ml)" fbc:charge="0" />
      <species boundaryCondition="false" compartment="intracellular" constant="false" hasOnlySubstanceUnits="false" id="M_CM00009" name="BM: Lipids (OD ml)" fbc:charge="0" />
      <species boundaryCondition="false" compartment="extracellular" constant="false" hasOnlySubstanceUnits="false" id="M_CE00266" name="Glycolaldehyde (E)" fbc:charge="0" />
      <species boundaryCondition="false" compartment="intracellular" constant="false" hasOnlySubstanceUnits="false" id="M_CM00008" name="BM: Cofactors (OD ml)" fbc:charge="0" />
      <species boundaryCondition="false" compartment="intracellular" constant="false" hasOnlySubstanceUnits="false" id="M_CM00007" name="BM: RNA (OD ml)" fbc:charge="0" />
      <species boundaryCondition="false" compartment="intracellular" constant="false" hasOnlySubstanceUnits="false" id="M_CM00006" name="BM: DNA (OD ml)" fbc:charge="0" />
      <species boundaryCondition="false" compartment="intracellular" constant="false" hasOnlySubstanceUnits="false" id="M_C05379" name="Oxalosuccinate" fbc:charge="0" />
      <species boundaryCondition="false" compartment="intracellular" constant="false" hasOnlySubstanceUnits="false" id="M_CM00001" name="Biomass (OD ml)" fbc:charge="0" />
      <species boundaryCondition="false" compartment="intracellular" constant="false" hasOnlySubstanceUnits="false" id="M_C90019" name="6-Deoxy-5-ketomannitol-1-phosphate" fbc:charge="0" />
      <species boundaryCondition="false" compartment="intracellular" constant="false" hasOnlySubstanceUnits="false" id="M_C01165" name="L-Glutamate 5-semialdehyde" fbc:charge="0" />
      <species boundaryCondition="false" compartment="intracellular" constant="false" hasOnlySubstanceUnits="false" id="M_C90017" name="Hydroxypyruvaldehyde 3-P" fbc:charge="0" />
      <species boundaryCondition="false" compartment="intracellular" constant="false" hasOnlySubstanceUnits="false" id="M_C90018" name="Compound I" fbc:charge="0" />
      <species boundaryCondition="false" compartment="intracellular" constant="false" hasOnlySubstanceUnits="false" id="M_C90015" name="Halocyanin (reduced)" fbc:charge="0" />
      <species boundaryCondition="false" compartment="intracellular" constant="false" hasOnlySubstanceUnits="false" id="M_C90016" name="Isopentenyl phosphate" fbc:charge="0" />
      <species boundaryCondition="false" compartment="intracellular" constant="false" hasOnlySubstanceUnits="false" id="M_C02191" name="Protoporphyrin" fbc:charge="0" />
      <species boundaryCondition="false" compartment="intracellular" constant="false" hasOnlySubstanceUnits="false" id="M_C90014" name="Halocyanin (oxidized)" fbc:charge="0" />
      <species boundaryCondition="false" compartment="intracellular" constant="false" hasOnlySubstanceUnits="false" id="M_C02291" name="L-Cystathionine" fbc:charge="0" />
      <species boundaryCondition="false" compartment="intracellular" constant="false" hasOnlySubstanceUnits="false" id="M_C90011" name="Molybdenum cofactor" fbc:charge="0" />
      <species boundaryCondition="false" compartment="intracellular" constant="false" hasOnlySubstanceUnits="false" id="M_C90012" name="MoCo dinucleotide (Guanine)" fbc:charge="0" />
      <species boundaryCondition="false" compartment="intracellular" constant="false" hasOnlySubstanceUnits="false" id="M_C01300" name="2-Amino-4-hydroxy-6-hydroxymethyl-7,8-dihydropteridine" fbc:charge="0" />
      <species boundaryCondition="false" compartment="intracellular" constant="false" hasOnlySubstanceUnits="false" id="M_C90010" name="Cyclic pyranopterin monophosphate" fbc:charge="0" />
      <species boundaryCondition="false" compartment="intracellular" constant="false" hasOnlySubstanceUnits="false" id="M_C01832" name="Lauroyl-CoA" fbc:charge="0" />
      <species boundaryCondition="false" compartment="intracellular" constant="false" hasOnlySubstanceUnits="false" id="M_C01304" name="2,5-Diamino-6-hydroxy-4-(5'-phosphoribosylamino)-pyrimidine" fbc:charge="0" />
      <species boundaryCondition="false" compartment="intracellular" constant="false" hasOnlySubstanceUnits="false" id="M_C01302" name="1-(2-Carboxyphenylamino)-1'-deoxy-D-ribulose 5'-phosphate" fbc:charge="0" />
      <species boundaryCondition="false" compartment="extracellular" constant="false" hasOnlySubstanceUnits="false" id="M_CE00378" name="Thiamin (E)" fbc:charge="0" />
      <species boundaryCondition="false" compartment="intracellular" constant="false" hasOnlySubstanceUnits="false" id="M_C00787" name="tRNA(Tyr)" fbc:charge="0" />
      <species boundaryCondition="false" compartment="intracellular" constant="false" hasOnlySubstanceUnits="false" id="M_CM00010" name="BM: Salts (OD ml)" fbc:charge="0" />
      <species boundaryCondition="false" compartment="intracellular" constant="false" hasOnlySubstanceUnits="false" id="M_C02839" name="L-Tyrosyl-tRNA(Tyr)" fbc:charge="0" />
      <species boundaryCondition="false" compartment="intracellular" constant="false" hasOnlySubstanceUnits="false" id="M_CM00012" name="BM: Energy (OD ml)" fbc:charge="0" />
      <species boundaryCondition="false" compartment="extracellular" constant="false" hasOnlySubstanceUnits="false" id="M_CE00209" name="Oxalate (E)" fbc:charge="0" />
      <species boundaryCondition="false" compartment="intracellular" constant="false" hasOnlySubstanceUnits="false" id="M_C00049" name="L-Aspartate" fbc:charge="0" />
      <species boundaryCondition="false" compartment="intracellular" constant="false" hasOnlySubstanceUnits="false" id="M_C02463" name="Precorrin 2" fbc:charge="0" />
      <species boundaryCondition="false" compartment="intracellular" constant="false" hasOnlySubstanceUnits="false" id="M_C00047" name="L-Lysine" fbc:charge="0" />
      <species boundaryCondition="false" compartment="intracellular" constant="false" hasOnlySubstanceUnits="false" id="M_C00048" name="Glyoxylate" fbc:charge="0" />
      <species boundaryCondition="false" compartment="intracellular" constant="false" hasOnlySubstanceUnits="false" id="M_C05778" name="Sirohydrochlorin" fbc:charge="0" />
      <species boundaryCondition="false" compartment="intracellular" constant="false" hasOnlySubstanceUnits="false" id="M_C00183" name="L-Valine" fbc:charge="0" />
      <species boundaryCondition="false" compartment="intracellular" constant="false" hasOnlySubstanceUnits="false" id="M_C00188" name="L-Threonine" fbc:charge="0" />
      <species boundaryCondition="false" compartment="intracellular" constant="false" hasOnlySubstanceUnits="false" id="M_C05125" name="2-(alpha-Hydroxyethyl)thiamine diphosphate" fbc:charge="0" />
      <species boundaryCondition="false" compartment="intracellular" constant="false" hasOnlySubstanceUnits="false" id="M_C00877" name="Crotonoyl-CoA" fbc:charge="0" />
      <species boundaryCondition="false" compartment="intracellular" constant="false" hasOnlySubstanceUnits="false" id="M_C05773" name="Cobyrinate" fbc:charge="0" />
      <species boundaryCondition="false" compartment="intracellular" constant="false" hasOnlySubstanceUnits="false" id="M_C05414" name="Phytofluene" fbc:charge="0" />
      <species boundaryCondition="false" compartment="intracellular" constant="false" hasOnlySubstanceUnits="false" id="M_C01079" name="Protoporphyrinogen IX" fbc:charge="0" />
      <species boundaryCondition="false" compartment="intracellular" constant="false" hasOnlySubstanceUnits="false" id="M_C05413" name="Phytoene" fbc:charge="0" />
      <species boundaryCondition="false" compartment="intracellular" constant="false" hasOnlySubstanceUnits="false" id="M_C05771" name="1-Aminopropan-2-ol" fbc:charge="0" />
      <species boundaryCondition="false" compartment="intracellular" constant="false" hasOnlySubstanceUnits="false" id="M_C01077" name="O-Acetyl-L-homoserine" fbc:charge="0" />
      <species boundaryCondition="false" compartment="intracellular" constant="false" hasOnlySubstanceUnits="false" id="M_C03722" name="Pyridine-2,3-dicarboxylate" fbc:charge="0" />
      <species boundaryCondition="false" compartment="intracellular" constant="false" hasOnlySubstanceUnits="false" id="M_C05776" name="Vitamin B12" fbc:charge="0" />
      <species boundaryCondition="false" compartment="intracellular" constant="false" hasOnlySubstanceUnits="false" id="M_C00979" name="O-Acetyl-L-serine" fbc:charge="0" />
      <species boundaryCondition="false" compartment="intracellular" constant="false" hasOnlySubstanceUnits="false" id="M_C05775" name="alpha-Ribazole" fbc:charge="0" />
      <species boundaryCondition="false" compartment="extracellular" constant="false" hasOnlySubstanceUnits="false" id="M_CE00407" name="L-Isoleucine (E)" fbc:charge="0" />
      <species boundaryCondition="false" compartment="intracellular" constant="false" hasOnlySubstanceUnits="false" id="M_C00044" name="GTP" fbc:charge="0" />
      <species boundaryCondition="false" compartment="intracellular" constant="false" hasOnlySubstanceUnits="false" id="M_C02741" name="Phosphoribosyl-AMP" fbc:charge="0" />
      <species boundaryCondition="false" compartment="intracellular" constant="false" hasOnlySubstanceUnits="false" id="M_C00042" name="Succinate" fbc:charge="0" />
      <species boundaryCondition="false" compartment="intracellular" constant="false" hasOnlySubstanceUnits="false" id="M_C06032" name="D-erythro-3-Methylmalate" fbc:charge="0" />
      <species boundaryCondition="false" compartment="intracellular" constant="false" hasOnlySubstanceUnits="false" id="M_C00041" name="L-Alanine" fbc:charge="0" />
      <species boundaryCondition="false" compartment="intracellular" constant="false" hasOnlySubstanceUnits="false" id="M_C05512" name="Deoxyinosine" fbc:charge="0" />
      <species boundaryCondition="false" compartment="intracellular" constant="false" hasOnlySubstanceUnits="false" id="M_C05840" name="Iminoaspartate" fbc:charge="0" />
      <species boundaryCondition="false" compartment="intracellular" constant="false" hasOnlySubstanceUnits="false" id="M_C02554" name="L-Valyl-tRNA(Val)" fbc:charge="0" />
      <species boundaryCondition="false" compartment="intracellular" constant="false" hasOnlySubstanceUnits="false" id="M_C02553" name="L-Seryl-tRNA(Ser)" fbc:charge="0" />
      <species boundaryCondition="false" compartment="intracellular" constant="false" hasOnlySubstanceUnits="false" id="M_C05841" name="Nicotinate D-ribonucleoside" fbc:charge="0" />
      <species boundaryCondition="false" compartment="extracellular" constant="false" hasOnlySubstanceUnits="false" id="M_CE06510" name="Adenosine-GDP-Cobinamide (E)" fbc:charge="0" />
      <species boundaryCondition="false" compartment="intracellular" constant="false" hasOnlySubstanceUnits="false" id="M_C05528" name="3-Sulfopyruvate" fbc:charge="0" />
      <species boundaryCondition="false" compartment="intracellular" constant="false" hasOnlySubstanceUnits="false" id="M_C00058" name="Formate" fbc:charge="0" />
      <species boundaryCondition="false" compartment="intracellular" constant="false" hasOnlySubstanceUnits="false" id="M_C00059" name="Sulfate" fbc:charge="0" />
      <species boundaryCondition="false" compartment="extracellular" constant="false" hasOnlySubstanceUnits="false" id="M_CE00212" name="Adenosine (E)" fbc:charge="0" />
      <species boundaryCondition="false" compartment="intracellular" constant="false" hasOnlySubstanceUnits="false" id="M_C00194" name="Cobamide coenzyme" fbc:charge="0" />
      <species boundaryCondition="false" compartment="intracellular" constant="false" hasOnlySubstanceUnits="false" id="M_C00864" name="Pantothenate" fbc:charge="0" />
      <species boundaryCondition="false" compartment="intracellular" constant="false" hasOnlySubstanceUnits="false" id="M_C03516" name="Magnesium protoporphyrin" fbc:charge="0" />
      <species boundaryCondition="false" compartment="extracellular" constant="false" hasOnlySubstanceUnits="false" id="M_CE00214" name="Thymidine (E)" fbc:charge="0" />
      <species boundaryCondition="false" compartment="intracellular" constant="false" hasOnlySubstanceUnits="false" id="M_C05983" name="Propinol adenylate" fbc:charge="0" />
      <species boundaryCondition="false" compartment="intracellular" constant="false" hasOnlySubstanceUnits="false" id="M_C00197" name="3-Phospho-D-glycerate" fbc:charge="0" />
      <species boundaryCondition="false" compartment="intracellular" constant="false" hasOnlySubstanceUnits="false" id="M_C05427" name="Phytyl diphosphate" fbc:charge="0" />
      <species boundaryCondition="false" compartment="intracellular" constant="false" hasOnlySubstanceUnits="false" id="M_C00198" name="D-Glucono-1,5-lactone" fbc:charge="0" />
      <species boundaryCondition="false" compartment="intracellular" constant="false" hasOnlySubstanceUnits="false" id="M_C04272" name="(R)-2,3-Dihydroxy-3-methylbutanoate" fbc:charge="0" />
      <species boundaryCondition="false" compartment="intracellular" constant="false" hasOnlySubstanceUnits="false" id="M_C05116" name="3-Hydroxybutanoyl-CoA" fbc:charge="0" />
      <species boundaryCondition="false" compartment="intracellular" constant="false" hasOnlySubstanceUnits="false" id="M_C00199" name="D-Ribulose 5-phosphate" fbc:charge="0" />
      <species boundaryCondition="false" compartment="intracellular" constant="false" hasOnlySubstanceUnits="false" id="M_C03512" name="L-Tryptophanyl-tRNA(Trp)" fbc:charge="0" />
      <species boundaryCondition="false" compartment="intracellular" constant="false" hasOnlySubstanceUnits="false" id="M_C05119" name="S-(3-Methylbutanoyl)-dihydrolipoamide" fbc:charge="0" />
      <species boundaryCondition="false" compartment="intracellular" constant="false" hasOnlySubstanceUnits="false" id="M_C03511" name="L-Phenylalanyl-tRNA(Phe)" fbc:charge="0" />
      <species boundaryCondition="false" compartment="intracellular" constant="false" hasOnlySubstanceUnits="false" id="M_C05118" name="S-(2-Methylbutanoyl)-dihydrolipoamide" fbc:charge="0" />
      <species boundaryCondition="false" compartment="extracellular" constant="false" hasOnlySubstanceUnits="false" id="M_CE06697" name="Arsenite (E)" fbc:charge="0" />
      <species boundaryCondition="false" compartment="intracellular" constant="false" hasOnlySubstanceUnits="false" id="M_C00860" name="L-Histidinol" fbc:charge="0" />
      <species boundaryCondition="false" compartment="intracellular" constant="false" hasOnlySubstanceUnits="false" id="M_C01086" name="(3R)-3-Hydroxyacyl-CoA" fbc:charge="0" />
      <species boundaryCondition="false" compartment="intracellular" constant="false" hasOnlySubstanceUnits="false" id="M_C05643" name="6-Hydroxymelatonin" fbc:charge="0" />
      <species boundaryCondition="false" compartment="intracellular" constant="false" hasOnlySubstanceUnits="false" id="M_C00055" name="CMP" fbc:charge="0" />
      <species boundaryCondition="false" compartment="intracellular" constant="false" hasOnlySubstanceUnits="false" id="M_C01081" name="Thiamin monophosphate" fbc:charge="0" />
      <species boundaryCondition="false" compartment="intracellular" constant="false" hasOnlySubstanceUnits="false" id="M_C00054" name="Adenosine 3',5'-bisphosphate" fbc:charge="0" />
      <species boundaryCondition="false" compartment="intracellular" constant="false" hasOnlySubstanceUnits="false" id="M_C00966" name="2-Dehydropantoate" fbc:charge="0" />
      <species boundaryCondition="false" compartment="extracellular" constant="false" hasOnlySubstanceUnits="false" id="M_CE00559" name="Deoxyadenosine (E)" fbc:charge="0" />
      <species boundaryCondition="false" compartment="intracellular" constant="false" hasOnlySubstanceUnits="false" id="M_C01083" name="alpha,alpha-Trehalose" fbc:charge="0" />
      <species boundaryCondition="false" compartment="intracellular" constant="false" hasOnlySubstanceUnits="false" id="M_C00051" name="Glutathione" fbc:charge="0" />
      <species boundaryCondition="false" compartment="intracellular" constant="false" hasOnlySubstanceUnits="false" id="M_C00053" name="3'-Phosphoadenylyl sulfate" fbc:charge="0" />
      <species boundaryCondition="false" compartment="intracellular" constant="false" hasOnlySubstanceUnits="false" id="M_C00052" name="UDP-D-galactose" fbc:charge="0" />
      <species boundaryCondition="false" compartment="intracellular" constant="false" hasOnlySubstanceUnits="false" id="M_C00027" name="H2O2" fbc:charge="0" />
      <species boundaryCondition="false" compartment="intracellular" constant="false" hasOnlySubstanceUnits="false" id="M_C03406" name="N-(L-Arginino)succinate" fbc:charge="0" />
      <species boundaryCondition="false" compartment="intracellular" constant="false" hasOnlySubstanceUnits="false" id="M_C00025" name="L-Glutamate" fbc:charge="0" />
      <species boundaryCondition="false" compartment="intracellular" constant="false" hasOnlySubstanceUnits="false" id="M_C00026" name="2-Oxoglutarate" fbc:charge="0" />
      <species boundaryCondition="false" compartment="intracellular" constant="false" hasOnlySubstanceUnits="false" id="M_C02939" name="3-Methylbutanoyl-CoA" fbc:charge="0" />
      <species boundaryCondition="false" compartment="intracellular" constant="false" hasOnlySubstanceUnits="false" id="M_C00751" name="Squalene" fbc:charge="0" />
      <species boundaryCondition="false" compartment="extracellular" constant="false" hasOnlySubstanceUnits="false" id="M_CE00327" name="L-Citrulline (E)" fbc:charge="0" />
      <species boundaryCondition="false" compartment="intracellular" constant="false" hasOnlySubstanceUnits="false" id="M_C11355" name="4-amino-4-deoxychorismate" fbc:charge="0" />
      <species boundaryCondition="false" compartment="intracellular" constant="false" hasOnlySubstanceUnits="false" id="M_C00029" name="UDPglucose" fbc:charge="0" />
      <species boundaryCondition="false" compartment="intracellular" constant="false" hasOnlySubstanceUnits="false" id="M_C04144" name="Tetrahydropteroyltri-L-glutamate" fbc:charge="0" />
      <species boundaryCondition="false" compartment="intracellular" constant="false" hasOnlySubstanceUnits="false" id="M_C04146" name="all-trans-Octaprenyl diphosphate" fbc:charge="0" />
      <species boundaryCondition="false" compartment="intracellular" constant="false" hasOnlySubstanceUnits="false" id="M_C03506" name="Indoleglycerol phosphate" fbc:charge="0" />
      <species boundaryCondition="false" compartment="intracellular" constant="false" hasOnlySubstanceUnits="false" id="M_C00894" name="Propenoyl-CoA" fbc:charge="0" />
      <species boundaryCondition="false" compartment="intracellular" constant="false" hasOnlySubstanceUnits="false" id="M_C05752" name="Octanoyl-[acp]" fbc:charge="0" />
      <species boundaryCondition="false" compartment="intracellular" constant="false" hasOnlySubstanceUnits="false" id="M_C00020" name="AMP" fbc:charge="0" />
      <species boundaryCondition="false" compartment="intracellular" constant="false" hasOnlySubstanceUnits="false" id="M_C06010" name="(S)-2-Acetolactate" fbc:charge="0" />
      <species boundaryCondition="false" compartment="intracellular" constant="false" hasOnlySubstanceUnits="false" id="M_C02051" name="Lipoylprotein" fbc:charge="0" />
      <species boundaryCondition="false" compartment="extracellular" constant="false" hasOnlySubstanceUnits="false" id="M_CE00526" name="Deoxyuridine (E)" fbc:charge="0" />
      <species boundaryCondition="false" compartment="intracellular" constant="false" hasOnlySubstanceUnits="false" id="M_C01094" name="D-Fructose 1-phosphate" fbc:charge="0" />
      <species boundaryCondition="false" compartment="intracellular" constant="false" hasOnlySubstanceUnits="false" id="M_C00024" name="Acetyl-CoA" fbc:charge="0" />
      <species boundaryCondition="false" compartment="intracellular" constant="false" hasOnlySubstanceUnits="false" id="M_C00023" name="Iron" fbc:charge="0" />
      <species boundaryCondition="false" compartment="intracellular" constant="false" hasOnlySubstanceUnits="false" id="M_C00022" name="Pyruvate" fbc:charge="0" />
      <species boundaryCondition="false" compartment="intracellular" constant="false" hasOnlySubstanceUnits="false" id="M_C00021" name="S-Adenosyl-L-homocysteine" fbc:charge="0" />
      <species boundaryCondition="false" compartment="intracellular" constant="false" hasOnlySubstanceUnits="false" id="M_C00954" name="Indole-3-acetate" fbc:charge="0" />
      <species boundaryCondition="false" compartment="intracellular" constant="false" hasOnlySubstanceUnits="false" id="M_C05668" name="3-Hydroxypropionyl-CoA" fbc:charge="0" />
      <species boundaryCondition="false" compartment="intracellular" constant="false" hasOnlySubstanceUnits="false" id="M_C00036" name="Oxaloacetate" fbc:charge="0" />
      <species boundaryCondition="false" compartment="intracellular" constant="false" hasOnlySubstanceUnits="false" id="M_C00037" name="Glycine" fbc:charge="0" />
      <species boundaryCondition="false" compartment="intracellular" constant="false" hasOnlySubstanceUnits="false" id="M_C00038" name="Zinc" fbc:charge="0" />
      <species boundaryCondition="false" compartment="intracellular" constant="false" hasOnlySubstanceUnits="false" id="M_C02737" name="Phosphatidylserine" fbc:charge="0" />
      <species boundaryCondition="false" compartment="extracellular" constant="false" hasOnlySubstanceUnits="false" id="M_CE00238" name="Potassium (E)" fbc:charge="0" />
      <species boundaryCondition="false" compartment="intracellular" constant="false" hasOnlySubstanceUnits="false" id="M_C00748" name="Siroheme" fbc:charge="0" />
      <species boundaryCondition="false" compartment="intracellular" constant="false" hasOnlySubstanceUnits="false" id="M_C04294" name="5-(2-Hydroxyethyl)-4-methylthiazole" fbc:charge="0" />
      <species boundaryCondition="false" compartment="intracellular" constant="false" hasOnlySubstanceUnits="false" id="M_C02739" name="Phosphoribosyl-ATP" fbc:charge="0" />
      <species boundaryCondition="false" compartment="intracellular" constant="false" hasOnlySubstanceUnits="false" id="M_C00886" name="L-Alanyl-tRNA" fbc:charge="0" />
      <species boundaryCondition="false" compartment="intracellular" constant="false" hasOnlySubstanceUnits="false" id="M_C00885" name="Isochorismate" fbc:charge="0" />
      <species boundaryCondition="false" compartment="intracellular" constant="false" hasOnlySubstanceUnits="false" id="M_C02353" name="2',3'-Cyclic AMP" fbc:charge="0" />
      <species boundaryCondition="false" compartment="intracellular" constant="false" hasOnlySubstanceUnits="false" id="M_C02047" name="L-Leucyl-tRNA" fbc:charge="0" />
      <species boundaryCondition="false" compartment="intracellular" constant="false" hasOnlySubstanceUnits="false" id="M_C06006" name="(S)-2-Aceto-2-hydroxybutanoate" fbc:charge="0" />
      <species boundaryCondition="false" compartment="intracellular" constant="false" hasOnlySubstanceUnits="false" id="M_C06007" name="(R)-2,3-Dihydroxy-3-methylpentanoate" fbc:charge="0" />
      <species boundaryCondition="false" compartment="intracellular" constant="false" hasOnlySubstanceUnits="false" id="M_C00881" name="Deoxycytidine" fbc:charge="0" />
      <species boundaryCondition="false" compartment="intracellular" constant="false" hasOnlySubstanceUnits="false" id="M_C00882" name="Dephospho-CoA" fbc:charge="0" />
      <species boundaryCondition="false" compartment="intracellular" constant="false" hasOnlySubstanceUnits="false" id="M_C06008" name="(3R)-3-Methyl-2-oxopentanoic acid" fbc:charge="0" />
      <species boundaryCondition="false" compartment="intracellular" constant="false" hasOnlySubstanceUnits="false" id="M_C06001" name="(S)-3-Hydroxyisobutyrate" fbc:charge="0" />
      <species boundaryCondition="false" compartment="intracellular" constant="false" hasOnlySubstanceUnits="false" id="M_C06002" name="(S)-Methylmalonate semialdehyde" fbc:charge="0" />
      <species boundaryCondition="false" compartment="intracellular" constant="false" hasOnlySubstanceUnits="false" id="M_C00031" name="D-Glucose" fbc:charge="0" />
      <species boundaryCondition="false" compartment="intracellular" constant="false" hasOnlySubstanceUnits="false" id="M_C06000" name="(S)-3-Hydroxyisobutyryl-CoA" fbc:charge="0" />
      <species boundaryCondition="false" compartment="intracellular" constant="false" hasOnlySubstanceUnits="false" id="M_C06148" name="2,5-Diamino-6-(5'-triphosphoryl-3',4'-trihydroxy-2'-oxopentyl)-" fbc:charge="0" />
      <species boundaryCondition="false" compartment="intracellular" constant="false" hasOnlySubstanceUnits="false" id="M_C00033" name="Acetate" fbc:charge="0" />
      <species boundaryCondition="false" compartment="intracellular" constant="false" hasOnlySubstanceUnits="false" id="M_C02730" name="2-Succinylbenzoate" fbc:charge="0" />
      <species boundaryCondition="false" compartment="intracellular" constant="false" hasOnlySubstanceUnits="false" id="M_C00035" name="GDP" fbc:charge="0" />
      <species boundaryCondition="false" compartment="intracellular" constant="false" hasOnlySubstanceUnits="false" id="M_C00944" name="3-Dehydroquinate" fbc:charge="0" />
      <species boundaryCondition="false" compartment="intracellular" constant="false" hasOnlySubstanceUnits="false" id="M_C00034" name="Manganese" fbc:charge="0" />
      <species boundaryCondition="false" compartment="extracellular" constant="false" hasOnlySubstanceUnits="false" id="M_CE00330" name="Deoxyguanosine (E)" fbc:charge="0" />
      <species boundaryCondition="false" compartment="intracellular" constant="false" hasOnlySubstanceUnits="false" id="M_C00141" name="3-Methyl-2-oxobutanoic acid" fbc:charge="0" />
      <species boundaryCondition="false" compartment="intracellular" constant="false" hasOnlySubstanceUnits="false" id="M_C00144" name="GMP" fbc:charge="0" />
      <species boundaryCondition="false" compartment="intracellular" constant="false" hasOnlySubstanceUnits="false" id="M_C00143" name="5,10-Methylenetetrahydrofolate" fbc:charge="0" />
      <species boundaryCondition="false" compartment="intracellular" constant="false" hasOnlySubstanceUnits="false" id="M_C04122" name="D-1-Aminopropan-2-ol O-phosphate" fbc:charge="0" />
      <species boundaryCondition="false" compartment="intracellular" constant="false" hasOnlySubstanceUnits="false" id="M_C00288" name="HCO3-" fbc:charge="0" />
      <species boundaryCondition="false" compartment="extracellular" constant="false" hasOnlySubstanceUnits="false" id="M_CE00305" name="Magnesium (E)" fbc:charge="0" />
      <species boundaryCondition="false" compartment="intracellular" constant="false" hasOnlySubstanceUnits="false" id="M_C02226" name="2-Methylmaleate" fbc:charge="0" />
      <species boundaryCondition="false" compartment="intracellular" constant="false" hasOnlySubstanceUnits="false" id="M_C00286" name="dGTP" fbc:charge="0" />
      <species boundaryCondition="false" compartment="intracellular" constant="false" hasOnlySubstanceUnits="false" id="M_C01762" name="Xanthosine" fbc:charge="0" />
      <species boundaryCondition="false" compartment="intracellular" constant="false" hasOnlySubstanceUnits="false" id="M_C00283" name="Hydrogen sulfide" fbc:charge="0" />
      <species boundaryCondition="false" compartment="intracellular" constant="false" hasOnlySubstanceUnits="false" id="M_C00282" name="Hydrogen" fbc:charge="0" />
      <species boundaryCondition="false" compartment="intracellular" constant="false" hasOnlySubstanceUnits="false" id="M_C02505" name="2-Phenylacetamide" fbc:charge="0" />
      <species boundaryCondition="false" compartment="intracellular" constant="false" hasOnlySubstanceUnits="false" id="M_C02504" name="2-Isopropylmalate" fbc:charge="0" />
      <species boundaryCondition="false" compartment="intracellular" constant="false" hasOnlySubstanceUnits="false" id="M_C00087" name="Sulfur" fbc:charge="0" />
      <species boundaryCondition="false" compartment="intracellular" constant="false" hasOnlySubstanceUnits="false" id="M_C00088" name="Nitrite" fbc:charge="0" />
      <species boundaryCondition="false" compartment="intracellular" constant="false" hasOnlySubstanceUnits="false" id="M_C00085" name="D-Fructose 6-phosphate" fbc:charge="0" />
      <species boundaryCondition="false" compartment="intracellular" constant="false" hasOnlySubstanceUnits="false" id="M_C00086" name="Urea" fbc:charge="0" />
      <species boundaryCondition="false" compartment="intracellular" constant="false" hasOnlySubstanceUnits="false" id="M_C00084" name="Acetaldehyde" fbc:charge="0" />
      <species boundaryCondition="false" compartment="intracellular" constant="false" hasOnlySubstanceUnits="false" id="M_C00081" name="ITP" fbc:charge="0" />
      <species boundaryCondition="false" compartment="intracellular" constant="false" hasOnlySubstanceUnits="false" id="M_C00148" name="L-Proline" fbc:charge="0" />
      <species boundaryCondition="false" compartment="intracellular" constant="false" hasOnlySubstanceUnits="false" id="M_C00149" name="(S)-Malate" fbc:charge="0" />
      <species boundaryCondition="false" compartment="intracellular" constant="false" hasOnlySubstanceUnits="false" id="M_C00082" name="L-Tyrosine" fbc:charge="0" />
      <species boundaryCondition="false" compartment="intracellular" constant="false" hasOnlySubstanceUnits="false" id="M_C00147" name="Adenine" fbc:charge="0" />
      <species boundaryCondition="false" compartment="intracellular" constant="false" hasOnlySubstanceUnits="false" id="M_C00080" name="H+" fbc:charge="0" />
      <species boundaryCondition="false" compartment="intracellular" constant="false" hasOnlySubstanceUnits="false" id="M_C00150" name="Molybdenum" fbc:charge="0" />
      <species boundaryCondition="false" compartment="intracellular" constant="false" hasOnlySubstanceUnits="false" id="M_C01650" name="tRNA(Ser)" fbc:charge="0" />
      <species boundaryCondition="false" compartment="intracellular" constant="false" hasOnlySubstanceUnits="false" id="M_C00152" name="L-Asparagine" fbc:charge="0" />
      <species boundaryCondition="false" compartment="intracellular" constant="false" hasOnlySubstanceUnits="false" id="M_C01652" name="tRNA(Trp)" fbc:charge="0" />
      <species boundaryCondition="false" compartment="intracellular" constant="false" hasOnlySubstanceUnits="false" id="M_C02376" name="5-Methylcytosine" fbc:charge="0" />
      <species boundaryCondition="false" compartment="intracellular" constant="false" hasOnlySubstanceUnits="false" id="M_C01651" name="tRNA(Thr)" fbc:charge="0" />
      <species boundaryCondition="false" compartment="intracellular" constant="false" hasOnlySubstanceUnits="false" id="M_C00154" name="Palmitoyl-CoA" fbc:charge="0" />
      <species boundaryCondition="false" compartment="intracellular" constant="false" hasOnlySubstanceUnits="false" id="M_C04133" name="N-Acetyl-L-glutamate 5-phosphate" fbc:charge="0" />
      <species boundaryCondition="false" compartment="intracellular" constant="false" hasOnlySubstanceUnits="false" id="M_C00155" name="L-Homocysteine" fbc:charge="0" />
      <species boundaryCondition="false" compartment="intracellular" constant="false" hasOnlySubstanceUnits="false" id="M_C00297" name="Sulfide" fbc:charge="0" />
      <species boundaryCondition="false" compartment="intracellular" constant="false" hasOnlySubstanceUnits="false" id="M_C00826" name="L-Arogenate" fbc:charge="0" />
      <species boundaryCondition="false" compartment="intracellular" constant="false" hasOnlySubstanceUnits="false" id="M_C00299" name="Uridine" fbc:charge="0" />
      <species boundaryCondition="false" compartment="intracellular" constant="false" hasOnlySubstanceUnits="false" id="M_C00828" name="Menaquinone" fbc:charge="0" />
      <species boundaryCondition="false" compartment="intracellular" constant="false" hasOnlySubstanceUnits="false" id="M_C00725" name="Lipoate" fbc:charge="0" />
      <species boundaryCondition="false" compartment="extracellular" constant="false" hasOnlySubstanceUnits="false" id="M_CE01413" name="Cadmium (E)" fbc:charge="0" />
      <species boundaryCondition="false" compartment="intracellular" constant="false" hasOnlySubstanceUnits="false" id="M_C04236" name="3-Carboxy-4-methyl-2-oxopentanoate" fbc:charge="0" />
      <species boundaryCondition="false" compartment="intracellular" constant="false" hasOnlySubstanceUnits="false" id="M_C00295" name="Orotate" fbc:charge="0" />
      <species boundaryCondition="false" compartment="intracellular" constant="false" hasOnlySubstanceUnits="false" id="M_C00294" name="Inosine" fbc:charge="0" />
      <species boundaryCondition="false" compartment="intracellular" constant="false" hasOnlySubstanceUnits="false" id="M_C00098" name="Oligopeptide" fbc:charge="0" />
      <species boundaryCondition="false" compartment="intracellular" constant="false" hasOnlySubstanceUnits="false" id="M_C00099" name="beta-Alanine" fbc:charge="0" />
      <species boundaryCondition="false" compartment="intracellular" constant="false" hasOnlySubstanceUnits="false" id="M_C00094" name="Sulfite" fbc:charge="0" />
      <species boundaryCondition="false" compartment="intracellular" constant="false" hasOnlySubstanceUnits="false" id="M_C00095" name="D-Fructose" fbc:charge="0" />
      <species boundaryCondition="false" compartment="intracellular" constant="false" hasOnlySubstanceUnits="false" id="M_C00097" name="L-Cysteine" fbc:charge="0" />
      <species boundaryCondition="false" compartment="intracellular" constant="false" hasOnlySubstanceUnits="false" id="M_C00091" name="Succinyl-CoA" fbc:charge="0" />
      <species boundaryCondition="false" compartment="intracellular" constant="false" hasOnlySubstanceUnits="false" id="M_C00158" name="Citrate" fbc:charge="0" />
      <species boundaryCondition="false" compartment="intracellular" constant="false" hasOnlySubstanceUnits="false" id="M_C02612" name="(R)-2-Methylmalate" fbc:charge="0" />
      <species boundaryCondition="false" compartment="intracellular" constant="false" hasOnlySubstanceUnits="false" id="M_C00159" name="D-Mannose" fbc:charge="0" />
      <species boundaryCondition="false" compartment="intracellular" constant="false" hasOnlySubstanceUnits="false" id="M_C01653" name="tRNA(Val)" fbc:charge="0" />
      <species boundaryCondition="false" compartment="intracellular" constant="false" hasOnlySubstanceUnits="false" id="M_C00167" name="UDPglucuronate" fbc:charge="0" />
      <species boundaryCondition="false" compartment="intracellular" constant="false" hasOnlySubstanceUnits="false" id="M_C03090" name="5-Phosphoribosylamine" fbc:charge="0" />
      <species boundaryCondition="false" compartment="intracellular" constant="false" hasOnlySubstanceUnits="false" id="M_C00857" name="Deamino-NAD+" fbc:charge="0" />
      <species boundaryCondition="false" compartment="intracellular" constant="false" hasOnlySubstanceUnits="false" id="M_C00166" name="Phenylpyruvate" fbc:charge="0" />
      <species boundaryCondition="false" compartment="intracellular" constant="false" hasOnlySubstanceUnits="false" id="M_C00164" name="Acetoacetate" fbc:charge="0" />
      <species boundaryCondition="false" compartment="intracellular" constant="false" hasOnlySubstanceUnits="false" id="M_C05993" name="Acetyl adenylate" fbc:charge="0" />
      <species boundaryCondition="false" compartment="intracellular" constant="false" hasOnlySubstanceUnits="false" id="M_C00163" name="Propanoate" fbc:charge="0" />
      <species boundaryCondition="false" compartment="intracellular" constant="false" hasOnlySubstanceUnits="false" id="M_C01641" name="tRNA(Glu)" fbc:charge="0" />
      <species boundaryCondition="false" compartment="intracellular" constant="false" hasOnlySubstanceUnits="false" id="M_C01640" name="tRNA(Gln)" fbc:charge="0" />
      <species boundaryCondition="false" compartment="intracellular" constant="false" hasOnlySubstanceUnits="false" id="M_C00719" name="Betaine" fbc:charge="0" />
      <species boundaryCondition="false" compartment="intracellular" constant="false" hasOnlySubstanceUnits="false" id="M_C03741" name="(S)-4-Amino-5-oxopentanoate" fbc:charge="0" />
      <species boundaryCondition="false" compartment="intracellular" constant="false" hasOnlySubstanceUnits="false" id="M_C00262" name="Hypoxanthine" fbc:charge="0" />
      <species boundaryCondition="false" compartment="intracellular" constant="false" hasOnlySubstanceUnits="false" id="M_C00266" name="Glycolaldehyde" fbc:charge="0" />
      <species boundaryCondition="false" compartment="intracellular" constant="false" hasOnlySubstanceUnits="false" id="M_C00264" name="3-Oxoacyl-CoA" fbc:charge="0" />
      <species boundaryCondition="false" compartment="intracellular" constant="false" hasOnlySubstanceUnits="false" id="M_C00263" name="L-Homoserine" fbc:charge="0" />
      <species boundaryCondition="false" compartment="intracellular" constant="false" hasOnlySubstanceUnits="false" id="M_C00063" name="CTP" fbc:charge="0" />
      <species boundaryCondition="false" compartment="intracellular" constant="false" hasOnlySubstanceUnits="false" id="M_C00269" name="CDPdiacylglycerol" fbc:charge="0" />
      <species boundaryCondition="false" compartment="intracellular" constant="false" hasOnlySubstanceUnits="false" id="M_C00064" name="L-Glutamine" fbc:charge="0" />
      <species boundaryCondition="false" compartment="intracellular" constant="false" hasOnlySubstanceUnits="false" id="M_C00267" name="alpha-D-Glucose" fbc:charge="0" />
      <species boundaryCondition="false" compartment="intracellular" constant="false" hasOnlySubstanceUnits="false" id="M_C00061" name="FMN" fbc:charge="0" />
      <species boundaryCondition="false" compartment="intracellular" constant="false" hasOnlySubstanceUnits="false" id="M_C00062" name="L-Arginine" fbc:charge="0" />
      <species boundaryCondition="false" compartment="intracellular" constant="false" hasOnlySubstanceUnits="false" id="M_C02094" name="beta-Carotene" fbc:charge="0" />
      <species boundaryCondition="false" compartment="intracellular" constant="false" hasOnlySubstanceUnits="false" id="M_C00068" name="Thiamin diphosphate" fbc:charge="0" />
      <species boundaryCondition="false" compartment="intracellular" constant="false" hasOnlySubstanceUnits="false" id="M_C00065" name="L-Serine" fbc:charge="0" />
      <species boundaryCondition="false" compartment="intracellular" constant="false" hasOnlySubstanceUnits="false" id="M_C01644" name="tRNA(Ile)" fbc:charge="0" />
      <species boundaryCondition="false" compartment="intracellular" constant="false" hasOnlySubstanceUnits="false" id="M_C01645" name="tRNA(Leu)" fbc:charge="0" />
      <species boundaryCondition="false" compartment="intracellular" constant="false" hasOnlySubstanceUnits="false" id="M_C01642" name="tRNA(Gly)" fbc:charge="0" />
      <species boundaryCondition="false" compartment="intracellular" constant="false" hasOnlySubstanceUnits="false" id="M_C01643" name="tRNA(His)" fbc:charge="0" />
      <species boundaryCondition="false" compartment="intracellular" constant="false" hasOnlySubstanceUnits="false" id="M_C02097" name="dTDPgalactose" fbc:charge="0" />
      <species boundaryCondition="false" compartment="intracellular" constant="false" hasOnlySubstanceUnits="false" id="M_C01648" name="tRNA(Phe)" fbc:charge="0" />
      <species boundaryCondition="false" compartment="intracellular" constant="false" hasOnlySubstanceUnits="false" id="M_C01649" name="tRNA(Pro)" fbc:charge="0" />
      <species boundaryCondition="false" compartment="intracellular" constant="false" hasOnlySubstanceUnits="false" id="M_C00168" name="Hydroxypyruvate" fbc:charge="0" />
      <species boundaryCondition="false" compartment="intracellular" constant="false" hasOnlySubstanceUnits="false" id="M_C05998" name="3-Hydroxyisovaleryl-CoA" fbc:charge="0" />
      <species boundaryCondition="false" compartment="intracellular" constant="false" hasOnlySubstanceUnits="false" id="M_C01646" name="tRNA(Lys)" fbc:charge="0" />
      <species boundaryCondition="false" compartment="intracellular" constant="false" hasOnlySubstanceUnits="false" id="M_C01647" name="tRNA(Met)" fbc:charge="0" />
      <species boundaryCondition="false" compartment="intracellular" constant="false" hasOnlySubstanceUnits="false" id="M_C00169" name="Carbamoyl phosphate" fbc:charge="0" />
      <species boundaryCondition="false" compartment="intracellular" constant="false" hasOnlySubstanceUnits="false" id="M_C00704" name="O2.-" fbc:charge="0" />
      <species boundaryCondition="false" compartment="intracellular" constant="false" hasOnlySubstanceUnits="false" id="M_C00175" name="Cobalt" fbc:charge="0" />
      <species boundaryCondition="false" compartment="intracellular" constant="false" hasOnlySubstanceUnits="false" id="M_C00705" name="dCDP" fbc:charge="0" />
      <species boundaryCondition="false" compartment="intracellular" constant="false" hasOnlySubstanceUnits="false" id="M_C02631" name="2-Isopropylmaleate" fbc:charge="0" />
      <species boundaryCondition="false" compartment="intracellular" constant="false" hasOnlySubstanceUnits="false" id="M_C00178" name="Thymine" fbc:charge="0" />
      <species boundaryCondition="false" compartment="intracellular" constant="false" hasOnlySubstanceUnits="false" id="M_C03892" name="Phosphatidylglycerophosphate" fbc:charge="0" />
      <species boundaryCondition="false" compartment="intracellular" constant="false" hasOnlySubstanceUnits="false" id="M_C00842" name="dTDPglucose" fbc:charge="0" />
      <species boundaryCondition="false" compartment="intracellular" constant="false" hasOnlySubstanceUnits="false" id="M_C00275" name="D-Mannose 6-phosphate" fbc:charge="0" />
      <species boundaryCondition="false" compartment="intracellular" constant="false" hasOnlySubstanceUnits="false" id="M_C01639" name="tRNA(Cys)" fbc:charge="0" />
      <species boundaryCondition="false" compartment="intracellular" constant="false" hasOnlySubstanceUnits="false" id="M_C00073" name="L-Methionine" fbc:charge="0" />
      <species boundaryCondition="false" compartment="intracellular" constant="false" hasOnlySubstanceUnits="false" id="M_C00074" name="Phosphoenolpyruvate" fbc:charge="0" />
      <species boundaryCondition="false" compartment="extracellular" constant="false" hasOnlySubstanceUnits="false" id="M_CE05776" name="Vitamin B12 (E)" fbc:charge="0" />
      <species boundaryCondition="false" compartment="intracellular" constant="false" hasOnlySubstanceUnits="false" id="M_C00075" name="UTP" fbc:charge="0" />
      <species boundaryCondition="false" compartment="intracellular" constant="false" hasOnlySubstanceUnits="false" id="M_C00077" name="L-Ornithine" fbc:charge="0" />
      <species boundaryCondition="false" compartment="intracellular" constant="false" hasOnlySubstanceUnits="false" id="M_C00078" name="L-Tryptophan" fbc:charge="0" />
      <species boundaryCondition="false" compartment="intracellular" constant="false" hasOnlySubstanceUnits="false" id="M_C00988" name="2-Phosphoglycolate" fbc:charge="0" />
      <species boundaryCondition="false" compartment="intracellular" constant="false" hasOnlySubstanceUnits="false" id="M_C00079" name="L-Phenylalanine" fbc:charge="0" />
      <species boundaryCondition="false" compartment="intracellular" constant="false" hasOnlySubstanceUnits="false" id="M_C04051" name="5-Amino-4-imidazolecarboxyamide" fbc:charge="0" />
      <species boundaryCondition="false" compartment="intracellular" constant="false" hasOnlySubstanceUnits="false" id="M_C02637" name="3-Dehydroshikimate" fbc:charge="0" />
      <species boundaryCondition="false" compartment="intracellular" constant="false" hasOnlySubstanceUnits="false" id="M_C00179" name="Agmatine" fbc:charge="0" />
      <species boundaryCondition="false" compartment="intracellular" constant="false" hasOnlySubstanceUnits="false" id="M_C01635" name="tRNA(Ala)" fbc:charge="0" />
      <species boundaryCondition="false" compartment="extracellular" constant="false" hasOnlySubstanceUnits="false" id="M_CE00475" name="Cytidine (E)" fbc:charge="0" />
      <species boundaryCondition="false" compartment="intracellular" constant="false" hasOnlySubstanceUnits="false" id="M_C01636" name="tRNA(Arg)" fbc:charge="0" />
      <species boundaryCondition="false" compartment="intracellular" constant="false" hasOnlySubstanceUnits="false" id="M_C00070" name="Copper" fbc:charge="0" />
      <species boundaryCondition="false" compartment="intracellular" constant="false" hasOnlySubstanceUnits="false" id="M_C01637" name="tRNA(Asn)" fbc:charge="0" />
      <species boundaryCondition="false" compartment="intracellular" constant="false" hasOnlySubstanceUnits="false" id="M_C01638" name="tRNA(Asp)" fbc:charge="0" />
    </listOfSpecies>
    <listOfReactions>
      <reaction fast="false" id="R_R02731" name="D-Fructose-2,6-bisphosphate 2-phosphohydrolase" reversible="false" fbc:lowerFluxBound="cobra_0_bound" fbc:upperFluxBound="cobra_default_ub">
        <listOfReactants>
          <speciesReference constant="true" species="M_C00001" stoichiometry="1" />
          <speciesReference constant="true" species="M_C00665" stoichiometry="1" />
        </listOfReactants>
        <listOfProducts>
          <speciesReference constant="true" species="M_C00009" stoichiometry="1" />
          <speciesReference constant="true" species="M_C00085" stoichiometry="1" />
        </listOfProducts>
      </reaction>
      <reaction fast="false" id="R_R02735" name="LL-2,6-Diaminoheptanedioate 2-epimerase" reversible="true" fbc:lowerFluxBound="cobra_default_lb" fbc:upperFluxBound="cobra_default_ub">
        <listOfReactants>
          <speciesReference constant="true" species="M_C00666" stoichiometry="1" />
        </listOfReactants>
        <listOfProducts>
          <speciesReference constant="true" species="M_C00680" stoichiometry="1" />
        </listOfProducts>
      </reaction>
      <reaction fast="false" id="R_R02734" name="N-Succinyl-LL-2,6-diaminoheptanedioate amidohydrolase" reversible="true" fbc:lowerFluxBound="cobra_default_lb" fbc:upperFluxBound="cobra_default_ub">
        <listOfReactants>
          <speciesReference constant="true" species="M_C00001" stoichiometry="1" />
          <speciesReference constant="true" species="M_C04421" stoichiometry="1" />
        </listOfReactants>
        <listOfProducts>
          <speciesReference constant="true" species="M_C00666" stoichiometry="1" />
          <speciesReference constant="true" species="M_C00042" stoichiometry="1" />
        </listOfProducts>
      </reaction>
      <reaction fast="false" id="R_R02737" name="2.4.1.15" reversible="false" fbc:lowerFluxBound="cobra_0_bound" fbc:upperFluxBound="cobra_default_ub">
        <listOfReactants>
          <speciesReference constant="true" species="M_C00668" stoichiometry="1" />
          <speciesReference constant="true" species="M_C00029" stoichiometry="1" />
        </listOfReactants>
        <listOfProducts>
          <speciesReference constant="true" species="M_C00080" stoichiometry="1" />
          <speciesReference constant="true" species="M_C00015" stoichiometry="1" />
          <speciesReference constant="true" species="M_C00689" stoichiometry="1" />
        </listOfProducts>
      </reaction>
      <reaction fast="false" id="R_R02739" name="alpha-D-Glucose 6-phosphate ketol-isomerase" reversible="true" fbc:lowerFluxBound="cobra_default_lb" fbc:upperFluxBound="cobra_default_ub">
        <listOfReactants>
          <speciesReference constant="true" species="M_C00668" stoichiometry="1" />
        </listOfReactants>
        <listOfProducts>
          <speciesReference constant="true" species="M_C01172" stoichiometry="1" />
        </listOfProducts>
      </reaction>
      <reaction fast="false" id="R_R00782" name="4.4.1.1; 4.4.1.8" reversible="false" fbc:lowerFluxBound="cobra_0_bound" fbc:upperFluxBound="cobra_default_ub">
        <listOfReactants>
          <speciesReference constant="true" species="M_C00001" stoichiometry="1" />
          <speciesReference constant="true" species="M_C00097" stoichiometry="1" />
        </listOfReactants>
        <listOfProducts>
          <speciesReference constant="true" species="M_C00283" stoichiometry="1" />
          <speciesReference constant="true" species="M_C00022" stoichiometry="1" />
          <speciesReference constant="true" species="M_C00014" stoichiometry="1" />
          <speciesReference constant="true" species="M_C00080" stoichiometry="2" />
        </listOfProducts>
      </reaction>
      <reaction fast="false" id="R_R02740" name="alpha-D-Glucose 6-phosphate ketol-isomerase" reversible="true" fbc:lowerFluxBound="cobra_default_lb" fbc:upperFluxBound="cobra_default_ub">
        <listOfReactants>
          <speciesReference constant="true" species="M_C00668" stoichiometry="1" />
        </listOfReactants>
        <listOfProducts>
          <speciesReference constant="true" species="M_C00085" stoichiometry="1" />
        </listOfProducts>
      </reaction>
      <reaction fast="false" id="R_R03877" name="6.6.1.1" reversible="true" fbc:lowerFluxBound="cobra_default_lb" fbc:upperFluxBound="cobra_default_ub">
        <listOfReactants>
          <speciesReference constant="true" species="M_C00001" stoichiometry="1" />
          <speciesReference constant="true" species="M_C00002" stoichiometry="1" />
          <speciesReference constant="true" species="M_C02191" stoichiometry="1" />
          <speciesReference constant="true" species="M_C00305" stoichiometry="1" />
        </listOfReactants>
        <listOfProducts>
          <speciesReference constant="true" species="M_C00009" stoichiometry="1" />
          <speciesReference constant="true" species="M_C00008" stoichiometry="1" />
          <speciesReference constant="true" species="M_C03516" stoichiometry="1" />
          <speciesReference constant="true" species="M_C00080" stoichiometry="3" />
        </listOfProducts>
      </reaction>
      <reaction fast="false" id="R_R02748" name="2.4.2.4" reversible="false" fbc:lowerFluxBound="cobra_0_bound" fbc:upperFluxBound="cobra_default_ub">
        <listOfReactants>
          <speciesReference constant="true" species="M_C00009" stoichiometry="1" />
          <speciesReference constant="true" species="M_C05512" stoichiometry="1" />
        </listOfReactants>
        <listOfProducts>
          <speciesReference constant="true" species="M_C00672" stoichiometry="1" />
          <speciesReference constant="true" species="M_C00262" stoichiometry="1" />
        </listOfProducts>
      </reaction>
      <reaction fast="false" id="R_R07771" name="2.7.7.63" reversible="false" fbc:lowerFluxBound="cobra_0_bound" fbc:upperFluxBound="cobra_default_ub">
        <listOfReactants>
          <speciesReference constant="true" species="M_C16238" stoichiometry="1" />
          <speciesReference constant="true" species="M_C16240" stoichiometry="1" />
        </listOfReactants>
        <listOfProducts>
          <speciesReference constant="true" species="M_C00080" stoichiometry="1" />
          <speciesReference constant="true" species="M_C00020" stoichiometry="1" />
          <speciesReference constant="true" species="M_C16237" stoichiometry="1" />
        </listOfProducts>
      </reaction>
      <reaction fast="false" id="R_R02340" name="Indole hydro-lyase (adding indoleglycerol-phosphate)" reversible="true" fbc:lowerFluxBound="cobra_default_lb" fbc:upperFluxBound="cobra_default_ub">
        <listOfReactants>
          <speciesReference constant="true" species="M_C00463" stoichiometry="1" />
          <speciesReference constant="true" species="M_C00118" stoichiometry="1" />
        </listOfReactants>
        <listOfProducts>
          <speciesReference constant="true" species="M_C03506" stoichiometry="1" />
        </listOfProducts>
      </reaction>
      <reaction fast="false" id="R_R07770" name="2.7.7.63" reversible="false" fbc:lowerFluxBound="cobra_0_bound" fbc:upperFluxBound="cobra_default_ub">
        <listOfReactants>
          <speciesReference constant="true" species="M_C00002" stoichiometry="1" />
          <speciesReference constant="true" species="M_C00725" stoichiometry="1" />
        </listOfReactants>
        <listOfProducts>
          <speciesReference constant="true" species="M_C16238" stoichiometry="1" />
          <speciesReference constant="true" species="M_C00013" stoichiometry="1" />
        </listOfProducts>
      </reaction>
      <reaction fast="false" id="R_R02749" name="5.4.2.7" reversible="true" fbc:lowerFluxBound="cobra_default_lb" fbc:upperFluxBound="cobra_default_ub">
        <listOfReactants>
          <speciesReference constant="true" species="M_C00672" stoichiometry="1" />
        </listOfReactants>
        <listOfProducts>
          <speciesReference constant="true" species="M_C00673" stoichiometry="1" />
        </listOfProducts>
      </reaction>
      <reaction fast="false" id="R_R00783" name="Ferrocytochrome-c:oxygen oxidoreductase" reversible="false" fbc:lowerFluxBound="cobra_0_bound" fbc:upperFluxBound="cobra_default_ub">
        <listOfReactants>
          <speciesReference constant="true" species="M_C00126" stoichiometry="1" />
          <speciesReference constant="true" species="M_C00088" stoichiometry="1" />
          <speciesReference constant="true" species="M_C00080" stoichiometry="1" />
        </listOfReactants>
        <listOfProducts>
          <speciesReference constant="true" species="M_C00001" stoichiometry="1" />
          <speciesReference constant="true" species="M_C00125" stoichiometry="1" />
          <speciesReference constant="true" species="M_C00533" stoichiometry="1" />
        </listOfProducts>
      </reaction>
      <reaction fast="false" id="R_R00790" name="Ammonia:ferredoxin oxidoreductase" reversible="false" fbc:lowerFluxBound="cobra_0_bound" fbc:upperFluxBound="cobra_default_ub">
        <listOfReactants>
          <speciesReference constant="true" species="M_C00088" stoichiometry="1" />
          <speciesReference constant="true" species="M_C00138" stoichiometry="6" />
          <speciesReference constant="true" species="M_C00080" stoichiometry="1" />
        </listOfReactants>
        <listOfProducts>
          <speciesReference constant="true" species="M_C00001" stoichiometry="2" />
          <speciesReference constant="true" species="M_C00139" stoichiometry="6" />
          <speciesReference constant="true" species="M_C00014" stoichiometry="1" />
        </listOfProducts>
      </reaction>
      <reaction fast="false" id="R_R02750" name="2.7.1.15" reversible="false" fbc:lowerFluxBound="cobra_0_bound" fbc:upperFluxBound="cobra_default_ub">
        <listOfReactants>
          <speciesReference constant="true" species="M_C00002" stoichiometry="1" />
          <speciesReference constant="true" species="M_C01801" stoichiometry="1" />
        </listOfReactants>
        <listOfProducts>
          <speciesReference constant="true" species="M_C00008" stoichiometry="1" />
          <speciesReference constant="true" species="M_C00673" stoichiometry="1" />
          <speciesReference constant="true" species="M_C00080" stoichiometry="1" />
        </listOfProducts>
      </reaction>
      <reaction fast="false" id="R_R07768" name="2.8.1.8" reversible="false" fbc:lowerFluxBound="cobra_0_bound" fbc:upperFluxBound="cobra_default_ub">
        <listOfReactants>
          <speciesReference constant="true" species="M_C05752" stoichiometry="1" />
          <speciesReference constant="true" species="M_C00087" stoichiometry="2" />
          <speciesReference constant="true" species="M_C00019" stoichiometry="2" />
        </listOfReactants>
        <listOfProducts>
          <speciesReference constant="true" species="M_C05198" stoichiometry="2" />
          <speciesReference constant="true" species="M_C16239" stoichiometry="1" />
          <speciesReference constant="true" species="M_C00073" stoichiometry="2" />
        </listOfProducts>
      </reaction>
      <reaction fast="false" id="R_R07769" name="2.3.1.181" reversible="false" fbc:lowerFluxBound="cobra_0_bound" fbc:upperFluxBound="cobra_default_ub">
        <listOfReactants>
          <speciesReference constant="true" species="M_C16239" stoichiometry="1" />
          <speciesReference constant="true" species="M_C16240" stoichiometry="1" />
        </listOfReactants>
        <listOfProducts>
          <speciesReference constant="true" species="M_C00229" stoichiometry="1" />
          <speciesReference constant="true" species="M_C16237" stoichiometry="1" />
        </listOfProducts>
      </reaction>
      <reaction fast="false" id="R_R05815" name="6.3.1.-" reversible="true" fbc:lowerFluxBound="cobra_default_lb" fbc:upperFluxBound="cobra_default_ub">
        <listOfReactants>
          <speciesReference constant="true" species="M_C00001" stoichiometry="2" />
          <speciesReference constant="true" species="M_C00064" stoichiometry="2" />
          <speciesReference constant="true" species="M_C00002" stoichiometry="2" />
          <speciesReference constant="true" species="M_C05773" stoichiometry="1" />
        </listOfReactants>
        <listOfProducts>
          <speciesReference constant="true" species="M_C00009" stoichiometry="2" />
          <speciesReference constant="true" species="M_C00008" stoichiometry="2" />
          <speciesReference constant="true" species="M_C06504" stoichiometry="1" />
          <speciesReference constant="true" species="M_C00025" stoichiometry="2" />
          <speciesReference constant="true" species="M_C00080" stoichiometry="2" />
        </listOfProducts>
      </reaction>
      <reaction fast="false" id="R_R05814" name="5.4.1.2" reversible="true" fbc:lowerFluxBound="cobra_default_lb" fbc:upperFluxBound="cobra_default_ub">
        <listOfReactants>
          <speciesReference constant="true" species="M_C11545" stoichiometry="1" />
        </listOfReactants>
        <listOfProducts>
          <speciesReference constant="true" species="M_C05773" stoichiometry="1" />
        </listOfProducts>
      </reaction>
      <reaction fast="false" id="R_R05811" name="2.1.1.-" reversible="true" fbc:lowerFluxBound="cobra_default_lb" fbc:upperFluxBound="cobra_default_ub">
        <listOfReactants>
          <speciesReference constant="true" species="M_C00001" stoichiometry="1" />
          <speciesReference constant="true" species="M_C11541" stoichiometry="1" />
          <speciesReference constant="true" species="M_C00019" stoichiometry="1" />
        </listOfReactants>
        <listOfProducts>
          <speciesReference constant="true" species="M_C11542" stoichiometry="1" />
          <speciesReference constant="true" species="M_C00080" stoichiometry="2" />
          <speciesReference constant="true" species="M_C00021" stoichiometry="1" />
          <speciesReference constant="true" species="M_C00084" stoichiometry="1" />
        </listOfProducts>
      </reaction>
      <reaction fast="false" id="R_R05810" name="2.1.1.133" reversible="true" fbc:lowerFluxBound="cobra_default_lb" fbc:upperFluxBound="cobra_default_ub">
        <listOfReactants>
          <speciesReference constant="true" species="M_C11540" stoichiometry="1" />
          <speciesReference constant="true" species="M_C00019" stoichiometry="1" />
        </listOfReactants>
        <listOfProducts>
          <speciesReference constant="true" species="M_C00021" stoichiometry="1" />
          <speciesReference constant="true" species="M_C11541" stoichiometry="1" />
        </listOfProducts>
      </reaction>
      <reaction fast="false" id="R_R05813" name="2.1.1.132" reversible="true" fbc:lowerFluxBound="cobra_default_lb" fbc:upperFluxBound="cobra_default_ub">
        <listOfReactants>
          <speciesReference constant="true" species="M_C11543" stoichiometry="1" />
          <speciesReference constant="true" species="M_C00019" stoichiometry="2" />
        </listOfReactants>
        <listOfProducts>
          <speciesReference constant="true" species="M_C00080" stoichiometry="1" />
          <speciesReference constant="true" species="M_C00021" stoichiometry="2" />
          <speciesReference constant="true" species="M_C00011" stoichiometry="1" />
          <speciesReference constant="true" species="M_C11545" stoichiometry="1" />
        </listOfProducts>
      </reaction>
      <reaction fast="false" id="R_R05812" name="1.3.1.54" reversible="true" fbc:lowerFluxBound="cobra_default_lb" fbc:upperFluxBound="cobra_default_ub">
        <listOfReactants>
          <speciesReference constant="true" species="M_C11542" stoichiometry="1" />
          <speciesReference constant="true" species="M_C00080" stoichiometry="1" />
          <speciesReference constant="true" species="M_C00005" stoichiometry="1" />
        </listOfReactants>
        <listOfProducts>
          <speciesReference constant="true" species="M_C11543" stoichiometry="1" />
          <speciesReference constant="true" species="M_C00006" stoichiometry="1" />
        </listOfProducts>
      </reaction>
      <reaction fast="false" id="R_R00754" name="Ethanol:NAD+ oxidoreductase" reversible="true" fbc:lowerFluxBound="cobra_default_lb" fbc:upperFluxBound="cobra_default_ub">
        <listOfReactants>
          <speciesReference constant="true" species="M_C00003" stoichiometry="1" />
          <speciesReference constant="true" species="M_C00469" stoichiometry="1" />
        </listOfReactants>
        <listOfProducts>
          <speciesReference constant="true" species="M_C00080" stoichiometry="1" />
          <speciesReference constant="true" species="M_C00084" stoichiometry="1" />
          <speciesReference constant="true" species="M_C00004" stoichiometry="1" />
        </listOfProducts>
      </reaction>
      <reaction fast="false" id="R_R05617" name="2.5.1.-" reversible="false" fbc:lowerFluxBound="cobra_0_bound" fbc:upperFluxBound="cobra_default_ub">
        <listOfReactants>
          <speciesReference constant="true" species="M_C03657" stoichiometry="1" />
          <speciesReference constant="true" species="M_C04146" stoichiometry="1" />
        </listOfReactants>
        <listOfProducts>
          <speciesReference constant="true" species="M_C00080" stoichiometry="2" />
          <speciesReference constant="true" species="M_C00011" stoichiometry="1" />
          <speciesReference constant="true" species="M_C05818" stoichiometry="1" />
          <speciesReference constant="true" species="M_C00013" stoichiometry="1" />
        </listOfProducts>
      </reaction>
      <reaction fast="false" id="R_R05612" name="2.5.1.30" reversible="false" fbc:lowerFluxBound="cobra_0_bound" fbc:upperFluxBound="cobra_default_ub">
        <listOfReactants>
          <speciesReference constant="true" species="M_C01230" stoichiometry="1" />
          <speciesReference constant="true" species="M_C00129" stoichiometry="1" />
        </listOfReactants>
        <listOfProducts>
          <speciesReference constant="true" species="M_C00080" stoichiometry="1" />
          <speciesReference constant="true" species="M_C04216" stoichiometry="1" />
          <speciesReference constant="true" species="M_C00013" stoichiometry="1" />
        </listOfProducts>
      </reaction>
      <reaction fast="false" id="R_R01899" name="Isocitrate:NADP+ oxidoreductase (decarboxylating)" reversible="true" fbc:lowerFluxBound="cobra_default_lb" fbc:upperFluxBound="cobra_default_ub">
        <listOfReactants>
          <speciesReference constant="true" species="M_C00311" stoichiometry="1" />
          <speciesReference constant="true" species="M_C00006" stoichiometry="1" />
        </listOfReactants>
        <listOfProducts>
          <speciesReference constant="true" species="M_C00080" stoichiometry="1" />
          <speciesReference constant="true" species="M_C00005" stoichiometry="1" />
          <speciesReference constant="true" species="M_C05379" stoichiometry="1" />
        </listOfProducts>
      </reaction>
      <reaction fast="false" id="R_R05613" name="2.5.1.33" reversible="false" fbc:lowerFluxBound="cobra_0_bound" fbc:upperFluxBound="cobra_default_ub">
        <listOfReactants>
          <speciesReference constant="true" species="M_C04217" stoichiometry="1" />
          <speciesReference constant="true" species="M_C00129" stoichiometry="1" />
        </listOfReactants>
        <listOfProducts>
          <speciesReference constant="true" species="M_C00080" stoichiometry="1" />
          <speciesReference constant="true" species="M_C01230" stoichiometry="1" />
          <speciesReference constant="true" species="M_C00013" stoichiometry="1" />
        </listOfProducts>
      </reaction>
      <reaction fast="false" id="R_R00369" name="L-Alanine:glyoxylate aminotransferase" reversible="false" fbc:lowerFluxBound="cobra_0_bound" fbc:upperFluxBound="cobra_default_ub">
        <listOfReactants>
          <speciesReference constant="true" species="M_C00041" stoichiometry="1" />
          <speciesReference constant="true" species="M_C00048" stoichiometry="1" />
        </listOfReactants>
        <listOfProducts>
          <speciesReference constant="true" species="M_C00022" stoichiometry="1" />
          <speciesReference constant="true" species="M_C00037" stoichiometry="1" />
        </listOfProducts>
      </reaction>
      <reaction fast="false" id="R_R05611" name="2.5.1.11" reversible="false" fbc:lowerFluxBound="cobra_0_bound" fbc:upperFluxBound="cobra_default_ub">
        <listOfReactants>
          <speciesReference constant="true" species="M_C04216" stoichiometry="1" />
          <speciesReference constant="true" species="M_C00129" stoichiometry="1" />
        </listOfReactants>
        <listOfProducts>
          <speciesReference constant="true" species="M_C00080" stoichiometry="1" />
          <speciesReference constant="true" species="M_C00013" stoichiometry="1" />
          <speciesReference constant="true" species="M_C04146" stoichiometry="1" />
        </listOfProducts>
      </reaction>
      <reaction fast="false" id="R_R00362" name="Citrate oxaloacetate-lyase ((pro-3S)-CH2COO- --&gt;acetate)" reversible="false" fbc:lowerFluxBound="cobra_0_bound" fbc:upperFluxBound="cobra_default_ub">
        <listOfReactants>
          <speciesReference constant="true" species="M_C00158" stoichiometry="1" />
        </listOfReactants>
        <listOfProducts>
          <speciesReference constant="true" species="M_C00033" stoichiometry="1" />
          <speciesReference constant="true" species="M_C00036" stoichiometry="1" />
        </listOfProducts>
      </reaction>
      <reaction fast="false" id="R_R03896" name="LeuC/D" reversible="false" fbc:lowerFluxBound="cobra_0_bound" fbc:upperFluxBound="cobra_default_ub">
        <listOfReactants>
          <speciesReference constant="true" species="M_C02612" stoichiometry="1" />
        </listOfReactants>
        <listOfProducts>
          <speciesReference constant="true" species="M_C00001" stoichiometry="1" />
          <speciesReference constant="true" species="M_C02226" stoichiometry="1" />
        </listOfProducts>
      </reaction>
      <reaction fast="false" id="R_R02765" name="(R)-2-Methyl-3-oxopropanoyl-CoA 2-epimerase" reversible="true" fbc:lowerFluxBound="cobra_default_lb" fbc:upperFluxBound="cobra_default_ub">
        <listOfReactants>
          <speciesReference constant="true" species="M_C00683" stoichiometry="1" />
        </listOfReactants>
        <listOfProducts>
          <speciesReference constant="true" species="M_C01213" stoichiometry="1" />
        </listOfProducts>
      </reaction>
      <reaction fast="false" id="R_R03898" name="LeuC/D" reversible="false" fbc:lowerFluxBound="cobra_0_bound" fbc:upperFluxBound="cobra_default_ub">
        <listOfReactants>
          <speciesReference constant="true" species="M_C00001" stoichiometry="1" />
          <speciesReference constant="true" species="M_C02226" stoichiometry="1" />
        </listOfReactants>
        <listOfProducts>
          <speciesReference constant="true" species="M_C06032" stoichiometry="1" />
        </listOfProducts>
      </reaction>
      <reaction fast="false" id="R_R05809" name="2.1.1.131" reversible="true" fbc:lowerFluxBound="cobra_default_lb" fbc:upperFluxBound="cobra_default_ub">
        <listOfReactants>
          <speciesReference constant="true" species="M_C11539" stoichiometry="1" />
          <speciesReference constant="true" species="M_C00019" stoichiometry="1" />
        </listOfReactants>
        <listOfProducts>
          <speciesReference constant="true" species="M_C11540" stoichiometry="1" />
          <speciesReference constant="true" species="M_C00021" stoichiometry="1" />
        </listOfProducts>
      </reaction>
      <reaction fast="false" id="R_R00768" name="L-Glutamine:D-fructose-6-phosphate aminotransferase (hexose" reversible="false" fbc:lowerFluxBound="cobra_0_bound" fbc:upperFluxBound="cobra_default_ub">
        <listOfReactants>
          <speciesReference constant="true" species="M_C00064" stoichiometry="1" />
          <speciesReference constant="true" species="M_C00085" stoichiometry="1" />
        </listOfReactants>
        <listOfProducts>
          <speciesReference constant="true" species="M_C00080" stoichiometry="1" />
          <speciesReference constant="true" species="M_C00352" stoichiometry="1" />
          <speciesReference constant="true" species="M_C00025" stoichiometry="1" />
        </listOfProducts>
      </reaction>
      <reaction fast="false" id="R_R05808" name="2.1.1.130" reversible="true" fbc:lowerFluxBound="cobra_default_lb" fbc:upperFluxBound="cobra_default_ub">
        <listOfReactants>
          <speciesReference constant="true" species="M_C00080" stoichiometry="1" />
          <speciesReference constant="true" species="M_C11538" stoichiometry="1" />
          <speciesReference constant="true" species="M_C00019" stoichiometry="1" />
        </listOfReactants>
        <listOfProducts>
          <speciesReference constant="true" species="M_C00021" stoichiometry="1" />
          <speciesReference constant="true" species="M_C11539" stoichiometry="1" />
        </listOfProducts>
      </reaction>
      <reaction fast="false" id="R_R05807" name="4.99.1.3" reversible="true" fbc:lowerFluxBound="cobra_default_lb" fbc:upperFluxBound="cobra_default_ub">
        <listOfReactants>
          <speciesReference constant="true" species="M_C00175" stoichiometry="1" />
          <speciesReference constant="true" species="M_C05778" stoichiometry="1" />
        </listOfReactants>
        <listOfProducts>
          <speciesReference constant="true" species="M_C00080" stoichiometry="2" />
          <speciesReference constant="true" species="M_C11538" stoichiometry="1" />
        </listOfProducts>
      </reaction>
      <reaction fast="false" id="R_R00354" name="(3S)-Citryl-CoA oxaloacetate-lyase" reversible="false" fbc:lowerFluxBound="cobra_0_bound" fbc:upperFluxBound="cobra_default_ub">
        <listOfReactants>
          <speciesReference constant="true" species="M_C00036" stoichiometry="1" />
          <speciesReference constant="true" species="M_C00024" stoichiometry="1" />
        </listOfReactants>
        <listOfProducts>
          <speciesReference constant="true" species="M_C00566" stoichiometry="1" />
        </listOfProducts>
      </reaction>
      <reaction fast="false" id="R_R00355" name="L-Aspartate:2-oxoglutarate aminotransferase" reversible="true" fbc:lowerFluxBound="cobra_default_lb" fbc:upperFluxBound="cobra_default_ub">
        <listOfReactants>
          <speciesReference constant="true" species="M_C00049" stoichiometry="1" />
          <speciesReference constant="true" species="M_C00026" stoichiometry="1" />
        </listOfReactants>
        <listOfProducts>
          <speciesReference constant="true" species="M_C00025" stoichiometry="1" />
          <speciesReference constant="true" species="M_C00036" stoichiometry="1" />
        </listOfProducts>
      </reaction>
      <reaction fast="false" id="R_R01884" name="Creatinine amidohydrolase" reversible="true" fbc:lowerFluxBound="cobra_default_lb" fbc:upperFluxBound="cobra_default_ub">
        <listOfReactants>
          <speciesReference constant="true" species="M_C00791" stoichiometry="1" />
          <speciesReference constant="true" species="M_C00001" stoichiometry="1" />
        </listOfReactants>
        <listOfProducts>
          <speciesReference constant="true" species="M_C00300" stoichiometry="1" />
        </listOfProducts>
      </reaction>
      <reaction fast="false" id="R_R00357" name="L-Aspartic acid:oxygen oxidoreductase (deaminating)" reversible="false" fbc:lowerFluxBound="cobra_0_bound" fbc:upperFluxBound="cobra_default_ub">
        <listOfReactants>
          <speciesReference constant="true" species="M_C00001" stoichiometry="1" />
          <speciesReference constant="true" species="M_C00049" stoichiometry="1" />
          <speciesReference constant="true" species="M_C00007" stoichiometry="1" />
        </listOfReactants>
        <listOfProducts>
          <speciesReference constant="true" species="M_C00080" stoichiometry="1" />
          <speciesReference constant="true" species="M_C00014" stoichiometry="1" />
          <speciesReference constant="true" species="M_C00027" stoichiometry="1" />
          <speciesReference constant="true" species="M_C00036" stoichiometry="1" />
        </listOfProducts>
      </reaction>
      <reaction fast="false" id="R_R02918" name="6.1.1.1" reversible="false" fbc:lowerFluxBound="cobra_0_bound" fbc:upperFluxBound="cobra_default_ub">
        <listOfReactants>
          <speciesReference constant="true" species="M_C00787" stoichiometry="1" />
          <speciesReference constant="true" species="M_C00082" stoichiometry="1" />
          <speciesReference constant="true" species="M_C00002" stoichiometry="1" />
        </listOfReactants>
        <listOfProducts>
          <speciesReference constant="true" species="M_C00080" stoichiometry="1" />
          <speciesReference constant="true" species="M_C00020" stoichiometry="1" />
          <speciesReference constant="true" species="M_C00013" stoichiometry="1" />
          <speciesReference constant="true" species="M_C02839" stoichiometry="1" />
        </listOfProducts>
      </reaction>
      <reaction fast="false" id="R_R01676" name="Guanine aminohydrolase" reversible="false" fbc:lowerFluxBound="cobra_0_bound" fbc:upperFluxBound="cobra_default_ub">
        <listOfReactants>
          <speciesReference constant="true" species="M_C00001" stoichiometry="1" />
          <speciesReference constant="true" species="M_C00242" stoichiometry="1" />
        </listOfReactants>
        <listOfProducts>
          <speciesReference constant="true" species="M_C00080" stoichiometry="1" />
          <speciesReference constant="true" species="M_C00014" stoichiometry="1" />
          <speciesReference constant="true" species="M_C00385" stoichiometry="1" />
        </listOfProducts>
      </reaction>
      <reaction fast="false" id="R_R01876" name="Uridine:orthophosphate ribosyltransferase" reversible="true" fbc:lowerFluxBound="cobra_default_lb" fbc:upperFluxBound="cobra_default_ub">
        <listOfReactants>
          <speciesReference constant="true" species="M_C00009" stoichiometry="1" />
          <speciesReference constant="true" species="M_C00299" stoichiometry="1" />
        </listOfReactants>
        <listOfProducts>
          <speciesReference constant="true" species="M_C00620" stoichiometry="1" />
          <speciesReference constant="true" species="M_C00106" stoichiometry="1" />
        </listOfProducts>
      </reaction>
      <reaction fast="false" id="R_R01878" name="Cytidine aminohydrolase" reversible="false" fbc:lowerFluxBound="cobra_0_bound" fbc:upperFluxBound="cobra_default_ub">
        <listOfReactants>
          <speciesReference constant="true" species="M_C00001" stoichiometry="1" />
          <speciesReference constant="true" species="M_C00475" stoichiometry="1" />
        </listOfReactants>
        <listOfProducts>
          <speciesReference constant="true" species="M_C00299" stoichiometry="1" />
          <speciesReference constant="true" species="M_C00014" stoichiometry="1" />
        </listOfProducts>
      </reaction>
      <reaction fast="false" id="R_R02301" name="6.3.3.2" reversible="false" fbc:lowerFluxBound="cobra_0_bound" fbc:upperFluxBound="cobra_default_ub">
        <listOfReactants>
          <speciesReference constant="true" species="M_C03479" stoichiometry="1" />
          <speciesReference constant="true" species="M_C00002" stoichiometry="1" />
        </listOfReactants>
        <listOfProducts>
          <speciesReference constant="true" species="M_C00009" stoichiometry="1" />
          <speciesReference constant="true" species="M_C00008" stoichiometry="1" />
          <speciesReference constant="true" species="M_C00445" stoichiometry="1" />
        </listOfProducts>
      </reaction>
      <reaction fast="false" id="R_R03084" name="3-Dehydroquinate hydro-lyase" reversible="true" fbc:lowerFluxBound="cobra_default_lb" fbc:upperFluxBound="cobra_default_ub">
        <listOfReactants>
          <speciesReference constant="true" species="M_C00944" stoichiometry="1" />
        </listOfReactants>
        <listOfProducts>
          <speciesReference constant="true" species="M_C00001" stoichiometry="1" />
          <speciesReference constant="true" species="M_C02637" stoichiometry="1" />
        </listOfProducts>
      </reaction>
      <reaction fast="false" id="R_R03083" name="2-Dehydro-3-deoxy-D-arabino-heptonate 7-phosphate phosphate-lyase" reversible="true" fbc:lowerFluxBound="cobra_default_lb" fbc:upperFluxBound="cobra_default_ub">
        <listOfReactants>
          <speciesReference constant="true" species="M_C04691" stoichiometry="1" />
        </listOfReactants>
        <listOfProducts>
          <speciesReference constant="true" species="M_C00944" stoichiometry="1" />
          <speciesReference constant="true" species="M_C00009" stoichiometry="1" />
        </listOfProducts>
      </reaction>
      <reaction fast="false" id="R_R03082" name="(R)-Lactaldehyde:NAD+ oxidoreductase (glutathione-formylating)" reversible="true" fbc:lowerFluxBound="cobra_default_lb" fbc:upperFluxBound="cobra_default_ub">
        <listOfReactants>
          <speciesReference constant="true" species="M_C00003" stoichiometry="1" />
          <speciesReference constant="true" species="M_C00051" stoichiometry="1" />
          <speciesReference constant="true" species="M_C00937" stoichiometry="1" />
        </listOfReactants>
        <listOfProducts>
          <speciesReference constant="true" species="M_C00080" stoichiometry="1" />
          <speciesReference constant="true" species="M_C03451" stoichiometry="1" />
          <speciesReference constant="true" species="M_C00004" stoichiometry="1" />
        </listOfProducts>
      </reaction>
      <reaction fast="false" id="R_R00086" name="ATP phosphohydrolase (protein-secreting)" reversible="false" fbc:lowerFluxBound="cobra_0_bound" fbc:upperFluxBound="cobra_default_ub">
        <listOfReactants>
          <speciesReference constant="true" species="M_C00001" stoichiometry="1" />
          <speciesReference constant="true" species="M_C00002" stoichiometry="1" />
        </listOfReactants>
        <listOfProducts>
          <speciesReference constant="true" species="M_C00009" stoichiometry="1" />
          <speciesReference constant="true" species="M_C00008" stoichiometry="1" />
          <speciesReference constant="true" species="M_C00080" stoichiometry="1" />
        </listOfProducts>
      </reaction>
      <reaction fast="false" id="R_R06895" name="1.3.99.22" reversible="true" fbc:lowerFluxBound="cobra_default_lb" fbc:upperFluxBound="cobra_default_ub">
        <listOfReactants>
          <speciesReference constant="true" species="M_C03263" stoichiometry="1" />
          <speciesReference constant="true" species="M_C00019" stoichiometry="2" />
        </listOfReactants>
        <listOfProducts>
          <speciesReference constant="true" species="M_C05198" stoichiometry="2" />
          <speciesReference constant="true" species="M_C00011" stoichiometry="2" />
          <speciesReference constant="true" species="M_C01079" stoichiometry="1" />
          <speciesReference constant="true" species="M_C00073" stoichiometry="2" />
        </listOfProducts>
      </reaction>
      <reaction fast="false" id="R_R00089" name="ATP pyrophosphate-lyase (cyclizing)" reversible="false" fbc:lowerFluxBound="cobra_0_bound" fbc:upperFluxBound="cobra_default_ub">
        <listOfReactants>
          <speciesReference constant="true" species="M_C00002" stoichiometry="1" />
        </listOfReactants>
        <listOfProducts>
          <speciesReference constant="true" species="M_C00080" stoichiometry="1" />
          <speciesReference constant="true" species="M_C00575" stoichiometry="1" />
          <speciesReference constant="true" species="M_C00013" stoichiometry="1" />
        </listOfProducts>
      </reaction>
      <reaction fast="false" id="R_R02300" name="2.1.2.10" reversible="false" fbc:lowerFluxBound="cobra_0_bound" fbc:upperFluxBound="cobra_default_ub">
        <listOfReactants>
          <speciesReference constant="true" species="M_C00001" stoichiometry="1" />
          <speciesReference constant="true" species="M_C00445" stoichiometry="1" />
        </listOfReactants>
        <listOfProducts>
          <speciesReference constant="true" species="M_C03479" stoichiometry="1" />
          <speciesReference constant="true" species="M_C00080" stoichiometry="1" />
        </listOfProducts>
      </reaction>
      <reaction fast="false" id="R_R00084" name="2.5.1.61" reversible="true" fbc:lowerFluxBound="cobra_default_lb" fbc:upperFluxBound="cobra_default_ub">
        <listOfReactants>
          <speciesReference constant="true" species="M_C00931" stoichiometry="4" />
          <speciesReference constant="true" species="M_C00001" stoichiometry="1" />
        </listOfReactants>
        <listOfProducts>
          <speciesReference constant="true" species="M_C00014" stoichiometry="4" />
          <speciesReference constant="true" species="M_C01024" stoichiometry="1" />
        </listOfProducts>
      </reaction>
      <reaction fast="false" id="R_R01870" name="Orotidine-5'-phosphate:pyrophosphate phosphoribosyltransferase" reversible="true" fbc:lowerFluxBound="cobra_default_lb" fbc:upperFluxBound="cobra_default_ub">
        <listOfReactants>
          <speciesReference constant="true" species="M_C00080" stoichiometry="1" />
          <speciesReference constant="true" species="M_C01103" stoichiometry="1" />
          <speciesReference constant="true" species="M_C00013" stoichiometry="1" />
        </listOfReactants>
        <listOfProducts>
          <speciesReference constant="true" species="M_C00119" stoichiometry="1" />
          <speciesReference constant="true" species="M_C00295" stoichiometry="1" />
        </listOfProducts>
      </reaction>
      <reaction fast="false" id="R_R01665" name="ATP:CMP phosphotransferase" reversible="true" fbc:lowerFluxBound="cobra_default_lb" fbc:upperFluxBound="cobra_default_ub">
        <listOfReactants>
          <speciesReference constant="true" species="M_C00002" stoichiometry="1" />
          <speciesReference constant="true" species="M_C00239" stoichiometry="1" />
        </listOfReactants>
        <listOfProducts>
          <speciesReference constant="true" species="M_C00008" stoichiometry="1" />
          <speciesReference constant="true" species="M_C00705" stoichiometry="1" />
        </listOfProducts>
      </reaction>
      <reaction fast="false" id="R_R01664" name="2'-Deoxycytidine 5'-monophosphate phosphohydrolase" reversible="false" fbc:lowerFluxBound="cobra_0_bound" fbc:upperFluxBound="cobra_default_ub">
        <listOfReactants>
          <speciesReference constant="true" species="M_C00001" stoichiometry="1" />
          <speciesReference constant="true" species="M_C00239" stoichiometry="1" />
        </listOfReactants>
        <listOfProducts>
          <speciesReference constant="true" species="M_C00881" stoichiometry="1" />
          <speciesReference constant="true" species="M_C00009" stoichiometry="1" />
        </listOfProducts>
      </reaction>
      <reaction fast="false" id="R_R01867" name="(S)-Dihydroorotate:oxygen oxidoreductase" reversible="true" fbc:lowerFluxBound="cobra_default_lb" fbc:upperFluxBound="cobra_default_ub">
        <listOfReactants>
          <speciesReference constant="true" species="M_C00337" stoichiometry="1" />
          <speciesReference constant="true" species="M_C00080" stoichiometry="1" />
          <speciesReference constant="true" species="M_C00007" stoichiometry="1" />
        </listOfReactants>
        <listOfProducts>
          <speciesReference constant="true" species="M_C00027" stoichiometry="1" />
          <speciesReference constant="true" species="M_C00295" stoichiometry="1" />
        </listOfProducts>
      </reaction>
      <reaction fast="false" id="R_R01863" name="Inosine:orthophosphate ribosyltransferase" reversible="true" fbc:lowerFluxBound="cobra_default_lb" fbc:upperFluxBound="cobra_default_ub">
        <listOfReactants>
          <speciesReference constant="true" species="M_C00009" stoichiometry="1" />
          <speciesReference constant="true" species="M_C00294" stoichiometry="1" />
        </listOfReactants>
        <listOfProducts>
          <speciesReference constant="true" species="M_C00620" stoichiometry="1" />
          <speciesReference constant="true" species="M_C00262" stoichiometry="1" />
        </listOfProducts>
      </reaction>
      <reaction fast="false" id="R_R02508" name="2.5.1.48" reversible="true" fbc:lowerFluxBound="cobra_default_lb" fbc:upperFluxBound="cobra_default_ub">
        <listOfReactants>
          <speciesReference constant="true" species="M_C00080" stoichiometry="1" />
          <speciesReference constant="true" species="M_C00542" stoichiometry="1" />
          <speciesReference constant="true" species="M_C00042" stoichiometry="1" />
        </listOfReactants>
        <listOfProducts>
          <speciesReference constant="true" species="M_C00097" stoichiometry="1" />
          <speciesReference constant="true" species="M_C01118" stoichiometry="1" />
        </listOfProducts>
      </reaction>
      <reaction fast="false" id="R_R02101" name="5,10-Methylenetetrahydrofolate:dUMP C-methyltransferase" reversible="false" fbc:lowerFluxBound="cobra_0_bound" fbc:upperFluxBound="cobra_default_ub">
        <listOfReactants>
          <speciesReference constant="true" species="M_C00365" stoichiometry="1" />
          <speciesReference constant="true" species="M_C00143" stoichiometry="1" />
        </listOfReactants>
        <listOfProducts>
          <speciesReference constant="true" species="M_C00364" stoichiometry="1" />
          <speciesReference constant="true" species="M_C00415" stoichiometry="1" />
        </listOfProducts>
      </reaction>
      <reaction fast="false" id="R_R02331" name="ATP:nucleoside-diphosphate phosphatransferase" reversible="true" fbc:lowerFluxBound="cobra_default_lb" fbc:upperFluxBound="cobra_default_ub">
        <listOfReactants>
          <speciesReference constant="true" species="M_C00002" stoichiometry="1" />
          <speciesReference constant="true" species="M_C01346" stoichiometry="1" />
        </listOfReactants>
        <listOfProducts>
          <speciesReference constant="true" species="M_C00008" stoichiometry="1" />
          <speciesReference constant="true" species="M_C00460" stoichiometry="1" />
        </listOfProducts>
      </reaction>
      <reaction fast="false" id="R_R06860" name="isochorismate:2-oxoglutarate:cyclodienyltransferase(decarboxylating," reversible="false" fbc:lowerFluxBound="cobra_0_bound" fbc:upperFluxBound="cobra_default_ub">
        <listOfReactants>
          <speciesReference constant="true" species="M_C00080" stoichiometry="1" />
          <speciesReference constant="true" species="M_C00885" stoichiometry="1" />
          <speciesReference constant="true" species="M_C00026" stoichiometry="1" />
        </listOfReactants>
        <listOfProducts>
          <speciesReference constant="true" species="M_C00022" stoichiometry="1" />
          <speciesReference constant="true" species="M_C05817" stoichiometry="1" />
          <speciesReference constant="true" species="M_C00011" stoichiometry="1" />
        </listOfProducts>
      </reaction>
      <reaction fast="false" id="R_R02719" name="Xanthosine 5'-phosphate phosphohydrolase" reversible="false" fbc:lowerFluxBound="cobra_0_bound" fbc:upperFluxBound="cobra_default_ub">
        <listOfReactants>
          <speciesReference constant="true" species="M_C00001" stoichiometry="1" />
          <speciesReference constant="true" species="M_C00655" stoichiometry="1" />
        </listOfReactants>
        <listOfProducts>
          <speciesReference constant="true" species="M_C00009" stoichiometry="1" />
          <speciesReference constant="true" species="M_C01762" stoichiometry="1" />
        </listOfProducts>
      </reaction>
      <reaction fast="false" id="R_R01652" name="-" reversible="true" fbc:lowerFluxBound="cobra_default_lb" fbc:upperFluxBound="cobra_default_ub">
        <listOfReactants>
          <speciesReference constant="true" species="M_C00233" stoichiometry="1" />
          <speciesReference constant="true" species="M_C00011" stoichiometry="1" />
        </listOfReactants>
        <listOfProducts>
          <speciesReference constant="true" species="M_C00080" stoichiometry="1" />
          <speciesReference constant="true" species="M_C04236" stoichiometry="1" />
        </listOfProducts>
      </reaction>
      <reaction fast="false" id="R_R01655" name="3.5.4.9" reversible="true" fbc:lowerFluxBound="cobra_default_lb" fbc:upperFluxBound="cobra_default_ub">
        <listOfReactants>
          <speciesReference constant="true" species="M_C00001" stoichiometry="1" />
          <speciesReference constant="true" species="M_C00445" stoichiometry="1" />
        </listOfReactants>
        <listOfProducts>
          <speciesReference constant="true" species="M_C00080" stoichiometry="1" />
          <speciesReference constant="true" species="M_C00234" stoichiometry="1" />
        </listOfProducts>
      </reaction>
      <reaction fast="false" id="R_R01658" name="Dimethylallyl-diphosphate:isopentenyl-diphosphate" reversible="false" fbc:lowerFluxBound="cobra_0_bound" fbc:upperFluxBound="cobra_default_ub">
        <listOfReactants>
          <speciesReference constant="true" species="M_C00235" stoichiometry="1" />
          <speciesReference constant="true" species="M_C00129" stoichiometry="1" />
        </listOfReactants>
        <listOfProducts>
          <speciesReference constant="true" species="M_C00080" stoichiometry="1" />
          <speciesReference constant="true" species="M_C00013" stoichiometry="1" />
          <speciesReference constant="true" species="M_C00341" stoichiometry="1" />
        </listOfProducts>
      </reaction>
      <reaction fast="false" id="R_R01857" name="ATP:nucleoside-diphosphate phosphatransferase" reversible="true" fbc:lowerFluxBound="cobra_default_lb" fbc:upperFluxBound="cobra_default_ub">
        <listOfReactants>
          <speciesReference constant="true" species="M_C00361" stoichiometry="1" />
          <speciesReference constant="true" species="M_C00002" stoichiometry="1" />
        </listOfReactants>
        <listOfProducts>
          <speciesReference constant="true" species="M_C00008" stoichiometry="1" />
          <speciesReference constant="true" species="M_C00286" stoichiometry="1" />
        </listOfProducts>
      </reaction>
      <reaction fast="false" id="R_R01858" name="dATP:pyruvate O2-phosphotransferase" reversible="false" fbc:lowerFluxBound="cobra_0_bound" fbc:upperFluxBound="cobra_default_ub">
        <listOfReactants>
          <speciesReference constant="true" species="M_C00022" stoichiometry="1" />
          <speciesReference constant="true" species="M_C00286" stoichiometry="1" />
        </listOfReactants>
        <listOfProducts>
          <speciesReference constant="true" species="M_C00074" stoichiometry="1" />
          <speciesReference constant="true" species="M_C00361" stoichiometry="1" />
          <speciesReference constant="true" species="M_C00080" stoichiometry="1" />
        </listOfProducts>
      </reaction>
      <reaction fast="false" id="R_R02328" name="2.7.7.24" reversible="true" fbc:lowerFluxBound="cobra_default_lb" fbc:upperFluxBound="cobra_default_ub">
        <listOfReactants>
          <speciesReference constant="true" species="M_C00103" stoichiometry="1" />
          <speciesReference constant="true" species="M_C00459" stoichiometry="1" />
        </listOfReactants>
        <listOfProducts>
          <speciesReference constant="true" species="M_C00013" stoichiometry="1" />
          <speciesReference constant="true" species="M_C00842" stoichiometry="1" />
        </listOfProducts>
      </reaction>
      <reaction fast="false" id="R_R00994" name="LeuB" reversible="false" fbc:lowerFluxBound="cobra_0_bound" fbc:upperFluxBound="cobra_default_ub">
        <listOfReactants>
          <speciesReference constant="true" species="M_C06032" stoichiometry="1" />
          <speciesReference constant="true" species="M_C00003" stoichiometry="1" />
        </listOfReactants>
        <listOfProducts>
          <speciesReference constant="true" species="M_C00109" stoichiometry="1" />
          <speciesReference constant="true" species="M_C00004" stoichiometry="1" />
          <speciesReference constant="true" species="M_C00011" stoichiometry="1" />
        </listOfProducts>
      </reaction>
      <reaction fast="false" id="R_R01859" name="Propanoyl-CoA:carbon-dioxide ligase (ADP-forming)" reversible="false" fbc:lowerFluxBound="cobra_0_bound" fbc:upperFluxBound="cobra_default_ub">
        <listOfReactants>
          <speciesReference constant="true" species="M_C00100" stoichiometry="1" />
          <speciesReference constant="true" species="M_C00288" stoichiometry="1" />
          <speciesReference constant="true" species="M_C00002" stoichiometry="1" />
        </listOfReactants>
        <listOfProducts>
          <speciesReference constant="true" species="M_C00009" stoichiometry="1" />
          <speciesReference constant="true" species="M_C00008" stoichiometry="1" />
          <speciesReference constant="true" species="M_C00683" stoichiometry="1" />
          <speciesReference constant="true" species="M_C00080" stoichiometry="1" />
        </listOfProducts>
      </reaction>
      <reaction fast="false" id="R_R02135" name="3.1.3.-" reversible="false" fbc:lowerFluxBound="cobra_0_bound" fbc:upperFluxBound="cobra_default_ub">
        <listOfReactants>
          <speciesReference constant="true" species="M_C00001" stoichiometry="1" />
          <speciesReference constant="true" species="M_C01081" stoichiometry="1" />
        </listOfReactants>
        <listOfProducts>
          <speciesReference constant="true" species="M_C00009" stoichiometry="1" />
          <speciesReference constant="true" species="M_C00378" stoichiometry="1" />
        </listOfProducts>
      </reaction>
      <reaction fast="false" id="R_R02329" name="2.7.7.32" reversible="true" fbc:lowerFluxBound="cobra_default_lb" fbc:upperFluxBound="cobra_default_ub">
        <listOfReactants>
          <speciesReference constant="true" species="M_C00446" stoichiometry="1" />
          <speciesReference constant="true" species="M_C00459" stoichiometry="1" />
        </listOfReactants>
        <listOfProducts>
          <speciesReference constant="true" species="M_C00013" stoichiometry="1" />
          <speciesReference constant="true" species="M_C02097" stoichiometry="1" />
        </listOfProducts>
      </reaction>
      <reaction fast="false" id="R_R00999" name="O-Succinyl-L-homoserine succinate-lyase (adding cysteine)" reversible="false" fbc:lowerFluxBound="cobra_0_bound" fbc:upperFluxBound="cobra_default_ub">
        <listOfReactants>
          <speciesReference constant="true" species="M_C00001" stoichiometry="1" />
          <speciesReference constant="true" species="M_C01118" stoichiometry="1" />
        </listOfReactants>
        <listOfProducts>
          <speciesReference constant="true" species="M_C00109" stoichiometry="1" />
          <speciesReference constant="true" species="M_C00014" stoichiometry="1" />
          <speciesReference constant="true" species="M_C00042" stoichiometry="1" />
          <speciesReference constant="true" species="M_C00080" stoichiometry="2" />
        </listOfProducts>
      </reaction>
      <reaction fast="false" id="R_R02326" name="ATP:nucleoside-diphosphate phosphatransferase" reversible="true" fbc:lowerFluxBound="cobra_default_lb" fbc:upperFluxBound="cobra_default_ub">
        <listOfReactants>
          <speciesReference constant="true" species="M_C00705" stoichiometry="1" />
          <speciesReference constant="true" species="M_C00002" stoichiometry="1" />
        </listOfReactants>
        <listOfProducts>
          <speciesReference constant="true" species="M_C00008" stoichiometry="1" />
          <speciesReference constant="true" species="M_C00458" stoichiometry="1" />
        </listOfProducts>
      </reaction>
      <reaction fast="false" id="R_R00996" name="L-threonine ammonia-lyase" reversible="false" fbc:lowerFluxBound="cobra_0_bound" fbc:upperFluxBound="cobra_default_ub">
        <listOfReactants>
          <speciesReference constant="true" species="M_C00188" stoichiometry="1" />
        </listOfReactants>
        <listOfProducts>
          <speciesReference constant="true" species="M_C00109" stoichiometry="1" />
          <speciesReference constant="true" species="M_C00014" stoichiometry="1" />
          <speciesReference constant="true" species="M_C00080" stoichiometry="1" />
        </listOfProducts>
      </reaction>
      <reaction fast="false" id="R_R02325" name="dCTP aminohydrolase" reversible="false" fbc:lowerFluxBound="cobra_0_bound" fbc:upperFluxBound="cobra_default_ub">
        <listOfReactants>
          <speciesReference constant="true" species="M_C00001" stoichiometry="1" />
          <speciesReference constant="true" species="M_C00458" stoichiometry="1" />
        </listOfReactants>
        <listOfProducts>
          <speciesReference constant="true" species="M_C00014" stoichiometry="1" />
          <speciesReference constant="true" species="M_C00460" stoichiometry="1" />
        </listOfProducts>
      </reaction>
      <reaction fast="false" id="R_R10001" name="1.1.1.119" reversible="false" fbc:lowerFluxBound="cobra_0_bound" fbc:upperFluxBound="cobra_default_ub">
        <listOfReactants>
          <speciesReference constant="true" species="M_C00031" stoichiometry="1" />
          <speciesReference constant="true" species="M_C00006" stoichiometry="1" />
        </listOfReactants>
        <listOfProducts>
          <speciesReference constant="true" species="M_C00080" stoichiometry="1" />
          <speciesReference constant="true" species="M_C00198" stoichiometry="1" />
          <speciesReference constant="true" species="M_C00005" stoichiometry="1" />
        </listOfProducts>
      </reaction>
      <reaction fast="false" id="R_R10003" name="2.5.1.-" reversible="false" fbc:lowerFluxBound="cobra_0_bound" fbc:upperFluxBound="cobra_default_ub">
        <listOfReactants>
          <speciesReference constant="true" species="M_C00353" stoichiometry="1" />
          <speciesReference constant="true" species="M_C00129" stoichiometry="1" />
        </listOfReactants>
        <listOfProducts>
          <speciesReference constant="true" species="M_C00080" stoichiometry="1" />
          <speciesReference constant="true" species="M_C04217" stoichiometry="1" />
          <speciesReference constant="true" species="M_C00013" stoichiometry="1" />
        </listOfProducts>
      </reaction>
      <reaction fast="false" id="R_R02530" name="(R)-S-Lactoylglutathione methylglyoxal-lyase (isomerizing)" reversible="false" fbc:lowerFluxBound="cobra_0_bound" fbc:upperFluxBound="cobra_default_ub">
        <listOfReactants>
          <speciesReference constant="true" species="M_C00051" stoichiometry="1" />
          <speciesReference constant="true" species="M_C00546" stoichiometry="1" />
        </listOfReactants>
        <listOfProducts>
          <speciesReference constant="true" species="M_C03451" stoichiometry="1" />
        </listOfProducts>
      </reaction>
      <reaction fast="false" id="R_R01648" name="4-Aminobutanoate:2-oxoglutarate aminotransferase" reversible="false" fbc:lowerFluxBound="cobra_0_bound" fbc:upperFluxBound="cobra_default_ub">
        <listOfReactants>
          <speciesReference constant="true" species="M_C00334" stoichiometry="1" />
          <speciesReference constant="true" species="M_C00026" stoichiometry="1" />
        </listOfReactants>
        <listOfProducts>
          <speciesReference constant="true" species="M_C00232" stoichiometry="1" />
          <speciesReference constant="true" species="M_C00025" stoichiometry="1" />
        </listOfProducts>
      </reaction>
      <reaction fast="false" id="R_R03096" name="Indole-3-acetamide amidohydrolase" reversible="true" fbc:lowerFluxBound="cobra_default_lb" fbc:upperFluxBound="cobra_default_ub">
        <listOfReactants>
          <speciesReference constant="true" species="M_C00001" stoichiometry="1" />
          <speciesReference constant="true" species="M_C02693" stoichiometry="1" />
        </listOfReactants>
        <listOfProducts>
          <speciesReference constant="true" species="M_C00080" stoichiometry="1" />
          <speciesReference constant="true" species="M_C00014" stoichiometry="1" />
          <speciesReference constant="true" species="M_C00954" stoichiometry="1" />
        </listOfProducts>
      </reaction>
      <reaction fast="false" id="R_R04509" name="2.7.4.7" reversible="false" fbc:lowerFluxBound="cobra_0_bound" fbc:upperFluxBound="cobra_default_ub">
        <listOfReactants>
          <speciesReference constant="true" species="M_C04556" stoichiometry="1" />
          <speciesReference constant="true" species="M_C00002" stoichiometry="1" />
        </listOfReactants>
        <listOfProducts>
          <speciesReference constant="true" species="M_C00008" stoichiometry="1" />
          <speciesReference constant="true" species="M_C04752" stoichiometry="1" />
        </listOfProducts>
      </reaction>
      <reaction fast="false" id="R_R00303" name="D-Glucose-6-phosphate phosphohydrolase" reversible="false" fbc:lowerFluxBound="cobra_0_bound" fbc:upperFluxBound="cobra_default_ub">
        <listOfReactants>
          <speciesReference constant="true" species="M_C00001" stoichiometry="1" />
          <speciesReference constant="true" species="M_C00668" stoichiometry="1" />
        </listOfReactants>
        <listOfProducts>
          <speciesReference constant="true" species="M_C00009" stoichiometry="1" />
          <speciesReference constant="true" species="M_C00031" stoichiometry="1" />
        </listOfProducts>
      </reaction>
      <reaction fast="false" id="R_R03045" name="3-Hydroxypropionyl-CoA hydro-lyase" reversible="true" fbc:lowerFluxBound="cobra_default_lb" fbc:upperFluxBound="cobra_default_ub">
        <listOfReactants>
          <speciesReference constant="true" species="M_C05668" stoichiometry="1" />
        </listOfReactants>
        <listOfProducts>
          <speciesReference constant="true" species="M_C00001" stoichiometry="1" />
          <speciesReference constant="true" species="M_C00894" stoichiometry="1" />
        </listOfProducts>
      </reaction>
      <reaction fast="false" id="R_R02536" name="Phenylacetaldehyde:NAD+ oxidoreductase" reversible="true" fbc:lowerFluxBound="cobra_default_lb" fbc:upperFluxBound="cobra_default_ub">
        <listOfReactants>
          <speciesReference constant="true" species="M_C00001" stoichiometry="1" />
          <speciesReference constant="true" species="M_C00003" stoichiometry="1" />
          <speciesReference constant="true" species="M_C00601" stoichiometry="1" />
        </listOfReactants>
        <listOfProducts>
          <speciesReference constant="true" species="M_C00080" stoichiometry="2" />
          <speciesReference constant="true" species="M_C07086" stoichiometry="1" />
          <speciesReference constant="true" species="M_C00004" stoichiometry="1" />
        </listOfProducts>
      </reaction>
      <reaction fast="false" id="R_R02537" name="Aldehyde:NADP+ oxidoreductase" reversible="true" fbc:lowerFluxBound="cobra_default_lb" fbc:upperFluxBound="cobra_default_ub">
        <listOfReactants>
          <speciesReference constant="true" species="M_C00001" stoichiometry="1" />
          <speciesReference constant="true" species="M_C00601" stoichiometry="1" />
          <speciesReference constant="true" species="M_C00006" stoichiometry="1" />
        </listOfReactants>
        <listOfProducts>
          <speciesReference constant="true" species="M_C00080" stoichiometry="2" />
          <speciesReference constant="true" species="M_C07086" stoichiometry="1" />
          <speciesReference constant="true" species="M_C00005" stoichiometry="1" />
        </listOfProducts>
      </reaction>
      <reaction fast="false" id="R_R03038" name="L-Alanine:tRNA(Ala) ligase (AMP-forming)" reversible="false" fbc:lowerFluxBound="cobra_0_bound" fbc:upperFluxBound="cobra_default_ub">
        <listOfReactants>
          <speciesReference constant="true" species="M_C01635" stoichiometry="1" />
          <speciesReference constant="true" species="M_C00002" stoichiometry="1" />
          <speciesReference constant="true" species="M_C00041" stoichiometry="1" />
        </listOfReactants>
        <listOfProducts>
          <speciesReference constant="true" species="M_C00080" stoichiometry="1" />
          <speciesReference constant="true" species="M_C00020" stoichiometry="1" />
          <speciesReference constant="true" species="M_C00013" stoichiometry="1" />
          <speciesReference constant="true" species="M_C00886" stoichiometry="1" />
        </listOfProducts>
      </reaction>
      <reaction fast="false" id="R_R00586" name="2.3.1.30" reversible="true" fbc:lowerFluxBound="cobra_default_lb" fbc:upperFluxBound="cobra_default_ub">
        <listOfReactants>
          <speciesReference constant="true" species="M_C00065" stoichiometry="1" />
          <speciesReference constant="true" species="M_C00024" stoichiometry="1" />
        </listOfReactants>
        <listOfProducts>
          <speciesReference constant="true" species="M_C00979" stoichiometry="1" />
          <speciesReference constant="true" species="M_C00010" stoichiometry="1" />
        </listOfProducts>
      </reaction>
      <reaction fast="false" id="R_R03243" name="5-Amino-2-oxopentanoate:2-oxoglutarate aminotransferase" reversible="true" fbc:lowerFluxBound="cobra_default_lb" fbc:upperFluxBound="cobra_default_ub">
        <listOfReactants>
          <speciesReference constant="true" species="M_C00080" stoichiometry="1" />
          <speciesReference constant="true" species="M_C00026" stoichiometry="1" />
          <speciesReference constant="true" species="M_C01100" stoichiometry="1" />
        </listOfReactants>
        <listOfProducts>
          <speciesReference constant="true" species="M_C01267" stoichiometry="1" />
          <speciesReference constant="true" species="M_C00025" stoichiometry="1" />
        </listOfProducts>
      </reaction>
      <reaction fast="false" id="R_R00585" name="L-Serine:pyruvate aminotransferase" reversible="true" fbc:lowerFluxBound="cobra_default_lb" fbc:upperFluxBound="cobra_default_ub">
        <listOfReactants>
          <speciesReference constant="true" species="M_C00022" stoichiometry="1" />
          <speciesReference constant="true" species="M_C00065" stoichiometry="1" />
          <speciesReference constant="true" species="M_C00080" stoichiometry="1" />
        </listOfReactants>
        <listOfProducts>
          <speciesReference constant="true" species="M_C00168" stoichiometry="1" />
          <speciesReference constant="true" species="M_C00041" stoichiometry="1" />
        </listOfProducts>
      </reaction>
      <reaction fast="false" id="R_R02540" name="2-Phenylacetamide amidohydrolase" reversible="true" fbc:lowerFluxBound="cobra_default_lb" fbc:upperFluxBound="cobra_default_ub">
        <listOfReactants>
          <speciesReference constant="true" species="M_C00001" stoichiometry="1" />
          <speciesReference constant="true" species="M_C02505" stoichiometry="1" />
        </listOfReactants>
        <listOfProducts>
          <speciesReference constant="true" species="M_C00080" stoichiometry="1" />
          <speciesReference constant="true" species="M_C07086" stoichiometry="1" />
          <speciesReference constant="true" species="M_C00014" stoichiometry="1" />
        </listOfProducts>
      </reaction>
      <reaction fast="false" id="R_R00582" name="L-O-Phosphoserine phosphohydrolase" reversible="false" fbc:lowerFluxBound="cobra_0_bound" fbc:upperFluxBound="cobra_default_ub">
        <listOfReactants>
          <speciesReference constant="true" species="M_C00001" stoichiometry="1" />
          <speciesReference constant="true" species="M_C01005" stoichiometry="1" />
        </listOfReactants>
        <listOfProducts>
          <speciesReference constant="true" species="M_C00009" stoichiometry="1" />
          <speciesReference constant="true" species="M_C00065" stoichiometry="1" />
        </listOfProducts>
      </reaction>
      <reaction fast="false" id="R_R03035" name="ATP:pantetheine-4'-phosphate adenylyltransferase" reversible="false" fbc:lowerFluxBound="cobra_0_bound" fbc:upperFluxBound="cobra_default_ub">
        <listOfReactants>
          <speciesReference constant="true" species="M_C00002" stoichiometry="1" />
          <speciesReference constant="true" species="M_C01134" stoichiometry="1" />
        </listOfReactants>
        <listOfProducts>
          <speciesReference constant="true" species="M_C00882" stoichiometry="1" />
          <speciesReference constant="true" species="M_C00013" stoichiometry="1" />
        </listOfProducts>
      </reaction>
      <reaction fast="false" id="R_R00578" name="L-aspartate:L-glutamine amido-ligase (AMP-forming)" reversible="false" fbc:lowerFluxBound="cobra_0_bound" fbc:upperFluxBound="cobra_default_ub">
        <listOfReactants>
          <speciesReference constant="true" species="M_C00001" stoichiometry="1" />
          <speciesReference constant="true" species="M_C00064" stoichiometry="1" />
          <speciesReference constant="true" species="M_C00002" stoichiometry="1" />
          <speciesReference constant="true" species="M_C00049" stoichiometry="1" />
        </listOfReactants>
        <listOfProducts>
          <speciesReference constant="true" species="M_C00080" stoichiometry="3" />
          <speciesReference constant="true" species="M_C00020" stoichiometry="1" />
          <speciesReference constant="true" species="M_C00013" stoichiometry="1" />
          <speciesReference constant="true" species="M_C00025" stoichiometry="1" />
          <speciesReference constant="true" species="M_C00152" stoichiometry="1" />
        </listOfProducts>
      </reaction>
      <reaction fast="false" id="R_R00575" name="Carbon-dioxide:L-glutamine amido-ligase (ADP-forming," reversible="false" fbc:lowerFluxBound="cobra_0_bound" fbc:upperFluxBound="cobra_default_ub">
        <listOfReactants>
          <speciesReference constant="true" species="M_C00001" stoichiometry="1" />
          <speciesReference constant="true" species="M_C00064" stoichiometry="1" />
          <speciesReference constant="true" species="M_C00288" stoichiometry="1" />
          <speciesReference constant="true" species="M_C00002" stoichiometry="2" />
        </listOfReactants>
        <listOfProducts>
          <speciesReference constant="true" species="M_C00009" stoichiometry="1" />
          <speciesReference constant="true" species="M_C00008" stoichiometry="2" />
          <speciesReference constant="true" species="M_C00169" stoichiometry="1" />
          <speciesReference constant="true" species="M_C00025" stoichiometry="1" />
          <speciesReference constant="true" species="M_C00080" stoichiometry="2" />
        </listOfProducts>
      </reaction>
      <reaction fast="false" id="R_R01175" name="Butanoyl-CoA:oxygen 2-oxidoreductase" reversible="false" fbc:lowerFluxBound="cobra_0_bound" fbc:upperFluxBound="cobra_default_ub">
        <listOfReactants>
          <speciesReference constant="true" species="M_C00016" stoichiometry="1" />
          <speciesReference constant="true" species="M_C00136" stoichiometry="1" />
        </listOfReactants>
        <listOfProducts>
          <speciesReference constant="true" species="M_C00877" stoichiometry="1" />
          <speciesReference constant="true" species="M_C01352" stoichiometry="1" />
        </listOfProducts>
      </reaction>
      <reaction fast="false" id="R_R01177" name="Acetyl-CoA:acetyl-CoA C-acetyltransferase" reversible="true" fbc:lowerFluxBound="cobra_default_lb" fbc:upperFluxBound="cobra_default_ub">
        <listOfReactants>
          <speciesReference constant="true" species="M_C00024" stoichiometry="1" />
          <speciesReference constant="true" species="M_C00136" stoichiometry="1" />
        </listOfReactants>
        <listOfProducts>
          <speciesReference constant="true" species="M_C05269" stoichiometry="1" />
          <speciesReference constant="true" species="M_C00010" stoichiometry="1" />
        </listOfProducts>
      </reaction>
      <reaction fast="false" id="R_R03665" name="6.1.1.9" reversible="false" fbc:lowerFluxBound="cobra_0_bound" fbc:upperFluxBound="cobra_default_ub">
        <listOfReactants>
          <speciesReference constant="true" species="M_C00183" stoichiometry="1" />
          <speciesReference constant="true" species="M_C01653" stoichiometry="1" />
          <speciesReference constant="true" species="M_C00002" stoichiometry="1" />
        </listOfReactants>
        <listOfProducts>
          <speciesReference constant="true" species="M_C02554" stoichiometry="1" />
          <speciesReference constant="true" species="M_C00020" stoichiometry="1" />
          <speciesReference constant="true" species="M_C00013" stoichiometry="1" />
          <speciesReference constant="true" species="M_C00080" stoichiometry="1" />
        </listOfProducts>
      </reaction>
      <reaction fast="false" id="R_R03067" name="2-Amino-4-hydroxy-6-hydroxymethyl-7,8-dihydropteridine-" reversible="false" fbc:lowerFluxBound="cobra_0_bound" fbc:upperFluxBound="cobra_default_ub">
        <listOfReactants>
          <speciesReference constant="true" species="M_C04807" stoichiometry="1" />
          <speciesReference constant="true" species="M_C00568" stoichiometry="1" />
        </listOfReactants>
        <listOfProducts>
          <speciesReference constant="true" species="M_C00080" stoichiometry="1" />
          <speciesReference constant="true" species="M_C00013" stoichiometry="1" />
          <speciesReference constant="true" species="M_C00921" stoichiometry="1" />
        </listOfProducts>
      </reaction>
      <reaction fast="false" id="R_R00570" name="ATP:nucleoside-diphosphate phosphatransferase" reversible="true" fbc:lowerFluxBound="cobra_default_lb" fbc:upperFluxBound="cobra_default_ub">
        <listOfReactants>
          <speciesReference constant="true" species="M_C00112" stoichiometry="1" />
          <speciesReference constant="true" species="M_C00002" stoichiometry="1" />
        </listOfReactants>
        <listOfProducts>
          <speciesReference constant="true" species="M_C00008" stoichiometry="1" />
          <speciesReference constant="true" species="M_C00063" stoichiometry="1" />
        </listOfProducts>
      </reaction>
      <reaction fast="false" id="R_R00571" name="UTP:ammonia ligase(ADP-forming)" reversible="false" fbc:lowerFluxBound="cobra_0_bound" fbc:upperFluxBound="cobra_default_ub">
        <listOfReactants>
          <speciesReference constant="true" species="M_C00075" stoichiometry="1" />
          <speciesReference constant="true" species="M_C00014" stoichiometry="1" />
          <speciesReference constant="true" species="M_C00002" stoichiometry="1" />
        </listOfReactants>
        <listOfProducts>
          <speciesReference constant="true" species="M_C00009" stoichiometry="1" />
          <speciesReference constant="true" species="M_C00008" stoichiometry="1" />
          <speciesReference constant="true" species="M_C00063" stoichiometry="1" />
          <speciesReference constant="true" species="M_C00080" stoichiometry="1" />
        </listOfProducts>
      </reaction>
      <reaction fast="false" id="R_R02557" name="2.4.2.4" reversible="true" fbc:lowerFluxBound="cobra_default_lb" fbc:upperFluxBound="cobra_default_ub">
        <listOfReactants>
          <speciesReference constant="true" species="M_C00009" stoichiometry="1" />
          <speciesReference constant="true" species="M_C00559" stoichiometry="1" />
        </listOfReactants>
        <listOfProducts>
          <speciesReference constant="true" species="M_C00147" stoichiometry="1" />
          <speciesReference constant="true" species="M_C00672" stoichiometry="1" />
        </listOfProducts>
      </reaction>
      <reaction fast="false" id="R_R00573" name="UTP:ammonia ligase(ADP-forming)" reversible="false" fbc:lowerFluxBound="cobra_0_bound" fbc:upperFluxBound="cobra_default_ub">
        <listOfReactants>
          <speciesReference constant="true" species="M_C00001" stoichiometry="1" />
          <speciesReference constant="true" species="M_C00075" stoichiometry="1" />
          <speciesReference constant="true" species="M_C00064" stoichiometry="1" />
          <speciesReference constant="true" species="M_C00002" stoichiometry="1" />
        </listOfReactants>
        <listOfProducts>
          <speciesReference constant="true" species="M_C00009" stoichiometry="1" />
          <speciesReference constant="true" species="M_C00008" stoichiometry="1" />
          <speciesReference constant="true" species="M_C00063" stoichiometry="1" />
          <speciesReference constant="true" species="M_C00025" stoichiometry="1" />
          <speciesReference constant="true" species="M_C00080" stoichiometry="2" />
        </listOfProducts>
      </reaction>
      <reaction fast="false" id="R_R01698" name="1.8.1.4" reversible="true" fbc:lowerFluxBound="cobra_default_lb" fbc:upperFluxBound="cobra_default_ub">
        <listOfReactants>
          <speciesReference constant="true" species="M_C00579" stoichiometry="1" />
          <speciesReference constant="true" species="M_C00003" stoichiometry="1" />
        </listOfReactants>
        <listOfProducts>
          <speciesReference constant="true" species="M_C00080" stoichiometry="1" />
          <speciesReference constant="true" species="M_C00004" stoichiometry="1" />
          <speciesReference constant="true" species="M_C00248" stoichiometry="1" />
        </listOfProducts>
      </reaction>
      <reaction fast="false" id="R_R00566" name="L-Arginine carboxy-lyase" reversible="true" fbc:lowerFluxBound="cobra_default_lb" fbc:upperFluxBound="cobra_default_ub">
        <listOfReactants>
          <speciesReference constant="true" species="M_C00080" stoichiometry="1" />
          <speciesReference constant="true" species="M_C00062" stoichiometry="1" />
        </listOfReactants>
        <listOfProducts>
          <speciesReference constant="true" species="M_C00179" stoichiometry="1" />
          <speciesReference constant="true" species="M_C00011" stoichiometry="1" />
        </listOfProducts>
      </reaction>
      <reaction fast="false" id="R_R00568" name="CTP aminohydrolase" reversible="false" fbc:lowerFluxBound="cobra_0_bound" fbc:upperFluxBound="cobra_default_ub">
        <listOfReactants>
          <speciesReference constant="true" species="M_C00001" stoichiometry="1" />
          <speciesReference constant="true" species="M_C00063" stoichiometry="1" />
        </listOfReactants>
        <listOfProducts>
          <speciesReference constant="true" species="M_C00075" stoichiometry="1" />
          <speciesReference constant="true" species="M_C00014" stoichiometry="1" />
        </listOfProducts>
      </reaction>
      <reaction fast="false" id="R_R03260" name="O-Succinyl-L-homoserine succinate-lyase (adding cysteine)" reversible="false" fbc:lowerFluxBound="cobra_0_bound" fbc:upperFluxBound="cobra_default_ub">
        <listOfReactants>
          <speciesReference constant="true" species="M_C00097" stoichiometry="1" />
          <speciesReference constant="true" species="M_C01118" stoichiometry="1" />
        </listOfReactants>
        <listOfProducts>
          <speciesReference constant="true" species="M_C00080" stoichiometry="1" />
          <speciesReference constant="true" species="M_C00042" stoichiometry="1" />
          <speciesReference constant="true" species="M_C02291" stoichiometry="1" />
        </listOfProducts>
      </reaction>
      <reaction fast="false" id="R_R04798" name="1.14.99.30" reversible="false" fbc:lowerFluxBound="cobra_0_bound" fbc:upperFluxBound="cobra_default_ub">
        <listOfReactants>
          <speciesReference constant="true" species="M_C05430" stoichiometry="1" />
        </listOfReactants>
        <listOfProducts>
          <speciesReference constant="true" species="M_C00282" stoichiometry="1" />
          <speciesReference constant="true" species="M_C05431" stoichiometry="1" />
        </listOfProducts>
      </reaction>
      <reaction fast="false" id="R_R02568" name="D-Fructose 1-phosphate D-glyceraldehyde-3-phosphate-lyase" reversible="true" fbc:lowerFluxBound="cobra_default_lb" fbc:upperFluxBound="cobra_default_ub">
        <listOfReactants>
          <speciesReference constant="true" species="M_C01094" stoichiometry="1" />
        </listOfReactants>
        <listOfProducts>
          <speciesReference constant="true" species="M_C00111" stoichiometry="1" />
          <speciesReference constant="true" species="M_C00577" stoichiometry="1" />
        </listOfProducts>
      </reaction>
      <reaction fast="false" id="R_R03815" name="1.8.1.4" reversible="false" fbc:lowerFluxBound="cobra_0_bound" fbc:upperFluxBound="cobra_default_ub">
        <listOfReactants>
          <speciesReference constant="true" species="M_C02972" stoichiometry="1" />
          <speciesReference constant="true" species="M_C00003" stoichiometry="1" />
        </listOfReactants>
        <listOfProducts>
          <speciesReference constant="true" species="M_C00080" stoichiometry="1" />
          <speciesReference constant="true" species="M_C00004" stoichiometry="1" />
          <speciesReference constant="true" species="M_C02051" stoichiometry="1" />
        </listOfProducts>
      </reaction>
      <reaction fast="false" id="R_R00557" name="1.14.13.39" reversible="false" fbc:lowerFluxBound="cobra_0_bound" fbc:upperFluxBound="cobra_default_ub">
        <listOfReactants>
          <speciesReference constant="true" species="M_C00005" stoichiometry="1" />
          <speciesReference constant="true" species="M_C00062" stoichiometry="1" />
          <speciesReference constant="true" species="M_C00007" stoichiometry="1" />
        </listOfReactants>
        <listOfProducts>
          <speciesReference constant="true" species="M_C00080" stoichiometry="3" />
          <speciesReference constant="true" species="M_C00327" stoichiometry="1" />
          <speciesReference constant="true" species="M_C00533" stoichiometry="1" />
          <speciesReference constant="true" species="M_C00006" stoichiometry="1" />
        </listOfProducts>
      </reaction>
      <reaction fast="false" id="R_R01196" name="1.2.7.1" reversible="true" fbc:lowerFluxBound="cobra_default_lb" fbc:upperFluxBound="cobra_default_ub">
        <listOfReactants>
          <speciesReference constant="true" species="M_C00139" stoichiometry="1" />
          <speciesReference constant="true" species="M_C00022" stoichiometry="1" />
          <speciesReference constant="true" species="M_C00010" stoichiometry="1" />
        </listOfReactants>
        <listOfProducts>
          <speciesReference constant="true" species="M_C00138" stoichiometry="1" />
          <speciesReference constant="true" species="M_C00011" stoichiometry="1" />
          <speciesReference constant="true" species="M_C00024" stoichiometry="1" />
        </listOfProducts>
      </reaction>
      <reaction fast="false" id="R_R01197" name="1.2.7.3" reversible="true" fbc:lowerFluxBound="cobra_default_lb" fbc:upperFluxBound="cobra_default_ub">
        <listOfReactants>
          <speciesReference constant="true" species="M_C00139" stoichiometry="1" />
          <speciesReference constant="true" species="M_C00026" stoichiometry="1" />
          <speciesReference constant="true" species="M_C00010" stoichiometry="1" />
        </listOfReactants>
        <listOfProducts>
          <speciesReference constant="true" species="M_C00138" stoichiometry="1" />
          <speciesReference constant="true" species="M_C00091" stoichiometry="1" />
          <speciesReference constant="true" species="M_C00011" stoichiometry="1" />
        </listOfProducts>
      </reaction>
      <reaction fast="false" id="R_R00344" name="Pyruvate:carbon-dioxide ligase (ADP-forming)" reversible="false" fbc:lowerFluxBound="cobra_0_bound" fbc:upperFluxBound="cobra_default_ub">
        <listOfReactants>
          <speciesReference constant="true" species="M_C00022" stoichiometry="1" />
          <speciesReference constant="true" species="M_C00288" stoichiometry="1" />
          <speciesReference constant="true" species="M_C00002" stoichiometry="1" />
        </listOfReactants>
        <listOfProducts>
          <speciesReference constant="true" species="M_C00009" stoichiometry="1" />
          <speciesReference constant="true" species="M_C00008" stoichiometry="1" />
          <speciesReference constant="true" species="M_C00036" stoichiometry="1" />
          <speciesReference constant="true" species="M_C00080" stoichiometry="1" />
        </listOfProducts>
      </reaction>
      <reaction fast="false" id="R_R00549" name="ATP:riboflavin 5'-phosphotransferase" reversible="false" fbc:lowerFluxBound="cobra_0_bound" fbc:upperFluxBound="cobra_default_ub">
        <listOfReactants>
          <speciesReference constant="true" species="M_C00255" stoichiometry="1" />
          <speciesReference constant="true" species="M_C00002" stoichiometry="1" />
        </listOfReactants>
        <listOfProducts>
          <speciesReference constant="true" species="M_C00008" stoichiometry="1" />
          <speciesReference constant="true" species="M_C00061" stoichiometry="1" />
          <speciesReference constant="true" species="M_C00080" stoichiometry="1" />
        </listOfProducts>
      </reaction>
      <reaction fast="false" id="R_R03443" name="N-Acetyl-L-glutamate-5-semialdehyde:NADP+ 5-oxidoreductase" reversible="true" fbc:lowerFluxBound="cobra_default_lb" fbc:upperFluxBound="cobra_default_ub">
        <listOfReactants>
          <speciesReference constant="true" species="M_C00009" stoichiometry="1" />
          <speciesReference constant="true" species="M_C01250" stoichiometry="1" />
          <speciesReference constant="true" species="M_C00006" stoichiometry="1" />
        </listOfReactants>
        <listOfProducts>
          <speciesReference constant="true" species="M_C00080" stoichiometry="1" />
          <speciesReference constant="true" species="M_C00005" stoichiometry="1" />
          <speciesReference constant="true" species="M_C04133" stoichiometry="1" />
        </listOfProducts>
      </reaction>
      <reaction fast="false" id="R_R00351" name="Citrate oxaloacetate-lyase ((pro-3S)-CH2COO- -&gt; acetyl-CoA)" reversible="false" fbc:lowerFluxBound="cobra_0_bound" fbc:upperFluxBound="cobra_default_ub">
        <listOfReactants>
          <speciesReference constant="true" species="M_C00001" stoichiometry="1" />
          <speciesReference constant="true" species="M_C00036" stoichiometry="1" />
          <speciesReference constant="true" species="M_C00024" stoichiometry="1" />
        </listOfReactants>
        <listOfProducts>
          <speciesReference constant="true" species="M_C00080" stoichiometry="1" />
          <speciesReference constant="true" species="M_C00010" stoichiometry="1" />
          <speciesReference constant="true" species="M_C00158" stoichiometry="1" />
        </listOfProducts>
      </reaction>
      <reaction fast="false" id="R_R00548" name="Riboflavin-5-phosphate phosphohydrolase (acid optimum)" reversible="false" fbc:lowerFluxBound="cobra_0_bound" fbc:upperFluxBound="cobra_default_ub">
        <listOfReactants>
          <speciesReference constant="true" species="M_C00001" stoichiometry="1" />
          <speciesReference constant="true" species="M_C00061" stoichiometry="1" />
        </listOfReactants>
        <listOfProducts>
          <speciesReference constant="true" species="M_C00009" stoichiometry="1" />
          <speciesReference constant="true" species="M_C00255" stoichiometry="1" />
        </listOfProducts>
      </reaction>
      <reaction fast="false" id="R_R03824" name="Lycopene cyclase" reversible="false" fbc:lowerFluxBound="cobra_0_bound" fbc:upperFluxBound="cobra_default_ub">
        <listOfReactants>
          <speciesReference constant="true" species="M_C00005" stoichiometry="1" />
          <speciesReference constant="true" species="M_C05435" stoichiometry="1" />
        </listOfReactants>
        <listOfProducts>
          <speciesReference constant="true" species="M_C00080" stoichiometry="1" />
          <speciesReference constant="true" species="M_C02094" stoichiometry="1" />
          <speciesReference constant="true" species="M_C00006" stoichiometry="1" />
        </listOfProducts>
      </reaction>
      <reaction fast="false" id="R_R02778" name="3.1.3.12" reversible="false" fbc:lowerFluxBound="cobra_0_bound" fbc:upperFluxBound="cobra_default_ub">
        <listOfReactants>
          <speciesReference constant="true" species="M_C00001" stoichiometry="1" />
          <speciesReference constant="true" species="M_C00689" stoichiometry="1" />
        </listOfReactants>
        <listOfProducts>
          <speciesReference constant="true" species="M_C00009" stoichiometry="1" />
          <speciesReference constant="true" species="M_C01083" stoichiometry="1" />
        </listOfProducts>
      </reaction>
      <reaction fast="false" id="R_R03269" name="N-[(R)-4'-Phosphopantothenoyl]-L-cysteine carboxy-lyase" reversible="false" fbc:lowerFluxBound="cobra_0_bound" fbc:upperFluxBound="cobra_default_ub">
        <listOfReactants>
          <speciesReference constant="true" species="M_C00080" stoichiometry="1" />
          <speciesReference constant="true" species="M_C04352" stoichiometry="1" />
        </listOfReactants>
        <listOfProducts>
          <speciesReference constant="true" species="M_C01134" stoichiometry="1" />
          <speciesReference constant="true" species="M_C00011" stoichiometry="1" />
        </listOfProducts>
      </reaction>
      <reaction fast="false" id="R_R00332" name="ATP:(d)GMP phosphotransferase" reversible="true" fbc:lowerFluxBound="cobra_default_lb" fbc:upperFluxBound="cobra_default_ub">
        <listOfReactants>
          <speciesReference constant="true" species="M_C00144" stoichiometry="1" />
          <speciesReference constant="true" species="M_C00002" stoichiometry="1" />
        </listOfReactants>
        <listOfProducts>
          <speciesReference constant="true" species="M_C00008" stoichiometry="1" />
          <speciesReference constant="true" species="M_C00035" stoichiometry="1" />
        </listOfProducts>
      </reaction>
      <reaction fast="false" id="R_R03425" name="Glycine:lipoylprotein oxidoreductase (decarboxylating and" reversible="false" fbc:lowerFluxBound="cobra_0_bound" fbc:upperFluxBound="cobra_default_ub">
        <listOfReactants>
          <speciesReference constant="true" species="M_C02051" stoichiometry="1" />
          <speciesReference constant="true" species="M_C00037" stoichiometry="1" />
        </listOfReactants>
        <listOfProducts>
          <speciesReference constant="true" species="M_C01242" stoichiometry="1" />
          <speciesReference constant="true" species="M_C00011" stoichiometry="1" />
        </listOfProducts>
      </reaction>
      <reaction fast="false" id="R_R00342" name="(S)-Malate:NADP+ oxidoreductase" reversible="true" fbc:lowerFluxBound="cobra_default_lb" fbc:upperFluxBound="cobra_default_ub">
        <listOfReactants>
          <speciesReference constant="true" species="M_C00003" stoichiometry="1" />
          <speciesReference constant="true" species="M_C00149" stoichiometry="1" />
        </listOfReactants>
        <listOfProducts>
          <speciesReference constant="true" species="M_C00080" stoichiometry="1" />
          <speciesReference constant="true" species="M_C00004" stoichiometry="1" />
          <speciesReference constant="true" species="M_C00036" stoichiometry="1" />
        </listOfProducts>
      </reaction>
      <reaction fast="false" id="R_R03629" name="Substrate,reduced-flaboprotein:oxygen oxidoreductase" reversible="true" fbc:lowerFluxBound="cobra_default_lb" fbc:upperFluxBound="cobra_default_ub">
        <listOfReactants>
          <speciesReference constant="true" species="M_C01598" stoichiometry="1" />
          <speciesReference constant="true" species="M_C00080" stoichiometry="1" />
          <speciesReference constant="true" species="M_C03024" stoichiometry="1" />
          <speciesReference constant="true" species="M_C00007" stoichiometry="1" />
        </listOfReactants>
        <listOfProducts>
          <speciesReference constant="true" species="M_C00001" stoichiometry="1" />
          <speciesReference constant="true" species="M_C05643" stoichiometry="1" />
          <speciesReference constant="true" species="M_C03161" stoichiometry="1" />
        </listOfProducts>
      </reaction>
      <reaction fast="false" id="R_R03026" name="(S)-3-Hydroxybutanoyl-CoA hydro-lyase" reversible="true" fbc:lowerFluxBound="cobra_default_lb" fbc:upperFluxBound="cobra_default_ub">
        <listOfReactants>
          <speciesReference constant="true" species="M_C01144" stoichiometry="1" />
        </listOfReactants>
        <listOfProducts>
          <speciesReference constant="true" species="M_C00001" stoichiometry="1" />
          <speciesReference constant="true" species="M_C00877" stoichiometry="1" />
        </listOfProducts>
      </reaction>
      <reaction fast="false" id="R_ER00168" name="Exchange: (Phosphonate)" reversible="true" fbc:lowerFluxBound="cobra_default_lb" fbc:upperFluxBound="cobra_default_ub">
        <listOfProducts>
          <speciesReference constant="true" species="M_CE06701" stoichiometry="1" />
        </listOfProducts>
      </reaction>
      <reaction fast="false" id="R_R03661" name="6.1.1.15" reversible="false" fbc:lowerFluxBound="cobra_0_bound" fbc:upperFluxBound="cobra_default_ub">
        <listOfReactants>
          <speciesReference constant="true" species="M_C00002" stoichiometry="1" />
          <speciesReference constant="true" species="M_C00148" stoichiometry="1" />
          <speciesReference constant="true" species="M_C01649" stoichiometry="1" />
        </listOfReactants>
        <listOfProducts>
          <speciesReference constant="true" species="M_C00080" stoichiometry="1" />
          <speciesReference constant="true" species="M_C00020" stoichiometry="1" />
          <speciesReference constant="true" species="M_C00013" stoichiometry="1" />
          <speciesReference constant="true" species="M_C02702" stoichiometry="1" />
        </listOfProducts>
      </reaction>
      <reaction fast="false" id="R_ER00169" name="Exchange: (Glycoaldehyde)" reversible="true" fbc:lowerFluxBound="cobra_default_lb" fbc:upperFluxBound="cobra_default_ub">
        <listOfProducts>
          <speciesReference constant="true" species="M_CE00266" stoichiometry="1" />
        </listOfProducts>
      </reaction>
      <reaction fast="false" id="R_R03662" name="L-Serine:tRNA(Ser) ligase (AMP-forming)" reversible="false" fbc:lowerFluxBound="cobra_0_bound" fbc:upperFluxBound="cobra_default_ub">
        <listOfReactants>
          <speciesReference constant="true" species="M_C00065" stoichiometry="1" />
          <speciesReference constant="true" species="M_C00002" stoichiometry="1" />
          <speciesReference constant="true" species="M_C01650" stoichiometry="1" />
        </listOfReactants>
        <listOfProducts>
          <speciesReference constant="true" species="M_C00080" stoichiometry="1" />
          <speciesReference constant="true" species="M_C00020" stoichiometry="1" />
          <speciesReference constant="true" species="M_C00013" stoichiometry="1" />
          <speciesReference constant="true" species="M_C02553" stoichiometry="1" />
        </listOfProducts>
      </reaction>
      <reaction fast="false" id="R_ER00166" name="Exchange: (Hypoxanthine)" reversible="true" fbc:lowerFluxBound="cobra_default_lb" fbc:upperFluxBound="cobra_default_ub">
        <listOfProducts>
          <speciesReference constant="true" species="M_CE00262" stoichiometry="1" />
        </listOfProducts>
      </reaction>
      <reaction fast="false" id="R_R03663" name="L-Threonine:tRNA(Thr) ligase (AMP-forming)" reversible="false" fbc:lowerFluxBound="cobra_0_bound" fbc:upperFluxBound="cobra_default_ub">
        <listOfReactants>
          <speciesReference constant="true" species="M_C00188" stoichiometry="1" />
          <speciesReference constant="true" species="M_C00002" stoichiometry="1" />
          <speciesReference constant="true" species="M_C01651" stoichiometry="1" />
        </listOfReactants>
        <listOfProducts>
          <speciesReference constant="true" species="M_C00080" stoichiometry="1" />
          <speciesReference constant="true" species="M_C00020" stoichiometry="1" />
          <speciesReference constant="true" species="M_C00013" stoichiometry="1" />
          <speciesReference constant="true" species="M_C02992" stoichiometry="1" />
        </listOfProducts>
      </reaction>
      <reaction fast="false" id="R_R03664" name="6.1.1.2" reversible="false" fbc:lowerFluxBound="cobra_0_bound" fbc:upperFluxBound="cobra_default_ub">
        <listOfReactants>
          <speciesReference constant="true" species="M_C00002" stoichiometry="1" />
          <speciesReference constant="true" species="M_C00078" stoichiometry="1" />
          <speciesReference constant="true" species="M_C01652" stoichiometry="1" />
        </listOfReactants>
        <listOfProducts>
          <speciesReference constant="true" species="M_C03512" stoichiometry="1" />
          <speciesReference constant="true" species="M_C00080" stoichiometry="1" />
          <speciesReference constant="true" species="M_C00020" stoichiometry="1" />
          <speciesReference constant="true" species="M_C00013" stoichiometry="1" />
        </listOfProducts>
      </reaction>
      <reaction fast="false" id="R_ER00167" name="Exchange: (Arsenite)" reversible="true" fbc:lowerFluxBound="cobra_default_lb" fbc:upperFluxBound="cobra_default_ub">
        <listOfProducts>
          <speciesReference constant="true" species="M_CE06697" stoichiometry="1" />
        </listOfProducts>
      </reaction>
      <reaction fast="false" id="R_ER00164" name="Exchange: (Uridine)" reversible="true" fbc:lowerFluxBound="cobra_default_lb" fbc:upperFluxBound="cobra_default_ub">
        <listOfProducts>
          <speciesReference constant="true" species="M_CE00299" stoichiometry="1" />
        </listOfProducts>
      </reaction>
      <reaction fast="false" id="R_ER00165" name="Exchange: (Inosine)" reversible="true" fbc:lowerFluxBound="cobra_default_lb" fbc:upperFluxBound="cobra_default_ub">
        <listOfProducts>
          <speciesReference constant="true" species="M_CE00294" stoichiometry="1" />
        </listOfProducts>
      </reaction>
      <reaction fast="false" id="R_R03457" name="D-erythro-1-(Imidazol-4-yl)glycerol 3-phosphate hydro-lyase" reversible="true" fbc:lowerFluxBound="cobra_default_lb" fbc:upperFluxBound="cobra_default_ub">
        <listOfReactants>
          <speciesReference constant="true" species="M_C04666" stoichiometry="1" />
        </listOfReactants>
        <listOfProducts>
          <speciesReference constant="true" species="M_C00001" stoichiometry="1" />
          <speciesReference constant="true" species="M_C01267" stoichiometry="1" />
        </listOfProducts>
      </reaction>
      <reaction fast="false" id="R_ER00162" name="Exchange: (Guanine)" reversible="true" fbc:lowerFluxBound="cobra_default_lb" fbc:upperFluxBound="cobra_default_ub">
        <listOfProducts>
          <speciesReference constant="true" species="M_CE00242" stoichiometry="1" />
        </listOfProducts>
      </reaction>
      <reaction fast="false" id="R_R03458" name="5-Amino-6-(5-phosphoribitylamino)uracil:NADP+ 1'-oxidoreductase" reversible="false" fbc:lowerFluxBound="cobra_0_bound" fbc:upperFluxBound="cobra_default_ub">
        <listOfReactants>
          <speciesReference constant="true" species="M_C00080" stoichiometry="1" />
          <speciesReference constant="true" species="M_C00005" stoichiometry="1" />
          <speciesReference constant="true" species="M_C01268" stoichiometry="1" />
        </listOfReactants>
        <listOfProducts>
          <speciesReference constant="true" species="M_C04454" stoichiometry="1" />
          <speciesReference constant="true" species="M_C00006" stoichiometry="1" />
        </listOfProducts>
      </reaction>
      <reaction fast="false" id="R_ER00163" name="Exchange: (Uracil)" reversible="true" fbc:lowerFluxBound="cobra_default_lb" fbc:upperFluxBound="cobra_default_ub">
        <listOfProducts>
          <speciesReference constant="true" species="M_CE00106" stoichiometry="1" />
        </listOfProducts>
      </reaction>
      <reaction fast="false" id="R_R03459" name="2,5-Diamino-6-hydroxy-4-(5-phosphoribosylamino)-pyrimidine" reversible="false" fbc:lowerFluxBound="cobra_0_bound" fbc:upperFluxBound="cobra_default_ub">
        <listOfReactants>
          <speciesReference constant="true" species="M_C00001" stoichiometry="1" />
          <speciesReference constant="true" species="M_C01304" stoichiometry="1" />
        </listOfReactants>
        <listOfProducts>
          <speciesReference constant="true" species="M_C00014" stoichiometry="1" />
          <speciesReference constant="true" species="M_C01268" stoichiometry="1" />
        </listOfProducts>
      </reaction>
      <reaction fast="false" id="R_R03660" name="6.1.1.20" reversible="false" fbc:lowerFluxBound="cobra_0_bound" fbc:upperFluxBound="cobra_default_ub">
        <listOfReactants>
          <speciesReference constant="true" species="M_C00002" stoichiometry="1" />
          <speciesReference constant="true" species="M_C01648" stoichiometry="1" />
          <speciesReference constant="true" species="M_C00079" stoichiometry="1" />
        </listOfReactants>
        <listOfProducts>
          <speciesReference constant="true" species="M_C00080" stoichiometry="1" />
          <speciesReference constant="true" species="M_C00020" stoichiometry="1" />
          <speciesReference constant="true" species="M_C03511" stoichiometry="1" />
          <speciesReference constant="true" species="M_C00013" stoichiometry="1" />
        </listOfProducts>
      </reaction>
      <reaction fast="false" id="R_R03659" name="L-Methionine:tRNAMet ligase (AMP-forming)" reversible="false" fbc:lowerFluxBound="cobra_0_bound" fbc:upperFluxBound="cobra_default_ub">
        <listOfReactants>
          <speciesReference constant="true" species="M_C01647" stoichiometry="1" />
          <speciesReference constant="true" species="M_C00002" stoichiometry="1" />
          <speciesReference constant="true" species="M_C00073" stoichiometry="1" />
        </listOfReactants>
        <listOfProducts>
          <speciesReference constant="true" species="M_C00080" stoichiometry="1" />
          <speciesReference constant="true" species="M_C02430" stoichiometry="1" />
          <speciesReference constant="true" species="M_C00020" stoichiometry="1" />
          <speciesReference constant="true" species="M_C00013" stoichiometry="1" />
        </listOfProducts>
      </reaction>
      <reaction fast="false" id="R_R03658" name="6.1.1.6" reversible="false" fbc:lowerFluxBound="cobra_0_bound" fbc:upperFluxBound="cobra_default_ub">
        <listOfReactants>
          <speciesReference constant="true" species="M_C00047" stoichiometry="1" />
          <speciesReference constant="true" species="M_C00002" stoichiometry="1" />
          <speciesReference constant="true" species="M_C01646" stoichiometry="1" />
        </listOfReactants>
        <listOfProducts>
          <speciesReference constant="true" species="M_C00080" stoichiometry="1" />
          <speciesReference constant="true" species="M_C00020" stoichiometry="1" />
          <speciesReference constant="true" species="M_C00013" stoichiometry="1" />
          <speciesReference constant="true" species="M_C01931" stoichiometry="1" />
        </listOfProducts>
      </reaction>
      <reaction fast="false" id="R_R00529" name="ATP:sulfate adenylyltransferase" reversible="true" fbc:lowerFluxBound="cobra_default_lb" fbc:upperFluxBound="cobra_default_ub">
        <listOfReactants>
          <speciesReference constant="true" species="M_C00002" stoichiometry="1" />
          <speciesReference constant="true" species="M_C00059" stoichiometry="1" />
        </listOfReactants>
        <listOfProducts>
          <speciesReference constant="true" species="M_C00013" stoichiometry="1" />
          <speciesReference constant="true" species="M_C00224" stoichiometry="1" />
        </listOfProducts>
      </reaction>
      <reaction fast="false" id="R_R03460" name="Phosphoenolpyruvate:3-phosphoshikimate" reversible="true" fbc:lowerFluxBound="cobra_default_lb" fbc:upperFluxBound="cobra_default_ub">
        <listOfReactants>
          <speciesReference constant="true" species="M_C00074" stoichiometry="1" />
          <speciesReference constant="true" species="M_C03175" stoichiometry="1" />
        </listOfReactants>
        <listOfProducts>
          <speciesReference constant="true" species="M_C00009" stoichiometry="1" />
          <speciesReference constant="true" species="M_C01269" stoichiometry="1" />
        </listOfProducts>
      </reaction>
      <reaction fast="false" id="R_R03655" name="6.1.1.21" reversible="false" fbc:lowerFluxBound="cobra_0_bound" fbc:upperFluxBound="cobra_default_ub">
        <listOfReactants>
          <speciesReference constant="true" species="M_C00002" stoichiometry="1" />
          <speciesReference constant="true" species="M_C00135" stoichiometry="1" />
          <speciesReference constant="true" species="M_C01643" stoichiometry="1" />
        </listOfReactants>
        <listOfProducts>
          <speciesReference constant="true" species="M_C00080" stoichiometry="1" />
          <speciesReference constant="true" species="M_C02988" stoichiometry="1" />
          <speciesReference constant="true" species="M_C00020" stoichiometry="1" />
          <speciesReference constant="true" species="M_C00013" stoichiometry="1" />
        </listOfProducts>
      </reaction>
      <reaction fast="false" id="R_R03654" name="Glycine:tRNA(Gly) ligase (AMP-forming)" reversible="false" fbc:lowerFluxBound="cobra_0_bound" fbc:upperFluxBound="cobra_default_ub">
        <listOfReactants>
          <speciesReference constant="true" species="M_C00002" stoichiometry="1" />
          <speciesReference constant="true" species="M_C01642" stoichiometry="1" />
          <speciesReference constant="true" species="M_C00037" stoichiometry="1" />
        </listOfReactants>
        <listOfProducts>
          <speciesReference constant="true" species="M_C00080" stoichiometry="1" />
          <speciesReference constant="true" species="M_C00020" stoichiometry="1" />
          <speciesReference constant="true" species="M_C00013" stoichiometry="1" />
          <speciesReference constant="true" species="M_C02412" stoichiometry="1" />
        </listOfProducts>
      </reaction>
      <reaction fast="false" id="R_R03657" name="6.1.1.4" reversible="false" fbc:lowerFluxBound="cobra_0_bound" fbc:upperFluxBound="cobra_default_ub">
        <listOfReactants>
          <speciesReference constant="true" species="M_C01645" stoichiometry="1" />
          <speciesReference constant="true" species="M_C00002" stoichiometry="1" />
          <speciesReference constant="true" species="M_C00123" stoichiometry="1" />
        </listOfReactants>
        <listOfProducts>
          <speciesReference constant="true" species="M_C02047" stoichiometry="1" />
          <speciesReference constant="true" species="M_C00080" stoichiometry="1" />
          <speciesReference constant="true" species="M_C00020" stoichiometry="1" />
          <speciesReference constant="true" species="M_C00013" stoichiometry="1" />
        </listOfProducts>
      </reaction>
      <reaction fast="false" id="R_R03656" name="6.1.1.5" reversible="false" fbc:lowerFluxBound="cobra_0_bound" fbc:upperFluxBound="cobra_default_ub">
        <listOfReactants>
          <speciesReference constant="true" species="M_C01644" stoichiometry="1" />
          <speciesReference constant="true" species="M_C00407" stoichiometry="1" />
          <speciesReference constant="true" species="M_C00002" stoichiometry="1" />
        </listOfReactants>
        <listOfProducts>
          <speciesReference constant="true" species="M_C00080" stoichiometry="1" />
          <speciesReference constant="true" species="M_C00020" stoichiometry="1" />
          <speciesReference constant="true" species="M_C03127" stoichiometry="1" />
          <speciesReference constant="true" species="M_C00013" stoichiometry="1" />
        </listOfProducts>
      </reaction>
      <reaction fast="false" id="R_R00524" name="Formamide amidohydrolase" reversible="false" fbc:lowerFluxBound="cobra_0_bound" fbc:upperFluxBound="cobra_default_ub">
        <listOfReactants>
          <speciesReference constant="true" species="M_C00001" stoichiometry="1" />
          <speciesReference constant="true" species="M_C00488" stoichiometry="1" />
        </listOfReactants>
        <listOfProducts>
          <speciesReference constant="true" species="M_C00080" stoichiometry="1" />
          <speciesReference constant="true" species="M_C00058" stoichiometry="1" />
          <speciesReference constant="true" species="M_C00014" stoichiometry="1" />
        </listOfProducts>
      </reaction>
      <reaction fast="false" id="R_R03018" name="ATP:pantothenate 4'-phosphotransferase" reversible="false" fbc:lowerFluxBound="cobra_0_bound" fbc:upperFluxBound="cobra_default_ub">
        <listOfReactants>
          <speciesReference constant="true" species="M_C00864" stoichiometry="1" />
          <speciesReference constant="true" species="M_C00002" stoichiometry="1" />
        </listOfReactants>
        <listOfProducts>
          <speciesReference constant="true" species="M_C00008" stoichiometry="1" />
          <speciesReference constant="true" species="M_C03492" stoichiometry="1" />
          <speciesReference constant="true" species="M_C00080" stoichiometry="1" />
        </listOfProducts>
      </reaction>
      <reaction fast="false" id="R_R00330" name="ATP:nucleoside-diphosphate phosphatransferase" reversible="true" fbc:lowerFluxBound="cobra_default_lb" fbc:upperFluxBound="cobra_default_ub">
        <listOfReactants>
          <speciesReference constant="true" species="M_C00002" stoichiometry="1" />
          <speciesReference constant="true" species="M_C00035" stoichiometry="1" />
        </listOfReactants>
        <listOfProducts>
          <speciesReference constant="true" species="M_C00008" stoichiometry="1" />
          <speciesReference constant="true" species="M_C00044" stoichiometry="1" />
        </listOfProducts>
      </reaction>
      <reaction fast="false" id="R_R03013" name="L-Histidinol-phosphate phosphohydrolase" reversible="true" fbc:lowerFluxBound="cobra_default_lb" fbc:upperFluxBound="cobra_default_ub">
        <listOfReactants>
          <speciesReference constant="true" species="M_C00001" stoichiometry="1" />
          <speciesReference constant="true" species="M_C00080" stoichiometry="1" />
          <speciesReference constant="true" species="M_C01100" stoichiometry="1" />
        </listOfReactants>
        <listOfProducts>
          <speciesReference constant="true" species="M_C00009" stoichiometry="1" />
          <speciesReference constant="true" species="M_C00860" stoichiometry="1" />
        </listOfProducts>
      </reaction>
      <reaction fast="false" id="R_R03012" name="L-Histidinol:NAD+ oxidoreductase" reversible="true" fbc:lowerFluxBound="cobra_default_lb" fbc:upperFluxBound="cobra_default_ub">
        <listOfReactants>
          <speciesReference constant="true" species="M_C00003" stoichiometry="1" />
          <speciesReference constant="true" species="M_C00860" stoichiometry="1" />
        </listOfReactants>
        <listOfProducts>
          <speciesReference constant="true" species="M_C00080" stoichiometry="2" />
          <speciesReference constant="true" species="M_C01929" stoichiometry="1" />
          <speciesReference constant="true" species="M_C00004" stoichiometry="1" />
        </listOfProducts>
      </reaction>
      <reaction fast="false" id="R_ER00159" name="Exchange: (Adenine)" reversible="true" fbc:lowerFluxBound="cobra_default_lb" fbc:upperFluxBound="cobra_default_ub">
        <listOfProducts>
          <speciesReference constant="true" species="M_CE00147" stoichiometry="1" />
        </listOfProducts>
      </reaction>
      <reaction fast="false" id="R_R00317" name="Acetyl phosphate phosphohydrolase" reversible="false" fbc:lowerFluxBound="cobra_0_bound" fbc:upperFluxBound="cobra_default_ub">
        <listOfReactants>
          <speciesReference constant="true" species="M_C00001" stoichiometry="1" />
          <speciesReference constant="true" species="M_C00227" stoichiometry="1" />
        </listOfReactants>
        <listOfProducts>
          <speciesReference constant="true" species="M_C00009" stoichiometry="1" />
          <speciesReference constant="true" species="M_C00080" stoichiometry="1" />
          <speciesReference constant="true" species="M_C00033" stoichiometry="1" />
        </listOfProducts>
      </reaction>
      <reaction fast="false" id="R_R00316" name="Acetate:CoA ligase (AMP-forming)" reversible="false" fbc:lowerFluxBound="cobra_0_bound" fbc:upperFluxBound="cobra_default_ub">
        <listOfReactants>
          <speciesReference constant="true" species="M_C00033" stoichiometry="1" />
          <speciesReference constant="true" species="M_C00002" stoichiometry="1" />
        </listOfReactants>
        <listOfProducts>
          <speciesReference constant="true" species="M_C05993" stoichiometry="1" />
          <speciesReference constant="true" species="M_C00013" stoichiometry="1" />
        </listOfProducts>
      </reaction>
      <reaction fast="false" id="R_ER00155" name="Exchange: (Pantothenate)" reversible="true" fbc:lowerFluxBound="cobra_default_lb" fbc:upperFluxBound="cobra_default_ub">
        <listOfProducts>
          <speciesReference constant="true" species="M_CE00864" stoichiometry="1" />
        </listOfProducts>
      </reaction>
      <reaction fast="false" id="R_ER00156" name="Exchange: (Ferrichrome)" reversible="true" fbc:lowerFluxBound="cobra_default_lb" fbc:upperFluxBound="cobra_default_ub">
        <listOfProducts>
          <speciesReference constant="true" species="M_CE06228" stoichiometry="1" />
        </listOfProducts>
      </reaction>
      <reaction fast="false" id="R_ER00157" name="Exchange: (Vit B12)" reversible="true" fbc:lowerFluxBound="cobra_default_lb" fbc:upperFluxBound="cobra_default_ub">
        <listOfProducts>
          <speciesReference constant="true" species="M_CE05776" stoichiometry="1" />
        </listOfProducts>
      </reaction>
      <reaction fast="false" id="R_R03650" name="L-Cysteine:tRNA(Cys) ligase (AMP-forming)" reversible="false" fbc:lowerFluxBound="cobra_0_bound" fbc:upperFluxBound="cobra_default_ub">
        <listOfReactants>
          <speciesReference constant="true" species="M_C01639" stoichiometry="1" />
          <speciesReference constant="true" species="M_C00097" stoichiometry="1" />
          <speciesReference constant="true" species="M_C00002" stoichiometry="1" />
        </listOfReactants>
        <listOfProducts>
          <speciesReference constant="true" species="M_C00080" stoichiometry="1" />
          <speciesReference constant="true" species="M_C00020" stoichiometry="1" />
          <speciesReference constant="true" species="M_C00013" stoichiometry="1" />
          <speciesReference constant="true" species="M_C03125" stoichiometry="1" />
        </listOfProducts>
      </reaction>
      <reaction fast="false" id="R_ER00158" name="Exchange: (Adenosine-GDP-cobinamide)" reversible="true" fbc:lowerFluxBound="cobra_default_lb" fbc:upperFluxBound="cobra_default_ub">
        <listOfProducts>
          <speciesReference constant="true" species="M_CE06510" stoichiometry="1" />
        </listOfProducts>
      </reaction>
      <reaction fast="false" id="R_R03651" name="L-Glutamate:tRNA(Gln) ligase (AMP-forming)" reversible="false" fbc:lowerFluxBound="cobra_0_bound" fbc:upperFluxBound="cobra_default_ub">
        <listOfReactants>
          <speciesReference constant="true" species="M_C00002" stoichiometry="1" />
          <speciesReference constant="true" species="M_C01640" stoichiometry="1" />
          <speciesReference constant="true" species="M_C00025" stoichiometry="1" />
        </listOfReactants>
        <listOfProducts>
          <speciesReference constant="true" species="M_C06112" stoichiometry="1" />
          <speciesReference constant="true" species="M_C00020" stoichiometry="1" />
          <speciesReference constant="true" species="M_C00013" stoichiometry="1" />
          <speciesReference constant="true" species="M_C00080" stoichiometry="1" />
        </listOfProducts>
      </reaction>
      <reaction fast="false" id="R_ER00151" name="Exchange: (3-P-D-Glycerate)" reversible="true" fbc:lowerFluxBound="cobra_default_lb" fbc:upperFluxBound="cobra_default_ub">
        <listOfProducts>
          <speciesReference constant="true" species="M_CE00197" stoichiometry="1" />
        </listOfProducts>
      </reaction>
      <reaction fast="false" id="R_ER00152" name="Exchange: (Betaine)" reversible="true" fbc:lowerFluxBound="cobra_default_lb" fbc:upperFluxBound="cobra_default_ub">
        <listOfProducts>
          <speciesReference constant="true" species="M_CE00719" stoichiometry="1" />
        </listOfProducts>
      </reaction>
      <reaction fast="false" id="R_ER00153" name="Exchange: (Formate)" reversible="true" fbc:lowerFluxBound="cobra_default_lb" fbc:upperFluxBound="cobra_default_ub">
        <listOfProducts>
          <speciesReference constant="true" species="M_CE00058" stoichiometry="1" />
        </listOfProducts>
      </reaction>
      <reaction fast="false" id="R_ER00154" name="Exchange: (Oxalate)" reversible="true" fbc:lowerFluxBound="cobra_default_lb" fbc:upperFluxBound="cobra_default_ub">
        <listOfProducts>
          <speciesReference constant="true" species="M_CE00209" stoichiometry="1" />
        </listOfProducts>
      </reaction>
      <reaction fast="false" id="R_R00519" name="1.2.1.2" reversible="true" fbc:lowerFluxBound="cobra_default_lb" fbc:upperFluxBound="cobra_default_ub">
        <listOfReactants>
          <speciesReference constant="true" species="M_C00003" stoichiometry="1" />
          <speciesReference constant="true" species="M_C00058" stoichiometry="1" />
        </listOfReactants>
        <listOfProducts>
          <speciesReference constant="true" species="M_C00004" stoichiometry="1" />
          <speciesReference constant="true" species="M_C00011" stoichiometry="1" />
        </listOfProducts>
      </reaction>
      <reaction fast="false" id="R_ER00161" name="Exchange: (Cytosine)" reversible="true" fbc:lowerFluxBound="cobra_default_lb" fbc:upperFluxBound="cobra_default_ub">
        <listOfProducts>
          <speciesReference constant="true" species="M_CE00380" stoichiometry="1" />
        </listOfProducts>
      </reaction>
      <reaction fast="false" id="R_ER00160" name="Exchange: (Thymine)" reversible="true" fbc:lowerFluxBound="cobra_default_lb" fbc:upperFluxBound="cobra_default_ub">
        <listOfProducts>
          <speciesReference constant="true" species="M_CE00178" stoichiometry="1" />
        </listOfProducts>
      </reaction>
      <reaction fast="false" id="R_R03647" name="L-Aspartate:tRNAAsp ligase (AMP-forming)" reversible="false" fbc:lowerFluxBound="cobra_0_bound" fbc:upperFluxBound="cobra_default_ub">
        <listOfReactants>
          <speciesReference constant="true" species="M_C00002" stoichiometry="1" />
          <speciesReference constant="true" species="M_C00049" stoichiometry="1" />
          <speciesReference constant="true" species="M_C01637" stoichiometry="1" />
        </listOfReactants>
        <listOfProducts>
          <speciesReference constant="true" species="M_C00080" stoichiometry="1" />
          <speciesReference constant="true" species="M_C06113" stoichiometry="1" />
          <speciesReference constant="true" species="M_C00020" stoichiometry="1" />
          <speciesReference constant="true" species="M_C00013" stoichiometry="1" />
        </listOfProducts>
      </reaction>
      <reaction fast="false" id="R_R03646" name="6.1.1.19" reversible="false" fbc:lowerFluxBound="cobra_0_bound" fbc:upperFluxBound="cobra_default_ub">
        <listOfReactants>
          <speciesReference constant="true" species="M_C00002" stoichiometry="1" />
          <speciesReference constant="true" species="M_C00062" stoichiometry="1" />
          <speciesReference constant="true" species="M_C01636" stoichiometry="1" />
        </listOfReactants>
        <listOfProducts>
          <speciesReference constant="true" species="M_C02163" stoichiometry="1" />
          <speciesReference constant="true" species="M_C00020" stoichiometry="1" />
          <speciesReference constant="true" species="M_C00013" stoichiometry="1" />
          <speciesReference constant="true" species="M_C00080" stoichiometry="1" />
        </listOfProducts>
      </reaction>
      <reaction fast="false" id="R_R03858" name="Lauroyl-CoA:acetyl-CoA C-acyltransferase" reversible="true" fbc:lowerFluxBound="cobra_default_lb" fbc:upperFluxBound="cobra_default_ub">
        <listOfReactants>
          <speciesReference constant="true" species="M_C01832" stoichiometry="1" />
          <speciesReference constant="true" species="M_C00024" stoichiometry="1" />
        </listOfReactants>
        <listOfProducts>
          <speciesReference constant="true" species="M_C05261" stoichiometry="1" />
          <speciesReference constant="true" species="M_C00010" stoichiometry="1" />
        </listOfProducts>
      </reaction>
      <reaction fast="false" id="R_R00511" name="Cytidine-5'-monophosphate phosphohydrolase" reversible="false" fbc:lowerFluxBound="cobra_0_bound" fbc:upperFluxBound="cobra_default_ub">
        <listOfReactants>
          <speciesReference constant="true" species="M_C00001" stoichiometry="1" />
          <speciesReference constant="true" species="M_C00055" stoichiometry="1" />
        </listOfReactants>
        <listOfProducts>
          <speciesReference constant="true" species="M_C00009" stoichiometry="1" />
          <speciesReference constant="true" species="M_C00475" stoichiometry="1" />
        </listOfProducts>
      </reaction>
      <reaction fast="false" id="R_R04520" name="Geranylgeranyl diphosphate:sn-3-O-(geranylgeranyl)glycerol" reversible="true" fbc:lowerFluxBound="cobra_default_lb" fbc:upperFluxBound="cobra_default_ub">
        <listOfReactants>
          <speciesReference constant="true" species="M_C00353" stoichiometry="1" />
          <speciesReference constant="true" species="M_C04590" stoichiometry="1" />
        </listOfReactants>
        <listOfProducts>
          <speciesReference constant="true" species="M_C00080" stoichiometry="1" />
          <speciesReference constant="true" species="M_C00013" stoichiometry="1" />
          <speciesReference constant="true" species="M_C04638" stoichiometry="1" />
        </listOfProducts>
      </reaction>
      <reaction fast="false" id="R_R03857" name="Lauroyl-CoA:(acceptor) 2,3-oxidoreductase" reversible="false" fbc:lowerFluxBound="cobra_0_bound" fbc:upperFluxBound="cobra_default_ub">
        <listOfReactants>
          <speciesReference constant="true" species="M_C00016" stoichiometry="1" />
          <speciesReference constant="true" species="M_C01832" stoichiometry="1" />
        </listOfReactants>
        <listOfProducts>
          <speciesReference constant="true" species="M_C01352" stoichiometry="1" />
          <speciesReference constant="true" species="M_C03221" stoichiometry="1" />
        </listOfProducts>
      </reaction>
      <reaction fast="false" id="R_R03005" name="ATP:nicotinamide-nucleotide adenylyltransferase" reversible="false" fbc:lowerFluxBound="cobra_0_bound" fbc:upperFluxBound="cobra_default_ub">
        <listOfReactants>
          <speciesReference constant="true" species="M_C01185" stoichiometry="1" />
          <speciesReference constant="true" species="M_C00002" stoichiometry="1" />
        </listOfReactants>
        <listOfProducts>
          <speciesReference constant="true" species="M_C00013" stoichiometry="1" />
          <speciesReference constant="true" species="M_C00857" stoichiometry="1" />
        </listOfProducts>
      </reaction>
      <reaction fast="false" id="R_R00512" name="ATP:CMP phosphotransferase" reversible="true" fbc:lowerFluxBound="cobra_default_lb" fbc:upperFluxBound="cobra_default_ub">
        <listOfReactants>
          <speciesReference constant="true" species="M_C00002" stoichiometry="1" />
          <speciesReference constant="true" species="M_C00055" stoichiometry="1" />
        </listOfReactants>
        <listOfProducts>
          <speciesReference constant="true" species="M_C00008" stoichiometry="1" />
          <speciesReference constant="true" species="M_C00112" stoichiometry="1" />
        </listOfProducts>
      </reaction>
      <reaction fast="false" id="R_R04463" name="5'-Phosphoribosylformylglycinamide:L-glutamine amido-ligase" reversible="false" fbc:lowerFluxBound="cobra_0_bound" fbc:upperFluxBound="cobra_default_ub">
        <listOfReactants>
          <speciesReference constant="true" species="M_C00001" stoichiometry="1" />
          <speciesReference constant="true" species="M_C04376" stoichiometry="1" />
          <speciesReference constant="true" species="M_C00064" stoichiometry="1" />
          <speciesReference constant="true" species="M_C00002" stoichiometry="1" />
        </listOfReactants>
        <listOfProducts>
          <speciesReference constant="true" species="M_C00009" stoichiometry="1" />
          <speciesReference constant="true" species="M_C00008" stoichiometry="1" />
          <speciesReference constant="true" species="M_C00080" stoichiometry="2" />
          <speciesReference constant="true" species="M_C00025" stoichiometry="1" />
          <speciesReference constant="true" species="M_C04640" stoichiometry="1" />
        </listOfProducts>
      </reaction>
      <reaction fast="false" id="R_R04859" name="O3-Acetyl-L-serine acetate-lyase (adding hydrogen sulfide)" reversible="false" fbc:lowerFluxBound="cobra_0_bound" fbc:upperFluxBound="cobra_default_ub">
        <listOfReactants>
          <speciesReference constant="true" species="M_C00342" stoichiometry="1" />
          <speciesReference constant="true" species="M_C00979" stoichiometry="1" />
          <speciesReference constant="true" species="M_C00320" stoichiometry="1" />
        </listOfReactants>
        <listOfProducts>
          <speciesReference constant="true" species="M_C00097" stoichiometry="1" />
          <speciesReference constant="true" species="M_C00094" stoichiometry="1" />
          <speciesReference constant="true" species="M_C00033" stoichiometry="1" />
          <speciesReference constant="true" species="M_C00343" stoichiometry="1" />
          <speciesReference constant="true" species="M_C00080" stoichiometry="1" />
        </listOfProducts>
      </reaction>
      <reaction fast="false" id="R_R03346" name="Nicotinate D-ribonucleotide phosphohydrolase" reversible="false" fbc:lowerFluxBound="cobra_0_bound" fbc:upperFluxBound="cobra_default_ub">
        <listOfReactants>
          <speciesReference constant="true" species="M_C00001" stoichiometry="1" />
          <speciesReference constant="true" species="M_C01185" stoichiometry="1" />
        </listOfReactants>
        <listOfProducts>
          <speciesReference constant="true" species="M_C00009" stoichiometry="1" />
          <speciesReference constant="true" species="M_C05841" stoichiometry="1" />
        </listOfProducts>
      </reaction>
      <reaction fast="false" id="R_R03348" name="Nicotinate-nucleotide:pyrophosphate phosphoribosyltransferase" reversible="false" fbc:lowerFluxBound="cobra_0_bound" fbc:upperFluxBound="cobra_default_ub">
        <listOfReactants>
          <speciesReference constant="true" species="M_C00080" stoichiometry="1" />
          <speciesReference constant="true" species="M_C00119" stoichiometry="1" />
          <speciesReference constant="true" species="M_C03722" stoichiometry="1" />
        </listOfReactants>
        <listOfProducts>
          <speciesReference constant="true" species="M_C01185" stoichiometry="1" />
          <speciesReference constant="true" species="M_C00013" stoichiometry="1" />
          <speciesReference constant="true" species="M_C00011" stoichiometry="1" />
        </listOfProducts>
      </reaction>
      <reaction fast="false" id="R_R04457" name="6,7-Dimethyl-8-(1-D-ribityl)lumazine:6,7-dimethyl-8-(1-D-ribityl)" reversible="false" fbc:lowerFluxBound="cobra_0_bound" fbc:upperFluxBound="cobra_default_ub">
        <listOfReactants>
          <speciesReference constant="true" species="M_C04732" stoichiometry="1" />
          <speciesReference constant="true" species="M_C15556" stoichiometry="1" />
        </listOfReactants>
        <listOfProducts>
          <speciesReference constant="true" species="M_C00009" stoichiometry="1" />
          <speciesReference constant="true" species="M_C04332" stoichiometry="1" />
          <speciesReference constant="true" species="M_C00001" stoichiometry="2" />
          <speciesReference constant="true" species="M_C00080" stoichiometry="1" />
        </listOfProducts>
      </reaction>
      <reaction fast="false" id="R_R00908" name="3-Aminopropanoate:2-oxoglutarate aminotransferase" reversible="false" fbc:lowerFluxBound="cobra_0_bound" fbc:upperFluxBound="cobra_default_ub">
        <listOfReactants>
          <speciesReference constant="true" species="M_C00026" stoichiometry="1" />
          <speciesReference constant="true" species="M_C00099" stoichiometry="1" />
        </listOfReactants>
        <listOfProducts>
          <speciesReference constant="true" species="M_C00222" stoichiometry="1" />
          <speciesReference constant="true" species="M_C00025" stoichiometry="1" />
        </listOfProducts>
      </reaction>
      <reaction fast="false" id="R_R04475" name="N-Succinyl-L-2,6-diaminoheptanedioate:2-ocoglytarate" reversible="true" fbc:lowerFluxBound="cobra_default_lb" fbc:upperFluxBound="cobra_default_ub">
        <listOfReactants>
          <speciesReference constant="true" species="M_C04421" stoichiometry="1" />
          <speciesReference constant="true" species="M_C00026" stoichiometry="1" />
        </listOfReactants>
        <listOfProducts>
          <speciesReference constant="true" species="M_C04462" stoichiometry="1" />
          <speciesReference constant="true" species="M_C00025" stoichiometry="1" />
        </listOfProducts>
      </reaction>
      <reaction fast="false" id="R_R00502" name="UTP:alpha-D-hexose-1-phosphate uridylyltransferase" reversible="true" fbc:lowerFluxBound="cobra_default_lb" fbc:upperFluxBound="cobra_default_ub">
        <listOfReactants>
          <speciesReference constant="true" species="M_C00075" stoichiometry="1" />
          <speciesReference constant="true" species="M_C00446" stoichiometry="1" />
        </listOfReactants>
        <listOfProducts>
          <speciesReference constant="true" species="M_C00052" stoichiometry="1" />
          <speciesReference constant="true" species="M_C00013" stoichiometry="1" />
        </listOfProducts>
      </reaction>
      <reaction fast="false" id="R_R01220" name="1.5.1.5" reversible="true" fbc:lowerFluxBound="cobra_default_lb" fbc:upperFluxBound="cobra_default_ub">
        <listOfReactants>
          <speciesReference constant="true" species="M_C00143" stoichiometry="1" />
          <speciesReference constant="true" species="M_C00006" stoichiometry="1" />
        </listOfReactants>
        <listOfProducts>
          <speciesReference constant="true" species="M_C00445" stoichiometry="1" />
          <speciesReference constant="true" species="M_C00005" stoichiometry="1" />
        </listOfProducts>
      </reaction>
      <reaction fast="false" id="R_R01221" name="glycine synthase" reversible="true" fbc:lowerFluxBound="cobra_default_lb" fbc:upperFluxBound="cobra_default_ub">
        <listOfReactants>
          <speciesReference constant="true" species="M_C00080" stoichiometry="1" />
          <speciesReference constant="true" species="M_C00014" stoichiometry="1" />
          <speciesReference constant="true" species="M_C00011" stoichiometry="1" />
          <speciesReference constant="true" species="M_C00004" stoichiometry="1" />
          <speciesReference constant="true" species="M_C00143" stoichiometry="1" />
        </listOfReactants>
        <listOfProducts>
          <speciesReference constant="true" species="M_C00101" stoichiometry="1" />
          <speciesReference constant="true" species="M_C00003" stoichiometry="1" />
          <speciesReference constant="true" species="M_C00037" stoichiometry="1" />
        </listOfProducts>
      </reaction>
      <reaction fast="false" id="R_R00509" name="ATP:adenylylsulfate 3'-phosphotransferase" reversible="false" fbc:lowerFluxBound="cobra_0_bound" fbc:upperFluxBound="cobra_default_ub">
        <listOfReactants>
          <speciesReference constant="true" species="M_C00002" stoichiometry="1" />
          <speciesReference constant="true" species="M_C00224" stoichiometry="1" />
        </listOfReactants>
        <listOfProducts>
          <speciesReference constant="true" species="M_C00008" stoichiometry="1" />
          <speciesReference constant="true" species="M_C00080" stoichiometry="1" />
          <speciesReference constant="true" species="M_C00053" stoichiometry="1" />
        </listOfProducts>
      </reaction>
      <reaction fast="false" id="R_R01213" name="3-Carboxy-3-hydroxy-4-methylpentanoate 3-methyl-2-oxobutanoate-lyase" reversible="false" fbc:lowerFluxBound="cobra_0_bound" fbc:upperFluxBound="cobra_default_ub">
        <listOfReactants>
          <speciesReference constant="true" species="M_C00001" stoichiometry="1" />
          <speciesReference constant="true" species="M_C00141" stoichiometry="1" />
          <speciesReference constant="true" species="M_C00024" stoichiometry="1" />
        </listOfReactants>
        <listOfProducts>
          <speciesReference constant="true" species="M_C00080" stoichiometry="1" />
          <speciesReference constant="true" species="M_C02504" stoichiometry="1" />
          <speciesReference constant="true" species="M_C00010" stoichiometry="1" />
        </listOfProducts>
      </reaction>
      <reaction fast="false" id="R_R01214" name="L-Valine:2-oxoglutarate aminotransferase" reversible="true" fbc:lowerFluxBound="cobra_default_lb" fbc:upperFluxBound="cobra_default_ub">
        <listOfReactants>
          <speciesReference constant="true" species="M_C00183" stoichiometry="1" />
          <speciesReference constant="true" species="M_C00026" stoichiometry="1" />
        </listOfReactants>
        <listOfProducts>
          <speciesReference constant="true" species="M_C00141" stoichiometry="1" />
          <speciesReference constant="true" species="M_C00025" stoichiometry="1" />
        </listOfProducts>
      </reaction>
      <reaction fast="false" id="R_R04440" name="(R)-2,3-Dihydroxy-3-methylbutanoate:NADP+ oxidoreductase" reversible="true" fbc:lowerFluxBound="cobra_default_lb" fbc:upperFluxBound="cobra_default_ub">
        <listOfReactants>
          <speciesReference constant="true" species="M_C04272" stoichiometry="1" />
          <speciesReference constant="true" species="M_C00006" stoichiometry="1" />
        </listOfReactants>
        <listOfProducts>
          <speciesReference constant="true" species="M_C00080" stoichiometry="1" />
          <speciesReference constant="true" species="M_C00005" stoichiometry="1" />
          <speciesReference constant="true" species="M_C04181" stoichiometry="1" />
        </listOfProducts>
      </reaction>
      <reaction fast="false" id="R_R04441" name="(R)-2,3-Dihydroxy-3-methylbutanoate hydro-lyase" reversible="false" fbc:lowerFluxBound="cobra_0_bound" fbc:upperFluxBound="cobra_default_ub">
        <listOfReactants>
          <speciesReference constant="true" species="M_C04272" stoichiometry="1" />
        </listOfReactants>
        <listOfProducts>
          <speciesReference constant="true" species="M_C00001" stoichiometry="1" />
          <speciesReference constant="true" species="M_C00141" stoichiometry="1" />
        </listOfProducts>
      </reaction>
      <reaction fast="false" id="R_RM00002" name="Growth: Protein" reversible="false" fbc:lowerFluxBound="cobra_0_bound" fbc:upperFluxBound="cobra_default_ub">
        <listOfReactants>
          <speciesReference constant="true" species="M_C00188" stoichiometry="185.04" />
          <speciesReference constant="true" species="M_C00047" stoichiometry="97.7" />
          <speciesReference constant="true" species="M_C00082" stoichiometry="74.12" />
          <speciesReference constant="true" species="M_C00078" stoichiometry="33.73" />
          <speciesReference constant="true" species="M_C00079" stoichiometry="107.76" />
          <speciesReference constant="true" species="M_C00062" stoichiometry="168.82" />
          <speciesReference constant="true" species="M_C00135" stoichiometry="46.48" />
          <speciesReference constant="true" species="M_C00407" stoichiometry="121.33" />
          <speciesReference constant="true" species="M_C00183" stoichiometry="213.87" />
          <speciesReference constant="true" species="M_C00049" stoichiometry="325.68" />
          <speciesReference constant="true" species="M_C00152" stoichiometry="81.42" />
          <speciesReference constant="true" species="M_C00073" stoichiometry="55.06" />
          <speciesReference constant="true" species="M_C00123" stoichiometry="210.08" />
          <speciesReference constant="true" species="M_C00025" stoichiometry="368.67" />
          <speciesReference constant="true" species="M_C00037" stoichiometry="249.99" />
          <speciesReference constant="true" species="M_C00148" stoichiometry="159.82" />
          <speciesReference constant="true" species="M_C00064" stoichiometry="110.12" />
          <speciesReference constant="true" species="M_C00097" stoichiometry="24.82" />
          <speciesReference constant="true" species="M_C00041" stoichiometry="248.21" />
          <speciesReference constant="true" species="M_C00065" stoichiometry="148.08" />
        </listOfReactants>
        <listOfProducts>
          <speciesReference constant="true" species="M_CM00005" stoichiometry="1" />
        </listOfProducts>
      </reaction>
      <reaction fast="false" id="R_RM00001" name="Growth: (Assemble)" reversible="false" fbc:lowerFluxBound="cobra_0_bound" fbc:upperFluxBound="cobra_default_ub">
        <listOfReactants>
          <speciesReference constant="true" species="M_CM00009" stoichiometry="1" />
          <speciesReference constant="true" species="M_CM00008" stoichiometry="1" />
          <speciesReference constant="true" species="M_CM00005" stoichiometry="1" />
          <speciesReference constant="true" species="M_CM00007" stoichiometry="1" />
          <speciesReference constant="true" species="M_CM00006" stoichiometry="1" />
          <speciesReference constant="true" species="M_CM00012" stoichiometry="1" />
          <speciesReference constant="true" species="M_CM00010" stoichiometry="1" />
          <speciesReference constant="true" species="M_CM00002" stoichiometry="1" />
        </listOfReactants>
        <listOfProducts>
          <speciesReference constant="true" species="M_CM00001" stoichiometry="1" />
        </listOfProducts>
      </reaction>
      <reaction fast="false" id="R_RM00004" name="Growth: DNA" reversible="false" fbc:lowerFluxBound="cobra_0_bound" fbc:upperFluxBound="cobra_default_ub">
        <listOfReactants>
          <speciesReference constant="true" species="M_C00131" stoichiometry="3.73" />
          <speciesReference constant="true" species="M_C00286" stoichiometry="2.16" />
          <speciesReference constant="true" species="M_C00458" stoichiometry="2.16" />
          <speciesReference constant="true" species="M_C00459" stoichiometry="3.73" />
        </listOfReactants>
        <listOfProducts>
          <speciesReference constant="true" species="M_CM00006" stoichiometry="1" />
          <speciesReference constant="true" species="M_C00013" stoichiometry="11.78" />
        </listOfProducts>
      </reaction>
      <reaction fast="false" id="R_RM00003" name="Growth: S-layer glyco" reversible="false" fbc:lowerFluxBound="cobra_0_bound" fbc:upperFluxBound="cobra_default_ub">
        <listOfReactants>
          <speciesReference constant="true" species="M_C00031" stoichiometry="9.61" />
          <speciesReference constant="true" species="M_C00124" stoichiometry="9.61" />
          <speciesReference constant="true" species="M_C00059" stoichiometry="20.7" />
          <speciesReference constant="true" species="M_C00357" stoichiometry="4.44" />
        </listOfReactants>
        <listOfProducts>
          <speciesReference constant="true" species="M_C00009" stoichiometry="4.44" />
          <speciesReference constant="true" species="M_CM00002" stoichiometry="1" />
        </listOfProducts>
      </reaction>
      <reaction fast="false" id="R_RM00006" name="Growth: Cofactors" reversible="false" fbc:lowerFluxBound="cobra_0_bound" fbc:upperFluxBound="cobra_default_ub">
        <listOfReactants>
          <speciesReference constant="true" species="M_C00194" stoichiometry="0.02" />
          <speciesReference constant="true" species="M_C00003" stoichiometry="0.04" />
          <speciesReference constant="true" species="M_C00143" stoichiometry="0.06" />
          <speciesReference constant="true" species="M_C00016" stoichiometry="0.04" />
          <speciesReference constant="true" species="M_C00101" stoichiometry="0.06" />
          <speciesReference constant="true" species="M_C00828" stoichiometry="0.02" />
          <speciesReference constant="true" species="M_C00376" stoichiometry="0.1" />
          <speciesReference constant="true" species="M_C00010" stoichiometry="0.04" />
          <speciesReference constant="true" species="M_C00234" stoichiometry="0.06" />
          <speciesReference constant="true" species="M_C00006" stoichiometry="0.04" />
          <speciesReference constant="true" species="M_C00748" stoichiometry="0.03" />
        </listOfReactants>
        <listOfProducts>
          <speciesReference constant="true" species="M_CM00008" stoichiometry="1" />
        </listOfProducts>
      </reaction>
      <reaction fast="false" id="R_RM00005" name="Growth: RNA" reversible="false" fbc:lowerFluxBound="cobra_0_bound" fbc:upperFluxBound="cobra_default_ub">
        <listOfReactants>
          <speciesReference constant="true" species="M_C00075" stoichiometry="21.16" />
          <speciesReference constant="true" species="M_C00002" stoichiometry="21.16" />
          <speciesReference constant="true" species="M_C00063" stoichiometry="12.21" />
          <speciesReference constant="true" species="M_C00044" stoichiometry="12.21" />
        </listOfReactants>
        <listOfProducts>
          <speciesReference constant="true" species="M_CM00007" stoichiometry="1" />
          <speciesReference constant="true" species="M_C00013" stoichiometry="66.74" />
        </listOfProducts>
      </reaction>
      <reaction fast="false" id="R_R01231" name="Xanthosine-5'-phosphate:L-glutamine amido-ligase (AMP-forming)" reversible="false" fbc:lowerFluxBound="cobra_0_bound" fbc:upperFluxBound="cobra_default_ub">
        <listOfReactants>
          <speciesReference constant="true" species="M_C00001" stoichiometry="1" />
          <speciesReference constant="true" species="M_C00064" stoichiometry="1" />
          <speciesReference constant="true" species="M_C00002" stoichiometry="1" />
          <speciesReference constant="true" species="M_C00655" stoichiometry="1" />
        </listOfReactants>
        <listOfProducts>
          <speciesReference constant="true" species="M_C00144" stoichiometry="1" />
          <speciesReference constant="true" species="M_C00080" stoichiometry="2" />
          <speciesReference constant="true" species="M_C00020" stoichiometry="1" />
          <speciesReference constant="true" species="M_C00013" stoichiometry="1" />
          <speciesReference constant="true" species="M_C00025" stoichiometry="1" />
        </listOfProducts>
      </reaction>
      <reaction fast="false" id="R_RM00008" name="Growth: Salts" reversible="false" fbc:lowerFluxBound="cobra_0_bound" fbc:upperFluxBound="cobra_default_ub">
        <listOfReactants>
          <speciesReference constant="true" species="M_C01330" stoichiometry="2813.36" />
          <speciesReference constant="true" species="M_C00698" stoichiometry="2813.36" />
        </listOfReactants>
        <listOfProducts>
          <speciesReference constant="true" species="M_CM00010" stoichiometry="1" />
        </listOfProducts>
      </reaction>
      <reaction fast="false" id="R_RM00007" name="Growth: Lipids" reversible="false" fbc:lowerFluxBound="cobra_0_bound" fbc:upperFluxBound="cobra_default_ub">
        <listOfReactants>
          <speciesReference constant="true" species="M_C13863" stoichiometry="23.58" />
        </listOfReactants>
        <listOfProducts>
          <speciesReference constant="true" species="M_CM00009" stoichiometry="1" />
        </listOfProducts>
      </reaction>
      <reaction fast="false" id="R_RM00009" name="Growth: Energy" reversible="false" fbc:lowerFluxBound="cobra_0_bound" fbc:upperFluxBound="cobra_default_ub">
        <listOfReactants>
          <speciesReference constant="true" species="M_C00001" stoichiometry="1" />
          <speciesReference constant="true" species="M_C00002" stoichiometry="1" />
        </listOfReactants>
        <listOfProducts>
          <speciesReference constant="true" species="M_C00009" stoichiometry="1" />
          <speciesReference constant="true" species="M_C00008" stoichiometry="1" />
          <speciesReference constant="true" species="M_CM00012" stoichiometry="1" />
        </listOfProducts>
      </reaction>
      <reaction fast="false" id="R_R01229" name="GMP:pyrophosphate phosphoribosyltransferase" reversible="false" fbc:lowerFluxBound="cobra_0_bound" fbc:upperFluxBound="cobra_default_ub">
        <listOfReactants>
          <speciesReference constant="true" species="M_C00119" stoichiometry="1" />
          <speciesReference constant="true" species="M_C00242" stoichiometry="1" />
        </listOfReactants>
        <listOfProducts>
          <speciesReference constant="true" species="M_C00144" stoichiometry="1" />
          <speciesReference constant="true" species="M_C00080" stoichiometry="1" />
          <speciesReference constant="true" species="M_C00013" stoichiometry="1" />
        </listOfProducts>
      </reaction>
      <reaction fast="false" id="R_R01227" name="Guanosine 5'-monophosphate phosphohydrolase" reversible="false" fbc:lowerFluxBound="cobra_0_bound" fbc:upperFluxBound="cobra_default_ub">
        <listOfReactants>
          <speciesReference constant="true" species="M_C00144" stoichiometry="1" />
          <speciesReference constant="true" species="M_C00001" stoichiometry="1" />
        </listOfReactants>
        <listOfProducts>
          <speciesReference constant="true" species="M_C00009" stoichiometry="1" />
          <speciesReference constant="true" species="M_C00387" stoichiometry="1" />
        </listOfProducts>
      </reaction>
      <reaction fast="false" id="R_R01226" name="5,10-Methylenetetrahydrofolate:3-methyl-2-oxobutanoate" reversible="false" fbc:lowerFluxBound="cobra_0_bound" fbc:upperFluxBound="cobra_default_ub">
        <listOfReactants>
          <speciesReference constant="true" species="M_C00001" stoichiometry="1" />
          <speciesReference constant="true" species="M_C00141" stoichiometry="1" />
          <speciesReference constant="true" species="M_C00143" stoichiometry="1" />
        </listOfReactants>
        <listOfProducts>
          <speciesReference constant="true" species="M_C00101" stoichiometry="1" />
          <speciesReference constant="true" species="M_C00966" stoichiometry="1" />
        </listOfProducts>
      </reaction>
      <reaction fast="false" id="R_R04439" name="1.1.1.86" reversible="true" fbc:lowerFluxBound="cobra_default_lb" fbc:upperFluxBound="cobra_default_ub">
        <listOfReactants>
          <speciesReference constant="true" species="M_C04272" stoichiometry="1" />
          <speciesReference constant="true" species="M_C00006" stoichiometry="1" />
        </listOfReactants>
        <listOfProducts>
          <speciesReference constant="true" species="M_C06010" stoichiometry="1" />
          <speciesReference constant="true" species="M_C00005" stoichiometry="1" />
          <speciesReference constant="true" species="M_C00080" stoichiometry="1" />
        </listOfProducts>
      </reaction>
      <reaction fast="false" id="R_R01244" name="Adenine aminohydrolase" reversible="false" fbc:lowerFluxBound="cobra_0_bound" fbc:upperFluxBound="cobra_default_ub">
        <listOfReactants>
          <speciesReference constant="true" species="M_C00001" stoichiometry="1" />
          <speciesReference constant="true" species="M_C00147" stoichiometry="1" />
        </listOfReactants>
        <listOfProducts>
          <speciesReference constant="true" species="M_C00080" stoichiometry="1" />
          <speciesReference constant="true" species="M_C00014" stoichiometry="1" />
          <speciesReference constant="true" species="M_C00262" stoichiometry="1" />
        </listOfProducts>
      </reaction>
      <reaction fast="false" id="R_R00104" name="ATP:NAD+ 2'-phosphotransferase" reversible="false" fbc:lowerFluxBound="cobra_0_bound" fbc:upperFluxBound="cobra_default_ub">
        <listOfReactants>
          <speciesReference constant="true" species="M_C00003" stoichiometry="1" />
          <speciesReference constant="true" species="M_C00002" stoichiometry="1" />
        </listOfReactants>
        <listOfProducts>
          <speciesReference constant="true" species="M_C00080" stoichiometry="1" />
          <speciesReference constant="true" species="M_C00008" stoichiometry="1" />
          <speciesReference constant="true" species="M_C00006" stoichiometry="1" />
        </listOfProducts>
      </reaction>
      <reaction fast="false" id="R_R04448" name="2.7.1.50" reversible="false" fbc:lowerFluxBound="cobra_0_bound" fbc:upperFluxBound="cobra_default_ub">
        <listOfReactants>
          <speciesReference constant="true" species="M_C04294" stoichiometry="1" />
          <speciesReference constant="true" species="M_C00002" stoichiometry="1" />
        </listOfReactants>
        <listOfProducts>
          <speciesReference constant="true" species="M_C00080" stoichiometry="1" />
          <speciesReference constant="true" species="M_C00008" stoichiometry="1" />
          <speciesReference constant="true" species="M_C04327" stoichiometry="1" />
        </listOfProducts>
      </reaction>
      <reaction fast="false" id="R_R01251" name="L-Proline:NADP+ 5-oxidoreductase" reversible="true" fbc:lowerFluxBound="cobra_default_lb" fbc:upperFluxBound="cobra_default_ub">
        <listOfReactants>
          <speciesReference constant="true" species="M_C03912" stoichiometry="1" />
          <speciesReference constant="true" species="M_C00005" stoichiometry="1" />
          <speciesReference constant="true" species="M_C00080" stoichiometry="2" />
        </listOfReactants>
        <listOfProducts>
          <speciesReference constant="true" species="M_C00148" stoichiometry="1" />
          <speciesReference constant="true" species="M_C00006" stoichiometry="1" />
        </listOfProducts>
      </reaction>
      <reaction fast="false" id="R_R90000" name="Oxid Phos: C I (NADH)" reversible="false" fbc:lowerFluxBound="cobra_0_bound" fbc:upperFluxBound="cobra_default_ub">
        <listOfReactants>
          <speciesReference constant="true" species="M_C00080" stoichiometry="5" />
          <speciesReference constant="true" species="M_C00828" stoichiometry="1" />
          <speciesReference constant="true" species="M_C00004" stoichiometry="1" />
        </listOfReactants>
        <listOfProducts>
          <speciesReference constant="true" species="M_C90000" stoichiometry="4" />
          <speciesReference constant="true" species="M_C00003" stoichiometry="1" />
          <speciesReference constant="true" species="M_C05819" stoichiometry="1" />
        </listOfProducts>
      </reaction>
      <reaction fast="false" id="R_R90003" name="Oxid Phos: Complex V" reversible="true" fbc:lowerFluxBound="cobra_default_lb" fbc:upperFluxBound="cobra_default_ub">
        <listOfReactants>
          <speciesReference constant="true" species="M_C00009" stoichiometry="1" />
          <speciesReference constant="true" species="M_C90000" stoichiometry="10" />
          <speciesReference constant="true" species="M_C00008" stoichiometry="1" />
        </listOfReactants>
        <listOfProducts>
          <speciesReference constant="true" species="M_C00001" stoichiometry="1" />
          <speciesReference constant="true" species="M_C00080" stoichiometry="9" />
          <speciesReference constant="true" species="M_C00002" stoichiometry="1" />
        </listOfProducts>
      </reaction>
      <reaction fast="false" id="R_R90004" name="Oxid Phos: C I (Ferredoxin)" reversible="false" fbc:lowerFluxBound="cobra_0_bound" fbc:upperFluxBound="cobra_default_ub">
        <listOfReactants>
          <speciesReference constant="true" species="M_C00080" stoichiometry="3" />
          <speciesReference constant="true" species="M_C00828" stoichiometry="1" />
          <speciesReference constant="true" species="M_C00138" stoichiometry="1" />
        </listOfReactants>
        <listOfProducts>
          <speciesReference constant="true" species="M_C90000" stoichiometry="2" />
          <speciesReference constant="true" species="M_C00139" stoichiometry="1" />
          <speciesReference constant="true" species="M_C05819" stoichiometry="1" />
        </listOfProducts>
      </reaction>
      <reaction fast="false" id="R_R90001" name="Oxid Phos: Complex III" reversible="false" fbc:lowerFluxBound="cobra_0_bound" fbc:upperFluxBound="cobra_default_ub">
        <listOfReactants>
          <speciesReference constant="true" species="M_C00080" stoichiometry="2" />
          <speciesReference constant="true" species="M_C05819" stoichiometry="1" />
          <speciesReference constant="true" species="M_C90014" stoichiometry="2" />
        </listOfReactants>
        <listOfProducts>
          <speciesReference constant="true" species="M_C90000" stoichiometry="2" />
          <speciesReference constant="true" species="M_C00828" stoichiometry="1" />
          <speciesReference constant="true" species="M_C90015" stoichiometry="2" />
        </listOfProducts>
      </reaction>
      <reaction fast="false" id="R_R90002" name="Oxid Phos: Complex IV" reversible="false" fbc:lowerFluxBound="cobra_0_bound" fbc:upperFluxBound="cobra_default_ub">
        <listOfReactants>
          <speciesReference constant="true" species="M_C00080" stoichiometry="4" />
          <speciesReference constant="true" species="M_C90015" stoichiometry="4" />
          <speciesReference constant="true" species="M_C00007" stoichiometry="1" />
        </listOfReactants>
        <listOfProducts>
          <speciesReference constant="true" species="M_C00001" stoichiometry="2" />
          <speciesReference constant="true" species="M_C90000" stoichiometry="4" />
          <speciesReference constant="true" species="M_C90014" stoichiometry="4" />
        </listOfProducts>
      </reaction>
      <reaction fast="false" id="R_R04218" name="Prephytoene diphosphate:geranylgeranyl-diphosphate" reversible="false" fbc:lowerFluxBound="cobra_0_bound" fbc:upperFluxBound="cobra_default_ub">
        <listOfReactants>
          <speciesReference constant="true" species="M_C00005" stoichiometry="1" />
          <speciesReference constant="true" species="M_C03427" stoichiometry="1" />
        </listOfReactants>
        <listOfProducts>
          <speciesReference constant="true" species="M_C00080" stoichiometry="2" />
          <speciesReference constant="true" species="M_C05413" stoichiometry="1" />
          <speciesReference constant="true" species="M_C00013" stoichiometry="1" />
          <speciesReference constant="true" species="M_C00006" stoichiometry="1" />
        </listOfProducts>
      </reaction>
      <reaction fast="false" id="R_R04224" name="(S)-3-Hydroxyisobutyryl-CoA hydro-lyase" reversible="false" fbc:lowerFluxBound="cobra_0_bound" fbc:upperFluxBound="cobra_default_ub">
        <listOfReactants>
          <speciesReference constant="true" species="M_C00001" stoichiometry="1" />
          <speciesReference constant="true" species="M_C03460" stoichiometry="1" />
        </listOfReactants>
        <listOfProducts>
          <speciesReference constant="true" species="M_C06000" stoichiometry="1" />
        </listOfProducts>
      </reaction>
      <reaction fast="false" id="R_R04225" name="3-Methyl-2-oxopentanoate:lipoamide oxidoreductase(decarboxylating" reversible="false" fbc:lowerFluxBound="cobra_0_bound" fbc:upperFluxBound="cobra_default_ub">
        <listOfReactants>
          <speciesReference constant="true" species="M_C00080" stoichiometry="1" />
          <speciesReference constant="true" species="M_C03465" stoichiometry="1" />
          <speciesReference constant="true" species="M_C00248" stoichiometry="1" />
        </listOfReactants>
        <listOfProducts>
          <speciesReference constant="true" species="M_C05118" stoichiometry="1" />
          <speciesReference constant="true" species="M_C00011" stoichiometry="1" />
        </listOfProducts>
      </reaction>
      <reaction fast="false" id="R_R01248" name="L-Proline:NAD+ 5-oxidoreductase" reversible="true" fbc:lowerFluxBound="cobra_default_lb" fbc:upperFluxBound="cobra_default_ub">
        <listOfReactants>
          <speciesReference constant="true" species="M_C00080" stoichiometry="2" />
          <speciesReference constant="true" species="M_C03912" stoichiometry="1" />
          <speciesReference constant="true" species="M_C00004" stoichiometry="1" />
        </listOfReactants>
        <listOfProducts>
          <speciesReference constant="true" species="M_C00003" stoichiometry="1" />
          <speciesReference constant="true" species="M_C00148" stoichiometry="1" />
        </listOfProducts>
      </reaction>
      <reaction fast="false" id="R_R03321" name="beta-D-Glucose 6-phosphate ketol-isomerase" reversible="true" fbc:lowerFluxBound="cobra_default_lb" fbc:upperFluxBound="cobra_default_ub">
        <listOfReactants>
          <speciesReference constant="true" species="M_C01172" stoichiometry="1" />
        </listOfReactants>
        <listOfProducts>
          <speciesReference constant="true" species="M_C00085" stoichiometry="1" />
        </listOfProducts>
      </reaction>
      <reaction fast="false" id="R_R04233" name="(R)-4'-Phosphopantothenate:L-cysteine ligase" reversible="false" fbc:lowerFluxBound="cobra_0_bound" fbc:upperFluxBound="cobra_default_ub">
        <listOfReactants>
          <speciesReference constant="true" species="M_C00097" stoichiometry="1" />
          <speciesReference constant="true" species="M_C00063" stoichiometry="1" />
          <speciesReference constant="true" species="M_C03492" stoichiometry="1" />
        </listOfReactants>
        <listOfProducts>
          <speciesReference constant="true" species="M_C00009" stoichiometry="1" />
          <speciesReference constant="true" species="M_C00112" stoichiometry="1" />
          <speciesReference constant="true" species="M_C00080" stoichiometry="1" />
          <speciesReference constant="true" species="M_C04352" stoichiometry="1" />
        </listOfProducts>
      </reaction>
      <reaction fast="false" id="R_R03314" name="-" reversible="true" fbc:lowerFluxBound="cobra_default_lb" fbc:upperFluxBound="cobra_default_ub">
        <listOfReactants>
          <speciesReference constant="true" species="M_C01165" stoichiometry="1" />
        </listOfReactants>
        <listOfProducts>
          <speciesReference constant="true" species="M_C00001" stoichiometry="1" />
          <speciesReference constant="true" species="M_C00080" stoichiometry="1" />
          <speciesReference constant="true" species="M_C03912" stoichiometry="1" />
        </listOfProducts>
      </reaction>
      <reaction fast="false" id="R_R03313" name="L-Glutamate-5-semialdehyde:NADP+ 5-oxidoreductase (phosphorylationg)" reversible="true" fbc:lowerFluxBound="cobra_default_lb" fbc:upperFluxBound="cobra_default_ub">
        <listOfReactants>
          <speciesReference constant="true" species="M_C00080" stoichiometry="1" />
          <speciesReference constant="true" species="M_C00005" stoichiometry="1" />
          <speciesReference constant="true" species="M_C03287" stoichiometry="1" />
        </listOfReactants>
        <listOfProducts>
          <speciesReference constant="true" species="M_C00009" stoichiometry="1" />
          <speciesReference constant="true" species="M_C01165" stoichiometry="1" />
          <speciesReference constant="true" species="M_C00006" stoichiometry="1" />
        </listOfProducts>
      </reaction>
      <reaction fast="false" id="R_R04230" name="(R)-4'-Phosphopantothenate:L-cysteine ligase" reversible="false" fbc:lowerFluxBound="cobra_0_bound" fbc:upperFluxBound="cobra_default_ub">
        <listOfReactants>
          <speciesReference constant="true" species="M_C00097" stoichiometry="1" />
          <speciesReference constant="true" species="M_C00002" stoichiometry="1" />
          <speciesReference constant="true" species="M_C03492" stoichiometry="1" />
        </listOfReactants>
        <listOfProducts>
          <speciesReference constant="true" species="M_C00009" stoichiometry="1" />
          <speciesReference constant="true" species="M_C00008" stoichiometry="1" />
          <speciesReference constant="true" species="M_C00080" stoichiometry="1" />
          <speciesReference constant="true" species="M_C04352" stoichiometry="1" />
        </listOfProducts>
      </reaction>
      <reaction fast="false" id="R_R05341" name="Lycopene cyclase" reversible="false" fbc:lowerFluxBound="cobra_0_bound" fbc:upperFluxBound="cobra_default_ub">
        <listOfReactants>
          <speciesReference constant="true" species="M_C05432" stoichiometry="1" />
        </listOfReactants>
        <listOfProducts>
          <speciesReference constant="true" species="M_C05435" stoichiometry="1" />
        </listOfProducts>
      </reaction>
      <reaction fast="false" id="R_R01466" name="O-Phospho-L-homoserine phospho-lyase (adding water)" reversible="false" fbc:lowerFluxBound="cobra_0_bound" fbc:upperFluxBound="cobra_default_ub">
        <listOfReactants>
          <speciesReference constant="true" species="M_C00001" stoichiometry="1" />
          <speciesReference constant="true" species="M_C01102" stoichiometry="1" />
        </listOfReactants>
        <listOfProducts>
          <speciesReference constant="true" species="M_C00188" stoichiometry="1" />
          <speciesReference constant="true" species="M_C00009" stoichiometry="1" />
        </listOfProducts>
      </reaction>
      <reaction fast="false" id="R_R04095" name="3-Methylbutanoyl-CoA:(acceptor) 2,3-oxidoreductase" reversible="false" fbc:lowerFluxBound="cobra_0_bound" fbc:upperFluxBound="cobra_default_ub">
        <listOfReactants>
          <speciesReference constant="true" species="M_C00016" stoichiometry="1" />
          <speciesReference constant="true" species="M_C02939" stoichiometry="1" />
        </listOfReactants>
        <listOfProducts>
          <speciesReference constant="true" species="M_C03069" stoichiometry="1" />
          <speciesReference constant="true" species="M_C01352" stoichiometry="1" />
        </listOfProducts>
      </reaction>
      <reaction fast="false" id="R_R04203" name="(2S,3S)-3-Hydroxy-2-methylbutanoyl-CoA:NAD+ oxidoreductase" reversible="true" fbc:lowerFluxBound="cobra_default_lb" fbc:upperFluxBound="cobra_default_ub">
        <listOfReactants>
          <speciesReference constant="true" species="M_C00003" stoichiometry="1" />
          <speciesReference constant="true" species="M_C04405" stoichiometry="1" />
        </listOfReactants>
        <listOfProducts>
          <speciesReference constant="true" species="M_C00080" stoichiometry="1" />
          <speciesReference constant="true" species="M_C03344" stoichiometry="1" />
          <speciesReference constant="true" species="M_C00004" stoichiometry="1" />
        </listOfProducts>
      </reaction>
      <reaction fast="false" id="R_R04097" name="2.3.1.-" reversible="false" fbc:lowerFluxBound="cobra_0_bound" fbc:upperFluxBound="cobra_default_ub">
        <listOfReactants>
          <speciesReference constant="true" species="M_C05119" stoichiometry="1" />
          <speciesReference constant="true" species="M_C00010" stoichiometry="1" />
        </listOfReactants>
        <listOfProducts>
          <speciesReference constant="true" species="M_C00579" stoichiometry="1" />
          <speciesReference constant="true" species="M_C02939" stoichiometry="1" />
        </listOfProducts>
      </reaction>
      <reaction fast="false" id="R_R01286" name="L-Cystathionine L-homocysteine-lyase (deaminating)" reversible="false" fbc:lowerFluxBound="cobra_0_bound" fbc:upperFluxBound="cobra_default_ub">
        <listOfReactants>
          <speciesReference constant="true" species="M_C00001" stoichiometry="1" />
          <speciesReference constant="true" species="M_C02291" stoichiometry="1" />
        </listOfReactants>
        <listOfProducts>
          <speciesReference constant="true" species="M_C00022" stoichiometry="1" />
          <speciesReference constant="true" species="M_C00014" stoichiometry="1" />
          <speciesReference constant="true" species="M_C00155" stoichiometry="1" />
          <speciesReference constant="true" species="M_C00080" stoichiometry="1" />
        </listOfProducts>
      </reaction>
      <reaction fast="false" id="R_R01285" name="Cystathionine L-homocysteine-lyase (deaminating)" reversible="false" fbc:lowerFluxBound="cobra_0_bound" fbc:upperFluxBound="cobra_default_ub">
        <listOfReactants>
          <speciesReference constant="true" species="M_C00001" stoichiometry="1" />
          <speciesReference constant="true" species="M_C00542" stoichiometry="1" />
        </listOfReactants>
        <listOfProducts>
          <speciesReference constant="true" species="M_C00022" stoichiometry="1" />
          <speciesReference constant="true" species="M_C00014" stoichiometry="1" />
          <speciesReference constant="true" species="M_C00155" stoichiometry="1" />
          <speciesReference constant="true" species="M_C00080" stoichiometry="1" />
        </listOfProducts>
      </reaction>
      <reaction fast="false" id="R_R01288" name="O-Succinyl-L-homoserine succinate-lyase (adding cysteine)" reversible="false" fbc:lowerFluxBound="cobra_0_bound" fbc:upperFluxBound="cobra_default_ub">
        <listOfReactants>
          <speciesReference constant="true" species="M_C00283" stoichiometry="1" />
          <speciesReference constant="true" species="M_C01118" stoichiometry="1" />
        </listOfReactants>
        <listOfProducts>
          <speciesReference constant="true" species="M_C00155" stoichiometry="1" />
          <speciesReference constant="true" species="M_C00042" stoichiometry="1" />
        </listOfProducts>
      </reaction>
      <reaction fast="false" id="R_R01287" name="O-Acetyl-L-homoserine acetate-lyase (adding methanethiol)" reversible="false" fbc:lowerFluxBound="cobra_0_bound" fbc:upperFluxBound="cobra_default_ub">
        <listOfReactants>
          <speciesReference constant="true" species="M_C00283" stoichiometry="1" />
          <speciesReference constant="true" species="M_C01077" stoichiometry="1" />
        </listOfReactants>
        <listOfProducts>
          <speciesReference constant="true" species="M_C00155" stoichiometry="1" />
          <speciesReference constant="true" species="M_C00033" stoichiometry="1" />
        </listOfProducts>
      </reaction>
      <reaction fast="false" id="R_R01280" name="Palmitate:CoA ligase (AMP-forming)" reversible="true" fbc:lowerFluxBound="cobra_default_lb" fbc:upperFluxBound="cobra_default_ub">
        <listOfReactants>
          <speciesReference constant="true" species="M_C00002" stoichiometry="1" />
          <speciesReference constant="true" species="M_C00010" stoichiometry="1" />
          <speciesReference constant="true" species="M_C00249" stoichiometry="1" />
        </listOfReactants>
        <listOfProducts>
          <speciesReference constant="true" species="M_C00080" stoichiometry="1" />
          <speciesReference constant="true" species="M_C00020" stoichiometry="1" />
          <speciesReference constant="true" species="M_C00154" stoichiometry="1" />
          <speciesReference constant="true" species="M_C00013" stoichiometry="1" />
        </listOfProducts>
      </reaction>
      <reaction fast="false" id="R_R04204" name="(2S,3S)-3-Hydroxy-2-methylbutanoyl-CoA hydro-liase" reversible="false" fbc:lowerFluxBound="cobra_0_bound" fbc:upperFluxBound="cobra_default_ub">
        <listOfReactants>
          <speciesReference constant="true" species="M_C00001" stoichiometry="1" />
          <speciesReference constant="true" species="M_C03345" stoichiometry="1" />
        </listOfReactants>
        <listOfProducts>
          <speciesReference constant="true" species="M_C04405" stoichiometry="1" />
        </listOfProducts>
      </reaction>
      <reaction fast="false" id="R_R04209" name="1-(5-Phospho-D-ribosyl)-5-amino-4-imidazolecarboxylate carboxy-lyase" reversible="true" fbc:lowerFluxBound="cobra_default_lb" fbc:upperFluxBound="cobra_default_ub">
        <listOfReactants>
          <speciesReference constant="true" species="M_C04751" stoichiometry="1" />
          <speciesReference constant="true" species="M_C00080" stoichiometry="1" />
        </listOfReactants>
        <listOfProducts>
          <speciesReference constant="true" species="M_C03373" stoichiometry="1" />
          <speciesReference constant="true" species="M_C00011" stoichiometry="1" />
        </listOfProducts>
      </reaction>
      <reaction fast="false" id="R_R04208" name="2-(Formamido)-N1-(5-phosphoribosyl)acetamidine cyclo-ligase" reversible="false" fbc:lowerFluxBound="cobra_0_bound" fbc:upperFluxBound="cobra_default_ub">
        <listOfReactants>
          <speciesReference constant="true" species="M_C00002" stoichiometry="1" />
          <speciesReference constant="true" species="M_C04640" stoichiometry="1" />
        </listOfReactants>
        <listOfProducts>
          <speciesReference constant="true" species="M_C00009" stoichiometry="1" />
          <speciesReference constant="true" species="M_C00008" stoichiometry="1" />
          <speciesReference constant="true" species="M_C03373" stoichiometry="1" />
          <speciesReference constant="true" species="M_C00080" stoichiometry="1" />
        </listOfProducts>
      </reaction>
      <reaction fast="false" id="R_R01279" name="Palmitoyl-CoA:oxygen 2-oxidoreductase" reversible="false" fbc:lowerFluxBound="cobra_0_bound" fbc:upperFluxBound="cobra_default_ub">
        <listOfReactants>
          <speciesReference constant="true" species="M_C00016" stoichiometry="1" />
          <speciesReference constant="true" species="M_C00154" stoichiometry="1" />
        </listOfReactants>
        <listOfProducts>
          <speciesReference constant="true" species="M_C01352" stoichiometry="1" />
          <speciesReference constant="true" species="M_C05272" stoichiometry="1" />
        </listOfProducts>
      </reaction>
      <reaction fast="false" id="R_R00158" name="ATP:nucleoside-phosphate phosphotransferase" reversible="true" fbc:lowerFluxBound="cobra_default_lb" fbc:upperFluxBound="cobra_default_ub">
        <listOfReactants>
          <speciesReference constant="true" species="M_C00002" stoichiometry="1" />
          <speciesReference constant="true" species="M_C00105" stoichiometry="1" />
        </listOfReactants>
        <listOfProducts>
          <speciesReference constant="true" species="M_C00008" stoichiometry="1" />
          <speciesReference constant="true" species="M_C00015" stoichiometry="1" />
        </listOfProducts>
      </reaction>
      <reaction fast="false" id="R_R02024" name="2'-Deoxycytidine diphosphate:oxidized-thioredoxin 2'-oxidoreductase" reversible="false" fbc:lowerFluxBound="cobra_0_bound" fbc:upperFluxBound="cobra_default_ub">
        <listOfReactants>
          <speciesReference constant="true" species="M_C00112" stoichiometry="1" />
          <speciesReference constant="true" species="M_C00342" stoichiometry="1" />
        </listOfReactants>
        <listOfProducts>
          <speciesReference constant="true" species="M_C00001" stoichiometry="1" />
          <speciesReference constant="true" species="M_C00705" stoichiometry="1" />
          <speciesReference constant="true" species="M_C00343" stoichiometry="1" />
        </listOfProducts>
      </reaction>
      <reaction fast="false" id="R_R00156" name="ATP:nucleoside-diphosphate phosphatransferase" reversible="true" fbc:lowerFluxBound="cobra_default_lb" fbc:upperFluxBound="cobra_default_ub">
        <listOfReactants>
          <speciesReference constant="true" species="M_C00002" stoichiometry="1" />
          <speciesReference constant="true" species="M_C00015" stoichiometry="1" />
        </listOfReactants>
        <listOfProducts>
          <speciesReference constant="true" species="M_C00008" stoichiometry="1" />
          <speciesReference constant="true" species="M_C00075" stoichiometry="1" />
        </listOfProducts>
      </reaction>
      <reaction fast="false" id="R_R00985" name="Chorismate pyruvate-lyase (amino-accepting)" reversible="true" fbc:lowerFluxBound="cobra_default_lb" fbc:upperFluxBound="cobra_default_ub">
        <listOfReactants>
          <speciesReference constant="true" species="M_C00014" stoichiometry="1" />
          <speciesReference constant="true" species="M_C00251" stoichiometry="1" />
        </listOfReactants>
        <listOfProducts>
          <speciesReference constant="true" species="M_C00108" stoichiometry="1" />
          <speciesReference constant="true" species="M_C00022" stoichiometry="1" />
          <speciesReference constant="true" species="M_C00001" stoichiometry="1" />
        </listOfProducts>
      </reaction>
      <reaction fast="false" id="R_R00986" name="Chorismate pyruvate-lyase (amino-accepting)" reversible="true" fbc:lowerFluxBound="cobra_default_lb" fbc:upperFluxBound="cobra_default_ub">
        <listOfReactants>
          <speciesReference constant="true" species="M_C00064" stoichiometry="1" />
          <speciesReference constant="true" species="M_C00251" stoichiometry="1" />
        </listOfReactants>
        <listOfProducts>
          <speciesReference constant="true" species="M_C00108" stoichiometry="1" />
          <speciesReference constant="true" species="M_C00022" stoichiometry="1" />
          <speciesReference constant="true" species="M_C00025" stoichiometry="1" />
          <speciesReference constant="true" species="M_C00080" stoichiometry="1" />
        </listOfProducts>
      </reaction>
      <reaction fast="false" id="R_R02021" name="Adenosine 3',5'-bisphosphate,sulfite:oxidized-thioredoxin" reversible="false" fbc:lowerFluxBound="cobra_0_bound" fbc:upperFluxBound="cobra_default_ub">
        <listOfReactants>
          <speciesReference constant="true" species="M_C00053" stoichiometry="1" />
          <speciesReference constant="true" species="M_C00342" stoichiometry="1" />
        </listOfReactants>
        <listOfProducts>
          <speciesReference constant="true" species="M_C00080" stoichiometry="2" />
          <speciesReference constant="true" species="M_C00094" stoichiometry="1" />
          <speciesReference constant="true" species="M_C00343" stoichiometry="1" />
          <speciesReference constant="true" species="M_C00054" stoichiometry="1" />
        </listOfProducts>
      </reaction>
      <reaction fast="false" id="R_R01015" name="D-Glyceraldehyde-3-phosphate ketol-isomerase" reversible="true" fbc:lowerFluxBound="cobra_default_lb" fbc:upperFluxBound="cobra_default_ub">
        <listOfReactants>
          <speciesReference constant="true" species="M_C00118" stoichiometry="1" />
        </listOfReactants>
        <listOfProducts>
          <speciesReference constant="true" species="M_C00111" stoichiometry="1" />
        </listOfProducts>
      </reaction>
      <reaction fast="false" id="R_R90046" name="Symport: (Glycine:H+)" reversible="true" fbc:lowerFluxBound="cobra_default_lb" fbc:upperFluxBound="cobra_default_ub">
        <listOfReactants>
          <speciesReference constant="true" species="M_C90000" stoichiometry="1" />
          <speciesReference constant="true" species="M_CE00037" stoichiometry="1" />
        </listOfReactants>
        <listOfProducts>
          <speciesReference constant="true" species="M_C00080" stoichiometry="1" />
          <speciesReference constant="true" species="M_C00037" stoichiometry="1" />
        </listOfProducts>
      </reaction>
      <reaction fast="false" id="R_R90045" name="Symport: (L-Leucine:H+)" reversible="true" fbc:lowerFluxBound="cobra_default_lb" fbc:upperFluxBound="cobra_default_ub">
        <listOfReactants>
          <speciesReference constant="true" species="M_C90000" stoichiometry="1" />
          <speciesReference constant="true" species="M_CE00123" stoichiometry="1" />
        </listOfReactants>
        <listOfProducts>
          <speciesReference constant="true" species="M_C00080" stoichiometry="1" />
          <speciesReference constant="true" species="M_C00123" stoichiometry="1" />
        </listOfProducts>
      </reaction>
      <reaction fast="false" id="R_R00705" name="3-Oxopropanoate:NAD+ oxidoreductase (decarboxylating," reversible="false" fbc:lowerFluxBound="cobra_0_bound" fbc:upperFluxBound="cobra_default_ub">
        <listOfReactants>
          <speciesReference constant="true" species="M_C00003" stoichiometry="1" />
          <speciesReference constant="true" species="M_C00222" stoichiometry="1" />
          <speciesReference constant="true" species="M_C00010" stoichiometry="1" />
        </listOfReactants>
        <listOfProducts>
          <speciesReference constant="true" species="M_C00024" stoichiometry="1" />
          <speciesReference constant="true" species="M_C00004" stoichiometry="1" />
          <speciesReference constant="true" species="M_C00011" stoichiometry="1" />
        </listOfProducts>
      </reaction>
      <reaction fast="false" id="R_R00704" name="(R)-Lactate:NAD+ oxidoreductase" reversible="true" fbc:lowerFluxBound="cobra_default_lb" fbc:upperFluxBound="cobra_default_ub">
        <listOfReactants>
          <speciesReference constant="true" species="M_C00003" stoichiometry="1" />
          <speciesReference constant="true" species="M_C00256" stoichiometry="1" />
        </listOfReactants>
        <listOfProducts>
          <speciesReference constant="true" species="M_C00022" stoichiometry="1" />
          <speciesReference constant="true" species="M_C00004" stoichiometry="1" />
          <speciesReference constant="true" species="M_C00080" stoichiometry="1" />
        </listOfProducts>
      </reaction>
      <reaction fast="false" id="R_R90048" name="Symport: (L-Valine:H+)" reversible="true" fbc:lowerFluxBound="cobra_default_lb" fbc:upperFluxBound="cobra_default_ub">
        <listOfReactants>
          <speciesReference constant="true" species="M_C90000" stoichiometry="1" />
          <speciesReference constant="true" species="M_CE00183" stoichiometry="1" />
        </listOfReactants>
        <listOfProducts>
          <speciesReference constant="true" species="M_C00080" stoichiometry="1" />
          <speciesReference constant="true" species="M_C00183" stoichiometry="1" />
        </listOfProducts>
      </reaction>
      <reaction fast="false" id="R_R90047" name="Symport: (L-Threonine:H+)" reversible="true" fbc:lowerFluxBound="cobra_default_lb" fbc:upperFluxBound="cobra_default_ub">
        <listOfReactants>
          <speciesReference constant="true" species="M_C90000" stoichiometry="1" />
          <speciesReference constant="true" species="M_CE00188" stoichiometry="1" />
        </listOfReactants>
        <listOfProducts>
          <speciesReference constant="true" species="M_C00188" stoichiometry="1" />
          <speciesReference constant="true" species="M_C00080" stoichiometry="1" />
        </listOfProducts>
      </reaction>
      <reaction fast="false" id="R_R90049" name="Symport: (Alanine:H+)" reversible="true" fbc:lowerFluxBound="cobra_default_lb" fbc:upperFluxBound="cobra_default_ub">
        <listOfReactants>
          <speciesReference constant="true" species="M_CE00041" stoichiometry="1" />
          <speciesReference constant="true" species="M_C90000" stoichiometry="1" />
        </listOfReactants>
        <listOfProducts>
          <speciesReference constant="true" species="M_C00080" stoichiometry="1" />
          <speciesReference constant="true" species="M_C00041" stoichiometry="1" />
        </listOfProducts>
      </reaction>
      <reaction fast="false" id="R_R00708" name="L-1-Pyrroline-5-carboxylate:NAD+ oxidoreductase" reversible="false" fbc:lowerFluxBound="cobra_0_bound" fbc:upperFluxBound="cobra_default_ub">
        <listOfReactants>
          <speciesReference constant="true" species="M_C00001" stoichiometry="2" />
          <speciesReference constant="true" species="M_C03912" stoichiometry="1" />
          <speciesReference constant="true" species="M_C00006" stoichiometry="1" />
        </listOfReactants>
        <listOfProducts>
          <speciesReference constant="true" species="M_C00080" stoichiometry="1" />
          <speciesReference constant="true" species="M_C00005" stoichiometry="1" />
          <speciesReference constant="true" species="M_C00025" stoichiometry="1" />
        </listOfProducts>
      </reaction>
      <reaction fast="false" id="R_R05595" name="4.2.1.17" reversible="true" fbc:lowerFluxBound="cobra_default_lb" fbc:upperFluxBound="cobra_default_ub">
        <listOfReactants>
          <speciesReference constant="true" species="M_C00001" stoichiometry="1" />
          <speciesReference constant="true" species="M_C00877" stoichiometry="1" />
        </listOfReactants>
        <listOfProducts>
          <speciesReference constant="true" species="M_C05116" stoichiometry="1" />
        </listOfProducts>
      </reaction>
      <reaction fast="false" id="R_R00707" name="L-1-Pyrroline-5-carboxylate:NAD+ oxidoreductase" reversible="false" fbc:lowerFluxBound="cobra_0_bound" fbc:upperFluxBound="cobra_default_ub">
        <listOfReactants>
          <speciesReference constant="true" species="M_C00001" stoichiometry="2" />
          <speciesReference constant="true" species="M_C00003" stoichiometry="1" />
          <speciesReference constant="true" species="M_C03912" stoichiometry="1" />
        </listOfReactants>
        <listOfProducts>
          <speciesReference constant="true" species="M_C00080" stoichiometry="1" />
          <speciesReference constant="true" species="M_C00004" stoichiometry="1" />
          <speciesReference constant="true" species="M_C00025" stoichiometry="1" />
        </listOfProducts>
      </reaction>
      <reaction fast="false" id="R_R02019" name="2'-Deoxyguanosine 5'-diphosphate:oxidized-thioredoxin" reversible="false" fbc:lowerFluxBound="cobra_0_bound" fbc:upperFluxBound="cobra_default_ub">
        <listOfReactants>
          <speciesReference constant="true" species="M_C00342" stoichiometry="1" />
          <speciesReference constant="true" species="M_C00035" stoichiometry="1" />
        </listOfReactants>
        <listOfProducts>
          <speciesReference constant="true" species="M_C00001" stoichiometry="1" />
          <speciesReference constant="true" species="M_C00361" stoichiometry="1" />
          <speciesReference constant="true" species="M_C00343" stoichiometry="1" />
        </listOfProducts>
      </reaction>
      <reaction fast="false" id="R_R00161" name="ATP:FMN adenylyltransferase" reversible="false" fbc:lowerFluxBound="cobra_0_bound" fbc:upperFluxBound="cobra_default_ub">
        <listOfReactants>
          <speciesReference constant="true" species="M_C00002" stoichiometry="1" />
          <speciesReference constant="true" species="M_C00061" stoichiometry="1" />
        </listOfReactants>
        <listOfProducts>
          <speciesReference constant="true" species="M_C00016" stoichiometry="1" />
          <speciesReference constant="true" species="M_C00013" stoichiometry="1" />
        </listOfProducts>
      </reaction>
      <reaction fast="false" id="R_R00160" name="FAD nucleotidohydrolase" reversible="false" fbc:lowerFluxBound="cobra_0_bound" fbc:upperFluxBound="cobra_default_ub">
        <listOfReactants>
          <speciesReference constant="true" species="M_C00001" stoichiometry="1" />
          <speciesReference constant="true" species="M_C00016" stoichiometry="1" />
        </listOfReactants>
        <listOfProducts>
          <speciesReference constant="true" species="M_C00080" stoichiometry="2" />
          <speciesReference constant="true" species="M_C00020" stoichiometry="1" />
          <speciesReference constant="true" species="M_C00061" stoichiometry="1" />
        </listOfProducts>
      </reaction>
      <reaction fast="false" id="R_R90040" name="Symport: (L-Lysine:H+)" reversible="true" fbc:lowerFluxBound="cobra_default_lb" fbc:upperFluxBound="cobra_default_ub">
        <listOfReactants>
          <speciesReference constant="true" species="M_C90000" stoichiometry="1" />
          <speciesReference constant="true" species="M_CE00047" stoichiometry="1" />
        </listOfReactants>
        <listOfProducts>
          <speciesReference constant="true" species="M_C00080" stoichiometry="1" />
          <speciesReference constant="true" species="M_C00047" stoichiometry="1" />
        </listOfProducts>
      </reaction>
      <reaction fast="false" id="R_R00702" name="Farnesyl-diphosphate:farnesyl-diphosphate farnesyltransferase" reversible="false" fbc:lowerFluxBound="cobra_0_bound" fbc:upperFluxBound="cobra_default_ub">
        <listOfReactants>
          <speciesReference constant="true" species="M_C00448" stoichiometry="2" />
        </listOfReactants>
        <listOfProducts>
          <speciesReference constant="true" species="M_C00080" stoichiometry="1" />
          <speciesReference constant="true" species="M_C03428" stoichiometry="1" />
          <speciesReference constant="true" species="M_C00013" stoichiometry="1" />
        </listOfProducts>
      </reaction>
      <reaction fast="false" id="R_R02016" name="NADPH:oxidized-thioredoxin oxidoreductase" reversible="false" fbc:lowerFluxBound="cobra_0_bound" fbc:upperFluxBound="cobra_default_ub">
        <listOfReactants>
          <speciesReference constant="true" species="M_C00080" stoichiometry="1" />
          <speciesReference constant="true" species="M_C00005" stoichiometry="1" />
          <speciesReference constant="true" species="M_C00343" stoichiometry="1" />
        </listOfReactants>
        <listOfProducts>
          <speciesReference constant="true" species="M_C00342" stoichiometry="1" />
          <speciesReference constant="true" species="M_C00006" stoichiometry="1" />
        </listOfProducts>
      </reaction>
      <reaction fast="false" id="R_R90042" name="Symport: (L-Asparagine:H+)" reversible="true" fbc:lowerFluxBound="cobra_default_lb" fbc:upperFluxBound="cobra_default_ub">
        <listOfReactants>
          <speciesReference constant="true" species="M_C90000" stoichiometry="1" />
          <speciesReference constant="true" species="M_CE00152" stoichiometry="1" />
        </listOfReactants>
        <listOfProducts>
          <speciesReference constant="true" species="M_C00080" stoichiometry="1" />
          <speciesReference constant="true" species="M_C00152" stoichiometry="1" />
        </listOfProducts>
      </reaction>
      <reaction fast="false" id="R_R90041" name="Symport: (L-Phenylalanine:H+)" reversible="true" fbc:lowerFluxBound="cobra_default_lb" fbc:upperFluxBound="cobra_default_ub">
        <listOfReactants>
          <speciesReference constant="true" species="M_C90000" stoichiometry="1" />
          <speciesReference constant="true" species="M_CE00079" stoichiometry="1" />
        </listOfReactants>
        <listOfProducts>
          <speciesReference constant="true" species="M_C00080" stoichiometry="1" />
          <speciesReference constant="true" species="M_C00079" stoichiometry="1" />
        </listOfProducts>
      </reaction>
      <reaction fast="false" id="R_R90044" name="Symport: (L-Serine:H+)" reversible="true" fbc:lowerFluxBound="cobra_default_lb" fbc:upperFluxBound="cobra_default_ub">
        <listOfReactants>
          <speciesReference constant="true" species="M_C90000" stoichiometry="1" />
          <speciesReference constant="true" species="M_CE00065" stoichiometry="1" />
        </listOfReactants>
        <listOfProducts>
          <speciesReference constant="true" species="M_C00080" stoichiometry="1" />
          <speciesReference constant="true" species="M_C00065" stoichiometry="1" />
        </listOfProducts>
      </reaction>
      <reaction fast="false" id="R_R02018" name="2'-Deoxyuridine 5'-diphosphate:oxidized-thioredoxin" reversible="false" fbc:lowerFluxBound="cobra_0_bound" fbc:upperFluxBound="cobra_default_ub">
        <listOfReactants>
          <speciesReference constant="true" species="M_C00015" stoichiometry="1" />
          <speciesReference constant="true" species="M_C00342" stoichiometry="1" />
        </listOfReactants>
        <listOfProducts>
          <speciesReference constant="true" species="M_C00001" stoichiometry="1" />
          <speciesReference constant="true" species="M_C00343" stoichiometry="1" />
          <speciesReference constant="true" species="M_C01346" stoichiometry="1" />
        </listOfProducts>
      </reaction>
      <reaction fast="false" id="R_R02017" name="2'-Deoxyadenosine 5'-diphosphate:oxidized-thioredoxin" reversible="false" fbc:lowerFluxBound="cobra_0_bound" fbc:upperFluxBound="cobra_default_ub">
        <listOfReactants>
          <speciesReference constant="true" species="M_C00008" stoichiometry="1" />
          <speciesReference constant="true" species="M_C00342" stoichiometry="1" />
        </listOfReactants>
        <listOfProducts>
          <speciesReference constant="true" species="M_C00001" stoichiometry="1" />
          <speciesReference constant="true" species="M_C00206" stoichiometry="1" />
          <speciesReference constant="true" species="M_C00343" stoichiometry="1" />
        </listOfProducts>
      </reaction>
      <reaction fast="false" id="R_R90043" name="Symport: (L-Isoleucine:H+)" reversible="true" fbc:lowerFluxBound="cobra_default_lb" fbc:upperFluxBound="cobra_default_ub">
        <listOfReactants>
          <speciesReference constant="true" species="M_C90000" stoichiometry="1" />
          <speciesReference constant="true" species="M_CE00407" stoichiometry="1" />
        </listOfReactants>
        <listOfProducts>
          <speciesReference constant="true" species="M_C00080" stoichiometry="1" />
          <speciesReference constant="true" species="M_C00407" stoichiometry="1" />
        </listOfProducts>
      </reaction>
      <reaction fast="false" id="R_R90037" name="Symport: (L-Glutamine:H+)" reversible="true" fbc:lowerFluxBound="cobra_default_lb" fbc:upperFluxBound="cobra_default_ub">
        <listOfReactants>
          <speciesReference constant="true" species="M_C90000" stoichiometry="1" />
          <speciesReference constant="true" species="M_CE00064" stoichiometry="1" />
        </listOfReactants>
        <listOfProducts>
          <speciesReference constant="true" species="M_C00080" stoichiometry="1" />
          <speciesReference constant="true" species="M_C00064" stoichiometry="1" />
        </listOfProducts>
      </reaction>
      <reaction fast="false" id="R_R90036" name="Symport: (L-Glutamate:H+)" reversible="true" fbc:lowerFluxBound="cobra_default_lb" fbc:upperFluxBound="cobra_default_ub">
        <listOfReactants>
          <speciesReference constant="true" species="M_C90000" stoichiometry="1" />
          <speciesReference constant="true" species="M_CE00025" stoichiometry="1" />
        </listOfReactants>
        <listOfProducts>
          <speciesReference constant="true" species="M_C00080" stoichiometry="1" />
          <speciesReference constant="true" species="M_C00025" stoichiometry="1" />
        </listOfProducts>
      </reaction>
      <reaction fast="false" id="R_R90035" name="Symport: (L-Aspartate:H+)" reversible="true" fbc:lowerFluxBound="cobra_default_lb" fbc:upperFluxBound="cobra_default_ub">
        <listOfReactants>
          <speciesReference constant="true" species="M_CE00049" stoichiometry="1" />
          <speciesReference constant="true" species="M_C90000" stoichiometry="1" />
        </listOfReactants>
        <listOfProducts>
          <speciesReference constant="true" species="M_C00080" stoichiometry="1" />
          <speciesReference constant="true" species="M_C00049" stoichiometry="1" />
        </listOfProducts>
      </reaction>
      <reaction fast="false" id="R_R90039" name="Symport: (L-Histidine:H+)" reversible="true" fbc:lowerFluxBound="cobra_default_lb" fbc:upperFluxBound="cobra_default_ub">
        <listOfReactants>
          <speciesReference constant="true" species="M_CE00135" stoichiometry="1" />
          <speciesReference constant="true" species="M_C90000" stoichiometry="1" />
        </listOfReactants>
        <listOfProducts>
          <speciesReference constant="true" species="M_C00080" stoichiometry="1" />
          <speciesReference constant="true" species="M_C00135" stoichiometry="1" />
        </listOfProducts>
      </reaction>
      <reaction fast="false" id="R_R90038" name="Symport: (Tryptophan:H+)" reversible="true" fbc:lowerFluxBound="cobra_default_lb" fbc:upperFluxBound="cobra_default_ub">
        <listOfReactants>
          <speciesReference constant="true" species="M_C90000" stoichiometry="1" />
          <speciesReference constant="true" species="M_CE00078" stoichiometry="1" />
        </listOfReactants>
        <listOfProducts>
          <speciesReference constant="true" species="M_C00080" stoichiometry="1" />
          <speciesReference constant="true" species="M_C00078" stoichiometry="1" />
        </listOfProducts>
      </reaction>
      <reaction fast="false" id="R_R01411" name="3.5.4.1" reversible="true" fbc:lowerFluxBound="cobra_default_lb" fbc:upperFluxBound="cobra_default_ub">
        <listOfReactants>
          <speciesReference constant="true" species="M_C00001" stoichiometry="1" />
          <speciesReference constant="true" species="M_C02376" stoichiometry="1" />
        </listOfReactants>
        <listOfProducts>
          <speciesReference constant="true" species="M_C00014" stoichiometry="1" />
          <speciesReference constant="true" species="M_C00178" stoichiometry="1" />
        </listOfProducts>
      </reaction>
      <reaction fast="false" id="R_R90033" name="Symport: (L-Methionine:H+)" reversible="true" fbc:lowerFluxBound="cobra_default_lb" fbc:upperFluxBound="cobra_default_ub">
        <listOfReactants>
          <speciesReference constant="true" species="M_C90000" stoichiometry="1" />
          <speciesReference constant="true" species="M_CE00073" stoichiometry="1" />
        </listOfReactants>
        <listOfProducts>
          <speciesReference constant="true" species="M_C00080" stoichiometry="1" />
          <speciesReference constant="true" species="M_C00073" stoichiometry="1" />
        </listOfProducts>
      </reaction>
      <reaction fast="false" id="R_R90032" name="Symport: (L-Tyrosine:H+)" reversible="true" fbc:lowerFluxBound="cobra_default_lb" fbc:upperFluxBound="cobra_default_ub">
        <listOfReactants>
          <speciesReference constant="true" species="M_C90000" stoichiometry="1" />
          <speciesReference constant="true" species="M_CE00082" stoichiometry="1" />
        </listOfReactants>
        <listOfProducts>
          <speciesReference constant="true" species="M_C00080" stoichiometry="1" />
          <speciesReference constant="true" species="M_C00082" stoichiometry="1" />
        </listOfProducts>
      </reaction>
      <reaction fast="false" id="R_R90031" name="Symport: (L-Arginine:H+)" reversible="false" fbc:lowerFluxBound="cobra_0_bound" fbc:upperFluxBound="cobra_default_ub">
        <listOfReactants>
          <speciesReference constant="true" species="M_C90000" stoichiometry="1" />
          <speciesReference constant="true" species="M_CE00062" stoichiometry="1" />
        </listOfReactants>
        <listOfProducts>
          <speciesReference constant="true" species="M_C00080" stoichiometry="1" />
          <speciesReference constant="true" species="M_C00062" stoichiometry="1" />
        </listOfProducts>
      </reaction>
      <reaction fast="false" id="R_R00177" name="ATP:L-methione S-adenosyltransferase" reversible="false" fbc:lowerFluxBound="cobra_0_bound" fbc:upperFluxBound="cobra_default_ub">
        <listOfReactants>
          <speciesReference constant="true" species="M_C00001" stoichiometry="1" />
          <speciesReference constant="true" species="M_C00002" stoichiometry="1" />
          <speciesReference constant="true" species="M_C00073" stoichiometry="1" />
        </listOfReactants>
        <listOfProducts>
          <speciesReference constant="true" species="M_C00009" stoichiometry="1" />
          <speciesReference constant="true" species="M_C00080" stoichiometry="1" />
          <speciesReference constant="true" species="M_C00013" stoichiometry="1" />
          <speciesReference constant="true" species="M_C00019" stoichiometry="1" />
        </listOfProducts>
      </reaction>
      <reaction fast="false" id="R_R02026" name="2.5.1.49" reversible="false" fbc:lowerFluxBound="cobra_0_bound" fbc:upperFluxBound="cobra_default_ub">
        <listOfReactants>
          <speciesReference constant="true" species="M_C01077" stoichiometry="1" />
          <speciesReference constant="true" species="M_C00342" stoichiometry="1" />
          <speciesReference constant="true" species="M_C00320" stoichiometry="1" />
        </listOfReactants>
        <listOfProducts>
          <speciesReference constant="true" species="M_C00080" stoichiometry="2" />
          <speciesReference constant="true" species="M_C00094" stoichiometry="1" />
          <speciesReference constant="true" species="M_C00033" stoichiometry="1" />
          <speciesReference constant="true" species="M_C00343" stoichiometry="1" />
          <speciesReference constant="true" species="M_C00155" stoichiometry="1" />
        </listOfProducts>
      </reaction>
      <reaction fast="false" id="R_R90030" name="Symport: (L-Cysteine:H+)" reversible="true" fbc:lowerFluxBound="cobra_default_lb" fbc:upperFluxBound="cobra_default_ub">
        <listOfReactants>
          <speciesReference constant="true" species="M_C90000" stoichiometry="1" />
          <speciesReference constant="true" species="M_CE00097" stoichiometry="1" />
        </listOfReactants>
        <listOfProducts>
          <speciesReference constant="true" species="M_C00080" stoichiometry="1" />
          <speciesReference constant="true" species="M_C00097" stoichiometry="1" />
        </listOfProducts>
      </reaction>
      <reaction fast="false" id="R_R00965" name="Orotidine-5'-phosphate carboxy-lyase" reversible="false" fbc:lowerFluxBound="cobra_0_bound" fbc:upperFluxBound="cobra_default_ub">
        <listOfReactants>
          <speciesReference constant="true" species="M_C00080" stoichiometry="1" />
          <speciesReference constant="true" species="M_C01103" stoichiometry="1" />
        </listOfReactants>
        <listOfProducts>
          <speciesReference constant="true" species="M_C00105" stoichiometry="1" />
          <speciesReference constant="true" species="M_C00011" stoichiometry="1" />
        </listOfProducts>
      </reaction>
      <reaction fast="false" id="R_R00966" name="UMP:pyrophosphate phosphoribosyltransferase" reversible="false" fbc:lowerFluxBound="cobra_0_bound" fbc:upperFluxBound="cobra_default_ub">
        <listOfReactants>
          <speciesReference constant="true" species="M_C00080" stoichiometry="1" />
          <speciesReference constant="true" species="M_C00013" stoichiometry="1" />
          <speciesReference constant="true" species="M_C00105" stoichiometry="1" />
        </listOfReactants>
        <listOfProducts>
          <speciesReference constant="true" species="M_C00119" stoichiometry="1" />
          <speciesReference constant="true" species="M_C00106" stoichiometry="1" />
        </listOfProducts>
      </reaction>
      <reaction fast="false" id="R_R00963" name="Uridine 5'-monophosphate phosphohydrolase" reversible="false" fbc:lowerFluxBound="cobra_0_bound" fbc:upperFluxBound="cobra_default_ub">
        <listOfReactants>
          <speciesReference constant="true" species="M_C00001" stoichiometry="1" />
          <speciesReference constant="true" species="M_C00105" stoichiometry="1" />
        </listOfReactants>
        <listOfProducts>
          <speciesReference constant="true" species="M_C00009" stoichiometry="1" />
          <speciesReference constant="true" species="M_C00299" stoichiometry="1" />
        </listOfProducts>
      </reaction>
      <reaction fast="false" id="R_R01800" name="CDPdiacylglycerol:L-serine 3-O-phosphatidyltransferase" reversible="false" fbc:lowerFluxBound="cobra_0_bound" fbc:upperFluxBound="cobra_default_ub">
        <listOfReactants>
          <speciesReference constant="true" species="M_C00065" stoichiometry="1" />
          <speciesReference constant="true" species="M_C00269" stoichiometry="1" />
        </listOfReactants>
        <listOfProducts>
          <speciesReference constant="true" species="M_C00080" stoichiometry="1" />
          <speciesReference constant="true" species="M_C02737" stoichiometry="1" />
          <speciesReference constant="true" species="M_C00055" stoichiometry="1" />
        </listOfProducts>
      </reaction>
      <reaction fast="false" id="R_R01801" name="2.7.8.5" reversible="false" fbc:lowerFluxBound="cobra_0_bound" fbc:upperFluxBound="cobra_default_ub">
        <listOfReactants>
          <speciesReference constant="true" species="M_C00269" stoichiometry="1" />
          <speciesReference constant="true" species="M_C00623" stoichiometry="1" />
        </listOfReactants>
        <listOfProducts>
          <speciesReference constant="true" species="M_C03892" stoichiometry="1" />
          <speciesReference constant="true" species="M_C00055" stoichiometry="1" />
        </listOfProducts>
      </reaction>
      <reaction fast="false" id="R_R90068" name="Influx: (Potassium)" reversible="false" fbc:lowerFluxBound="cobra_0_bound" fbc:upperFluxBound="cobra_default_ub">
        <listOfReactants>
          <speciesReference constant="true" species="M_CE00238" stoichiometry="1" />
        </listOfReactants>
        <listOfProducts>
          <speciesReference constant="true" species="M_C00238" stoichiometry="1" />
        </listOfProducts>
      </reaction>
      <reaction fast="false" id="R_R05575" name="(3S)-3-Hydroxyacyl-CoA:NAD+ oxidoreductase" reversible="true" fbc:lowerFluxBound="cobra_default_lb" fbc:upperFluxBound="cobra_default_ub">
        <listOfReactants>
          <speciesReference constant="true" species="M_C09819" stoichiometry="1" />
          <speciesReference constant="true" species="M_C00003" stoichiometry="1" />
        </listOfReactants>
        <listOfProducts>
          <speciesReference constant="true" species="M_C09820" stoichiometry="1" />
          <speciesReference constant="true" species="M_C00080" stoichiometry="1" />
          <speciesReference constant="true" species="M_C00004" stoichiometry="1" />
        </listOfProducts>
      </reaction>
      <reaction fast="false" id="R_R05578" name="L-Glutamate:tRNA(Glu) ligase (AMP-forming)" reversible="false" fbc:lowerFluxBound="cobra_0_bound" fbc:upperFluxBound="cobra_default_ub">
        <listOfReactants>
          <speciesReference constant="true" species="M_C00002" stoichiometry="1" />
          <speciesReference constant="true" species="M_C01641" stoichiometry="1" />
          <speciesReference constant="true" species="M_C00025" stoichiometry="1" />
        </listOfReactants>
        <listOfProducts>
          <speciesReference constant="true" species="M_C00080" stoichiometry="1" />
          <speciesReference constant="true" species="M_C00020" stoichiometry="1" />
          <speciesReference constant="true" species="M_C00013" stoichiometry="1" />
          <speciesReference constant="true" species="M_C02987" stoichiometry="1" />
        </listOfProducts>
      </reaction>
      <reaction fast="false" id="R_R90069" name="Symport: (L-Ornithine:H+)" reversible="false" fbc:lowerFluxBound="cobra_0_bound" fbc:upperFluxBound="cobra_default_ub">
        <listOfReactants>
          <speciesReference constant="true" species="M_C90000" stoichiometry="1" />
          <speciesReference constant="true" species="M_CE00077" stoichiometry="1" />
        </listOfReactants>
        <listOfProducts>
          <speciesReference constant="true" species="M_C00080" stoichiometry="1" />
          <speciesReference constant="true" species="M_C00077" stoichiometry="1" />
        </listOfProducts>
      </reaction>
      <reaction fast="false" id="R_R05577" name="L-Aspartate:tRNA(Asp) ligase (AMP-forming)" reversible="false" fbc:lowerFluxBound="cobra_0_bound" fbc:upperFluxBound="cobra_default_ub">
        <listOfReactants>
          <speciesReference constant="true" species="M_C01638" stoichiometry="1" />
          <speciesReference constant="true" species="M_C00002" stoichiometry="1" />
          <speciesReference constant="true" species="M_C00049" stoichiometry="1" />
        </listOfReactants>
        <listOfProducts>
          <speciesReference constant="true" species="M_C00080" stoichiometry="1" />
          <speciesReference constant="true" species="M_C00020" stoichiometry="1" />
          <speciesReference constant="true" species="M_C00013" stoichiometry="1" />
          <speciesReference constant="true" species="M_C02984" stoichiometry="1" />
        </listOfProducts>
      </reaction>
      <reaction fast="false" id="R_R00188" name="Adenosine 3',5'-bisphosphate 3'(2')-phosphohydrolase" reversible="false" fbc:lowerFluxBound="cobra_0_bound" fbc:upperFluxBound="cobra_default_ub">
        <listOfReactants>
          <speciesReference constant="true" species="M_C00001" stoichiometry="1" />
          <speciesReference constant="true" species="M_C00054" stoichiometry="1" />
        </listOfReactants>
        <listOfProducts>
          <speciesReference constant="true" species="M_C00009" stoichiometry="1" />
          <speciesReference constant="true" species="M_C00020" stoichiometry="1" />
        </listOfProducts>
      </reaction>
      <reaction fast="false" id="R_R90064" name="Archaeol Synthesis" reversible="false" fbc:lowerFluxBound="cobra_0_bound" fbc:upperFluxBound="cobra_default_ub">
        <listOfReactants>
          <speciesReference constant="true" species="M_C00001" stoichiometry="1" />
          <speciesReference constant="true" species="M_C00080" stoichiometry="8" />
          <speciesReference constant="true" species="M_C00005" stoichiometry="8" />
          <speciesReference constant="true" species="M_C04638" stoichiometry="1" />
        </listOfReactants>
        <listOfProducts>
          <speciesReference constant="true" species="M_C00009" stoichiometry="1" />
          <speciesReference constant="true" species="M_C13863" stoichiometry="1" />
          <speciesReference constant="true" species="M_C00006" stoichiometry="8" />
        </listOfProducts>
      </reaction>
      <reaction fast="false" id="R_R90066" name="Influx Diffusion: (Na+)" reversible="false" fbc:lowerFluxBound="cobra_0_bound" fbc:upperFluxBound="cobra_default_ub">
        <listOfReactants>
          <speciesReference constant="true" species="M_CE01330" stoichiometry="1" />
        </listOfReactants>
        <listOfProducts>
          <speciesReference constant="true" species="M_C01330" stoichiometry="1" />
        </listOfProducts>
      </reaction>
      <reaction fast="false" id="R_R90060" name="1.3.99.1" reversible="false" fbc:lowerFluxBound="cobra_0_bound" fbc:upperFluxBound="cobra_default_ub">
        <listOfReactants>
          <speciesReference constant="true" species="M_C00828" stoichiometry="1" />
          <speciesReference constant="true" species="M_C01352" stoichiometry="1" />
        </listOfReactants>
        <listOfProducts>
          <speciesReference constant="true" species="M_C00016" stoichiometry="1" />
          <speciesReference constant="true" species="M_C05819" stoichiometry="1" />
        </listOfProducts>
      </reaction>
      <reaction fast="false" id="R_R00183" name="Adenosine 5'-monophosphate phosphohydrolase" reversible="false" fbc:lowerFluxBound="cobra_0_bound" fbc:upperFluxBound="cobra_default_ub">
        <listOfReactants>
          <speciesReference constant="true" species="M_C00001" stoichiometry="1" />
          <speciesReference constant="true" species="M_C00020" stoichiometry="1" />
        </listOfReactants>
        <listOfProducts>
          <speciesReference constant="true" species="M_C00009" stoichiometry="1" />
          <speciesReference constant="true" species="M_C00212" stoichiometry="1" />
        </listOfProducts>
      </reaction>
      <reaction fast="false" id="R_R90062" name="Antiport: (Ornithine:L-Arginine)" reversible="false" fbc:lowerFluxBound="cobra_0_bound" fbc:upperFluxBound="cobra_default_ub">
        <listOfReactants>
          <speciesReference constant="true" species="M_C00077" stoichiometry="1" />
          <speciesReference constant="true" species="M_CE00062" stoichiometry="1" />
        </listOfReactants>
        <listOfProducts>
          <speciesReference constant="true" species="M_C00062" stoichiometry="1" />
          <speciesReference constant="true" species="M_CE00077" stoichiometry="1" />
        </listOfProducts>
      </reaction>
      <reaction fast="false" id="R_R90061" name="Excretion: (L-Ornithine)" reversible="false" fbc:lowerFluxBound="cobra_0_bound" fbc:upperFluxBound="cobra_default_ub">
        <listOfReactants>
          <speciesReference constant="true" species="M_C00077" stoichiometry="1" />
        </listOfReactants>
        <listOfProducts>
          <speciesReference constant="true" species="M_CE00077" stoichiometry="1" />
        </listOfProducts>
      </reaction>
      <reaction fast="false" id="R_R00955" name="UDPglucose:alpha-D-galactose-1-phosphate uridylyltransferase" reversible="true" fbc:lowerFluxBound="cobra_default_lb" fbc:upperFluxBound="cobra_default_ub">
        <listOfReactants>
          <speciesReference constant="true" species="M_C00029" stoichiometry="1" />
          <speciesReference constant="true" species="M_C00446" stoichiometry="1" />
        </listOfReactants>
        <listOfProducts>
          <speciesReference constant="true" species="M_C00052" stoichiometry="1" />
          <speciesReference constant="true" species="M_C00103" stoichiometry="1" />
        </listOfProducts>
      </reaction>
      <reaction fast="false" id="R_R01818" name="D-Mannose 6-phosphate 1,6-phosphomutase" reversible="true" fbc:lowerFluxBound="cobra_default_lb" fbc:upperFluxBound="cobra_default_ub">
        <listOfReactants>
          <speciesReference constant="true" species="M_C00275" stoichiometry="1" />
        </listOfReactants>
        <listOfProducts>
          <speciesReference constant="true" species="M_C00636" stoichiometry="1" />
        </listOfProducts>
      </reaction>
      <reaction fast="false" id="R_R02058" name="Acetyl-CoA:D-glucosamine-6-phosphate N-acetyltransferase" reversible="false" fbc:lowerFluxBound="cobra_0_bound" fbc:upperFluxBound="cobra_default_ub">
        <listOfReactants>
          <speciesReference constant="true" species="M_C00352" stoichiometry="1" />
          <speciesReference constant="true" species="M_C00024" stoichiometry="1" />
        </listOfReactants>
        <listOfProducts>
          <speciesReference constant="true" species="M_C00357" stoichiometry="1" />
          <speciesReference constant="true" species="M_C00010" stoichiometry="1" />
        </listOfProducts>
      </reaction>
      <reaction fast="false" id="R_R02055" name="Phsophatidyl-L-serine carboxy-lyase" reversible="false" fbc:lowerFluxBound="cobra_0_bound" fbc:upperFluxBound="cobra_default_ub">
        <listOfReactants>
          <speciesReference constant="true" species="M_C02737" stoichiometry="1" />
        </listOfReactants>
        <listOfProducts>
          <speciesReference constant="true" species="M_C00350" stoichiometry="1" />
          <speciesReference constant="true" species="M_C00011" stoichiometry="1" />
        </listOfProducts>
      </reaction>
      <reaction fast="false" id="R_R00959" name="alpha-D-Glucose 1-phosphate 1,6-phosphomutase" reversible="true" fbc:lowerFluxBound="cobra_default_lb" fbc:upperFluxBound="cobra_default_ub">
        <listOfReactants>
          <speciesReference constant="true" species="M_C00103" stoichiometry="1" />
        </listOfReactants>
        <listOfProducts>
          <speciesReference constant="true" species="M_C00668" stoichiometry="1" />
        </listOfProducts>
      </reaction>
      <reaction fast="false" id="R_R00190" name="AMP:pyrophosphate phosphoribosyltransferase" reversible="false" fbc:lowerFluxBound="cobra_0_bound" fbc:upperFluxBound="cobra_default_ub">
        <listOfReactants>
          <speciesReference constant="true" species="M_C00119" stoichiometry="1" />
          <speciesReference constant="true" species="M_C00147" stoichiometry="1" />
        </listOfReactants>
        <listOfProducts>
          <speciesReference constant="true" species="M_C00080" stoichiometry="1" />
          <speciesReference constant="true" species="M_C00020" stoichiometry="1" />
          <speciesReference constant="true" species="M_C00013" stoichiometry="1" />
        </listOfProducts>
      </reaction>
      <reaction fast="false" id="R_R90059" name="ABC-T: (Cobalt)" reversible="false" fbc:lowerFluxBound="cobra_0_bound" fbc:upperFluxBound="cobra_default_ub">
        <listOfReactants>
          <speciesReference constant="true" species="M_C00001" stoichiometry="1" />
          <speciesReference constant="true" species="M_C00002" stoichiometry="1" />
          <speciesReference constant="true" species="M_CE00175" stoichiometry="1" />
        </listOfReactants>
        <listOfProducts>
          <speciesReference constant="true" species="M_C00009" stoichiometry="1" />
          <speciesReference constant="true" species="M_C00175" stoichiometry="1" />
          <speciesReference constant="true" species="M_C00008" stoichiometry="1" />
          <speciesReference constant="true" species="M_C00080" stoichiometry="1" />
        </listOfProducts>
      </reaction>
      <reaction fast="false" id="R_R90058" name="Symport: (Biotin:H+)" reversible="false" fbc:lowerFluxBound="cobra_0_bound" fbc:upperFluxBound="cobra_default_ub">
        <listOfReactants>
          <speciesReference constant="true" species="M_C90000" stoichiometry="1" />
          <speciesReference constant="true" species="M_CE00120" stoichiometry="1" />
        </listOfReactants>
        <listOfProducts>
          <speciesReference constant="true" species="M_C00080" stoichiometry="1" />
          <speciesReference constant="true" species="M_C00120" stoichiometry="1" />
        </listOfProducts>
      </reaction>
      <reaction fast="false" id="R_R90057" name="ABC-T: (Thiamin)" reversible="false" fbc:lowerFluxBound="cobra_0_bound" fbc:upperFluxBound="cobra_default_ub">
        <listOfReactants>
          <speciesReference constant="true" species="M_C00001" stoichiometry="1" />
          <speciesReference constant="true" species="M_C00002" stoichiometry="1" />
          <speciesReference constant="true" species="M_CE00378" stoichiometry="1" />
        </listOfReactants>
        <listOfProducts>
          <speciesReference constant="true" species="M_C00009" stoichiometry="1" />
          <speciesReference constant="true" species="M_C00008" stoichiometry="1" />
          <speciesReference constant="true" species="M_C00378" stoichiometry="1" />
          <speciesReference constant="true" species="M_C00080" stoichiometry="1" />
        </listOfProducts>
      </reaction>
      <reaction fast="false" id="R_R90056" name="Symport: (Folate:H+)" reversible="false" fbc:lowerFluxBound="cobra_0_bound" fbc:upperFluxBound="cobra_default_ub">
        <listOfReactants>
          <speciesReference constant="true" species="M_C90000" stoichiometry="1" />
          <speciesReference constant="true" species="M_CE00504" stoichiometry="1" />
        </listOfReactants>
        <listOfProducts>
          <speciesReference constant="true" species="M_C00504" stoichiometry="1" />
          <speciesReference constant="true" species="M_C00080" stoichiometry="1" />
        </listOfProducts>
      </reaction>
      <reaction fast="false" id="R_R90055" name="ABC-T: (Sulfate)" reversible="false" fbc:lowerFluxBound="cobra_0_bound" fbc:upperFluxBound="cobra_default_ub">
        <listOfReactants>
          <speciesReference constant="true" species="M_C00001" stoichiometry="1" />
          <speciesReference constant="true" species="M_C00002" stoichiometry="1" />
          <speciesReference constant="true" species="M_CE00059" stoichiometry="1" />
        </listOfReactants>
        <listOfProducts>
          <speciesReference constant="true" species="M_C00009" stoichiometry="1" />
          <speciesReference constant="true" species="M_C00008" stoichiometry="1" />
          <speciesReference constant="true" species="M_C00059" stoichiometry="1" />
          <speciesReference constant="true" species="M_C00080" stoichiometry="1" />
        </listOfProducts>
      </reaction>
      <reaction fast="false" id="R_R90054" name="Symport: (Orthophosphate:H+)" reversible="false" fbc:lowerFluxBound="cobra_0_bound" fbc:upperFluxBound="cobra_default_ub">
        <listOfReactants>
          <speciesReference constant="true" species="M_C90000" stoichiometry="1" />
          <speciesReference constant="true" species="M_CE00009" stoichiometry="1" />
        </listOfReactants>
        <listOfProducts>
          <speciesReference constant="true" species="M_C00009" stoichiometry="1" />
          <speciesReference constant="true" species="M_C00080" stoichiometry="1" />
        </listOfProducts>
      </reaction>
      <reaction fast="false" id="R_R00199" name="ATP:pyruvate,water phosphotransferase" reversible="false" fbc:lowerFluxBound="cobra_0_bound" fbc:upperFluxBound="cobra_default_ub">
        <listOfReactants>
          <speciesReference constant="true" species="M_C00001" stoichiometry="1" />
          <speciesReference constant="true" species="M_C00022" stoichiometry="1" />
          <speciesReference constant="true" species="M_C00002" stoichiometry="1" />
        </listOfReactants>
        <listOfProducts>
          <speciesReference constant="true" species="M_C00009" stoichiometry="1" />
          <speciesReference constant="true" species="M_C00074" stoichiometry="1" />
          <speciesReference constant="true" species="M_C00020" stoichiometry="1" />
          <speciesReference constant="true" species="M_C00080" stoichiometry="2" />
        </listOfProducts>
      </reaction>
      <reaction fast="false" id="R_R90053" name="ABC-T: Orthophosphate" reversible="false" fbc:lowerFluxBound="cobra_0_bound" fbc:upperFluxBound="cobra_default_ub">
        <listOfReactants>
          <speciesReference constant="true" species="M_C00001" stoichiometry="1" />
          <speciesReference constant="true" species="M_C00002" stoichiometry="1" />
          <speciesReference constant="true" species="M_CE00009" stoichiometry="1" />
        </listOfReactants>
        <listOfProducts>
          <speciesReference constant="true" species="M_C00009" stoichiometry="2" />
          <speciesReference constant="true" species="M_C00008" stoichiometry="1" />
          <speciesReference constant="true" species="M_C00080" stoichiometry="1" />
        </listOfProducts>
      </reaction>
      <reaction fast="false" id="R_R90052" name="Symport: (Nitrate: H+)" reversible="false" fbc:lowerFluxBound="cobra_0_bound" fbc:upperFluxBound="cobra_default_ub">
        <listOfReactants>
          <speciesReference constant="true" species="M_C90000" stoichiometry="1" />
          <speciesReference constant="true" species="M_CE00244" stoichiometry="1" />
        </listOfReactants>
        <listOfProducts>
          <speciesReference constant="true" species="M_C00080" stoichiometry="1" />
          <speciesReference constant="true" species="M_C00244" stoichiometry="1" />
        </listOfProducts>
      </reaction>
      <reaction fast="false" id="R_R90050" name="ABC-T: Iron" reversible="false" fbc:lowerFluxBound="cobra_0_bound" fbc:upperFluxBound="cobra_default_ub">
        <listOfReactants>
          <speciesReference constant="true" species="M_C00001" stoichiometry="1" />
          <speciesReference constant="true" species="M_CE00023" stoichiometry="1" />
          <speciesReference constant="true" species="M_C00002" stoichiometry="1" />
        </listOfReactants>
        <listOfProducts>
          <speciesReference constant="true" species="M_C00009" stoichiometry="1" />
          <speciesReference constant="true" species="M_C00008" stoichiometry="1" />
          <speciesReference constant="true" species="M_C00023" stoichiometry="1" />
          <speciesReference constant="true" species="M_C00080" stoichiometry="1" />
        </listOfProducts>
      </reaction>
      <reaction fast="false" id="R_R00192" name="S-Adenosyl-L-homocysteine hydrolase" reversible="true" fbc:lowerFluxBound="cobra_default_lb" fbc:upperFluxBound="cobra_default_ub">
        <listOfReactants>
          <speciesReference constant="true" species="M_C00001" stoichiometry="1" />
          <speciesReference constant="true" species="M_C00021" stoichiometry="1" />
        </listOfReactants>
        <listOfProducts>
          <speciesReference constant="true" species="M_C00155" stoichiometry="1" />
          <speciesReference constant="true" species="M_C00212" stoichiometry="1" />
        </listOfProducts>
      </reaction>
      <reaction fast="false" id="R_ER00023" name="Exchange: (L-Tyrosine)" reversible="true" fbc:lowerFluxBound="cobra_default_lb" fbc:upperFluxBound="cobra_default_ub">
        <listOfProducts>
          <speciesReference constant="true" species="M_CE00082" stoichiometry="1" />
        </listOfProducts>
      </reaction>
      <reaction fast="false" id="R_ER00024" name="Free: (H2O)" reversible="true" fbc:lowerFluxBound="cobra_default_lb" fbc:upperFluxBound="cobra_default_ub">
        <listOfProducts>
          <speciesReference constant="true" species="M_CE00001" stoichiometry="1" />
        </listOfProducts>
      </reaction>
      <reaction fast="false" id="R_R04030" name="O-Succinylbenzoate:CoA ligase (AMP-forming)" reversible="false" fbc:lowerFluxBound="cobra_0_bound" fbc:upperFluxBound="cobra_default_ub">
        <listOfReactants>
          <speciesReference constant="true" species="M_C00002" stoichiometry="1" />
          <speciesReference constant="true" species="M_C02730" stoichiometry="1" />
          <speciesReference constant="true" species="M_C00010" stoichiometry="1" />
        </listOfReactants>
        <listOfProducts>
          <speciesReference constant="true" species="M_C00080" stoichiometry="1" />
          <speciesReference constant="true" species="M_C00020" stoichiometry="1" />
          <speciesReference constant="true" species="M_C00013" stoichiometry="1" />
          <speciesReference constant="true" species="M_C03160" stoichiometry="1" />
        </listOfProducts>
      </reaction>
      <reaction fast="false" id="R_R02061" name="trans,trans-Farnesyl-diphosphate:isopentenyl-diphosphate" reversible="false" fbc:lowerFluxBound="cobra_0_bound" fbc:upperFluxBound="cobra_default_ub">
        <listOfReactants>
          <speciesReference constant="true" species="M_C00448" stoichiometry="1" />
          <speciesReference constant="true" species="M_C00129" stoichiometry="1" />
        </listOfReactants>
        <listOfProducts>
          <speciesReference constant="true" species="M_C00080" stoichiometry="1" />
          <speciesReference constant="true" species="M_C00353" stoichiometry="1" />
          <speciesReference constant="true" species="M_C00013" stoichiometry="1" />
        </listOfProducts>
      </reaction>
      <reaction fast="false" id="R_R00945" name="5,10-Methylenetetrahydrofolate:glycine hydroxymethyltransferase" reversible="false" fbc:lowerFluxBound="cobra_0_bound" fbc:upperFluxBound="cobra_default_ub">
        <listOfReactants>
          <speciesReference constant="true" species="M_C00101" stoichiometry="1" />
          <speciesReference constant="true" species="M_C00065" stoichiometry="1" />
          <speciesReference constant="true" species="M_C00080" stoichiometry="1" />
        </listOfReactants>
        <listOfProducts>
          <speciesReference constant="true" species="M_C00001" stoichiometry="1" />
          <speciesReference constant="true" species="M_C00037" stoichiometry="1" />
          <speciesReference constant="true" species="M_C00143" stoichiometry="1" />
        </listOfProducts>
      </reaction>
      <reaction fast="false" id="R_ER00020" name="Exchange: (L-Asparagine)" reversible="true" fbc:lowerFluxBound="cobra_default_lb" fbc:upperFluxBound="cobra_default_ub">
        <listOfProducts>
          <speciesReference constant="true" species="M_CE00152" stoichiometry="1" />
        </listOfProducts>
      </reaction>
      <reaction fast="false" id="R_ER00021" name="Exchange: (L-Isoleucine)" reversible="true" fbc:lowerFluxBound="cobra_default_lb" fbc:upperFluxBound="cobra_default_ub">
        <listOfProducts>
          <speciesReference constant="true" species="M_CE00407" stoichiometry="1" />
        </listOfProducts>
      </reaction>
      <reaction fast="false" id="R_ER00022" name="Exchange: (Iron)" reversible="true" fbc:lowerFluxBound="cobra_default_lb" fbc:upperFluxBound="cobra_default_ub">
        <listOfProducts>
          <speciesReference constant="true" species="M_CE00023" stoichiometry="1" />
        </listOfProducts>
      </reaction>
      <reaction fast="false" id="R_R04037" name="Phosphoribosyl-AMP 1,6-hydrolase" reversible="true" fbc:lowerFluxBound="cobra_default_lb" fbc:upperFluxBound="cobra_default_ub">
        <listOfReactants>
          <speciesReference constant="true" species="M_C00001" stoichiometry="1" />
          <speciesReference constant="true" species="M_C02741" stoichiometry="1" />
        </listOfReactants>
        <listOfProducts>
          <speciesReference constant="true" species="M_C04896" stoichiometry="1" />
        </listOfProducts>
      </reaction>
      <reaction fast="false" id="R_R04035" name="Phosphoribosyl-ATP pyrophosphohydrolase" reversible="true" fbc:lowerFluxBound="cobra_default_lb" fbc:upperFluxBound="cobra_default_ub">
        <listOfReactants>
          <speciesReference constant="true" species="M_C00001" stoichiometry="1" />
          <speciesReference constant="true" species="M_C02739" stoichiometry="1" />
        </listOfReactants>
        <listOfProducts>
          <speciesReference constant="true" species="M_C02741" stoichiometry="1" />
          <speciesReference constant="true" species="M_C00013" stoichiometry="1" />
          <speciesReference constant="true" species="M_C00080" stoichiometry="2" />
        </listOfProducts>
      </reaction>
      <reaction fast="false" id="R_ER00027" name="Free: (CO2)" reversible="true" fbc:lowerFluxBound="cobra_default_lb" fbc:upperFluxBound="cobra_default_ub">
        <listOfProducts>
          <speciesReference constant="true" species="M_CE00011" stoichiometry="1" />
        </listOfProducts>
      </reaction>
      <reaction fast="false" id="R_R00944" name="3.5.1.10" reversible="false" fbc:lowerFluxBound="cobra_0_bound" fbc:upperFluxBound="cobra_default_ub">
        <listOfReactants>
          <speciesReference constant="true" species="M_C00001" stoichiometry="1" />
          <speciesReference constant="true" species="M_C00234" stoichiometry="1" />
        </listOfReactants>
        <listOfProducts>
          <speciesReference constant="true" species="M_C00101" stoichiometry="1" />
          <speciesReference constant="true" species="M_C00058" stoichiometry="1" />
          <speciesReference constant="true" species="M_C00080" stoichiometry="1" />
        </listOfProducts>
      </reaction>
      <reaction fast="false" id="R_R02063" name="-" reversible="true" fbc:lowerFluxBound="cobra_default_lb" fbc:upperFluxBound="cobra_default_ub">
        <listOfReactants>
          <speciesReference constant="true" species="M_C00080" stoichiometry="3" />
          <speciesReference constant="true" species="M_C00353" stoichiometry="1" />
          <speciesReference constant="true" species="M_C00005" stoichiometry="3" />
        </listOfReactants>
        <listOfProducts>
          <speciesReference constant="true" species="M_C05427" stoichiometry="1" />
          <speciesReference constant="true" species="M_C00006" stoichiometry="3" />
        </listOfProducts>
      </reaction>
      <reaction fast="false" id="R_ER00028" name="Free: (Oxygen)" reversible="true" fbc:lowerFluxBound="cobra_default_lb" fbc:upperFluxBound="cobra_default_ub">
        <listOfProducts>
          <speciesReference constant="true" species="M_CE00007" stoichiometry="1" />
        </listOfProducts>
      </reaction>
      <reaction fast="false" id="R_R00942" name="6.3.2.17" reversible="true" fbc:lowerFluxBound="cobra_default_lb" fbc:upperFluxBound="cobra_default_ub">
        <listOfReactants>
          <speciesReference constant="true" species="M_C00101" stoichiometry="1" />
          <speciesReference constant="true" species="M_C00002" stoichiometry="1" />
          <speciesReference constant="true" species="M_C00025" stoichiometry="1" />
        </listOfReactants>
        <listOfProducts>
          <speciesReference constant="true" species="M_C00009" stoichiometry="1" />
          <speciesReference constant="true" species="M_C00008" stoichiometry="1" />
          <speciesReference constant="true" species="M_C09332" stoichiometry="1" />
          <speciesReference constant="true" species="M_C00080" stoichiometry="1" />
        </listOfProducts>
      </reaction>
      <reaction fast="false" id="R_R04031" name="4.2.1.-" reversible="false" fbc:lowerFluxBound="cobra_0_bound" fbc:upperFluxBound="cobra_default_ub">
        <listOfReactants>
          <speciesReference constant="true" species="M_C05817" stoichiometry="1" />
        </listOfReactants>
        <listOfProducts>
          <speciesReference constant="true" species="M_C00001" stoichiometry="1" />
          <speciesReference constant="true" species="M_C02730" stoichiometry="1" />
        </listOfProducts>
      </reaction>
      <reaction fast="false" id="R_R02065" name="Geranylgeranyl-diphosphate:geranylgeranyl-diphosphate" reversible="false" fbc:lowerFluxBound="cobra_0_bound" fbc:upperFluxBound="cobra_default_ub">
        <listOfReactants>
          <speciesReference constant="true" species="M_C00353" stoichiometry="2" />
        </listOfReactants>
        <listOfProducts>
          <speciesReference constant="true" species="M_C00080" stoichiometry="1" />
          <speciesReference constant="true" species="M_C00013" stoichiometry="1" />
          <speciesReference constant="true" species="M_C03427" stoichiometry="1" />
        </listOfProducts>
      </reaction>
      <reaction fast="false" id="R_R90091" name="MJ0400 Homolog reaction" reversible="false" fbc:lowerFluxBound="cobra_0_bound" fbc:upperFluxBound="cobra_default_ub">
        <listOfReactants>
          <speciesReference constant="true" species="M_C00441" stoichiometry="1" />
          <speciesReference constant="true" species="M_C00080" stoichiometry="3" />
          <speciesReference constant="true" species="M_C16848" stoichiometry="1" />
        </listOfReactants>
        <listOfProducts>
          <speciesReference constant="true" species="M_C90018" stoichiometry="1" />
          <speciesReference constant="true" species="M_C90017" stoichiometry="1" />
        </listOfProducts>
      </reaction>
      <reaction fast="false" id="R_R90081" name="Symport: (Thymidine:H+)" reversible="true" fbc:lowerFluxBound="cobra_default_lb" fbc:upperFluxBound="cobra_default_ub">
        <listOfReactants>
          <speciesReference constant="true" species="M_C90000" stoichiometry="1" />
          <speciesReference constant="true" species="M_CE00214" stoichiometry="1" />
        </listOfReactants>
        <listOfProducts>
          <speciesReference constant="true" species="M_C00080" stoichiometry="1" />
          <speciesReference constant="true" species="M_C00214" stoichiometry="1" />
        </listOfProducts>
      </reaction>
      <reaction fast="false" id="R_R90082" name="Symport: (Cytidine:H+)" reversible="true" fbc:lowerFluxBound="cobra_default_lb" fbc:upperFluxBound="cobra_default_ub">
        <listOfReactants>
          <speciesReference constant="true" species="M_C90000" stoichiometry="1" />
          <speciesReference constant="true" species="M_CE00475" stoichiometry="1" />
        </listOfReactants>
        <listOfProducts>
          <speciesReference constant="true" species="M_C00080" stoichiometry="1" />
          <speciesReference constant="true" species="M_C00475" stoichiometry="1" />
        </listOfProducts>
      </reaction>
      <reaction fast="false" id="R_R90083" name="Symport: (Guanosine:H+)" reversible="true" fbc:lowerFluxBound="cobra_default_lb" fbc:upperFluxBound="cobra_default_ub">
        <listOfReactants>
          <speciesReference constant="true" species="M_C90000" stoichiometry="1" />
          <speciesReference constant="true" species="M_CE00387" stoichiometry="1" />
        </listOfReactants>
        <listOfProducts>
          <speciesReference constant="true" species="M_C00080" stoichiometry="1" />
          <speciesReference constant="true" species="M_C00387" stoichiometry="1" />
        </listOfProducts>
      </reaction>
      <reaction fast="false" id="R_R90084" name="Symport: (Deoxyadenosine:H+)" reversible="true" fbc:lowerFluxBound="cobra_default_lb" fbc:upperFluxBound="cobra_default_ub">
        <listOfReactants>
          <speciesReference constant="true" species="M_C90000" stoichiometry="1" />
          <speciesReference constant="true" species="M_CE00559" stoichiometry="1" />
        </listOfReactants>
        <listOfProducts>
          <speciesReference constant="true" species="M_C00080" stoichiometry="1" />
          <speciesReference constant="true" species="M_C00559" stoichiometry="1" />
        </listOfProducts>
      </reaction>
      <reaction fast="false" id="R_R90085" name="Symport: (Deoxyuridine:H+)" reversible="true" fbc:lowerFluxBound="cobra_default_lb" fbc:upperFluxBound="cobra_default_ub">
        <listOfReactants>
          <speciesReference constant="true" species="M_C90000" stoichiometry="1" />
          <speciesReference constant="true" species="M_CE00526" stoichiometry="1" />
        </listOfReactants>
        <listOfProducts>
          <speciesReference constant="true" species="M_C00080" stoichiometry="1" />
          <speciesReference constant="true" species="M_C00526" stoichiometry="1" />
        </listOfProducts>
      </reaction>
      <reaction fast="false" id="R_R90086" name="Symport: (Deoxycytidine:H+)" reversible="true" fbc:lowerFluxBound="cobra_default_lb" fbc:upperFluxBound="cobra_default_ub">
        <listOfReactants>
          <speciesReference constant="true" species="M_C90000" stoichiometry="1" />
          <speciesReference constant="true" species="M_CE00881" stoichiometry="1" />
        </listOfReactants>
        <listOfProducts>
          <speciesReference constant="true" species="M_C00881" stoichiometry="1" />
          <speciesReference constant="true" species="M_C00080" stoichiometry="1" />
        </listOfProducts>
      </reaction>
      <reaction fast="false" id="R_R90087" name="Symport: (Deoxyguanosine:H+)" reversible="true" fbc:lowerFluxBound="cobra_default_lb" fbc:upperFluxBound="cobra_default_ub">
        <listOfReactants>
          <speciesReference constant="true" species="M_C90000" stoichiometry="1" />
          <speciesReference constant="true" species="M_CE00330" stoichiometry="1" />
        </listOfReactants>
        <listOfProducts>
          <speciesReference constant="true" species="M_C00080" stoichiometry="1" />
          <speciesReference constant="true" species="M_C00330" stoichiometry="1" />
        </listOfProducts>
      </reaction>
      <reaction fast="false" id="R_R90088" name="ABC-T: (Adenosine-GDP-Cobinamide)" reversible="false" fbc:lowerFluxBound="cobra_0_bound" fbc:upperFluxBound="cobra_default_ub">
        <listOfReactants>
          <speciesReference constant="true" species="M_C00001" stoichiometry="1" />
          <speciesReference constant="true" species="M_CE06510" stoichiometry="1" />
          <speciesReference constant="true" species="M_C00002" stoichiometry="1" />
        </listOfReactants>
        <listOfProducts>
          <speciesReference constant="true" species="M_C00009" stoichiometry="1" />
          <speciesReference constant="true" species="M_C00008" stoichiometry="1" />
          <speciesReference constant="true" species="M_C06510" stoichiometry="1" />
          <speciesReference constant="true" species="M_C00080" stoichiometry="1" />
        </listOfProducts>
      </reaction>
      <reaction fast="false" id="R_R05553" name="4-amino-4-deoxychorismate pyruvate-lyase" reversible="true" fbc:lowerFluxBound="cobra_default_lb" fbc:upperFluxBound="cobra_default_ub">
        <listOfReactants>
          <speciesReference constant="true" species="M_C11355" stoichiometry="1" />
        </listOfReactants>
        <listOfProducts>
          <speciesReference constant="true" species="M_C00022" stoichiometry="1" />
          <speciesReference constant="true" species="M_C00568" stoichiometry="1" />
          <speciesReference constant="true" species="M_C00080" stoichiometry="1" />
        </listOfProducts>
      </reaction>
      <reaction fast="false" id="R_R90089" name="ABC-T: (D-Glucose)" reversible="false" fbc:lowerFluxBound="cobra_0_bound" fbc:upperFluxBound="cobra_default_ub">
        <listOfReactants>
          <speciesReference constant="true" species="M_C00001" stoichiometry="1" />
          <speciesReference constant="true" species="M_C00002" stoichiometry="1" />
          <speciesReference constant="true" species="M_CE00031" stoichiometry="1" />
        </listOfReactants>
        <listOfProducts>
          <speciesReference constant="true" species="M_C00009" stoichiometry="1" />
          <speciesReference constant="true" species="M_C00031" stoichiometry="1" />
          <speciesReference constant="true" species="M_C00080" stoichiometry="1" />
          <speciesReference constant="true" species="M_C00008" stoichiometry="1" />
        </listOfProducts>
      </reaction>
      <reaction fast="false" id="R_ER00014" name="Exchange: (L-Csyteine)" reversible="true" fbc:lowerFluxBound="cobra_default_lb" fbc:upperFluxBound="cobra_default_ub">
        <listOfProducts>
          <speciesReference constant="true" species="M_CE00097" stoichiometry="1" />
        </listOfProducts>
      </reaction>
      <reaction fast="false" id="R_R00935" name="(S)-Methylmalonate semialdehyde:NAD+ oxidoreductase" reversible="false" fbc:lowerFluxBound="cobra_0_bound" fbc:upperFluxBound="cobra_default_ub">
        <listOfReactants>
          <speciesReference constant="true" species="M_C00003" stoichiometry="1" />
          <speciesReference constant="true" species="M_C06002" stoichiometry="1" />
          <speciesReference constant="true" species="M_C00010" stoichiometry="1" />
        </listOfReactants>
        <listOfProducts>
          <speciesReference constant="true" species="M_C00100" stoichiometry="1" />
          <speciesReference constant="true" species="M_C00004" stoichiometry="1" />
          <speciesReference constant="true" species="M_C00011" stoichiometry="1" />
        </listOfProducts>
      </reaction>
      <reaction fast="false" id="R_ER00015" name="Exchange: (L-Proline)" reversible="true" fbc:lowerFluxBound="cobra_default_lb" fbc:upperFluxBound="cobra_default_ub">
        <listOfProducts>
          <speciesReference constant="true" species="M_CE00148" stoichiometry="1" />
        </listOfProducts>
      </reaction>
      <reaction fast="false" id="R_ER00012" name="Exchange: (L-Glutamine)" reversible="true" fbc:lowerFluxBound="cobra_default_lb" fbc:upperFluxBound="cobra_default_ub">
        <listOfProducts>
          <speciesReference constant="true" species="M_CE00064" stoichiometry="1" />
        </listOfProducts>
      </reaction>
      <reaction fast="false" id="R_ER00013" name="Exchange: (L-Glutamate)" reversible="true" fbc:lowerFluxBound="cobra_default_lb" fbc:upperFluxBound="cobra_default_ub">
        <listOfProducts>
          <speciesReference constant="true" species="M_CE00025" stoichiometry="1" />
        </listOfProducts>
      </reaction>
      <reaction fast="false" id="R_ER00010" name="Exchange: (L-Alanine)" reversible="true" fbc:lowerFluxBound="cobra_default_lb" fbc:upperFluxBound="cobra_default_ub">
        <listOfProducts>
          <speciesReference constant="true" species="M_CE00041" stoichiometry="1" />
        </listOfProducts>
      </reaction>
      <reaction fast="false" id="R_R00939" name="5,6,7,8-Tetrahydrofolate:NADP+ oxidoreductase" reversible="false" fbc:lowerFluxBound="cobra_0_bound" fbc:upperFluxBound="cobra_default_ub">
        <listOfReactants>
          <speciesReference constant="true" species="M_C00080" stoichiometry="1" />
          <speciesReference constant="true" species="M_C00005" stoichiometry="1" />
          <speciesReference constant="true" species="M_C00415" stoichiometry="1" />
        </listOfReactants>
        <listOfProducts>
          <speciesReference constant="true" species="M_C00101" stoichiometry="1" />
          <speciesReference constant="true" species="M_C00006" stoichiometry="1" />
        </listOfProducts>
      </reaction>
      <reaction fast="false" id="R_ER00011" name="Exchange: (L-Serine)" reversible="true" fbc:lowerFluxBound="cobra_default_lb" fbc:upperFluxBound="cobra_default_ub">
        <listOfProducts>
          <speciesReference constant="true" species="M_CE00065" stoichiometry="1" />
        </listOfProducts>
      </reaction>
      <reaction fast="false" id="R_R00124" name="ATP:nucleoside-diphosphate phosphatransferase" reversible="true" fbc:lowerFluxBound="cobra_default_lb" fbc:upperFluxBound="cobra_default_ub" />
      <reaction fast="false" id="R_ER00018" name="Exchange: (Orthophosphate)" reversible="true" fbc:lowerFluxBound="cobra_default_lb" fbc:upperFluxBound="cobra_default_ub">
        <listOfProducts>
          <speciesReference constant="true" species="M_CE00009" stoichiometry="1" />
        </listOfProducts>
      </reaction>
      <reaction fast="false" id="R_R90080" name="Symport: (Adenosine:H+)" reversible="true" fbc:lowerFluxBound="cobra_default_lb" fbc:upperFluxBound="cobra_default_ub">
        <listOfReactants>
          <speciesReference constant="true" species="M_C90000" stoichiometry="1" />
          <speciesReference constant="true" species="M_CE00212" stoichiometry="1" />
        </listOfReactants>
        <listOfProducts>
          <speciesReference constant="true" species="M_C00080" stoichiometry="1" />
          <speciesReference constant="true" species="M_C00212" stoichiometry="1" />
        </listOfProducts>
      </reaction>
      <reaction fast="false" id="R_ER00019" name="Exchange: (Nitrate)" reversible="true" fbc:lowerFluxBound="cobra_default_lb" fbc:upperFluxBound="cobra_default_ub">
        <listOfProducts>
          <speciesReference constant="true" species="M_CE00244" stoichiometry="1" />
        </listOfProducts>
      </reaction>
      <reaction fast="false" id="R_R00127" name="ATP:AMP phosphotransferase" reversible="true" fbc:lowerFluxBound="cobra_default_lb" fbc:upperFluxBound="cobra_default_ub">
        <listOfReactants>
          <speciesReference constant="true" species="M_C00020" stoichiometry="1" />
          <speciesReference constant="true" species="M_C00002" stoichiometry="1" />
        </listOfReactants>
        <listOfProducts>
          <speciesReference constant="true" species="M_C00008" stoichiometry="2" />
        </listOfProducts>
      </reaction>
      <reaction fast="false" id="R_ER00016" name="Exchange: (L-Threonine)" reversible="true" fbc:lowerFluxBound="cobra_default_lb" fbc:upperFluxBound="cobra_default_ub">
        <listOfProducts>
          <speciesReference constant="true" species="M_CE00188" stoichiometry="1" />
        </listOfProducts>
      </reaction>
      <reaction fast="false" id="R_ER00017" name="Exchange: (L-Aspartate)" reversible="true" fbc:lowerFluxBound="cobra_default_lb" fbc:upperFluxBound="cobra_default_ub">
        <listOfProducts>
          <speciesReference constant="true" species="M_CE00049" stoichiometry="1" />
        </listOfProducts>
      </reaction>
      <reaction fast="false" id="R_R90072" name="Diffusion: (Oxygen)" reversible="true" fbc:lowerFluxBound="cobra_default_lb" fbc:upperFluxBound="cobra_default_ub">
        <listOfReactants>
          <speciesReference constant="true" species="M_CE00007" stoichiometry="1" />
        </listOfReactants>
        <listOfProducts>
          <speciesReference constant="true" species="M_C00007" stoichiometry="1" />
        </listOfProducts>
      </reaction>
      <reaction fast="false" id="R_R90073" name="Diffusion: (Hydrogen)" reversible="true" fbc:lowerFluxBound="cobra_default_lb" fbc:upperFluxBound="cobra_default_ub">
        <listOfReactants>
          <speciesReference constant="true" species="M_CE00282" stoichiometry="1" />
        </listOfReactants>
        <listOfProducts>
          <speciesReference constant="true" species="M_C00282" stoichiometry="1" />
        </listOfProducts>
      </reaction>
      <reaction fast="false" id="R_R90070" name="Diffusion: (H2O)" reversible="true" fbc:lowerFluxBound="cobra_default_lb" fbc:upperFluxBound="cobra_default_ub">
        <listOfReactants>
          <speciesReference constant="true" species="M_CE00001" stoichiometry="1" />
        </listOfReactants>
        <listOfProducts>
          <speciesReference constant="true" species="M_C00001" stoichiometry="1" />
        </listOfProducts>
      </reaction>
      <reaction fast="false" id="R_R90071" name="Diffusion: (CO2)" reversible="true" fbc:lowerFluxBound="cobra_default_lb" fbc:upperFluxBound="cobra_default_ub">
        <listOfReactants>
          <speciesReference constant="true" species="M_CE00011" stoichiometry="1" />
        </listOfReactants>
        <listOfProducts>
          <speciesReference constant="true" species="M_C00011" stoichiometry="1" />
        </listOfProducts>
      </reaction>
      <reaction fast="false" id="R_R90076" name="Symport: (Glycerol 1-P:H+)" reversible="true" fbc:lowerFluxBound="cobra_default_lb" fbc:upperFluxBound="cobra_default_ub">
        <listOfReactants>
          <speciesReference constant="true" species="M_C90000" stoichiometry="1" />
          <speciesReference constant="true" species="M_CE00623" stoichiometry="1" />
        </listOfReactants>
        <listOfProducts>
          <speciesReference constant="true" species="M_C00080" stoichiometry="1" />
          <speciesReference constant="true" species="M_C00623" stoichiometry="1" />
        </listOfProducts>
      </reaction>
      <reaction fast="false" id="R_R00130" name="ATP:dephospho-CoA 3'-phosphotransferase" reversible="false" fbc:lowerFluxBound="cobra_0_bound" fbc:upperFluxBound="cobra_default_ub">
        <listOfReactants>
          <speciesReference constant="true" species="M_C00002" stoichiometry="1" />
          <speciesReference constant="true" species="M_C00882" stoichiometry="1" />
        </listOfReactants>
        <listOfProducts>
          <speciesReference constant="true" species="M_C00008" stoichiometry="1" />
          <speciesReference constant="true" species="M_C00010" stoichiometry="1" />
          <speciesReference constant="true" species="M_C00080" stoichiometry="1" />
        </listOfProducts>
      </reaction>
      <reaction fast="false" id="R_R00131" name="Urea amidohydrolase" reversible="false" fbc:lowerFluxBound="cobra_0_bound" fbc:upperFluxBound="cobra_default_ub">
        <listOfReactants>
          <speciesReference constant="true" species="M_C00001" stoichiometry="1" />
          <speciesReference constant="true" species="M_C00086" stoichiometry="1" />
        </listOfReactants>
        <listOfProducts>
          <speciesReference constant="true" species="M_C00014" stoichiometry="2" />
          <speciesReference constant="true" species="M_C00011" stoichiometry="1" />
        </listOfProducts>
      </reaction>
      <reaction fast="false" id="R_R00734" name="L-Tyrosine:2-oxoglutarate aminotransferase" reversible="true" fbc:lowerFluxBound="cobra_default_lb" fbc:upperFluxBound="cobra_default_ub">
        <listOfReactants>
          <speciesReference constant="true" species="M_C00082" stoichiometry="1" />
          <speciesReference constant="true" species="M_C00026" stoichiometry="1" />
        </listOfReactants>
        <listOfProducts>
          <speciesReference constant="true" species="M_C00025" stoichiometry="1" />
          <speciesReference constant="true" species="M_C01179" stoichiometry="1" />
        </listOfProducts>
      </reaction>
      <reaction fast="false" id="R_R90074" name="Reversible-T: (Ammonia)" reversible="true" fbc:lowerFluxBound="cobra_default_lb" fbc:upperFluxBound="cobra_default_ub">
        <listOfReactants>
          <speciesReference constant="true" species="M_CE00014" stoichiometry="1" />
        </listOfReactants>
        <listOfProducts>
          <speciesReference constant="true" species="M_C00014" stoichiometry="1" />
        </listOfProducts>
      </reaction>
      <reaction fast="false" id="R_R02272" name="5.4.3.8" reversible="true" fbc:lowerFluxBound="cobra_default_lb" fbc:upperFluxBound="cobra_default_ub">
        <listOfReactants>
          <speciesReference constant="true" species="M_C00430" stoichiometry="1" />
        </listOfReactants>
        <listOfProducts>
          <speciesReference constant="true" species="M_C03741" stoichiometry="1" />
        </listOfProducts>
      </reaction>
      <reaction fast="false" id="R_R90075" name="ABC-T: (D-Ribose)" reversible="false" fbc:lowerFluxBound="cobra_0_bound" fbc:upperFluxBound="cobra_default_ub">
        <listOfReactants>
          <speciesReference constant="true" species="M_C00001" stoichiometry="1" />
          <speciesReference constant="true" species="M_C00002" stoichiometry="1" />
          <speciesReference constant="true" species="M_CE00121" stoichiometry="1" />
        </listOfReactants>
        <listOfProducts>
          <speciesReference constant="true" species="M_C00009" stoichiometry="1" />
          <speciesReference constant="true" species="M_C00008" stoichiometry="1" />
          <speciesReference constant="true" species="M_C00080" stoichiometry="1" />
          <speciesReference constant="true" species="M_C00121" stoichiometry="1" />
        </listOfProducts>
      </reaction>
      <reaction fast="false" id="R_R00736" name="4.1.1.25" reversible="false" fbc:lowerFluxBound="cobra_0_bound" fbc:upperFluxBound="cobra_default_ub">
        <listOfReactants>
          <speciesReference constant="true" species="M_C00080" stoichiometry="1" />
          <speciesReference constant="true" species="M_C00082" stoichiometry="1" />
        </listOfReactants>
        <listOfProducts>
          <speciesReference constant="true" species="M_C00483" stoichiometry="1" />
          <speciesReference constant="true" species="M_C00011" stoichiometry="1" />
        </listOfProducts>
      </reaction>
      <reaction fast="false" id="R_R90078" name="Antiport: (Oxalate:Formate)" reversible="false" fbc:lowerFluxBound="cobra_0_bound" fbc:upperFluxBound="cobra_default_ub">
        <listOfReactants>
          <speciesReference constant="true" species="M_C00058" stoichiometry="1" />
          <speciesReference constant="true" species="M_CE00209" stoichiometry="1" />
        </listOfReactants>
        <listOfProducts>
          <speciesReference constant="true" species="M_CE00058" stoichiometry="1" />
          <speciesReference constant="true" species="M_C00209" stoichiometry="1" />
        </listOfProducts>
      </reaction>
      <reaction fast="false" id="R_R90079" name="Diffusion: (Cl-)" reversible="false" fbc:lowerFluxBound="cobra_0_bound" fbc:upperFluxBound="cobra_default_ub">
        <listOfReactants>
          <speciesReference constant="true" species="M_C00698" stoichiometry="1" />
        </listOfReactants>
        <listOfProducts>
          <speciesReference constant="true" species="M_CE00698" stoichiometry="1" />
        </listOfProducts>
      </reaction>
      <reaction fast="false" id="R_R04286" name="4.2.3.12" reversible="false" fbc:lowerFluxBound="cobra_0_bound" fbc:upperFluxBound="cobra_default_ub">
        <listOfReactants>
          <speciesReference constant="true" species="M_C04895" stoichiometry="1" />
        </listOfReactants>
        <listOfProducts>
          <speciesReference constant="true" species="M_C00080" stoichiometry="1" />
          <speciesReference constant="true" species="M_C03684" stoichiometry="1" />
          <speciesReference constant="true" species="M_C00536" stoichiometry="1" />
        </listOfProducts>
      </reaction>
      <reaction fast="false" id="R_ER00000" name="Exchange (L-Tryptophan)" reversible="true" fbc:lowerFluxBound="cobra_default_lb" fbc:upperFluxBound="cobra_default_ub">
        <listOfProducts>
          <speciesReference constant="true" species="M_CE00078" stoichiometry="1" />
        </listOfProducts>
      </reaction>
      <reaction fast="false" id="R_R00927" name="2.3.1.16" reversible="false" fbc:lowerFluxBound="cobra_0_bound" fbc:upperFluxBound="cobra_default_ub">
        <listOfReactants>
          <speciesReference constant="true" species="M_C03344" stoichiometry="1" />
          <speciesReference constant="true" species="M_C00010" stoichiometry="1" />
        </listOfReactants>
        <listOfProducts>
          <speciesReference constant="true" species="M_C00100" stoichiometry="1" />
          <speciesReference constant="true" species="M_C00024" stoichiometry="1" />
        </listOfProducts>
      </reaction>
      <reaction fast="false" id="R_ER00001" name="Exchange: (Sulfate)" reversible="true" fbc:lowerFluxBound="cobra_default_lb" fbc:upperFluxBound="cobra_default_ub">
        <listOfProducts>
          <speciesReference constant="true" species="M_CE00059" stoichiometry="1" />
        </listOfProducts>
      </reaction>
      <reaction fast="false" id="R_R00926" name="Propinol adenylate:CoA ligase (AMP-forming)" reversible="true" fbc:lowerFluxBound="cobra_default_lb" fbc:upperFluxBound="cobra_default_ub">
        <listOfReactants>
          <speciesReference constant="true" species="M_C05983" stoichiometry="1" />
          <speciesReference constant="true" species="M_C00010" stoichiometry="1" />
        </listOfReactants>
        <listOfProducts>
          <speciesReference constant="true" species="M_C00100" stoichiometry="1" />
          <speciesReference constant="true" species="M_C00080" stoichiometry="1" />
          <speciesReference constant="true" species="M_C00020" stoichiometry="1" />
        </listOfProducts>
      </reaction>
      <reaction fast="false" id="R_ER00002" name="Exchange: (Glycine)" reversible="true" fbc:lowerFluxBound="cobra_default_lb" fbc:upperFluxBound="cobra_default_ub">
        <listOfProducts>
          <speciesReference constant="true" species="M_CE00037" stoichiometry="1" />
        </listOfProducts>
      </reaction>
      <reaction fast="false" id="R_ER00003" name="Exchange: (L-Histidine)" reversible="true" fbc:lowerFluxBound="cobra_default_lb" fbc:upperFluxBound="cobra_default_ub">
        <listOfProducts>
          <speciesReference constant="true" species="M_CE00135" stoichiometry="1" />
        </listOfProducts>
      </reaction>
      <reaction fast="false" id="R_R00924" name="Propanoyl-CoA:(acceptor) 2,3-oxidoreductase" reversible="true" fbc:lowerFluxBound="cobra_default_lb" fbc:upperFluxBound="cobra_default_ub">
        <listOfReactants>
          <speciesReference constant="true" species="M_C00100" stoichiometry="1" />
          <speciesReference constant="true" species="M_C00016" stoichiometry="1" />
        </listOfReactants>
        <listOfProducts>
          <speciesReference constant="true" species="M_C00894" stoichiometry="1" />
          <speciesReference constant="true" species="M_C01352" stoichiometry="1" />
        </listOfProducts>
      </reaction>
      <reaction fast="false" id="R_ER00004" name="Exchange: (L-Arginine)" reversible="true" fbc:lowerFluxBound="cobra_default_lb" fbc:upperFluxBound="cobra_default_ub">
        <listOfProducts>
          <speciesReference constant="true" species="M_CE00062" stoichiometry="1" />
        </listOfProducts>
      </reaction>
      <reaction fast="false" id="R_R00923" name="(S)-2-Methyl-3-oxopropanoyl-CoA carboxy-lyase" reversible="false" fbc:lowerFluxBound="cobra_0_bound" fbc:upperFluxBound="cobra_default_ub">
        <listOfReactants>
          <speciesReference constant="true" species="M_C00080" stoichiometry="1" />
          <speciesReference constant="true" species="M_C00683" stoichiometry="1" />
        </listOfReactants>
        <listOfProducts>
          <speciesReference constant="true" species="M_C00100" stoichiometry="1" />
          <speciesReference constant="true" species="M_C00011" stoichiometry="1" />
        </listOfProducts>
      </reaction>
      <reaction fast="false" id="R_R02082" name="(R)-Mevalonate:NADP+ oxidoreductase (CoA acylating)" reversible="false" fbc:lowerFluxBound="cobra_0_bound" fbc:upperFluxBound="cobra_default_ub">
        <listOfReactants>
          <speciesReference constant="true" species="M_C00080" stoichiometry="2" />
          <speciesReference constant="true" species="M_C00005" stoichiometry="2" />
          <speciesReference constant="true" species="M_C00356" stoichiometry="1" />
        </listOfReactants>
        <listOfProducts>
          <speciesReference constant="true" species="M_C00418" stoichiometry="1" />
          <speciesReference constant="true" species="M_C00010" stoichiometry="1" />
          <speciesReference constant="true" species="M_C00006" stoichiometry="2" />
        </listOfProducts>
      </reaction>
      <reaction fast="false" id="R_R02003" name="Geranyl-diphosphate:isopentenyl-diphosphate geranyltrans-transferase" reversible="false" fbc:lowerFluxBound="cobra_0_bound" fbc:upperFluxBound="cobra_default_ub">
        <listOfReactants>
          <speciesReference constant="true" species="M_C00129" stoichiometry="1" />
          <speciesReference constant="true" species="M_C00341" stoichiometry="1" />
        </listOfReactants>
        <listOfProducts>
          <speciesReference constant="true" species="M_C00448" stoichiometry="1" />
          <speciesReference constant="true" species="M_C00013" stoichiometry="1" />
          <speciesReference constant="true" species="M_C00080" stoichiometry="1" />
        </listOfProducts>
      </reaction>
      <reaction fast="false" id="R_ER00005" name="Exchange: (L-Valine)" reversible="true" fbc:lowerFluxBound="cobra_default_lb" fbc:upperFluxBound="cobra_default_ub">
        <listOfProducts>
          <speciesReference constant="true" species="M_CE00183" stoichiometry="1" />
        </listOfProducts>
      </reaction>
      <reaction fast="false" id="R_R02085" name="4.2.1.18" reversible="true" fbc:lowerFluxBound="cobra_default_lb" fbc:upperFluxBound="cobra_default_ub">
        <listOfReactants>
          <speciesReference constant="true" species="M_C00356" stoichiometry="1" />
        </listOfReactants>
        <listOfProducts>
          <speciesReference constant="true" species="M_C00001" stoichiometry="1" />
          <speciesReference constant="true" species="M_C03231" stoichiometry="1" />
        </listOfProducts>
      </reaction>
      <reaction fast="false" id="R_ER00006" name="Exchange: (L-Leucine)" reversible="true" fbc:lowerFluxBound="cobra_default_lb" fbc:upperFluxBound="cobra_default_ub">
        <listOfProducts>
          <speciesReference constant="true" species="M_CE00123" stoichiometry="1" />
        </listOfProducts>
      </reaction>
      <reaction fast="false" id="R_R00920" name="Propanoate:CoA ligase (ADP-forming)" reversible="false" fbc:lowerFluxBound="cobra_0_bound" fbc:upperFluxBound="cobra_default_ub">
        <listOfReactants>
          <speciesReference constant="true" species="M_C00163" stoichiometry="1" />
          <speciesReference constant="true" species="M_C00002" stoichiometry="1" />
          <speciesReference constant="true" species="M_C00010" stoichiometry="1" />
        </listOfReactants>
        <listOfProducts>
          <speciesReference constant="true" species="M_C00009" stoichiometry="1" />
          <speciesReference constant="true" species="M_C00100" stoichiometry="1" />
          <speciesReference constant="true" species="M_C00008" stoichiometry="1" />
        </listOfProducts>
      </reaction>
      <reaction fast="false" id="R_ER00007" name="Exchange: (L-Methionine)" reversible="true" fbc:lowerFluxBound="cobra_default_lb" fbc:upperFluxBound="cobra_default_ub">
        <listOfProducts>
          <speciesReference constant="true" species="M_CE00073" stoichiometry="1" />
        </listOfProducts>
      </reaction>
      <reaction fast="false" id="R_ER00008" name="Exchange: (Phenylalanine)" reversible="true" fbc:lowerFluxBound="cobra_default_lb" fbc:upperFluxBound="cobra_default_ub">
        <listOfProducts>
          <speciesReference constant="true" species="M_CE00079" stoichiometry="1" />
        </listOfProducts>
      </reaction>
      <reaction fast="false" id="R_ER00009" name="Exchange: (L-Lysine)" reversible="true" fbc:lowerFluxBound="cobra_default_lb" fbc:upperFluxBound="cobra_default_ub">
        <listOfProducts>
          <speciesReference constant="true" species="M_CE00047" stoichiometry="1" />
        </listOfProducts>
      </reaction>
      <reaction fast="false" id="R_R00137" name="ATP:nicotinamide-nucleotide adenylyltransferase" reversible="false" fbc:lowerFluxBound="cobra_0_bound" fbc:upperFluxBound="cobra_default_ub">
        <listOfReactants>
          <speciesReference constant="true" species="M_C00455" stoichiometry="1" />
          <speciesReference constant="true" species="M_C00002" stoichiometry="1" />
        </listOfReactants>
        <listOfProducts>
          <speciesReference constant="true" species="M_C00003" stoichiometry="1" />
          <speciesReference constant="true" species="M_C00013" stoichiometry="1" />
        </listOfProducts>
      </reaction>
      <reaction fast="false" id="R_R02088" name="2'-Deoxyadenosine 5'-monophosphate phosphohydrolase" reversible="false" fbc:lowerFluxBound="cobra_0_bound" fbc:upperFluxBound="cobra_default_ub">
        <listOfReactants>
          <speciesReference constant="true" species="M_C00001" stoichiometry="1" />
          <speciesReference constant="true" species="M_C00360" stoichiometry="1" />
        </listOfReactants>
        <listOfProducts>
          <speciesReference constant="true" species="M_C00009" stoichiometry="1" />
          <speciesReference constant="true" species="M_C00559" stoichiometry="1" />
        </listOfProducts>
      </reaction>
      <reaction fast="false" id="R_R02984" name="5.1.3.2" reversible="true" fbc:lowerFluxBound="cobra_default_lb" fbc:upperFluxBound="cobra_default_ub">
        <listOfReactants>
          <speciesReference constant="true" species="M_C00842" stoichiometry="1" />
        </listOfReactants>
        <listOfProducts>
          <speciesReference constant="true" species="M_C02097" stoichiometry="1" />
        </listOfProducts>
      </reaction>
      <reaction fast="false" id="R_R02283" name="N2-Acetyl-L-ornithine:2-oxoglutarate aminotransferase" reversible="true" fbc:lowerFluxBound="cobra_default_lb" fbc:upperFluxBound="cobra_default_ub">
        <listOfReactants>
          <speciesReference constant="true" species="M_C00437" stoichiometry="1" />
          <speciesReference constant="true" species="M_C00026" stoichiometry="1" />
        </listOfReactants>
        <listOfProducts>
          <speciesReference constant="true" species="M_C01250" stoichiometry="1" />
          <speciesReference constant="true" species="M_C00025" stoichiometry="1" />
        </listOfProducts>
      </reaction>
      <reaction fast="false" id="R_R00722" name="ATP:nucleoside-diphosphate phosphatransferase" reversible="true" fbc:lowerFluxBound="cobra_default_lb" fbc:upperFluxBound="cobra_default_ub">
        <listOfReactants>
          <speciesReference constant="true" species="M_C00002" stoichiometry="1" />
          <speciesReference constant="true" species="M_C00104" stoichiometry="1" />
        </listOfReactants>
        <listOfProducts>
          <speciesReference constant="true" species="M_C00081" stoichiometry="1" />
          <speciesReference constant="true" species="M_C00008" stoichiometry="1" />
        </listOfProducts>
      </reaction>
      <reaction fast="false" id="R_R01001" name="L-Cystathionine Lysteine-lyase (deaminating)" reversible="false" fbc:lowerFluxBound="cobra_0_bound" fbc:upperFluxBound="cobra_default_ub">
        <listOfReactants>
          <speciesReference constant="true" species="M_C00097" stoichiometry="1" />
          <speciesReference constant="true" species="M_C00014" stoichiometry="1" />
          <speciesReference constant="true" species="M_C00109" stoichiometry="1" />
          <speciesReference constant="true" species="M_C00080" stoichiometry="1" />
        </listOfReactants>
        <listOfProducts>
          <speciesReference constant="true" species="M_C00001" stoichiometry="1" />
          <speciesReference constant="true" species="M_C02291" stoichiometry="1" />
        </listOfProducts>
      </reaction>
      <reaction fast="false" id="R_R02090" name="ATP:(d)GMP phosphotransferase" reversible="true" fbc:lowerFluxBound="cobra_default_lb" fbc:upperFluxBound="cobra_default_ub">
        <listOfReactants>
          <speciesReference constant="true" species="M_C00362" stoichiometry="1" />
          <speciesReference constant="true" species="M_C00002" stoichiometry="1" />
        </listOfReactants>
        <listOfProducts>
          <speciesReference constant="true" species="M_C00361" stoichiometry="1" />
          <speciesReference constant="true" species="M_C00008" stoichiometry="1" />
        </listOfProducts>
      </reaction>
      <reaction fast="false" id="R_R02094" name="ATP:dTMP phosphotransferase" reversible="true" fbc:lowerFluxBound="cobra_default_lb" fbc:upperFluxBound="cobra_default_ub">
        <listOfReactants>
          <speciesReference constant="true" species="M_C00002" stoichiometry="1" />
          <speciesReference constant="true" species="M_C00364" stoichiometry="1" />
        </listOfReactants>
        <listOfProducts>
          <speciesReference constant="true" species="M_C00008" stoichiometry="1" />
          <speciesReference constant="true" species="M_C00363" stoichiometry="1" />
        </listOfProducts>
      </reaction>
      <reaction fast="false" id="R_R02093" name="ATP:nucleoside-diphosphate phosphatransferase" reversible="true" fbc:lowerFluxBound="cobra_default_lb" fbc:upperFluxBound="cobra_default_ub">
        <listOfReactants>
          <speciesReference constant="true" species="M_C00363" stoichiometry="1" />
          <speciesReference constant="true" species="M_C00002" stoichiometry="1" />
        </listOfReactants>
        <listOfProducts>
          <speciesReference constant="true" species="M_C00008" stoichiometry="1" />
          <speciesReference constant="true" species="M_C00459" stoichiometry="1" />
        </listOfProducts>
      </reaction>
      <reaction fast="false" id="R_R02098" name="ATP:dTMP phosphotransferase" reversible="true" fbc:lowerFluxBound="cobra_default_lb" fbc:upperFluxBound="cobra_default_ub">
        <listOfReactants>
          <speciesReference constant="true" species="M_C00002" stoichiometry="1" />
          <speciesReference constant="true" species="M_C00365" stoichiometry="1" />
        </listOfReactants>
        <listOfProducts>
          <speciesReference constant="true" species="M_C00008" stoichiometry="1" />
          <speciesReference constant="true" species="M_C01346" stoichiometry="1" />
        </listOfProducts>
      </reaction>
      <reaction fast="false" id="R_R00149" name="Carbon-dioxide:ammonia ligase" reversible="false" fbc:lowerFluxBound="cobra_0_bound" fbc:upperFluxBound="cobra_default_ub">
        <listOfReactants>
          <speciesReference constant="true" species="M_C00001" stoichiometry="1" />
          <speciesReference constant="true" species="M_C00014" stoichiometry="1" />
          <speciesReference constant="true" species="M_C00002" stoichiometry="2" />
          <speciesReference constant="true" species="M_C00011" stoichiometry="1" />
        </listOfReactants>
        <listOfProducts>
          <speciesReference constant="true" species="M_C00009" stoichiometry="1" />
          <speciesReference constant="true" species="M_C00008" stoichiometry="2" />
          <speciesReference constant="true" species="M_C00169" stoichiometry="1" />
          <speciesReference constant="true" species="M_C00080" stoichiometry="2" />
        </listOfProducts>
      </reaction>
      <reaction fast="false" id="R_R04001" name="3-Isopropylmalate hydro-lyase" reversible="true" fbc:lowerFluxBound="cobra_default_lb" fbc:upperFluxBound="cobra_default_ub">
        <listOfReactants>
          <speciesReference constant="true" species="M_C04411" stoichiometry="1" />
        </listOfReactants>
        <listOfProducts>
          <speciesReference constant="true" species="M_C00001" stoichiometry="1" />
          <speciesReference constant="true" species="M_C02631" stoichiometry="1" />
        </listOfProducts>
      </reaction>
      <reaction fast="false" id="R_R04800" name="Neurosporene, hydrogen-donor:oxygen oxidoreductase" reversible="false" fbc:lowerFluxBound="cobra_0_bound" fbc:upperFluxBound="cobra_default_ub">
        <listOfReactants>
          <speciesReference constant="true" species="M_C00080" stoichiometry="1" />
          <speciesReference constant="true" species="M_C05431" stoichiometry="1" />
          <speciesReference constant="true" species="M_C00005" stoichiometry="1" />
          <speciesReference constant="true" species="M_C00007" stoichiometry="1" />
        </listOfReactants>
        <listOfProducts>
          <speciesReference constant="true" species="M_C00001" stoichiometry="2" />
          <speciesReference constant="true" species="M_C05432" stoichiometry="1" />
          <speciesReference constant="true" species="M_C00006" stoichiometry="1" />
        </listOfProducts>
      </reaction>
      <reaction fast="false" id="R_R04292" name="4.1.99.-" reversible="false" fbc:lowerFluxBound="cobra_0_bound" fbc:upperFluxBound="cobra_default_ub">
        <listOfReactants>
          <speciesReference constant="true" species="M_C00111" stoichiometry="1" />
          <speciesReference constant="true" species="M_C05840" stoichiometry="1" />
        </listOfReactants>
        <listOfProducts>
          <speciesReference constant="true" species="M_C00001" stoichiometry="2" />
          <speciesReference constant="true" species="M_C00009" stoichiometry="1" />
          <speciesReference constant="true" species="M_C03722" stoichiometry="1" />
        </listOfProducts>
      </reaction>
      <reaction fast="false" id="R_R90098" name="ABC-T: (Glycerol)" reversible="false" fbc:lowerFluxBound="cobra_0_bound" fbc:upperFluxBound="cobra_default_ub">
        <listOfReactants>
          <speciesReference constant="true" species="M_C00001" stoichiometry="1" />
          <speciesReference constant="true" species="M_C00002" stoichiometry="1" />
          <speciesReference constant="true" species="M_CE00116" stoichiometry="1" />
        </listOfReactants>
        <listOfProducts>
          <speciesReference constant="true" species="M_C00009" stoichiometry="1" />
          <speciesReference constant="true" species="M_C00008" stoichiometry="1" />
          <speciesReference constant="true" species="M_C00116" stoichiometry="1" />
          <speciesReference constant="true" species="M_C00080" stoichiometry="1" />
        </listOfProducts>
      </reaction>
      <reaction fast="false" id="R_R00710" name="Acetaldehyde:NAD+ oxidoreductase" reversible="false" fbc:lowerFluxBound="cobra_0_bound" fbc:upperFluxBound="cobra_default_ub">
        <listOfReactants>
          <speciesReference constant="true" species="M_C00001" stoichiometry="1" />
          <speciesReference constant="true" species="M_C00003" stoichiometry="1" />
          <speciesReference constant="true" species="M_C00084" stoichiometry="1" />
        </listOfReactants>
        <listOfProducts>
          <speciesReference constant="true" species="M_C00080" stoichiometry="2" />
          <speciesReference constant="true" species="M_C00033" stoichiometry="1" />
          <speciesReference constant="true" species="M_C00004" stoichiometry="1" />
        </listOfProducts>
      </reaction>
      <reaction fast="false" id="R_R90099" name="Halorhodopsin: (Cl-)" reversible="false" fbc:lowerFluxBound="cobra_0_bound" fbc:upperFluxBound="cobra_default_ub">
        <listOfReactants>
          <speciesReference constant="true" species="M_C90001" stoichiometry="1" />
          <speciesReference constant="true" species="M_CE00698" stoichiometry="1" />
        </listOfReactants>
        <listOfProducts>
          <speciesReference constant="true" species="M_C00698" stoichiometry="1" />
        </listOfProducts>
      </reaction>
      <reaction fast="false" id="R_R00713" name="Succinate-semialdehyde:NAD+ oxidoreductase" reversible="false" fbc:lowerFluxBound="cobra_0_bound" fbc:upperFluxBound="cobra_default_ub">
        <listOfReactants>
          <speciesReference constant="true" species="M_C00001" stoichiometry="1" />
          <speciesReference constant="true" species="M_C00003" stoichiometry="1" />
          <speciesReference constant="true" species="M_C00232" stoichiometry="1" />
        </listOfReactants>
        <listOfProducts>
          <speciesReference constant="true" species="M_C00080" stoichiometry="2" />
          <speciesReference constant="true" species="M_C00004" stoichiometry="1" />
          <speciesReference constant="true" species="M_C00042" stoichiometry="1" />
        </listOfProducts>
      </reaction>
      <reaction fast="false" id="R_R90097" name="Diffusion: (Formate)" reversible="false" fbc:lowerFluxBound="cobra_0_bound" fbc:upperFluxBound="cobra_default_ub">
        <listOfReactants>
          <speciesReference constant="true" species="M_C00058" stoichiometry="1" />
        </listOfReactants>
        <listOfProducts>
          <speciesReference constant="true" species="M_CE00058" stoichiometry="1" />
        </listOfProducts>
      </reaction>
      <reaction fast="false" id="R_R90094" name="ABC-T: (D-Galactose)" reversible="false" fbc:lowerFluxBound="cobra_0_bound" fbc:upperFluxBound="cobra_default_ub">
        <listOfReactants>
          <speciesReference constant="true" species="M_C00001" stoichiometry="1" />
          <speciesReference constant="true" species="M_CE00124" stoichiometry="1" />
          <speciesReference constant="true" species="M_C00002" stoichiometry="1" />
        </listOfReactants>
        <listOfProducts>
          <speciesReference constant="true" species="M_C00009" stoichiometry="1" />
          <speciesReference constant="true" species="M_C00008" stoichiometry="1" />
          <speciesReference constant="true" species="M_C00124" stoichiometry="1" />
          <speciesReference constant="true" species="M_C00080" stoichiometry="1" />
        </listOfProducts>
      </reaction>
      <reaction fast="false" id="R_R90095" name="Symport: (Acetate:H+)" reversible="true" fbc:lowerFluxBound="cobra_default_lb" fbc:upperFluxBound="cobra_default_ub">
        <listOfReactants>
          <speciesReference constant="true" species="M_C90000" stoichiometry="1" />
          <speciesReference constant="true" species="M_CE00033" stoichiometry="1" />
        </listOfReactants>
        <listOfProducts>
          <speciesReference constant="true" species="M_C00080" stoichiometry="1" />
          <speciesReference constant="true" species="M_C00033" stoichiometry="1" />
        </listOfProducts>
      </reaction>
      <reaction fast="false" id="R_R00150" name="ATP:carbamate phosphotransferase" reversible="false" fbc:lowerFluxBound="cobra_0_bound" fbc:upperFluxBound="cobra_default_ub">
        <listOfReactants>
          <speciesReference constant="true" species="M_C00008" stoichiometry="1" />
          <speciesReference constant="true" species="M_C00169" stoichiometry="1" />
          <speciesReference constant="true" species="M_C00080" stoichiometry="1" />
        </listOfReactants>
        <listOfProducts>
          <speciesReference constant="true" species="M_C00014" stoichiometry="1" />
          <speciesReference constant="true" species="M_C00002" stoichiometry="1" />
          <speciesReference constant="true" species="M_C00011" stoichiometry="1" />
        </listOfProducts>
      </reaction>
      <reaction fast="false" id="R_R90092" name="MJ1249 homolog reaction" reversible="false" fbc:lowerFluxBound="cobra_0_bound" fbc:upperFluxBound="cobra_default_ub">
        <listOfReactants>
          <speciesReference constant="true" species="M_C00003" stoichiometry="1" />
          <speciesReference constant="true" species="M_C90018" stoichiometry="1" />
        </listOfReactants>
        <listOfProducts>
          <speciesReference constant="true" species="M_C16850" stoichiometry="1" />
          <speciesReference constant="true" species="M_C00004" stoichiometry="1" />
        </listOfProducts>
      </reaction>
      <reaction fast="false" id="R_R02297" name="Xanthosine:orthophosphate ribosyltransferase" reversible="true" fbc:lowerFluxBound="cobra_default_lb" fbc:upperFluxBound="cobra_default_ub">
        <listOfReactants>
          <speciesReference constant="true" species="M_C00009" stoichiometry="1" />
          <speciesReference constant="true" species="M_C01762" stoichiometry="1" />
        </listOfReactants>
        <listOfProducts>
          <speciesReference constant="true" species="M_C00620" stoichiometry="1" />
[truncated: 230,559 more chars]
