# Supplementary material for: Do genome-scale models need exact solvers or clearer standards?
Source: Mol Syst Biol. 2015 Oct 14;11(10):831. doi: 10.15252/msb.20156157 (PMC4631202; doi:10.15252/msb.20156157)
Supplement: Supplementary file 2 — Dataset EV1 [file msb0011-0831-sd2.zip › m_model_collection-master/sbml3/iPS189_fixed.xml]

<?xml version='1.0' encoding='UTF-8'?>
<sbml xmlns:fbc="http://www.sbml.org/sbml/level3/version1/fbc/version2" level="3" sboTerm="SBO:0000624" version="1" xmlns="http://www.sbml.org/sbml/level3/version1/core" fbc:required="false">
  <model id="iPS189_fixed" fbc:strict="true">
    <listOfUnitDefinitions>
      <unitDefinition id="mmol_per_gDW_per_hr">
        <listOfUnits>
          <unit exponent="1" kind="mole" multiplier="1" scale="-3" />
          <unit exponent="-1" kind="gram" multiplier="1" scale="0" />
          <unit exponent="-1" kind="second" multiplier="3600" scale="0" />
        </listOfUnits>
      </unitDefinition>
    </listOfUnitDefinitions>
    <fbc:listOfObjectives fbc:activeObjective="obj">
      <fbc:objective fbc:id="obj" fbc:type="maximize">
        <fbc:listOfFluxObjectives>
          <fbc:fluxObjective fbc:coefficient="1" fbc:reaction="R_Biomass" />
        </fbc:listOfFluxObjectives>
      </fbc:objective>
    </fbc:listOfObjectives>
    <listOfParameters>
      <parameter constant="true" id="cobra_default_lb" sboTerm="SBO:0000626" units="mmol_per_gDW_per_hr" value="-1000" />
      <parameter constant="true" id="cobra_default_ub" sboTerm="SBO:0000626" units="mmol_per_gDW_per_hr" value="1000" />
      <parameter constant="true" id="cobra_0_bound" sboTerm="SBO:0000626" units="mmol_per_gDW_per_hr" value="0" />
      <parameter constant="true" id="R_EX_ac_e_lower_bound" sboTerm="SBO:0000625" units="mmol_per_gDW_per_hr" value="-10" />
      <parameter constant="true" id="R_EX_acgam_e_lower_bound" sboTerm="SBO:0000625" units="mmol_per_gDW_per_hr" value="-10" />
      <parameter constant="true" id="R_EX_acoa_e_lower_bound" sboTerm="SBO:0000625" units="mmol_per_gDW_per_hr" value="-10" />
      <parameter constant="true" id="R_EX_ade_e_lower_bound" sboTerm="SBO:0000625" units="mmol_per_gDW_per_hr" value="-10" />
      <parameter constant="true" id="R_EX_akg_e_lower_bound" sboTerm="SBO:0000625" units="mmol_per_gDW_per_hr" value="-10" />
      <parameter constant="true" id="R_EX_ala_DASH_L_DASH_asp_DASH_L_e_lower_bound" sboTerm="SBO:0000625" units="mmol_per_gDW_per_hr" value="-10" />
      <parameter constant="true" id="R_EX_ala_DASH_L_DASH_gln_DASH_L_e_lower_bound" sboTerm="SBO:0000625" units="mmol_per_gDW_per_hr" value="-10" />
      <parameter constant="true" id="R_EX_ala_DASH_L_DASH_glu_DASH_L_e_lower_bound" sboTerm="SBO:0000625" units="mmol_per_gDW_per_hr" value="-10" />
      <parameter constant="true" id="R_EX_ala_DASH_L_DASH_his_DASH_L_e_lower_bound" sboTerm="SBO:0000625" units="mmol_per_gDW_per_hr" value="-10" />
      <parameter constant="true" id="R_EX_ala_DASH_L_DASH_leu_DASH_L_e_lower_bound" sboTerm="SBO:0000625" units="mmol_per_gDW_per_hr" value="-10" />
      <parameter constant="true" id="R_EX_ala_DASH_L_DASH_thr_DASH_L_e_lower_bound" sboTerm="SBO:0000625" units="mmol_per_gDW_per_hr" value="-10" />
      <parameter constant="true" id="R_EX_arbt_e_lower_bound" sboTerm="SBO:0000625" units="mmol_per_gDW_per_hr" value="-10" />
      <parameter constant="true" id="R_EX_arg_DASH_L_e_lower_bound" sboTerm="SBO:0000625" units="mmol_per_gDW_per_hr" value="-10" />
      <parameter constant="true" id="R_EX_asn_DASH_L_e_lower_bound" sboTerm="SBO:0000625" units="mmol_per_gDW_per_hr" value="-10" />
      <parameter constant="true" id="R_EX_ca2_e_lower_bound" sboTerm="SBO:0000625" units="mmol_per_gDW_per_hr" value="-10" />
      <parameter constant="true" id="R_EX_cellb_e_lower_bound" sboTerm="SBO:0000625" units="mmol_per_gDW_per_hr" value="-10" />
      <parameter constant="true" id="R_EX_cgly_e_lower_bound" sboTerm="SBO:0000625" units="mmol_per_gDW_per_hr" value="-10" />
      <parameter constant="true" id="R_EX_cl_e_lower_bound" sboTerm="SBO:0000625" units="mmol_per_gDW_per_hr" value="-10" />
      <parameter constant="true" id="R_EX_co2_e_lower_bound" sboTerm="SBO:0000625" units="mmol_per_gDW_per_hr" value="-10" />
      <parameter constant="true" id="R_EX_coa_e_lower_bound" sboTerm="SBO:0000625" units="mmol_per_gDW_per_hr" value="-10" />
      <parameter constant="true" id="R_EX_cobalt2_e_lower_bound" sboTerm="SBO:0000625" units="mmol_per_gDW_per_hr" value="-10" />
      <parameter constant="true" id="R_EX_csn_e_lower_bound" sboTerm="SBO:0000625" units="mmol_per_gDW_per_hr" value="-10" />
      <parameter constant="true" id="R_EX_cu2_e_lower_bound" sboTerm="SBO:0000625" units="mmol_per_gDW_per_hr" value="-10" />
      <parameter constant="true" id="R_EX_datp_e_lower_bound" sboTerm="SBO:0000625" units="mmol_per_gDW_per_hr" value="-10" />
      <parameter constant="true" id="R_EX_dgtp_e_lower_bound" sboTerm="SBO:0000625" units="mmol_per_gDW_per_hr" value="-10" />
      <parameter constant="true" id="R_EX_fe2_e_lower_bound" sboTerm="SBO:0000625" units="mmol_per_gDW_per_hr" value="-10" />
      <parameter constant="true" id="R_EX_fe3_e_lower_bound" sboTerm="SBO:0000625" units="mmol_per_gDW_per_hr" value="-10" />
      <parameter constant="true" id="R_EX_fol_e_lower_bound" sboTerm="SBO:0000625" units="mmol_per_gDW_per_hr" value="-10" />
      <parameter constant="true" id="R_EX_fru_e_lower_bound" sboTerm="SBO:0000625" units="mmol_per_gDW_per_hr" value="-10" />
      <parameter constant="true" id="R_EX_gal_e_lower_bound" sboTerm="SBO:0000625" units="mmol_per_gDW_per_hr" value="-10" />
      <parameter constant="true" id="R_EX_gam_e_lower_bound" sboTerm="SBO:0000625" units="mmol_per_gDW_per_hr" value="-10" />
      <parameter constant="true" id="R_EX_glc_DASH_D_e_lower_bound" sboTerm="SBO:0000625" units="mmol_per_gDW_per_hr" value="-10" />
      <parameter constant="true" id="R_EX_glu_DASH_L_e_lower_bound" sboTerm="SBO:0000625" units="mmol_per_gDW_per_hr" value="-10" />
      <parameter constant="true" id="R_EX_gly_DASH_asn_DASH_L_e_lower_bound" sboTerm="SBO:0000625" units="mmol_per_gDW_per_hr" value="-10" />
      <parameter constant="true" id="R_EX_gly_DASH_asp_DASH_L_e_lower_bound" sboTerm="SBO:0000625" units="mmol_per_gDW_per_hr" value="-10" />
      <parameter constant="true" id="R_EX_gly_DASH_gln_DASH_L_e_lower_bound" sboTerm="SBO:0000625" units="mmol_per_gDW_per_hr" value="-10" />
      <parameter constant="true" id="R_EX_gly_DASH_glu_DASH_L_e_lower_bound" sboTerm="SBO:0000625" units="mmol_per_gDW_per_hr" value="-10" />
      <parameter constant="true" id="R_EX_gly_DASH_met_DASH_L_e_lower_bound" sboTerm="SBO:0000625" units="mmol_per_gDW_per_hr" value="-10" />
      <parameter constant="true" id="R_EX_gly_DASH_pro_DASH_L_e_lower_bound" sboTerm="SBO:0000625" units="mmol_per_gDW_per_hr" value="-10" />
      <parameter constant="true" id="R_EX_glyc3p_e_lower_bound" sboTerm="SBO:0000625" units="mmol_per_gDW_per_hr" value="-10" />
      <parameter constant="true" id="R_EX_glyc_e_lower_bound" sboTerm="SBO:0000625" units="mmol_per_gDW_per_hr" value="-10" />
      <parameter constant="true" id="R_EX_gtp_e_lower_bound" sboTerm="SBO:0000625" units="mmol_per_gDW_per_hr" value="-10" />
      <parameter constant="true" id="R_EX_h2o_e_lower_bound" sboTerm="SBO:0000625" units="mmol_per_gDW_per_hr" value="-10" />
      <parameter constant="true" id="R_EX_h_e_lower_bound" sboTerm="SBO:0000625" units="mmol_per_gDW_per_hr" value="-10" />
      <parameter constant="true" id="R_EX_his_DASH_L_e_lower_bound" sboTerm="SBO:0000625" units="mmol_per_gDW_per_hr" value="-10" />
      <parameter constant="true" id="R_EX_ile_DASH_L_e_lower_bound" sboTerm="SBO:0000625" units="mmol_per_gDW_per_hr" value="-10" />
      <parameter constant="true" id="R_EX_k_e_lower_bound" sboTerm="SBO:0000625" units="mmol_per_gDW_per_hr" value="-10" />
      <parameter constant="true" id="R_EX_L_DASH_alagly_e_lower_bound" sboTerm="SBO:0000625" units="mmol_per_gDW_per_hr" value="-10" />
      <parameter constant="true" id="R_EX_lac_DASH_L_e_lower_bound" sboTerm="SBO:0000625" units="mmol_per_gDW_per_hr" value="-10" />
      <parameter constant="true" id="R_EX_leu_DASH_L_e_lower_bound" sboTerm="SBO:0000625" units="mmol_per_gDW_per_hr" value="-10" />
      <parameter constant="true" id="R_EX_lys_DASH_L_e_lower_bound" sboTerm="SBO:0000625" units="mmol_per_gDW_per_hr" value="-10" />
      <parameter constant="true" id="R_EX_malt_e_lower_bound" sboTerm="SBO:0000625" units="mmol_per_gDW_per_hr" value="-10" />
      <parameter constant="true" id="R_EX_man_e_lower_bound" sboTerm="SBO:0000625" units="mmol_per_gDW_per_hr" value="-10" />
      <parameter constant="true" id="R_EX_met_DASH_L_DASH_ala_DASH_L_e_lower_bound" sboTerm="SBO:0000625" units="mmol_per_gDW_per_hr" value="-10" />
      <parameter constant="true" id="R_EX_met_DASH_L_e_lower_bound" sboTerm="SBO:0000625" units="mmol_per_gDW_per_hr" value="-10" />
      <parameter constant="true" id="R_EX_mg2_e_lower_bound" sboTerm="SBO:0000625" units="mmol_per_gDW_per_hr" value="-10" />
      <parameter constant="true" id="R_EX_mn2_e_lower_bound" sboTerm="SBO:0000625" units="mmol_per_gDW_per_hr" value="-10" />
      <parameter constant="true" id="R_EX_mnl_e_lower_bound" sboTerm="SBO:0000625" units="mmol_per_gDW_per_hr" value="-10" />
      <parameter constant="true" id="R_EX_mobd_e_lower_bound" sboTerm="SBO:0000625" units="mmol_per_gDW_per_hr" value="-10" />
      <parameter constant="true" id="R_EX_mqn7_e_lower_bound" sboTerm="SBO:0000625" units="mmol_per_gDW_per_hr" value="-10" />
      <parameter constant="true" id="R_EX_nac_e_lower_bound" sboTerm="SBO:0000625" units="mmol_per_gDW_per_hr" value="-10" />
      <parameter constant="true" id="R_EX_nh4_e_lower_bound" sboTerm="SBO:0000625" units="mmol_per_gDW_per_hr" value="-10" />
      <parameter constant="true" id="R_EX_ni2_e_lower_bound" sboTerm="SBO:0000625" units="mmol_per_gDW_per_hr" value="-10" />
      <parameter constant="true" id="R_EX_orn_DASH_L_e_lower_bound" sboTerm="SBO:0000625" units="mmol_per_gDW_per_hr" value="-10" />
      <parameter constant="true" id="R_EX_phe_DASH_L_e_lower_bound" sboTerm="SBO:0000625" units="mmol_per_gDW_per_hr" value="-10" />
      <parameter constant="true" id="R_EX_pi_e_lower_bound" sboTerm="SBO:0000625" units="mmol_per_gDW_per_hr" value="-10" />
      <parameter constant="true" id="R_EX_ppa_e_lower_bound" sboTerm="SBO:0000625" units="mmol_per_gDW_per_hr" value="-10" />
      <parameter constant="true" id="R_EX_pro_DASH_L_e_lower_bound" sboTerm="SBO:0000625" units="mmol_per_gDW_per_hr" value="-10" />
      <parameter constant="true" id="R_EX_ptrc_e_lower_bound" sboTerm="SBO:0000625" units="mmol_per_gDW_per_hr" value="-10" />
      <parameter constant="true" id="R_EX_pydx_e_lower_bound" sboTerm="SBO:0000625" units="mmol_per_gDW_per_hr" value="-10" />
      <parameter constant="true" id="R_EX_rib_DASH_D_e_lower_bound" sboTerm="SBO:0000625" units="mmol_per_gDW_per_hr" value="-10" />
      <parameter constant="true" id="R_EX_ribflv_e_lower_bound" sboTerm="SBO:0000625" units="mmol_per_gDW_per_hr" value="-10" />
      <parameter constant="true" id="R_EX_salcn_e_lower_bound" sboTerm="SBO:0000625" units="mmol_per_gDW_per_hr" value="-10" />
      <parameter constant="true" id="R_EX_ser_DASH_L_e_lower_bound" sboTerm="SBO:0000625" units="mmol_per_gDW_per_hr" value="-10" />
      <parameter constant="true" id="R_EX_so4_e_lower_bound" sboTerm="SBO:0000625" units="mmol_per_gDW_per_hr" value="-10" />
      <parameter constant="true" id="R_EX_spmd_e_lower_bound" sboTerm="SBO:0000625" units="mmol_per_gDW_per_hr" value="-10" />
      <parameter constant="true" id="R_EX_sucr_e_lower_bound" sboTerm="SBO:0000625" units="mmol_per_gDW_per_hr" value="-10" />
      <parameter constant="true" id="R_EX_thm_e_lower_bound" sboTerm="SBO:0000625" units="mmol_per_gDW_per_hr" value="-10" />
      <parameter constant="true" id="R_EX_thymd_e_lower_bound" sboTerm="SBO:0000625" units="mmol_per_gDW_per_hr" value="-10" />
      <parameter constant="true" id="R_EX_tre_e_lower_bound" sboTerm="SBO:0000625" units="mmol_per_gDW_per_hr" value="-10" />
      <parameter constant="true" id="R_EX_trp_DASH_L_e_lower_bound" sboTerm="SBO:0000625" units="mmol_per_gDW_per_hr" value="-10" />
      <parameter constant="true" id="R_EX_tyr_DASH_L_e_lower_bound" sboTerm="SBO:0000625" units="mmol_per_gDW_per_hr" value="-10" />
      <parameter constant="true" id="R_EX_ura_e_lower_bound" sboTerm="SBO:0000625" units="mmol_per_gDW_per_hr" value="-10" />
      <parameter constant="true" id="R_EX_val_DASH_L_e_lower_bound" sboTerm="SBO:0000625" units="mmol_per_gDW_per_hr" value="-10" />
      <parameter constant="true" id="R_EX_zn2_e_lower_bound" sboTerm="SBO:0000625" units="mmol_per_gDW_per_hr" value="-10" />
    </listOfParameters>
    <listOfCompartments>
      <compartment constant="true" id="c" name="Cytoplasm" />
      <compartment constant="true" id="e" name="Extracellular" />
    </listOfCompartments>
    <listOfSpecies>
      <species boundaryCondition="false" compartment="e" constant="false" hasOnlySubstanceUnits="false" id="M_ac_e" name="Acetate" fbc:charge="-1" fbc:chemicalFormula="C2H3O2" />
      <species boundaryCondition="false" compartment="e" constant="false" hasOnlySubstanceUnits="false" id="M_h_e" name="H+" fbc:charge="1" fbc:chemicalFormula="H" />
      <species boundaryCondition="false" compartment="c" constant="false" hasOnlySubstanceUnits="false" id="M_ac_c" name="Acetate" fbc:charge="-1" fbc:chemicalFormula="C2H3O2" />
      <species boundaryCondition="false" compartment="c" constant="false" hasOnlySubstanceUnits="false" id="M_h_c" name="H+" fbc:charge="1" fbc:chemicalFormula="H" />
      <species boundaryCondition="false" compartment="e" constant="false" hasOnlySubstanceUnits="false" id="M_acgam_e" name="N-Acetyl-D-glucosamine" fbc:charge="0" fbc:chemicalFormula="C8H15NO6" />
      <species boundaryCondition="false" compartment="c" constant="false" hasOnlySubstanceUnits="false" id="M_pep_c" name="Phosphoenolpyruvate" fbc:charge="-3" fbc:chemicalFormula="C3H2O6P" />
      <species boundaryCondition="false" compartment="c" constant="false" hasOnlySubstanceUnits="false" id="M_acgam6p_c" name="N-Acetyl-D-glucosamine 6-phosphate" fbc:charge="-2" fbc:chemicalFormula="C8H14NO9P" />
      <species boundaryCondition="false" compartment="c" constant="false" hasOnlySubstanceUnits="false" id="M_pyr_c" name="Pyruvate" fbc:charge="-1" fbc:chemicalFormula="C3H3O3" />
      <species boundaryCondition="false" compartment="e" constant="false" hasOnlySubstanceUnits="false" id="M_acoa_e" name="Acyl-CoA" fbc:charge="-4" fbc:chemicalFormula="C22H31N7O17P3RS" />
      <species boundaryCondition="false" compartment="c" constant="false" hasOnlySubstanceUnits="false" id="M_acoa_c" name="Acyl-CoA" fbc:charge="-4" fbc:chemicalFormula="C22H31N7O17P3RS" />
      <species boundaryCondition="false" compartment="e" constant="false" hasOnlySubstanceUnits="false" id="M_ade_e" name="Adenine" fbc:charge="0" fbc:chemicalFormula="C5H5N5" />
      <species boundaryCondition="false" compartment="c" constant="false" hasOnlySubstanceUnits="false" id="M_ade_c" name="Adenine" fbc:charge="0" fbc:chemicalFormula="C5H5N5" />
      <species boundaryCondition="false" compartment="c" constant="false" hasOnlySubstanceUnits="false" id="M_adp_c" name="ADP" fbc:charge="-3" fbc:chemicalFormula="C10H12N5O10P2" />
      <species boundaryCondition="false" compartment="c" constant="false" hasOnlySubstanceUnits="false" id="M_pi_c" name="Phosphate" fbc:charge="-2" fbc:chemicalFormula="HO4P" />
      <species boundaryCondition="false" compartment="c" constant="false" hasOnlySubstanceUnits="false" id="M_atp_c" name="ATP" fbc:charge="-4" fbc:chemicalFormula="C10H12N5O13P3" />
      <species boundaryCondition="false" compartment="c" constant="false" hasOnlySubstanceUnits="false" id="M_h2o_c" name="H2O" fbc:charge="0" fbc:chemicalFormula="H2O" />
      <species boundaryCondition="false" compartment="e" constant="false" hasOnlySubstanceUnits="false" id="M_akg_e" name="2-Oxoglutarate" fbc:charge="-2" fbc:chemicalFormula="C5H4O5" />
      <species boundaryCondition="false" compartment="c" constant="false" hasOnlySubstanceUnits="false" id="M_akg_c" name="2-Oxoglutarate" fbc:charge="-2" fbc:chemicalFormula="C5H4O5" />
      <species boundaryCondition="false" compartment="e" constant="false" hasOnlySubstanceUnits="false" id="M_ala_DASH_L_DASH_asp_DASH_L_e" name="L-alanyl-L-aspartate" fbc:charge="-1" fbc:chemicalFormula="C7H11N2O5" />
      <species boundaryCondition="false" compartment="c" constant="false" hasOnlySubstanceUnits="false" id="M_ala_DASH_L_DASH_asp_DASH_L_c" name="L-alanyl-L-aspartate" fbc:charge="-1" fbc:chemicalFormula="C7H11N2O5" />
      <species boundaryCondition="false" compartment="e" constant="false" hasOnlySubstanceUnits="false" id="M_ala_DASH_L_DASH_gln_DASH_L_e" name="ala-L-gln-L" fbc:charge="0" fbc:chemicalFormula="C8H15N3O4" />
      <species boundaryCondition="false" compartment="c" constant="false" hasOnlySubstanceUnits="false" id="M_ala_DASH_L_DASH_gln_DASH_L_c" name="ala-L-gln-L" fbc:charge="0" fbc:chemicalFormula="C8H15N3O4" />
      <species boundaryCondition="false" compartment="e" constant="false" hasOnlySubstanceUnits="false" id="M_ala_DASH_L_DASH_glu_DASH_L_e" name="ala-L-glu-L" fbc:charge="0" fbc:chemicalFormula="C8H15N3O4" />
      <species boundaryCondition="false" compartment="c" constant="false" hasOnlySubstanceUnits="false" id="M_ala_DASH_L_DASH_glu_DASH_L_c" name="ala-L-glu-L" fbc:charge="0" fbc:chemicalFormula="C8H15N3O4" />
      <species boundaryCondition="false" compartment="e" constant="false" hasOnlySubstanceUnits="false" id="M_ala_DASH_L_DASH_his_DASH_L_e" name="Alanylhistidine" fbc:charge="0" fbc:chemicalFormula="C9H14N4O3" />
      <species boundaryCondition="false" compartment="c" constant="false" hasOnlySubstanceUnits="false" id="M_ala_DASH_L_DASH_his_DASH_L_c" name="Alanylhistidine" fbc:charge="0" fbc:chemicalFormula="C9H14N4O3" />
      <species boundaryCondition="false" compartment="e" constant="false" hasOnlySubstanceUnits="false" id="M_ala_DASH_L_DASH_leu_DASH_L_e" name="N-L-Alanyl-L-leucine" fbc:charge="0" fbc:chemicalFormula="C9H18N2O3" />
      <species boundaryCondition="false" compartment="c" constant="false" hasOnlySubstanceUnits="false" id="M_ala_DASH_L_DASH_leu_DASH_L_c" name="N-L-Alanyl-L-leucine" fbc:charge="0" fbc:chemicalFormula="C9H18N2O3" />
      <species boundaryCondition="false" compartment="e" constant="false" hasOnlySubstanceUnits="false" id="M_ala_DASH_L_DASH_thr_DASH_L_e" name="N-L-alanyl-L-threonine" fbc:charge="0" fbc:chemicalFormula="C7H14N2O4" />
      <species boundaryCondition="false" compartment="c" constant="false" hasOnlySubstanceUnits="false" id="M_ala_DASH_L_DASH_thr_DASH_L_c" name="N-L-alanyl-L-threonine" fbc:charge="0" fbc:chemicalFormula="C7H14N2O4" />
      <species boundaryCondition="false" compartment="e" constant="false" hasOnlySubstanceUnits="false" id="M_arbt_e" name="Arbutin" fbc:charge="0" fbc:chemicalFormula="C12H16O7" />
      <species boundaryCondition="false" compartment="c" constant="false" hasOnlySubstanceUnits="false" id="M_arbt6p_c" name="Arbutin 6-phosphate" fbc:charge="-2" fbc:chemicalFormula="C12H15O10P" />
      <species boundaryCondition="false" compartment="e" constant="false" hasOnlySubstanceUnits="false" id="M_arg_DASH_L_e" name="L-Arginine" fbc:charge="1" fbc:chemicalFormula="C6H15N4O2" />
      <species boundaryCondition="false" compartment="c" constant="false" hasOnlySubstanceUnits="false" id="M_arg_DASH_L_c" name="L-Arginine" fbc:charge="1" fbc:chemicalFormula="C6H15N4O2" />
      <species boundaryCondition="false" compartment="e" constant="false" hasOnlySubstanceUnits="false" id="M_asn_DASH_L_e" name="L-Asparagine" fbc:charge="0" fbc:chemicalFormula="C4H8N2O3" />
      <species boundaryCondition="false" compartment="c" constant="false" hasOnlySubstanceUnits="false" id="M_asn_DASH_L_c" name="L-Asparagine" fbc:charge="0" fbc:chemicalFormula="C4H8N2O3" />
      <species boundaryCondition="false" compartment="e" constant="false" hasOnlySubstanceUnits="false" id="M_ca2_e" name="Calcium" fbc:charge="2" fbc:chemicalFormula="Ca" />
      <species boundaryCondition="false" compartment="c" constant="false" hasOnlySubstanceUnits="false" id="M_ca2_c" name="Calcium" fbc:charge="2" fbc:chemicalFormula="Ca" />
      <species boundaryCondition="false" compartment="e" constant="false" hasOnlySubstanceUnits="false" id="M_cgly_e" name="Cys-Gly" fbc:charge="0" fbc:chemicalFormula="C5H10N2O3S" />
      <species boundaryCondition="false" compartment="c" constant="false" hasOnlySubstanceUnits="false" id="M_cgly_c" name="Cys-Gly" fbc:charge="0" fbc:chemicalFormula="C5H10N2O3S" />
      <species boundaryCondition="false" compartment="e" constant="false" hasOnlySubstanceUnits="false" id="M_cobalt2_e" name="Co2+" fbc:charge="2" fbc:chemicalFormula="Co" />
      <species boundaryCondition="false" compartment="c" constant="false" hasOnlySubstanceUnits="false" id="M_cobalt2_c" name="Co2+" fbc:charge="2" fbc:chemicalFormula="Co" />
      <species boundaryCondition="false" compartment="e" constant="false" hasOnlySubstanceUnits="false" id="M_cu2_e" name="Cu2+" fbc:charge="2" fbc:chemicalFormula="Cu" />
      <species boundaryCondition="false" compartment="c" constant="false" hasOnlySubstanceUnits="false" id="M_cu2_c" name="Cu2+" fbc:charge="2" fbc:chemicalFormula="Cu" />
      <species boundaryCondition="false" compartment="e" constant="false" hasOnlySubstanceUnits="false" id="M_fe2_e" name="Fe2+" fbc:charge="2" fbc:chemicalFormula="Fe" />
      <species boundaryCondition="false" compartment="c" constant="false" hasOnlySubstanceUnits="false" id="M_fe2_c" name="Fe2+" fbc:charge="2" fbc:chemicalFormula="Fe" />
      <species boundaryCondition="false" compartment="e" constant="false" hasOnlySubstanceUnits="false" id="M_fe3_e" name="Fe3+" fbc:charge="3" fbc:chemicalFormula="Fe" />
      <species boundaryCondition="false" compartment="c" constant="false" hasOnlySubstanceUnits="false" id="M_fe3_c" name="Fe3+" fbc:charge="3" fbc:chemicalFormula="Fe" />
      <species boundaryCondition="false" compartment="e" constant="false" hasOnlySubstanceUnits="false" id="M_gal_e" name="D-Galactose" fbc:charge="0" fbc:chemicalFormula="C6H12O6" />
      <species boundaryCondition="false" compartment="c" constant="false" hasOnlySubstanceUnits="false" id="M_gal_c" name="D-Galactose" fbc:charge="0" fbc:chemicalFormula="C6H12O6" />
      <species boundaryCondition="false" compartment="e" constant="false" hasOnlySubstanceUnits="false" id="M_gly_DASH_asn_DASH_L_e" name="glycyl-L-asparagine" fbc:charge="0" fbc:chemicalFormula="C6H11N3O4" />
      <species boundaryCondition="false" compartment="c" constant="false" hasOnlySubstanceUnits="false" id="M_gly_DASH_asn_DASH_L_c" name="glycyl-L-asparagine" fbc:charge="0" fbc:chemicalFormula="C6H11N3O4" />
      <species boundaryCondition="false" compartment="e" constant="false" hasOnlySubstanceUnits="false" id="M_gly_DASH_asp_DASH_L_e" name="N-glycyl-L-aspartic acid" fbc:charge="-1" fbc:chemicalFormula="C6H9N2O5" />
      <species boundaryCondition="false" compartment="c" constant="false" hasOnlySubstanceUnits="false" id="M_gly_DASH_asp_DASH_L_c" name="N-glycyl-L-aspartic acid" fbc:charge="-1" fbc:chemicalFormula="C6H9N2O5" />
      <species boundaryCondition="false" compartment="e" constant="false" hasOnlySubstanceUnits="false" id="M_gly_DASH_gln_DASH_L_e" name="L-Glycylglutamine" fbc:charge="0" fbc:chemicalFormula="C7H13N3O4" />
      <species boundaryCondition="false" compartment="c" constant="false" hasOnlySubstanceUnits="false" id="M_gly_DASH_gln_DASH_L_c" name="L-Glycylglutamine" fbc:charge="0" fbc:chemicalFormula="C7H13N3O4" />
      <species boundaryCondition="false" compartment="e" constant="false" hasOnlySubstanceUnits="false" id="M_gly_DASH_glu_DASH_L_e" name="glycyl-L-glutamic acid" fbc:charge="-1" fbc:chemicalFormula="C7H11N2O5" />
      <species boundaryCondition="false" compartment="c" constant="false" hasOnlySubstanceUnits="false" id="M_gly_DASH_glu_DASH_L_c" name="glycyl-L-glutamic acid" fbc:charge="-1" fbc:chemicalFormula="C7H11N2O5" />
      <species boundaryCondition="false" compartment="e" constant="false" hasOnlySubstanceUnits="false" id="M_gly_DASH_met_DASH_L_e" name="N-Glycyl-L-methionine" fbc:charge="0" fbc:chemicalFormula="C7H14N2O3S" />
      <species boundaryCondition="false" compartment="c" constant="false" hasOnlySubstanceUnits="false" id="M_gly_DASH_met_DASH_L_c" name="N-Glycyl-L-methionine" fbc:charge="0" fbc:chemicalFormula="C7H14N2O3S" />
      <species boundaryCondition="false" compartment="e" constant="false" hasOnlySubstanceUnits="false" id="M_gly_DASH_pro_DASH_L_e" name="L-Proline, 1-glycyl-" fbc:charge="0" fbc:chemicalFormula="C7H12N2O3" />
      <species boundaryCondition="false" compartment="c" constant="false" hasOnlySubstanceUnits="false" id="M_gly_DASH_pro_DASH_L_c" name="L-Proline, 1-glycyl-" fbc:charge="0" fbc:chemicalFormula="C7H12N2O3" />
      <species boundaryCondition="false" compartment="e" constant="false" hasOnlySubstanceUnits="false" id="M_glyc3p_e" name="Glycerol 3-phosphate" fbc:charge="-2" fbc:chemicalFormula="C3H7O6P" />
      <species boundaryCondition="false" compartment="c" constant="false" hasOnlySubstanceUnits="false" id="M_glyc3p_c" name="Glycerol 3-phosphate" fbc:charge="-2" fbc:chemicalFormula="C3H7O6P" />
      <species boundaryCondition="false" compartment="e" constant="false" hasOnlySubstanceUnits="false" id="M_met_DASH_L_DASH_ala_DASH_L_e" name="met-L-ala-L" fbc:charge="0" fbc:chemicalFormula="C8H16N2O3S" />
      <species boundaryCondition="false" compartment="c" constant="false" hasOnlySubstanceUnits="false" id="M_met_DASH_L_DASH_ala_DASH_L_c" name="met-L-ala-L" fbc:charge="0" fbc:chemicalFormula="C8H16N2O3S" />
      <species boundaryCondition="false" compartment="e" constant="false" hasOnlySubstanceUnits="false" id="M_mn2_e" name="Mn2+" fbc:charge="2" fbc:chemicalFormula="Mn" />
      <species boundaryCondition="false" compartment="c" constant="false" hasOnlySubstanceUnits="false" id="M_mn2_c" name="Mn2+" fbc:charge="2" fbc:chemicalFormula="Mn" />
      <species boundaryCondition="false" compartment="e" constant="false" hasOnlySubstanceUnits="false" id="M_mobd_e" name="Molybdate" fbc:charge="-2" fbc:chemicalFormula="MoO4" />
      <species boundaryCondition="false" compartment="c" constant="false" hasOnlySubstanceUnits="false" id="M_mobd_c" name="Molybdate" fbc:charge="-2" fbc:chemicalFormula="MoO4" />
      <species boundaryCondition="false" compartment="e" constant="false" hasOnlySubstanceUnits="false" id="M_ni2_e" name="Nickel" fbc:charge="2" fbc:chemicalFormula="Ni" />
      <species boundaryCondition="false" compartment="c" constant="false" hasOnlySubstanceUnits="false" id="M_ni2_c" name="Nickel" fbc:charge="2" fbc:chemicalFormula="Ni" />
      <species boundaryCondition="false" compartment="e" constant="false" hasOnlySubstanceUnits="false" id="M_pi_e" name="Phosphate" fbc:charge="-2" fbc:chemicalFormula="HO4P" />
      <species boundaryCondition="false" compartment="e" constant="false" hasOnlySubstanceUnits="false" id="M_ptrc_e" name="Putrescine" fbc:charge="2" fbc:chemicalFormula="C4H14N2" />
      <species boundaryCondition="false" compartment="c" constant="false" hasOnlySubstanceUnits="false" id="M_ptrc_c" name="Putrescine" fbc:charge="2" fbc:chemicalFormula="C4H14N2" />
      <species boundaryCondition="false" compartment="e" constant="false" hasOnlySubstanceUnits="false" id="M_rib_DASH_D_e" name="D-Ribose" fbc:charge="0" fbc:chemicalFormula="C5H10O5" />
      <species boundaryCondition="false" compartment="c" constant="false" hasOnlySubstanceUnits="false" id="M_rib_DASH_D_c" name="D-Ribose" fbc:charge="0" fbc:chemicalFormula="C5H10O5" />
      <species boundaryCondition="false" compartment="e" constant="false" hasOnlySubstanceUnits="false" id="M_spmd_e" name="Spermidine" fbc:charge="3" fbc:chemicalFormula="C7H22N3" />
      <species boundaryCondition="false" compartment="c" constant="false" hasOnlySubstanceUnits="false" id="M_spmd_c" name="Spermidine" fbc:charge="3" fbc:chemicalFormula="C7H22N3" />
      <species boundaryCondition="false" compartment="e" constant="false" hasOnlySubstanceUnits="false" id="M_mg2_e" name="Magnesium" fbc:charge="2" fbc:chemicalFormula="Mg" />
      <species boundaryCondition="false" compartment="c" constant="false" hasOnlySubstanceUnits="false" id="M_mg2_c" name="Magnesium" fbc:charge="2" fbc:chemicalFormula="Mg" />
      <species boundaryCondition="false" compartment="c" constant="false" hasOnlySubstanceUnits="false" id="M_C03153_c" name="N5-Methyl-L-glutamine" fbc:charge="-1" fbc:chemicalFormula="C6H12N2O3" />
      <species boundaryCondition="false" compartment="e" constant="false" hasOnlySubstanceUnits="false" id="M_cellb_e" name="cellobiose" fbc:charge="0" fbc:chemicalFormula="C12H22O11" />
      <species boundaryCondition="false" compartment="c" constant="false" hasOnlySubstanceUnits="false" id="M_6pgg_c" name="6-Phospho-beta-D-glucosyl-(1,4)-D-glucose" fbc:charge="-2" fbc:chemicalFormula="C12H21O14P" />
      <species boundaryCondition="false" compartment="e" constant="false" hasOnlySubstanceUnits="false" id="M_cl_e" name="Chloride" fbc:charge="-1" fbc:chemicalFormula="Cl" />
      <species boundaryCondition="false" compartment="c" constant="false" hasOnlySubstanceUnits="false" id="M_cl_c" name="Chloride" fbc:charge="-1" fbc:chemicalFormula="Cl" />
      <species boundaryCondition="false" compartment="e" constant="false" hasOnlySubstanceUnits="false" id="M_co2_e" name="CO2" fbc:charge="0" fbc:chemicalFormula="CO2" />
      <species boundaryCondition="false" compartment="c" constant="false" hasOnlySubstanceUnits="false" id="M_co2_c" name="CO2" fbc:charge="0" fbc:chemicalFormula="CO2" />
      <species boundaryCondition="false" compartment="e" constant="false" hasOnlySubstanceUnits="false" id="M_coa_e" name="Coenzyme A" fbc:charge="-4" fbc:chemicalFormula="C21H32N7O16P3S" />
      <species boundaryCondition="false" compartment="c" constant="false" hasOnlySubstanceUnits="false" id="M_coa_c" name="Coenzyme A" fbc:charge="-4" fbc:chemicalFormula="C21H32N7O16P3S" />
      <species boundaryCondition="false" compartment="e" constant="false" hasOnlySubstanceUnits="false" id="M_csn_e" name="Cytosine" fbc:charge="0" fbc:chemicalFormula="C4H5N3O" />
      <species boundaryCondition="false" compartment="c" constant="false" hasOnlySubstanceUnits="false" id="M_csn_c" name="Cytosine" fbc:charge="0" fbc:chemicalFormula="C4H5N3O" />
      <species boundaryCondition="false" compartment="e" constant="false" hasOnlySubstanceUnits="false" id="M_datp_e" name="dATP" fbc:charge="-4" fbc:chemicalFormula="C10H12N5O12P3" />
      <species boundaryCondition="false" compartment="c" constant="false" hasOnlySubstanceUnits="false" id="M_datp_c" name="dATP" fbc:charge="-4" fbc:chemicalFormula="C10H12N5O12P3" />
      <species boundaryCondition="false" compartment="e" constant="false" hasOnlySubstanceUnits="false" id="M_dgtp_e" name="dGTP" fbc:charge="-4" fbc:chemicalFormula="C10H12N5O13P3" />
      <species boundaryCondition="false" compartment="c" constant="false" hasOnlySubstanceUnits="false" id="M_dgtp_c" name="dGTP" fbc:charge="-4" fbc:chemicalFormula="C10H12N5O13P3" />
      <species boundaryCondition="false" compartment="e" constant="false" hasOnlySubstanceUnits="false" id="M_fol_e" name="Folate" fbc:charge="-1" fbc:chemicalFormula="C19H18N7O6" />
      <species boundaryCondition="false" compartment="c" constant="false" hasOnlySubstanceUnits="false" id="M_fol_c" name="Folate" fbc:charge="-1" fbc:chemicalFormula="C19H18N7O6" />
      <species boundaryCondition="false" compartment="e" constant="false" hasOnlySubstanceUnits="false" id="M_fru_e" name="D-Fructose" fbc:charge="0" fbc:chemicalFormula="C6H12O6" />
      <species boundaryCondition="false" compartment="c" constant="false" hasOnlySubstanceUnits="false" id="M_f1p_c" name="D-Fructose 1-phosphate" fbc:charge="-2" fbc:chemicalFormula="C6H11O9P" />
      <species boundaryCondition="false" compartment="e" constant="false" hasOnlySubstanceUnits="false" id="M_gam_e" name="D-Glucosamine" fbc:charge="1" fbc:chemicalFormula="C6H14NO5" />
      <species boundaryCondition="false" compartment="c" constant="false" hasOnlySubstanceUnits="false" id="M_gam6p_c" name="D-Glucosamine 6-phosphate" fbc:charge="-1" fbc:chemicalFormula="C6H13NO8P" />
      <species boundaryCondition="false" compartment="c" constant="false" hasOnlySubstanceUnits="false" id="M_gmp_c" name="GMP" fbc:charge="-2" fbc:chemicalFormula="C10H12N5O8P" />
      <species boundaryCondition="false" compartment="c" constant="false" hasOnlySubstanceUnits="false" id="M_dadp_c" name="dADP" fbc:charge="-3" fbc:chemicalFormula="C10H12N5O9P2" />
      <species boundaryCondition="false" compartment="c" constant="false" hasOnlySubstanceUnits="false" id="M_gdp_c" name="GDP" fbc:charge="-3" fbc:chemicalFormula="C10H12N5O11P2" />
      <species boundaryCondition="false" compartment="e" constant="false" hasOnlySubstanceUnits="false" id="M_glc_DASH_D_e" name="D-Glucose" fbc:charge="0" fbc:chemicalFormula="C6H12O6" />
      <species boundaryCondition="false" compartment="c" constant="false" hasOnlySubstanceUnits="false" id="M_g6p_c" name="D-Glucose 6-phosphate" fbc:charge="-2" fbc:chemicalFormula="C6H11O9P" />
      <species boundaryCondition="false" compartment="e" constant="false" hasOnlySubstanceUnits="false" id="M_glu_DASH_L_e" name="L-Glutamate" fbc:charge="-1" fbc:chemicalFormula="C5H8NO4" />
      <species boundaryCondition="false" compartment="c" constant="false" hasOnlySubstanceUnits="false" id="M_glu_DASH_L_c" name="L-Glutamate" fbc:charge="-1" fbc:chemicalFormula="C5H8NO4" />
      <species boundaryCondition="false" compartment="c" constant="false" hasOnlySubstanceUnits="false" id="M_glyc_c" name="Glycerol" fbc:charge="0" fbc:chemicalFormula="C3H8O3" />
      <species boundaryCondition="false" compartment="e" constant="false" hasOnlySubstanceUnits="false" id="M_glyc_e" name="Glycerol" fbc:charge="0" fbc:chemicalFormula="C3H8O3" />
      <species boundaryCondition="false" compartment="e" constant="false" hasOnlySubstanceUnits="false" id="M_gtp_e" name="GTP" fbc:charge="-4" fbc:chemicalFormula="C10H12N5O14P3" />
      <species boundaryCondition="false" compartment="c" constant="false" hasOnlySubstanceUnits="false" id="M_gtp_c" name="GTP" fbc:charge="-4" fbc:chemicalFormula="C10H12N5O14P3" />
      <species boundaryCondition="false" compartment="c" constant="false" hasOnlySubstanceUnits="false" id="M_tyr_DASH_L_c" name="L-Tyrosine" fbc:charge="0" fbc:chemicalFormula="C9H11NO3" />
      <species boundaryCondition="false" compartment="e" constant="false" hasOnlySubstanceUnits="false" id="M_tyr_DASH_L_e" name="L-Tyrosine" fbc:charge="0" fbc:chemicalFormula="C9H11NO3" />
      <species boundaryCondition="false" compartment="e" constant="false" hasOnlySubstanceUnits="false" id="M_his_DASH_L_e" name="L-Histidine" fbc:charge="0" fbc:chemicalFormula="C6H9N3O2" />
      <species boundaryCondition="false" compartment="c" constant="false" hasOnlySubstanceUnits="false" id="M_his_DASH_L_c" name="L-Histidine" fbc:charge="0" fbc:chemicalFormula="C6H9N3O2" />
      <species boundaryCondition="false" compartment="e" constant="false" hasOnlySubstanceUnits="false" id="M_ile_DASH_L_e" name="L-Isoleucine" fbc:charge="0" fbc:chemicalFormula="C6H13NO2" />
      <species boundaryCondition="false" compartment="c" constant="false" hasOnlySubstanceUnits="false" id="M_ile_DASH_L_c" name="L-Isoleucine" fbc:charge="0" fbc:chemicalFormula="C6H13NO2" />
      <species boundaryCondition="false" compartment="e" constant="false" hasOnlySubstanceUnits="false" id="M_k_e" name="Potassium" fbc:charge="1" fbc:chemicalFormula="K" />
      <species boundaryCondition="false" compartment="c" constant="false" hasOnlySubstanceUnits="false" id="M_k_c" name="Potassium" fbc:charge="1" fbc:chemicalFormula="K" />
      <species boundaryCondition="false" compartment="c" constant="false" hasOnlySubstanceUnits="false" id="M_zn2_c" name="Zinc" fbc:charge="2" fbc:chemicalFormula="Zn" />
      <species boundaryCondition="false" compartment="e" constant="false" hasOnlySubstanceUnits="false" id="M_zn2_e" name="Zinc" fbc:charge="2" fbc:chemicalFormula="Zn" />
      <species boundaryCondition="false" compartment="e" constant="false" hasOnlySubstanceUnits="false" id="M_lac_DASH_L_e" name="L-Lactate" fbc:charge="-1" fbc:chemicalFormula="C3H5O3" />
      <species boundaryCondition="false" compartment="c" constant="false" hasOnlySubstanceUnits="false" id="M_lac_DASH_L_c" name="L-Lactate" fbc:charge="-1" fbc:chemicalFormula="C3H5O3" />
      <species boundaryCondition="false" compartment="e" constant="false" hasOnlySubstanceUnits="false" id="M_leu_DASH_L_e" name="L-Leucine" fbc:charge="0" fbc:chemicalFormula="C6H13NO2" />
      <species boundaryCondition="false" compartment="c" constant="false" hasOnlySubstanceUnits="false" id="M_leu_DASH_L_c" name="L-Leucine" fbc:charge="0" fbc:chemicalFormula="C6H13NO2" />
      <species boundaryCondition="false" compartment="c" constant="false" hasOnlySubstanceUnits="false" id="M_lys_DASH_L_c" name="L-Lysine" fbc:charge="1" fbc:chemicalFormula="C6H15N2O2" />
      <species boundaryCondition="false" compartment="e" constant="false" hasOnlySubstanceUnits="false" id="M_lys_DASH_L_e" name="L-Lysine" fbc:charge="1" fbc:chemicalFormula="C6H15N2O2" />
      <species boundaryCondition="false" compartment="e" constant="false" hasOnlySubstanceUnits="false" id="M_met_DASH_L_e" name="L-Methionine" fbc:charge="0" fbc:chemicalFormula="C5H11NO2S" />
      <species boundaryCondition="false" compartment="c" constant="false" hasOnlySubstanceUnits="false" id="M_met_DASH_L_c" name="L-Methionine" fbc:charge="0" fbc:chemicalFormula="C5H11NO2S" />
      <species boundaryCondition="false" compartment="e" constant="false" hasOnlySubstanceUnits="false" id="M_phe_DASH_L_e" name="L-Phenylalanine" fbc:charge="0" fbc:chemicalFormula="C9H11NO2" />
      <species boundaryCondition="false" compartment="c" constant="false" hasOnlySubstanceUnits="false" id="M_phe_DASH_L_c" name="L-Phenylalanine" fbc:charge="0" fbc:chemicalFormula="C9H11NO2" />
      <species boundaryCondition="false" compartment="e" constant="false" hasOnlySubstanceUnits="false" id="M_ppa_e" name="Propionate (n-C3:0)" fbc:charge="-1" fbc:chemicalFormula="C3H5O2" />
      <species boundaryCondition="false" compartment="c" constant="false" hasOnlySubstanceUnits="false" id="M_ppa_c" name="Propionate (n-C3:0)" fbc:charge="-1" fbc:chemicalFormula="C3H5O2" />
      <species boundaryCondition="false" compartment="e" constant="false" hasOnlySubstanceUnits="false" id="M_pro_DASH_L_e" name="L-Proline" fbc:charge="0" fbc:chemicalFormula="C5H9NO2" />
      <species boundaryCondition="false" compartment="c" constant="false" hasOnlySubstanceUnits="false" id="M_pro_DASH_L_c" name="L-Proline" fbc:charge="0" fbc:chemicalFormula="C5H9NO2" />
      <species boundaryCondition="false" compartment="e" constant="false" hasOnlySubstanceUnits="false" id="M_ribflv_e" name="Riboflavin" fbc:charge="0" fbc:chemicalFormula="C17H20N4O6" />
      <species boundaryCondition="false" compartment="c" constant="false" hasOnlySubstanceUnits="false" id="M_ribflv_c" name="Riboflavin" fbc:charge="0" fbc:chemicalFormula="C17H20N4O6" />
      <species boundaryCondition="false" compartment="e" constant="false" hasOnlySubstanceUnits="false" id="M_ser_DASH_L_e" name="L-Serine" fbc:charge="0" fbc:chemicalFormula="C3H7NO3" />
      <species boundaryCondition="false" compartment="c" constant="false" hasOnlySubstanceUnits="false" id="M_ser_DASH_L_c" name="L-Serine" fbc:charge="0" fbc:chemicalFormula="C3H7NO3" />
      <species boundaryCondition="false" compartment="e" constant="false" hasOnlySubstanceUnits="false" id="M_so4_e" name="Sulfate" fbc:charge="-2" fbc:chemicalFormula="O4S" />
      <species boundaryCondition="false" compartment="c" constant="false" hasOnlySubstanceUnits="false" id="M_so4_c" name="Sulfate" fbc:charge="-2" fbc:chemicalFormula="O4S" />
      <species boundaryCondition="false" compartment="e" constant="false" hasOnlySubstanceUnits="false" id="M_thm_e" name="Thiamin" fbc:charge="1" fbc:chemicalFormula="C12H17N4OS" />
      <species boundaryCondition="false" compartment="c" constant="false" hasOnlySubstanceUnits="false" id="M_thm_c" name="Thiamin" fbc:charge="1" fbc:chemicalFormula="C12H17N4OS" />
      <species boundaryCondition="false" compartment="e" constant="false" hasOnlySubstanceUnits="false" id="M_thymd_e" name="Thymidine" fbc:charge="0" fbc:chemicalFormula="C10H14N2O5" />
      <species boundaryCondition="false" compartment="c" constant="false" hasOnlySubstanceUnits="false" id="M_thymd_c" name="Thymidine" fbc:charge="0" fbc:chemicalFormula="C10H14N2O5" />
      <species boundaryCondition="false" compartment="e" constant="false" hasOnlySubstanceUnits="false" id="M_trp_DASH_L_e" name="L-Tryptophan" fbc:charge="0" fbc:chemicalFormula="C11H12N2O2" />
      <species boundaryCondition="false" compartment="c" constant="false" hasOnlySubstanceUnits="false" id="M_trp_DASH_L_c" name="L-Tryptophan" fbc:charge="0" fbc:chemicalFormula="C11H12N2O2" />
      <species boundaryCondition="false" compartment="e" constant="false" hasOnlySubstanceUnits="false" id="M_ura_e" name="Uracil" fbc:charge="0" fbc:chemicalFormula="C4H4N2O2" />
      <species boundaryCondition="false" compartment="c" constant="false" hasOnlySubstanceUnits="false" id="M_ura_c" name="Uracil" fbc:charge="0" fbc:chemicalFormula="C4H4N2O2" />
      <species boundaryCondition="false" compartment="e" constant="false" hasOnlySubstanceUnits="false" id="M_val_DASH_L_e" name="L-Valine" fbc:charge="0" fbc:chemicalFormula="C5H11NO2" />
      <species boundaryCondition="false" compartment="c" constant="false" hasOnlySubstanceUnits="false" id="M_val_DASH_L_c" name="L-Valine" fbc:charge="0" fbc:chemicalFormula="C5H11NO2" />
      <species boundaryCondition="false" compartment="e" constant="false" hasOnlySubstanceUnits="false" id="M_h2o_e" name="H2O" fbc:charge="0" fbc:chemicalFormula="H2O" />
      <species boundaryCondition="false" compartment="e" constant="false" hasOnlySubstanceUnits="false" id="M_L_DASH_alagly_e" name="L-alanylglycine" fbc:charge="0" fbc:chemicalFormula="C5H10N2O3" />
      <species boundaryCondition="false" compartment="c" constant="false" hasOnlySubstanceUnits="false" id="M_L_DASH_alagly_c" name="L-alanylglycine" fbc:charge="0" fbc:chemicalFormula="C5H10N2O3" />
      <species boundaryCondition="false" compartment="e" constant="false" hasOnlySubstanceUnits="false" id="M_malt_e" name="Maltose" fbc:charge="0" fbc:chemicalFormula="C12H22O11" />
      <species boundaryCondition="false" compartment="c" constant="false" hasOnlySubstanceUnits="false" id="M_malt6p_c" name="Maltose 6'-phosphate" fbc:charge="-2" fbc:chemicalFormula="C12H21O14P" />
      <species boundaryCondition="false" compartment="e" constant="false" hasOnlySubstanceUnits="false" id="M_man_e" name="D-Mannose" fbc:charge="0" fbc:chemicalFormula="C6H12O6" />
      <species boundaryCondition="false" compartment="c" constant="false" hasOnlySubstanceUnits="false" id="M_man6p_c" name="D-Mannose 6-phosphate" fbc:charge="-2" fbc:chemicalFormula="C6H11O9P" />
      <species boundaryCondition="false" compartment="e" constant="false" hasOnlySubstanceUnits="false" id="M_mnl_e" name="D-Mannitol" fbc:charge="0" fbc:chemicalFormula="C6H14O6" />
      <species boundaryCondition="false" compartment="c" constant="false" hasOnlySubstanceUnits="false" id="M_mnl1p_c" name="D-Mannitol 1-phosphate" fbc:charge="-2" fbc:chemicalFormula="C6H13O9P" />
      <species boundaryCondition="false" compartment="e" constant="false" hasOnlySubstanceUnits="false" id="M_mqn7_e" name="Menaquinone 7" fbc:charge="0" fbc:chemicalFormula="C46H64O2" />
      <species boundaryCondition="false" compartment="c" constant="false" hasOnlySubstanceUnits="false" id="M_mqn7_c" name="Menaquinone 7" fbc:charge="0" fbc:chemicalFormula="C46H64O2" />
      <species boundaryCondition="false" compartment="e" constant="false" hasOnlySubstanceUnits="false" id="M_nac_e" name="Nicotinate" fbc:charge="-1" fbc:chemicalFormula="C6H4NO2" />
      <species boundaryCondition="false" compartment="c" constant="false" hasOnlySubstanceUnits="false" id="M_nac_c" name="Nicotinate" fbc:charge="-1" fbc:chemicalFormula="C6H4NO2" />
      <species boundaryCondition="false" compartment="e" constant="false" hasOnlySubstanceUnits="false" id="M_nh4_e" name="Ammonium" fbc:charge="1" fbc:chemicalFormula="H4N" />
      <species boundaryCondition="false" compartment="c" constant="false" hasOnlySubstanceUnits="false" id="M_nh4_c" name="Ammonium" fbc:charge="1" fbc:chemicalFormula="H4N" />
      <species boundaryCondition="false" compartment="c" constant="false" hasOnlySubstanceUnits="false" id="M_orn_DASH_L_c" name="L-Ornithine" fbc:charge="1" fbc:chemicalFormula="C5H13N2O2" />
      <species boundaryCondition="false" compartment="e" constant="false" hasOnlySubstanceUnits="false" id="M_orn_DASH_L_e" name="L-Ornithine" fbc:charge="1" fbc:chemicalFormula="C5H13N2O2" />
      <species boundaryCondition="false" compartment="e" constant="false" hasOnlySubstanceUnits="false" id="M_salcn_e" name="Salicin" fbc:charge="0" fbc:chemicalFormula="C13H18O7" />
      <species boundaryCondition="false" compartment="c" constant="false" hasOnlySubstanceUnits="false" id="M_salc6p_c" name="Salicin 6-phosphate" fbc:charge="-2" fbc:chemicalFormula="C13H17O10P" />
      <species boundaryCondition="false" compartment="e" constant="false" hasOnlySubstanceUnits="false" id="M_sucr_e" name="Sucrose" fbc:charge="0" fbc:chemicalFormula="C12H22O11" />
      <species boundaryCondition="false" compartment="c" constant="false" hasOnlySubstanceUnits="false" id="M_suc6p_c" name="Sucrose 6-phosphate" fbc:charge="-2" fbc:chemicalFormula="C12H21O14P" />
      <species boundaryCondition="false" compartment="e" constant="false" hasOnlySubstanceUnits="false" id="M_tre_e" name="Trehalose" fbc:charge="0" fbc:chemicalFormula="C12H22O11" />
      <species boundaryCondition="false" compartment="c" constant="false" hasOnlySubstanceUnits="false" id="M_tre6p_c" name="alpha,alpha'-Trehalose 6-phosphate" fbc:charge="-2" fbc:chemicalFormula="C12H21O14P" />
      <species boundaryCondition="false" compartment="c" constant="false" hasOnlySubstanceUnits="false" id="M_pglyp_c" name="Phosphatidylglycerophosphate" fbc:charge="-3" fbc:chemicalFormula="C8H11O13P2R2" />
      <species boundaryCondition="false" compartment="e" constant="false" hasOnlySubstanceUnits="false" id="M_pydx_e" name="Pyridoxal" fbc:charge="0" fbc:chemicalFormula="C8H9NO3" />
      <species boundaryCondition="false" compartment="c" constant="false" hasOnlySubstanceUnits="false" id="M_pydx_c" name="Pyridoxal" fbc:charge="0" fbc:chemicalFormula="C8H9NO3" />
      <species boundaryCondition="false" compartment="c" constant="false" hasOnlySubstanceUnits="false" id="M_nadh_c" name="Nicotinamide adenine dinucleotide - reduced" fbc:charge="-2" fbc:chemicalFormula="C21H27N7O14P2" />
      <species boundaryCondition="false" compartment="c" constant="false" hasOnlySubstanceUnits="false" id="M_mql7_c" name="Menaquinol 7" fbc:charge="0" fbc:chemicalFormula="C46H66O2" />
      <species boundaryCondition="false" compartment="c" constant="false" hasOnlySubstanceUnits="false" id="M_nad_c" name="Nicotinamide adenine dinucleotide" fbc:charge="-1" fbc:chemicalFormula="C21H26N7O14P2" />
      <species boundaryCondition="false" compartment="c" constant="false" hasOnlySubstanceUnits="false" id="M_ala_DASH_L_c" name="L-Alanine" fbc:charge="0" fbc:chemicalFormula="C3H7NO2" />
      <species boundaryCondition="false" compartment="c" constant="false" hasOnlySubstanceUnits="false" id="M_asp_DASH_L_c" name="L-Aspartate" fbc:charge="-1" fbc:chemicalFormula="C4H6NO4" />
      <species boundaryCondition="false" compartment="c" constant="false" hasOnlySubstanceUnits="false" id="M_uacgala_c" name="UDP-N-acetyl-D-galactosamine" fbc:charge="-2" fbc:chemicalFormula="C17H25N3O17P2" />
      <species boundaryCondition="false" compartment="c" constant="false" hasOnlySubstanceUnits="false" id="M_udpg_c" name="UDPglucose" fbc:charge="-2" fbc:chemicalFormula="C15H22N2O17P2" />
      <species boundaryCondition="false" compartment="c" constant="false" hasOnlySubstanceUnits="false" id="M_tcam_c" name="minor teichoic acid (acetylgalactosamine glucose phosphate, n=30)" fbc:charge="-30" fbc:chemicalFormula="C420H750N30O420P30" />
      <species boundaryCondition="false" compartment="c" constant="false" hasOnlySubstanceUnits="false" id="M_udp_c" name="UDP" fbc:charge="-3" fbc:chemicalFormula="C9H11N2O12P2" />
      <species boundaryCondition="false" compartment="c" constant="false" hasOnlySubstanceUnits="false" id="M_ump_c" name="UMP" fbc:charge="-2" fbc:chemicalFormula="C9H11N2O9P" />
      <species boundaryCondition="false" compartment="c" constant="false" hasOnlySubstanceUnits="false" id="M_udpglcur_c" name="UDP-D-glucuronate" fbc:charge="-3" fbc:chemicalFormula="C15H19N2O18P2" />
      <species boundaryCondition="false" compartment="c" constant="false" hasOnlySubstanceUnits="false" id="M_teich_DASH_45_c" name="teichuronic acid (GlcA + GalNac, 45 repeating unit)" fbc:charge="-45" fbc:chemicalFormula="C630H945N45O630P45" />
      <species boundaryCondition="false" compartment="c" constant="false" hasOnlySubstanceUnits="false" id="M_10fthf_c" name="10-Formyltetrahydrofolate" fbc:charge="-2" fbc:chemicalFormula="C20H21N7O7" />
      <species boundaryCondition="false" compartment="c" constant="false" hasOnlySubstanceUnits="false" id="M_mettrna_c" name="L-Methionyl-tRNA (Met)" fbc:charge="1" fbc:chemicalFormula="C5H10NOSR" />
      <species boundaryCondition="false" compartment="c" constant="false" hasOnlySubstanceUnits="false" id="M_fmettrna_c" name="N-Formylmethionyl-tRNA" fbc:charge="0" fbc:chemicalFormula="C6H9NO2SR" />
      <species boundaryCondition="false" compartment="c" constant="false" hasOnlySubstanceUnits="false" id="M_thf_c" name="5,6,7,8-Tetrahydrofolate" fbc:charge="-2" fbc:chemicalFormula="C19H21N7O6" />
      <species boundaryCondition="false" compartment="c" constant="false" hasOnlySubstanceUnits="false" id="M_12dag3p_c" name="1,2-Diacyl-sn-glycerol 3-phosphate" fbc:charge="-2" fbc:chemicalFormula="C5H5O8PR2" />
      <species boundaryCondition="false" compartment="c" constant="false" hasOnlySubstanceUnits="false" id="M_ctp_c" name="CTP" fbc:charge="-4" fbc:chemicalFormula="C9H12N3O14P3" />
      <species boundaryCondition="false" compartment="c" constant="false" hasOnlySubstanceUnits="false" id="M_cdpdag_c" name="CDPdiacylglycerol" fbc:charge="-2" fbc:chemicalFormula="C14H17N3O15P2R2" />
      <species boundaryCondition="false" compartment="c" constant="false" hasOnlySubstanceUnits="false" id="M_ppi_c" name="Diphosphate" fbc:charge="-3" fbc:chemicalFormula="HO7P2" />
      <species boundaryCondition="false" compartment="c" constant="false" hasOnlySubstanceUnits="false" id="M_12dgr_c" name="1,2-Diacylglycerol" fbc:charge="0" fbc:chemicalFormula="C5H6O5R2" />
      <species boundaryCondition="false" compartment="c" constant="false" hasOnlySubstanceUnits="false" id="M_m12dg_c" name="monoglucosyl-1,2 diacylglycerol" fbc:charge="0" fbc:chemicalFormula="C4036H7672O1000" />
      <species boundaryCondition="false" compartment="c" constant="false" hasOnlySubstanceUnits="false" id="M_13dpg_c" name="3-Phospho-D-glyceroyl phosphate" fbc:charge="-4" fbc:chemicalFormula="C3H4O10P2" />
      <species boundaryCondition="false" compartment="c" constant="false" hasOnlySubstanceUnits="false" id="M_3pg_c" name="3-Phospho-D-glycerate" fbc:charge="-3" fbc:chemicalFormula="C3H4O7P" />
      <species boundaryCondition="false" compartment="c" constant="false" hasOnlySubstanceUnits="false" id="M_1ag3p_c" name="1-Acyl-sn-glycerol 3-phosphate" fbc:charge="-2" fbc:chemicalFormula="C4H6O7PR" />
      <species boundaryCondition="false" compartment="c" constant="false" hasOnlySubstanceUnits="false" id="M_2dr5p_c" name="2-Deoxy-D-ribose 5-phosphate" fbc:charge="-2" fbc:chemicalFormula="C5H9O7P" />
      <species boundaryCondition="false" compartment="c" constant="false" hasOnlySubstanceUnits="false" id="M_acald_c" name="Acetaldehyde" fbc:charge="0" fbc:chemicalFormula="C2H4O" />
      <species boundaryCondition="false" compartment="c" constant="false" hasOnlySubstanceUnits="false" id="M_g3p_c" name="Glyceraldehyde 3-phosphate" fbc:charge="-2" fbc:chemicalFormula="C3H5O6P" />
      <species boundaryCondition="false" compartment="c" constant="false" hasOnlySubstanceUnits="false" id="M_2ins_c" name="2-Inosose" fbc:charge="0" fbc:chemicalFormula="C6H10O6" />
      <species boundaryCondition="false" compartment="c" constant="false" hasOnlySubstanceUnits="false" id="M_dhap_c" name="Dihydroxyacetone phosphate" fbc:charge="-2" fbc:chemicalFormula="C3H5O6P" />
      <species boundaryCondition="false" compartment="c" constant="false" hasOnlySubstanceUnits="false" id="M_msa_c" name="Malonate semialdehyde" fbc:charge="-1" fbc:chemicalFormula="C3H3O3" />
      <species boundaryCondition="false" compartment="c" constant="false" hasOnlySubstanceUnits="false" id="M_2ohph_c" name="2-Octaprenyl-6-hydroxyphenol" fbc:charge="0" fbc:chemicalFormula="C46H70O2" />
      <species boundaryCondition="false" compartment="c" constant="false" hasOnlySubstanceUnits="false" id="M_amet_c" name="S-Adenosyl-L-methionine" fbc:charge="1" fbc:chemicalFormula="C15H23N6O5S" />
      <species boundaryCondition="false" compartment="c" constant="false" hasOnlySubstanceUnits="false" id="M_2omph_c" name="2-Octaprenyl-6-methoxyphenol" fbc:charge="0" fbc:chemicalFormula="C47H72O2" />
      <species boundaryCondition="false" compartment="c" constant="false" hasOnlySubstanceUnits="false" id="M_ahcys_c" name="S-Adenosyl-L-homocysteine" fbc:charge="0" fbc:chemicalFormula="C14H20N6O5S" />
      <species boundaryCondition="false" compartment="c" constant="false" hasOnlySubstanceUnits="false" id="M_2pg_c" name="D-Glycerate 2-phosphate" fbc:charge="-3" fbc:chemicalFormula="C3H4O7P" />
      <species boundaryCondition="false" compartment="c" constant="false" hasOnlySubstanceUnits="false" id="M_actp_c" name="Acetyl phosphate" fbc:charge="-2" fbc:chemicalFormula="C2H3O5P" />
      <species boundaryCondition="false" compartment="c" constant="false" hasOnlySubstanceUnits="false" id="M_nadp_c" name="Nicotinamide adenine dinucleotide phosphate" fbc:charge="-3" fbc:chemicalFormula="C21H25N7O17P3" />
      <species boundaryCondition="false" compartment="c" constant="false" hasOnlySubstanceUnits="false" id="M_nadph_c" name="Nicotinamide adenine dinucleotide phosphate - reduced" fbc:charge="-4" fbc:chemicalFormula="C21H26N7O17P3" />
      <species boundaryCondition="false" compartment="c" constant="false" hasOnlySubstanceUnits="false" id="M_accoa_c" name="Acetyl-CoA" fbc:charge="-4" fbc:chemicalFormula="C23H34N7O17P3S" />
      <species boundaryCondition="false" compartment="c" constant="false" hasOnlySubstanceUnits="false" id="M_gam1p_c" name="D-Glucosamine 1-phosphate" fbc:charge="-1" fbc:chemicalFormula="C6H13NO8P" />
      <species boundaryCondition="false" compartment="c" constant="false" hasOnlySubstanceUnits="false" id="M_acgam1p_c" name="N-Acetyl-D-glucosamine 1-phosphate" fbc:charge="-2" fbc:chemicalFormula="C8H14NO9P" />
      <species boundaryCondition="false" compartment="c" constant="false" hasOnlySubstanceUnits="false" id="M_utp_c" name="UTP" fbc:charge="-4" fbc:chemicalFormula="C9H11N2O15P3" />
      <species boundaryCondition="false" compartment="c" constant="false" hasOnlySubstanceUnits="false" id="M_uacgam_c" name="UDP-N-acetyl-D-glucosamine" fbc:charge="-2" fbc:chemicalFormula="C17H25N3O17P2" />
      <species boundaryCondition="false" compartment="c" constant="false" hasOnlySubstanceUnits="false" id="M_prpp_c" name="5-Phospho-alpha-D-ribose 1-diphosphate" fbc:charge="-5" fbc:chemicalFormula="C5H8O14P3" />
      <species boundaryCondition="false" compartment="c" constant="false" hasOnlySubstanceUnits="false" id="M_amp_c" name="AMP" fbc:charge="-2" fbc:chemicalFormula="C10H12N5O7P" />
      <species boundaryCondition="false" compartment="c" constant="false" hasOnlySubstanceUnits="false" id="M_adn_c" name="Adenosine" fbc:charge="0" fbc:chemicalFormula="C10H13N5O4" />
      <species boundaryCondition="false" compartment="c" constant="false" hasOnlySubstanceUnits="false" id="M_r1p_c" name="alpha-D-Ribose 1-phosphate" fbc:charge="-2" fbc:chemicalFormula="C5H9O8P" />
      <species boundaryCondition="false" compartment="c" constant="false" hasOnlySubstanceUnits="false" id="M_ppap_c" name="Propanoyl phosphate" fbc:charge="-2" fbc:chemicalFormula="C3H5O5P" />
      <species boundaryCondition="false" compartment="c" constant="false" hasOnlySubstanceUnits="false" id="M_trdrd_c" name="Reduced thioredoxin" fbc:charge="0" fbc:chemicalFormula="C6H9NO2S2R2" />
      <species boundaryCondition="false" compartment="c" constant="false" hasOnlySubstanceUnits="false" id="M_trdox_c" name="Oxidized thioredoxin" fbc:charge="0" fbc:chemicalFormula="C6H7NO2S2R2" />
      <species boundaryCondition="false" compartment="c" constant="false" hasOnlySubstanceUnits="false" id="M_succoa_c" name="Succinyl-CoA" fbc:charge="-5" fbc:chemicalFormula="C25H35N7O19P3S" />
      <species boundaryCondition="false" compartment="c" constant="false" hasOnlySubstanceUnits="false" id="M_trnaala_c" name="tRNA(Ala)" fbc:charge="0" fbc:chemicalFormula="HOR" />
      <species boundaryCondition="false" compartment="c" constant="false" hasOnlySubstanceUnits="false" id="M_alatrna_c" name="L-Alanyl-tRNA(Ala)" fbc:charge="1" fbc:chemicalFormula="C3H6NOR" />
      <species boundaryCondition="false" compartment="c" constant="false" hasOnlySubstanceUnits="false" id="M_gln_DASH_L_c" name="L-Glutamine" fbc:charge="0" fbc:chemicalFormula="C5H10N2O3" />
      <species boundaryCondition="false" compartment="c" constant="false" hasOnlySubstanceUnits="false" id="M_thr_DASH_L_c" name="L-Threonine" fbc:charge="0" fbc:chemicalFormula="C4H9NO3" />
      <species boundaryCondition="false" compartment="c" constant="false" hasOnlySubstanceUnits="false" id="M_pppi_c" name="Inorganic triphosphate" fbc:charge="-4" fbc:chemicalFormula="HO10P3" />
      <species boundaryCondition="false" compartment="c" constant="false" hasOnlySubstanceUnits="false" id="M_trnaarg_c" name="tRNA(Arg)" fbc:charge="0" fbc:chemicalFormula="HOR" />
      <species boundaryCondition="false" compartment="c" constant="false" hasOnlySubstanceUnits="false" id="M_argtrna_c" name="L-Arginyl-tRNA(Arg)" fbc:charge="2" fbc:chemicalFormula="C6H14N4OR" />
      <species boundaryCondition="false" compartment="c" constant="false" hasOnlySubstanceUnits="false" id="M_trnaasn_c" name="tRNA(Asn)" fbc:charge="0" fbc:chemicalFormula="HOR" />
      <species boundaryCondition="false" compartment="c" constant="false" hasOnlySubstanceUnits="false" id="M_asntrna_c" name="L-Asparaginyl-tRNA(Asn)" fbc:charge="1" fbc:chemicalFormula="C4H7N2O2R" />
      <species boundaryCondition="false" compartment="c" constant="false" hasOnlySubstanceUnits="false" id="M_trnaasp_c" name="tRNA(Asp)" fbc:charge="0" fbc:chemicalFormula="HOR" />
      <species boundaryCondition="false" compartment="c" constant="false" hasOnlySubstanceUnits="false" id="M_asptrna_c" name="L-Aspartyl-tRNA(Asp)" fbc:charge="0" fbc:chemicalFormula="C4H5NO3R" />
      <species boundaryCondition="false" compartment="c" constant="false" hasOnlySubstanceUnits="false" id="M_cdp_c" name="CDP" fbc:charge="-3" fbc:chemicalFormula="C9H12N3O11P2" />
      <species boundaryCondition="false" compartment="c" constant="false" hasOnlySubstanceUnits="false" id="M_chol_c" name="Choline" fbc:charge="1" fbc:chemicalFormula="C5H14NO" />
      <species boundaryCondition="false" compartment="c" constant="false" hasOnlySubstanceUnits="false" id="M_cholp_c" name="Choline phosphate" fbc:charge="-1" fbc:chemicalFormula="C5H13NO4P" />
      <species boundaryCondition="false" compartment="c" constant="false" hasOnlySubstanceUnits="false" id="M_cmp_c" name="CMP" fbc:charge="-2" fbc:chemicalFormula="C9H12N3O8P" />
      <species boundaryCondition="false" compartment="c" constant="false" hasOnlySubstanceUnits="false" id="M_cys_DASH_L_c" name="L-Cysteine" fbc:charge="0" fbc:chemicalFormula="C3H7NO2S" />
      <species boundaryCondition="false" compartment="c" constant="false" hasOnlySubstanceUnits="false" id="M_dxyl5p_c" name="1-deoxy-D-xylulose 5-phosphate" fbc:charge="-2" fbc:chemicalFormula="C5H9O7P" />
      <species boundaryCondition="false" compartment="c" constant="false" hasOnlySubstanceUnits="false" id="M_4hba_c" name="4-Hydroxy-benzyl alcohol" fbc:charge="0" fbc:chemicalFormula="C7H8O2" />
      <species boundaryCondition="false" compartment="c" constant="false" hasOnlySubstanceUnits="false" id="M_4mpetz_c" name="4-Methyl-5-(2-phosphoethyl)-thiazole" fbc:charge="-2" fbc:chemicalFormula="C6H8NO4PS" />
      <species boundaryCondition="false" compartment="c" constant="false" hasOnlySubstanceUnits="false" id="M_trnacys_c" name="tRNA(Cys)" fbc:charge="0" fbc:chemicalFormula="HOR" />
      <species boundaryCondition="false" compartment="c" constant="false" hasOnlySubstanceUnits="false" id="M_cystrna_c" name="L-Cysteinyl-tRNA(Cys)" fbc:charge="1" fbc:chemicalFormula="C3H6NOSR" />
      <species boundaryCondition="false" compartment="c" constant="false" hasOnlySubstanceUnits="false" id="M_cytd_c" name="Cytidine" fbc:charge="0" fbc:chemicalFormula="C9H13N3O5" />
      <species boundaryCondition="false" compartment="c" constant="false" hasOnlySubstanceUnits="false" id="M_damp_c" name="dAMP" fbc:charge="-2" fbc:chemicalFormula="C10H12N5O6P" />
      <species boundaryCondition="false" compartment="c" constant="false" hasOnlySubstanceUnits="false" id="M_dcdp_c" name="dCDP" fbc:charge="-3" fbc:chemicalFormula="C9H12N3O10P2" />
      <species boundaryCondition="false" compartment="c" constant="false" hasOnlySubstanceUnits="false" id="M_dctp_c" name="dCTP" fbc:charge="-4" fbc:chemicalFormula="C9H12N3O13P3" />
      <species boundaryCondition="false" compartment="c" constant="false" hasOnlySubstanceUnits="false" id="M_dcmp_c" name="dCMP" fbc:charge="-2" fbc:chemicalFormula="C9H12N3O7P" />
      <species boundaryCondition="false" compartment="c" constant="false" hasOnlySubstanceUnits="false" id="M_dgdp_c" name="dGDP" fbc:charge="-3" fbc:chemicalFormula="C10H12N5O10P2" />
      <species boundaryCondition="false" compartment="c" constant="false" hasOnlySubstanceUnits="false" id="M_dgmp_c" name="dGMP" fbc:charge="-2" fbc:chemicalFormula="C10H12N5O7P" />
      <species boundaryCondition="false" compartment="c" constant="false" hasOnlySubstanceUnits="false" id="M_dnad_c" name="Deamino-NAD+" fbc:charge="-2" fbc:chemicalFormula="C21H24N6O15P2" />
      <species boundaryCondition="false" compartment="c" constant="false" hasOnlySubstanceUnits="false" id="M_dtdp_c" name="dTDP" fbc:charge="-3" fbc:chemicalFormula="C10H13N2O11P2" />
      <species boundaryCondition="false" compartment="c" constant="false" hasOnlySubstanceUnits="false" id="M_dttp_c" name="dTTP" fbc:charge="-4" fbc:chemicalFormula="C10H13N2O14P3" />
      <species boundaryCondition="false" compartment="c" constant="false" hasOnlySubstanceUnits="false" id="M_dtmp_c" name="dTMP" fbc:charge="-2" fbc:chemicalFormula="C10H13N2O8P" />
      <species boundaryCondition="false" compartment="c" constant="false" hasOnlySubstanceUnits="false" id="M_dudp_c" name="dUDP" fbc:charge="-3" fbc:chemicalFormula="C9H11N2O11P2" />
      <species boundaryCondition="false" compartment="c" constant="false" hasOnlySubstanceUnits="false" id="M_dutp_c" name="dUTP" fbc:charge="-4" fbc:chemicalFormula="C9H11N2O14P3" />
      <species boundaryCondition="false" compartment="c" constant="false" hasOnlySubstanceUnits="false" id="M_dump_c" name="dUMP" fbc:charge="-2" fbc:chemicalFormula="C9H11N2O8P" />
      <species boundaryCondition="false" compartment="c" constant="false" hasOnlySubstanceUnits="false" id="M_fdp_c" name="D-Fructose 1,6-bisphosphate" fbc:charge="-4" fbc:chemicalFormula="C6H10O12P2" />
      <species boundaryCondition="false" compartment="c" constant="false" hasOnlySubstanceUnits="false" id="M_f6p_c" name="D-Fructose 6-phosphate" fbc:charge="-2" fbc:chemicalFormula="C6H11O9P" />
      <species boundaryCondition="false" compartment="c" constant="false" hasOnlySubstanceUnits="false" id="M_fmn_c" name="FMN" fbc:charge="-2" fbc:chemicalFormula="C17H19N4O9P" />
      <species boundaryCondition="false" compartment="c" constant="false" hasOnlySubstanceUnits="false" id="M_fad_c" name="Flavin adenine dinucleotide oxidized" fbc:charge="-2" fbc:chemicalFormula="C27H31N9O15P2" />
      <species boundaryCondition="false" compartment="c" constant="false" hasOnlySubstanceUnits="false" id="M_glutrna_c" name="L-Glutamyl-tRNA(Glu)" fbc:charge="0" fbc:chemicalFormula="C5H7NO3R" />
      <species boundaryCondition="false" compartment="c" constant="false" hasOnlySubstanceUnits="false" id="M_glntrna_c" name="L-Glutaminyl-tRNA(Gln)" fbc:charge="1" fbc:chemicalFormula="C5H9N2O2R" />
      <species boundaryCondition="false" compartment="c" constant="false" hasOnlySubstanceUnits="false" id="M_trnaglu_c" name="tRNA (Glu)" fbc:charge="0" fbc:chemicalFormula="HOR" />
      <species boundaryCondition="false" compartment="c" constant="false" hasOnlySubstanceUnits="false" id="M_gly_c" name="Glycine" fbc:charge="0" fbc:chemicalFormula="C2H5NO2" />
      <species boundaryCondition="false" compartment="c" constant="false" hasOnlySubstanceUnits="false" id="M_trnagly_c" name="tRNA(Gly)" fbc:charge="0" fbc:chemicalFormula="HOR" />
      <species boundaryCondition="false" compartment="c" constant="false" hasOnlySubstanceUnits="false" id="M_glytrna_c" name="Glycyl-tRNA(Gly)" fbc:charge="1" fbc:chemicalFormula="C2H4NOR" />
      <species boundaryCondition="false" compartment="c" constant="false" hasOnlySubstanceUnits="false" id="M_itp_c" name="ITP" fbc:charge="-4" fbc:chemicalFormula="C10H11N4O14P3" />
      <species boundaryCondition="false" compartment="c" constant="false" hasOnlySubstanceUnits="false" id="M_nicrnt_c" name="Nicotinate D-ribonucleotide" fbc:charge="-2" fbc:chemicalFormula="C11H12NO9P" />
      <species boundaryCondition="false" compartment="c" constant="false" hasOnlySubstanceUnits="false" id="M_nmn_c" name="NMN" fbc:charge="-1" fbc:chemicalFormula="C11H14N2O8P" />
      <species boundaryCondition="false" compartment="c" constant="false" hasOnlySubstanceUnits="false" id="M_trnahis_c" name="tRNA(His)" fbc:charge="0" fbc:chemicalFormula="HOR" />
      <species boundaryCondition="false" compartment="c" constant="false" hasOnlySubstanceUnits="false" id="M_histrna_c" name="L-Histidyl-tRNA(His)" fbc:charge="1" fbc:chemicalFormula="C6H8N3OR" />
      <species boundaryCondition="false" compartment="c" constant="false" hasOnlySubstanceUnits="false" id="M_idp_c" name="IDP" fbc:charge="-3" fbc:chemicalFormula="C10H11N4O11P2" />
      <species boundaryCondition="false" compartment="c" constant="false" hasOnlySubstanceUnits="false" id="M_trnaile_c" name="tRNA(Ile)" fbc:charge="0" fbc:chemicalFormula="HOR" />
      <species boundaryCondition="false" compartment="c" constant="false" hasOnlySubstanceUnits="false" id="M_iletrna_c" name="L-Isoleucyl-tRNA(Ile)" fbc:charge="1" fbc:chemicalFormula="C6H12NOR" />
      <species boundaryCondition="false" compartment="c" constant="false" hasOnlySubstanceUnits="false" id="M_ins_c" name="Inosine" fbc:charge="0" fbc:chemicalFormula="C10H12N4O5" />
      <species boundaryCondition="false" compartment="c" constant="false" hasOnlySubstanceUnits="false" id="M_imp_c" name="IMP" fbc:charge="-2" fbc:chemicalFormula="C10H11N4O8P" />
      <species boundaryCondition="false" compartment="c" constant="false" hasOnlySubstanceUnits="false" id="M_trnaleu_c" name="tRNA(Leu)" fbc:charge="0" fbc:chemicalFormula="HOR" />
      <species boundaryCondition="false" compartment="c" constant="false" hasOnlySubstanceUnits="false" id="M_leutrna_c" name="L-Leucyl-tRNA(Leu)" fbc:charge="1" fbc:chemicalFormula="C6H12NOR" />
      <species boundaryCondition="false" compartment="c" constant="false" hasOnlySubstanceUnits="false" id="M_trnalys_c" name="tRNA(Lys)" fbc:charge="0" fbc:chemicalFormula="HOR" />
      <species boundaryCondition="false" compartment="c" constant="false" hasOnlySubstanceUnits="false" id="M_lystrna_c" name="L-Lysine-tRNA (Lys)" fbc:charge="2" fbc:chemicalFormula="C6H14N2OR" />
      <species boundaryCondition="false" compartment="c" constant="false" hasOnlySubstanceUnits="false" id="M_trnamet_c" name="tRNA(Met)" fbc:charge="0" fbc:chemicalFormula="HOR" />
      <species boundaryCondition="false" compartment="c" constant="false" hasOnlySubstanceUnits="false" id="M_trnaphe_c" name="tRNA(Phe)" fbc:charge="0" fbc:chemicalFormula="HOR" />
      <species boundaryCondition="false" compartment="c" constant="false" hasOnlySubstanceUnits="false" id="M_phetrna_c" name="L-Phenylalanyl-tRNA(Phe)" fbc:charge="1" fbc:chemicalFormula="C9H10NOR" />
      <species boundaryCondition="false" compartment="c" constant="false" hasOnlySubstanceUnits="false" id="M_trnapro_c" name="tRNA(Pro)" fbc:charge="0" fbc:chemicalFormula="HOR" />
      <species boundaryCondition="false" compartment="c" constant="false" hasOnlySubstanceUnits="false" id="M_protrna_c" name="L-Prolyl-tRNA(Pro)" fbc:charge="1" fbc:chemicalFormula="C5H8NOR" />
      <species boundaryCondition="false" compartment="c" constant="false" hasOnlySubstanceUnits="false" id="M_pydx5p_c" name="Pyridoxal 5'-phosphate" fbc:charge="-2" fbc:chemicalFormula="C8H8NO6P" />
      <species boundaryCondition="false" compartment="c" constant="false" hasOnlySubstanceUnits="false" id="M_r5p_c" name="alpha-D-Ribose 5-phosphate" fbc:charge="-2" fbc:chemicalFormula="C5H9O8P" />
      <species boundaryCondition="false" compartment="c" constant="false" hasOnlySubstanceUnits="false" id="M_trnaser_c" name="tRNA(Ser)" fbc:charge="0" fbc:chemicalFormula="HOR" />
      <species boundaryCondition="false" compartment="c" constant="false" hasOnlySubstanceUnits="false" id="M_sertrna_c" name="L-Seryl-tRNA(Ser)" fbc:charge="1" fbc:chemicalFormula="C3H6NO2R" />
      <species boundaryCondition="false" compartment="c" constant="false" hasOnlySubstanceUnits="false" id="M_thmpp_c" name="Thiamine diphosphate" fbc:charge="-2" fbc:chemicalFormula="C12H16N4O7P2S" />
      <species boundaryCondition="false" compartment="c" constant="false" hasOnlySubstanceUnits="false" id="M_trnathr_c" name="tRNA(Thr)" fbc:charge="0" fbc:chemicalFormula="HOR" />
      <species boundaryCondition="false" compartment="c" constant="false" hasOnlySubstanceUnits="false" id="M_thrtrna_c" name="L-Threonyl-tRNA(Thr)" fbc:charge="1" fbc:chemicalFormula="C4H8NO2R" />
      <species boundaryCondition="false" compartment="c" constant="false" hasOnlySubstanceUnits="false" id="M_trnatrp_c" name="tRNA(Trp)" fbc:charge="0" fbc:chemicalFormula="HOR" />
      <species boundaryCondition="false" compartment="c" constant="false" hasOnlySubstanceUnits="false" id="M_trptrna_c" name="L-Tryptophanyl-tRNA(Trp)" fbc:charge="1" fbc:chemicalFormula="C11H11N2OR" />
      <species boundaryCondition="false" compartment="c" constant="false" hasOnlySubstanceUnits="false" id="M_trnatyr_c" name="tRNA(Tyr)" fbc:charge="0" fbc:chemicalFormula="HOR" />
      <species boundaryCondition="false" compartment="c" constant="false" hasOnlySubstanceUnits="false" id="M_tyrtrna_c" name="L-Tyrosyl-tRNA(Tyr)" fbc:charge="1" fbc:chemicalFormula="C9H10NO2R" />
      <species boundaryCondition="false" compartment="c" constant="false" hasOnlySubstanceUnits="false" id="M_trnaval_c" name="tRNA(Val)" fbc:charge="0" fbc:chemicalFormula="HOR" />
      <species boundaryCondition="false" compartment="c" constant="false" hasOnlySubstanceUnits="false" id="M_valtrna_c" name="L-Valyl-tRNA(Val)" fbc:charge="1" fbc:chemicalFormula="C5H10NOR" />
      <species boundaryCondition="false" compartment="c" constant="false" hasOnlySubstanceUnits="false" id="M_uri_c" name="Uridine" fbc:charge="0" fbc:chemicalFormula="C9H12N2O6" />
      <species boundaryCondition="false" compartment="c" constant="false" hasOnlySubstanceUnits="false" id="M_btcoa_c" name="Butanoyl-CoA" fbc:charge="-4" fbc:chemicalFormula="C25H38N7O17P3S" />
      <species boundaryCondition="false" compartment="c" constant="false" hasOnlySubstanceUnits="false" id="M_butpi_c" name="Butanoyl phosphate" fbc:charge="-2" fbc:chemicalFormula="C4H7O5P" />
      <species boundaryCondition="false" compartment="c" constant="false" hasOnlySubstanceUnits="false" id="M_d12dg_c" name="diglucosyl-1,2 diacylglycerol" fbc:charge="0" fbc:chemicalFormula="C4636H8672O1500" />
      <species boundaryCondition="false" compartment="c" constant="false" hasOnlySubstanceUnits="false" id="M_t12dg_c" name="triglucosyl-1,2 diacylglycerol" fbc:charge="0" fbc:chemicalFormula="C5236H9672O2000" />
      <species boundaryCondition="false" compartment="c" constant="false" hasOnlySubstanceUnits="false" id="M_dad_DASH_2_c" name="Deoxyadenosine" fbc:charge="0" fbc:chemicalFormula="C10H13N5O3" />
      <species boundaryCondition="false" compartment="c" constant="false" hasOnlySubstanceUnits="false" id="M_2dr1p_c" name="2-Deoxy-D-ribose 1-phosphate" fbc:charge="-2" fbc:chemicalFormula="C5H9O7P" />
      <species boundaryCondition="false" compartment="c" constant="false" hasOnlySubstanceUnits="false" id="M_ditp_c" name="dITP" fbc:charge="-4" fbc:chemicalFormula="C10H11N4O13P3" />
      <species boundaryCondition="false" compartment="c" constant="false" hasOnlySubstanceUnits="false" id="M_dcyt_c" name="Deoxycytidine" fbc:charge="0" fbc:chemicalFormula="C9H13N3O4" />
      <species boundaryCondition="false" compartment="c" constant="false" hasOnlySubstanceUnits="false" id="M_duri_c" name="Deoxyuridine" fbc:charge="0" fbc:chemicalFormula="C9H12N2O5" />
      <species boundaryCondition="false" compartment="c" constant="false" hasOnlySubstanceUnits="false" id="M_dgsn_c" name="Deoxyguanosine" fbc:charge="0" fbc:chemicalFormula="C10H13N5O4" />
      <species boundaryCondition="false" compartment="c" constant="false" hasOnlySubstanceUnits="false" id="M_gua_c" name="Guanine" fbc:charge="0" fbc:chemicalFormula="C5H5N5O" />
      <species boundaryCondition="false" compartment="c" constant="false" hasOnlySubstanceUnits="false" id="M_dhf_c" name="7,8-Dihydrofolate" fbc:charge="-2" fbc:chemicalFormula="C19H19N7O6" />
      <species boundaryCondition="false" compartment="c" constant="false" hasOnlySubstanceUnits="false" id="M_din_c" name="Deoxyinosine" fbc:charge="0" fbc:chemicalFormula="C10H12N4O4" />
      <species boundaryCondition="false" compartment="c" constant="false" hasOnlySubstanceUnits="false" id="M_hxan_c" name="Hypoxanthine" fbc:charge="0" fbc:chemicalFormula="C5H4N4O" />
      <species boundaryCondition="false" compartment="c" constant="false" hasOnlySubstanceUnits="false" id="M_mlthf_c" name="5,10-Methylenetetrahydrofolate" fbc:charge="-2" fbc:chemicalFormula="C20H21N7O6" />
      <species boundaryCondition="false" compartment="c" constant="false" hasOnlySubstanceUnits="false" id="M_e4p_c" name="D-Erythrose 4-phosphate" fbc:charge="-2" fbc:chemicalFormula="C4H7O7P" />
      <species boundaryCondition="false" compartment="c" constant="false" hasOnlySubstanceUnits="false" id="M_xu5p_DASH_D_c" name="D-Xylulose 5-phosphate" fbc:charge="-2" fbc:chemicalFormula="C5H9O8P" />
      <species boundaryCondition="false" compartment="c" constant="false" hasOnlySubstanceUnits="false" id="M_glyald_c" name="D-Glyceraldehyde" fbc:charge="0" fbc:chemicalFormula="C3H6O3" />
      <species boundaryCondition="false" compartment="c" constant="false" hasOnlySubstanceUnits="false" id="M_g1p_c" name="D-Glucose 1-phosphate" fbc:charge="-2" fbc:chemicalFormula="C6H11O9P" />
      <species boundaryCondition="false" compartment="c" constant="false" hasOnlySubstanceUnits="false" id="M_g6p_DASH_B_c" name="beta-D-glucose 6-phosphate" fbc:charge="-2" fbc:chemicalFormula="C6H11O9P" />
      <species boundaryCondition="false" compartment="c" constant="false" hasOnlySubstanceUnits="false" id="M_gsn_c" name="Guanosine" fbc:charge="0" fbc:chemicalFormula="C10H13N5O5" />
      <species boundaryCondition="false" compartment="c" constant="false" hasOnlySubstanceUnits="false" id="M_xtp_c" name="XTP" fbc:charge="-4" fbc:chemicalFormula="C10H11N4O15P3" />
      <species boundaryCondition="false" compartment="c" constant="false" hasOnlySubstanceUnits="false" id="M_xan_c" name="Xanthine" fbc:charge="0" fbc:chemicalFormula="C5H4N4O2" />
      <species boundaryCondition="false" compartment="c" constant="false" hasOnlySubstanceUnits="false" id="M_methf_c" name="5,10-Methenyltetrahydrofolate" fbc:charge="-1" fbc:chemicalFormula="C20H20N7O6" />
      <species boundaryCondition="false" compartment="c" constant="false" hasOnlySubstanceUnits="false" id="M_h2o2_c" name="Hydrogen peroxide" fbc:charge="0" fbc:chemicalFormula="H2O2" />
      <species boundaryCondition="false" compartment="c" constant="false" hasOnlySubstanceUnits="false" id="M_metox_c" name="L-Methionine S-oxide" fbc:charge="0" fbc:chemicalFormula="C5H11NO3S" />
      <species boundaryCondition="false" compartment="c" constant="false" hasOnlySubstanceUnits="false" id="M_metox_DASH_R_c" name="L-methionine R-oxide" fbc:charge="0" fbc:chemicalFormula="C5H11NO3S" />
      <species boundaryCondition="false" compartment="c" constant="false" hasOnlySubstanceUnits="false" id="M_inost_c" name="myo-Inositol" fbc:charge="0" fbc:chemicalFormula="C6H12O6" />
      <species boundaryCondition="false" compartment="c" constant="false" hasOnlySubstanceUnits="false" id="M_man1p_c" name="D-Mannose 1-phosphate" fbc:charge="-2" fbc:chemicalFormula="C6H11O9P" />
      <species boundaryCondition="false" compartment="c" constant="false" hasOnlySubstanceUnits="false" id="M_ppcoa_c" name="Propanoyl-CoA" fbc:charge="-4" fbc:chemicalFormula="C24H36N7O17P3S" />
      <species boundaryCondition="false" compartment="c" constant="false" hasOnlySubstanceUnits="false" id="M_thym_c" name="Thymine" fbc:charge="0" fbc:chemicalFormula="C5H6N2O2" />
      <species boundaryCondition="false" compartment="c" constant="false" hasOnlySubstanceUnits="false" id="M_xtsn_c" name="Xanthosine" fbc:charge="0" fbc:chemicalFormula="C10H12N4O6" />
      <species boundaryCondition="false" compartment="c" constant="false" hasOnlySubstanceUnits="false" id="M_psd5p_c" name="Pseudouridine 5'-phosphate" fbc:charge="-2" fbc:chemicalFormula="C9H11N2O9P" />
      <species boundaryCondition="false" compartment="c" constant="false" hasOnlySubstanceUnits="false" id="M_s7p_c" name="Sedoheptulose 7-phosphate" fbc:charge="-2" fbc:chemicalFormula="C7H13O10P" />
      <species boundaryCondition="false" compartment="c" constant="false" hasOnlySubstanceUnits="false" id="M_ru5p_DASH_D_c" name="D-Ribulose 5-phosphate" fbc:charge="-2" fbc:chemicalFormula="C5H9O8P" />
      <species boundaryCondition="false" compartment="c" constant="false" hasOnlySubstanceUnits="false" id="M_udpgal_c" name="UDPgalactose" fbc:charge="-2" fbc:chemicalFormula="C15H22N2O17P2" />
      <species boundaryCondition="false" compartment="c" constant="false" hasOnlySubstanceUnits="false" id="M_udpgalfur_c" name="UDP-D-galacto-1,4-furanose" fbc:charge="-2" fbc:chemicalFormula="C15H22N2O17P2" />
    </listOfSpecies>
    <fbc:listOfGeneProducts>
      <fbc:geneProduct fbc:id="G_MG005" fbc:label="MG005" fbc:name="MG005" />
      <fbc:geneProduct fbc:id="G_MG006" fbc:label="MG006" fbc:name="MG006" />
      <fbc:geneProduct fbc:id="G_MG013" fbc:label="MG013" fbc:name="MG013" />
      <fbc:geneProduct fbc:id="G_MG021" fbc:label="MG021" fbc:name="MG021" />
      <fbc:geneProduct fbc:id="G_MG023" fbc:label="MG023" fbc:name="MG023" />
      <fbc:geneProduct fbc:id="G_MG025" fbc:label="MG025" fbc:name="MG025" />
      <fbc:geneProduct fbc:id="G_MG030" fbc:label="MG030" fbc:name="MG030" />
      <fbc:geneProduct fbc:id="G_MG033" fbc:label="MG033" fbc:name="MG033" />
      <fbc:geneProduct fbc:id="G_MG034" fbc:label="MG034" fbc:name="MG034" />
      <fbc:geneProduct fbc:id="G_MG035" fbc:label="MG035" fbc:name="MG035" />
      <fbc:geneProduct fbc:id="G_MG036" fbc:label="MG036" fbc:name="MG036" />
      <fbc:geneProduct fbc:id="G_MG037" fbc:label="MG037" fbc:name="MG037" />
      <fbc:geneProduct fbc:id="G_MG038" fbc:label="MG038" fbc:name="MG038" />
      <fbc:geneProduct fbc:id="G_MG041" fbc:label="MG041" fbc:name="MG041" />
      <fbc:geneProduct fbc:id="G_MG042" fbc:label="MG042" fbc:name="MG042" />
      <fbc:geneProduct fbc:id="G_MG043" fbc:label="MG043" fbc:name="MG043" />
      <fbc:geneProduct fbc:id="G_MG044" fbc:label="MG044" fbc:name="MG044" />
      <fbc:geneProduct fbc:id="G_MG047" fbc:label="MG047" fbc:name="MG047" />
      <fbc:geneProduct fbc:id="G_MG049" fbc:label="MG049" fbc:name="MG049" />
      <fbc:geneProduct fbc:id="G_MG050" fbc:label="MG050" fbc:name="MG050" />
      <fbc:geneProduct fbc:id="G_MG051" fbc:label="MG051" fbc:name="MG051" />
      <fbc:geneProduct fbc:id="G_MG052" fbc:label="MG052" fbc:name="MG052" />
      <fbc:geneProduct fbc:id="G_MG053" fbc:label="MG053" fbc:name="MG053" />
      <fbc:geneProduct fbc:id="G_MG058" fbc:label="MG058" fbc:name="MG058" />
      <fbc:geneProduct fbc:id="G_MG062" fbc:label="MG062" fbc:name="MG062" />
      <fbc:geneProduct fbc:id="G_MG063" fbc:label="MG063" fbc:name="MG063" />
      <fbc:geneProduct fbc:id="G_MG066" fbc:label="MG066" fbc:name="MG066" />
      <fbc:geneProduct fbc:id="G_MG069" fbc:label="MG069" fbc:name="MG069" />
      <fbc:geneProduct fbc:id="G_MG071" fbc:label="MG071" fbc:name="MG071" />
      <fbc:geneProduct fbc:id="G_MG075" fbc:label="MG075" fbc:name="MG075" />
      <fbc:geneProduct fbc:id="G_MG077" fbc:label="MG077" fbc:name="MG077" />
      <fbc:geneProduct fbc:id="G_MG078" fbc:label="MG078" fbc:name="MG078" />
      <fbc:geneProduct fbc:id="G_MG079" fbc:label="MG079" fbc:name="MG079" />
      <fbc:geneProduct fbc:id="G_MG080" fbc:label="MG080" fbc:name="MG080" />
      <fbc:geneProduct fbc:id="G_MG098" fbc:label="MG098" fbc:name="MG098" />
      <fbc:geneProduct fbc:id="G_MG099" fbc:label="MG099" fbc:name="MG099" />
      <fbc:geneProduct fbc:id="G_MG100" fbc:label="MG100" fbc:name="MG100" />
      <fbc:geneProduct fbc:id="G_MG102" fbc:label="MG102" fbc:name="MG102" />
      <fbc:geneProduct fbc:id="G_MG107" fbc:label="MG107" fbc:name="MG107" />
      <fbc:geneProduct fbc:id="G_MG111" fbc:label="MG111" fbc:name="MG111" />
      <fbc:geneProduct fbc:id="G_MG112" fbc:label="MG112" fbc:name="MG112" />
      <fbc:geneProduct fbc:id="G_MG113" fbc:label="MG113" fbc:name="MG113" />
      <fbc:geneProduct fbc:id="G_MG114" fbc:label="MG114" fbc:name="MG114" />
      <fbc:geneProduct fbc:id="G_MG118" fbc:label="MG118" fbc:name="MG118" />
      <fbc:geneProduct fbc:id="G_MG119" fbc:label="MG119" fbc:name="MG119" />
      <fbc:geneProduct fbc:id="G_MG124" fbc:label="MG124" fbc:name="MG124" />
      <fbc:geneProduct fbc:id="G_MG126" fbc:label="MG126" fbc:name="MG126" />
      <fbc:geneProduct fbc:id="G_MG128" fbc:label="MG128" fbc:name="MG128" />
      <fbc:geneProduct fbc:id="G_MG136" fbc:label="MG136" fbc:name="MG136" />
      <fbc:geneProduct fbc:id="G_MG137" fbc:label="MG137" fbc:name="MG137" />
      <fbc:geneProduct fbc:id="G_MG145" fbc:label="MG145" fbc:name="MG145" />
      <fbc:geneProduct fbc:id="G_MG171" fbc:label="MG171" fbc:name="MG171" />
      <fbc:geneProduct fbc:id="G_MG179" fbc:label="MG179" fbc:name="MG179" />
      <fbc:geneProduct fbc:id="G_MG180" fbc:label="MG180" fbc:name="MG180" />
      <fbc:geneProduct fbc:id="G_MG181" fbc:label="MG181" fbc:name="MG181" />
      <fbc:geneProduct fbc:id="G_MG187" fbc:label="MG187" fbc:name="MG187" />
      <fbc:geneProduct fbc:id="G_MG188" fbc:label="MG188" fbc:name="MG188" />
      <fbc:geneProduct fbc:id="G_MG189" fbc:label="MG189" fbc:name="MG189" />
      <fbc:geneProduct fbc:id="G_MG194" fbc:label="MG194" fbc:name="MG194" />
      <fbc:geneProduct fbc:id="G_MG195" fbc:label="MG195" fbc:name="MG195" />
      <fbc:geneProduct fbc:id="G_MG209" fbc:label="MG209" fbc:name="MG209" />
      <fbc:geneProduct fbc:id="G_MG212" fbc:label="MG212" fbc:name="MG212" />
      <fbc:geneProduct fbc:id="G_MG215" fbc:label="MG215" fbc:name="MG215" />
      <fbc:geneProduct fbc:id="G_MG216" fbc:label="MG216" fbc:name="MG216" />
      <fbc:geneProduct fbc:id="G_MG225" fbc:label="MG225" fbc:name="MG225" />
      <fbc:geneProduct fbc:id="G_MG226" fbc:label="MG226" fbc:name="MG226" />
      <fbc:geneProduct fbc:id="G_MG227" fbc:label="MG227" fbc:name="MG227" />
      <fbc:geneProduct fbc:id="G_MG228" fbc:label="MG228" fbc:name="MG228" />
      <fbc:geneProduct fbc:id="G_MG229" fbc:label="MG229" fbc:name="MG229" />
      <fbc:geneProduct fbc:id="G_MG230" fbc:label="MG230" fbc:name="MG230" />
      <fbc:geneProduct fbc:id="G_MG231" fbc:label="MG231" fbc:name="MG231" />
      <fbc:geneProduct fbc:id="G_MG240" fbc:label="MG240" fbc:name="MG240" />
      <fbc:geneProduct fbc:id="G_MG251" fbc:label="MG251" fbc:name="MG251" />
      <fbc:geneProduct fbc:id="G_MG253" fbc:label="MG253" fbc:name="MG253" />
      <fbc:geneProduct fbc:id="G_MG259" fbc:label="MG259" fbc:name="MG259" />
      <fbc:geneProduct fbc:id="G_MG260" fbc:label="MG260" fbc:name="MG260" />
      <fbc:geneProduct fbc:id="G_MG266" fbc:label="MG266" fbc:name="MG266" />
      <fbc:geneProduct fbc:id="G_MG271" fbc:label="MG271" fbc:name="MG271" />
      <fbc:geneProduct fbc:id="G_MG273" fbc:label="MG273" fbc:name="MG273" />
      <fbc:geneProduct fbc:id="G_MG274" fbc:label="MG274" fbc:name="MG274" />
      <fbc:geneProduct fbc:id="G_MG275" fbc:label="MG275" fbc:name="MG275" />
      <fbc:geneProduct fbc:id="G_MG276" fbc:label="MG276" fbc:name="MG276" />
      <fbc:geneProduct fbc:id="G_MG283" fbc:label="MG283" fbc:name="MG283" />
      <fbc:geneProduct fbc:id="G_MG292" fbc:label="MG292" fbc:name="MG292" />
      <fbc:geneProduct fbc:id="G_MG299" fbc:label="MG299" fbc:name="MG299" />
      <fbc:geneProduct fbc:id="G_MG300" fbc:label="MG300" fbc:name="MG300" />
      <fbc:geneProduct fbc:id="G_MG301" fbc:label="MG301" fbc:name="MG301" />
      <fbc:geneProduct fbc:id="G_MG323" fbc:label="MG323" fbc:name="MG323" />
      <fbc:geneProduct fbc:id="G_MG330" fbc:label="MG330" fbc:name="MG330" />
      <fbc:geneProduct fbc:id="G_MG334" fbc:label="MG334" fbc:name="MG334" />
      <fbc:geneProduct fbc:id="G_MG345" fbc:label="MG345" fbc:name="MG345" />
      <fbc:geneProduct fbc:id="G_MG351" fbc:label="MG351" fbc:name="MG351" />
      <fbc:geneProduct fbc:id="G_MG356" fbc:label="MG356" fbc:name="MG356" />
      <fbc:geneProduct fbc:id="G_MG357" fbc:label="MG357" fbc:name="MG357" />
      <fbc:geneProduct fbc:id="G_MG365" fbc:label="MG365" fbc:name="MG365" />
      <fbc:geneProduct fbc:id="G_MG370" fbc:label="MG370" fbc:name="MG370" />
      <fbc:geneProduct fbc:id="G_MG372" fbc:label="MG372" fbc:name="MG372" />
      <fbc:geneProduct fbc:id="G_MG375" fbc:label="MG375" fbc:name="MG375" />
      <fbc:geneProduct fbc:id="G_MG378" fbc:label="MG378" fbc:name="MG378" />
      <fbc:geneProduct fbc:id="G_MG382" fbc:label="MG382" fbc:name="MG382" />
      <fbc:geneProduct fbc:id="G_MG383" fbc:label="MG383" fbc:name="MG383" />
      <fbc:geneProduct fbc:id="G_MG394" fbc:label="MG394" fbc:name="MG394" />
      <fbc:geneProduct fbc:id="G_MG396" fbc:label="MG396" fbc:name="MG396" />
      <fbc:geneProduct fbc:id="G_MG399" fbc:label="MG399" fbc:name="MG399" />
      <fbc:geneProduct fbc:id="G_MG400" fbc:label="MG400" fbc:name="MG400" />
      <fbc:geneProduct fbc:id="G_MG401" fbc:label="MG401" fbc:name="MG401" />
      <fbc:geneProduct fbc:id="G_MG402" fbc:label="MG402" fbc:name="MG402" />
      <fbc:geneProduct fbc:id="G_MG403" fbc:label="MG403" fbc:name="MG403" />
      <fbc:geneProduct fbc:id="G_MG404" fbc:label="MG404" fbc:name="MG404" />
      <fbc:geneProduct fbc:id="G_MG405" fbc:label="MG405" fbc:name="MG405" />
      <fbc:geneProduct fbc:id="G_MG407" fbc:label="MG407" fbc:name="MG407" />
      <fbc:geneProduct fbc:id="G_MG408" fbc:label="MG408" fbc:name="MG408" />
      <fbc:geneProduct fbc:id="G_MG410" fbc:label="MG410" fbc:name="MG410" />
      <fbc:geneProduct fbc:id="G_MG411" fbc:label="MG411" fbc:name="MG411" />
      <fbc:geneProduct fbc:id="G_MG429" fbc:label="MG429" fbc:name="MG429" />
      <fbc:geneProduct fbc:id="G_MG430" fbc:label="MG430" fbc:name="MG430" />
      <fbc:geneProduct fbc:id="G_MG431" fbc:label="MG431" fbc:name="MG431" />
      <fbc:geneProduct fbc:id="G_MG434" fbc:label="MG434" fbc:name="MG434" />
      <fbc:geneProduct fbc:id="G_MG448" fbc:label="MG448" fbc:name="MG448" />
      <fbc:geneProduct fbc:id="G_MG453" fbc:label="MG453" fbc:name="MG453" />
      <fbc:geneProduct fbc:id="G_MG455" fbc:label="MG455" fbc:name="MG455" />
      <fbc:geneProduct fbc:id="G_MG458" fbc:label="MG458" fbc:name="MG458" />
      <fbc:geneProduct fbc:id="G_MG460" fbc:label="MG460" fbc:name="MG460" />
      <fbc:geneProduct fbc:id="G_MG462" fbc:label="MG462" fbc:name="MG462" />
      <fbc:geneProduct fbc:id="G_MG463" fbc:label="MG463" fbc:name="MG463" />
      <fbc:geneProduct fbc:id="G_s0001" fbc:label="s0001" fbc:name="s0001" />
    </fbc:listOfGeneProducts>
    <listOfReactions>
      <reaction fast="false" id="R_ACt6" name="acetate transport in/out via proton symport" reversible="true" fbc:lowerFluxBound="cobra_default_lb" fbc:upperFluxBound="cobra_default_ub">
        <listOfReactants>
          <speciesReference constant="true" species="M_h_e" stoichiometry="1" />
          <speciesReference constant="true" species="M_ac_e" stoichiometry="1" />
        </listOfReactants>
        <listOfProducts>
          <speciesReference constant="true" species="M_ac_c" stoichiometry="1" />
          <speciesReference constant="true" species="M_h_c" stoichiometry="1" />
        </listOfProducts>
      </reaction>
      <reaction fast="false" id="R_ACGApts" name="N-Acetyl-D-glucosamine transport via PEP:Pyr PTS" reversible="false" fbc:lowerFluxBound="cobra_0_bound" fbc:upperFluxBound="cobra_default_ub">
        <listOfReactants>
          <speciesReference constant="true" species="M_acgam_e" stoichiometry="1" />
          <speciesReference constant="true" species="M_pep_c" stoichiometry="1" />
        </listOfReactants>
        <listOfProducts>
          <speciesReference constant="true" species="M_pyr_c" stoichiometry="1" />
          <speciesReference constant="true" species="M_acgam6p_c" stoichiometry="1" />
        </listOfProducts>
        <fbc:geneProductAssociation>
          <fbc:and>
            <fbc:geneProductRef fbc:geneProduct="G_MG041" />
            <fbc:geneProductRef fbc:geneProduct="G_MG429" />
          </fbc:and>
        </fbc:geneProductAssociation>
      </reaction>
      <reaction fast="false" id="R_ACOAt" name="Acyl Coenzyme A transport" reversible="false" fbc:lowerFluxBound="cobra_0_bound" fbc:upperFluxBound="cobra_default_ub">
        <listOfReactants>
          <speciesReference constant="true" species="M_acoa_e" stoichiometry="1" />
        </listOfReactants>
        <listOfProducts>
          <speciesReference constant="true" species="M_acoa_c" stoichiometry="1" />
        </listOfProducts>
      </reaction>
      <reaction fast="false" id="R_ADEt2" name="adenine transport via proton symport (reversible)" reversible="true" fbc:lowerFluxBound="cobra_default_lb" fbc:upperFluxBound="cobra_default_ub">
        <listOfReactants>
          <speciesReference constant="true" species="M_h_e" stoichiometry="1" />
          <speciesReference constant="true" species="M_ade_e" stoichiometry="1" />
        </listOfReactants>
        <listOfProducts>
          <speciesReference constant="true" species="M_ade_c" stoichiometry="1" />
          <speciesReference constant="true" species="M_h_c" stoichiometry="1" />
        </listOfProducts>
      </reaction>
      <reaction fast="false" id="R_ATPS4r" name="ATP synthase (four protons for one ATP)" reversible="true" fbc:lowerFluxBound="cobra_default_lb" fbc:upperFluxBound="cobra_default_ub">
        <listOfReactants>
          <speciesReference constant="true" species="M_pi_c" stoichiometry="1" />
          <speciesReference constant="true" species="M_adp_c" stoichiometry="1" />
          <speciesReference constant="true" species="M_h_e" stoichiometry="4" />
        </listOfReactants>
        <listOfProducts>
          <speciesReference constant="true" species="M_h2o_c" stoichiometry="1" />
          <speciesReference constant="true" species="M_h_c" stoichiometry="3" />
          <speciesReference constant="true" species="M_atp_c" stoichiometry="1" />
        </listOfProducts>
        <fbc:geneProductAssociation>
          <fbc:and>
            <fbc:geneProductRef fbc:geneProduct="G_MG399" />
            <fbc:geneProductRef fbc:geneProduct="G_MG400" />
            <fbc:geneProductRef fbc:geneProduct="G_MG401" />
            <fbc:geneProductRef fbc:geneProduct="G_MG402" />
            <fbc:geneProductRef fbc:geneProduct="G_MG403" />
            <fbc:geneProductRef fbc:geneProduct="G_MG404" />
            <fbc:geneProductRef fbc:geneProduct="G_MG405" />
          </fbc:and>
        </fbc:geneProductAssociation>
      </reaction>
      <reaction fast="false" id="R_AKGt2" name="2-oxoglutarate transport in via proton symport" reversible="false" fbc:lowerFluxBound="cobra_0_bound" fbc:upperFluxBound="cobra_default_ub">
        <listOfReactants>
          <speciesReference constant="true" species="M_akg_e" stoichiometry="1" />
          <speciesReference constant="true" species="M_h_e" stoichiometry="1" />
        </listOfReactants>
        <listOfProducts>
          <speciesReference constant="true" species="M_akg_c" stoichiometry="1" />
          <speciesReference constant="true" species="M_h_c" stoichiometry="1" />
        </listOfProducts>
      </reaction>
      <reaction fast="false" id="R_DIPEPabc1" name="Dipeptide transport via ABC system (ala-asp)" reversible="false" fbc:lowerFluxBound="cobra_0_bound" fbc:upperFluxBound="cobra_default_ub">
        <listOfReactants>
          <speciesReference constant="true" species="M_h2o_c" stoichiometry="1" />
          <speciesReference constant="true" species="M_ala_DASH_L_DASH_asp_DASH_L_e" stoichiometry="1" />
          <speciesReference constant="true" species="M_atp_c" stoichiometry="1" />
        </listOfReactants>
        <listOfProducts>
          <speciesReference constant="true" species="M_pi_c" stoichiometry="1" />
          <speciesReference constant="true" species="M_ala_DASH_L_DASH_asp_DASH_L_c" stoichiometry="1" />
          <speciesReference constant="true" species="M_h_c" stoichiometry="1" />
          <speciesReference constant="true" species="M_adp_c" stoichiometry="1" />
        </listOfProducts>
        <fbc:geneProductAssociation>
          <fbc:and>
            <fbc:geneProductRef fbc:geneProduct="G_MG077" />
            <fbc:geneProductRef fbc:geneProduct="G_MG078" />
            <fbc:geneProductRef fbc:geneProduct="G_MG079" />
            <fbc:geneProductRef fbc:geneProduct="G_MG080" />
          </fbc:and>
        </fbc:geneProductAssociation>
      </reaction>
      <reaction fast="false" id="R_DIPEPabc2" name="Dipeptide transport via ABC system (ala-gln)" reversible="false" fbc:lowerFluxBound="cobra_0_bound" fbc:upperFluxBound="cobra_default_ub">
        <listOfReactants>
          <speciesReference constant="true" species="M_h2o_c" stoichiometry="1" />
          <speciesReference constant="true" species="M_atp_c" stoichiometry="1" />
          <speciesReference constant="true" species="M_ala_DASH_L_DASH_gln_DASH_L_e" stoichiometry="1" />
        </listOfReactants>
        <listOfProducts>
          <speciesReference constant="true" species="M_ala_DASH_L_DASH_gln_DASH_L_c" stoichiometry="1" />
          <speciesReference constant="true" species="M_h_c" stoichiometry="1" />
          <speciesReference constant="true" species="M_adp_c" stoichiometry="1" />
          <speciesReference constant="true" species="M_pi_c" stoichiometry="1" />
        </listOfProducts>
        <fbc:geneProductAssociation>
          <fbc:and>
            <fbc:geneProductRef fbc:geneProduct="G_MG077" />
            <fbc:geneProductRef fbc:geneProduct="G_MG078" />
            <fbc:geneProductRef fbc:geneProduct="G_MG079" />
            <fbc:geneProductRef fbc:geneProduct="G_MG080" />
          </fbc:and>
        </fbc:geneProductAssociation>
      </reaction>
      <reaction fast="false" id="R_DIPEPabc3" name="Dipeptide transport via ABC system (ala-glu)" reversible="false" fbc:lowerFluxBound="cobra_0_bound" fbc:upperFluxBound="cobra_default_ub">
        <listOfReactants>
          <speciesReference constant="true" species="M_h2o_c" stoichiometry="1" />
          <speciesReference constant="true" species="M_ala_DASH_L_DASH_glu_DASH_L_e" stoichiometry="1" />
          <speciesReference constant="true" species="M_atp_c" stoichiometry="1" />
        </listOfReactants>
        <listOfProducts>
          <speciesReference constant="true" species="M_pi_c" stoichiometry="1" />
          <speciesReference constant="true" species="M_h_c" stoichiometry="1" />
          <speciesReference constant="true" species="M_adp_c" stoichiometry="1" />
          <speciesReference constant="true" species="M_ala_DASH_L_DASH_glu_DASH_L_c" stoichiometry="1" />
        </listOfProducts>
        <fbc:geneProductAssociation>
          <fbc:and>
            <fbc:geneProductRef fbc:geneProduct="G_MG077" />
            <fbc:geneProductRef fbc:geneProduct="G_MG078" />
            <fbc:geneProductRef fbc:geneProduct="G_MG079" />
            <fbc:geneProductRef fbc:geneProduct="G_MG080" />
          </fbc:and>
        </fbc:geneProductAssociation>
      </reaction>
      <reaction fast="false" id="R_DIPEPabc5" name="Dipeptide transport via ABC system (ala-his)" reversible="false" fbc:lowerFluxBound="cobra_0_bound" fbc:upperFluxBound="cobra_default_ub">
        <listOfReactants>
          <speciesReference constant="true" species="M_h2o_c" stoichiometry="1" />
          <speciesReference constant="true" species="M_ala_DASH_L_DASH_his_DASH_L_e" stoichiometry="1" />
          <speciesReference constant="true" species="M_atp_c" stoichiometry="1" />
        </listOfReactants>
        <listOfProducts>
          <speciesReference constant="true" species="M_pi_c" stoichiometry="1" />
          <speciesReference constant="true" species="M_ala_DASH_L_DASH_his_DASH_L_c" stoichiometry="1" />
          <speciesReference constant="true" species="M_h_c" stoichiometry="1" />
          <speciesReference constant="true" species="M_adp_c" stoichiometry="1" />
        </listOfProducts>
        <fbc:geneProductAssociation>
          <fbc:and>
            <fbc:geneProductRef fbc:geneProduct="G_MG077" />
            <fbc:geneProductRef fbc:geneProduct="G_MG078" />
            <fbc:geneProductRef fbc:geneProduct="G_MG079" />
            <fbc:geneProductRef fbc:geneProduct="G_MG080" />
          </fbc:and>
        </fbc:geneProductAssociation>
      </reaction>
      <reaction fast="false" id="R_DIPEPabc6" name="Dipeptide transport via ABC system (ala-leu)" reversible="false" fbc:lowerFluxBound="cobra_0_bound" fbc:upperFluxBound="cobra_default_ub">
        <listOfReactants>
          <speciesReference constant="true" species="M_h2o_c" stoichiometry="1" />
          <speciesReference constant="true" species="M_ala_DASH_L_DASH_leu_DASH_L_e" stoichiometry="1" />
          <speciesReference constant="true" species="M_atp_c" stoichiometry="1" />
        </listOfReactants>
        <listOfProducts>
          <speciesReference constant="true" species="M_pi_c" stoichiometry="1" />
          <speciesReference constant="true" species="M_h_c" stoichiometry="1" />
          <speciesReference constant="true" species="M_adp_c" stoichiometry="1" />
          <speciesReference constant="true" species="M_ala_DASH_L_DASH_leu_DASH_L_c" stoichiometry="1" />
        </listOfProducts>
        <fbc:geneProductAssociation>
          <fbc:and>
            <fbc:geneProductRef fbc:geneProduct="G_MG077" />
            <fbc:geneProductRef fbc:geneProduct="G_MG078" />
            <fbc:geneProductRef fbc:geneProduct="G_MG079" />
            <fbc:geneProductRef fbc:geneProduct="G_MG080" />
          </fbc:and>
        </fbc:geneProductAssociation>
      </reaction>
      <reaction fast="false" id="R_DIPEPabc7" name="Dipeptide transport via ABC system (ala-thr)" reversible="false" fbc:lowerFluxBound="cobra_0_bound" fbc:upperFluxBound="cobra_default_ub">
        <listOfReactants>
          <speciesReference constant="true" species="M_h2o_c" stoichiometry="1" />
          <speciesReference constant="true" species="M_ala_DASH_L_DASH_thr_DASH_L_e" stoichiometry="1" />
          <speciesReference constant="true" species="M_atp_c" stoichiometry="1" />
        </listOfReactants>
        <listOfProducts>
          <speciesReference constant="true" species="M_pi_c" stoichiometry="1" />
          <speciesReference constant="true" species="M_h_c" stoichiometry="1" />
          <speciesReference constant="true" species="M_adp_c" stoichiometry="1" />
          <speciesReference constant="true" species="M_ala_DASH_L_DASH_thr_DASH_L_c" stoichiometry="1" />
        </listOfProducts>
        <fbc:geneProductAssociation>
          <fbc:and>
            <fbc:geneProductRef fbc:geneProduct="G_MG077" />
            <fbc:geneProductRef fbc:geneProduct="G_MG078" />
            <fbc:geneProductRef fbc:geneProduct="G_MG079" />
            <fbc:geneProductRef fbc:geneProduct="G_MG080" />
          </fbc:and>
        </fbc:geneProductAssociation>
      </reaction>
      <reaction fast="false" id="R_ARBTpts" name="arbutin transport via PEP:Pyr PTS" reversible="false" fbc:lowerFluxBound="cobra_0_bound" fbc:upperFluxBound="cobra_default_ub">
        <listOfReactants>
          <speciesReference constant="true" species="M_pep_c" stoichiometry="1" />
          <speciesReference constant="true" species="M_arbt_e" stoichiometry="1" />
        </listOfReactants>
        <listOfProducts>
          <speciesReference constant="true" species="M_pyr_c" stoichiometry="1" />
          <speciesReference constant="true" species="M_arbt6p_c" stoichiometry="1" />
        </listOfProducts>
        <fbc:geneProductAssociation>
          <fbc:and>
            <fbc:geneProductRef fbc:geneProduct="G_MG041" />
            <fbc:geneProductRef fbc:geneProduct="G_MG429" />
          </fbc:and>
        </fbc:geneProductAssociation>
      </reaction>
      <reaction fast="false" id="R_ARGt2" name="L-arginine transport in via proton symport" reversible="false" fbc:lowerFluxBound="cobra_0_bound" fbc:upperFluxBound="cobra_default_ub">
        <listOfReactants>
          <speciesReference constant="true" species="M_arg_DASH_L_e" stoichiometry="1" />
          <speciesReference constant="true" species="M_h_e" stoichiometry="1" />
        </listOfReactants>
        <listOfProducts>
          <speciesReference constant="true" species="M_arg_DASH_L_c" stoichiometry="1" />
          <speciesReference constant="true" species="M_h_c" stoichiometry="1" />
        </listOfProducts>
      </reaction>
      <reaction fast="false" id="R_ASNt2" name="L-asparagine transport in via proton symport" reversible="false" fbc:lowerFluxBound="cobra_0_bound" fbc:upperFluxBound="cobra_default_ub">
        <listOfReactants>
          <speciesReference constant="true" species="M_h_e" stoichiometry="1" />
          <speciesReference constant="true" species="M_asn_DASH_L_e" stoichiometry="1" />
        </listOfReactants>
        <listOfProducts>
          <speciesReference constant="true" species="M_asn_DASH_L_c" stoichiometry="1" />
          <speciesReference constant="true" species="M_h_c" stoichiometry="1" />
        </listOfProducts>
      </reaction>
      <reaction fast="false" id="R_CA2abc" name="calcium efflux  via ABC system" reversible="false" fbc:lowerFluxBound="cobra_0_bound" fbc:upperFluxBound="cobra_default_ub">
        <listOfReactants>
          <speciesReference constant="true" species="M_h2o_c" stoichiometry="1" />
          <speciesReference constant="true" species="M_ca2_e" stoichiometry="1" />
          <speciesReference constant="true" species="M_atp_c" stoichiometry="1" />
        </listOfReactants>
        <listOfProducts>
          <speciesReference constant="true" species="M_pi_c" stoichiometry="1" />
          <speciesReference constant="true" species="M_h_c" stoichiometry="1" />
          <speciesReference constant="true" species="M_adp_c" stoichiometry="1" />
          <speciesReference constant="true" species="M_ca2_c" stoichiometry="1" />
        </listOfProducts>
        <fbc:geneProductAssociation>
          <fbc:geneProductRef fbc:geneProduct="G_MG071" />
        </fbc:geneProductAssociation>
      </reaction>
      <reaction fast="false" id="R_DIPEPabc15" name="Dipeptide transport via ABC system (cgly)" reversible="false" fbc:lowerFluxBound="cobra_0_bound" fbc:upperFluxBound="cobra_default_ub">
        <listOfReactants>
          <speciesReference constant="true" species="M_h2o_c" stoichiometry="1" />
          <speciesReference constant="true" species="M_atp_c" stoichiometry="1" />
          <speciesReference constant="true" species="M_cgly_e" stoichiometry="1" />
        </listOfReactants>
        <listOfProducts>
          <speciesReference constant="true" species="M_pi_c" stoichiometry="1" />
          <speciesReference constant="true" species="M_h_c" stoichiometry="1" />
          <speciesReference constant="true" species="M_adp_c" stoichiometry="1" />
          <speciesReference constant="true" species="M_cgly_c" stoichiometry="1" />
        </listOfProducts>
        <fbc:geneProductAssociation>
          <fbc:and>
            <fbc:geneProductRef fbc:geneProduct="G_MG077" />
            <fbc:geneProductRef fbc:geneProduct="G_MG078" />
            <fbc:geneProductRef fbc:geneProduct="G_MG079" />
            <fbc:geneProductRef fbc:geneProduct="G_MG080" />
          </fbc:and>
        </fbc:geneProductAssociation>
      </reaction>
      <reaction fast="false" id="R_Coabc" name="Cobalt transport via ABC system" reversible="false" fbc:lowerFluxBound="cobra_0_bound" fbc:upperFluxBound="cobra_default_ub">
        <listOfReactants>
          <speciesReference constant="true" species="M_h2o_c" stoichiometry="1" />
          <speciesReference constant="true" species="M_cobalt2_e" stoichiometry="1" />
          <speciesReference constant="true" species="M_atp_c" stoichiometry="1" />
        </listOfReactants>
        <listOfProducts>
          <speciesReference constant="true" species="M_pi_c" stoichiometry="1" />
          <speciesReference constant="true" species="M_cobalt2_c" stoichiometry="1" />
          <speciesReference constant="true" species="M_adp_c" stoichiometry="1" />
          <speciesReference constant="true" species="M_h_c" stoichiometry="1" />
        </listOfProducts>
        <fbc:geneProductAssociation>
          <fbc:and>
            <fbc:geneProductRef fbc:geneProduct="G_MG179" />
            <fbc:geneProductRef fbc:geneProduct="G_MG180" />
            <fbc:geneProductRef fbc:geneProduct="G_MG181" />
          </fbc:and>
        </fbc:geneProductAssociation>
      </reaction>
      <reaction fast="false" id="R_Cuabc" name="Copper transport via ABC system" reversible="false" fbc:lowerFluxBound="cobra_0_bound" fbc:upperFluxBound="cobra_default_ub">
        <listOfReactants>
          <speciesReference constant="true" species="M_h2o_c" stoichiometry="1" />
          <speciesReference constant="true" species="M_atp_c" stoichiometry="1" />
          <speciesReference constant="true" species="M_cu2_e" stoichiometry="1" />
        </listOfReactants>
        <listOfProducts>
          <speciesReference constant="true" species="M_cu2_c" stoichiometry="1" />
          <speciesReference constant="true" species="M_pi_c" stoichiometry="1" />
          <speciesReference constant="true" species="M_h_c" stoichiometry="1" />
          <speciesReference constant="true" species="M_adp_c" stoichiometry="1" />
        </listOfProducts>
      </reaction>
      <reaction fast="false" id="R_FE2abc" name="iron (II) transport via ABC system" reversible="false" fbc:lowerFluxBound="cobra_0_bound" fbc:upperFluxBound="cobra_default_ub">
        <listOfReactants>
          <speciesReference constant="true" species="M_h2o_c" stoichiometry="1" />
          <speciesReference constant="true" species="M_atp_c" stoichiometry="1" />
          <speciesReference constant="true" species="M_fe2_e" stoichiometry="1" />
        </listOfReactants>
        <listOfProducts>
          <speciesReference constant="true" species="M_pi_c" stoichiometry="1" />
          <speciesReference constant="true" species="M_fe2_c" stoichiometry="1" />
          <speciesReference constant="true" species="M_h_c" stoichiometry="1" />
          <speciesReference constant="true" species="M_adp_c" stoichiometry="1" />
        </listOfProducts>
      </reaction>
      <reaction fast="false" id="R_FE3abc" name="iron (III) transport via ABC system" reversible="false" fbc:lowerFluxBound="cobra_0_bound" fbc:upperFluxBound="cobra_default_ub">
        <listOfReactants>
          <speciesReference constant="true" species="M_h2o_c" stoichiometry="1" />
          <speciesReference constant="true" species="M_atp_c" stoichiometry="1" />
          <speciesReference constant="true" species="M_fe3_e" stoichiometry="1" />
        </listOfReactants>
        <listOfProducts>
          <speciesReference constant="true" species="M_pi_c" stoichiometry="1" />
          <speciesReference constant="true" species="M_fe3_c" stoichiometry="1" />
          <speciesReference constant="true" species="M_adp_c" stoichiometry="1" />
          <speciesReference constant="true" species="M_h_c" stoichiometry="1" />
        </listOfProducts>
      </reaction>
      <reaction fast="false" id="R_GALabc" name="D-galactose transport via ABC system" reversible="false" fbc:lowerFluxBound="cobra_0_bound" fbc:upperFluxBound="cobra_default_ub">
        <listOfReactants>
          <speciesReference constant="true" species="M_h2o_c" stoichiometry="1" />
          <speciesReference constant="true" species="M_atp_c" stoichiometry="1" />
          <speciesReference constant="true" species="M_gal_e" stoichiometry="1" />
        </listOfReactants>
        <listOfProducts>
          <speciesReference constant="true" species="M_pi_c" stoichiometry="1" />
          <speciesReference constant="true" species="M_h_c" stoichiometry="1" />
          <speciesReference constant="true" species="M_adp_c" stoichiometry="1" />
          <speciesReference constant="true" species="M_gal_c" stoichiometry="1" />
        </listOfProducts>
        <fbc:geneProductAssociation>
          <fbc:geneProductRef fbc:geneProduct="G_MG119" />
        </fbc:geneProductAssociation>
      </reaction>
      <reaction fast="false" id="R_DIPEPabc8" name="Dipeptide transport via ABC system (gly-asn)" reversible="false" fbc:lowerFluxBound="cobra_0_bound" fbc:upperFluxBound="cobra_default_ub">
        <listOfReactants>
          <speciesReference constant="true" species="M_h2o_c" stoichiometry="1" />
          <speciesReference constant="true" species="M_atp_c" stoichiometry="1" />
          <speciesReference constant="true" species="M_gly_DASH_asn_DASH_L_e" stoichiometry="1" />
        </listOfReactants>
        <listOfProducts>
          <speciesReference constant="true" species="M_pi_c" stoichiometry="1" />
          <speciesReference constant="true" species="M_h_c" stoichiometry="1" />
          <speciesReference constant="true" species="M_adp_c" stoichiometry="1" />
          <speciesReference constant="true" species="M_gly_DASH_asn_DASH_L_c" stoichiometry="1" />
        </listOfProducts>
        <fbc:geneProductAssociation>
          <fbc:and>
            <fbc:geneProductRef fbc:geneProduct="G_MG077" />
            <fbc:geneProductRef fbc:geneProduct="G_MG078" />
            <fbc:geneProductRef fbc:geneProduct="G_MG079" />
            <fbc:geneProductRef fbc:geneProduct="G_MG080" />
          </fbc:and>
        </fbc:geneProductAssociation>
      </reaction>
      <reaction fast="false" id="R_DIPEPabc13" name="Dipeptide transport via ABC system (gly-asp)" reversible="false" fbc:lowerFluxBound="cobra_0_bound" fbc:upperFluxBound="cobra_default_ub">
        <listOfReactants>
          <speciesReference constant="true" species="M_h2o_c" stoichiometry="1" />
          <speciesReference constant="true" species="M_gly_DASH_asp_DASH_L_e" stoichiometry="1" />
          <speciesReference constant="true" species="M_atp_c" stoichiometry="1" />
        </listOfReactants>
        <listOfProducts>
          <speciesReference constant="true" species="M_pi_c" stoichiometry="1" />
          <speciesReference constant="true" species="M_h_c" stoichiometry="1" />
          <speciesReference constant="true" species="M_adp_c" stoichiometry="1" />
          <speciesReference constant="true" species="M_gly_DASH_asp_DASH_L_c" stoichiometry="1" />
        </listOfProducts>
        <fbc:geneProductAssociation>
          <fbc:and>
            <fbc:geneProductRef fbc:geneProduct="G_MG077" />
            <fbc:geneProductRef fbc:geneProduct="G_MG078" />
            <fbc:geneProductRef fbc:geneProduct="G_MG079" />
            <fbc:geneProductRef fbc:geneProduct="G_MG080" />
          </fbc:and>
        </fbc:geneProductAssociation>
      </reaction>
      <reaction fast="false" id="R_DIPEPabc9" name="Dipeptide transport via ABC system (gly-gln)" reversible="false" fbc:lowerFluxBound="cobra_0_bound" fbc:upperFluxBound="cobra_default_ub">
        <listOfReactants>
          <speciesReference constant="true" species="M_h2o_c" stoichiometry="1" />
          <speciesReference constant="true" species="M_gly_DASH_gln_DASH_L_e" stoichiometry="1" />
          <speciesReference constant="true" species="M_atp_c" stoichiometry="1" />
        </listOfReactants>
        <listOfProducts>
          <speciesReference constant="true" species="M_pi_c" stoichiometry="1" />
          <speciesReference constant="true" species="M_h_c" stoichiometry="1" />
          <speciesReference constant="true" species="M_adp_c" stoichiometry="1" />
          <speciesReference constant="true" species="M_gly_DASH_gln_DASH_L_c" stoichiometry="1" />
        </listOfProducts>
        <fbc:geneProductAssociation>
          <fbc:and>
            <fbc:geneProductRef fbc:geneProduct="G_MG077" />
            <fbc:geneProductRef fbc:geneProduct="G_MG078" />
            <fbc:geneProductRef fbc:geneProduct="G_MG079" />
            <fbc:geneProductRef fbc:geneProduct="G_MG080" />
          </fbc:and>
        </fbc:geneProductAssociation>
      </reaction>
      <reaction fast="false" id="R_DIPEPabc10" name="Dipeptide transport via ABC system (gly-glu)" reversible="false" fbc:lowerFluxBound="cobra_0_bound" fbc:upperFluxBound="cobra_default_ub">
        <listOfReactants>
          <speciesReference constant="true" species="M_h2o_c" stoichiometry="1" />
          <speciesReference constant="true" species="M_atp_c" stoichiometry="1" />
          <speciesReference constant="true" species="M_gly_DASH_glu_DASH_L_e" stoichiometry="1" />
        </listOfReactants>
        <listOfProducts>
          <speciesReference constant="true" species="M_pi_c" stoichiometry="1" />
          <speciesReference constant="true" species="M_h_c" stoichiometry="1" />
          <speciesReference constant="true" species="M_adp_c" stoichiometry="1" />
          <speciesReference constant="true" species="M_gly_DASH_glu_DASH_L_c" stoichiometry="1" />
        </listOfProducts>
        <fbc:geneProductAssociation>
          <fbc:and>
            <fbc:geneProductRef fbc:geneProduct="G_MG077" />
            <fbc:geneProductRef fbc:geneProduct="G_MG078" />
            <fbc:geneProductRef fbc:geneProduct="G_MG079" />
            <fbc:geneProductRef fbc:geneProduct="G_MG080" />
          </fbc:and>
        </fbc:geneProductAssociation>
      </reaction>
      <reaction fast="false" id="R_DIPEPabc11" name="Dipeptide transport via ABC system (gly-met)" reversible="false" fbc:lowerFluxBound="cobra_0_bound" fbc:upperFluxBound="cobra_default_ub">
        <listOfReactants>
          <speciesReference constant="true" species="M_h2o_c" stoichiometry="1" />
          <speciesReference constant="true" species="M_gly_DASH_met_DASH_L_e" stoichiometry="1" />
          <speciesReference constant="true" species="M_atp_c" stoichiometry="1" />
        </listOfReactants>
        <listOfProducts>
          <speciesReference constant="true" species="M_pi_c" stoichiometry="1" />
          <speciesReference constant="true" species="M_h_c" stoichiometry="1" />
          <speciesReference constant="true" species="M_adp_c" stoichiometry="1" />
          <speciesReference constant="true" species="M_gly_DASH_met_DASH_L_c" stoichiometry="1" />
        </listOfProducts>
        <fbc:geneProductAssociation>
          <fbc:and>
            <fbc:geneProductRef fbc:geneProduct="G_MG077" />
            <fbc:geneProductRef fbc:geneProduct="G_MG078" />
            <fbc:geneProductRef fbc:geneProduct="G_MG079" />
            <fbc:geneProductRef fbc:geneProduct="G_MG080" />
          </fbc:and>
        </fbc:geneProductAssociation>
      </reaction>
      <reaction fast="false" id="R_DIPEPabc14" name="Dipeptide transport via ABC system (gly-pro-L)" reversible="false" fbc:lowerFluxBound="cobra_0_bound" fbc:upperFluxBound="cobra_default_ub">
        <listOfReactants>
          <speciesReference constant="true" species="M_h2o_c" stoichiometry="1" />
          <speciesReference constant="true" species="M_atp_c" stoichiometry="1" />
          <speciesReference constant="true" species="M_gly_DASH_pro_DASH_L_e" stoichiometry="1" />
        </listOfReactants>
        <listOfProducts>
          <speciesReference constant="true" species="M_gly_DASH_pro_DASH_L_c" stoichiometry="1" />
          <speciesReference constant="true" species="M_pi_c" stoichiometry="1" />
          <speciesReference constant="true" species="M_h_c" stoichiometry="1" />
          <speciesReference constant="true" species="M_adp_c" stoichiometry="1" />
        </listOfProducts>
        <fbc:geneProductAssociation>
          <fbc:and>
            <fbc:geneProductRef fbc:geneProduct="G_MG077" />
            <fbc:geneProductRef fbc:geneProduct="G_MG078" />
            <fbc:geneProductRef fbc:geneProduct="G_MG079" />
            <fbc:geneProductRef fbc:geneProduct="G_MG080" />
          </fbc:and>
        </fbc:geneProductAssociation>
      </reaction>
      <reaction fast="false" id="R_GLYC3Pabc" name="sn-Glycerol 3-phosphate transport via ABC system" reversible="false" fbc:lowerFluxBound="cobra_0_bound" fbc:upperFluxBound="cobra_default_ub">
        <listOfReactants>
          <speciesReference constant="true" species="M_h2o_c" stoichiometry="1" />
          <speciesReference constant="true" species="M_atp_c" stoichiometry="1" />
          <speciesReference constant="true" species="M_glyc3p_e" stoichiometry="1" />
        </listOfReactants>
        <listOfProducts>
          <speciesReference constant="true" species="M_glyc3p_c" stoichiometry="1" />
          <speciesReference constant="true" species="M_pi_c" stoichiometry="1" />
          <speciesReference constant="true" species="M_h_c" stoichiometry="1" />
          <speciesReference constant="true" species="M_adp_c" stoichiometry="1" />
        </listOfProducts>
        <fbc:geneProductAssociation>
          <fbc:and>
            <fbc:geneProductRef fbc:geneProduct="G_MG187" />
            <fbc:geneProductRef fbc:geneProduct="G_MG188" />
            <fbc:geneProductRef fbc:geneProduct="G_MG189" />
          </fbc:and>
        </fbc:geneProductAssociation>
      </reaction>
      <reaction fast="false" id="R_DIPEPabc12" name="Dipeptide transport via ABC system (met-ala)" reversible="false" fbc:lowerFluxBound="cobra_0_bound" fbc:upperFluxBound="cobra_default_ub">
        <listOfReactants>
          <speciesReference constant="true" species="M_h2o_c" stoichiometry="1" />
          <speciesReference constant="true" species="M_atp_c" stoichiometry="1" />
          <speciesReference constant="true" species="M_met_DASH_L_DASH_ala_DASH_L_e" stoichiometry="1" />
        </listOfReactants>
        <listOfProducts>
          <speciesReference constant="true" species="M_met_DASH_L_DASH_ala_DASH_L_c" stoichiometry="1" />
          <speciesReference constant="true" species="M_pi_c" stoichiometry="1" />
          <speciesReference constant="true" species="M_h_c" stoichiometry="1" />
          <speciesReference constant="true" species="M_adp_c" stoichiometry="1" />
        </listOfProducts>
        <fbc:geneProductAssociation>
          <fbc:and>
            <fbc:geneProductRef fbc:geneProduct="G_MG077" />
            <fbc:geneProductRef fbc:geneProduct="G_MG078" />
            <fbc:geneProductRef fbc:geneProduct="G_MG079" />
            <fbc:geneProductRef fbc:geneProduct="G_MG080" />
          </fbc:and>
        </fbc:geneProductAssociation>
      </reaction>
      <reaction fast="false" id="R_MNabc" name="manganese transport via ABC system" reversible="false" fbc:lowerFluxBound="cobra_0_bound" fbc:upperFluxBound="cobra_default_ub">
        <listOfReactants>
          <speciesReference constant="true" species="M_h2o_c" stoichiometry="1" />
          <speciesReference constant="true" species="M_atp_c" stoichiometry="1" />
          <speciesReference constant="true" species="M_mn2_e" stoichiometry="1" />
        </listOfReactants>
        <listOfProducts>
          <speciesReference constant="true" species="M_mn2_c" stoichiometry="1" />
          <speciesReference constant="true" species="M_pi_c" stoichiometry="1" />
          <speciesReference constant="true" species="M_h_c" stoichiometry="1" />
          <speciesReference constant="true" species="M_adp_c" stoichiometry="1" />
        </listOfProducts>
      </reaction>
      <reaction fast="false" id="R_MOBDabc" name="molybdate transport via ABC system" reversible="false" fbc:lowerFluxBound="cobra_0_bound" fbc:upperFluxBound="cobra_default_ub">
        <listOfReactants>
          <speciesReference constant="true" species="M_h2o_c" stoichiometry="1" />
          <speciesReference constant="true" species="M_atp_c" stoichiometry="1" />
          <speciesReference constant="true" species="M_mobd_e" stoichiometry="1" />
        </listOfReactants>
        <listOfProducts>
          <speciesReference constant="true" species="M_mobd_c" stoichiometry="1" />
          <speciesReference constant="true" species="M_pi_c" stoichiometry="1" />
          <speciesReference constant="true" species="M_h_c" stoichiometry="1" />
          <speciesReference constant="true" species="M_adp_c" stoichiometry="1" />
        </listOfProducts>
      </reaction>
      <reaction fast="false" id="R_NIabc" name="nickel transport via ABC system" reversible="false" fbc:lowerFluxBound="cobra_0_bound" fbc:upperFluxBound="cobra_default_ub">
        <listOfReactants>
          <speciesReference constant="true" species="M_h2o_c" stoichiometry="1" />
          <speciesReference constant="true" species="M_ni2_e" stoichiometry="1" />
          <speciesReference constant="true" species="M_atp_c" stoichiometry="1" />
        </listOfReactants>
        <listOfProducts>
          <speciesReference constant="true" species="M_pi_c" stoichiometry="1" />
          <speciesReference constant="true" species="M_h_c" stoichiometry="1" />
          <speciesReference constant="true" species="M_adp_c" stoichiometry="1" />
          <speciesReference constant="true" species="M_ni2_c" stoichiometry="1" />
        </listOfProducts>
        <fbc:geneProductAssociation>
          <fbc:and>
            <fbc:geneProductRef fbc:geneProduct="G_MG077" />
            <fbc:geneProductRef fbc:geneProduct="G_MG079" />
          </fbc:and>
        </fbc:geneProductAssociation>
      </reaction>
      <reaction fast="false" id="R_PIabc" name="phosphate transport via ABC system" reversible="false" fbc:lowerFluxBound="cobra_0_bound" fbc:upperFluxBound="cobra_default_ub">
        <listOfReactants>
          <speciesReference constant="true" species="M_h2o_c" stoichiometry="1" />
          <speciesReference constant="true" species="M_atp_c" stoichiometry="1" />
          <speciesReference constant="true" species="M_pi_e" stoichiometry="1" />
        </listOfReactants>
        <listOfProducts>
          <speciesReference constant="true" species="M_pi_c" stoichiometry="2" />
          <speciesReference constant="true" species="M_h_c" stoichiometry="1" />
          <speciesReference constant="true" species="M_adp_c" stoichiometry="1" />
        </listOfProducts>
        <fbc:geneProductAssociation>
          <fbc:and>
            <fbc:geneProductRef fbc:geneProduct="G_MG410" />
            <fbc:geneProductRef fbc:geneProduct="G_MG411" />
          </fbc:and>
        </fbc:geneProductAssociation>
      </reaction>
      <reaction fast="false" id="R_PTRCabc" name="putrescine transport via ABC system" reversible="false" fbc:lowerFluxBound="cobra_0_bound" fbc:upperFluxBound="cobra_default_ub">
        <listOfReactants>
          <speciesReference constant="true" species="M_h2o_c" stoichiometry="1" />
          <speciesReference constant="true" species="M_ptrc_e" stoichiometry="1" />
          <speciesReference constant="true" species="M_atp_c" stoichiometry="1" />
        </listOfReactants>
        <listOfProducts>
          <speciesReference constant="true" species="M_pi_c" stoichiometry="1" />
          <speciesReference constant="true" species="M_h_c" stoichiometry="1" />
          <speciesReference constant="true" species="M_adp_c" stoichiometry="1" />
          <speciesReference constant="true" species="M_ptrc_c" stoichiometry="1" />
        </listOfProducts>
        <fbc:geneProductAssociation>
          <fbc:and>
            <fbc:geneProductRef fbc:geneProduct="G_MG042" />
            <fbc:geneProductRef fbc:geneProduct="G_MG043" />
            <fbc:geneProductRef fbc:geneProduct="G_MG044" />
          </fbc:and>
        </fbc:geneProductAssociation>
      </reaction>
      <reaction fast="false" id="R_RIBabc" name="D-ribose transport via ABC system" reversible="false" fbc:lowerFluxBound="cobra_0_bound" fbc:upperFluxBound="cobra_default_ub">
        <listOfReactants>
          <speciesReference constant="true" species="M_h2o_c" stoichiometry="1" />
          <speciesReference constant="true" species="M_atp_c" stoichiometry="1" />
          <speciesReference constant="true" species="M_rib_DASH_D_e" stoichiometry="1" />
        </listOfReactants>
        <listOfProducts>
          <speciesReference constant="true" species="M_pi_c" stoichiometry="1" />
          <speciesReference constant="true" species="M_rib_DASH_D_c" stoichiometry="1" />
          <speciesReference constant="true" species="M_adp_c" stoichiometry="1" />
          <speciesReference constant="true" species="M_h_c" stoichiometry="1" />
        </listOfProducts>
        <fbc:geneProductAssociation>
          <fbc:geneProductRef fbc:geneProduct="G_MG119" />
        </fbc:geneProductAssociation>
      </reaction>
      <reaction fast="false" id="R_SPMDabc" name="spermidine transport via ABC system" reversible="false" fbc:lowerFluxBound="cobra_0_bound" fbc:upperFluxBound="cobra_default_ub">
        <listOfReactants>
          <speciesReference constant="true" species="M_h2o_c" stoichiometry="1" />
          <speciesReference constant="true" species="M_spmd_e" stoichiometry="1" />
          <speciesReference constant="true" species="M_atp_c" stoichiometry="1" />
        </listOfReactants>
        <listOfProducts>
          <speciesReference constant="true" species="M_pi_c" stoichiometry="1" />
          <speciesReference constant="true" species="M_spmd_c" stoichiometry="1" />
          <speciesReference constant="true" species="M_adp_c" stoichiometry="1" />
          <speciesReference constant="true" species="M_h_c" stoichiometry="1" />
        </listOfProducts>
        <fbc:geneProductAssociation>
          <fbc:and>
            <fbc:geneProductRef fbc:geneProduct="G_MG042" />
            <fbc:geneProductRef fbc:geneProduct="G_MG043" />
            <fbc:geneProductRef fbc:geneProduct="G_MG044" />
          </fbc:and>
        </fbc:geneProductAssociation>
      </reaction>
      <reaction fast="false" id="R_MG2abc" name="Magnesium transport" reversible="false" fbc:lowerFluxBound="cobra_0_bound" fbc:upperFluxBound="cobra_default_ub">
        <listOfReactants>
          <speciesReference constant="true" species="M_h2o_c" stoichiometry="1" />
          <speciesReference constant="true" species="M_mg2_e" stoichiometry="1" />
          <speciesReference constant="true" species="M_atp_c" stoichiometry="1" />
        </listOfReactants>
        <listOfProducts>
          <speciesReference constant="true" species="M_pi_c" stoichiometry="1" />
          <speciesReference constant="true" species="M_h_c" stoichiometry="1" />
          <speciesReference constant="true" species="M_adp_c" stoichiometry="1" />
          <speciesReference constant="true" species="M_mg2_c" stoichiometry="1" />
        </listOfProducts>
      </reaction>
      <reaction fast="false" id="R_DM_C03153_c" name="N5-Methyl-L-glutamine drain" reversible="false" fbc:lowerFluxBound="cobra_0_bound" fbc:upperFluxBound="cobra_default_ub">
        <listOfReactants>
          <speciesReference constant="true" species="M_C03153_c" stoichiometry="1" />
        </listOfReactants>
      </reaction>
      <reaction fast="false" id="R_CELBpts" name="cellobiose transport via PEP:Pyr PTS" reversible="false" fbc:lowerFluxBound="cobra_0_bound" fbc:upperFluxBound="cobra_default_ub">
        <listOfReactants>
          <speciesReference constant="true" species="M_pep_c" stoichiometry="1" />
          <speciesReference constant="true" species="M_cellb_e" stoichiometry="1" />
        </listOfReactants>
        <listOfProducts>
          <speciesReference constant="true" species="M_pyr_c" stoichiometry="1" />
          <speciesReference constant="true" species="M_6pgg_c" stoichiometry="1" />
        </listOfProducts>
        <fbc:geneProductAssociation>
          <fbc:and>
            <fbc:geneProductRef fbc:geneProduct="G_MG041" />
            <fbc:geneProductRef fbc:geneProduct="G_MG429" />
          </fbc:and>
        </fbc:geneProductAssociation>
      </reaction>
      <reaction fast="false" id="R_Clt" name="chlorideion transport out via diffusion" reversible="true" fbc:lowerFluxBound="cobra_default_lb" fbc:upperFluxBound="cobra_default_ub">
        <listOfReactants>
          <speciesReference constant="true" species="M_cl_e" stoichiometry="1" />
        </listOfReactants>
        <listOfProducts>
          <speciesReference constant="true" species="M_cl_c" stoichiometry="1" />
        </listOfProducts>
      </reaction>
      <reaction fast="false" id="R_CO2t" name="CO2 transporter via diffusion" reversible="true" fbc:lowerFluxBound="cobra_default_lb" fbc:upperFluxBound="cobra_default_ub">
        <listOfReactants>
          <speciesReference constant="true" species="M_co2_e" stoichiometry="1" />
        </listOfReactants>
        <listOfProducts>
          <speciesReference constant="true" species="M_co2_c" stoichiometry="1" />
        </listOfProducts>
        <fbc:geneProductAssociation>
          <fbc:geneProductRef fbc:geneProduct="G_s0001" />
        </fbc:geneProductAssociation>
      </reaction>
      <reaction fast="false" id="R_COAt" name="Coenzyme A  transport" reversible="false" fbc:lowerFluxBound="cobra_0_bound" fbc:upperFluxBound="cobra_default_ub">
        <listOfReactants>
          <speciesReference constant="true" species="M_coa_e" stoichiometry="1" />
        </listOfReactants>
        <listOfProducts>
          <speciesReference constant="true" species="M_coa_c" stoichiometry="1" />
        </listOfProducts>
      </reaction>
      <reaction fast="false" id="R_CSNt2" name="cytosine transport in via proton symport" reversible="false" fbc:lowerFluxBound="cobra_0_bound" fbc:upperFluxBound="cobra_default_ub">
        <listOfReactants>
          <speciesReference constant="true" species="M_h_e" stoichiometry="1" />
          <speciesReference constant="true" species="M_csn_e" stoichiometry="1" />
        </listOfReactants>
        <listOfProducts>
          <speciesReference constant="true" species="M_csn_c" stoichiometry="1" />
          <speciesReference constant="true" species="M_h_c" stoichiometry="1" />
        </listOfProducts>
      </reaction>
      <reaction fast="false" id="R_DATPt" name="Dinucleoside transport (dATP)" reversible="false" fbc:lowerFluxBound="cobra_0_bound" fbc:upperFluxBound="cobra_default_ub">
        <listOfReactants>
          <speciesReference constant="true" species="M_datp_e" stoichiometry="1" />
        </listOfReactants>
        <listOfProducts>
          <speciesReference constant="true" species="M_datp_c" stoichiometry="1" />
        </listOfProducts>
      </reaction>
      <reaction fast="false" id="R_DGTPt" name="Dinucleoside transport (dGTP)" reversible="false" fbc:lowerFluxBound="cobra_0_bound" fbc:upperFluxBound="cobra_default_ub">
        <listOfReactants>
          <speciesReference constant="true" species="M_dgtp_e" stoichiometry="1" />
        </listOfReactants>
        <listOfProducts>
          <speciesReference constant="true" species="M_dgtp_c" stoichiometry="1" />
        </listOfProducts>
      </reaction>
      <reaction fast="false" id="R_FOLt" name="folate transport via proton simport" reversible="true" fbc:lowerFluxBound="cobra_default_lb" fbc:upperFluxBound="cobra_default_ub">
        <listOfReactants>
          <speciesReference constant="true" species="M_fol_e" stoichiometry="1" />
          <speciesReference constant="true" species="M_h_e" stoichiometry="1" />
        </listOfReactants>
        <listOfProducts>
          <speciesReference constant="true" species="M_h_c" stoichiometry="1" />
          <speciesReference constant="true" species="M_fol_c" stoichiometry="1" />
        </listOfProducts>
      </reaction>
      <reaction fast="false" id="R_FRUpts" name="D-fructose transport via PEP:Pyr PTS" reversible="false" fbc:lowerFluxBound="cobra_0_bound" fbc:upperFluxBound="cobra_default_ub">
        <listOfReactants>
          <speciesReference constant="true" species="M_fru_e" stoichiometry="1" />
          <speciesReference constant="true" species="M_pep_c" stoichiometry="1" />
        </listOfReactants>
        <listOfProducts>
          <speciesReference constant="true" species="M_pyr_c" stoichiometry="1" />
          <speciesReference constant="true" species="M_f1p_c" stoichiometry="1" />
        </listOfProducts>
        <fbc:geneProductAssociation>
          <fbc:and>
            <fbc:geneProductRef fbc:geneProduct="G_MG429" />
            <fbc:geneProductRef fbc:geneProduct="G_MG062" />
            <fbc:geneProductRef fbc:geneProduct="G_MG041" />
          </fbc:and>
        </fbc:geneProductAssociation>
      </reaction>
      <reaction fast="false" id="R_GAMpts" name="D-glucosamine transport via PEP:Pyr PTS" reversible="false" fbc:lowerFluxBound="cobra_0_bound" fbc:upperFluxBound="cobra_default_ub">
        <listOfReactants>
          <speciesReference constant="true" species="M_pep_c" stoichiometry="1" />
          <speciesReference constant="true" species="M_gam_e" stoichiometry="1" />
        </listOfReactants>
        <listOfProducts>
          <speciesReference constant="true" species="M_pyr_c" stoichiometry="1" />
          <speciesReference constant="true" species="M_gam6p_c" stoichiometry="1" />
        </listOfProducts>
        <fbc:geneProductAssociation>
          <fbc:and>
            <fbc:geneProductRef fbc:geneProduct="G_MG041" />
            <fbc:geneProductRef fbc:geneProduct="G_MG429" />
          </fbc:and>
        </fbc:geneProductAssociation>
      </reaction>
      <reaction fast="false" id="R_GK2" name="guanylate kinase (GMP:dATP)" reversible="true" fbc:lowerFluxBound="cobra_default_lb" fbc:upperFluxBound="cobra_default_ub">
        <listOfReactants>
          <speciesReference constant="true" species="M_gmp_c" stoichiometry="1" />
          <speciesReference constant="true" species="M_datp_c" stoichiometry="1" />
        </listOfReactants>
        <listOfProducts>
          <speciesReference constant="true" species="M_gdp_c" stoichiometry="1" />
          <speciesReference constant="true" species="M_dadp_c" stoichiometry="1" />
        </listOfProducts>
        <fbc:geneProductAssociation>
          <fbc:geneProductRef fbc:geneProduct="G_MG107" />
        </fbc:geneProductAssociation>
      </reaction>
      <reaction fast="false" id="R_GLCpts" name="D-glucose transport via PEP:Pyr PTS" reversible="false" fbc:lowerFluxBound="cobra_0_bound" fbc:upperFluxBound="cobra_default_ub">
        <listOfReactants>
          <speciesReference constant="true" species="M_glc_DASH_D_e" stoichiometry="1" />
          <speciesReference constant="true" species="M_pep_c" stoichiometry="1" />
        </listOfReactants>
        <listOfProducts>
          <speciesReference constant="true" species="M_pyr_c" stoichiometry="1" />
          <speciesReference constant="true" species="M_g6p_c" stoichiometry="1" />
        </listOfProducts>
        <fbc:geneProductAssociation>
          <fbc:and>
            <fbc:geneProductRef fbc:geneProduct="G_MG429" />
            <fbc:geneProductRef fbc:geneProduct="G_MG069" />
            <fbc:geneProductRef fbc:geneProduct="G_MG041" />
          </fbc:and>
        </fbc:geneProductAssociation>
      </reaction>
      <reaction fast="false" id="R_GLUt6" name="L-glutamate transport in/out via proton symporter" reversible="true" fbc:lowerFluxBound="cobra_default_lb" fbc:upperFluxBound="cobra_default_ub">
        <listOfReactants>
          <speciesReference constant="true" species="M_h_e" stoichiometry="1" />
          <speciesReference constant="true" species="M_glu_DASH_L_e" stoichiometry="1" />
        </listOfReactants>
        <listOfProducts>
          <speciesReference constant="true" species="M_glu_DASH_L_c" stoichiometry="1" />
          <speciesReference constant="true" species="M_h_c" stoichiometry="1" />
        </listOfProducts>
      </reaction>
      <reaction fast="false" id="R_GLYCt" name="glycerol transport" reversible="true" fbc:lowerFluxBound="cobra_default_lb" fbc:upperFluxBound="cobra_default_ub">
        <listOfReactants>
          <speciesReference constant="true" species="M_glyc_c" stoichiometry="1" />
        </listOfReactants>
        <listOfProducts>
          <speciesReference constant="true" species="M_glyc_e" stoichiometry="1" />
        </listOfProducts>
        <fbc:geneProductAssociation>
          <fbc:geneProductRef fbc:geneProduct="G_MG033" />
        </fbc:geneProductAssociation>
      </reaction>
      <reaction fast="false" id="R_GTPt" name="Nucleoside transport (GTP)" reversible="false" fbc:lowerFluxBound="cobra_0_bound" fbc:upperFluxBound="cobra_default_ub">
        <listOfReactants>
          <speciesReference constant="true" species="M_gtp_e" stoichiometry="1" />
        </listOfReactants>
        <listOfProducts>
          <speciesReference constant="true" species="M_gtp_c" stoichiometry="1" />
        </listOfProducts>
      </reaction>
      <reaction fast="false" id="R_TYRt2" name="tyrosine peroxisomal transport via proton symport" reversible="true" fbc:lowerFluxBound="cobra_default_lb" fbc:upperFluxBound="cobra_default_ub">
        <listOfReactants>
          <speciesReference constant="true" species="M_h_c" stoichiometry="1" />
          <speciesReference constant="true" species="M_tyr_DASH_L_c" stoichiometry="1" />
        </listOfReactants>
        <listOfProducts>
          <speciesReference constant="true" species="M_tyr_DASH_L_e" stoichiometry="1" />
          <speciesReference constant="true" species="M_h_e" stoichiometry="1" />
        </listOfProducts>
      </reaction>
      <reaction fast="false" id="R_HISt2" name="L-histidine transport in via proton symport" reversible="false" fbc:lowerFluxBound="cobra_0_bound" fbc:upperFluxBound="cobra_default_ub">
        <listOfReactants>
          <speciesReference constant="true" species="M_his_DASH_L_e" stoichiometry="1" />
          <speciesReference constant="true" species="M_h_e" stoichiometry="1" />
        </listOfReactants>
        <listOfProducts>
          <speciesReference constant="true" species="M_h_c" stoichiometry="1" />
          <speciesReference constant="true" species="M_his_DASH_L_c" stoichiometry="1" />
        </listOfProducts>
      </reaction>
      <reaction fast="false" id="R_ILEt2" name="L-isoleucine transport in via proton symport" reversible="false" fbc:lowerFluxBound="cobra_0_bound" fbc:upperFluxBound="cobra_default_ub">
        <listOfReactants>
          <speciesReference constant="true" species="M_ile_DASH_L_e" stoichiometry="1" />
          <speciesReference constant="true" species="M_h_e" stoichiometry="1" />
        </listOfReactants>
        <listOfProducts>
          <speciesReference constant="true" species="M_h_c" stoichiometry="1" />
          <speciesReference constant="true" species="M_ile_DASH_L_c" stoichiometry="1" />
        </listOfProducts>
      </reaction>
      <reaction fast="false" id="R_Kt2i" name="potassium irreversible transport via proton symporter" reversible="false" fbc:lowerFluxBound="cobra_0_bound" fbc:upperFluxBound="cobra_default_ub">
        <listOfReactants>
          <speciesReference constant="true" species="M_k_e" stoichiometry="1" />
          <speciesReference constant="true" species="M_h_e" stoichiometry="1" />
        </listOfReactants>
        <listOfProducts>
          <speciesReference constant="true" species="M_h_c" stoichiometry="1" />
          <speciesReference constant="true" species="M_k_c" stoichiometry="1" />
        </listOfProducts>
        <fbc:geneProductAssociation>
          <fbc:geneProductRef fbc:geneProduct="G_MG323" />
        </fbc:geneProductAssociation>
      </reaction>
      <reaction fast="false" id="R_ZN2t4" name="zinc transport out via antiport" reversible="false" fbc:lowerFluxBound="cobra_0_bound" fbc:upperFluxBound="cobra_default_ub">
        <listOfReactants>
          <speciesReference constant="true" species="M_k_e" stoichiometry="1" />
          <speciesReference constant="true" species="M_h_e" stoichiometry="1" />
          <speciesReference constant="true" species="M_zn2_c" stoichiometry="1" />
        </listOfReactants>
        <listOfProducts>
          <speciesReference constant="true" species="M_zn2_e" stoichiometry="1" />
          <speciesReference constant="true" species="M_h_c" stoichiometry="1" />
          <speciesReference constant="true" species="M_k_c" stoichiometry="1" />
        </listOfProducts>
      </reaction>
      <reaction fast="false" id="R_L_DASH_LACt2" name="L-lactate reversible transport via proton symport" reversible="true" fbc:lowerFluxBound="cobra_default_lb" fbc:upperFluxBound="cobra_default_ub">
        <listOfReactants>
          <speciesReference constant="true" species="M_lac_DASH_L_e" stoichiometry="1" />
          <speciesReference constant="true" species="M_h_e" stoichiometry="1" />
        </listOfReactants>
        <listOfProducts>
          <speciesReference constant="true" species="M_lac_DASH_L_c" stoichiometry="1" />
          <speciesReference constant="true" species="M_h_c" stoichiometry="1" />
        </listOfProducts>
      </reaction>
      <reaction fast="false" id="R_LEUt6" name="L-leucine transport in/out via proton symport" reversible="true" fbc:lowerFluxBound="cobra_default_lb" fbc:upperFluxBound="cobra_default_ub">
        <listOfReactants>
          <speciesReference constant="true" species="M_h_e" stoichiometry="1" />
          <speciesReference constant="true" species="M_leu_DASH_L_e" stoichiometry="1" />
        </listOfReactants>
        <listOfProducts>
          <speciesReference constant="true" species="M_leu_DASH_L_c" stoichiometry="1" />
          <speciesReference constant="true" species="M_h_c" stoichiometry="1" />
        </listOfProducts>
      </reaction>
      <reaction fast="false" id="R_LYSt3" name="L-lysine transport out via proton antiport" reversible="true" fbc:lowerFluxBound="cobra_default_lb" fbc:upperFluxBound="cobra_default_ub">
        <listOfReactants>
          <speciesReference constant="true" species="M_lys_DASH_L_c" stoichiometry="1" />
          <speciesReference constant="true" species="M_h_e" stoichiometry="1" />
        </listOfReactants>
        <listOfProducts>
          <speciesReference constant="true" species="M_h_c" stoichiometry="1" />
          <speciesReference constant="true" species="M_lys_DASH_L_e" stoichiometry="1" />
        </listOfProducts>
      </reaction>
      <reaction fast="false" id="R_METt6" name="L-methionine transport in/out via proton symport" reversible="true" fbc:lowerFluxBound="cobra_default_lb" fbc:upperFluxBound="cobra_default_ub">
        <listOfReactants>
          <speciesReference constant="true" species="M_met_DASH_L_e" stoichiometry="1" />
          <speciesReference constant="true" species="M_h_e" stoichiometry="1" />
        </listOfReactants>
        <listOfProducts>
          <speciesReference constant="true" species="M_h_c" stoichiometry="1" />
          <speciesReference constant="true" species="M_met_DASH_L_c" stoichiometry="1" />
        </listOfProducts>
      </reaction>
      <reaction fast="false" id="R_PHEt6" name="L-phenylalanine transport in/out via proton symport" reversible="true" fbc:lowerFluxBound="cobra_default_lb" fbc:upperFluxBound="cobra_default_ub">
        <listOfReactants>
          <speciesReference constant="true" species="M_phe_DASH_L_e" stoichiometry="1" />
          <speciesReference constant="true" species="M_h_e" stoichiometry="1" />
        </listOfReactants>
        <listOfProducts>
          <speciesReference constant="true" species="M_h_c" stoichiometry="1" />
          <speciesReference constant="true" species="M_phe_DASH_L_c" stoichiometry="1" />
        </listOfProducts>
      </reaction>
      <reaction fast="false" id="R_PPAt6" name="propionate transport in/out via proton symport" reversible="true" fbc:lowerFluxBound="cobra_default_lb" fbc:upperFluxBound="cobra_default_ub">
        <listOfReactants>
          <speciesReference constant="true" species="M_h_e" stoichiometry="1" />
          <speciesReference constant="true" species="M_ppa_e" stoichiometry="1" />
        </listOfReactants>
        <listOfProducts>
          <speciesReference constant="true" species="M_ppa_c" stoichiometry="1" />
          <speciesReference constant="true" species="M_h_c" stoichiometry="1" />
        </listOfProducts>
      </reaction>
      <reaction fast="false" id="R_PROt2" name="L-proline transport in via proton symport" reversible="false" fbc:lowerFluxBound="cobra_0_bound" fbc:upperFluxBound="cobra_default_ub">
        <listOfReactants>
          <speciesReference constant="true" species="M_h_e" stoichiometry="1" />
          <speciesReference constant="true" species="M_pro_DASH_L_e" stoichiometry="1" />
        </listOfReactants>
        <listOfProducts>
          <speciesReference constant="true" species="M_pro_DASH_L_c" stoichiometry="1" />
          <speciesReference constant="true" species="M_h_c" stoichiometry="1" />
        </listOfProducts>
      </reaction>
      <reaction fast="false" id="R_PTRCt2" name="putrescine transport in via proton symport, reversible" reversible="true" fbc:lowerFluxBound="cobra_default_lb" fbc:upperFluxBound="cobra_default_ub">
        <listOfReactants>
          <speciesReference constant="true" species="M_ptrc_e" stoichiometry="1" />
          <speciesReference constant="true" species="M_h_e" stoichiometry="1" />
        </listOfReactants>
        <listOfProducts>
          <speciesReference constant="true" species="M_h_c" stoichiometry="1" />
          <speciesReference constant="true" species="M_ptrc_c" stoichiometry="1" />
        </listOfProducts>
        <fbc:geneProductAssociation>
          <fbc:and>
            <fbc:geneProductRef fbc:geneProduct="G_MG226" />
            <fbc:geneProductRef fbc:geneProduct="G_MG225" />
          </fbc:and>
        </fbc:geneProductAssociation>
      </reaction>
      <reaction fast="false" id="R_RIBFLVt2" name="riboflavin transport in via proton symport" reversible="false" fbc:lowerFluxBound="cobra_0_bound" fbc:upperFluxBound="cobra_default_ub">
        <listOfReactants>
          <speciesReference constant="true" species="M_ribflv_e" stoichiometry="1" />
          <speciesReference constant="true" species="M_h_e" stoichiometry="1" />
        </listOfReactants>
        <listOfProducts>
          <speciesReference constant="true" species="M_h_c" stoichiometry="1" />
          <speciesReference constant="true" species="M_ribflv_c" stoichiometry="1" />
        </listOfProducts>
      </reaction>
      <reaction fast="false" id="R_SERt2" name="L-serine transport in via proton symport" reversible="false" fbc:lowerFluxBound="cobra_0_bound" fbc:upperFluxBound="cobra_default_ub">
        <listOfReactants>
          <speciesReference constant="true" species="M_h_e" stoichiometry="1" />
          <speciesReference constant="true" species="M_ser_DASH_L_e" stoichiometry="1" />
        </listOfReactants>
        <listOfProducts>
          <speciesReference constant="true" species="M_ser_DASH_L_c" stoichiometry="1" />
          <speciesReference constant="true" species="M_h_c" stoichiometry="1" />
        </listOfProducts>
      </reaction>
      <reaction fast="false" id="R_SO4t2" name="sulfate transport in via proton symport" reversible="false" fbc:lowerFluxBound="cobra_0_bound" fbc:upperFluxBound="cobra_default_ub">
        <listOfReactants>
          <speciesReference constant="true" species="M_so4_e" stoichiometry="1" />
          <speciesReference constant="true" species="M_h_e" stoichiometry="1" />
        </listOfReactants>
        <listOfProducts>
          <speciesReference constant="true" species="M_h_c" stoichiometry="1" />
          <speciesReference constant="true" species="M_so4_c" stoichiometry="1" />
        </listOfProducts>
      </reaction>
      <reaction fast="false" id="R_THM2t2" name="Thiamine transport in via proton symport" reversible="false" fbc:lowerFluxBound="cobra_0_bound" fbc:upperFluxBound="cobra_default_ub">
        <listOfReactants>
          <speciesReference constant="true" species="M_h_e" stoichiometry="1" />
          <speciesReference constant="true" species="M_thm_e" stoichiometry="1" />
        </listOfReactants>
        <listOfProducts>
          <speciesReference constant="true" species="M_thm_c" stoichiometry="1" />
          <speciesReference constant="true" species="M_h_c" stoichiometry="1" />
        </listOfProducts>
      </reaction>
      <reaction fast="false" id="R_THMDt2" name="thymidine transport in via proton symport" reversible="false" fbc:lowerFluxBound="cobra_0_bound" fbc:upperFluxBound="cobra_default_ub">
        <listOfReactants>
          <speciesReference constant="true" species="M_h_e" stoichiometry="1" />
          <speciesReference constant="true" species="M_thymd_e" stoichiometry="1" />
        </listOfReactants>
        <listOfProducts>
          <speciesReference constant="true" species="M_thymd_c" stoichiometry="1" />
          <speciesReference constant="true" species="M_h_c" stoichiometry="1" />
        </listOfProducts>
      </reaction>
      <reaction fast="false" id="R_TRPt2" name="L-tryptophan transport in via proton symport" reversible="false" fbc:lowerFluxBound="cobra_0_bound" fbc:upperFluxBound="cobra_default_ub">
        <listOfReactants>
          <speciesReference constant="true" species="M_trp_DASH_L_e" stoichiometry="1" />
          <speciesReference constant="true" species="M_h_e" stoichiometry="1" />
        </listOfReactants>
        <listOfProducts>
          <speciesReference constant="true" species="M_h_c" stoichiometry="1" />
          <speciesReference constant="true" species="M_trp_DASH_L_c" stoichiometry="1" />
        </listOfProducts>
      </reaction>
      <reaction fast="false" id="R_URAt2" name="uracil transport in via proton symport" reversible="false" fbc:lowerFluxBound="cobra_0_bound" fbc:upperFluxBound="cobra_default_ub">
        <listOfReactants>
          <speciesReference constant="true" species="M_h_e" stoichiometry="1" />
          <speciesReference constant="true" species="M_ura_e" stoichiometry="1" />
        </listOfReactants>
        <listOfProducts>
          <speciesReference constant="true" species="M_ura_c" stoichiometry="1" />
          <speciesReference constant="true" species="M_h_c" stoichiometry="1" />
        </listOfProducts>
      </reaction>
      <reaction fast="false" id="R_VALt2" name="L-valine transport in via proton symport" reversible="false" fbc:lowerFluxBound="cobra_0_bound" fbc:upperFluxBound="cobra_default_ub">
        <listOfReactants>
          <speciesReference constant="true" species="M_val_DASH_L_e" stoichiometry="1" />
          <speciesReference constant="true" species="M_h_e" stoichiometry="1" />
        </listOfReactants>
        <listOfProducts>
          <speciesReference constant="true" species="M_h_c" stoichiometry="1" />
          <speciesReference constant="true" species="M_val_DASH_L_c" stoichiometry="1" />
        </listOfProducts>
      </reaction>
      <reaction fast="false" id="R_H2Ot5" name="H2O transport via diffusion" reversible="true" fbc:lowerFluxBound="cobra_default_lb" fbc:upperFluxBound="cobra_default_ub">
        <listOfReactants>
          <speciesReference constant="true" species="M_h2o_e" stoichiometry="1" />
        </listOfReactants>
        <listOfProducts>
          <speciesReference constant="true" species="M_h2o_c" stoichiometry="1" />
        </listOfProducts>
        <fbc:geneProductAssociation>
          <fbc:geneProductRef fbc:geneProduct="G_s0001" />
        </fbc:geneProductAssociation>
      </reaction>
      <reaction fast="false" id="R_DIPEPabc4" name="Dipeptide transport via ABC system (ala-gly)" reversible="false" fbc:lowerFluxBound="cobra_0_bound" fbc:upperFluxBound="cobra_default_ub">
        <listOfReactants>
          <speciesReference constant="true" species="M_h2o_c" stoichiometry="1" />
          <speciesReference constant="true" species="M_L_DASH_alagly_e" stoichiometry="1" />
          <speciesReference constant="true" species="M_atp_c" stoichiometry="1" />
        </listOfReactants>
        <listOfProducts>
          <speciesReference constant="true" species="M_pi_c" stoichiometry="1" />
          <speciesReference constant="true" species="M_h_c" stoichiometry="1" />
          <speciesReference constant="true" species="M_adp_c" stoichiometry="1" />
          <speciesReference constant="true" species="M_L_DASH_alagly_c" stoichiometry="1" />
        </listOfProducts>
        <fbc:geneProductAssociation>
          <fbc:and>
            <fbc:geneProductRef fbc:geneProduct="G_MG077" />
            <fbc:geneProductRef fbc:geneProduct="G_MG078" />
            <fbc:geneProductRef fbc:geneProduct="G_MG079" />
            <fbc:geneProductRef fbc:geneProduct="G_MG080" />
          </fbc:and>
        </fbc:geneProductAssociation>
      </reaction>
      <reaction fast="false" id="R_MALTpts" name="maltose transport via PEP:Pyr PTS" reversible="false" fbc:lowerFluxBound="cobra_0_bound" fbc:upperFluxBound="cobra_default_ub">
        <listOfReactants>
          <speciesReference constant="true" species="M_malt_e" stoichiometry="1" />
          <speciesReference constant="true" species="M_pep_c" stoichiometry="1" />
        </listOfReactants>
        <listOfProducts>
          <speciesReference constant="true" species="M_pyr_c" stoichiometry="1" />
          <speciesReference constant="true" species="M_malt6p_c" stoichiometry="1" />
        </listOfProducts>
        <fbc:geneProductAssociation>
          <fbc:and>
            <fbc:geneProductRef fbc:geneProduct="G_MG041" />
            <fbc:geneProductRef fbc:geneProduct="G_MG429" />
          </fbc:and>
        </fbc:geneProductAssociation>
      </reaction>
      <reaction fast="false" id="R_MANpts" name="D-mannose transport via PEP:Pyr PTS" reversible="false" fbc:lowerFluxBound="cobra_0_bound" fbc:upperFluxBound="cobra_default_ub">
        <listOfReactants>
          <speciesReference constant="true" species="M_pep_c" stoichiometry="1" />
          <speciesReference constant="true" species="M_man_e" stoichiometry="1" />
        </listOfReactants>
        <listOfProducts>
          <speciesReference constant="true" species="M_pyr_c" stoichiometry="1" />
          <speciesReference constant="true" species="M_man6p_c" stoichiometry="1" />
        </listOfProducts>
        <fbc:geneProductAssociation>
          <fbc:and>
            <fbc:geneProductRef fbc:geneProduct="G_MG041" />
            <fbc:geneProductRef fbc:geneProduct="G_MG429" />
          </fbc:and>
        </fbc:geneProductAssociation>
      </reaction>
      <reaction fast="false" id="R_MNLpts" name="mannitol transport via PEP:Pyr PTS" reversible="false" fbc:lowerFluxBound="cobra_0_bound" fbc:upperFluxBound="cobra_default_ub">
        <listOfReactants>
          <speciesReference constant="true" species="M_pep_c" stoichiometry="1" />
          <speciesReference constant="true" species="M_mnl_e" stoichiometry="1" />
        </listOfReactants>
        <listOfProducts>
          <speciesReference constant="true" species="M_pyr_c" stoichiometry="1" />
          <speciesReference constant="true" species="M_mnl1p_c" stoichiometry="1" />
        </listOfProducts>
        <fbc:geneProductAssociation>
          <fbc:and>
            <fbc:geneProductRef fbc:geneProduct="G_MG041" />
            <fbc:geneProductRef fbc:geneProduct="G_MG429" />
          </fbc:and>
        </fbc:geneProductAssociation>
      </reaction>
      <reaction fast="false" id="R_MLN7t" name="Menaquinone transport" reversible="false" fbc:lowerFluxBound="cobra_0_bound" fbc:upperFluxBound="cobra_default_ub">
        <listOfReactants>
          <speciesReference constant="true" species="M_mqn7_e" stoichiometry="1" />
        </listOfReactants>
        <listOfProducts>
          <speciesReference constant="true" species="M_mqn7_c" stoichiometry="1" />
        </listOfProducts>
      </reaction>
      <reaction fast="false" id="R_NACUP" name="Nicotinic acid uptake" reversible="false" fbc:lowerFluxBound="cobra_0_bound" fbc:upperFluxBound="cobra_default_ub">
        <listOfReactants>
          <speciesReference constant="true" species="M_nac_e" stoichiometry="1" />
        </listOfReactants>
        <listOfProducts>
          <speciesReference constant="true" species="M_nac_c" stoichiometry="1" />
        </listOfProducts>
      </reaction>
      <reaction fast="false" id="R_NH4t" name="ammonia transport via diffusion" reversible="true" fbc:lowerFluxBound="cobra_default_lb" fbc:upperFluxBound="cobra_default_ub">
        <listOfReactants>
          <speciesReference constant="true" species="M_nh4_e" stoichiometry="1" />
        </listOfReactants>
        <listOfProducts>
          <speciesReference constant="true" species="M_nh4_c" stoichiometry="1" />
        </listOfProducts>
        <fbc:geneProductAssociation>
          <fbc:geneProductRef fbc:geneProduct="G_s0001" />
        </fbc:geneProductAssociation>
      </reaction>
      <reaction fast="false" id="R_PTRCORNt7" name="putrescine/ornithine antiporter" reversible="true" fbc:lowerFluxBound="cobra_default_lb" fbc:upperFluxBound="cobra_default_ub">
        <listOfReactants>
          <speciesReference constant="true" species="M_ptrc_e" stoichiometry="1" />
          <speciesReference constant="true" species="M_orn_DASH_L_c" stoichiometry="1" />
        </listOfReactants>
        <listOfProducts>
          <speciesReference constant="true" species="M_orn_DASH_L_e" stoichiometry="1" />
          <speciesReference constant="true" species="M_ptrc_c" stoichiometry="1" />
        </listOfProducts>
        <fbc:geneProductAssociation>
          <fbc:geneProductRef fbc:geneProduct="G_MG226" />
        </fbc:geneProductAssociation>
      </reaction>
      <reaction fast="false" id="R_SALCpts" name="salicin transport via PEP:Pyr PTS" reversible="false" fbc:lowerFluxBound="cobra_0_bound" fbc:upperFluxBound="cobra_default_ub">
        <listOfReactants>
          <speciesReference constant="true" species="M_pep_c" stoichiometry="1" />
          <speciesReference constant="true" species="M_salcn_e" stoichiometry="1" />
        </listOfReactants>
        <listOfProducts>
          <speciesReference constant="true" species="M_pyr_c" stoichiometry="1" />
          <speciesReference constant="true" species="M_salc6p_c" stoichiometry="1" />
        </listOfProducts>
        <fbc:geneProductAssociation>
          <fbc:and>
            <fbc:geneProductRef fbc:geneProduct="G_MG041" />
            <fbc:geneProductRef fbc:geneProduct="G_MG429" />
          </fbc:and>
        </fbc:geneProductAssociation>
      </reaction>
      <reaction fast="false" id="R_SUCpts" name="sucrose transport via PEP:Pyr PTS" reversible="false" fbc:lowerFluxBound="cobra_0_bound" fbc:upperFluxBound="cobra_default_ub">
        <listOfReactants>
          <speciesReference constant="true" species="M_pep_c" stoichiometry="1" />
          <speciesReference constant="true" species="M_sucr_e" stoichiometry="1" />
        </listOfReactants>
        <listOfProducts>
          <speciesReference constant="true" species="M_pyr_c" stoichiometry="1" />
          <speciesReference constant="true" species="M_suc6p_c" stoichiometry="1" />
        </listOfProducts>
        <fbc:geneProductAssociation>
          <fbc:and>
            <fbc:geneProductRef fbc:geneProduct="G_MG041" />
            <fbc:geneProductRef fbc:geneProduct="G_MG429" />
          </fbc:and>
        </fbc:geneProductAssociation>
      </reaction>
      <reaction fast="false" id="R_TREpts" name="trehalose transport via PEP:Pyr PTS" reversible="false" fbc:lowerFluxBound="cobra_0_bound" fbc:upperFluxBound="cobra_default_ub">
        <listOfReactants>
          <speciesReference constant="true" species="M_pep_c" stoichiometry="1" />
          <speciesReference constant="true" species="M_tre_e" stoichiometry="1" />
        </listOfReactants>
        <listOfProducts>
          <speciesReference constant="true" species="M_pyr_c" stoichiometry="1" />
          <speciesReference constant="true" species="M_tre6p_c" stoichiometry="1" />
        </listOfProducts>
        <fbc:geneProductAssociation>
          <fbc:and>
            <fbc:geneProductRef fbc:geneProduct="G_MG041" />
            <fbc:geneProductRef fbc:geneProduct="G_MG429" />
          </fbc:and>
        </fbc:geneProductAssociation>
      </reaction>
      <reaction fast="false" id="R_DM_pglyp_c" name="Phosphatidylglycerophosphate drain" reversible="false" fbc:lowerFluxBound="cobra_0_bound" fbc:upperFluxBound="cobra_default_ub">
        <listOfReactants>
          <speciesReference constant="true" species="M_pglyp_c" stoichiometry="1" />
        </listOfReactants>
      </reaction>
      <reaction fast="false" id="R_PYDXt" name="Pyridoxal transport" reversible="false" fbc:lowerFluxBound="cobra_0_bound" fbc:upperFluxBound="cobra_default_ub">
        <listOfReactants>
          <speciesReference constant="true" species="M_pydx_e" stoichiometry="1" />
        </listOfReactants>
        <listOfProducts>
          <speciesReference constant="true" species="M_pydx_c" stoichiometry="1" />
        </listOfProducts>
      </reaction>
      <reaction fast="false" id="R_NADH5" name="NADH dehydrogenase (Menaquinone 7 &amp; 2 protons)" reversible="false" fbc:lowerFluxBound="cobra_0_bound" fbc:upperFluxBound="cobra_default_ub">
        <listOfReactants>
          <speciesReference constant="true" species="M_mqn7_c" stoichiometry="1" />
          <speciesReference constant="true" species="M_h_c" stoichiometry="3" />
          <speciesReference constant="true" species="M_nadh_c" stoichiometry="1" />
        </listOfReactants>
        <listOfProducts>
          <speciesReference constant="true" species="M_mql7_c" stoichiometry="1" />
          <speciesReference constant="true" species="M_nad_c" stoichiometry="1" />
          <speciesReference constant="true" species="M_h_e" stoichiometry="2" />
        </listOfProducts>
        <fbc:geneProductAssociation>
          <fbc:geneProductRef fbc:geneProduct="G_MG275" />
        </fbc:geneProductAssociation>
      </reaction>
      <reaction fast="false" id="R_AMPEP1" name="aminopeptidase" reversible="true" fbc:lowerFluxBound="cobra_default_lb" fbc:upperFluxBound="cobra_default_ub">
        <listOfReactants>
          <speciesReference constant="true" species="M_h2o_c" stoichiometry="1" />
          <speciesReference constant="true" species="M_ala_DASH_L_DASH_asp_DASH_L_c" stoichiometry="1" />
        </listOfReactants>
        <listOfProducts>
          <speciesReference constant="true" species="M_ala_DASH_L_c" stoichiometry="1" />
          <speciesReference constant="true" species="M_asp_DASH_L_c" stoichiometry="1" />
        </listOfProducts>
      </reaction>
      <reaction fast="false" id="R_TECA4S" name="minor teichoic acid synthesis (n=30)" reversible="false" fbc:lowerFluxBound="cobra_0_bound" fbc:upperFluxBound="cobra_default_ub">
        <listOfReactants>
          <speciesReference constant="true" species="M_h2o_c" stoichiometry="30" />
          <speciesReference constant="true" species="M_udpg_c" stoichiometry="30" />
          <speciesReference constant="true" species="M_uacgala_c" stoichiometry="30" />
        </listOfReactants>
        <listOfProducts>
          <speciesReference constant="true" species="M_udp_c" stoichiometry="30" />
          <speciesReference constant="true" species="M_h_c" stoichiometry="60" />
          <speciesReference constant="true" species="M_ump_c" stoichiometry="30" />
          <speciesReference constant="true" species="M_tcam_c" stoichiometry="1" />
        </listOfProducts>
        <fbc:geneProductAssociation>
          <fbc:geneProductRef fbc:geneProduct="G_MG025" />
        </fbc:geneProductAssociation>
      </reaction>
      <reaction fast="false" id="R_TEICH45" name="teichuronic acid (n=45), unlinked, GalNAc-GlcA repeated" reversible="true" fbc:lowerFluxBound="cobra_default_lb" fbc:upperFluxBound="cobra_default_ub">
        <listOfReactants>
          <speciesReference constant="true" species="M_udpglcur_c" stoichiometry="45" />
          <speciesReference constant="true" species="M_uacgala_c" stoichiometry="45" />
        </listOfReactants>
        <listOfProducts>
          <speciesReference constant="true" species="M_udp_c" stoichiometry="45" />
          <speciesReference constant="true" species="M_h_c" stoichiometry="45" />
          <speciesReference constant="true" species="M_ump_c" stoichiometry="45" />
          <speciesReference constant="true" species="M_teich_DASH_45_c" stoichiometry="1" />
        </listOfProducts>
        <fbc:geneProductAssociation>
          <fbc:geneProductRef fbc:geneProduct="G_MG075" />
        </fbc:geneProductAssociation>
      </reaction>
      <reaction fast="false" id="R_FMETTRS" name="Methionyl-tRNA formyltransferase" reversible="false" fbc:lowerFluxBound="cobra_0_bound" fbc:upperFluxBound="cobra_default_ub">
        <listOfReactants>
          <speciesReference constant="true" species="M_mettrna_c" stoichiometry="1" />
          <speciesReference constant="true" species="M_10fthf_c" stoichiometry="1" />
        </listOfReactants>
        <listOfProducts>
          <speciesReference constant="true" species="M_fmettrna_c" stoichiometry="1" />
          <speciesReference constant="true" species="M_thf_c" stoichiometry="1" />
        </listOfProducts>
        <fbc:geneProductAssociation>
          <fbc:geneProductRef fbc:geneProduct="G_MG365" />
        </fbc:geneProductAssociation>
      </reaction>
      <reaction fast="false" id="R_PHCYT" name="phosphatidate cytidylyltransferase" reversible="false" fbc:lowerFluxBound="cobra_0_bound" fbc:upperFluxBound="cobra_default_ub">
        <listOfReactants>
          <speciesReference constant="true" species="M_ctp_c" stoichiometry="1" />
          <speciesReference constant="true" species="M_h_c" stoichiometry="1" />
          <speciesReference constant="true" species="M_12dag3p_c" stoichiometry="1" />
        </listOfReactants>
        <listOfProducts>
          <speciesReference constant="true" species="M_ppi_c" stoichiometry="1" />
          <speciesReference constant="true" species="M_cdpdag_c" stoichiometry="1" />
        </listOfProducts>
      </reaction>
      <reaction fast="false" id="R_PAP" name="phosphatidic acid phosphatase" reversible="false" fbc:lowerFluxBound="cobra_0_bound" fbc:upperFluxBound="cobra_default_ub">
        <listOfReactants>
          <speciesReference constant="true" species="M_h2o_c" stoichiometry="1" />
          <speciesReference constant="true" species="M_12dag3p_c" stoichiometry="1" />
        </listOfReactants>
        <listOfProducts>
          <speciesReference constant="true" species="M_pi_c" stoichiometry="1" />
          <speciesReference constant="true" species="M_12dgr_c" stoichiometry="1" />
        </listOfProducts>
      </reaction>
      <reaction fast="false" id="R_UGT1" name="UDP-glucosyltransferase (monoglucosyl)" reversible="false" fbc:lowerFluxBound="cobra_0_bound" fbc:upperFluxBound="cobra_default_ub">
        <listOfReactants>
          <speciesReference constant="true" species="M_udpg_c" stoichiometry="1" />
          <speciesReference constant="true" species="M_12dgr_c" stoichiometry="1" />
        </listOfReactants>
        <listOfProducts>
          <speciesReference constant="true" species="M_m12dg_c" stoichiometry="1" />
          <speciesReference constant="true" species="M_udp_c" stoichiometry="1" />
          <speciesReference constant="true" species="M_h_c" stoichiometry="1" />
        </listOfProducts>
      </reaction>
      <reaction fast="false" id="R_PGK" name="phosphoglycerate kinase" reversible="true" fbc:lowerFluxBound="cobra_default_lb" fbc:upperFluxBound="cobra_default_ub">
        <listOfReactants>
          <speciesReference constant="true" species="M_13dpg_c" stoichiometry="1" />
          <speciesReference constant="true" species="M_adp_c" stoichiometry="1" />
        </listOfReactants>
        <listOfProducts>
          <speciesReference constant="true" species="M_atp_c" stoichiometry="1" />
          <speciesReference constant="true" species="M_3pg_c" stoichiometry="1" />
        </listOfProducts>
        <fbc:geneProductAssociation>
          <fbc:geneProductRef fbc:geneProduct="G_MG300" />
        </fbc:geneProductAssociation>
      </reaction>
      <reaction fast="false" id="R_AGPAT" name="1-acylglycerol-3-phosphate O-acyltransferase" reversible="false" fbc:lowerFluxBound="cobra_0_bound" fbc:upperFluxBound="cobra_default_ub">
        <listOfReactants>
          <speciesReference constant="true" species="M_acoa_c" stoichiometry="1" />
          <speciesReference constant="true" species="M_1ag3p_c" stoichiometry="1" />
        </listOfReactants>
        <listOfProducts>
          <speciesReference constant="true" species="M_coa_c" stoichiometry="1" />
          <speciesReference constant="true" species="M_12dag3p_c" stoichiometry="1" />
        </listOfProducts>
        <fbc:geneProductAssociation>
          <fbc:geneProductRef fbc:geneProduct="G_MG212" />
        </fbc:geneProductAssociation>
      </reaction>
      <reaction fast="false" id="R_DRPAr" name="Deoxyribose-phosphate aldolase" reversible="true" fbc:lowerFluxBound="cobra_default_lb" fbc:upperFluxBound="cobra_default_ub">
        <listOfReactants>
          <speciesReference constant="true" species="M_2dr5p_c" stoichiometry="1" />
        </listOfReactants>
        <listOfProducts>
          <speciesReference constant="true" species="M_acald_c" stoichiometry="1" />
          <speciesReference constant="true" species="M_g3p_c" stoichiometry="1" />
        </listOfProducts>
        <fbc:geneProductAssociation>
          <fbc:geneProductRef fbc:geneProduct="G_MG050" />
        </fbc:geneProductAssociation>
      </reaction>
      <reaction fast="false" id="R_INSCR" name="inositol catabolic reactions (lumped)" reversible="false" fbc:lowerFluxBound="cobra_0_bound" fbc:upperFluxBound="cobra_default_ub">
        <listOfReactants>
          <speciesReference constant="true" species="M_2ins_c" stoichiometry="1" />
          <speciesReference constant="true" species="M_atp_c" stoichiometry="1" />
        </listOfReactants>
        <listOfProducts>
          <speciesReference constant="true" species="M_msa_c" stoichiometry="1" />
          <speciesReference constant="true" species="M_h_c" stoichiometry="2" />
          <speciesReference constant="true" species="M_adp_c" stoichiometry="1" />
          <speciesReference constant="true" species="M_dhap_c" stoichiometry="1" />
        </listOfProducts>
        <fbc:geneProductAssociation>
          <fbc:geneProductRef fbc:geneProduct="G_MG023" />
        </fbc:geneProductAssociation>
      </reaction>
      <reaction fast="false" id="R_OHPHM" name="2-octaprenyl-6-hydroxyphenol methylase" reversible="false" fbc:lowerFluxBound="cobra_0_bound" fbc:upperFluxBound="cobra_default_ub">
        <listOfReactants>
          <speciesReference constant="true" species="M_2ohph_c" stoichiometry="1" />
          <speciesReference constant="true" species="M_amet_c" stoichiometry="1" />
        </listOfReactants>
        <listOfProducts>
          <speciesReference constant="true" species="M_h_c" stoichiometry="1" />
          <speciesReference constant="true" species="M_2omph_c" stoichiometry="1" />
          <speciesReference constant="true" species="M_ahcys_c" stoichiometry="1" />
        </listOfProducts>
        <fbc:geneProductAssociation>
          <fbc:geneProductRef fbc:geneProduct="G_MG463" />
        </fbc:geneProductAssociation>
      </reaction>
      <reaction fast="false" id="R_ENO" name="enolase" reversible="true" fbc:lowerFluxBound="cobra_default_lb" fbc:upperFluxBound="cobra_default_ub">
        <listOfReactants>
          <speciesReference constant="true" species="M_2pg_c" stoichiometry="1" />
        </listOfReactants>
        <listOfProducts>
          <speciesReference constant="true" species="M_h2o_c" stoichiometry="1" />
          <speciesReference constant="true" species="M_pep_c" stoichiometry="1" />
        </listOfProducts>
        <fbc:geneProductAssociation>
          <fbc:geneProductRef fbc:geneProduct="G_MG407" />
        </fbc:geneProductAssociation>
      </reaction>
      <reaction fast="false" id="R_PGM" name="phosphoglycerate mutase" reversible="true" fbc:lowerFluxBound="cobra_default_lb" fbc:upperFluxBound="cobra_default_ub">
        <listOfReactants>
          <speciesReference constant="true" species="M_3pg_c" stoichiometry="1" />
        </listOfReactants>
        <listOfProducts>
          <speciesReference constant="true" species="M_2pg_c" stoichiometry="1" />
        </listOfProducts>
        <fbc:geneProductAssociation>
          <fbc:geneProductRef fbc:geneProduct="G_MG430" />
        </fbc:geneProductAssociation>
      </reaction>
      <reaction fast="false" id="R_ACKr" name="acetate kinase" reversible="true" fbc:lowerFluxBound="cobra_default_lb" fbc:upperFluxBound="cobra_default_ub">
        <listOfReactants>
          <speciesReference constant="true" species="M_ac_c" stoichiometry="1" />
          <speciesReference constant="true" species="M_atp_c" stoichiometry="1" />
        </listOfReactants>
        <listOfProducts>
          <speciesReference constant="true" species="M_actp_c" stoichiometry="1" />
          <speciesReference constant="true" species="M_adp_c" stoichiometry="1" />
        </listOfProducts>
        <fbc:geneProductAssociation>
          <fbc:geneProductRef fbc:geneProduct="G_MG357" />
        </fbc:geneProductAssociation>
      </reaction>
      <reaction fast="false" id="R_ALDD2x" name="aldehyde dehydrogenase (acetaldehyde, NAD)" reversible="true" fbc:lowerFluxBound="cobra_default_lb" fbc:upperFluxBound="cobra_default_ub">
        <listOfReactants>
          <speciesReference constant="true" species="M_h2o_c" stoichiometry="1" />
          <speciesReference constant="true" species="M_nad_c" stoichiometry="1" />
          <speciesReference constant="true" species="M_acald_c" stoichiometry="1" />
        </listOfReactants>
        <listOfProducts>
          <speciesReference constant="true" species="M_ac_c" stoichiometry="1" />
          <speciesReference constant="true" species="M_h_c" stoichiometry="2" />
          <speciesReference constant="true" species="M_nadh_c" stoichiometry="1" />
        </listOfProducts>
      </reaction>
      <reaction fast="false" id="R_ALDD2y" name="aldehyde dehydrogenase (acetaldehyde, NADP)" reversible="true" fbc:lowerFluxBound="cobra_default_lb" fbc:upperFluxBound="cobra_default_ub">
        <listOfReactants>
          <speciesReference constant="true" species="M_h2o_c" stoichiometry="1" />
          <speciesReference constant="true" species="M_nadp_c" stoichiometry="1" />
          <speciesReference constant="true" species="M_acald_c" stoichiometry="1" />
        </listOfReactants>
        <listOfProducts>
          <speciesReference constant="true" species="M_ac_c" stoichiometry="1" />
          <speciesReference constant="true" species="M_nadph_c" stoichiometry="1" />
          <speciesReference constant="true" species="M_h_c" stoichiometry="2" />
        </listOfProducts>
      </reaction>
      <reaction fast="false" id="R_G1PACT" name="glucosamine-1-phosphate N-acetyltransferase" reversible="false" fbc:lowerFluxBound="cobra_0_bound" fbc:upperFluxBound="cobra_default_ub">
        <listOfReactants>
          <speciesReference constant="true" species="M_accoa_c" stoichiometry="1" />
          <speciesReference constant="true" species="M_gam1p_c" stoichiometry="1" />
        </listOfReactants>
        <listOfProducts>
          <speciesReference constant="true" species="M_h_c" stoichiometry="1" />
          <speciesReference constant="true" species="M_coa_c" stoichiometry="1" />
          <speciesReference constant="true" species="M_acgam1p_c" stoichiometry="1" />
        </listOfProducts>
      </reaction>
      <reaction fast="false" id="R_PTAr" name="phosphotransacetylase" reversible="true" fbc:lowerFluxBound="cobra_default_lb" fbc:upperFluxBound="cobra_default_ub">
        <listOfReactants>
          <speciesReference constant="true" species="M_accoa_c" stoichiometry="1" />
          <speciesReference constant="true" species="M_pi_c" stoichiometry="1" />
        </listOfReactants>
        <listOfProducts>
          <speciesReference constant="true" species="M_actp_c" stoichiometry="1" />
          <speciesReference constant="true" species="M_coa_c" stoichiometry="1" />
        </listOfProducts>
        <fbc:geneProductAssociation>
          <fbc:geneProductRef fbc:geneProduct="G_MG299" />
        </fbc:geneProductAssociation>
      </reaction>
      <reaction fast="false" id="R_UAGDP" name="UDP-N-acetylglucosamine diphosphorylase" reversible="false" fbc:lowerFluxBound="cobra_0_bound" fbc:upperFluxBound="cobra_default_ub">
        <listOfReactants>
          <speciesReference constant="true" species="M_utp_c" stoichiometry="1" />
          <speciesReference constant="true" species="M_h_c" stoichiometry="1" />
          <speciesReference constant="true" species="M_acgam1p_c" stoichiometry="1" />
        </listOfReactants>
        <listOfProducts>
          <speciesReference constant="true" species="M_ppi_c" stoichiometry="1" />
          <speciesReference constant="true" species="M_uacgam_c" stoichiometry="1" />
        </listOfProducts>
      </reaction>
      <reaction fast="false" id="R_ADPT" name="adenine phosphoribosyltransferase" reversible="false" fbc:lowerFluxBound="cobra_0_bound" fbc:upperFluxBound="cobra_default_ub">
        <listOfReactants>
          <speciesReference constant="true" species="M_prpp_c" stoichiometry="1" />
          <speciesReference constant="true" species="M_ade_c" stoichiometry="1" />
        </listOfReactants>
        <listOfProducts>
          <speciesReference constant="true" species="M_ppi_c" stoichiometry="1" />
          <speciesReference constant="true" species="M_amp_c" stoichiometry="1" />
        </listOfProducts>
        <fbc:geneProductAssociation>
          <fbc:geneProductRef fbc:geneProduct="G_MG276" />
        </fbc:geneProductAssociation>
      </reaction>
      <reaction fast="false" id="R_PUNP1" name="purine-nucleoside phosphorylase (Adenosine)" reversible="true" fbc:lowerFluxBound="cobra_default_lb" fbc:upperFluxBound="cobra_default_ub">
        <listOfReactants>
          <speciesReference constant="true" species="M_pi_c" stoichiometry="1" />
          <speciesReference constant="true" species="M_adn_c" stoichiometry="1" />
        </listOfReactants>
        <listOfProducts>
          <speciesReference constant="true" species="M_ade_c" stoichiometry="1" />
          <speciesReference constant="true" species="M_r1p_c" stoichiometry="1" />
        </listOfProducts>
        <fbc:geneProductAssociation>
          <fbc:geneProductRef fbc:geneProduct="G_MG049" />
        </fbc:geneProductAssociation>
      </reaction>
      <reaction fast="false" id="R_PYK" name="pyruvate kinase" reversible="false" fbc:lowerFluxBound="cobra_0_bound" fbc:upperFluxBound="cobra_default_ub">
        <listOfReactants>
          <speciesReference constant="true" species="M_pep_c" stoichiometry="1" />
          <speciesReference constant="true" species="M_h_c" stoichiometry="1" />
          <speciesReference constant="true" species="M_adp_c" stoichiometry="1" />
        </listOfReactants>
        <listOfProducts>
          <speciesReference constant="true" species="M_pyr_c" stoichiometry="1" />
          <speciesReference constant="true" species="M_atp_c" stoichiometry="1" />
        </listOfProducts>
        <fbc:geneProductAssociation>
          <fbc:geneProductRef fbc:geneProduct="G_MG216" />
        </fbc:geneProductAssociation>
      </reaction>
      <reaction fast="false" id="R_PPAK" name="Propionate kinase" reversible="true" fbc:lowerFluxBound="cobra_default_lb" fbc:upperFluxBound="cobra_default_ub">
        <listOfReactants>
          <speciesReference constant="true" species="M_ppap_c" stoichiometry="1" />
          <speciesReference constant="true" species="M_adp_c" stoichiometry="1" />
        </listOfReactants>
        <listOfProducts>
          <speciesReference constant="true" species="M_ppa_c" stoichiometry="1" />
          <speciesReference constant="true" species="M_atp_c" stoichiometry="1" />
        </listOfProducts>
        <fbc:geneProductAssociation>
          <fbc:geneProductRef fbc:geneProduct="G_MG357" />
        </fbc:geneProductAssociation>
      </reaction>
      <reaction fast="false" id="R_RNDR1" name="ribonucleoside-diphosphate reductase (ADP)" reversible="false" fbc:lowerFluxBound="cobra_0_bound" fbc:upperFluxBound="cobra_default_ub">
        <listOfReactants>
          <speciesReference constant="true" species="M_trdrd_c" stoichiometry="1" />
          <speciesReference constant="true" species="M_adp_c" stoichiometry="1" />
        </listOfReactants>
        <listOfProducts>
          <speciesReference constant="true" species="M_h2o_c" stoichiometry="1" />
          <speciesReference constant="true" species="M_trdox_c" stoichiometry="1" />
          <speciesReference constant="true" species="M_dadp_c" stoichiometry="1" />
        </listOfProducts>
        <fbc:geneProductAssociation>
          <fbc:and>
            <fbc:geneProductRef fbc:geneProduct="G_MG229" />
            <fbc:geneProductRef fbc:geneProduct="G_MG230" />
            <fbc:geneProductRef fbc:geneProduct="G_MG231" />
          </fbc:and>
        </fbc:geneProductAssociation>
      </reaction>
      <reaction fast="false" id="R_AKGD" name="2-oxoglutarate dehydrogenase" reversible="false" fbc:lowerFluxBound="cobra_0_bound" fbc:upperFluxBound="cobra_default_ub">
        <listOfReactants>
          <speciesReference constant="true" species="M_akg_c" stoichiometry="1" />
          <speciesReference constant="true" species="M_nad_c" stoichiometry="1" />
          <speciesReference constant="true" species="M_coa_c" stoichiometry="1" />
        </listOfReactants>
        <listOfProducts>
          <speciesReference constant="true" species="M_co2_c" stoichiometry="1" />
          <speciesReference constant="true" species="M_nadh_c" stoichiometry="1" />
          <speciesReference constant="true" species="M_succoa_c" stoichiometry="1" />
        </listOfProducts>
        <fbc:geneProductAssociation>
          <fbc:geneProductRef fbc:geneProduct="G_MG271" />
        </fbc:geneProductAssociation>
      </reaction>
      <reaction fast="false" id="R_ALATRS" name="Alanyl-tRNA synthetase" reversible="false" fbc:lowerFluxBound="cobra_0_bound" fbc:upperFluxBound="cobra_default_ub">
        <listOfReactants>
          <speciesReference constant="true" species="M_ala_DASH_L_c" stoichiometry="1" />
          <speciesReference constant="true" species="M_atp_c" stoichiometry="1" />
          <speciesReference constant="true" species="M_trnaala_c" stoichiometry="1" />
        </listOfReactants>
        <listOfProducts>
          <speciesReference constant="true" species="M_ppi_c" stoichiometry="1" />
          <speciesReference constant="true" species="M_alatrna_c" stoichiometry="1" />
          <speciesReference constant="true" species="M_amp_c" stoichiometry="1" />
        </listOfProducts>
        <fbc:geneProductAssociation>
          <fbc:geneProductRef fbc:geneProduct="G_MG292" />
        </fbc:geneProductAssociation>
      </reaction>
      <reaction fast="false" id="R_AMPEP2" name="aminopeptidase" reversible="true" fbc:lowerFluxBound="cobra_default_lb" fbc:upperFluxBound="cobra_default_ub">
        <listOfReactants>
          <speciesReference constant="true" species="M_h2o_c" stoichiometry="1" />
          <speciesReference constant="true" species="M_ala_DASH_L_DASH_gln_DASH_L_c" stoichiometry="1" />
        </listOfReactants>
        <listOfProducts>
          <speciesReference constant="true" species="M_ala_DASH_L_c" stoichiometry="1" />
          <speciesReference constant="true" species="M_gln_DASH_L_c" stoichiometry="1" />
        </listOfProducts>
      </reaction>
      <reaction fast="false" id="R_AMPEP3" name="aminopeptidase" reversible="true" fbc:lowerFluxBound="cobra_default_lb" fbc:upperFluxBound="cobra_default_ub">
        <listOfReactants>
          <speciesReference constant="true" species="M_h2o_c" stoichiometry="1" />
          <speciesReference constant="true" species="M_ala_DASH_L_DASH_glu_DASH_L_c" stoichiometry="1" />
        </listOfReactants>
        <listOfProducts>
          <speciesReference constant="true" species="M_glu_DASH_L_c" stoichiometry="1" />
          <speciesReference constant="true" species="M_ala_DASH_L_c" stoichiometry="1" />
        </listOfProducts>
      </reaction>
      <reaction fast="false" id="R_AMPEP5" name="aminopeptidase" reversible="true" fbc:lowerFluxBound="cobra_default_lb" fbc:upperFluxBound="cobra_default_ub">
        <listOfReactants>
          <speciesReference constant="true" species="M_h2o_c" stoichiometry="1" />
          <speciesReference constant="true" species="M_ala_DASH_L_DASH_his_DASH_L_c" stoichiometry="1" />
        </listOfReactants>
        <listOfProducts>
          <speciesReference constant="true" species="M_ala_DASH_L_c" stoichiometry="1" />
          <speciesReference constant="true" species="M_his_DASH_L_c" stoichiometry="1" />
        </listOfProducts>
      </reaction>
      <reaction fast="false" id="R_AMPEP6" name="aminopeptidase" reversible="true" fbc:lowerFluxBound="cobra_default_lb" fbc:upperFluxBound="cobra_default_ub">
        <listOfReactants>
          <speciesReference constant="true" species="M_h2o_c" stoichiometry="1" />
          <speciesReference constant="true" species="M_ala_DASH_L_DASH_leu_DASH_L_c" stoichiometry="1" />
        </listOfReactants>
        <listOfProducts>
          <speciesReference constant="true" species="M_leu_DASH_L_c" stoichiometry="1" />
          <speciesReference constant="true" species="M_ala_DASH_L_c" stoichiometry="1" />
        </listOfProducts>
      </reaction>
      <reaction fast="false" id="R_AMPEP7" name="aminopeptidase" reversible="true" fbc:lowerFluxBound="cobra_default_lb" fbc:upperFluxBound="cobra_default_ub">
        <listOfReactants>
          <speciesReference constant="true" species="M_h2o_c" stoichiometry="1" />
          <speciesReference constant="true" species="M_ala_DASH_L_DASH_thr_DASH_L_c" stoichiometry="1" />
        </listOfReactants>
        <listOfProducts>
          <speciesReference constant="true" species="M_thr_DASH_L_c" stoichiometry="1" />
          <speciesReference constant="true" species="M_ala_DASH_L_c" stoichiometry="1" />
        </listOfProducts>
      </reaction>
      <reaction fast="false" id="R_ADK1" name="adenylate kinase" reversible="true" fbc:lowerFluxBound="cobra_default_lb" fbc:upperFluxBound="cobra_default_ub">
        <listOfReactants>
          <speciesReference constant="true" species="M_atp_c" stoichiometry="1" />
          <speciesReference constant="true" species="M_amp_c" stoichiometry="1" />
        </listOfReactants>
        <listOfProducts>
          <speciesReference constant="true" species="M_adp_c" stoichiometry="2" />
        </listOfProducts>
        <fbc:geneProductAssociation>
          <fbc:geneProductRef fbc:geneProduct="G_MG171" />
        </fbc:geneProductAssociation>
      </reaction>
      <reaction fast="false" id="R_ADK2" name="adenylate kinase (Inorganic triphosphate)" reversible="true" fbc:lowerFluxBound="cobra_default_lb" fbc:upperFluxBound="cobra_default_ub">
        <listOfReactants>
          <speciesReference constant="true" species="M_amp_c" stoichiometry="1" />
          <speciesReference constant="true" species="M_pppi_c" stoichiometry="1" />
        </listOfReactants>
        <listOfProducts>
          <speciesReference constant="true" species="M_ppi_c" stoichiometry="1" />
          <speciesReference constant="true" species="M_adp_c" stoichiometry="1" />
        </listOfProducts>
        <fbc:geneProductAssociation>
          <fbc:geneProductRef fbc:geneProduct="G_MG171" />
        </fbc:geneProductAssociation>
      </reaction>
      <reaction fast="false" id="R_ARGTRS" name="Arginyl-tRNA synthetase" reversible="false" fbc:lowerFluxBound="cobra_0_bound" fbc:upperFluxBound="cobra_default_ub">
        <listOfReactants>
          <speciesReference constant="true" species="M_arg_DASH_L_c" stoichiometry="1" />
          <speciesReference constant="true" species="M_atp_c" stoichiometry="1" />
          <speciesReference constant="true" species="M_trnaarg_c" stoichiometry="1" />
        </listOfReactants>
        <listOfProducts>
          <speciesReference constant="true" species="M_ppi_c" stoichiometry="1" />
          <speciesReference constant="true" species="M_argtrna_c" stoichiometry="1" />
          <speciesReference constant="true" species="M_amp_c" stoichiometry="1" />
        </listOfProducts>
        <fbc:geneProductAssociation>
          <fbc:geneProductRef fbc:geneProduct="G_MG378" />
        </fbc:geneProductAssociation>
      </reaction>
      <reaction fast="false" id="R_ASNTRS" name="Asparaginyl-tRNA synthetase" reversible="false" fbc:lowerFluxBound="cobra_0_bound" fbc:upperFluxBound="cobra_default_ub">
        <listOfReactants>
          <speciesReference constant="true" species="M_trnaasn_c" stoichiometry="1" />
          <speciesReference constant="true" species="M_asn_DASH_L_c" stoichiometry="1" />
          <speciesReference constant="true" species="M_atp_c" stoichiometry="1" />
        </listOfReactants>
        <listOfProducts>
          <speciesReference constant="true" species="M_ppi_c" stoichiometry="1" />
          <speciesReference constant="true" species="M_asntrna_c" stoichiometry="1" />
          <speciesReference constant="true" species="M_amp_c" stoichiometry="1" />
        </listOfProducts>
        <fbc:geneProductAssociation>
          <fbc:geneProductRef fbc:geneProduct="G_MG113" />
        </fbc:geneProductAssociation>
      </reaction>
      <reaction fast="false" id="R_ASPTRS" name="Aspartyl-tRNA synthetase" reversible="false" fbc:lowerFluxBound="cobra_0_bound" fbc:upperFluxBound="cobra_default_ub">
        <listOfReactants>
          <speciesReference constant="true" species="M_trnaasp_c" stoichiometry="1" />
          <speciesReference constant="true" species="M_atp_c" stoichiometry="1" />
          <speciesReference constant="true" species="M_asp_DASH_L_c" stoichiometry="1" />
        </listOfReactants>
        <listOfProducts>
          <speciesReference constant="true" species="M_ppi_c" stoichiometry="1" />
          <speciesReference constant="true" species="M_asptrna_c" stoichiometry="1" />
          <speciesReference constant="true" species="M_amp_c" stoichiometry="1" />
        </listOfProducts>
        <fbc:geneProductAssociation>
          <fbc:geneProductRef fbc:geneProduct="G_MG036" />
        </fbc:geneProductAssociation>
      </reaction>
      <reaction fast="false" id="R_NDPK3" name="nucleoside-diphosphate kinase (ATP:CDP)" reversible="true" fbc:lowerFluxBound="cobra_default_lb" fbc:upperFluxBound="cobra_default_ub">
        <listOfReactants>
          <speciesReference constant="true" species="M_cdp_c" stoichiometry="1" />
          <speciesReference constant="true" species="M_atp_c" stoichiometry="1" />
        </listOfReactants>
        <listOfProducts>
          <speciesReference constant="true" species="M_ctp_c" stoichiometry="1" />
          <speciesReference constant="true" species="M_adp_c" stoichiometry="1" />
        </listOfProducts>
      </reaction>
      <reaction fast="false" id="R_CHOLK" name="Choline kinase" reversible="false" fbc:lowerFluxBound="cobra_0_bound" fbc:upperFluxBound="cobra_default_ub">
        <listOfReactants>
          <speciesReference constant="true" species="M_atp_c" stoichiometry="1" />
          <speciesReference constant="true" species="M_chol_c" stoichiometry="1" />
        </listOfReactants>
        <listOfProducts>
          <speciesReference constant="true" species="M_h_c" stoichiometry="1" />
          <speciesReference constant="true" species="M_adp_c" stoichiometry="1" />
          <speciesReference constant="true" species="M_cholp_c" stoichiometry="1" />
        </listOfProducts>
        <fbc:geneProductAssociation>
          <fbc:geneProductRef fbc:geneProduct="G_MG356" />
        </fbc:geneProductAssociation>
      </reaction>
      <reaction fast="false" id="R_CYTK1" name="cytidylate kinase (CMP)" reversible="true" fbc:lowerFluxBound="cobra_default_lb" fbc:upperFluxBound="cobra_default_ub">
        <listOfReactants>
          <speciesReference constant="true" species="M_atp_c" stoichiometry="1" />
          <speciesReference constant="true" species="M_cmp_c" stoichiometry="1" />
        </listOfReactants>
        <listOfProducts>
          <speciesReference constant="true" species="M_cdp_c" stoichiometry="1" />
          <speciesReference constant="true" species="M_adp_c" stoichiometry="1" />
        </listOfProducts>
        <fbc:geneProductAssociation>
          <fbc:geneProductRef fbc:geneProduct="G_MG330" />
        </fbc:geneProductAssociation>
      </reaction>
      <reaction fast="false" id="R_THZPSN" name="thiazole phosphate synthesis" reversible="false" fbc:lowerFluxBound="cobra_0_bound" fbc:upperFluxBound="cobra_default_ub">
        <listOfReactants>
          <speciesReference constant="true" species="M_dxyl5p_c" stoichiometry="1" />
          <speciesReference constant="true" species="M_atp_c" stoichiometry="1" />
          <speciesReference constant="true" species="M_tyr_DASH_L_c" stoichiometry="1" />
          <speciesReference constant="true" species="M_cys_DASH_L_c" stoichiometry="1" />
        </listOfReactants>
        <listOfProducts>
          <speciesReference constant="true" species="M_co2_c" stoichiometry="1" />
          <speciesReference constant="true" species="M_4mpetz_c" stoichiometry="1" />
          <speciesReference constant="true" species="M_4hba_c" stoichiometry="1" />
          <speciesReference constant="true" species="M_ala_DASH_L_c" stoichiometry="1" />
          <speciesReference constant="true" species="M_ppi_c" stoichiometry="1" />
          <speciesReference constant="true" species="M_h2o_c" stoichiometry="1" />
          <speciesReference constant="true" species="M_h_c" stoichiometry="1" />
          <speciesReference constant="true" species="M_amp_c" stoichiometry="1" />
        </listOfProducts>
        <fbc:geneProductAssociation>
          <fbc:geneProductRef fbc:geneProduct="G_MG372" />
        </fbc:geneProductAssociation>
      </reaction>
      <reaction fast="false" id="R_CYSTRS" name="Cysteinyl-tRNA synthetase" reversible="false" fbc:lowerFluxBound="cobra_0_bound" fbc:upperFluxBound="cobra_default_ub">
        <listOfReactants>
          <speciesReference constant="true" species="M_trnacys_c" stoichiometry="1" />
          <speciesReference constant="true" species="M_atp_c" stoichiometry="1" />
          <speciesReference constant="true" species="M_cys_DASH_L_c" stoichiometry="1" />
        </listOfReactants>
        <listOfProducts>
          <speciesReference constant="true" species="M_ppi_c" stoichiometry="1" />
          <speciesReference constant="true" species="M_cystrna_c" stoichiometry="1" />
          <speciesReference constant="true" species="M_amp_c" stoichiometry="1" />
        </listOfProducts>
        <fbc:geneProductAssociation>
          <fbc:geneProductRef fbc:geneProduct="G_MG253" />
        </fbc:geneProductAssociation>
      </reaction>
      <reaction fast="false" id="R_CYTDK1" name="cytidine kinase (ATP)" reversible="false" fbc:lowerFluxBound="cobra_0_bound" fbc:upperFluxBound="cobra_default_ub">
        <listOfReactants>
          <speciesReference constant="true" species="M_atp_c" stoichiometry="1" />
          <speciesReference constant="true" species="M_cytd_c" stoichiometry="1" />
        </listOfReactants>
        <listOfProducts>
          <speciesReference constant="true" species="M_h_c" stoichiometry="1" />
          <speciesReference constant="true" species="M_adp_c" stoichiometry="1" />
          <speciesReference constant="true" species="M_cmp_c" stoichiometry="1" />
        </listOfProducts>
        <fbc:geneProductAssociation>
          <fbc:geneProductRef fbc:geneProduct="G_MG382" />
        </fbc:geneProductAssociation>
      </reaction>
      <reaction fast="false" id="R_NDPK8" name="nucleoside-diphosphate kinase (ATP:dADP)" reversible="true" fbc:lowerFluxBound="cobra_default_lb" fbc:upperFluxBound="cobra_default_ub">
        <listOfReactants>
          <speciesReference constant="true" species="M_atp_c" stoichiometry="1" />
          <speciesReference constant="true" species="M_dadp_c" stoichiometry="1" />
        </listOfReactants>
        <listOfProducts>
          <speciesReference constant="true" species="M_adp_c" stoichiometry="1" />
          <speciesReference constant="true" species="M_datp_c" stoichiometry="1" />
        </listOfProducts>
      </reaction>
      <reaction fast="false" id="R_DADK" name="deoxyadenylate kinase" reversible="true" fbc:lowerFluxBound="cobra_default_lb" fbc:upperFluxBound="cobra_default_ub">
        <listOfReactants>
          <speciesReference constant="true" species="M_atp_c" stoichiometry="1" />
          <speciesReference constant="true" species="M_damp_c" stoichiometry="1" />
        </listOfReactants>
        <listOfProducts>
          <speciesReference constant="true" species="M_adp_c" stoichiometry="1" />
          <speciesReference constant="true" species="M_dadp_c" stoichiometry="1" />
        </listOfProducts>
        <fbc:geneProductAssociation>
          <fbc:geneProductRef fbc:geneProduct="G_MG171" />
        </fbc:geneProductAssociation>
      </reaction>
      <reaction fast="false" id="R_NDPK7" name="nucleoside-diphosphate kinase (ATP:dCDP)" reversible="true" fbc:lowerFluxBound="cobra_default_lb" fbc:upperFluxBound="cobra_default_ub">
        <listOfReactants>
          <speciesReference constant="true" species="M_dcdp_c" stoichiometry="1" />
          <speciesReference constant="true" species="M_atp_c" stoichiometry="1" />
        </listOfReactants>
        <listOfProducts>
          <speciesReference constant="true" species="M_dctp_c" stoichiometry="1" />
          <speciesReference constant="true" species="M_adp_c" stoichiometry="1" />
        </listOfProducts>
      </reaction>
      <reaction fast="false" id="R_CYTK2" name="cytidylate kinase (dCMP)" reversible="true" fbc:lowerFluxBound="cobra_default_lb" fbc:upperFluxBound="cobra_default_ub">
        <listOfReactants>
          <speciesReference constant="true" species="M_atp_c" stoichiometry="1" />
          <speciesReference constant="true" species="M_dcmp_c" stoichiometry="1" />
        </listOfReactants>
        <listOfProducts>
          <speciesReference constant="true" species="M_dcdp_c" stoichiometry="1" />
          <speciesReference constant="true" species="M_adp_c" stoichiometry="1" />
        </listOfProducts>
        <fbc:geneProductAssociation>
          <fbc:geneProductRef fbc:geneProduct="G_MG330" />
        </fbc:geneProductAssociation>
      </reaction>
      <reaction fast="false" id="R_NDPK5" name="nucleoside-diphosphate kinase (ATP:dGDP)" reversible="true" fbc:lowerFluxBound="cobra_default_lb" fbc:upperFluxBound="cobra_default_ub">
        <listOfReactants>
          <speciesReference constant="true" species="M_atp_c" stoichiometry="1" />
          <speciesReference constant="true" species="M_dgdp_c" stoichiometry="1" />
        </listOfReactants>
        <listOfProducts>
          <speciesReference constant="true" species="M_adp_c" stoichiometry="1" />
          <speciesReference constant="true" species="M_dgtp_c" stoichiometry="1" />
        </listOfProducts>
      </reaction>
      <reaction fast="false" id="R_DGK1" name="deoxyguanylate kinase (dGMP:ATP)" reversible="true" fbc:lowerFluxBound="cobra_default_lb" fbc:upperFluxBound="cobra_default_ub">
        <listOfReactants>
          <speciesReference constant="true" species="M_dgmp_c" stoichiometry="1" />
          <speciesReference constant="true" species="M_atp_c" stoichiometry="1" />
        </listOfReactants>
        <listOfProducts>
          <speciesReference constant="true" species="M_adp_c" stoichiometry="1" />
          <speciesReference constant="true" species="M_dgdp_c" stoichiometry="1" />
        </listOfProducts>
        <fbc:geneProductAssociation>
          <fbc:geneProductRef fbc:geneProduct="G_MG107" />
        </fbc:geneProductAssociation>
      </reaction>
      <reaction fast="false" id="R_NADS1" name="NAD synthase (nh4)" reversible="false" fbc:lowerFluxBound="cobra_0_bound" fbc:upperFluxBound="cobra_default_ub">
        <listOfReactants>
          <speciesReference constant="true" species="M_nh4_c" stoichiometry="1" />
          <speciesReference constant="true" species="M_atp_c" stoichiometry="1" />
          <speciesReference constant="true" species="M_dnad_c" stoichiometry="1" />
        </listOfReactants>
        <listOfProducts>
          <speciesReference constant="true" species="M_ppi_c" stoichiometry="1" />
          <speciesReference constant="true" species="M_h_c" stoichiometry="1" />
          <speciesReference constant="true" species="M_nad_c" stoichiometry="1" />
          <speciesReference constant="true" species="M_amp_c" stoichiometry="1" />
        </listOfProducts>
        <fbc:geneProductAssociation>
          <fbc:geneProductRef fbc:geneProduct="G_MG383" />
        </fbc:geneProductAssociation>
      </reaction>
      <reaction fast="false" id="R_NDPK4" name="nucleoside-diphosphate kinase (ATP:dTDP)" reversible="true" fbc:lowerFluxBound="cobra_default_lb" fbc:upperFluxBound="cobra_default_ub">
        <listOfReactants>
          <speciesReference constant="true" species="M_dtdp_c" stoichiometry="1" />
          <speciesReference constant="true" species="M_atp_c" stoichiometry="1" />
        </listOfReactants>
        <listOfProducts>
          <speciesReference constant="true" species="M_dttp_c" stoichiometry="1" />
          <speciesReference constant="true" species="M_adp_c" stoichiometry="1" />
        </listOfProducts>
      </reaction>
      <reaction fast="false" id="R_DTMPK" name="dTMP kinase" reversible="true" fbc:lowerFluxBound="cobra_default_lb" fbc:upperFluxBound="cobra_default_ub">
        <listOfReactants>
          <speciesReference constant="true" species="M_atp_c" stoichiometry="1" />
          <speciesReference constant="true" species="M_dtmp_c" stoichiometry="1" />
        </listOfReactants>
        <listOfProducts>
          <speciesReference constant="true" species="M_dtdp_c" stoichiometry="1" />
          <speciesReference constant="true" species="M_adp_c" stoichiometry="1" />
        </listOfProducts>
        <fbc:geneProductAssociation>
          <fbc:geneProductRef fbc:geneProduct="G_MG006" />
        </fbc:geneProductAssociation>
      </reaction>
      <reaction fast="false" id="R_NDPK6" name="nucleoside-diphosphate kinase (ATP:dUDP)" reversible="true" fbc:lowerFluxBound="cobra_default_lb" fbc:upperFluxBound="cobra_default_ub">
        <listOfReactants>
          <speciesReference constant="true" species="M_dudp_c" stoichiometry="1" />
          <speciesReference constant="true" species="M_atp_c" stoichiometry="1" />
        </listOfReactants>
        <listOfProducts>
          <speciesReference constant="true" species="M_dutp_c" stoichiometry="1" />
          <speciesReference constant="true" species="M_adp_c" stoichiometry="1" />
        </listOfProducts>
      </reaction>
      <reaction fast="false" id="R_URIDK3" name="uridylate kinase (dUMP)" reversible="true" fbc:lowerFluxBound="cobra_default_lb" fbc:upperFluxBound="cobra_default_ub">
        <listOfReactants>
          <speciesReference constant="true" species="M_dump_c" stoichiometry="1" />
          <speciesReference constant="true" species="M_atp_c" stoichiometry="1" />
        </listOfReactants>
        <listOfProducts>
          <speciesReference constant="true" species="M_dudp_c" stoichiometry="1" />
          <speciesReference constant="true" species="M_adp_c" stoichiometry="1" />
        </listOfProducts>
        <fbc:geneProductAssociation>
          <fbc:and>
            <fbc:geneProductRef fbc:geneProduct="G_MG330" />
            <fbc:geneProductRef fbc:geneProduct="G_MG434" />
          </fbc:and>
        </fbc:geneProductAssociation>
      </reaction>
      <reaction fast="false" id="R_F1PK" name="fructose-1-phosphate kinase" reversible="false" fbc:lowerFluxBound="cobra_0_bound" fbc:upperFluxBound="cobra_default_ub">
        <listOfReactants>
          <speciesReference constant="true" species="M_f1p_c" stoichiometry="1" />
          <speciesReference constant="true" species="M_atp_c" stoichiometry="1" />
        </listOfReactants>
        <listOfProducts>
          <speciesReference constant="true" species="M_h_c" stoichiometry="1" />
          <speciesReference constant="true" species="M_adp_c" stoichiometry="1" />
          <speciesReference constant="true" species="M_fdp_c" stoichiometry="1" />
        </listOfProducts>
        <fbc:geneProductAssociation>
          <fbc:geneProductRef fbc:geneProduct="G_MG063" />
        </fbc:geneProductAssociation>
      </reaction>
      <reaction fast="false" id="R_PFK" name="phosphofructokinase" reversible="false" fbc:lowerFluxBound="cobra_0_bound" fbc:upperFluxBound="cobra_default_ub">
        <listOfReactants>
          <speciesReference constant="true" species="M_atp_c" stoichiometry="1" />
          <speciesReference constant="true" species="M_f6p_c" stoichiometry="1" />
        </listOfReactants>
        <listOfProducts>
          <speciesReference constant="true" species="M_h_c" stoichiometry="1" />
          <speciesReference constant="true" species="M_adp_c" stoichiometry="1" />
          <speciesReference constant="true" species="M_fdp_c" stoichiometry="1" />
        </listOfProducts>
        <fbc:geneProductAssociation>
          <fbc:geneProductRef fbc:geneProduct="G_MG215" />
        </fbc:geneProductAssociation>
      </reaction>
      <reaction fast="false" id="R_FMNATr" name="FMN adenylyltransferase" reversible="true" fbc:lowerFluxBound="cobra_default_lb" fbc:upperFluxBound="cobra_default_ub">
        <listOfReactants>
          <speciesReference constant="true" species="M_h_c" stoichiometry="1" />
          <speciesReference constant="true" species="M_atp_c" stoichiometry="1" />
          <speciesReference constant="true" species="M_fmn_c" stoichiometry="1" />
        </listOfReactants>
        <listOfProducts>
          <speciesReference constant="true" species="M_ppi_c" stoichiometry="1" />
          <speciesReference constant="true" species="M_fad_c" stoichiometry="1" />
        </listOfProducts>
        <fbc:geneProductAssociation>
          <fbc:geneProductRef fbc:geneProduct="G_MG145" />
        </fbc:geneProductAssociation>
      </reaction>
      <reaction fast="false" id="R_NDPK1" name="nucleoside-diphosphate kinase (ATP:GDP)" reversible="true" fbc:lowerFluxBound="cobra_default_lb" fbc:upperFluxBound="cobra_default_ub">
        <listOfReactants>
          <speciesReference constant="true" species="M_atp_c" stoichiometry="1" />
          <speciesReference constant="true" species="M_gdp_c" stoichiometry="1" />
        </listOfReactants>
        <listOfProducts>
          <speciesReference constant="true" species="M_adp_c" stoichiometry="1" />
          <speciesReference constant="true" species="M_gtp_c" stoichiometry="1" />
        </listOfProducts>
      </reaction>
      <reaction fast="false" id="R_GLXAT" name="glutamyl-tRNA(Gln) amidotransferase" reversible="true" fbc:lowerFluxBound="cobra_default_lb" fbc:upperFluxBound="cobra_default_ub">
        <listOfReactants>
          <speciesReference constant="true" species="M_glutrna_c" stoichiometry="1" />
          <speciesReference constant="true" species="M_atp_c" stoichiometry="1" />
          <speciesReference constant="true" species="M_gln_DASH_L_c" stoichiometry="1" />
        </listOfReactants>
        <listOfProducts>
          <speciesReference constant="true" species="M_glu_DASH_L_c" stoichiometry="1" />
          <speciesReference constant="true" species="M_pi_c" stoichiometry="1" />
          <speciesReference constant="true" species="M_adp_c" stoichiometry="1" />
          <speciesReference constant="true" species="M_glntrna_c" stoichiometry="1" />
        </listOfProducts>
        <fbc:geneProductAssociation>
          <fbc:and>
            <fbc:geneProductRef fbc:geneProduct="G_MG098" />
            <fbc:geneProductRef fbc:geneProduct="G_MG099" />
            <fbc:geneProductRef fbc:geneProduct="G_MG100" />
          </fbc:and>
        </fbc:geneProductAssociation>
      </reaction>
      <reaction fast="false" id="R_GLUTRS" name="Glutamyl-tRNA synthetase" reversible="false" fbc:lowerFluxBound="cobra_0_bound" fbc:upperFluxBound="cobra_default_ub">
        <listOfReactants>
          <speciesReference constant="true" species="M_glu_DASH_L_c" stoichiometry="1" />
          <speciesReference constant="true" species="M_atp_c" stoichiometry="1" />
          <speciesReference constant="true" species="M_trnaglu_c" stoichiometry="1" />
        </listOfReactants>
        <listOfProducts>
          <speciesReference constant="true" species="M_ppi_c" stoichiometry="1" />
          <speciesReference constant="true" species="M_glutrna_c" stoichiometry="1" />
          <speciesReference constant="true" species="M_amp_c" stoichiometry="1" />
        </listOfProducts>
        <fbc:geneProductAssociation>
          <fbc:geneProductRef fbc:geneProduct="G_MG462" />
        </fbc:geneProductAssociation>
      </reaction>
      <reaction fast="false" id="R_GLYTRS" name="Glycyl-tRNA synthetase" reversible="false" fbc:lowerFluxBound="cobra_0_bound" fbc:upperFluxBound="cobra_default_ub">
        <listOfReactants>
          <speciesReference constant="true" species="M_trnagly_c" stoichiometry="1" />
          <speciesReference constant="true" species="M_atp_c" stoichiometry="1" />
          <speciesReference constant="true" species="M_gly_c" stoichiometry="1" />
        </listOfReactants>
        <listOfProducts>
          <speciesReference constant="true" species="M_ppi_c" stoichiometry="1" />
          <speciesReference constant="true" species="M_glytrna_c" stoichiometry="1" />
          <speciesReference constant="true" species="M_amp_c" stoichiometry="1" />
        </listOfProducts>
        <fbc:geneProductAssociation>
          <fbc:geneProductRef fbc:geneProduct="G_MG251" />
        </fbc:geneProductAssociation>
      </reaction>
      <reaction fast="false" id="R_GLYK" name="glycerol kinase" reversible="false" fbc:lowerFluxBound="cobra_0_bound" fbc:upperFluxBound="cobra_default_ub">
        <listOfReactants>
          <speciesReference constant="true" species="M_glyc_c" stoichiometry="1" />
          <speciesReference constant="true" species="M_atp_c" stoichiometry="1" />
        </listOfReactants>
        <listOfProducts>
          <speciesReference constant="true" species="M_glyc3p_c" stoichiometry="1" />
          <speciesReference constant="true" species="M_h_c" stoichiometry="1" />
          <speciesReference constant="true" species="M_adp_c" stoichiometry="1" />
        </listOfProducts>
        <fbc:geneProductAssociation>
          <fbc:geneProductRef fbc:geneProduct="G_MG038" />
        </fbc:geneProductAssociation>
      </reaction>
      <reaction fast="false" id="R_GK1" name="guanylate kinase (GMP:ATP)" reversible="true" fbc:lowerFluxBound="cobra_default_lb" fbc:upperFluxBound="cobra_default_ub">
        <listOfReactants>
          <speciesReference constant="true" species="M_gmp_c" stoichiometry="1" />
          <speciesReference constant="true" species="M_atp_c" stoichiometry="1" />
        </listOfReactants>
        <listOfProducts>
          <speciesReference constant="true" species="M_adp_c" stoichiometry="1" />
          <speciesReference constant="true" species="M_gdp_c" stoichiometry="1" />
        </listOfProducts>
        <fbc:geneProductAssociation>
          <fbc:geneProductRef fbc:geneProduct="G_MG107" />
        </fbc:geneProductAssociation>
      </reaction>
      <reaction fast="false" id="R_ATPHs" name="ATP amine hydrolysis (spontaneous)" reversible="false" fbc:lowerFluxBound="cobra_0_bound" fbc:upperFluxBound="cobra_default_ub">
        <listOfReactants>
          <speciesReference constant="true" species="M_h2o_c" stoichiometry="1" />
          <speciesReference constant="true" species="M_h_c" stoichiometry="1" />
          <speciesReference constant="true" species="M_atp_c" stoichiometry="1" />
        </listOfReactants>
        <listOfProducts>
          <speciesReference constant="true" species="M_itp_c" stoichiometry="1" />
          <speciesReference constant="true" species="M_nh4_c" stoichiometry="1" />
        </listOfProducts>
        <fbc:geneProductAssociation>
          <fbc:geneProductRef fbc:geneProduct="G_s0001" />
        </fbc:geneProductAssociation>
      </reaction>
      <reaction fast="false" id="R_NNATr" name="nicotinate-nucleotide adenylyltransferase" reversible="true" fbc:lowerFluxBound="cobra_default_lb" fbc:upperFluxBound="cobra_default_ub">
        <listOfReactants>
          <speciesReference constant="true" species="M_nicrnt_c" stoichiometry="1" />
          <speciesReference constant="true" species="M_h_c" stoichiometry="1" />
          <speciesReference constant="true" species="M_atp_c" stoichiometry="1" />
        </listOfReactants>
        <listOfProducts>
          <speciesReference constant="true" species="M_ppi_c" stoichiometry="1" />
          <speciesReference constant="true" species="M_dnad_c" stoichiometry="1" />
        </listOfProducts>
        <fbc:geneProductAssociation>
          <fbc:geneProductRef fbc:geneProduct="G_MG240" />
        </fbc:geneProductAssociation>
      </reaction>
      <reaction fast="false" id="R_NMNATr" name="nicotinamide-nucleotide adenylyltransferase" reversible="true" fbc:lowerFluxBound="cobra_default_lb" fbc:upperFluxBound="cobra_default_ub">
        <listOfReactants>
          <speciesReference constant="true" species="M_h_c" stoichiometry="1" />
          <speciesReference constant="true" species="M_atp_c" stoichiometry="1" />
          <speciesReference constant="true" species="M_nmn_c" stoichiometry="1" />
        </listOfReactants>
        <listOfProducts>
          <speciesReference constant="true" species="M_ppi_c" stoichiometry="1" />
          <speciesReference constant="true" species="M_nad_c" stoichiometry="1" />
        </listOfProducts>
        <fbc:geneProductAssociation>
          <fbc:geneProductRef fbc:geneProduct="G_MG240" />
        </fbc:geneProductAssociation>
      </reaction>
      <reaction fast="false" id="R_ATPM" name="ATP maintenance requirement" reversible="false" fbc:lowerFluxBound="cobra_0_bound" fbc:upperFluxBound="cobra_default_ub">
        <listOfReactants>
          <speciesReference constant="true" species="M_h2o_c" stoichiometry="1" />
          <speciesReference constant="true" species="M_atp_c" stoichiometry="1" />
        </listOfReactants>
        <listOfProducts>
          <speciesReference constant="true" species="M_pi_c" stoichiometry="1" />
          <speciesReference constant="true" species="M_h_c" stoichiometry="1" />
          <speciesReference constant="true" species="M_adp_c" stoichiometry="1" />
        </listOfProducts>
      </reaction>
      <reaction fast="false" id="R_METAT" name="methionine adenosyltransferase" reversible="false" fbc:lowerFluxBound="cobra_0_bound" fbc:upperFluxBound="cobra_default_ub">
        <listOfReactants>
          <speciesReference constant="true" species="M_h2o_c" stoichiometry="1" />
          <speciesReference constant="true" species="M_met_DASH_L_c" stoichiometry="1" />
          <speciesReference constant="true" species="M_atp_c" stoichiometry="1" />
        </listOfReactants>
        <listOfProducts>
          <speciesReference constant="true" species="M_ppi_c" stoichiometry="1" />
          <speciesReference constant="true" species="M_pi_c" stoichiometry="1" />
          <speciesReference constant="true" species="M_amet_c" stoichiometry="1" />
        </listOfProducts>
        <fbc:geneProductAssociation>
          <fbc:geneProductRef fbc:geneProduct="G_MG047" />
        </fbc:geneProductAssociation>
      </reaction>
      <reaction fast="false" id="R_NAMNPP" name="nicotinic acid mononucleotide pyrophosphorylase" reversible="false" fbc:lowerFluxBound="cobra_0_bound" fbc:upperFluxBound="cobra_default_ub">
        <listOfReactants>
          <speciesReference constant="true" species="M_prpp_c" stoichiometry="1" />
          <speciesReference constant="true" species="M_h2o_c" stoichiometry="1" />
          <speciesReference constant="true" species="M_atp_c" stoichiometry="1" />
          <speciesReference constant="true" species="M_nac_c" stoichiometry="1" />
        </listOfReactants>
        <listOfProducts>
          <speciesReference constant="true" species="M_ppi_c" stoichiometry="1" />
          <speciesReference constant="true" species="M_pi_c" stoichiometry="1" />
          <speciesReference constant="true" species="M_nicrnt_c" stoichiometry="1" />
          <speciesReference constant="true" species="M_adp_c" stoichiometry="1" />
        </listOfProducts>
        <fbc:geneProductAssociation>
          <fbc:geneProductRef fbc:geneProduct="G_MG037" />
        </fbc:geneProductAssociation>
      </reaction>
      <reaction fast="false" id="R_HISTRS" name="Histidyl-tRNA synthetase" reversible="false" fbc:lowerFluxBound="cobra_0_bound" fbc:upperFluxBound="cobra_default_ub">
        <listOfReactants>
          <speciesReference constant="true" species="M_atp_c" stoichiometry="1" />
          <speciesReference constant="true" species="M_trnahis_c" stoichiometry="1" />
          <speciesReference constant="true" species="M_his_DASH_L_c" stoichiometry="1" />
        </listOfReactants>
        <listOfProducts>
          <speciesReference constant="true" species="M_histrna_c" stoichiometry="1" />
          <speciesReference constant="true" species="M_ppi_c" stoichiometry="1" />
          <speciesReference constant="true" species="M_amp_c" stoichiometry="1" />
        </listOfProducts>
        <fbc:geneProductAssociation>
          <fbc:geneProductRef fbc:geneProduct="G_MG035" />
        </fbc:geneProductAssociation>
      </reaction>
      <reaction fast="false" id="R_NDPK9" name="nucleoside-diphophate kinase (ATP:IDP)" reversible="true" fbc:lowerFluxBound="cobra_default_lb" fbc:upperFluxBound="cobra_default_ub">
        <listOfReactants>
          <speciesReference constant="true" species="M_atp_c" stoichiometry="1" />
          <speciesReference constant="true" species="M_idp_c" stoichiometry="1" />
        </listOfReactants>
        <listOfProducts>
          <speciesReference constant="true" species="M_itp_c" stoichiometry="1" />
          <speciesReference constant="true" species="M_adp_c" stoichiometry="1" />
        </listOfProducts>
      </reaction>
      <reaction fast="false" id="R_ILETRS" name="Isoleucyl-tRNA synthetase" reversible="false" fbc:lowerFluxBound="cobra_0_bound" fbc:upperFluxBound="cobra_default_ub">
        <listOfReactants>
          <speciesReference constant="true" species="M_atp_c" stoichiometry="1" />
          <speciesReference constant="true" species="M_trnaile_c" stoichiometry="1" />
          <speciesReference constant="true" species="M_ile_DASH_L_c" stoichiometry="1" />
        </listOfReactants>
        <listOfProducts>
          <speciesReference constant="true" species="M_ppi_c" stoichiometry="1" />
          <speciesReference constant="true" species="M_iletrna_c" stoichiometry="1" />
          <speciesReference constant="true" species="M_amp_c" stoichiometry="1" />
        </listOfProducts>
        <fbc:geneProductAssociation>
          <fbc:geneProductRef fbc:geneProduct="G_MG345" />
        </fbc:geneProductAssociation>
      </reaction>
      <reaction fast="false" id="R_INSK" name="inosine kinase" reversible="true" fbc:lowerFluxBound="cobra_default_lb" fbc:upperFluxBound="cobra_default_ub">
        <listOfReactants>
          <speciesReference constant="true" species="M_atp_c" stoichiometry="1" />
          <speciesReference constant="true" species="M_ins_c" stoichiometry="1" />
        </listOfReactants>
        <listOfProducts>
          <speciesReference constant="true" species="M_h_c" stoichiometry="1" />
          <speciesReference constant="true" species="M_adp_c" stoichiometry="1" />
          <speciesReference constant="true" species="M_imp_c" stoichiometry="1" />
        </listOfProducts>
      </reaction>
      <reaction fast="false" id="R_LEUTRS" name="Leucyl-tRNA synthetase" reversible="false" fbc:lowerFluxBound="cobra_0_bound" fbc:upperFluxBound="cobra_default_ub">
        <listOfReactants>
          <speciesReference constant="true" species="M_leu_DASH_L_c" stoichiometry="1" />
          <speciesReference constant="true" species="M_trnaleu_c" stoichiometry="1" />
          <speciesReference constant="true" species="M_atp_c" stoichiometry="1" />
        </listOfReactants>
        <listOfProducts>
          <speciesReference constant="true" species="M_ppi_c" stoichiometry="1" />
          <speciesReference constant="true" species="M_leutrna_c" stoichiometry="1" />
          <speciesReference constant="true" species="M_amp_c" stoichiometry="1" />
        </listOfProducts>
        <fbc:geneProductAssociation>
          <fbc:geneProductRef fbc:geneProduct="G_MG266" />
        </fbc:geneProductAssociation>
      </reaction>
      <reaction fast="false" id="R_LYSTRS" name="Lysyl-tRNA synthetase" reversible="false" fbc:lowerFluxBound="cobra_0_bound" fbc:upperFluxBound="cobra_default_ub">
        <listOfReactants>
          <speciesReference constant="true" species="M_lys_DASH_L_c" stoichiometry="1" />
          <speciesReference constant="true" species="M_atp_c" stoichiometry="1" />
          <speciesReference constant="true" species="M_trnalys_c" stoichiometry="1" />
        </listOfReactants>
        <listOfProducts>
          <speciesReference constant="true" species="M_ppi_c" stoichiometry="1" />
          <speciesReference constant="true" species="M_lystrna_c" stoichiometry="1" />
          <speciesReference constant="true" species="M_amp_c" stoichiometry="1" />
        </listOfProducts>
        <fbc:geneProductAssociation>
          <fbc:geneProductRef fbc:geneProduct="G_MG136" />
        </fbc:geneProductAssociation>
      </reaction>
      <reaction fast="false" id="R_METTRS" name="Methionyl-tRNA synthetase" reversible="false" fbc:lowerFluxBound="cobra_0_bound" fbc:upperFluxBound="cobra_default_ub">
        <listOfReactants>
          <speciesReference constant="true" species="M_trnamet_c" stoichiometry="1" />
          <speciesReference constant="true" species="M_met_DASH_L_c" stoichiometry="1" />
          <speciesReference constant="true" species="M_atp_c" stoichiometry="1" />
        </listOfReactants>
        <listOfProducts>
          <speciesReference constant="true" species="M_ppi_c" stoichiometry="1" />
          <speciesReference constant="true" species="M_mettrna_c" stoichiometry="1" />
          <speciesReference constant="true" species="M_amp_c" stoichiometry="1" />
        </listOfProducts>
        <fbc:geneProductAssociation>
          <fbc:geneProductRef fbc:geneProduct="G_MG021" />
        </fbc:geneProductAssociation>
      </reaction>
      <reaction fast="false" id="R_NADK" name="NAD kinase" reversible="false" fbc:lowerFluxBound="cobra_0_bound" fbc:upperFluxBound="cobra_default_ub">
        <listOfReactants>
          <speciesReference constant="true" species="M_nad_c" stoichiometry="1" />
          <speciesReference constant="true" species="M_atp_c" stoichiometry="1" />
        </listOfReactants>
        <listOfProducts>
          <speciesReference constant="true" species="M_h_c" stoichiometry="1" />
          <speciesReference constant="true" species="M_adp_c" stoichiometry="1" />
          <speciesReference constant="true" species="M_nadp_c" stoichiometry="1" />
        </listOfProducts>
        <fbc:geneProductAssociation>
          <fbc:geneProductRef fbc:geneProduct="G_MG128" />
        </fbc:geneProductAssociation>
      </reaction>
      <reaction fast="false" id="R_PHETRS" name="Phenylalanyl-tRNA synthetase" reversible="false" fbc:lowerFluxBound="cobra_0_bound" fbc:upperFluxBound="cobra_default_ub">
        <listOfReactants>
          <speciesReference constant="true" species="M_trnaphe_c" stoichiometry="1" />
          <speciesReference constant="true" species="M_atp_c" stoichiometry="1" />
          <speciesReference constant="true" species="M_phe_DASH_L_c" stoichiometry="1" />
        </listOfReactants>
        <listOfProducts>
          <speciesReference constant="true" species="M_ppi_c" stoichiometry="1" />
          <speciesReference constant="true" species="M_phetrna_c" stoichiometry="1" />
          <speciesReference constant="true" species="M_amp_c" stoichiometry="1" />
        </listOfProducts>
        <fbc:geneProductAssociation>
          <fbc:and>
            <fbc:geneProductRef fbc:geneProduct="G_MG194" />
            <fbc:geneProductRef fbc:geneProduct="G_MG195" />
          </fbc:and>
        </fbc:geneProductAssociation>
      </reaction>
      <reaction fast="false" id="R_PROTRS" name="Prolyl-tRNA synthetase" reversible="false" fbc:lowerFluxBound="cobra_0_bound" fbc:upperFluxBound="cobra_default_ub">
        <listOfReactants>
          <speciesReference constant="true" species="M_pro_DASH_L_c" stoichiometry="1" />
          <speciesReference constant="true" species="M_trnapro_c" stoichiometry="1" />
          <speciesReference constant="true" species="M_atp_c" stoichiometry="1" />
        </listOfReactants>
        <listOfProducts>
          <speciesReference constant="true" species="M_ppi_c" stoichiometry="1" />
          <speciesReference constant="true" species="M_protrna_c" stoichiometry="1" />
          <speciesReference constant="true" species="M_amp_c" stoichiometry="1" />
        </listOfProducts>
        <fbc:geneProductAssociation>
          <fbc:geneProductRef fbc:geneProduct="G_MG283" />
        </fbc:geneProductAssociation>
      </reaction>
      <reaction fast="false" id="R_PYDXK" name="pyridoxal kinase (Pyridoxal)" reversible="false" fbc:lowerFluxBound="cobra_0_bound" fbc:upperFluxBound="cobra_default_ub">
        <listOfReactants>
          <speciesReference constant="true" species="M_pydx_c" stoichiometry="1" />
          <speciesReference constant="true" species="M_atp_c" stoichiometry="1" />
        </listOfReactants>
        <listOfProducts>
          <speciesReference constant="true" species="M_h_c" stoichiometry="2" />
          <speciesReference constant="true" species="M_adp_c" stoichiometry="1" />
          <speciesReference constant="true" species="M_pydx5p_c" stoichiometry="1" />
        </listOfProducts>
      </reaction>
      <reaction fast="false" id="R_PRPPS" name="phosphoribosylpyrophosphate synthetase" reversible="true" fbc:lowerFluxBound="cobra_default_lb" fbc:upperFluxBound="cobra_default_ub">
        <listOfReactants>
          <speciesReference constant="true" species="M_r5p_c" stoichiometry="1" />
          <speciesReference constant="true" species="M_atp_c" stoichiometry="1" />
        </listOfReactants>
        <listOfProducts>
          <speciesReference constant="true" species="M_prpp_c" stoichiometry="1" />
          <speciesReference constant="true" species="M_h_c" stoichiometry="1" />
          <speciesReference constant="true" species="M_amp_c" stoichiometry="1" />
        </listOfProducts>
        <fbc:geneProductAssociation>
          <fbc:geneProductRef fbc:geneProduct="G_MG058" />
        </fbc:geneProductAssociation>
      </reaction>
      <reaction fast="false" id="R_RBK" name="ribokinase" reversible="false" fbc:lowerFluxBound="cobra_0_bound" fbc:upperFluxBound="cobra_default_ub">
        <listOfReactants>
          <speciesReference constant="true" species="M_rib_DASH_D_c" stoichiometry="1" />
          <speciesReference constant="true" species="M_atp_c" stoichiometry="1" />
        </listOfReactants>
        <listOfProducts>
          <speciesReference constant="true" species="M_r5p_c" stoichiometry="1" />
          <speciesReference constant="true" species="M_h_c" stoichiometry="1" />
          <speciesReference constant="true" species="M_adp_c" stoichiometry="1" />
        </listOfProducts>
      </reaction>
      <reaction fast="false" id="R_RBFK" name="riboflavin kinase" reversible="false" fbc:lowerFluxBound="cobra_0_bound" fbc:upperFluxBound="cobra_default_ub">
        <listOfReactants>
          <speciesReference constant="true" species="M_atp_c" stoichiometry="1" />
          <speciesReference constant="true" species="M_ribflv_c" stoichiometry="1" />
        </listOfReactants>
        <listOfProducts>
          <speciesReference constant="true" species="M_h_c" stoichiometry="1" />
          <speciesReference constant="true" species="M_adp_c" stoichiometry="1" />
          <speciesReference constant="true" species="M_fmn_c" stoichiometry="1" />
        </listOfProducts>
        <fbc:geneProductAssociation>
          <fbc:geneProductRef fbc:geneProduct="G_MG145" />
        </fbc:geneProductAssociation>
      </reaction>
      <reaction fast="false" id="R_SERTRS" name="Seryl-tRNA synthetase" reversible="false" fbc:lowerFluxBound="cobra_0_bound" fbc:upperFluxBound="cobra_default_ub">
        <listOfReactants>
          <speciesReference constant="true" species="M_ser_DASH_L_c" stoichiometry="1" />
          <speciesReference constant="true" species="M_atp_c" stoichiometry="1" />
          <speciesReference constant="true" species="M_trnaser_c" stoichiometry="1" />
        </listOfReactants>
        <listOfProducts>
          <speciesReference constant="true" species="M_ppi_c" stoichiometry="1" />
          <speciesReference constant="true" species="M_sertrna_c" stoichiometry="1" />
          <speciesReference constant="true" species="M_amp_c" stoichiometry="1" />
        </listOfProducts>
        <fbc:geneProductAssociation>
          <fbc:geneProductRef fbc:geneProduct="G_MG005" />
        </fbc:geneProductAssociation>
      </reaction>
      <reaction fast="false" id="R_TMDPK" name="thiamine diphosphokinase" reversible="false" fbc:lowerFluxBound="cobra_0_bound" fbc:upperFluxBound="cobra_default_ub">
        <listOfReactants>
          <speciesReference constant="true" species="M_thm_c" stoichiometry="1" />
          <speciesReference constant="true" species="M_atp_c" stoichiometry="1" />
        </listOfReactants>
        <listOfProducts>
          <speciesReference constant="true" species="M_h_c" stoichiometry="1" />
          <speciesReference constant="true" species="M_thmpp_c" stoichiometry="1" />
          <speciesReference constant="true" species="M_amp_c" stoichiometry="1" />
        </listOfProducts>
      </reaction>
      <reaction fast="false" id="R_THRTRS" name="Threonyl-tRNA synthetase" reversible="false" fbc:lowerFluxBound="cobra_0_bound" fbc:upperFluxBound="cobra_default_ub">
        <listOfReactants>
          <speciesReference constant="true" species="M_thr_DASH_L_c" stoichiometry="1" />
          <speciesReference constant="true" species="M_trnathr_c" stoichiometry="1" />
          <speciesReference constant="true" species="M_atp_c" stoichiometry="1" />
        </listOfReactants>
        <listOfProducts>
          <speciesReference constant="true" species="M_ppi_c" stoichiometry="1" />
          <speciesReference constant="true" species="M_thrtrna_c" stoichiometry="1" />
          <speciesReference constant="true" species="M_amp_c" stoichiometry="1" />
        </listOfProducts>
        <fbc:geneProductAssociation>
          <fbc:geneProductRef fbc:geneProduct="G_MG375" />
        </fbc:geneProductAssociation>
      </reaction>
      <reaction fast="false" id="R_TMDK1" name="thymidine kinase (ATP:thymidine)" reversible="false" fbc:lowerFluxBound="cobra_0_bound" fbc:upperFluxBound="cobra_default_ub">
        <listOfReactants>
          <speciesReference constant="true" species="M_thymd_c" stoichiometry="1" />
          <speciesReference constant="true" species="M_atp_c" stoichiometry="1" />
        </listOfReactants>
        <listOfProducts>
          <speciesReference constant="true" species="M_h_c" stoichiometry="1" />
          <speciesReference constant="true" species="M_adp_c" stoichiometry="1" />
          <speciesReference constant="true" species="M_dtmp_c" stoichiometry="1" />
        </listOfProducts>
        <fbc:geneProductAssociation>
          <fbc:geneProductRef fbc:geneProduct="G_MG034" />
        </fbc:geneProductAssociation>
      </reaction>
      <reaction fast="false" id="R_TRPTRS" name="Tryptophanyl-tRNA synthetase" reversible="false" fbc:lowerFluxBound="cobra_0_bound" fbc:upperFluxBound="cobra_default_ub">
        <listOfReactants>
          <speciesReference constant="true" species="M_trnatrp_c" stoichiometry="1" />
          <speciesReference constant="true" species="M_atp_c" stoichiometry="1" />
          <speciesReference constant="true" species="M_trp_DASH_L_c" stoichiometry="1" />
        </listOfReactants>
        <listOfProducts>
          <speciesReference constant="true" species="M_ppi_c" stoichiometry="1" />
          <speciesReference constant="true" species="M_trptrna_c" stoichiometry="1" />
          <speciesReference constant="true" species="M_amp_c" stoichiometry="1" />
        </listOfProducts>
        <fbc:geneProductAssociation>
          <fbc:geneProductRef fbc:geneProduct="G_MG126" />
        </fbc:geneProductAssociation>
      </reaction>
      <reaction fast="false" id="R_TYRTRS" name="Tyrosyl-tRNA synthetase" reversible="false" fbc:lowerFluxBound="cobra_0_bound" fbc:upperFluxBound="cobra_default_ub">
        <listOfReactants>
          <speciesReference constant="true" species="M_trnatyr_c" stoichiometry="1" />
          <speciesReference constant="true" species="M_atp_c" stoichiometry="1" />
          <speciesReference constant="true" species="M_tyr_DASH_L_c" stoichiometry="1" />
        </listOfReactants>
        <listOfProducts>
          <speciesReference constant="true" species="M_ppi_c" stoichiometry="1" />
          <speciesReference constant="true" species="M_tyrtrna_c" stoichiometry="1" />
          <speciesReference constant="true" species="M_amp_c" stoichiometry="1" />
        </listOfProducts>
        <fbc:geneProductAssociation>
          <fbc:geneProductRef fbc:geneProduct="G_MG455" />
        </fbc:geneProductAssociation>
      </reaction>
      <reaction fast="false" id="R_VALTRS" name="Valyl-tRNA synthetase" reversible="false" fbc:lowerFluxBound="cobra_0_bound" fbc:upperFluxBound="cobra_default_ub">
        <listOfReactants>
          <speciesReference constant="true" species="M_trnaval_c" stoichiometry="1" />
          <speciesReference constant="true" species="M_atp_c" stoichiometry="1" />
          <speciesReference constant="true" species="M_val_DASH_L_c" stoichiometry="1" />
        </listOfReactants>
        <listOfProducts>
          <speciesReference constant="true" species="M_ppi_c" stoichiometry="1" />
          <speciesReference constant="true" species="M_valtrna_c" stoichiometry="1" />
          <speciesReference constant="true" species="M_amp_c" stoichiometry="1" />
        </listOfProducts>
        <fbc:geneProductAssociation>
          <fbc:geneProductRef fbc:geneProduct="G_MG334" />
        </fbc:geneProductAssociation>
      </reaction>
      <reaction fast="false" id="R_NDPK2" name="nucleoside-diphosphate kinase (ATP:UDP)" reversible="true" fbc:lowerFluxBound="cobra_default_lb" fbc:upperFluxBound="cobra_default_ub">
        <listOfReactants>
          <speciesReference constant="true" species="M_udp_c" stoichiometry="1" />
          <speciesReference constant="true" species="M_atp_c" stoichiometry="1" />
        </listOfReactants>
        <listOfProducts>
          <speciesReference constant="true" species="M_utp_c" stoichiometry="1" />
          <speciesReference constant="true" species="M_adp_c" stoichiometry="1" />
        </listOfProducts>
      </reaction>
      <reaction fast="false" id="R_URIDK1" name="uridylate kinase (UMP)" reversible="false" fbc:lowerFluxBound="cobra_0_bound" fbc:upperFluxBound="cobra_default_ub">
        <listOfReactants>
          <speciesReference constant="true" species="M_ump_c" stoichiometry="1" />
          <speciesReference constant="true" species="M_atp_c" stoichiometry="1" />
        </listOfReactants>
        <listOfProducts>
          <speciesReference constant="true" species="M_udp_c" stoichiometry="1" />
          <speciesReference constant="true" species="M_adp_c" stoichiometry="1" />
        </listOfProducts>
        <fbc:geneProductAssociation>
          <fbc:and>
            <fbc:geneProductRef fbc:geneProduct="G_MG330" />
            <fbc:geneProductRef fbc:geneProduct="G_MG434" />
          </fbc:and>
        </fbc:geneProductAssociation>
      </reaction>
      <reaction fast="false" id="R_URIK1" name="uridine kinase (ATP:Uridine)" reversible="false" fbc:lowerFluxBound="cobra_0_bound" fbc:upperFluxBound="cobra_default_ub">
        <listOfReactants>
          <speciesReference constant="true" species="M_uri_c" stoichiometry="1" />
          <speciesReference constant="true" species="M_atp_c" stoichiometry="1" />
        </listOfReactants>
        <listOfProducts>
          <speciesReference constant="true" species="M_h_c" stoichiometry="1" />
          <speciesReference constant="true" species="M_ump_c" stoichiometry="1" />
          <speciesReference constant="true" species="M_adp_c" stoichiometry="1" />
        </listOfProducts>
        <fbc:geneProductAssociation>
          <fbc:geneProductRef fbc:geneProduct="G_MG382" />
        </fbc:geneProductAssociation>
      </reaction>
      <reaction fast="false" id="R_PBUTT" name="phosphate butyryltransferase" reversible="true" fbc:lowerFluxBound="cobra_default_lb" fbc:upperFluxBound="cobra_default_ub">
        <listOfReactants>
          <speciesReference constant="true" species="M_pi_c" stoichiometry="1" />
          <speciesReference constant="true" species="M_btcoa_c" stoichiometry="1" />
        </listOfReactants>
        <listOfProducts>
          <speciesReference constant="true" species="M_butpi_c" stoichiometry="1" />
          <speciesReference constant="true" species="M_coa_c" stoichiometry="1" />
        </listOfProducts>
        <fbc:geneProductAssociation>
          <fbc:geneProductRef fbc:geneProduct="G_MG299" />
        </fbc:geneProductAssociation>
      </reaction>
      <reaction fast="false" id="R_RNDR3" name="ribonucleoside-diphosphate reductase (CDP)" reversible="false" fbc:lowerFluxBound="cobra_0_bound" fbc:upperFluxBound="cobra_default_ub">
        <listOfReactants>
          <speciesReference constant="true" species="M_cdp_c" stoichiometry="1" />
          <speciesReference constant="true" species="M_trdrd_c" stoichiometry="1" />
        </listOfReactants>
        <listOfProducts>
          <speciesReference constant="true" species="M_h2o_c" stoichiometry="1" />
          <speciesReference constant="true" species="M_dcdp_c" stoichiometry="1" />
          <speciesReference constant="true" species="M_trdox_c" stoichiometry="1" />
        </listOfProducts>
        <fbc:geneProductAssociation>
          <fbc:and>
            <fbc:geneProductRef fbc:geneProduct="G_MG229" />
            <fbc:geneProductRef fbc:geneProduct="G_MG230" />
            <fbc:geneProductRef fbc:geneProduct="G_MG231" />
          </fbc:and>
        </fbc:geneProductAssociation>
      </reaction>
      <reaction fast="false" id="R_CDGPT" name="CDPdiacylglycerol:sn-glycerol-3-phosphate 3-phosphatidyltransferase" reversible="false" fbc:lowerFluxBound="cobra_0_bound" fbc:upperFluxBound="cobra_default_ub">
        <listOfReactants>
          <speciesReference constant="true" species="M_glyc3p_c" stoichiometry="1" />
          <speciesReference constant="true" species="M_cdpdag_c" stoichiometry="1" />
        </listOfReactants>
        <listOfProducts>
          <speciesReference constant="true" species="M_h_c" stoichiometry="1" />
          <speciesReference constant="true" species="M_cmp_c" stoichiometry="1" />
          <speciesReference constant="true" species="M_pglyp_c" stoichiometry="1" />
        </listOfProducts>
        <fbc:geneProductAssociation>
          <fbc:geneProductRef fbc:geneProduct="G_MG114" />
        </fbc:geneProductAssociation>
      </reaction>
      <reaction fast="false" id="R_TRIA" name="membrane alanyl aminopeptidase" reversible="true" fbc:lowerFluxBound="cobra_default_lb" fbc:upperFluxBound="cobra_default_ub">
        <listOfReactants>
          <speciesReference constant="true" species="M_h2o_c" stoichiometry="1" />
          <speciesReference constant="true" species="M_cgly_c" stoichiometry="1" />
        </listOfReactants>
        <listOfProducts>
          <speciesReference constant="true" species="M_gly_c" stoichiometry="1" />
          <speciesReference constant="true" species="M_cys_DASH_L_c" stoichiometry="1" />
        </listOfProducts>
      </reaction>
      <reaction fast="false" id="R_MMSAD3" name="methylmalonate-semialdehyde dehydrogenase (malonic semialdehyde)" reversible="false" fbc:lowerFluxBound="cobra_0_bound" fbc:upperFluxBound="cobra_default_ub">
        <listOfReactants>
          <speciesReference constant="true" species="M_nad_c" stoichiometry="1" />
          <speciesReference constant="true" species="M_msa_c" stoichiometry="1" />
          <speciesReference constant="true" species="M_coa_c" stoichiometry="1" />
        </listOfReactants>
        <listOfProducts>
          <speciesReference constant="true" species="M_accoa_c" stoichiometry="1" />
          <speciesReference constant="true" species="M_co2_c" stoichiometry="1" />
          <speciesReference constant="true" species="M_nadh_c" stoichiometry="1" />
        </listOfProducts>
      </reaction>
      <reaction fast="false" id="R_PDH" name="pyruvate dehydrogenase" reversible="false" fbc:lowerFluxBound="cobra_0_bound" fbc:upperFluxBound="cobra_default_ub">
        <listOfReactants>
          <speciesReference constant="true" species="M_pyr_c" stoichiometry="1" />
          <speciesReference constant="true" species="M_nad_c" stoichiometry="1" />
          <speciesReference constant="true" species="M_coa_c" stoichiometry="1" />
        </listOfReactants>
        <listOfProducts>
          <speciesReference constant="true" species="M_accoa_c" stoichiometry="1" />
          <speciesReference constant="true" species="M_co2_c" stoichiometry="1" />
          <speciesReference constant="true" species="M_nadh_c" stoichiometry="1" />
        </listOfProducts>
        <fbc:geneProductAssociation>
          <fbc:and>
            <fbc:geneProductRef fbc:geneProduct="G_MG273" />
            <fbc:geneProductRef fbc:geneProduct="G_MG274" />
          </fbc:and>
        </fbc:geneProductAssociation>
      </reaction>
      <reaction fast="false" id="R_PYNP1r" name="pyrimidine-nucleoside phosphorylase (cytosine)" reversible="true" fbc:lowerFluxBound="cobra_default_lb" fbc:upperFluxBound="cobra_default_ub">
        <listOfReactants>
          <speciesReference constant="true" species="M_csn_c" stoichiometry="1" />
          <speciesReference constant="true" species="M_r1p_c" stoichiometry="1" />
        </listOfReactants>
        <listOfProducts>
          <speciesReference constant="true" species="M_pi_c" stoichiometry="1" />
          <speciesReference constant="true" species="M_cytd_c" stoichiometry="1" />
        </listOfProducts>
        <fbc:geneProductAssociation>
          <fbc:geneProductRef fbc:geneProduct="G_MG051" />
        </fbc:geneProductAssociation>
      </reaction>
      <reaction fast="false" id="R_CYTDK2" name="cytidine kinase (GTP)" reversible="false" fbc:lowerFluxBound="cobra_0_bound" fbc:upperFluxBound="cobra_default_ub">
        <listOfReactants>
          <speciesReference constant="true" species="M_gtp_c" stoichiometry="1" />
          <speciesReference constant="true" species="M_cytd_c" stoichiometry="1" />
        </listOfReactants>
        <listOfProducts>
          <speciesReference constant="true" species="M_h_c" stoichiometry="1" />
          <speciesReference constant="true" species="M_cmp_c" stoichiometry="1" />
          <speciesReference constant="true" species="M_gdp_c" stoichiometry="1" />
        </listOfProducts>
        <fbc:geneProductAssociation>
          <fbc:geneProductRef fbc:geneProduct="G_MG382" />
        </fbc:geneProductAssociation>
      </reaction>
      <reaction fast="false" id="R_CYTD" name="cytidine deaminase" reversible="false" fbc:lowerFluxBound="cobra_0_bound" fbc:upperFluxBound="cobra_default_ub">
        <listOfReactants>
          <speciesReference constant="true" species="M_h2o_c" stoichiometry="1" />
          <speciesReference constant="true" species="M_h_c" stoichiometry="1" />
          <speciesReference constant="true" species="M_cytd_c" stoichiometry="1" />
        </listOfReactants>
        <listOfProducts>
          <speciesReference constant="true" species="M_uri_c" stoichiometry="1" />
          <speciesReference constant="true" species="M_nh4_c" stoichiometry="1" />
        </listOfProducts>
        <fbc:geneProductAssociation>
          <fbc:geneProductRef fbc:geneProduct="G_MG052" />
        </fbc:geneProductAssociation>
      </reaction>
      <reaction fast="false" id="R_CYTDK3" name="cytidine kinase (ITP)" reversible="false" fbc:lowerFluxBound="cobra_0_bound" fbc:upperFluxBound="cobra_default_ub">
        <listOfReactants>
          <speciesReference constant="true" species="M_itp_c" stoichiometry="1" />
          <speciesReference constant="true" species="M_cytd_c" stoichiometry="1" />
        </listOfReactants>
        <listOfProducts>
          <speciesReference constant="true" species="M_h_c" stoichiometry="1" />
          <speciesReference constant="true" species="M_idp_c" stoichiometry="1" />
          <speciesReference constant="true" species="M_cmp_c" stoichiometry="1" />
        </listOfProducts>
        <fbc:geneProductAssociation>
          <fbc:geneProductRef fbc:geneProduct="G_MG382" />
        </fbc:geneProductAssociation>
      </reaction>
      <reaction fast="false" id="R_UGT3" name="UDP-glucosyltransferase (triglucosyl)" reversible="false" fbc:lowerFluxBound="cobra_0_bound" fbc:upperFluxBound="cobra_default_ub">
        <listOfReactants>
          <speciesReference constant="true" species="M_udpg_c" stoichiometry="1" />
          <speciesReference constant="true" species="M_d12dg_c" stoichiometry="1" />
        </listOfReactants>
        <listOfProducts>
          <speciesReference constant="true" species="M_udp_c" stoichiometry="1" />
          <speciesReference constant="true" species="M_h_c" stoichiometry="1" />
          <speciesReference constant="true" species="M_t12dg_c" stoichiometry="1" />
        </listOfProducts>
      </reaction>
      <reaction fast="false" id="R_PUNP2" name="purine-nucleoside phosphorylase (Deoxyadenosine)" reversible="true" fbc:lowerFluxBound="cobra_default_lb" fbc:upperFluxBound="cobra_default_ub">
        <listOfReactants>
          <speciesReference constant="true" species="M_pi_c" stoichiometry="1" />
          <speciesReference constant="true" species="M_dad_DASH_2_c" stoichiometry="1" />
        </listOfReactants>
        <listOfProducts>
          <speciesReference constant="true" species="M_ade_c" stoichiometry="1" />
          <speciesReference constant="true" species="M_2dr1p_c" stoichiometry="1" />
        </listOfProducts>
        <fbc:geneProductAssociation>
          <fbc:geneProductRef fbc:geneProduct="G_MG049" />
        </fbc:geneProductAssociation>
      </reaction>
      <reaction fast="false" id="R_DATPHs" name="dATP amine hydrolysis (spontaneous)" reversible="false" fbc:lowerFluxBound="cobra_0_bound" fbc:upperFluxBound="cobra_default_ub">
        <listOfReactants>
          <speciesReference constant="true" species="M_h2o_c" stoichiometry="1" />
          <speciesReference constant="true" species="M_h_c" stoichiometry="1" />
          <speciesReference constant="true" species="M_datp_c" stoichiometry="1" />
        </listOfReactants>
        <listOfProducts>
          <speciesReference constant="true" species="M_ditp_c" stoichiometry="1" />
          <speciesReference constant="true" species="M_nh4_c" stoichiometry="1" />
        </listOfProducts>
        <fbc:geneProductAssociation>
          <fbc:geneProductRef fbc:geneProduct="G_s0001" />
        </fbc:geneProductAssociation>
      </reaction>
      <reaction fast="false" id="R_DCYTD" name="deoxycytidine deaminase" reversible="false" fbc:lowerFluxBound="cobra_0_bound" fbc:upperFluxBound="cobra_default_ub">
        <listOfReactants>
          <speciesReference constant="true" species="M_h2o_c" stoichiometry="1" />
          <speciesReference constant="true" species="M_h_c" stoichiometry="1" />
          <speciesReference constant="true" species="M_dcyt_c" stoichiometry="1" />
        </listOfReactants>
        <listOfProducts>
          <speciesReference constant="true" species="M_duri_c" stoichiometry="1" />
          <speciesReference constant="true" species="M_nh4_c" stoichiometry="1" />
        </listOfProducts>
        <fbc:geneProductAssociation>
          <fbc:geneProductRef fbc:geneProduct="G_MG052" />
        </fbc:geneProductAssociation>
      </reaction>
      <reaction fast="false" id="R_PUNP4" name="purine-nucleoside phosphorylase (Deoxyguanosine)" reversible="true" fbc:lowerFluxBound="cobra_default_lb" fbc:upperFluxBound="cobra_default_ub">
        <listOfReactants>
          <speciesReference constant="true" species="M_pi_c" stoichiometry="1" />
          <speciesReference constant="true" species="M_dgsn_c" stoichiometry="1" />
        </listOfReactants>
        <listOfProducts>
          <speciesReference constant="true" species="M_gua_c" stoichiometry="1" />
          <speciesReference constant="true" species="M_2dr1p_c" stoichiometry="1" />
        </listOfProducts>
        <fbc:geneProductAssociation>
          <fbc:geneProductRef fbc:geneProduct="G_MG049" />
        </fbc:geneProductAssociation>
      </reaction>
      <reaction fast="false" id="R_TPI" name="triose-phosphate isomerase" reversible="true" fbc:lowerFluxBound="cobra_default_lb" fbc:upperFluxBound="cobra_default_ub">
        <listOfReactants>
          <speciesReference constant="true" species="M_dhap_c" stoichiometry="1" />
        </listOfReactants>
        <listOfProducts>
          <speciesReference constant="true" species="M_g3p_c" stoichiometry="1" />
        </listOfProducts>
        <fbc:geneProductAssociation>
          <fbc:geneProductRef fbc:geneProduct="G_MG431" />
        </fbc:geneProductAssociation>
      </reaction>
      <reaction fast="false" id="R_DHFR" name="dihydrofolate reductase" reversible="false" fbc:lowerFluxBound="cobra_0_bound" fbc:upperFluxBound="cobra_default_ub">
        <listOfReactants>
          <speciesReference constant="true" species="M_nadph_c" stoichiometry="1" />
          <speciesReference constant="true" species="M_h_c" stoichiometry="1" />
          <speciesReference constant="true" species="M_dhf_c" stoichiometry="1" />
        </listOfReactants>
        <listOfProducts>
          <speciesReference constant="true" species="M_nadp_c" stoichiometry="1" />
          <speciesReference constant="true" species="M_thf_c" stoichiometry="1" />
        </listOfProducts>
        <fbc:geneProductAssociation>
          <fbc:geneProductRef fbc:geneProduct="G_MG228" />
        </fbc:geneProductAssociation>
      </reaction>
      <reaction fast="false" id="R_DHFOR2" name="dihydrofolate reductase" reversible="false" fbc:lowerFluxBound="cobra_0_bound" fbc:upperFluxBound="cobra_default_ub">
        <listOfReactants>
          <speciesReference constant="true" species="M_nadp_c" stoichiometry="1" />
          <speciesReference constant="true" species="M_dhf_c" stoichiometry="1" />
        </listOfReactants>
        <listOfProducts>
          <speciesReference constant="true" species="M_nadph_c" stoichiometry="1" />
          <speciesReference constant="true" species="M_fol_c" stoichiometry="1" />
        </listOfProducts>
        <fbc:geneProductAssociation>
          <fbc:geneProductRef fbc:geneProduct="G_MG228" />
        </fbc:geneProductAssociation>
      </reaction>
      <reaction fast="false" id="R_PUNP6" name="purine-nucleoside phosphorylase (Deoxyinosine)" reversible="true" fbc:lowerFluxBound="cobra_default_lb" fbc:upperFluxBound="cobra_default_ub">
        <listOfReactants>
          <speciesReference constant="true" species="M_din_c" stoichiometry="1" />
          <speciesReference constant="true" species="M_pi_c" stoichiometry="1" />
        </listOfReactants>
        <listOfProducts>
          <speciesReference constant="true" species="M_hxan_c" stoichiometry="1" />
          <speciesReference constant="true" species="M_2dr1p_c" stoichiometry="1" />
        </listOfProducts>
        <fbc:geneProductAssociation>
          <fbc:geneProductRef fbc:geneProduct="G_MG049" />
        </fbc:geneProductAssociation>
      </reaction>
      <reaction fast="false" id="R_TMDS" name="thymidylate synthase" reversible="false" fbc:lowerFluxBound="cobra_0_bound" fbc:upperFluxBound="cobra_default_ub">
        <listOfReactants>
          <speciesReference constant="true" species="M_dump_c" stoichiometry="1" />
          <speciesReference constant="true" species="M_mlthf_c" stoichiometry="1" />
        </listOfReactants>
        <listOfProducts>
          <speciesReference constant="true" species="M_dtmp_c" stoichiometry="1" />
          <speciesReference constant="true" species="M_dhf_c" stoichiometry="1" />
        </listOfProducts>
        <fbc:geneProductAssociation>
          <fbc:geneProductRef fbc:geneProduct="G_MG227" />
        </fbc:geneProductAssociation>
      </reaction>
      <reaction fast="false" id="R_DURIPP" name="purine-nucleoside phosphatase (deoxyuridine)" reversible="true" fbc:lowerFluxBound="cobra_default_lb" fbc:upperFluxBound="cobra_default_ub">
        <listOfReactants>
          <speciesReference constant="true" species="M_duri_c" stoichiometry="1" />
          <speciesReference constant="true" species="M_pi_c" stoichiometry="1" />
        </listOfReactants>
        <listOfProducts>
          <speciesReference constant="true" species="M_ura_c" stoichiometry="1" />
          <speciesReference constant="true" species="M_2dr1p_c" stoichiometry="1" />
        </listOfProducts>
        <fbc:geneProductAssociation>
          <fbc:geneProductRef fbc:geneProduct="G_MG051" />
        </fbc:geneProductAssociation>
      </reaction>
      <reaction fast="false" id="R_TKT2" name="transketolase" reversible="true" fbc:lowerFluxBound="cobra_default_lb" fbc:upperFluxBound="cobra_default_ub">
        <listOfReactants>
          <speciesReference constant="true" species="M_e4p_c" stoichiometry="1" />
          <speciesReference constant="true" species="M_xu5p_DASH_D_c" stoichiometry="1" />
        </listOfReactants>
        <listOfProducts>
          <speciesReference constant="true" species="M_f6p_c" stoichiometry="1" />
          <speciesReference constant="true" species="M_g3p_c" stoichiometry="1" />
        </listOfProducts>
        <fbc:geneProductAssociation>
          <fbc:geneProductRef fbc:geneProduct="G_MG066" />
        </fbc:geneProductAssociation>
      </reaction>
      <reaction fast="false" id="R_FBA2" name="D-Fructose 1-phosphate D-glyceraldehyde-3-phosphate-lyase" reversible="true" fbc:lowerFluxBound="cobra_default_lb" fbc:upperFluxBound="cobra_default_ub">
        <listOfReactants>
          <speciesReference constant="true" species="M_f1p_c" stoichiometry="1" />
        </listOfReactants>
        <listOfProducts>
          <speciesReference constant="true" species="M_dhap_c" stoichiometry="1" />
          <speciesReference constant="true" species="M_glyald_c" stoichiometry="1" />
        </listOfProducts>
        <fbc:geneProductAssociation>
          <fbc:geneProductRef fbc:geneProduct="G_MG023" />
        </fbc:geneProductAssociation>
      </reaction>
      <reaction fast="false" id="R_FBA" name="fructose-bisphosphate aldolase" reversible="true" fbc:lowerFluxBound="cobra_default_lb" fbc:upperFluxBound="cobra_default_ub">
        <listOfReactants>
          <speciesReference constant="true" species="M_fdp_c" stoichiometry="1" />
        </listOfReactants>
        <listOfProducts>
          <speciesReference constant="true" species="M_dhap_c" stoichiometry="1" />
          <speciesReference constant="true" species="M_g3p_c" stoichiometry="1" />
        </listOfProducts>
        <fbc:geneProductAssociation>
          <fbc:geneProductRef fbc:geneProduct="G_MG023" />
        </fbc:geneProductAssociation>
      </reaction>
      <reaction fast="false" id="R_DHFOR3" name="dihydrofolate reductase" reversible="false" fbc:lowerFluxBound="cobra_0_bound" fbc:upperFluxBound="cobra_default_ub">
        <listOfReactants>
          <speciesReference constant="true" species="M_nadph_c" stoichiometry="2" />
          <speciesReference constant="true" species="M_h_c" stoichiometry="1" />
          <speciesReference constant="true" species="M_fol_c" stoichiometry="1" />
        </listOfReactants>
        <listOfProducts>
          <speciesReference constant="true" species="M_nadp_c" stoichiometry="2" />
          <speciesReference constant="true" species="M_thf_c" stoichiometry="1" />
        </listOfProducts>
        <fbc:geneProductAssociation>
          <fbc:geneProductRef fbc:geneProduct="G_MG228" />
        </fbc:geneProductAssociation>
      </reaction>
      <reaction fast="false" id="R_GALU" name="UTP-glucose-1-phosphate uridylyltransferase" reversible="true" fbc:lowerFluxBound="cobra_default_lb" fbc:upperFluxBound="cobra_default_ub">
        <listOfReactants>
          <speciesReference constant="true" species="M_utp_c" stoichiometry="1" />
          <speciesReference constant="true" species="M_h_c" stoichiometry="1" />
          <speciesReference constant="true" species="M_g1p_c" stoichiometry="1" />
        </listOfReactants>
        <listOfProducts>
          <speciesReference constant="true" species="M_ppi_c" stoichiometry="1" />
          <speciesReference constant="true" species="M_udpg_c" stoichiometry="1" />
        </listOfProducts>
        <fbc:geneProductAssociation>
          <fbc:geneProductRef fbc:geneProduct="G_MG453" />
        </fbc:geneProductAssociation>
      </reaction>
      <reaction fast="false" id="R_PGMT" name="phosphoglucomutase" reversible="true" fbc:lowerFluxBound="cobra_default_lb" fbc:upperFluxBound="cobra_default_ub">
        <listOfReactants>
          <speciesReference constant="true" species="M_g1p_c" stoichiometry="1" />
        </listOfReactants>
        <listOfProducts>
          <speciesReference constant="true" species="M_g6p_c" stoichiometry="1" />
        </listOfProducts>
      </reaction>
      <reaction fast="false" id="R_DXPS" name="1-deoxy-D-xylulose 5-phosphate synthase" reversible="false" fbc:lowerFluxBound="cobra_0_bound" fbc:upperFluxBound="cobra_default_ub">
        <listOfReactants>
          <speciesReference constant="true" species="M_pyr_c" stoichiometry="1" />
          <speciesReference constant="true" species="M_h_c" stoichiometry="1" />
          <speciesReference constant="true" species="M_g3p_c" stoichiometry="1" />
        </listOfReactants>
        <listOfProducts>
          <speciesReference constant="true" species="M_dxyl5p_c" stoichiometry="1" />
          <speciesReference constant="true" species="M_co2_c" stoichiometry="1" />
        </listOfProducts>
        <fbc:geneProductAssociation>
          <fbc:geneProductRef fbc:geneProduct="G_MG066" />
        </fbc:geneProductAssociation>
      </reaction>
      <reaction fast="false" id="R_GAPD" name="glyceraldehyde-3-phosphate dehydrogenase (NAD)" reversible="true" fbc:lowerFluxBound="cobra_default_lb" fbc:upperFluxBound="cobra_default_ub">
        <listOfReactants>
          <speciesReference constant="true" species="M_pi_c" stoichiometry="1" />
          <speciesReference constant="true" species="M_nad_c" stoichiometry="1" />
          <speciesReference constant="true" species="M_g3p_c" stoichiometry="1" />
        </listOfReactants>
        <listOfProducts>
          <speciesReference constant="true" species="M_13dpg_c" stoichiometry="1" />
          <speciesReference constant="true" species="M_h_c" stoichiometry="1" />
          <speciesReference constant="true" species="M_nadh_c" stoichiometry="1" />
        </listOfProducts>
        <fbc:geneProductAssociation>
          <fbc:geneProductRef fbc:geneProduct="G_MG301" />
        </fbc:geneProductAssociation>
      </reaction>
      <reaction fast="false" id="R_PGI" name="glucose-6-phosphate isomerase" reversible="true" fbc:lowerFluxBound="cobra_default_lb" fbc:upperFluxBound="cobra_default_ub">
        <listOfReactants>
          <speciesReference constant="true" species="M_g6p_c" stoichiometry="1" />
        </listOfReactants>
        <listOfProducts>
          <speciesReference constant="true" species="M_f6p_c" stoichiometry="1" />
        </listOfProducts>
        <fbc:geneProductAssociation>
          <fbc:geneProductRef fbc:geneProduct="G_MG111" />
        </fbc:geneProductAssociation>
      </reaction>
      <reaction fast="false" id="R_G6PI" name="Glucose-6-phosphate isomerase" reversible="true" fbc:lowerFluxBound="cobra_default_lb" fbc:upperFluxBound="cobra_default_ub">
        <listOfReactants>
          <speciesReference constant="true" species="M_g6p_c" stoichiometry="1" />
        </listOfReactants>
        <listOfProducts>
          <speciesReference constant="true" species="M_g6p_DASH_B_c" stoichiometry="1" />
        </listOfProducts>
        <fbc:geneProductAssociation>
          <fbc:geneProductRef fbc:geneProduct="G_MG111" />
        </fbc:geneProductAssociation>
      </reaction>
      <reaction fast="false" id="R_PGAMT" name="phosphoglucosamine mutase" reversible="true" fbc:lowerFluxBound="cobra_default_lb" fbc:upperFluxBound="cobra_default_ub">
        <listOfReactants>
          <speciesReference constant="true" species="M_gam1p_c" stoichiometry="1" />
        </listOfReactants>
        <listOfProducts>
          <speciesReference constant="true" species="M_gam6p_c" stoichiometry="1" />
        </listOfProducts>
      </reaction>
      <reaction fast="false" id="R_RNDR2" name="ribonucleoside-diphosphate reductase (GDP)" reversible="false" fbc:lowerFluxBound="cobra_0_bound" fbc:upperFluxBound="cobra_default_ub">
        <listOfReactants>
          <speciesReference constant="true" species="M_trdrd_c" stoichiometry="1" />
          <speciesReference constant="true" species="M_gdp_c" stoichiometry="1" />
        </listOfReactants>
        <listOfProducts>
          <speciesReference constant="true" species="M_h2o_c" stoichiometry="1" />
          <speciesReference constant="true" species="M_trdox_c" stoichiometry="1" />
          <speciesReference constant="true" species="M_dgdp_c" stoichiometry="1" />
        </listOfProducts>
        <fbc:geneProductAssociation>
          <fbc:and>
            <fbc:geneProductRef fbc:geneProduct="G_MG229" />
            <fbc:geneProductRef fbc:geneProduct="G_MG230" />
            <fbc:geneProductRef fbc:geneProduct="G_MG231" />
          </fbc:and>
        </fbc:geneProductAssociation>
      </reaction>
      <reaction fast="false" id="R_GLNMT" name="glutamine-N5 methyltransferase" reversible="false" fbc:lowerFluxBound="cobra_0_bound" fbc:upperFluxBound="cobra_default_ub">
        <listOfReactants>
          <speciesReference constant="true" species="M_gln_DASH_L_c" stoichiometry="1" />
          <speciesReference constant="true" species="M_amet_c" stoichiometry="1" />
        </listOfReactants>
        <listOfProducts>
          <speciesReference constant="true" species="M_C03153_c" stoichiometry="1" />
          <speciesReference constant="true" species="M_ahcys_c" stoichiometry="1" />
        </listOfProducts>
        <fbc:geneProductAssociation>
          <fbc:geneProductRef fbc:geneProduct="G_MG259" />
        </fbc:geneProductAssociation>
      </reaction>
      <reaction fast="false" id="R_GLUDy" name="glutamate dehydrogenase (NADP)" reversible="true" fbc:lowerFluxBound="cobra_default_lb" fbc:upperFluxBound="cobra_default_ub">
        <listOfReactants>
          <speciesReference constant="true" species="M_h2o_c" stoichiometry="1" />
          <speciesReference constant="true" species="M_glu_DASH_L_c" stoichiometry="1" />
          <speciesReference constant="true" species="M_nadp_c" stoichiometry="1" />
        </listOfReactants>
        <listOfProducts>
          <speciesReference constant="true" species="M_nadph_c" stoichiometry="1" />
          <speciesReference constant="true" species="M_h_c" stoichiometry="1" />
          <speciesReference constant="true" species="M_akg_c" stoichiometry="1" />
          <speciesReference constant="true" species="M_nh4_c" stoichiometry="1" />
        </listOfProducts>
      </reaction>
      <reaction fast="false" id="R_AMPEP8" name="aminopeptidase" reversible="true" fbc:lowerFluxBound="cobra_default_lb" fbc:upperFluxBound="cobra_default_ub">
        <listOfReactants>
          <speciesReference constant="true" species="M_h2o_c" stoichiometry="1" />
          <speciesReference constant="true" species="M_gly_DASH_asn_DASH_L_c" stoichiometry="1" />
        </listOfReactants>
        <listOfProducts>
          <speciesReference constant="true" species="M_asn_DASH_L_c" stoichiometry="1" />
          <speciesReference constant="true" species="M_gly_c" stoichiometry="1" />
        </listOfProducts>
      </reaction>
      <reaction fast="false" id="R_AMPEP13" name="aminopeptidase" reversible="true" fbc:lowerFluxBound="cobra_default_lb" fbc:upperFluxBound="cobra_default_ub">
        <listOfReactants>
          <speciesReference constant="true" species="M_h2o_c" stoichiometry="1" />
          <speciesReference constant="true" species="M_gly_DASH_asp_DASH_L_c" stoichiometry="1" />
        </listOfReactants>
        <listOfProducts>
          <speciesReference constant="true" species="M_asp_DASH_L_c" stoichiometry="1" />
          <speciesReference constant="true" species="M_gly_c" stoichiometry="1" />
        </listOfProducts>
      </reaction>
      <reaction fast="false" id="R_AMPEP9" name="aminopeptidase" reversible="true" fbc:lowerFluxBound="cobra_default_lb" fbc:upperFluxBound="cobra_default_ub">
        <listOfReactants>
          <speciesReference constant="true" species="M_h2o_c" stoichiometry="1" />
          <speciesReference constant="true" species="M_gly_DASH_gln_DASH_L_c" stoichiometry="1" />
        </listOfReactants>
        <listOfProducts>
          <speciesReference constant="true" species="M_gln_DASH_L_c" stoichiometry="1" />
          <speciesReference constant="true" species="M_gly_c" stoichiometry="1" />
        </listOfProducts>
      </reaction>
      <reaction fast="false" id="R_AMPEP10" name="aminopeptidase" reversible="true" fbc:lowerFluxBound="cobra_default_lb" fbc:upperFluxBound="cobra_default_ub">
        <listOfReactants>
          <speciesReference constant="true" species="M_h2o_c" stoichiometry="1" />
          <speciesReference constant="true" species="M_gly_DASH_glu_DASH_L_c" stoichiometry="1" />
        </listOfReactants>
        <listOfProducts>
          <speciesReference constant="true" species="M_glu_DASH_L_c" stoichiometry="1" />
          <speciesReference constant="true" species="M_gly_c" stoichiometry="1" />
        </listOfProducts>
      </reaction>
      <reaction fast="false" id="R_AMPEP11" name="aminopeptidase" reversible="true" fbc:lowerFluxBound="cobra_default_lb" fbc:upperFluxBound="cobra_default_ub">
        <listOfReactants>
          <speciesReference constant="true" species="M_h2o_c" stoichiometry="1" />
          <speciesReference constant="true" species="M_gly_DASH_met_DASH_L_c" stoichiometry="1" />
        </listOfReactants>
        <listOfProducts>
          <speciesReference constant="true" species="M_met_DASH_L_c" stoichiometry="1" />
          <speciesReference constant="true" species="M_gly_c" stoichiometry="1" />
        </listOfProducts>
      </reaction>
      <reaction fast="false" id="R_AMPEP14" name="aminopeptidase" reversible="true" fbc:lowerFluxBound="cobra_default_lb" fbc:upperFluxBound="cobra_default_ub">
        <listOfReactants>
          <speciesReference constant="true" species="M_h2o_c" stoichiometry="1" />
          <speciesReference constant="true" species="M_gly_DASH_pro_DASH_L_c" stoichiometry="1" />
        </listOfReactants>
        <listOfProducts>
          <speciesReference constant="true" species="M_pro_DASH_L_c" stoichiometry="1" />
          <speciesReference constant="true" species="M_gly_c" stoichiometry="1" />
        </listOfProducts>
      </reaction>
      <reaction fast="false" id="R_G3POA" name="glycerol-3-phosphate O-acyltransferase" reversible="false" fbc:lowerFluxBound="cobra_0_bound" fbc:upperFluxBound="cobra_default_ub">
        <listOfReactants>
          <speciesReference constant="true" species="M_glyc3p_c" stoichiometry="1" />
          <speciesReference constant="true" species="M_acoa_c" stoichiometry="1" />
        </listOfReactants>
        <listOfProducts>
          <speciesReference constant="true" species="M_coa_c" stoichiometry="1" />
          <speciesReference constant="true" species="M_1ag3p_c" stoichiometry="1" />
        </listOfProducts>
      </reaction>
      <reaction fast="false" id="R_G3PD4" name="glycerol-3-phosphate dehydrogenase (menaquinone 7)" reversible="false" fbc:lowerFluxBound="cobra_0_bound" fbc:upperFluxBound="cobra_default_ub">
        <listOfReactants>
          <speciesReference constant="true" species="M_glyc3p_c" stoichiometry="1" />
          <speciesReference constant="true" species="M_mqn7_c" stoichiometry="1" />
        </listOfReactants>
        <listOfProducts>
          <speciesReference constant="true" species="M_mql7_c" stoichiometry="1" />
          <speciesReference constant="true" species="M_dhap_c" stoichiometry="1" />
        </listOfProducts>
        <fbc:geneProductAssociation>
          <fbc:geneProductRef fbc:geneProduct="G_MG260" />
        </fbc:geneProductAssociation>
      </reaction>
      <reaction fast="false" id="R_PUNP3" name="purine-nucleoside phosphorylase (Guanosine)" reversible="true" fbc:lowerFluxBound="cobra_default_lb" fbc:upperFluxBound="cobra_default_ub">
        <listOfReactants>
          <speciesReference constant="true" species="M_pi_c" stoichiometry="1" />
          <speciesReference constant="true" species="M_gsn_c" stoichiometry="1" />
        </listOfReactants>
        <listOfProducts>
          <speciesReference constant="true" species="M_gua_c" stoichiometry="1" />
          <speciesReference constant="true" species="M_r1p_c" stoichiometry="1" />
        </listOfProducts>
        <fbc:geneProductAssociation>
          <fbc:geneProductRef fbc:geneProduct="G_MG049" />
        </fbc:geneProductAssociation>
      </reaction>
      <reaction fast="false" id="R_GTPHs" name="GTP amine hydrolysis (spontaneous)" reversible="false" fbc:lowerFluxBound="cobra_0_bound" fbc:upperFluxBound="cobra_default_ub">
        <listOfReactants>
          <speciesReference constant="true" species="M_h2o_c" stoichiometry="1" />
          <speciesReference constant="true" species="M_h_c" stoichiometry="1" />
          <speciesReference constant="true" species="M_gtp_c" stoichiometry="1" />
        </listOfReactants>
        <listOfProducts>
          <speciesReference constant="true" species="M_xtp_c" stoichiometry="1" />
          <speciesReference constant="true" species="M_nh4_c" stoichiometry="1" />
        </listOfProducts>
        <fbc:geneProductAssociation>
          <fbc:geneProductRef fbc:geneProduct="G_s0001" />
        </fbc:geneProductAssociation>
      </reaction>
      <reaction fast="false" id="R_URIK2" name="uridine kinase (GTP:Uridine)" reversible="false" fbc:lowerFluxBound="cobra_0_bound" fbc:upperFluxBound="cobra_default_ub">
        <listOfReactants>
          <speciesReference constant="true" species="M_uri_c" stoichiometry="1" />
          <speciesReference constant="true" species="M_gtp_c" stoichiometry="1" />
        </listOfReactants>
        <listOfProducts>
          <speciesReference constant="true" species="M_ump_c" stoichiometry="1" />
          <speciesReference constant="true" species="M_h_c" stoichiometry="1" />
          <speciesReference constant="true" species="M_gdp_c" stoichiometry="1" />
        </listOfProducts>
        <fbc:geneProductAssociation>
          <fbc:geneProductRef fbc:geneProduct="G_MG382" />
        </fbc:geneProductAssociation>
      </reaction>
      <reaction fast="false" id="R_GUAD" name="guanine deaminase" reversible="false" fbc:lowerFluxBound="cobra_0_bound" fbc:upperFluxBound="cobra_default_ub">
        <listOfReactants>
          <speciesReference constant="true" species="M_h2o_c" stoichiometry="1" />
          <speciesReference constant="true" species="M_gua_c" stoichiometry="1" />
          <speciesReference constant="true" species="M_h_c" stoichiometry="1" />
        </listOfReactants>
        <listOfProducts>
          <speciesReference constant="true" species="M_xan_c" stoichiometry="1" />
          <speciesReference constant="true" species="M_nh4_c" stoichiometry="1" />
        </listOfProducts>
      </reaction>
      <reaction fast="false" id="R_GUAPRTr" name="guanine phosphoribosyltransferase" reversible="true" fbc:lowerFluxBound="cobra_default_lb" fbc:upperFluxBound="cobra_default_ub">
        <listOfReactants>
          <speciesReference constant="true" species="M_gua_c" stoichiometry="1" />
          <speciesReference constant="true" species="M_prpp_c" stoichiometry="1" />
        </listOfReactants>
        <listOfProducts>
          <speciesReference constant="true" species="M_ppi_c" stoichiometry="1" />
          <speciesReference constant="true" species="M_gmp_c" stoichiometry="1" />
        </listOfProducts>
        <fbc:geneProductAssociation>
          <fbc:geneProductRef fbc:geneProduct="G_MG458" />
        </fbc:geneProductAssociation>
      </reaction>
      <reaction fast="false" id="R_TRDR" name="thioredoxin reductase (NADPH)" reversible="false" fbc:lowerFluxBound="cobra_0_bound" fbc:upperFluxBound="cobra_default_ub">
        <listOfReactants>
          <speciesReference constant="true" species="M_nadph_c" stoichiometry="1" />
          <speciesReference constant="true" species="M_h_c" stoichiometry="1" />
          <speciesReference constant="true" species="M_trdox_c" stoichiometry="1" />
        </listOfReactants>
        <listOfProducts>
          <speciesReference constant="true" species="M_trdrd_c" stoichiometry="1" />
          <speciesReference constant="true" species="M_nadp_c" stoichiometry="1" />
        </listOfProducts>
        <fbc:geneProductAssociation>
          <fbc:geneProductRef fbc:geneProduct="G_MG102" />
        </fbc:geneProductAssociation>
      </reaction>
      <reaction fast="false" id="R_UDPGD" name="UDPglucose 6-dehydrogenase" reversible="true" fbc:lowerFluxBound="cobra_default_lb" fbc:upperFluxBound="cobra_default_ub">
        <listOfReactants>
          <speciesReference constant="true" species="M_h2o_c" stoichiometry="1" />
          <speciesReference constant="true" species="M_udpg_c" stoichiometry="1" />
          <speciesReference constant="true" species="M_nad_c" stoichiometry="2" />
        </listOfReactants>
        <listOfProducts>
          <speciesReference constant="true" species="M_udpglcur_c" stoichiometry="1" />
          <speciesReference constant="true" species="M_h_c" stoichiometry="3" />
          <speciesReference constant="true" species="M_nadh_c" stoichiometry="2" />
        </listOfProducts>
      </reaction>
      <reaction fast="false" id="R_AMPEP12" name="aminopeptidase" reversible="true" fbc:lowerFluxBound="cobra_default_lb" fbc:upperFluxBound="cobra_default_ub">
        <listOfReactants>
          <speciesReference constant="true" species="M_h2o_c" stoichiometry="1" />
          <speciesReference constant="true" species="M_met_DASH_L_DASH_ala_DASH_L_c" stoichiometry="1" />
        </listOfReactants>
        <listOfProducts>
          <speciesReference constant="true" species="M_ala_DASH_L_c" stoichiometry="1" />
          <speciesReference constant="true" species="M_met_DASH_L_c" stoichiometry="1" />
        </listOfProducts>
      </reaction>
      <reaction fast="false" id="R_MTHFC" name="methenyltetrahydrofolate cyclohydrolase" reversible="true" fbc:lowerFluxBound="cobra_default_lb" fbc:upperFluxBound="cobra_default_ub">
        <listOfReactants>
          <speciesReference constant="true" species="M_h2o_c" stoichiometry="1" />
          <speciesReference constant="true" species="M_methf_c" stoichiometry="1" />
        </listOfReactants>
        <listOfProducts>
          <speciesReference constant="true" species="M_h_c" stoichiometry="1" />
          <speciesReference constant="true" species="M_10fthf_c" stoichiometry="1" />
        </listOfProducts>
        <fbc:geneProductAssociation>
          <fbc:geneProductRef fbc:geneProduct="G_MG013" />
        </fbc:geneProductAssociation>
      </reaction>
      <reaction fast="false" id="R_PPA" name="inorganic diphosphatase" reversible="false" fbc:lowerFluxBound="cobra_0_bound" fbc:upperFluxBound="cobra_default_ub">
        <listOfReactants>
          <speciesReference constant="true" species="M_ppi_c" stoichiometry="1" />
          <speciesReference constant="true" species="M_h2o_c" stoichiometry="1" />
        </listOfReactants>
        <listOfProducts>
          <speciesReference constant="true" species="M_pi_c" stoichiometry="2" />
          <speciesReference constant="true" species="M_h_c" stoichiometry="1" />
        </listOfProducts>
        <fbc:geneProductAssociation>
          <fbc:geneProductRef fbc:geneProduct="G_MG351" />
        </fbc:geneProductAssociation>
      </reaction>
      <reaction fast="false" id="R_METSR_DASH_S2" name="L-methionine S-oxide reductase (H2O2)" reversible="false" fbc:lowerFluxBound="cobra_0_bound" fbc:upperFluxBound="cobra_default_ub">
        <listOfReactants>
          <speciesReference constant="true" species="M_met_DASH_L_c" stoichiometry="1" />
          <speciesReference constant="true" species="M_h2o2_c" stoichiometry="1" />
        </listOfReactants>
        <listOfProducts>
          <speciesReference constant="true" species="M_h2o_c" stoichiometry="1" />
          <speciesReference constant="true" species="M_metox_c" stoichiometry="1" />
        </listOfProducts>
        <fbc:geneProductAssociation>
          <fbc:geneProductRef fbc:geneProduct="G_MG408" />
        </fbc:geneProductAssociation>
      </reaction>
      <reaction fast="false" id="R_METSR_DASH_R2" name="L-methionine R-oxide (H2O2)" reversible="false" fbc:lowerFluxBound="cobra_0_bound" fbc:upperFluxBound="cobra_default_ub">
        <listOfReactants>
          <speciesReference constant="true" species="M_met_DASH_L_c" stoichiometry="1" />
          <speciesReference constant="true" species="M_h2o2_c" stoichiometry="1" />
        </listOfReactants>
        <listOfProducts>
          <speciesReference constant="true" species="M_h2o_c" stoichiometry="1" />
          <speciesReference constant="true" species="M_metox_DASH_R_c" stoichiometry="1" />
        </listOfProducts>
        <fbc:geneProductAssociation>
          <fbc:geneProductRef fbc:geneProduct="G_MG448" />
        </fbc:geneProductAssociation>
      </reaction>
      <reaction fast="false" id="R_THDPO" name="thiol peroxidase" reversible="false" fbc:lowerFluxBound="cobra_0_bound" fbc:upperFluxBound="cobra_default_ub">
        <listOfReactants>
          <speciesReference constant="true" species="M_trdrd_c" stoichiometry="1" />
          <speciesReference constant="true" species="M_h2o2_c" stoichiometry="1" />
        </listOfReactants>
        <listOfProducts>
          <speciesReference constant="true" species="M_h2o_c" stoichiometry="2" />
          <speciesReference constant="true" species="M_trdox_c" stoichiometry="1" />
        </listOfProducts>
        <fbc:geneProductAssociation>
          <fbc:geneProductRef fbc:geneProduct="G_MG124" />
        </fbc:geneProductAssociation>
      </reaction>
      <reaction fast="false" id="R_HXPRTr" name="hypoxanthine phosphoribosyltransferase (Hypoxanthine)" reversible="true" fbc:lowerFluxBound="cobra_default_lb" fbc:upperFluxBound="cobra_default_ub">
        <listOfReactants>
          <speciesReference constant="true" species="M_prpp_c" stoichiometry="1" />
          <speciesReference constant="true" species="M_hxan_c" stoichiometry="1" />
        </listOfReactants>
        <listOfProducts>
          <speciesReference constant="true" species="M_ppi_c" stoichiometry="1" />
          <speciesReference constant="true" species="M_imp_c" stoichiometry="1" />
        </listOfProducts>
        <fbc:geneProductAssociation>
          <fbc:geneProductRef fbc:geneProduct="G_MG458" />
        </fbc:geneProductAssociation>
      </reaction>
      <reaction fast="false" id="R_INS2D" name="inositol 2-dehydrogenase" reversible="false" fbc:lowerFluxBound="cobra_0_bound" fbc:upperFluxBound="cobra_default_ub">
        <listOfReactants>
          <speciesReference constant="true" species="M_inost_c" stoichiometry="1" />
          <speciesReference constant="true" species="M_nad_c" stoichiometry="1" />
        </listOfReactants>
        <listOfProducts>
          <speciesReference constant="true" species="M_2ins_c" stoichiometry="1" />
          <speciesReference constant="true" species="M_h_c" stoichiometry="1" />
          <speciesReference constant="true" species="M_nadh_c" stoichiometry="1" />
        </listOfProducts>
      </reaction>
      <reaction fast="false" id="R_PUNP5" name="purine-nucleoside phosphorylase (Inosine)" reversible="true" fbc:lowerFluxBound="cobra_default_lb" fbc:upperFluxBound="cobra_default_ub">
        <listOfReactants>
          <speciesReference constant="true" species="M_pi_c" stoichiometry="1" />
          <speciesReference constant="true" species="M_ins_c" stoichiometry="1" />
        </listOfReactants>
        <listOfProducts>
          <speciesReference constant="true" species="M_hxan_c" stoichiometry="1" />
          <speciesReference constant="true" species="M_r1p_c" stoichiometry="1" />
        </listOfProducts>
        <fbc:geneProductAssociation>
          <fbc:geneProductRef fbc:geneProduct="G_MG049" />
        </fbc:geneProductAssociation>
      </reaction>
      <reaction fast="false" id="R_URIK3" name="uridine kinase (ITP:Uridine)" reversible="false" fbc:lowerFluxBound="cobra_0_bound" fbc:upperFluxBound="cobra_default_ub">
        <listOfReactants>
          <speciesReference constant="true" species="M_uri_c" stoichiometry="1" />
          <speciesReference constant="true" species="M_itp_c" stoichiometry="1" />
        </listOfReactants>
        <listOfProducts>
          <speciesReference constant="true" species="M_ump_c" stoichiometry="1" />
          <speciesReference constant="true" species="M_h_c" stoichiometry="1" />
          <speciesReference constant="true" species="M_idp_c" stoichiometry="1" />
        </listOfProducts>
        <fbc:geneProductAssociation>
          <fbc:geneProductRef fbc:geneProduct="G_MG382" />
        </fbc:geneProductAssociation>
      </reaction>
      <reaction fast="false" id="R_AMPEP4" name="aminopeptidase" reversible="true" fbc:lowerFluxBound="cobra_default_lb" fbc:upperFluxBound="cobra_default_ub">
        <listOfReactants>
          <speciesReference constant="true" species="M_h2o_c" stoichiometry="1" />
          <speciesReference constant="true" species="M_L_DASH_alagly_c" stoichiometry="1" />
        </listOfReactants>
        <listOfProducts>
          <speciesReference constant="true" species="M_ala_DASH_L_c" stoichiometry="1" />
          <speciesReference constant="true" species="M_gly_c" stoichiometry="1" />
        </listOfProducts>
      </reaction>
      <reaction fast="false" id="R_LDH_L" name="L-lactate dehydrogenase" reversible="true" fbc:lowerFluxBound="cobra_default_lb" fbc:upperFluxBound="cobra_default_ub">
        <listOfReactants>
          <speciesReference constant="true" species="M_lac_DASH_L_c" stoichiometry="1" />
          <speciesReference constant="true" species="M_nad_c" stoichiometry="1" />
        </listOfReactants>
        <listOfProducts>
          <speciesReference constant="true" species="M_pyr_c" stoichiometry="1" />
          <speciesReference constant="true" species="M_h_c" stoichiometry="1" />
          <speciesReference constant="true" species="M_nadh_c" stoichiometry="1" />
        </listOfProducts>
        <fbc:geneProductAssociation>
          <fbc:geneProductRef fbc:geneProduct="G_MG460" />
        </fbc:geneProductAssociation>
      </reaction>
      <reaction fast="false" id="R_UGT2" name="UDP-glucosyltransferase (diglucosyl)" reversible="false" fbc:lowerFluxBound="cobra_0_bound" fbc:upperFluxBound="cobra_default_ub">
        <listOfReactants>
          <speciesReference constant="true" species="M_m12dg_c" stoichiometry="1" />
          <speciesReference constant="true" species="M_udpg_c" stoichiometry="1" />
        </listOfReactants>
        <listOfProducts>
          <speciesReference constant="true" species="M_udp_c" stoichiometry="1" />
          <speciesReference constant="true" species="M_h_c" stoichiometry="1" />
          <speciesReference constant="true" species="M_d12dg_c" stoichiometry="1" />
        </listOfProducts>
      </reaction>
      <reaction fast="false" id="R_PMANM" name="phosphomannomutase" reversible="true" fbc:lowerFluxBound="cobra_default_lb" fbc:upperFluxBound="cobra_default_ub">
        <listOfReactants>
          <speciesReference constant="true" species="M_man1p_c" stoichiometry="1" />
        </listOfReactants>
        <listOfProducts>
          <speciesReference constant="true" species="M_man6p_c" stoichiometry="1" />
        </listOfProducts>
        <fbc:geneProductAssociation>
          <fbc:geneProductRef fbc:geneProduct="G_MG053" />
        </fbc:geneProductAssociation>
      </reaction>
      <reaction fast="false" id="R_METSR_DASH_S1" name="L-methionine-S-oxide reductase (trdrd)" reversible="false" fbc:lowerFluxBound="cobra_0_bound" fbc:upperFluxBound="cobra_default_ub">
        <listOfReactants>
          <speciesReference constant="true" species="M_metox_c" stoichiometry="1" />
          <speciesReference constant="true" species="M_trdrd_c" stoichiometry="1" />
        </listOfReactants>
        <listOfProducts>
          <speciesReference constant="true" species="M_h2o_c" stoichiometry="1" />
          <speciesReference constant="true" species="M_trdox_c" stoichiometry="1" />
          <speciesReference constant="true" species="M_met_DASH_L_c" stoichiometry="1" />
        </listOfProducts>
        <fbc:geneProductAssociation>
          <fbc:geneProductRef fbc:geneProduct="G_MG408" />
        </fbc:geneProductAssociation>
      </reaction>
      <reaction fast="false" id="R_METSR_DASH_R1" name="L-methionine R-oxide reductase (trdrd)" reversible="false" fbc:lowerFluxBound="cobra_0_bound" fbc:upperFluxBound="cobra_default_ub">
        <listOfReactants>
          <speciesReference constant="true" species="M_metox_DASH_R_c" stoichiometry="1" />
          <speciesReference constant="true" species="M_trdrd_c" stoichiometry="1" />
        </listOfReactants>
        <listOfProducts>
          <speciesReference constant="true" species="M_h2o_c" stoichiometry="1" />
          <speciesReference constant="true" species="M_trdox_c" stoichiometry="1" />
          <speciesReference constant="true" species="M_met_DASH_L_c" stoichiometry="1" />
        </listOfProducts>
        <fbc:geneProductAssociation>
          <fbc:geneProductRef fbc:geneProduct="G_MG448" />
        </fbc:geneProductAssociation>
      </reaction>
      <reaction fast="false" id="R_MTHFD" name="methylenetetrahydrofolate dehydrogenase (NADP)" reversible="true" fbc:lowerFluxBound="cobra_default_lb" fbc:upperFluxBound="cobra_default_ub">
        <listOfReactants>
          <speciesReference constant="true" species="M_mlthf_c" stoichiometry="1" />
          <speciesReference constant="true" species="M_nadp_c" stoichiometry="1" />
        </listOfReactants>
        <listOfProducts>
          <speciesReference constant="true" species="M_nadph_c" stoichiometry="1" />
          <speciesReference constant="true" species="M_methf_c" stoichiometry="1" />
        </listOfProducts>
        <fbc:geneProductAssociation>
          <fbc:geneProductRef fbc:geneProduct="G_MG013" />
        </fbc:geneProductAssociation>
      </reaction>
      <reaction fast="false" id="R_PTA2r" name="Phosphate acetyltransferase" reversible="true" fbc:lowerFluxBound="cobra_default_lb" fbc:upperFluxBound="cobra_default_ub">
        <listOfReactants>
          <speciesReference constant="true" species="M_ppcoa_c" stoichiometry="1" />
          <speciesReference constant="true" species="M_pi_c" stoichiometry="1" />
        </listOfReactants>
        <listOfProducts>
          <speciesReference constant="true" species="M_ppap_c" stoichiometry="1" />
          <speciesReference constant="true" species="M_coa_c" stoichiometry="1" />
        </listOfProducts>
        <fbc:geneProductAssociation>
          <fbc:geneProductRef fbc:geneProduct="G_MG299" />
        </fbc:geneProductAssociation>
      </reaction>
      <reaction fast="false" id="R_TMDPP" name="thymidine phosphorylase" reversible="true" fbc:lowerFluxBound="cobra_default_lb" fbc:upperFluxBound="cobra_default_ub">
        <listOfReactants>
          <speciesReference constant="true" species="M_thymd_c" stoichiometry="1" />
          <speciesReference constant="true" species="M_pi_c" stoichiometry="1" />
        </listOfReactants>
        <listOfProducts>
          <speciesReference constant="true" species="M_thym_c" stoichiometry="1" />
          <speciesReference constant="true" species="M_2dr1p_c" stoichiometry="1" />
        </listOfProducts>
        <fbc:geneProductAssociation>
          <fbc:geneProductRef fbc:geneProduct="G_MG051" />
        </fbc:geneProductAssociation>
      </reaction>
      <reaction fast="false" id="R_PYNP2" name="pyrimidine-nucleoside phosphorylase (uracil)" reversible="true" fbc:lowerFluxBound="cobra_default_lb" fbc:upperFluxBound="cobra_default_ub">
        <listOfReactants>
          <speciesReference constant="true" species="M_pi_c" stoichiometry="1" />
          <speciesReference constant="true" species="M_uri_c" stoichiometry="1" />
        </listOfReactants>
        <listOfProducts>
          <speciesReference constant="true" species="M_ura_c" stoichiometry="1" />
          <speciesReference constant="true" species="M_r1p_c" stoichiometry="1" />
        </listOfProducts>
        <fbc:geneProductAssociation>
          <fbc:geneProductRef fbc:geneProduct="G_MG051" />
        </fbc:geneProductAssociation>
      </reaction>
      <reaction fast="false" id="R_PUNP7" name="purine-nucleoside phosphorylase (Xanthosine)" reversible="true" fbc:lowerFluxBound="cobra_default_lb" fbc:upperFluxBound="cobra_default_ub">
        <listOfReactants>
          <speciesReference constant="true" species="M_pi_c" stoichiometry="1" />
          <speciesReference constant="true" species="M_xtsn_c" stoichiometry="1" />
        </listOfReactants>
        <listOfProducts>
          <speciesReference constant="true" species="M_xan_c" stoichiometry="1" />
          <speciesReference constant="true" species="M_r1p_c" stoichiometry="1" />
        </listOfProducts>
        <fbc:geneProductAssociation>
          <fbc:geneProductRef fbc:geneProduct="G_MG049" />
        </fbc:geneProductAssociation>
      </reaction>
      <reaction fast="false" id="R_UPPRT" name="uracil phosphoribosyltransferase" reversible="false" fbc:lowerFluxBound="cobra_0_bound" fbc:upperFluxBound="cobra_default_ub">
        <listOfReactants>
          <speciesReference constant="true" species="M_prpp_c" stoichiometry="1" />
          <speciesReference constant="true" species="M_ura_c" stoichiometry="1" />
        </listOfReactants>
        <listOfProducts>
          <speciesReference constant="true" species="M_ppi_c" stoichiometry="1" />
          <speciesReference constant="true" species="M_ump_c" stoichiometry="1" />
        </listOfProducts>
        <fbc:geneProductAssociation>
          <fbc:geneProductRef fbc:geneProduct="G_MG030" />
        </fbc:geneProductAssociation>
      </reaction>
      <reaction fast="false" id="R_PSUDS" name="pseudouridylate synthase" reversible="false" fbc:lowerFluxBound="cobra_0_bound" fbc:upperFluxBound="cobra_default_ub">
        <listOfReactants>
          <speciesReference constant="true" species="M_r5p_c" stoichiometry="1" />
          <speciesReference constant="true" species="M_ura_c" stoichiometry="1" />
        </listOfReactants>
        <listOfProducts>
          <speciesReference constant="true" species="M_h2o_c" stoichiometry="1" />
          <speciesReference constant="true" species="M_psd5p_c" stoichiometry="1" />
        </listOfProducts>
        <fbc:geneProductAssociation>
          <fbc:and>
            <fbc:geneProductRef fbc:geneProduct="G_MG370" />
            <fbc:geneProductRef fbc:geneProduct="G_MG209" />
          </fbc:and>
        </fbc:geneProductAssociation>
      </reaction>
      <reaction fast="false" id="R_TKT1" name="transketolase" reversible="true" fbc:lowerFluxBound="cobra_default_lb" fbc:upperFluxBound="cobra_default_ub">
        <listOfReactants>
          <speciesReference constant="true" species="M_r5p_c" stoichiometry="1" />
          <speciesReference constant="true" species="M_xu5p_DASH_D_c" stoichiometry="1" />
        </listOfReactants>
        <listOfProducts>
          <speciesReference constant="true" species="M_s7p_c" stoichiometry="1" />
          <speciesReference constant="true" species="M_g3p_c" stoichiometry="1" />
        </listOfProducts>
        <fbc:geneProductAssociation>
          <fbc:geneProductRef fbc:geneProduct="G_MG066" />
        </fbc:geneProductAssociation>
      </reaction>
      <reaction fast="false" id="R_RPI" name="ribose-5-phosphate isomerase" reversible="true" fbc:lowerFluxBound="cobra_default_lb" fbc:upperFluxBound="cobra_default_ub">
        <listOfReactants>
          <speciesReference constant="true" species="M_r5p_c" stoichiometry="1" />
        </listOfReactants>
        <listOfProducts>
          <speciesReference constant="true" species="M_ru5p_DASH_D_c" stoichiometry="1" />
        </listOfProducts>
        <fbc:geneProductAssociation>
          <fbc:geneProductRef fbc:geneProduct="G_MG396" />
        </fbc:geneProductAssociation>
      </reaction>
      <reaction fast="false" id="R_RPE" name="ribulose 5-phosphate 3-epimerase" reversible="true" fbc:lowerFluxBound="cobra_default_lb" fbc:upperFluxBound="cobra_default_ub">
        <listOfReactants>
          <speciesReference constant="true" species="M_ru5p_DASH_D_c" stoichiometry="1" />
        </listOfReactants>
        <listOfProducts>
          <speciesReference constant="true" species="M_xu5p_DASH_D_c" stoichiometry="1" />
        </listOfProducts>
        <fbc:geneProductAssociation>
          <fbc:geneProductRef fbc:geneProduct="G_MG112" />
        </fbc:geneProductAssociation>
      </reaction>
      <reaction fast="false" id="R_GHMT" name="glycine hydroxymethyltransferase" reversible="true" fbc:lowerFluxBound="cobra_default_lb" fbc:upperFluxBound="cobra_default_ub">
        <listOfReactants>
          <speciesReference constant="true" species="M_ser_DASH_L_c" stoichiometry="1" />
          <speciesReference constant="true" species="M_thf_c" stoichiometry="1" />
        </listOfReactants>
        <listOfProducts>
          <speciesReference constant="true" species="M_mlthf_c" stoichiometry="1" />
          <speciesReference constant="true" species="M_h2o_c" stoichiometry="1" />
          <speciesReference constant="true" species="M_gly_c" stoichiometry="1" />
        </listOfProducts>
        <fbc:geneProductAssociation>
          <fbc:geneProductRef fbc:geneProduct="G_MG394" />
        </fbc:geneProductAssociation>
      </reaction>
      <reaction fast="false" id="R_RNDR4" name="ribonucleoside-diphosphate reductase (UDP)" reversible="false" fbc:lowerFluxBound="cobra_0_bound" fbc:upperFluxBound="cobra_default_ub">
        <listOfReactants>
          <speciesReference constant="true" species="M_udp_c" stoichiometry="1" />
          <speciesReference constant="true" species="M_trdrd_c" stoichiometry="1" />
        </listOfReactants>
        <listOfProducts>
          <speciesReference constant="true" species="M_h2o_c" stoichiometry="1" />
          <speciesReference constant="true" species="M_dudp_c" stoichiometry="1" />
          <speciesReference constant="true" species="M_trdox_c" stoichiometry="1" />
        </listOfProducts>
        <fbc:geneProductAssociation>
          <fbc:and>
            <fbc:geneProductRef fbc:geneProduct="G_MG229" />
            <fbc:geneProductRef fbc:geneProduct="G_MG230" />
            <fbc:geneProductRef fbc:geneProduct="G_MG231" />
          </fbc:and>
        </fbc:geneProductAssociation>
      </reaction>
      <reaction fast="false" id="R_UAG4E" name="UDP-N-acetylglucosamine 4-epimerase" reversible="false" fbc:lowerFluxBound="cobra_0_bound" fbc:upperFluxBound="cobra_default_ub">
        <listOfReactants>
          <speciesReference constant="true" species="M_uacgam_c" stoichiometry="1" />
        </listOfReactants>
        <listOfProducts>
          <speciesReference constant="true" species="M_uacgala_c" stoichiometry="1" />
        </listOfProducts>
        <fbc:geneProductAssociation>
          <fbc:geneProductRef fbc:geneProduct="G_MG118" />
        </fbc:geneProductAssociation>
      </reaction>
      <reaction fast="false" id="R_UDPG4E" name="UDPglucose 4-epimerase" reversible="true" fbc:lowerFluxBound="cobra_default_lb" fbc:upperFluxBound="cobra_default_ub">
        <listOfReactants>
          <speciesReference constant="true" species="M_udpg_c" stoichiometry="1" />
        </listOfReactants>
        <listOfProducts>
          <speciesReference constant="true" species="M_udpgal_c" stoichiometry="1" />
        </listOfProducts>
        <fbc:geneProductAssociation>
          <fbc:geneProductRef fbc:geneProduct="G_MG118" />
        </fbc:geneProductAssociation>
      </reaction>
      <reaction fast="false" id="R_UDPGALM" name="UDPgalactopyranose mutase" reversible="false" fbc:lowerFluxBound="cobra_0_bound" fbc:upperFluxBound="cobra_default_ub">
        <listOfReactants>
          <speciesReference constant="true" species="M_udpgal_c" stoichiometry="1" />
        </listOfReactants>
        <listOfProducts>
          <speciesReference constant="true" species="M_udpgalfur_c" stoichiometry="1" />
        </listOfProducts>
        <fbc:geneProductAssociation>
          <fbc:geneProductRef fbc:geneProduct="G_MG137" />
        </fbc:geneProductAssociation>
      </reaction>
      <reaction fast="false" id="R_EX_ac_e" name="Export of ac" reversible="true" fbc:lowerFluxBound="R_EX_ac_e_lower_bound" fbc:upperFluxBound="cobra_default_ub">
        <listOfReactants>
          <speciesReference constant="true" species="M_ac_e" stoichiometry="1" />
        </listOfReactants>
      </reaction>
      <reaction fast="false" id="R_EX_acgam_e" name="Export of acgam" reversible="true" fbc:lowerFluxBound="R_EX_acgam_e_lower_bound" fbc:upperFluxBound="cobra_default_ub">
        <listOfReactants>
          <speciesReference constant="true" species="M_acgam_e" stoichiometry="1" />
        </listOfReactants>
      </reaction>
      <reaction fast="false" id="R_EX_acoa_e" name="Export of acoa" reversible="true" fbc:lowerFluxBound="R_EX_acoa_e_lower_bound" fbc:upperFluxBound="cobra_default_ub">
        <listOfReactants>
          <speciesReference constant="true" species="M_acoa_e" stoichiometry="1" />
        </listOfReactants>
      </reaction>
      <reaction fast="false" id="R_EX_ade_e" name="Export of ade" reversible="true" fbc:lowerFluxBound="R_EX_ade_e_lower_bound" fbc:upperFluxBound="cobra_default_ub">
        <listOfReactants>
          <speciesReference constant="true" species="M_ade_e" stoichiometry="1" />
        </listOfReactants>
      </reaction>
      <reaction fast="false" id="R_EX_akg_e" name="Export of akg" reversible="true" fbc:lowerFluxBound="R_EX_akg_e_lower_bound" fbc:upperFluxBound="cobra_default_ub">
        <listOfReactants>
          <speciesReference constant="true" species="M_akg_e" stoichiometry="1" />
        </listOfReactants>
      </reaction>
      <reaction fast="false" id="R_EX_ala_DASH_L_DASH_asp_DASH_L_e" name="Export of ala-L-asp-L" reversible="true" fbc:lowerFluxBound="R_EX_ala_DASH_L_DASH_asp_DASH_L_e_lower_bound" fbc:upperFluxBound="cobra_default_ub">
        <listOfReactants>
          <speciesReference constant="true" species="M_ala_DASH_L_DASH_asp_DASH_L_e" stoichiometry="1" />
        </listOfReactants>
      </reaction>
      <reaction fast="false" id="R_EX_ala_DASH_L_DASH_gln_DASH_L_e" name="Export of ala-L-gln-L" reversible="true" fbc:lowerFluxBound="R_EX_ala_DASH_L_DASH_gln_DASH_L_e_lower_bound" fbc:upperFluxBound="cobra_default_ub">
        <listOfReactants>
          <speciesReference constant="true" species="M_ala_DASH_L_DASH_gln_DASH_L_e" stoichiometry="1" />
        </listOfReactants>
      </reaction>
      <reaction fast="false" id="R_EX_ala_DASH_L_DASH_glu_DASH_L_e" name="Export of ala-L-glu-L" reversible="true" fbc:lowerFluxBound="R_EX_ala_DASH_L_DASH_glu_DASH_L_e_lower_bound" fbc:upperFluxBound="cobra_default_ub">
        <listOfReactants>
          <speciesReference constant="true" species="M_ala_DASH_L_DASH_glu_DASH_L_e" stoichiometry="1" />
        </listOfReactants>
      </reaction>
      <reaction fast="false" id="R_EX_ala_DASH_L_DASH_his_DASH_L_e" name="Export of ala-L-his-L" reversible="true" fbc:lowerFluxBound="R_EX_ala_DASH_L_DASH_his_DASH_L_e_lower_bound" fbc:upperFluxBound="cobra_default_ub">
        <listOfReactants>
          <speciesReference constant="true" species="M_ala_DASH_L_DASH_his_DASH_L_e" stoichiometry="1" />
        </listOfReactants>
      </reaction>
      <reaction fast="false" id="R_EX_ala_DASH_L_DASH_leu_DASH_L_e" name="Export of ala-L-leu-L" reversible="true" fbc:lowerFluxBound="R_EX_ala_DASH_L_DASH_leu_DASH_L_e_lower_bound" fbc:upperFluxBound="cobra_default_ub">
        <listOfReactants>
          <speciesReference constant="true" species="M_ala_DASH_L_DASH_leu_DASH_L_e" stoichiometry="1" />
        </listOfReactants>
      </reaction>
      <reaction fast="false" id="R_EX_ala_DASH_L_DASH_thr_DASH_L_e" name="Export of ala-L-thr-L" reversible="true" fbc:lowerFluxBound="R_EX_ala_DASH_L_DASH_thr_DASH_L_e_lower_bound" fbc:upperFluxBound="cobra_default_ub">
        <listOfReactants>
          <speciesReference constant="true" species="M_ala_DASH_L_DASH_thr_DASH_L_e" stoichiometry="1" />
        </listOfReactants>
      </reaction>
      <reaction fast="false" id="R_EX_arbt_e" name="Export of arbt" reversible="true" fbc:lowerFluxBound="R_EX_arbt_e_lower_bound" fbc:upperFluxBound="cobra_default_ub">
        <listOfReactants>
          <speciesReference constant="true" species="M_arbt_e" stoichiometry="1" />
        </listOfReactants>
      </reaction>
      <reaction fast="false" id="R_EX_arg_DASH_L_e" name="Export of arg-L" reversible="true" fbc:lowerFluxBound="R_EX_arg_DASH_L_e_lower_bound" fbc:upperFluxBound="cobra_default_ub">
        <listOfReactants>
          <speciesReference constant="true" species="M_arg_DASH_L_e" stoichiometry="1" />
        </listOfReactants>
      </reaction>
      <reaction fast="false" id="R_EX_asn_DASH_L_e" name="Export of asn-L" reversible="true" fbc:lowerFluxBound="R_EX_asn_DASH_L_e_lower_bound" fbc:upperFluxBound="cobra_default_ub">
        <listOfReactants>
          <speciesReference constant="true" species="M_asn_DASH_L_e" stoichiometry="1" />
        </listOfReactants>
      </reaction>
      <reaction fast="false" id="R_EX_ca2_e" name="Export of ca2" reversible="true" fbc:lowerFluxBound="R_EX_ca2_e_lower_bound" fbc:upperFluxBound="cobra_default_ub">
        <listOfReactants>
          <speciesReference constant="true" species="M_ca2_e" stoichiometry="1" />
        </listOfReactants>
      </reaction>
      <reaction fast="false" id="R_EX_cellb_e" name="Export of cellb" reversible="true" fbc:lowerFluxBound="R_EX_cellb_e_lower_bound" fbc:upperFluxBound="cobra_default_ub">
        <listOfReactants>
          <speciesReference constant="true" species="M_cellb_e" stoichiometry="1" />
        </listOfReactants>
      </reaction>
      <reaction fast="false" id="R_EX_cgly_e" name="Export of cgly" reversible="true" fbc:lowerFluxBound="R_EX_cgly_e_lower_bound" fbc:upperFluxBound="cobra_default_ub">
        <listOfReactants>
          <speciesReference constant="true" species="M_cgly_e" stoichiometry="1" />
        </listOfReactants>
      </reaction>
      <reaction fast="false" id="R_EX_cl_e" name="Export of cl" reversible="true" fbc:lowerFluxBound="R_EX_cl_e_lower_bound" fbc:upperFluxBound="cobra_default_ub">
        <listOfReactants>
          <speciesReference constant="true" species="M_cl_e" stoichiometry="1" />
        </listOfReactants>
      </reaction>
      <reaction fast="false" id="R_EX_co2_e" name="Export of co2" reversible="true" fbc:lowerFluxBound="R_EX_co2_e_lower_bound" fbc:upperFluxBound="cobra_default_ub">
        <listOfReactants>
          <speciesReference constant="true" species="M_co2_e" stoichiometry="1" />
        </listOfReactants>
      </reaction>
      <reaction fast="false" id="R_EX_coa_e" name="Export of coa" reversible="true" fbc:lowerFluxBound="R_EX_coa_e_lower_bound" fbc:upperFluxBound="cobra_default_ub">
        <listOfReactants>
          <speciesReference constant="true" species="M_coa_e" stoichiometry="1" />
        </listOfReactants>
      </reaction>
      <reaction fast="false" id="R_EX_cobalt2_e" name="Export of cobalt2" reversible="true" fbc:lowerFluxBound="R_EX_cobalt2_e_lower_bound" fbc:upperFluxBound="cobra_default_ub">
        <listOfReactants>
          <speciesReference constant="true" species="M_cobalt2_e" stoichiometry="1" />
        </listOfReactants>
      </reaction>
      <reaction fast="false" id="R_EX_csn_e" name="Export of csn" reversible="true" fbc:lowerFluxBound="R_EX_csn_e_lower_bound" fbc:upperFluxBound="cobra_default_ub">
        <listOfReactants>
          <speciesReference constant="true" species="M_csn_e" stoichiometry="1" />
        </listOfReactants>
      </reaction>
      <reaction fast="false" id="R_EX_cu2_e" name="Export of cu2" reversible="true" fbc:lowerFluxBound="R_EX_cu2_e_lower_bound" fbc:upperFluxBound="cobra_default_ub">
        <listOfReactants>
          <speciesReference constant="true" species="M_cu2_e" stoichiometry="1" />
        </listOfReactants>
      </reaction>
      <reaction fast="false" id="R_EX_datp_e" name="Export of datp" reversible="true" fbc:lowerFluxBound="R_EX_datp_e_lower_bound" fbc:upperFluxBound="cobra_default_ub">
        <listOfReactants>
          <speciesReference constant="true" species="M_datp_e" stoichiometry="1" />
        </listOfReactants>
      </reaction>
      <reaction fast="false" id="R_EX_dgtp_e" name="Export of dgtp" reversible="true" fbc:lowerFluxBound="R_EX_dgtp_e_lower_bound" fbc:upperFluxBound="cobra_default_ub">
        <listOfReactants>
          <speciesReference constant="true" species="M_dgtp_e" stoichiometry="1" />
        </listOfReactants>
      </reaction>
      <reaction fast="false" id="R_EX_fe2_e" name="Export of fe2" reversible="true" fbc:lowerFluxBound="R_EX_fe2_e_lower_bound" fbc:upperFluxBound="cobra_default_ub">
        <listOfReactants>
          <speciesReference constant="true" species="M_fe2_e" stoichiometry="1" />
        </listOfReactants>
      </reaction>
      <reaction fast="false" id="R_EX_fe3_e" name="Export of fe3" reversible="true" fbc:lowerFluxBound="R_EX_fe3_e_lower_bound" fbc:upperFluxBound="cobra_default_ub">
        <listOfReactants>
          <speciesReference constant="true" species="M_fe3_e" stoichiometry="1" />
        </listOfReactants>
      </reaction>
      <reaction fast="false" id="R_EX_fol_e" name="Export of fol" reversible="true" fbc:lowerFluxBound="R_EX_fol_e_lower_bound" fbc:upperFluxBound="cobra_default_ub">
        <listOfReactants>
          <speciesReference constant="true" species="M_fol_e" stoichiometry="1" />
        </listOfReactants>
      </reaction>
      <reaction fast="false" id="R_EX_fru_e" name="Export of fru" reversible="true" fbc:lowerFluxBound="R_EX_fru_e_lower_bound" fbc:upperFluxBound="cobra_default_ub">
        <listOfReactants>
          <speciesReference constant="true" species="M_fru_e" stoichiometry="1" />
        </listOfReactants>
      </reaction>
      <reaction fast="false" id="R_EX_gal_e" name="Export of gal" reversible="true" fbc:lowerFluxBound="R_EX_gal_e_lower_bound" fbc:upperFluxBound="cobra_default_ub">
        <listOfReactants>
          <speciesReference constant="true" species="M_gal_e" stoichiometry="1" />
        </listOfReactants>
      </reaction>
      <reaction fast="false" id="R_EX_gam_e" name="Export of gam" reversible="true" fbc:lowerFluxBound="R_EX_gam_e_lower_bound" fbc:upperFluxBound="cobra_default_ub">
        <listOfReactants>
          <speciesReference constant="true" species="M_gam_e" stoichiometry="1" />
        </listOfReactants>
      </reaction>
      <reaction fast="false" id="R_EX_glc_DASH_D_e" name="Export of glc-D" reversible="true" fbc:lowerFluxBound="R_EX_glc_DASH_D_e_lower_bound" fbc:upperFluxBound="cobra_default_ub">
        <listOfReactants>
          <speciesReference constant="true" species="M_glc_DASH_D_e" stoichiometry="1" />
        </listOfReactants>
      </reaction>
      <reaction fast="false" id="R_EX_glu_DASH_L_e" name="Export of glu-L" reversible="true" fbc:lowerFluxBound="R_EX_glu_DASH_L_e_lower_bound" fbc:upperFluxBound="cobra_default_ub">
        <listOfReactants>
          <speciesReference constant="true" species="M_glu_DASH_L_e" stoichiometry="1" />
        </listOfReactants>
      </reaction>
      <reaction fast="false" id="R_EX_gly_DASH_asn_DASH_L_e" name="Export of gly-asn-L" reversible="true" fbc:lowerFluxBound="R_EX_gly_DASH_asn_DASH_L_e_lower_bound" fbc:upperFluxBound="cobra_default_ub">
        <listOfReactants>
          <speciesReference constant="true" species="M_gly_DASH_asn_DASH_L_e" stoichiometry="1" />
        </listOfReactants>
      </reaction>
      <reaction fast="false" id="R_EX_gly_DASH_asp_DASH_L_e" name="Export of gly-asp-L" reversible="true" fbc:lowerFluxBound="R_EX_gly_DASH_asp_DASH_L_e_lower_bound" fbc:upperFluxBound="cobra_default_ub">
        <listOfReactants>
          <speciesReference constant="true" species="M_gly_DASH_asp_DASH_L_e" stoichiometry="1" />
        </listOfReactants>
      </reaction>
      <reaction fast="false" id="R_EX_gly_DASH_gln_DASH_L_e" name="Export of gly-gln-L" reversible="true" fbc:lowerFluxBound="R_EX_gly_DASH_gln_DASH_L_e_lower_bound" fbc:upperFluxBound="cobra_default_ub">
        <listOfReactants>
          <speciesReference constant="true" species="M_gly_DASH_gln_DASH_L_e" stoichiometry="1" />
        </listOfReactants>
      </reaction>
      <reaction fast="false" id="R_EX_gly_DASH_glu_DASH_L_e" name="Export of gly-glu-L" reversible="true" fbc:lowerFluxBound="R_EX_gly_DASH_glu_DASH_L_e_lower_bound" fbc:upperFluxBound="cobra_default_ub">
        <listOfReactants>
          <speciesReference constant="true" species="M_gly_DASH_glu_DASH_L_e" stoichiometry="1" />
        </listOfReactants>
      </reaction>
      <reaction fast="false" id="R_EX_gly_DASH_met_DASH_L_e" name="Export of gly-met-L" reversible="true" fbc:lowerFluxBound="R_EX_gly_DASH_met_DASH_L_e_lower_bound" fbc:upperFluxBound="cobra_default_ub">
        <listOfReactants>
          <speciesReference constant="true" species="M_gly_DASH_met_DASH_L_e" stoichiometry="1" />
        </listOfReactants>
      </reaction>
      <reaction fast="false" id="R_EX_gly_DASH_pro_DASH_L_e" name="Export of gly-pro-L" reversible="true" fbc:lowerFluxBound="R_EX_gly_DASH_pro_DASH_L_e_lower_bound" fbc:upperFluxBound="cobra_default_ub">
        <listOfReactants>
          <speciesReference constant="true" species="M_gly_DASH_pro_DASH_L_e" stoichiometry="1" />
        </listOfReactants>
      </reaction>
      <reaction fast="false" id="R_EX_glyc3p_e" name="Export of glyc3p" reversible="true" fbc:lowerFluxBound="R_EX_glyc3p_e_lower_bound" fbc:upperFluxBound="cobra_default_ub">
        <listOfReactants>
          <speciesReference constant="true" species="M_glyc3p_e" stoichiometry="1" />
        </listOfReactants>
      </reaction>
      <reaction fast="false" id="R_EX_glyc_e" name="Export of glyc" reversible="true" fbc:lowerFluxBound="R_EX_glyc_e_lower_bound" fbc:upperFluxBound="cobra_default_ub">
        <listOfReactants>
          <speciesReference constant="true" species="M_glyc_e" stoichiometry="1" />
        </listOfReactants>
      </reaction>
      <reaction fast="false" id="R_EX_gtp_e" name="Export of gtp" reversible="true" fbc:lowerFluxBound="R_EX_gtp_e_lower_bound" fbc:upperFluxBound="cobra_default_ub">
        <listOfReactants>
          <speciesReference constant="true" species="M_gtp_e" stoichiometry="1" />
        </listOfReactants>
      </reaction>
      <reaction fast="false" id="R_EX_h2o_e" name="Export of h2o" reversible="true" fbc:lowerFluxBound="R_EX_h2o_e_lower_bound" fbc:upperFluxBound="cobra_default_ub">
        <listOfReactants>
          <speciesReference constant="true" species="M_h2o_e" stoichiometry="1" />
        </listOfReactants>
      </reaction>
      <reaction fast="false" id="R_EX_h_e" name="Export of h" reversible="true" fbc:lowerFluxBound="R_EX_h_e_lower_bound" fbc:upperFluxBound="cobra_default_ub">
        <listOfReactants>
          <speciesReference constant="true" species="M_h_e" stoichiometry="1" />
        </listOfReactants>
      </reaction>
      <reaction fast="false" id="R_EX_his_DASH_L_e" name="Export of his-L" reversible="true" fbc:lowerFluxBound="R_EX_his_DASH_L_e_lower_bound" fbc:upperFluxBound="cobra_default_ub">
        <listOfReactants>
          <speciesReference constant="true" species="M_his_DASH_L_e" stoichiometry="1" />
        </listOfReactants>
      </reaction>
      <reaction fast="false" id="R_EX_ile_DASH_L_e" name="Export of ile-L" reversible="true" fbc:lowerFluxBound="R_EX_ile_DASH_L_e_lower_bound" fbc:upperFluxBound="cobra_default_ub">
        <listOfReactants>
          <speciesReference constant="true" species="M_ile_DASH_L_e" stoichiometry="1" />
        </listOfReactants>
      </reaction>
      <reaction fast="false" id="R_EX_k_e" name="Export of k" reversible="true" fbc:lowerFluxBound="R_EX_k_e_lower_bound" fbc:upperFluxBound="cobra_default_ub">
        <listOfReactants>
          <speciesReference constant="true" species="M_k_e" stoichiometry="1" />
        </listOfReactants>
      </reaction>
      <reaction fast="false" id="R_EX_L_DASH_alagly_e" name="Export of L-alagly" reversible="true" fbc:lowerFluxBound="R_EX_L_DASH_alagly_e_lower_bound" fbc:upperFluxBound="cobra_default_ub">
        <listOfReactants>
          <speciesReference constant="true" species="M_L_DASH_alagly_e" stoichiometry="1" />
        </listOfReactants>
      </reaction>
      <reaction fast="false" id="R_EX_lac_DASH_L_e" name="Export of lac-L" reversible="true" fbc:lowerFluxBound="R_EX_lac_DASH_L_e_lower_bound" fbc:upperFluxBound="cobra_default_ub">
        <listOfReactants>
          <speciesReference constant="true" species="M_lac_DASH_L_e" stoichiometry="1" />
        </listOfReactants>
      </reaction>
      <reaction fast="false" id="R_EX_leu_DASH_L_e" name="Export of leu-L" reversible="true" fbc:lowerFluxBound="R_EX_leu_DASH_L_e_lower_bound" fbc:upperFluxBound="cobra_default_ub">
        <listOfReactants>
          <speciesReference constant="true" species="M_leu_DASH_L_e" stoichiometry="1" />
        </listOfReactants>
      </reaction>
      <reaction fast="false" id="R_EX_lys_DASH_L_e" name="Export of lys-L" reversible="true" fbc:lowerFluxBound="R_EX_lys_DASH_L_e_lower_bound" fbc:upperFluxBound="cobra_default_ub">
        <listOfReactants>
          <speciesReference constant="true" species="M_lys_DASH_L_e" stoichiometry="1" />
        </listOfReactants>
      </reaction>
      <reaction fast="false" id="R_EX_malt_e" name="Export of malt" reversible="true" fbc:lowerFluxBound="R_EX_malt_e_lower_bound" fbc:upperFluxBound="cobra_default_ub">
        <listOfReactants>
          <speciesReference constant="true" species="M_malt_e" stoichiometry="1" />
        </listOfReactants>
      </reaction>
      <reaction fast="false" id="R_EX_man_e" name="Export of man" reversible="true" fbc:lowerFluxBound="R_EX_man_e_lower_bound" fbc:upperFluxBound="cobra_default_ub">
        <listOfReactants>
          <speciesReference constant="true" species="M_man_e" stoichiometry="1" />
        </listOfReactants>
      </reaction>
      <reaction fast="false" id="R_EX_met_DASH_L_DASH_ala_DASH_L_e" name="Export of met-L-ala-L" reversible="true" fbc:lowerFluxBound="R_EX_met_DASH_L_DASH_ala_DASH_L_e_lower_bound" fbc:upperFluxBound="cobra_default_ub">
        <listOfReactants>
          <speciesReference constant="true" species="M_met_DASH_L_DASH_ala_DASH_L_e" stoichiometry="1" />
        </listOfReactants>
      </reaction>
      <reaction fast="false" id="R_EX_met_DASH_L_e" name="Export of met-L" reversible="true" fbc:lowerFluxBound="R_EX_met_DASH_L_e_lower_bound" fbc:upperFluxBound="cobra_default_ub">
        <listOfReactants>
          <speciesReference constant="true" species="M_met_DASH_L_e" stoichiometry="1" />
        </listOfReactants>
      </reaction>
      <reaction fast="false" id="R_EX_mg2_e" name="Export of mg2" reversible="true" fbc:lowerFluxBound="R_EX_mg2_e_lower_bound" fbc:upperFluxBound="cobra_default_ub">
        <listOfReactants>
          <speciesReference constant="true" species="M_mg2_e" stoichiometry="1" />
        </listOfReactants>
      </reaction>
      <reaction fast="false" id="R_EX_mn2_e" name="Export of mn2" reversible="true" fbc:lowerFluxBound="R_EX_mn2_e_lower_bound" fbc:upperFluxBound="cobra_default_ub">
        <listOfReactants>
          <speciesReference constant="true" species="M_mn2_e" stoichiometry="1" />
        </listOfReactants>
      </reaction>
      <reaction fast="false" id="R_EX_mnl_e" name="Export of mnl" reversible="true" fbc:lowerFluxBound="R_EX_mnl_e_lower_bound" fbc:upperFluxBound="cobra_default_ub">
        <listOfReactants>
          <speciesReference constant="true" species="M_mnl_e" stoichiometry="1" />
        </listOfReactants>
      </reaction>
      <reaction fast="false" id="R_EX_mobd_e" name="Export of mobd" reversible="true" fbc:lowerFluxBound="R_EX_mobd_e_lower_bound" fbc:upperFluxBound="cobra_default_ub">
        <listOfReactants>
          <speciesReference constant="true" species="M_mobd_e" stoichiometry="1" />
        </listOfReactants>
      </reaction>
      <reaction fast="false" id="R_EX_mqn7_e" name="Export of mqn7" reversible="true" fbc:lowerFluxBound="R_EX_mqn7_e_lower_bound" fbc:upperFluxBound="cobra_default_ub">
        <listOfReactants>
          <speciesReference constant="true" species="M_mqn7_e" stoichiometry="1" />
        </listOfReactants>
      </reaction>
      <reaction fast="false" id="R_EX_nac_e" name="Export of nac" reversible="true" fbc:lowerFluxBound="R_EX_nac_e_lower_bound" fbc:upperFluxBound="cobra_default_ub">
        <listOfReactants>
          <speciesReference constant="true" species="M_nac_e" stoichiometry="1" />
        </listOfReactants>
      </reaction>
      <reaction fast="false" id="R_EX_nh4_e" name="Export of nh4" reversible="true" fbc:lowerFluxBound="R_EX_nh4_e_lower_bound" fbc:upperFluxBound="cobra_default_ub">
        <listOfReactants>
          <speciesReference constant="true" species="M_nh4_e" stoichiometry="1" />
        </listOfReactants>
      </reaction>
      <reaction fast="false" id="R_EX_ni2_e" name="Export of ni2" reversible="true" fbc:lowerFluxBound="R_EX_ni2_e_lower_bound" fbc:upperFluxBound="cobra_default_ub">
        <listOfReactants>
          <speciesReference constant="true" species="M_ni2_e" stoichiometry="1" />
        </listOfReactants>
      </reaction>
      <reaction fast="false" id="R_EX_orn_DASH_L_e" name="Export of orn-L" reversible="true" fbc:lowerFluxBound="R_EX_orn_DASH_L_e_lower_bound" fbc:upperFluxBound="cobra_default_ub">
        <listOfReactants>
          <speciesReference constant="true" species="M_orn_DASH_L_e" stoichiometry="1" />
        </listOfReactants>
      </reaction>
      <reaction fast="false" id="R_EX_phe_DASH_L_e" name="Export of phe-L" reversible="true" fbc:lowerFluxBound="R_EX_phe_DASH_L_e_lower_bound" fbc:upperFluxBound="cobra_default_ub">
        <listOfReactants>
          <speciesReference constant="true" species="M_phe_DASH_L_e" stoichiometry="1" />
        </listOfReactants>
      </reaction>
      <reaction fast="false" id="R_EX_pi_e" name="Export of pi" reversible="true" fbc:lowerFluxBound="R_EX_pi_e_lower_bound" fbc:upperFluxBound="cobra_default_ub">
        <listOfReactants>
          <speciesReference constant="true" species="M_pi_e" stoichiometry="1" />
        </listOfReactants>
      </reaction>
      <reaction fast="false" id="R_EX_ppa_e" name="Export of ppa" reversible="true" fbc:lowerFluxBound="R_EX_ppa_e_lower_bound" fbc:upperFluxBound="cobra_default_ub">
        <listOfReactants>
          <speciesReference constant="true" species="M_ppa_e" stoichiometry="1" />
        </listOfReactants>
      </reaction>
      <reaction fast="false" id="R_EX_pro_DASH_L_e" name="Export of pro-L" reversible="true" fbc:lowerFluxBound="R_EX_pro_DASH_L_e_lower_bound" fbc:upperFluxBound="cobra_default_ub">
        <listOfReactants>
          <speciesReference constant="true" species="M_pro_DASH_L_e" stoichiometry="1" />
        </listOfReactants>
      </reaction>
      <reaction fast="false" id="R_EX_ptrc_e" name="Export of ptrc" reversible="true" fbc:lowerFluxBound="R_EX_ptrc_e_lower_bound" fbc:upperFluxBound="cobra_default_ub">
        <listOfReactants>
          <speciesReference constant="true" species="M_ptrc_e" stoichiometry="1" />
        </listOfReactants>
      </reaction>
      <reaction fast="false" id="R_EX_pydx_e" name="Export of pydx" reversible="true" fbc:lowerFluxBound="R_EX_pydx_e_lower_bound" fbc:upperFluxBound="cobra_default_ub">
        <listOfReactants>
          <speciesReference constant="true" species="M_pydx_e" stoichiometry="1" />
        </listOfReactants>
      </reaction>
      <reaction fast="false" id="R_EX_rib_DASH_D_e" name="Export of rib-D" reversible="true" fbc:lowerFluxBound="R_EX_rib_DASH_D_e_lower_bound" fbc:upperFluxBound="cobra_default_ub">
        <listOfReactants>
          <speciesReference constant="true" species="M_rib_DASH_D_e" stoichiometry="1" />
        </listOfReactants>
      </reaction>
      <reaction fast="false" id="R_EX_ribflv_e" name="Export of ribflv" reversible="true" fbc:lowerFluxBound="R_EX_ribflv_e_lower_bound" fbc:upperFluxBound="cobra_default_ub">
        <listOfReactants>
          <speciesReference constant="true" species="M_ribflv_e" stoichiometry="1" />
        </listOfReactants>
      </reaction>
      <reaction fast="false" id="R_EX_salcn_e" name="Export of salcn" reversible="true" fbc:lowerFluxBound="R_EX_salcn_e_lower_bound" fbc:upperFluxBound="cobra_default_ub">
        <listOfReactants>
          <speciesReference constant="true" species="M_salcn_e" stoichiometry="1" />
        </listOfReactants>
      </reaction>
      <reaction fast="false" id="R_EX_ser_DASH_L_e" name="Export of ser-L" reversible="true" fbc:lowerFluxBound="R_EX_ser_DASH_L_e_lower_bound" fbc:upperFluxBound="cobra_default_ub">
        <listOfReactants>
          <speciesReference constant="true" species="M_ser_DASH_L_e" stoichiometry="1" />
        </listOfReactants>
      </reaction>
      <reaction fast="false" id="R_EX_so4_e" name="Export of so4" reversible="true" fbc:lowerFluxBound="R_EX_so4_e_lower_bound" fbc:upperFluxBound="cobra_default_ub">
        <listOfReactants>
          <speciesReference constant="true" species="M_so4_e" stoichiometry="1" />
        </listOfReactants>
      </reaction>
      <reaction fast="false" id="R_EX_spmd_e" name="Export of spmd" reversible="true" fbc:lowerFluxBound="R_EX_spmd_e_lower_bound" fbc:upperFluxBound="cobra_default_ub">
        <listOfReactants>
          <speciesReference constant="true" species="M_spmd_e" stoichiometry="1" />
        </listOfReactants>
      </reaction>
      <reaction fast="false" id="R_EX_sucr_e" name="Export of sucr" reversible="true" fbc:lowerFluxBound="R_EX_sucr_e_lower_bound" fbc:upperFluxBound="cobra_default_ub">
        <listOfReactants>
          <speciesReference constant="true" species="M_sucr_e" stoichiometry="1" />
        </listOfReactants>
      </reaction>
      <reaction fast="false" id="R_EX_thm_e" name="Export of thm" reversible="true" fbc:lowerFluxBound="R_EX_thm_e_lower_bound" fbc:upperFluxBound="cobra_default_ub">
        <listOfReactants>
          <speciesReference constant="true" species="M_thm_e" stoichiometry="1" />
        </listOfReactants>
      </reaction>
      <reaction fast="false" id="R_EX_thymd_e" name="Export of thymd" reversible="true" fbc:lowerFluxBound="R_EX_thymd_e_lower_bound" fbc:upperFluxBound="cobra_default_ub">
        <listOfReactants>
          <speciesReference constant="true" species="M_thymd_e" stoichiometry="1" />
        </listOfReactants>
      </reaction>
      <reaction fast="false" id="R_EX_tre_e" name="Export of tre" reversible="true" fbc:lowerFluxBound="R_EX_tre_e_lower_bound" fbc:upperFluxBound="cobra_default_ub">
        <listOfReactants>
          <speciesReference constant="true" species="M_tre_e" stoichiometry="1" />
        </listOfReactants>
      </reaction>
      <reaction fast="false" id="R_EX_trp_DASH_L_e" name="Export of trp-L" reversible="true" fbc:lowerFluxBound="R_EX_trp_DASH_L_e_lower_bound" fbc:upperFluxBound="cobra_default_ub">
        <listOfReactants>
          <speciesReference constant="true" species="M_trp_DASH_L_e" stoichiometry="1" />
        </listOfReactants>
      </reaction>
      <reaction fast="false" id="R_EX_tyr_DASH_L_e" name="Export of tyr-L" reversible="true" fbc:lowerFluxBound="R_EX_tyr_DASH_L_e_lower_bound" fbc:upperFluxBound="cobra_default_ub">
        <listOfReactants>
          <speciesReference constant="true" species="M_tyr_DASH_L_e" stoichiometry="1" />
        </listOfReactants>
      </reaction>
      <reaction fast="false" id="R_EX_ura_e" name="Export of ura" reversible="true" fbc:lowerFluxBound="R_EX_ura_e_lower_bound" fbc:upperFluxBound="cobra_default_ub">
        <listOfReactants>
          <speciesReference constant="true" species="M_ura_e" stoichiometry="1" />
        </listOfReactants>
      </reaction>
      <reaction fast="false" id="R_EX_val_DASH_L_e" name="Export of val-L" reversible="true" fbc:lowerFluxBound="R_EX_val_DASH_L_e_lower_bound" fbc:upperFluxBound="cobra_default_ub">
        <listOfReactants>
          <speciesReference constant="true" species="M_val_DASH_L_e" stoichiometry="1" />
        </listOfReactants>
      </reaction>
      <reaction fast="false" id="R_EX_zn2_e" name="Export of zn2" reversible="true" fbc:lowerFluxBound="R_EX_zn2_e_lower_bound" fbc:upperFluxBound="cobra_default_ub">
        <listOfReactants>
          <speciesReference constant="true" species="M_zn2_e" stoichiometry="1" />
        </listOfReactants>
      </reaction>
      <reaction fast="false" id="R_Biomass" name="Biomass Reaction" reversible="false" fbc:lowerFluxBound="cobra_0_bound" fbc:upperFluxBound="cobra_default_ub">
        <listOfReactants>
          <speciesReference constant="true" species="M_mlthf_c" stoichiometry="0.000223" />
          <speciesReference constant="true" species="M_t12dg_c" stoichiometry="0.0002" />
          <speciesReference constant="true" species="M_cystrna_c" stoichiometry="0.0567" />
          <speciesReference constant="true" species="M_nadp_c" stoichiometry="0.0009" />
          <speciesReference constant="true" species="M_amet_c" stoichiometry="0.000223" />
          <speciesReference constant="true" species="M_asptrna_c" stoichiometry="0.148" />
          <speciesReference constant="true" species="M_fad_c" stoichiometry="0.000223" />
          <speciesReference constant="true" species="M_protrna_c" stoichiometry="0.1606" />
          <speciesReference constant="true" species="M_trptrna_c" stoichiometry="0.0543" />
          <speciesReference constant="true" species="M_utp_c" stoichiometry="0.0415" />
          <speciesReference constant="true" species="M_dctp_c" stoichiometry="0.0174" />
          <speciesReference constant="true" species="M_tcam_c" stoichiometry="0.0005" />
          <speciesReference constant="true" species="M_fmettrna_c" stoichiometry="0.0057" />
          <speciesReference constant="true" species="M_atp_c" stoichiometry="9.857" />
          <speciesReference constant="true" species="M_coa_c" stoichiometry="0.000576" />
          <speciesReference constant="true" species="M_fe2_c" stoichiometry="0.007106" />
          <speciesReference constant="true" species="M_k_c" stoichiometry="0.7063" />
          <speciesReference constant="true" species="M_ni2_c" stoichiometry="0.003158" />
          <speciesReference constant="true" species="M_mg2_c" stoichiometry="0.1017" />
          <speciesReference constant="true" species="M_sertrna_c" stoichiometry="0.2162" />
          <speciesReference constant="true" species="M_fe3_c" stoichiometry="0.0034" />
          <speciesReference constant="true" species="M_gtp_c" stoichiometry="0.0622" />
          <speciesReference constant="true" species="M_thrtrna_c" stoichiometry="0.1863" />
          <speciesReference constant="true" species="M_spmd_c" stoichiometry="0.007" />
          <speciesReference constant="true" species="M_ribflv_c" stoichiometry="0.000223" />
          <speciesReference constant="true" species="M_h2o_c" stoichiometry="5.714" />
          <speciesReference constant="true" species="M_glntrna_c" stoichiometry="0.2603" />
          <speciesReference constant="true" species="M_so4_c" stoichiometry="0.003948" />
          <speciesReference constant="true" species="M_alatrna_c" stoichiometry="0.2669" />
          <speciesReference constant="true" species="M_thmpp_c" stoichiometry="0.000223" />
          <speciesReference constant="true" species="M_dgtp_c" stoichiometry="0.0174" />
          <speciesReference constant="true" species="M_mobd_c" stoichiometry="0.003158" />
          <speciesReference constant="true" species="M_phetrna_c" stoichiometry="0.1759" />
          <speciesReference constant="true" species="M_glutrna_c" stoichiometry="0.2604" />
          <speciesReference constant="true" species="M_argtrna_c" stoichiometry="0.193" />
          <speciesReference constant="true" species="M_valtrna_c" stoichiometry="0.3067" />
          <speciesReference constant="true" species="M_leutrna_c" stoichiometry="0.3464" />
          <speciesReference constant="true" species="M_cl_c" stoichiometry="0.004737" />
          <speciesReference constant="true" species="M_mettrna_c" stoichiometry="0.1133" />
          <speciesReference constant="true" species="M_ptrc_c" stoichiometry="0.035" />
          <speciesReference constant="true" species="M_iletrna_c" stoichiometry="0.2699" />
          <speciesReference constant="true" species="M_nh4_c" stoichiometry="0.011843" />
          <speciesReference constant="true" species="M_histrna_c" stoichiometry="0.0817" />
          <speciesReference constant="true" species="M_nad_c" stoichiometry="0.0162" />
          <speciesReference constant="true" species="M_glytrna_c" stoichiometry="0.4083" />
          <speciesReference constant="true" species="M_thf_c" stoichiometry="0.000223" />
          <speciesReference constant="true" species="M_mn2_c" stoichiometry="0.003158" />
          <speciesReference constant="true" species="M_asntrna_c" stoichiometry="0.148" />
          <speciesReference constant="true" species="M_cu2_c" stoichiometry="0.003158" />
          <speciesReference constant="true" species="M_tyrtrna_c" stoichiometry="0.1108" />
          <speciesReference constant="true" species="M_teich_DASH_45_c" stoichiometry="0.0002" />
          <speciesReference constant="true" species="M_mql7_c" stoichiometry="0.0003" />
          <speciesReference constant="true" species="M_cobalt2_c" stoichiometry="0.003158" />
          <speciesReference constant="true" species="M_10fthf_c" stoichiometry="0.0004" />
          <speciesReference constant="true" species="M_ctp_c" stoichiometry="0.0384" />
          <speciesReference constant="true" species="M_lystrna_c" stoichiometry="0.3231" />
          <speciesReference constant="true" species="M_zn2_c" stoichiometry="0.003158" />
          <speciesReference constant="true" species="M_datp_c" stoichiometry="0.023" />
          <speciesReference constant="true" species="M_dttp_c" stoichiometry="0.0229" />
          <speciesReference constant="true" species="M_pydx5p_c" stoichiometry="0.000223" />
          <speciesReference constant="true" species="M_ca2_c" stoichiometry="0.0032" />
        </listOfReactants>
        <listOfProducts>
          <speciesReference constant="true" species="M_trnaarg_c" stoichiometry="0.193" />
          <speciesReference constant="true" species="M_pi_c" stoichiometry="9.7921" />
          <speciesReference constant="true" species="M_trnapro_c" stoichiometry="0.1606" />
          <speciesReference constant="true" species="M_trnalys_c" stoichiometry="0.3231" />
          <speciesReference constant="true" species="M_trnathr_c" stoichiometry="0.1863" />
          <speciesReference constant="true" species="M_trnahis_c" stoichiometry="0.0817" />
          <speciesReference constant="true" species="M_trnaasn_c" stoichiometry="0.148" />
          <speciesReference constant="true" species="M_trnaphe_c" stoichiometry="0.1759" />
          <speciesReference constant="true" species="M_h_c" stoichiometry="9.8065" />
          <speciesReference constant="true" species="M_trnacys_c" stoichiometry="0.0567" />
          <speciesReference constant="true" species="M_trnaval_c" stoichiometry="0.3067" />
          <speciesReference constant="true" species="M_trnatrp_c" stoichiometry="0.0543" />
          <speciesReference constant="true" species="M_trnaala_c" stoichiometry="0.2669" />
          <speciesReference constant="true" species="M_adp_c" stoichiometry="9.8065" />
          <speciesReference constant="true" species="M_trnatyr_c" stoichiometry="0.1108" />
          <speciesReference constant="true" species="M_trnamet_c" stoichiometry="0.119" />
          <speciesReference constant="true" species="M_trnagly_c" stoichiometry="0.4083" />
          <speciesReference constant="true" species="M_trnaser_c" stoichiometry="0.2162" />
          <speciesReference constant="true" species="M_ppi_c" stoichiometry="0.2724" />
          <speciesReference constant="true" species="M_trnaasp_c" stoichiometry="0.148" />
          <speciesReference constant="true" species="M_trnaglu_c" stoichiometry="0.5207" />
          <speciesReference constant="true" species="M_trnaleu_c" stoichiometry="0.3464" />
          <speciesReference constant="true" species="M_trnaile_c" stoichiometry="0.2699" />
        </listOfProducts>
      </reaction>
      <reaction fast="false" id="R_ZN2ti" name="Transport of Zinc" reversible="true" fbc:lowerFluxBound="cobra_default_lb" fbc:upperFluxBound="cobra_default_ub">
        <listOfReactants>
          <speciesReference constant="true" species="M_zn2_e" stoichiometry="1" />
        </listOfReactants>
        <listOfProducts>
          <speciesReference constant="true" species="M_zn2_c" stoichiometry="1" />
        </listOfProducts>
      </reaction>
    </listOfReactions>
  </model>
</sbml>
