# Supplementary material for: Do genome-scale models need exact solvers or clearer standards?
Source: Mol Syst Biol. 2015 Oct 14;11(10):831. doi: 10.15252/msb.20156157 (PMC4631202; doi:10.15252/msb.20156157)
Supplement: Supplementary file 2 — Dataset EV1 [file msb0011-0831-sd2.zip › m_model_collection-master/sbml3/iRC1080.xml]

<?xml version='1.0' encoding='UTF-8'?>
<sbml xmlns:fbc="http://www.sbml.org/sbml/level3/version1/fbc/version2" level="3" sboTerm="SBO:0000624" version="1" xmlns="http://www.sbml.org/sbml/level3/version1/core" fbc:required="false">
  <model id="iRC1080" fbc:strict="true">
    <listOfUnitDefinitions>
      <unitDefinition id="mmol_per_gDW_per_hr">
        <listOfUnits>
          <unit exponent="1" kind="mole" multiplier="1" scale="-3" />
          <unit exponent="-1" kind="gram" multiplier="1" scale="0" />
          <unit exponent="-1" kind="second" multiplier="3600" scale="0" />
        </listOfUnits>
      </unitDefinition>
    </listOfUnitDefinitions>
    <fbc:listOfObjectives fbc:activeObjective="obj">
      <fbc:objective fbc:id="obj" fbc:type="maximize">
        <fbc:listOfFluxObjectives>
          <fbc:fluxObjective fbc:coefficient="1" fbc:reaction="R_Biomass_Chlamy_auto" />
        </fbc:listOfFluxObjectives>
      </fbc:objective>
    </fbc:listOfObjectives>
    <listOfParameters>
      <parameter constant="true" id="cobra_default_lb" sboTerm="SBO:0000626" units="mmol_per_gDW_per_hr" value="-2000" />
      <parameter constant="true" id="cobra_default_ub" sboTerm="SBO:0000626" units="mmol_per_gDW_per_hr" value="2000" />
      <parameter constant="true" id="cobra_0_bound" sboTerm="SBO:0000626" units="mmol_per_gDW_per_hr" value="0" />
      <parameter constant="true" id="R_PRISM_solar_litho_upper_bound" sboTerm="SBO:0000625" units="mmol_per_gDW_per_hr" value="646.06656" />
      <parameter constant="true" id="R_PRISM_solar_litho_lower_bound" sboTerm="SBO:0000625" units="mmol_per_gDW_per_hr" value="646.06656" />
      <parameter constant="true" id="R_PRISM_solar_exo_upper_bound" sboTerm="SBO:0000625" units="mmol_per_gDW_per_hr" value="417.5912" />
      <parameter constant="true" id="R_PRISM_solar_exo_lower_bound" sboTerm="SBO:0000625" units="mmol_per_gDW_per_hr" value="417.5912" />
      <parameter constant="true" id="R_PRISM_incandescent_60W_upper_bound" sboTerm="SBO:0000625" units="mmol_per_gDW_per_hr" value="15.94176" />
      <parameter constant="true" id="R_PRISM_incandescent_60W_lower_bound" sboTerm="SBO:0000625" units="mmol_per_gDW_per_hr" value="15.94176" />
      <parameter constant="true" id="R_PRISM_fluorescent_warm_18W_upper_bound" sboTerm="SBO:0000625" units="mmol_per_gDW_per_hr" value="8.09577" />
      <parameter constant="true" id="R_PRISM_fluorescent_warm_18W_lower_bound" sboTerm="SBO:0000625" units="mmol_per_gDW_per_hr" value="8.09577" />
      <parameter constant="true" id="R_PRISM_fluorescent_cool_215W_upper_bound" sboTerm="SBO:0000625" units="mmol_per_gDW_per_hr" value="44.63332" />
      <parameter constant="true" id="R_PRISM_fluorescent_cool_215W_lower_bound" sboTerm="SBO:0000625" units="mmol_per_gDW_per_hr" value="44.63332" />
      <parameter constant="true" id="R_PRISM_metal_halide_upper_bound" sboTerm="SBO:0000625" units="mmol_per_gDW_per_hr" value="17.5256" />
      <parameter constant="true" id="R_PRISM_metal_halide_lower_bound" sboTerm="SBO:0000625" units="mmol_per_gDW_per_hr" value="17.5256" />
      <parameter constant="true" id="R_PRISM_high_pressure_sodium_upper_bound" sboTerm="SBO:0000625" units="mmol_per_gDW_per_hr" value="36.15037" />
      <parameter constant="true" id="R_PRISM_high_pressure_sodium_lower_bound" sboTerm="SBO:0000625" units="mmol_per_gDW_per_hr" value="36.15037" />
      <parameter constant="true" id="R_PRISM_growth_room_upper_bound" sboTerm="SBO:0000625" units="mmol_per_gDW_per_hr" value="58.46722" />
      <parameter constant="true" id="R_PRISM_growth_room_lower_bound" sboTerm="SBO:0000625" units="mmol_per_gDW_per_hr" value="58.46722" />
      <parameter constant="true" id="R_PRISM_white_LED_upper_bound" sboTerm="SBO:0000625" units="mmol_per_gDW_per_hr" value="4.59151" />
      <parameter constant="true" id="R_PRISM_white_LED_lower_bound" sboTerm="SBO:0000625" units="mmol_per_gDW_per_hr" value="4.59151" />
      <parameter constant="true" id="R_PRISM_red_LED_array_653nm_upper_bound" sboTerm="SBO:0000625" units="mmol_per_gDW_per_hr" value="96.62811" />
      <parameter constant="true" id="R_PRISM_red_LED_array_653nm_lower_bound" sboTerm="SBO:0000625" units="mmol_per_gDW_per_hr" value="96.62811" />
      <parameter constant="true" id="R_PRISM_red_LED_674nm_upper_bound" sboTerm="SBO:0000625" units="mmol_per_gDW_per_hr" value="3.653" />
      <parameter constant="true" id="R_PRISM_red_LED_674nm_lower_bound" sboTerm="SBO:0000625" units="mmol_per_gDW_per_hr" value="3.653" />
      <parameter constant="true" id="R_PRISM_design_growth_upper_bound" sboTerm="SBO:0000625" units="mmol_per_gDW_per_hr" value="51.8841087821545" />
      <parameter constant="true" id="R_PRISM_design_growth_lower_bound" sboTerm="SBO:0000625" units="mmol_per_gDW_per_hr" value="51.8841087821545" />
      <parameter constant="true" id="R_EX_h_e_upper_bound" sboTerm="SBO:0000625" units="mmol_per_gDW_per_hr" value="1000" />
      <parameter constant="true" id="R_EX_h_e_lower_bound" sboTerm="SBO:0000625" units="mmol_per_gDW_per_hr" value="-10" />
      <parameter constant="true" id="R_EX_h2o_e_upper_bound" sboTerm="SBO:0000625" units="mmol_per_gDW_per_hr" value="1000" />
      <parameter constant="true" id="R_EX_h2o_e_lower_bound" sboTerm="SBO:0000625" units="mmol_per_gDW_per_hr" value="-10" />
      <parameter constant="true" id="R_EX_pi_e_lower_bound" sboTerm="SBO:0000625" units="mmol_per_gDW_per_hr" value="-10" />
      <parameter constant="true" id="R_EX_nh4_e_lower_bound" sboTerm="SBO:0000625" units="mmol_per_gDW_per_hr" value="-10" />
      <parameter constant="true" id="R_EX_no3_e_lower_bound" sboTerm="SBO:0000625" units="mmol_per_gDW_per_hr" value="-10" />
      <parameter constant="true" id="R_EX_so4_e_lower_bound" sboTerm="SBO:0000625" units="mmol_per_gDW_per_hr" value="-10" />
      <parameter constant="true" id="R_EX_fe2_e_lower_bound" sboTerm="SBO:0000625" units="mmol_per_gDW_per_hr" value="-10" />
      <parameter constant="true" id="R_EX_fe3_e_lower_bound" sboTerm="SBO:0000625" units="mmol_per_gDW_per_hr" value="-10" />
      <parameter constant="true" id="R_EX_mg2_e_lower_bound" sboTerm="SBO:0000625" units="mmol_per_gDW_per_hr" value="-10" />
      <parameter constant="true" id="R_EX_na1_e_lower_bound" sboTerm="SBO:0000625" units="mmol_per_gDW_per_hr" value="-10" />
      <parameter constant="true" id="R_EX_o2_e_upper_bound" sboTerm="SBO:0000625" units="mmol_per_gDW_per_hr" value="1000" />
      <parameter constant="true" id="R_EX_o2_e_lower_bound" sboTerm="SBO:0000625" units="mmol_per_gDW_per_hr" value="-10" />
      <parameter constant="true" id="R_EX_co2_e_upper_bound" sboTerm="SBO:0000625" units="mmol_per_gDW_per_hr" value="1000" />
      <parameter constant="true" id="R_EX_co2_e_lower_bound" sboTerm="SBO:0000625" units="mmol_per_gDW_per_hr" value="-11.16" />
      <parameter constant="true" id="R_EX_starch300_h_lower_bound" sboTerm="SBO:0000625" units="mmol_per_gDW_per_hr" value="-10" />
      <parameter constant="true" id="R_EX_ac_e_upper_bound" sboTerm="SBO:0000625" units="mmol_per_gDW_per_hr" value="1000" />
      <parameter constant="true" id="R_EX_ac_e_lower_bound" sboTerm="SBO:0000625" units="mmol_per_gDW_per_hr" value="-10" />
      <parameter constant="true" id="R_EX_etoh_e_upper_bound" sboTerm="SBO:0000625" units="mmol_per_gDW_per_hr" value="1000" />
      <parameter constant="true" id="R_EX_for_e_upper_bound" sboTerm="SBO:0000625" units="mmol_per_gDW_per_hr" value="1000" />
      <parameter constant="true" id="R_EX_h2_e_upper_bound" sboTerm="SBO:0000625" units="mmol_per_gDW_per_hr" value="1000" />
      <parameter constant="true" id="R_EX_glyclt_e_upper_bound" sboTerm="SBO:0000625" units="mmol_per_gDW_per_hr" value="1000" />
      <parameter constant="true" id="R_EX_succ_e_upper_bound" sboTerm="SBO:0000625" units="mmol_per_gDW_per_hr" value="1000" />
      <parameter constant="true" id="R_PS_asn_DASH_L_LPAREN_c_RPAREN__upper_bound" sboTerm="SBO:0000625" units="mmol_per_gDW_per_hr" value="1000" />
      <parameter constant="true" id="R_CY_focytc_LPAREN_h_RPAREN__upper_bound" sboTerm="SBO:0000625" units="mmol_per_gDW_per_hr" value="1000" />
      <parameter constant="true" id="R_CY_focytc_LPAREN_h_RPAREN__lower_bound" sboTerm="SBO:0000625" units="mmol_per_gDW_per_hr" value="-1000" />
      <parameter constant="true" id="R_CY_focytb5_LPAREN_c_RPAREN__upper_bound" sboTerm="SBO:0000625" units="mmol_per_gDW_per_hr" value="1000" />
      <parameter constant="true" id="R_CY_focytb5_LPAREN_c_RPAREN__lower_bound" sboTerm="SBO:0000625" units="mmol_per_gDW_per_hr" value="-1000" />
      <parameter constant="true" id="R_Biomass_Chlamy_auto_upper_bound" sboTerm="SBO:0000625" units="mmol_per_gDW_per_hr" value="1000" />
      <parameter constant="true" id="R_Biomass_Chlamy_mixo_upper_bound" sboTerm="SBO:0000625" units="mmol_per_gDW_per_hr" value="1000" />
      <parameter constant="true" id="R_Biomass_Chlamy_hetero_upper_bound" sboTerm="SBO:0000625" units="mmol_per_gDW_per_hr" value="1000" />
      <parameter constant="true" id="R_ATPM_LPAREN_NGAM_RPAREN__upper_bound" sboTerm="SBO:0000625" units="mmol_per_gDW_per_hr" value="0.183" />
      <parameter constant="true" id="R_ATPM_LPAREN_NGAM_RPAREN__lower_bound" sboTerm="SBO:0000625" units="mmol_per_gDW_per_hr" value="0.183" />
      <parameter constant="true" id="R_DM_apotfen_h_upper_bound" sboTerm="SBO:0000625" units="mmol_per_gDW_per_hr" value="1000" />
      <parameter constant="true" id="R_DM_asnglcnacglcnacman_DASH_LPAREN_DASH_man_DASH_RPAREN_DASH_man_c_upper_bound" sboTerm="SBO:0000625" units="mmol_per_gDW_per_hr" value="1000" />
      <parameter constant="true" id="R_DM_bhb_m_upper_bound" sboTerm="SBO:0000625" units="mmol_per_gDW_per_hr" value="1000" />
      <parameter constant="true" id="R_DM_bhb_x_upper_bound" sboTerm="SBO:0000625" units="mmol_per_gDW_per_hr" value="1000" />
      <parameter constant="true" id="R_DM_cat_c_upper_bound" sboTerm="SBO:0000625" units="mmol_per_gDW_per_hr" value="1000" />
      <parameter constant="true" id="R_DM_ficytb5_c_upper_bound" sboTerm="SBO:0000625" units="mmol_per_gDW_per_hr" value="1000" />
      <parameter constant="true" id="R_DM_glu5sa_m_upper_bound" sboTerm="SBO:0000625" units="mmol_per_gDW_per_hr" value="1000" />
      <parameter constant="true" id="R_DM_hcarn_c_upper_bound" sboTerm="SBO:0000625" units="mmol_per_gDW_per_hr" value="1000" />
      <parameter constant="true" id="R_DM_icit_h_upper_bound" sboTerm="SBO:0000625" units="mmol_per_gDW_per_hr" value="1000" />
      <parameter constant="true" id="R_DM_leutrna_c_upper_bound" sboTerm="SBO:0000625" units="mmol_per_gDW_per_hr" value="1000" />
      <parameter constant="true" id="R_DM_na1_c_upper_bound" sboTerm="SBO:0000625" units="mmol_per_gDW_per_hr" value="1000" />
      <parameter constant="true" id="R_DM_na1_h_upper_bound" sboTerm="SBO:0000625" units="mmol_per_gDW_per_hr" value="1000" />
      <parameter constant="true" id="R_DM_na1_m_upper_bound" sboTerm="SBO:0000625" units="mmol_per_gDW_per_hr" value="1000" />
      <parameter constant="true" id="R_DM_na1_x_upper_bound" sboTerm="SBO:0000625" units="mmol_per_gDW_per_hr" value="1000" />
      <parameter constant="true" id="R_DM_no_h_upper_bound" sboTerm="SBO:0000625" units="mmol_per_gDW_per_hr" value="1000" />
      <parameter constant="true" id="R_DM_o2D_u_upper_bound" sboTerm="SBO:0000625" units="mmol_per_gDW_per_hr" value="8.28" />
      <parameter constant="true" id="R_DM_udg_m_upper_bound" sboTerm="SBO:0000625" units="mmol_per_gDW_per_hr" value="1000" />
      <parameter constant="true" id="R_DM_urdglyc_m_upper_bound" sboTerm="SBO:0000625" units="mmol_per_gDW_per_hr" value="1000" />
      <parameter constant="true" id="R_1ACPCth_upper_bound" sboTerm="SBO:0000625" units="mmol_per_gDW_per_hr" value="1000" />
      <parameter constant="true" id="R_1ACPCth_lower_bound" sboTerm="SBO:0000625" units="mmol_per_gDW_per_hr" value="-1000" />
      <parameter constant="true" id="R_23DHMBth_upper_bound" sboTerm="SBO:0000625" units="mmol_per_gDW_per_hr" value="1000" />
      <parameter constant="true" id="R_23DHMBth_lower_bound" sboTerm="SBO:0000625" units="mmol_per_gDW_per_hr" value="-1000" />
      <parameter constant="true" id="R_23DHMPth_upper_bound" sboTerm="SBO:0000625" units="mmol_per_gDW_per_hr" value="1000" />
      <parameter constant="true" id="R_23DHMPth_lower_bound" sboTerm="SBO:0000625" units="mmol_per_gDW_per_hr" value="-1000" />
      <parameter constant="true" id="R_2PGLYCth_upper_bound" sboTerm="SBO:0000625" units="mmol_per_gDW_per_hr" value="1000" />
      <parameter constant="true" id="R_2PGLYCth_lower_bound" sboTerm="SBO:0000625" units="mmol_per_gDW_per_hr" value="-1000" />
      <parameter constant="true" id="R_2PGth_upper_bound" sboTerm="SBO:0000625" units="mmol_per_gDW_per_hr" value="1000" />
      <parameter constant="true" id="R_2PGth_lower_bound" sboTerm="SBO:0000625" units="mmol_per_gDW_per_hr" value="-1000" />
      <parameter constant="true" id="R_3C3HMPth_upper_bound" sboTerm="SBO:0000625" units="mmol_per_gDW_per_hr" value="1000" />
      <parameter constant="true" id="R_3C3HMPth_lower_bound" sboTerm="SBO:0000625" units="mmol_per_gDW_per_hr" value="-1000" />
      <parameter constant="true" id="R_3MOBth_upper_bound" sboTerm="SBO:0000625" units="mmol_per_gDW_per_hr" value="1000" />
      <parameter constant="true" id="R_3MOBth_lower_bound" sboTerm="SBO:0000625" units="mmol_per_gDW_per_hr" value="-1000" />
      <parameter constant="true" id="R_3PG_LPAREN_pi_RPAREN_thr_upper_bound" sboTerm="SBO:0000625" units="mmol_per_gDW_per_hr" value="1000" />
      <parameter constant="true" id="R_3PG_LPAREN_pi_RPAREN_thr_lower_bound" sboTerm="SBO:0000625" units="mmol_per_gDW_per_hr" value="-1000" />
      <parameter constant="true" id="R_4ABUTth_upper_bound" sboTerm="SBO:0000625" units="mmol_per_gDW_per_hr" value="1000" />
      <parameter constant="true" id="R_4ABUTth_lower_bound" sboTerm="SBO:0000625" units="mmol_per_gDW_per_hr" value="-1000" />
      <parameter constant="true" id="R_4ABUTthi_upper_bound" sboTerm="SBO:0000625" units="mmol_per_gDW_per_hr" value="1000" />
      <parameter constant="true" id="R_5MTAth_upper_bound" sboTerm="SBO:0000625" units="mmol_per_gDW_per_hr" value="1000" />
      <parameter constant="true" id="R_5MTAth_lower_bound" sboTerm="SBO:0000625" units="mmol_per_gDW_per_hr" value="-1000" />
      <parameter constant="true" id="R_6PGLthr_upper_bound" sboTerm="SBO:0000625" units="mmol_per_gDW_per_hr" value="1000" />
      <parameter constant="true" id="R_6PGLthr_lower_bound" sboTerm="SBO:0000625" units="mmol_per_gDW_per_hr" value="-1000" />
      <parameter constant="true" id="R_ACCOAth_upper_bound" sboTerm="SBO:0000625" units="mmol_per_gDW_per_hr" value="1000" />
      <parameter constant="true" id="R_ACCOAth_lower_bound" sboTerm="SBO:0000625" units="mmol_per_gDW_per_hr" value="-1000" />
      <parameter constant="true" id="R_ACSERthi_upper_bound" sboTerm="SBO:0000625" units="mmol_per_gDW_per_hr" value="1000" />
      <parameter constant="true" id="R_ACth_upper_bound" sboTerm="SBO:0000625" units="mmol_per_gDW_per_hr" value="1000" />
      <parameter constant="true" id="R_ACth_lower_bound" sboTerm="SBO:0000625" units="mmol_per_gDW_per_hr" value="-1000" />
      <parameter constant="true" id="R_AIRth_upper_bound" sboTerm="SBO:0000625" units="mmol_per_gDW_per_hr" value="1000" />
      <parameter constant="true" id="R_AIRth_lower_bound" sboTerm="SBO:0000625" units="mmol_per_gDW_per_hr" value="-1000" />
      <parameter constant="true" id="R_AKG_LPAREN_na_RPAREN_th_upper_bound" sboTerm="SBO:0000625" units="mmol_per_gDW_per_hr" value="1000" />
      <parameter constant="true" id="R_AKG_LPAREN_na_RPAREN_th_lower_bound" sboTerm="SBO:0000625" units="mmol_per_gDW_per_hr" value="-1000" />
      <parameter constant="true" id="R_AKGMALth_upper_bound" sboTerm="SBO:0000625" units="mmol_per_gDW_per_hr" value="1000" />
      <parameter constant="true" id="R_AKGMALth_lower_bound" sboTerm="SBO:0000625" units="mmol_per_gDW_per_hr" value="-1000" />
      <parameter constant="true" id="R_ALABth_upper_bound" sboTerm="SBO:0000625" units="mmol_per_gDW_per_hr" value="1000" />
      <parameter constant="true" id="R_ALABth_lower_bound" sboTerm="SBO:0000625" units="mmol_per_gDW_per_hr" value="-1000" />
      <parameter constant="true" id="R_AMETAMth_upper_bound" sboTerm="SBO:0000625" units="mmol_per_gDW_per_hr" value="1000" />
      <parameter constant="true" id="R_AMETAMth_lower_bound" sboTerm="SBO:0000625" units="mmol_per_gDW_per_hr" value="-1000" />
      <parameter constant="true" id="R_AMETt2h_upper_bound" sboTerm="SBO:0000625" units="mmol_per_gDW_per_hr" value="1000" />
      <parameter constant="true" id="R_AMETt2h_lower_bound" sboTerm="SBO:0000625" units="mmol_per_gDW_per_hr" value="-1000" />
      <parameter constant="true" id="R_AMPth_upper_bound" sboTerm="SBO:0000625" units="mmol_per_gDW_per_hr" value="1000" />
      <parameter constant="true" id="R_AMPth_lower_bound" sboTerm="SBO:0000625" units="mmol_per_gDW_per_hr" value="-1000" />
      <parameter constant="true" id="R_ASPNA1th_upper_bound" sboTerm="SBO:0000625" units="mmol_per_gDW_per_hr" value="1000" />
      <parameter constant="true" id="R_ASPNA1th_lower_bound" sboTerm="SBO:0000625" units="mmol_per_gDW_per_hr" value="-1000" />
      <parameter constant="true" id="R_ASPSAth_upper_bound" sboTerm="SBO:0000625" units="mmol_per_gDW_per_hr" value="1000" />
      <parameter constant="true" id="R_ASPSAth_lower_bound" sboTerm="SBO:0000625" units="mmol_per_gDW_per_hr" value="-1000" />
      <parameter constant="true" id="R_ASPth_upper_bound" sboTerm="SBO:0000625" units="mmol_per_gDW_per_hr" value="1000" />
      <parameter constant="true" id="R_ASPth_lower_bound" sboTerm="SBO:0000625" units="mmol_per_gDW_per_hr" value="-1000" />
      <parameter constant="true" id="R_ATP_LPAREN_3h_RPAREN_th_upper_bound" sboTerm="SBO:0000625" units="mmol_per_gDW_per_hr" value="1000" />
      <parameter constant="true" id="R_CMPth_upper_bound" sboTerm="SBO:0000625" units="mmol_per_gDW_per_hr" value="1000" />
      <parameter constant="true" id="R_CMPth_lower_bound" sboTerm="SBO:0000625" units="mmol_per_gDW_per_hr" value="-1000" />
      <parameter constant="true" id="R_CO2th_upper_bound" sboTerm="SBO:0000625" units="mmol_per_gDW_per_hr" value="1000" />
      <parameter constant="true" id="R_COAth_upper_bound" sboTerm="SBO:0000625" units="mmol_per_gDW_per_hr" value="1000" />
      <parameter constant="true" id="R_COAth_lower_bound" sboTerm="SBO:0000625" units="mmol_per_gDW_per_hr" value="-1000" />
      <parameter constant="true" id="R_CTPth_upper_bound" sboTerm="SBO:0000625" units="mmol_per_gDW_per_hr" value="1000" />
      <parameter constant="true" id="R_CTPth_lower_bound" sboTerm="SBO:0000625" units="mmol_per_gDW_per_hr" value="-1000" />
      <parameter constant="true" id="R_CYSth_upper_bound" sboTerm="SBO:0000625" units="mmol_per_gDW_per_hr" value="1000" />
      <parameter constant="true" id="R_CYSth_lower_bound" sboTerm="SBO:0000625" units="mmol_per_gDW_per_hr" value="-1000" />
      <parameter constant="true" id="R_DHAP_LPAREN_pi_RPAREN_thr_upper_bound" sboTerm="SBO:0000625" units="mmol_per_gDW_per_hr" value="1000" />
      <parameter constant="true" id="R_DHAP_LPAREN_pi_RPAREN_thr_lower_bound" sboTerm="SBO:0000625" units="mmol_per_gDW_per_hr" value="-1000" />
      <parameter constant="true" id="R_DMPPth_upper_bound" sboTerm="SBO:0000625" units="mmol_per_gDW_per_hr" value="1000" />
      <parameter constant="true" id="R_DMPPth_lower_bound" sboTerm="SBO:0000625" units="mmol_per_gDW_per_hr" value="-1000" />
      <parameter constant="true" id="R_ETOHth_upper_bound" sboTerm="SBO:0000625" units="mmol_per_gDW_per_hr" value="1000" />
      <parameter constant="true" id="R_ETOHth_lower_bound" sboTerm="SBO:0000625" units="mmol_per_gDW_per_hr" value="-1000" />
      <parameter constant="true" id="R_F6P_LPAREN_pi_RPAREN_thi_upper_bound" sboTerm="SBO:0000625" units="mmol_per_gDW_per_hr" value="1000" />
      <parameter constant="true" id="R_F6PBth_upper_bound" sboTerm="SBO:0000625" units="mmol_per_gDW_per_hr" value="1000" />
      <parameter constant="true" id="R_FA160h_upper_bound" sboTerm="SBO:0000625" units="mmol_per_gDW_per_hr" value="1000" />
      <parameter constant="true" id="R_FA160h_lower_bound" sboTerm="SBO:0000625" units="mmol_per_gDW_per_hr" value="-1000" />
      <parameter constant="true" id="R_FA1619Zh_upper_bound" sboTerm="SBO:0000625" units="mmol_per_gDW_per_hr" value="1000" />
      <parameter constant="true" id="R_FA1619Zh_lower_bound" sboTerm="SBO:0000625" units="mmol_per_gDW_per_hr" value="-1000" />
      <parameter constant="true" id="R_FA180h_upper_bound" sboTerm="SBO:0000625" units="mmol_per_gDW_per_hr" value="1000" />
      <parameter constant="true" id="R_FA180h_lower_bound" sboTerm="SBO:0000625" units="mmol_per_gDW_per_hr" value="-1000" />
      <parameter constant="true" id="R_FA18111Zh_upper_bound" sboTerm="SBO:0000625" units="mmol_per_gDW_per_hr" value="1000" />
      <parameter constant="true" id="R_FA18111Zh_lower_bound" sboTerm="SBO:0000625" units="mmol_per_gDW_per_hr" value="-1000" />
      <parameter constant="true" id="R_FA1819Zh_upper_bound" sboTerm="SBO:0000625" units="mmol_per_gDW_per_hr" value="1000" />
      <parameter constant="true" id="R_FA1819Zh_lower_bound" sboTerm="SBO:0000625" units="mmol_per_gDW_per_hr" value="-1000" />
      <parameter constant="true" id="R_FADH2th_upper_bound" sboTerm="SBO:0000625" units="mmol_per_gDW_per_hr" value="1000" />
      <parameter constant="true" id="R_FADH2th_lower_bound" sboTerm="SBO:0000625" units="mmol_per_gDW_per_hr" value="-1000" />
      <parameter constant="true" id="R_FADth_upper_bound" sboTerm="SBO:0000625" units="mmol_per_gDW_per_hr" value="1000" />
      <parameter constant="true" id="R_FADth_lower_bound" sboTerm="SBO:0000625" units="mmol_per_gDW_per_hr" value="-1000" />
      <parameter constant="true" id="R_FE2th_upper_bound" sboTerm="SBO:0000625" units="mmol_per_gDW_per_hr" value="1000" />
      <parameter constant="true" id="R_FE3abch_upper_bound" sboTerm="SBO:0000625" units="mmol_per_gDW_per_hr" value="1000" />
      <parameter constant="true" id="R_FORthi_upper_bound" sboTerm="SBO:0000625" units="mmol_per_gDW_per_hr" value="1000" />
      <parameter constant="true" id="R_FRDPth_upper_bound" sboTerm="SBO:0000625" units="mmol_per_gDW_per_hr" value="1000" />
      <parameter constant="true" id="R_FRDPth_lower_bound" sboTerm="SBO:0000625" units="mmol_per_gDW_per_hr" value="-1000" />
      <parameter constant="true" id="R_G1P_LPAREN_pi_RPAREN_th_upper_bound" sboTerm="SBO:0000625" units="mmol_per_gDW_per_hr" value="1000" />
      <parameter constant="true" id="R_G1P_LPAREN_pi_RPAREN_th_lower_bound" sboTerm="SBO:0000625" units="mmol_per_gDW_per_hr" value="-1000" />
      <parameter constant="true" id="R_G3P_LPAREN_pi_RPAREN_thr_upper_bound" sboTerm="SBO:0000625" units="mmol_per_gDW_per_hr" value="1000" />
      <parameter constant="true" id="R_G3P_LPAREN_pi_RPAREN_thr_lower_bound" sboTerm="SBO:0000625" units="mmol_per_gDW_per_hr" value="-1000" />
      <parameter constant="true" id="R_G6PA_LPAREN_pi_RPAREN_th_upper_bound" sboTerm="SBO:0000625" units="mmol_per_gDW_per_hr" value="1000" />
      <parameter constant="true" id="R_G6PA_LPAREN_pi_RPAREN_th_lower_bound" sboTerm="SBO:0000625" units="mmol_per_gDW_per_hr" value="-1000" />
      <parameter constant="true" id="R_G6PB_LPAREN_pi_RPAREN_th_upper_bound" sboTerm="SBO:0000625" units="mmol_per_gDW_per_hr" value="1000" />
      <parameter constant="true" id="R_G6PB_LPAREN_pi_RPAREN_th_lower_bound" sboTerm="SBO:0000625" units="mmol_per_gDW_per_hr" value="-1000" />
      <parameter constant="true" id="R_GALth_upper_bound" sboTerm="SBO:0000625" units="mmol_per_gDW_per_hr" value="1000" />
      <parameter constant="true" id="R_GALth_lower_bound" sboTerm="SBO:0000625" units="mmol_per_gDW_per_hr" value="-1000" />
      <parameter constant="true" id="R_GLNth_upper_bound" sboTerm="SBO:0000625" units="mmol_per_gDW_per_hr" value="1000" />
      <parameter constant="true" id="R_GLNth_lower_bound" sboTerm="SBO:0000625" units="mmol_per_gDW_per_hr" value="-1000" />
      <parameter constant="true" id="R_GLU4ABUTthi_upper_bound" sboTerm="SBO:0000625" units="mmol_per_gDW_per_hr" value="1000" />
      <parameter constant="true" id="R_GLUNA1th_upper_bound" sboTerm="SBO:0000625" units="mmol_per_gDW_per_hr" value="1000" />
      <parameter constant="true" id="R_GLUth_upper_bound" sboTerm="SBO:0000625" units="mmol_per_gDW_per_hr" value="1000" />
      <parameter constant="true" id="R_GLYC3Pth_upper_bound" sboTerm="SBO:0000625" units="mmol_per_gDW_per_hr" value="1000" />
      <parameter constant="true" id="R_GLYCLTth_upper_bound" sboTerm="SBO:0000625" units="mmol_per_gDW_per_hr" value="1000" />
      <parameter constant="true" id="R_GLYCLTth_lower_bound" sboTerm="SBO:0000625" units="mmol_per_gDW_per_hr" value="-1000" />
      <parameter constant="true" id="R_GLYCth_upper_bound" sboTerm="SBO:0000625" units="mmol_per_gDW_per_hr" value="1000" />
      <parameter constant="true" id="R_GLYCth_lower_bound" sboTerm="SBO:0000625" units="mmol_per_gDW_per_hr" value="-1000" />
      <parameter constant="true" id="R_GLYNA1th_upper_bound" sboTerm="SBO:0000625" units="mmol_per_gDW_per_hr" value="1000" />
      <parameter constant="true" id="R_GLYNA1th_lower_bound" sboTerm="SBO:0000625" units="mmol_per_gDW_per_hr" value="-1000" />
      <parameter constant="true" id="R_GLYth_upper_bound" sboTerm="SBO:0000625" units="mmol_per_gDW_per_hr" value="1000" />
      <parameter constant="true" id="R_GLYth_lower_bound" sboTerm="SBO:0000625" units="mmol_per_gDW_per_hr" value="-1000" />
      <parameter constant="true" id="R_GRDPth_upper_bound" sboTerm="SBO:0000625" units="mmol_per_gDW_per_hr" value="1000" />
      <parameter constant="true" id="R_GRDPth_lower_bound" sboTerm="SBO:0000625" units="mmol_per_gDW_per_hr" value="-1000" />
      <parameter constant="true" id="R_H2Oth_upper_bound" sboTerm="SBO:0000625" units="mmol_per_gDW_per_hr" value="1000" />
      <parameter constant="true" id="R_H2Oth_lower_bound" sboTerm="SBO:0000625" units="mmol_per_gDW_per_hr" value="-1000" />
      <parameter constant="true" id="R_H2th_upper_bound" sboTerm="SBO:0000625" units="mmol_per_gDW_per_hr" value="1000" />
      <parameter constant="true" id="R_H2th_lower_bound" sboTerm="SBO:0000625" units="mmol_per_gDW_per_hr" value="-1000" />
      <parameter constant="true" id="R_HCO3_LPAREN_h_RPAREN_thi_upper_bound" sboTerm="SBO:0000625" units="mmol_per_gDW_per_hr" value="1000" />
      <parameter constant="true" id="R_HCYSth_upper_bound" sboTerm="SBO:0000625" units="mmol_per_gDW_per_hr" value="1000" />
      <parameter constant="true" id="R_HCYSth_lower_bound" sboTerm="SBO:0000625" units="mmol_per_gDW_per_hr" value="-1000" />
      <parameter constant="true" id="R_HGENTISth_upper_bound" sboTerm="SBO:0000625" units="mmol_per_gDW_per_hr" value="1000" />
      <parameter constant="true" id="R_HGENTISth_lower_bound" sboTerm="SBO:0000625" units="mmol_per_gDW_per_hr" value="-1000" />
      <parameter constant="true" id="R_HISth_upper_bound" sboTerm="SBO:0000625" units="mmol_per_gDW_per_hr" value="1000" />
      <parameter constant="true" id="R_HISth_lower_bound" sboTerm="SBO:0000625" units="mmol_per_gDW_per_hr" value="-1000" />
      <parameter constant="true" id="R_ILEth_upper_bound" sboTerm="SBO:0000625" units="mmol_per_gDW_per_hr" value="1000" />
      <parameter constant="true" id="R_ILEth_lower_bound" sboTerm="SBO:0000625" units="mmol_per_gDW_per_hr" value="-1000" />
      <parameter constant="true" id="R_IMPth_upper_bound" sboTerm="SBO:0000625" units="mmol_per_gDW_per_hr" value="1000" />
      <parameter constant="true" id="R_IMPth_lower_bound" sboTerm="SBO:0000625" units="mmol_per_gDW_per_hr" value="-1000" />
      <parameter constant="true" id="R_IPDPth_upper_bound" sboTerm="SBO:0000625" units="mmol_per_gDW_per_hr" value="1000" />
      <parameter constant="true" id="R_IPDPth_lower_bound" sboTerm="SBO:0000625" units="mmol_per_gDW_per_hr" value="-1000" />
      <parameter constant="true" id="R_LEUth_upper_bound" sboTerm="SBO:0000625" units="mmol_per_gDW_per_hr" value="1000" />
      <parameter constant="true" id="R_LEUth_lower_bound" sboTerm="SBO:0000625" units="mmol_per_gDW_per_hr" value="-1000" />
      <parameter constant="true" id="R_LNLCth_upper_bound" sboTerm="SBO:0000625" units="mmol_per_gDW_per_hr" value="1000" />
      <parameter constant="true" id="R_LNLCth_lower_bound" sboTerm="SBO:0000625" units="mmol_per_gDW_per_hr" value="-1000" />
      <parameter constant="true" id="R_MAL_LPAREN_na_RPAREN_th_upper_bound" sboTerm="SBO:0000625" units="mmol_per_gDW_per_hr" value="1000" />
      <parameter constant="true" id="R_MAL_LPAREN_na_RPAREN_th_lower_bound" sboTerm="SBO:0000625" units="mmol_per_gDW_per_hr" value="-1000" />
      <parameter constant="true" id="R_MALGLUth_upper_bound" sboTerm="SBO:0000625" units="mmol_per_gDW_per_hr" value="1000" />
      <parameter constant="true" id="R_MALOAAth_upper_bound" sboTerm="SBO:0000625" units="mmol_per_gDW_per_hr" value="1000" />
      <parameter constant="true" id="R_MANth_upper_bound" sboTerm="SBO:0000625" units="mmol_per_gDW_per_hr" value="1000" />
      <parameter constant="true" id="R_MANth_lower_bound" sboTerm="SBO:0000625" units="mmol_per_gDW_per_hr" value="-1000" />
      <parameter constant="true" id="R_METHFth_upper_bound" sboTerm="SBO:0000625" units="mmol_per_gDW_per_hr" value="1000" />
      <parameter constant="true" id="R_METHFth_lower_bound" sboTerm="SBO:0000625" units="mmol_per_gDW_per_hr" value="-1000" />
      <parameter constant="true" id="R_MG2th_upper_bound" sboTerm="SBO:0000625" units="mmol_per_gDW_per_hr" value="1000" />
      <parameter constant="true" id="R_MG2th_lower_bound" sboTerm="SBO:0000625" units="mmol_per_gDW_per_hr" value="-1000" />
      <parameter constant="true" id="R_NA1ATPaseh_upper_bound" sboTerm="SBO:0000625" units="mmol_per_gDW_per_hr" value="1000" />
      <parameter constant="true" id="R_NA1Hth_upper_bound" sboTerm="SBO:0000625" units="mmol_per_gDW_per_hr" value="1000" />
      <parameter constant="true" id="R_NA1Hth_lower_bound" sboTerm="SBO:0000625" units="mmol_per_gDW_per_hr" value="-1000" />
      <parameter constant="true" id="R_NA1th_upper_bound" sboTerm="SBO:0000625" units="mmol_per_gDW_per_hr" value="1000" />
      <parameter constant="true" id="R_NA1th_lower_bound" sboTerm="SBO:0000625" units="mmol_per_gDW_per_hr" value="-1000" />
      <parameter constant="true" id="R_NADHth_upper_bound" sboTerm="SBO:0000625" units="mmol_per_gDW_per_hr" value="1000" />
      <parameter constant="true" id="R_NADHth_lower_bound" sboTerm="SBO:0000625" units="mmol_per_gDW_per_hr" value="-1000" />
      <parameter constant="true" id="R_NADPHth_upper_bound" sboTerm="SBO:0000625" units="mmol_per_gDW_per_hr" value="1000" />
      <parameter constant="true" id="R_NADPth_upper_bound" sboTerm="SBO:0000625" units="mmol_per_gDW_per_hr" value="1000" />
      <parameter constant="true" id="R_NADPth_lower_bound" sboTerm="SBO:0000625" units="mmol_per_gDW_per_hr" value="-1000" />
      <parameter constant="true" id="R_NADth_upper_bound" sboTerm="SBO:0000625" units="mmol_per_gDW_per_hr" value="1000" />
      <parameter constant="true" id="R_NH4th_upper_bound" sboTerm="SBO:0000625" units="mmol_per_gDW_per_hr" value="1000" />
      <parameter constant="true" id="R_NH4th_lower_bound" sboTerm="SBO:0000625" units="mmol_per_gDW_per_hr" value="-1000" />
      <parameter constant="true" id="R_NO2th_upper_bound" sboTerm="SBO:0000625" units="mmol_per_gDW_per_hr" value="1000" />
      <parameter constant="true" id="R_NO2th_lower_bound" sboTerm="SBO:0000625" units="mmol_per_gDW_per_hr" value="-1000" />
      <parameter constant="true" id="R_O2thr_upper_bound" sboTerm="SBO:0000625" units="mmol_per_gDW_per_hr" value="1000" />
      <parameter constant="true" id="R_O2thr_lower_bound" sboTerm="SBO:0000625" units="mmol_per_gDW_per_hr" value="-1000" />
      <parameter constant="true" id="R_PAPSPAPthr_upper_bound" sboTerm="SBO:0000625" units="mmol_per_gDW_per_hr" value="1000" />
      <parameter constant="true" id="R_PAPSPAPthr_lower_bound" sboTerm="SBO:0000625" units="mmol_per_gDW_per_hr" value="-1000" />
      <parameter constant="true" id="R_PEPPIth_upper_bound" sboTerm="SBO:0000625" units="mmol_per_gDW_per_hr" value="1000" />
      <parameter constant="true" id="R_PHEMEth_upper_bound" sboTerm="SBO:0000625" units="mmol_per_gDW_per_hr" value="1000" />
      <parameter constant="true" id="R_PHEMEth_lower_bound" sboTerm="SBO:0000625" units="mmol_per_gDW_per_hr" value="-1000" />
      <parameter constant="true" id="R_PHEth_upper_bound" sboTerm="SBO:0000625" units="mmol_per_gDW_per_hr" value="1000" />
      <parameter constant="true" id="R_PHEth_lower_bound" sboTerm="SBO:0000625" units="mmol_per_gDW_per_hr" value="-1000" />
      <parameter constant="true" id="R_PINA1th_upper_bound" sboTerm="SBO:0000625" units="mmol_per_gDW_per_hr" value="1000" />
      <parameter constant="true" id="R_PMTCOAth_upper_bound" sboTerm="SBO:0000625" units="mmol_per_gDW_per_hr" value="1000" />
      <parameter constant="true" id="R_PMTCOAth_lower_bound" sboTerm="SBO:0000625" units="mmol_per_gDW_per_hr" value="-1000" />
      <parameter constant="true" id="R_PPAth_upper_bound" sboTerm="SBO:0000625" units="mmol_per_gDW_per_hr" value="1000" />
      <parameter constant="true" id="R_PPAth_lower_bound" sboTerm="SBO:0000625" units="mmol_per_gDW_per_hr" value="-1000" />
      <parameter constant="true" id="R_PPCOAth_upper_bound" sboTerm="SBO:0000625" units="mmol_per_gDW_per_hr" value="1000" />
      <parameter constant="true" id="R_PPCOAth_lower_bound" sboTerm="SBO:0000625" units="mmol_per_gDW_per_hr" value="-1000" />
      <parameter constant="true" id="R_PPHNth_upper_bound" sboTerm="SBO:0000625" units="mmol_per_gDW_per_hr" value="1000" />
      <parameter constant="true" id="R_PPHNth_lower_bound" sboTerm="SBO:0000625" units="mmol_per_gDW_per_hr" value="-1000" />
      <parameter constant="true" id="R_PPIth_upper_bound" sboTerm="SBO:0000625" units="mmol_per_gDW_per_hr" value="1000" />
      <parameter constant="true" id="R_PTRCthr_upper_bound" sboTerm="SBO:0000625" units="mmol_per_gDW_per_hr" value="1000" />
      <parameter constant="true" id="R_PTRCthr_lower_bound" sboTerm="SBO:0000625" units="mmol_per_gDW_per_hr" value="-1000" />
      <parameter constant="true" id="R_PYRth_upper_bound" sboTerm="SBO:0000625" units="mmol_per_gDW_per_hr" value="1000" />
      <parameter constant="true" id="R_PYRth_lower_bound" sboTerm="SBO:0000625" units="mmol_per_gDW_per_hr" value="-1000" />
      <parameter constant="true" id="R_R5Pth_upper_bound" sboTerm="SBO:0000625" units="mmol_per_gDW_per_hr" value="1000" />
      <parameter constant="true" id="R_R5Pth_lower_bound" sboTerm="SBO:0000625" units="mmol_per_gDW_per_hr" value="-1000" />
      <parameter constant="true" id="R_RIBFLVth_upper_bound" sboTerm="SBO:0000625" units="mmol_per_gDW_per_hr" value="1000" />
      <parameter constant="true" id="R_RIBFLVth_lower_bound" sboTerm="SBO:0000625" units="mmol_per_gDW_per_hr" value="-1000" />
      <parameter constant="true" id="R_SERNA1th_upper_bound" sboTerm="SBO:0000625" units="mmol_per_gDW_per_hr" value="1000" />
      <parameter constant="true" id="R_SERNA1th_lower_bound" sboTerm="SBO:0000625" units="mmol_per_gDW_per_hr" value="-1000" />
      <parameter constant="true" id="R_SERth_upper_bound" sboTerm="SBO:0000625" units="mmol_per_gDW_per_hr" value="1000" />
      <parameter constant="true" id="R_SERth_lower_bound" sboTerm="SBO:0000625" units="mmol_per_gDW_per_hr" value="-1000" />
      <parameter constant="true" id="R_SO3t_upper_bound" sboTerm="SBO:0000625" units="mmol_per_gDW_per_hr" value="1000" />
      <parameter constant="true" id="R_SO3t_lower_bound" sboTerm="SBO:0000625" units="mmol_per_gDW_per_hr" value="-1000" />
      <parameter constant="true" id="R_SQDG18111Z160th_upper_bound" sboTerm="SBO:0000625" units="mmol_per_gDW_per_hr" value="1000" />
      <parameter constant="true" id="R_SQDG18111Z160th_lower_bound" sboTerm="SBO:0000625" units="mmol_per_gDW_per_hr" value="-1000" />
      <parameter constant="true" id="R_SQDG1819Z160th_upper_bound" sboTerm="SBO:0000625" units="mmol_per_gDW_per_hr" value="1000" />
      <parameter constant="true" id="R_SQDG1819Z160th_lower_bound" sboTerm="SBO:0000625" units="mmol_per_gDW_per_hr" value="-1000" />
      <parameter constant="true" id="R_SUCFUMthr_upper_bound" sboTerm="SBO:0000625" units="mmol_per_gDW_per_hr" value="1000" />
      <parameter constant="true" id="R_SUCFUMthr_lower_bound" sboTerm="SBO:0000625" units="mmol_per_gDW_per_hr" value="-1000" />
      <parameter constant="true" id="R_THRNA1th_upper_bound" sboTerm="SBO:0000625" units="mmol_per_gDW_per_hr" value="1000" />
      <parameter constant="true" id="R_THRNA1th_lower_bound" sboTerm="SBO:0000625" units="mmol_per_gDW_per_hr" value="-1000" />
      <parameter constant="true" id="R_THRth_upper_bound" sboTerm="SBO:0000625" units="mmol_per_gDW_per_hr" value="1000" />
      <parameter constant="true" id="R_THRth_lower_bound" sboTerm="SBO:0000625" units="mmol_per_gDW_per_hr" value="-1000" />
      <parameter constant="true" id="R_TRPth_upper_bound" sboTerm="SBO:0000625" units="mmol_per_gDW_per_hr" value="1000" />
      <parameter constant="true" id="R_TRPth_lower_bound" sboTerm="SBO:0000625" units="mmol_per_gDW_per_hr" value="-1000" />
      <parameter constant="true" id="R_TSULth_upper_bound" sboTerm="SBO:0000625" units="mmol_per_gDW_per_hr" value="1000" />
      <parameter constant="true" id="R_TYRth_upper_bound" sboTerm="SBO:0000625" units="mmol_per_gDW_per_hr" value="1000" />
      <parameter constant="true" id="R_TYRth_lower_bound" sboTerm="SBO:0000625" units="mmol_per_gDW_per_hr" value="-1000" />
      <parameter constant="true" id="R_UDPGALth_upper_bound" sboTerm="SBO:0000625" units="mmol_per_gDW_per_hr" value="1000" />
      <parameter constant="true" id="R_UDPGALth_lower_bound" sboTerm="SBO:0000625" units="mmol_per_gDW_per_hr" value="-1000" />
      <parameter constant="true" id="R_UDPGth_upper_bound" sboTerm="SBO:0000625" units="mmol_per_gDW_per_hr" value="1000" />
      <parameter constant="true" id="R_UDPGth_lower_bound" sboTerm="SBO:0000625" units="mmol_per_gDW_per_hr" value="-1000" />
      <parameter constant="true" id="R_UDPth_upper_bound" sboTerm="SBO:0000625" units="mmol_per_gDW_per_hr" value="1000" />
      <parameter constant="true" id="R_UDPth_lower_bound" sboTerm="SBO:0000625" units="mmol_per_gDW_per_hr" value="-1000" />
      <parameter constant="true" id="R_UMPth_upper_bound" sboTerm="SBO:0000625" units="mmol_per_gDW_per_hr" value="1000" />
      <parameter constant="true" id="R_UMPth_lower_bound" sboTerm="SBO:0000625" units="mmol_per_gDW_per_hr" value="-1000" />
      <parameter constant="true" id="R_VALth_upper_bound" sboTerm="SBO:0000625" units="mmol_per_gDW_per_hr" value="1000" />
      <parameter constant="true" id="R_VALth_lower_bound" sboTerm="SBO:0000625" units="mmol_per_gDW_per_hr" value="-1000" />
      <parameter constant="true" id="R_5FLURAt_upper_bound" sboTerm="SBO:0000625" units="mmol_per_gDW_per_hr" value="1000" />
      <parameter constant="true" id="R_5FLURAt_lower_bound" sboTerm="SBO:0000625" units="mmol_per_gDW_per_hr" value="-1000" />
      <parameter constant="true" id="R_5FTHFt_upper_bound" sboTerm="SBO:0000625" units="mmol_per_gDW_per_hr" value="1000" />
      <parameter constant="true" id="R_5FTHFt_lower_bound" sboTerm="SBO:0000625" units="mmol_per_gDW_per_hr" value="-1000" />
      <parameter constant="true" id="R_6MPURt_upper_bound" sboTerm="SBO:0000625" units="mmol_per_gDW_per_hr" value="1000" />
      <parameter constant="true" id="R_6MPURt_lower_bound" sboTerm="SBO:0000625" units="mmol_per_gDW_per_hr" value="-1000" />
      <parameter constant="true" id="R_ACt_upper_bound" sboTerm="SBO:0000625" units="mmol_per_gDW_per_hr" value="1000" />
      <parameter constant="true" id="R_ACt_lower_bound" sboTerm="SBO:0000625" units="mmol_per_gDW_per_hr" value="-1000" />
      <parameter constant="true" id="R_ADEt_upper_bound" sboTerm="SBO:0000625" units="mmol_per_gDW_per_hr" value="1000" />
      <parameter constant="true" id="R_ADEt_lower_bound" sboTerm="SBO:0000625" units="mmol_per_gDW_per_hr" value="-1000" />
      <parameter constant="true" id="R_ADtr_upper_bound" sboTerm="SBO:0000625" units="mmol_per_gDW_per_hr" value="1000" />
      <parameter constant="true" id="R_ADtr_lower_bound" sboTerm="SBO:0000625" units="mmol_per_gDW_per_hr" value="-1000" />
      <parameter constant="true" id="R_ALLTNt_upper_bound" sboTerm="SBO:0000625" units="mmol_per_gDW_per_hr" value="1000" />
      <parameter constant="true" id="R_ALLTNt_lower_bound" sboTerm="SBO:0000625" units="mmol_per_gDW_per_hr" value="-1000" />
      <parameter constant="true" id="R_ALLTTt_upper_bound" sboTerm="SBO:0000625" units="mmol_per_gDW_per_hr" value="1000" />
      <parameter constant="true" id="R_ALLTTt_lower_bound" sboTerm="SBO:0000625" units="mmol_per_gDW_per_hr" value="-1000" />
      <parameter constant="true" id="R_ARG_DASH_Lt_upper_bound" sboTerm="SBO:0000625" units="mmol_per_gDW_per_hr" value="1000" />
      <parameter constant="true" id="R_ARG_DASH_Lt_lower_bound" sboTerm="SBO:0000625" units="mmol_per_gDW_per_hr" value="-1000" />
      <parameter constant="true" id="R_CITALt_upper_bound" sboTerm="SBO:0000625" units="mmol_per_gDW_per_hr" value="1000" />
      <parameter constant="true" id="R_CITALt_lower_bound" sboTerm="SBO:0000625" units="mmol_per_gDW_per_hr" value="-1000" />
      <parameter constant="true" id="R_CO2t_upper_bound" sboTerm="SBO:0000625" units="mmol_per_gDW_per_hr" value="1000" />
      <parameter constant="true" id="R_CO2t_lower_bound" sboTerm="SBO:0000625" units="mmol_per_gDW_per_hr" value="-1000" />
      <parameter constant="true" id="R_D_DASH_LACti_upper_bound" sboTerm="SBO:0000625" units="mmol_per_gDW_per_hr" value="1000" />
      <parameter constant="true" id="R_ETOHti_upper_bound" sboTerm="SBO:0000625" units="mmol_per_gDW_per_hr" value="1000" />
      <parameter constant="true" id="R_FE2GTPabc_upper_bound" sboTerm="SBO:0000625" units="mmol_per_gDW_per_hr" value="1000" />
      <parameter constant="true" id="R_FE3t_upper_bound" sboTerm="SBO:0000625" units="mmol_per_gDW_per_hr" value="1000" />
      <parameter constant="true" id="R_FEROt_upper_bound" sboTerm="SBO:0000625" units="mmol_per_gDW_per_hr" value="1000" />
      <parameter constant="true" id="R_FORti_upper_bound" sboTerm="SBO:0000625" units="mmol_per_gDW_per_hr" value="1000" />
      <parameter constant="true" id="R_GLNt_upper_bound" sboTerm="SBO:0000625" units="mmol_per_gDW_per_hr" value="1000" />
      <parameter constant="true" id="R_GLNt_lower_bound" sboTerm="SBO:0000625" units="mmol_per_gDW_per_hr" value="-1000" />
      <parameter constant="true" id="R_GLYCLTt_upper_bound" sboTerm="SBO:0000625" units="mmol_per_gDW_per_hr" value="1000" />
      <parameter constant="true" id="R_GLYCLTt_lower_bound" sboTerm="SBO:0000625" units="mmol_per_gDW_per_hr" value="-1000" />
      <parameter constant="true" id="R_GUAt_upper_bound" sboTerm="SBO:0000625" units="mmol_per_gDW_per_hr" value="1000" />
      <parameter constant="true" id="R_GUAt_lower_bound" sboTerm="SBO:0000625" units="mmol_per_gDW_per_hr" value="-1000" />
      <parameter constant="true" id="R_H2Ot_upper_bound" sboTerm="SBO:0000625" units="mmol_per_gDW_per_hr" value="1000" />
      <parameter constant="true" id="R_H2Ot_lower_bound" sboTerm="SBO:0000625" units="mmol_per_gDW_per_hr" value="-1000" />
      <parameter constant="true" id="R_H2ti_upper_bound" sboTerm="SBO:0000625" units="mmol_per_gDW_per_hr" value="1000" />
      <parameter constant="true" id="R_HATPase_upper_bound" sboTerm="SBO:0000625" units="mmol_per_gDW_per_hr" value="1000" />
      <parameter constant="true" id="R_HCO3_LPAREN_h_RPAREN_ti_upper_bound" sboTerm="SBO:0000625" units="mmol_per_gDW_per_hr" value="1000" />
      <parameter constant="true" id="R_HISt_upper_bound" sboTerm="SBO:0000625" units="mmol_per_gDW_per_hr" value="1000" />
      <parameter constant="true" id="R_HISt_lower_bound" sboTerm="SBO:0000625" units="mmol_per_gDW_per_hr" value="-1000" />
      <parameter constant="true" id="R_HXANt_upper_bound" sboTerm="SBO:0000625" units="mmol_per_gDW_per_hr" value="1000" />
      <parameter constant="true" id="R_HXANt_lower_bound" sboTerm="SBO:0000625" units="mmol_per_gDW_per_hr" value="-1000" />
      <parameter constant="true" id="R_LEUt_upper_bound" sboTerm="SBO:0000625" units="mmol_per_gDW_per_hr" value="1000" />
      <parameter constant="true" id="R_LEUt_lower_bound" sboTerm="SBO:0000625" units="mmol_per_gDW_per_hr" value="-1000" />
      <parameter constant="true" id="R_LIDOt_upper_bound" sboTerm="SBO:0000625" units="mmol_per_gDW_per_hr" value="1000" />
      <parameter constant="true" id="R_LIDOt_lower_bound" sboTerm="SBO:0000625" units="mmol_per_gDW_per_hr" value="-1000" />
      <parameter constant="true" id="R_MEGLYXYLt_upper_bound" sboTerm="SBO:0000625" units="mmol_per_gDW_per_hr" value="1000" />
      <parameter constant="true" id="R_MEGLYXYLt_lower_bound" sboTerm="SBO:0000625" units="mmol_per_gDW_per_hr" value="-1000" />
      <parameter constant="true" id="R_MG2t_upper_bound" sboTerm="SBO:0000625" units="mmol_per_gDW_per_hr" value="1000" />
      <parameter constant="true" id="R_MG2t_lower_bound" sboTerm="SBO:0000625" units="mmol_per_gDW_per_hr" value="-1000" />
      <parameter constant="true" id="R_NH4t_upper_bound" sboTerm="SBO:0000625" units="mmol_per_gDW_per_hr" value="1000" />
      <parameter constant="true" id="R_NH4t_lower_bound" sboTerm="SBO:0000625" units="mmol_per_gDW_per_hr" value="-1000" />
      <parameter constant="true" id="R_NO2t_upper_bound" sboTerm="SBO:0000625" units="mmol_per_gDW_per_hr" value="1000" />
      <parameter constant="true" id="R_NO2t_lower_bound" sboTerm="SBO:0000625" units="mmol_per_gDW_per_hr" value="-1000" />
      <parameter constant="true" id="R_NO3t_upper_bound" sboTerm="SBO:0000625" units="mmol_per_gDW_per_hr" value="1000" />
      <parameter constant="true" id="R_NO3t_lower_bound" sboTerm="SBO:0000625" units="mmol_per_gDW_per_hr" value="-1000" />
      <parameter constant="true" id="R_O2t_upper_bound" sboTerm="SBO:0000625" units="mmol_per_gDW_per_hr" value="1000" />
      <parameter constant="true" id="R_O2t_lower_bound" sboTerm="SBO:0000625" units="mmol_per_gDW_per_hr" value="-1000" />
      <parameter constant="true" id="R_ORNt_upper_bound" sboTerm="SBO:0000625" units="mmol_per_gDW_per_hr" value="1000" />
      <parameter constant="true" id="R_ORNt_lower_bound" sboTerm="SBO:0000625" units="mmol_per_gDW_per_hr" value="-1000" />
      <parameter constant="true" id="R_PAIL18111Z160t_upper_bound" sboTerm="SBO:0000625" units="mmol_per_gDW_per_hr" value="1000" />
      <parameter constant="true" id="R_PAIL1819Z160t_upper_bound" sboTerm="SBO:0000625" units="mmol_per_gDW_per_hr" value="1000" />
      <parameter constant="true" id="R_PE1801819Zt_upper_bound" sboTerm="SBO:0000625" units="mmol_per_gDW_per_hr" value="1000" />
      <parameter constant="true" id="R_PE1801829Z12Zt_upper_bound" sboTerm="SBO:0000625" units="mmol_per_gDW_per_hr" value="1000" />
      <parameter constant="true" id="R_PE1801835Z9Z12Zt_upper_bound" sboTerm="SBO:0000625" units="mmol_per_gDW_per_hr" value="1000" />
      <parameter constant="true" id="R_PE1801845Z9Z12Z15Zt_upper_bound" sboTerm="SBO:0000625" units="mmol_per_gDW_per_hr" value="1000" />
      <parameter constant="true" id="R_PE18111Z1819Zt_upper_bound" sboTerm="SBO:0000625" units="mmol_per_gDW_per_hr" value="1000" />
      <parameter constant="true" id="R_PE18111Z1829Z12Zt_upper_bound" sboTerm="SBO:0000625" units="mmol_per_gDW_per_hr" value="1000" />
      <parameter constant="true" id="R_PE18111Z1835Z9Z12Zt_upper_bound" sboTerm="SBO:0000625" units="mmol_per_gDW_per_hr" value="1000" />
      <parameter constant="true" id="R_PE18111Z1845Z9Z12Z15Zt_upper_bound" sboTerm="SBO:0000625" units="mmol_per_gDW_per_hr" value="1000" />
      <parameter constant="true" id="R_PE1819Z1819Zt_upper_bound" sboTerm="SBO:0000625" units="mmol_per_gDW_per_hr" value="1000" />
      <parameter constant="true" id="R_PE1819Z1829Z12Zt_upper_bound" sboTerm="SBO:0000625" units="mmol_per_gDW_per_hr" value="1000" />
      <parameter constant="true" id="R_PE1819Z1835Z9Z12Zt_upper_bound" sboTerm="SBO:0000625" units="mmol_per_gDW_per_hr" value="1000" />
      <parameter constant="true" id="R_PE1819Z1845Z9Z12Z15Zt_upper_bound" sboTerm="SBO:0000625" units="mmol_per_gDW_per_hr" value="1000" />
      <parameter constant="true" id="R_PE1829Z12Z1835Z9Z12Zt_upper_bound" sboTerm="SBO:0000625" units="mmol_per_gDW_per_hr" value="1000" />
      <parameter constant="true" id="R_PG18111Z160t_upper_bound" sboTerm="SBO:0000625" units="mmol_per_gDW_per_hr" value="1000" />
      <parameter constant="true" id="R_PG1819Z160t_upper_bound" sboTerm="SBO:0000625" units="mmol_per_gDW_per_hr" value="1000" />
      <parameter constant="true" id="R_PGP18111Z160t_upper_bound" sboTerm="SBO:0000625" units="mmol_per_gDW_per_hr" value="1000" />
      <parameter constant="true" id="R_PGP1819Z160t_upper_bound" sboTerm="SBO:0000625" units="mmol_per_gDW_per_hr" value="1000" />
      <parameter constant="true" id="R_PIt_upper_bound" sboTerm="SBO:0000625" units="mmol_per_gDW_per_hr" value="1000" />
      <parameter constant="true" id="R_PIt_lower_bound" sboTerm="SBO:0000625" units="mmol_per_gDW_per_hr" value="-1000" />
      <parameter constant="true" id="R_RIBt_upper_bound" sboTerm="SBO:0000625" units="mmol_per_gDW_per_hr" value="1000" />
      <parameter constant="true" id="R_RIBt_lower_bound" sboTerm="SBO:0000625" units="mmol_per_gDW_per_hr" value="-1000" />
      <parameter constant="true" id="R_SELTt_upper_bound" sboTerm="SBO:0000625" units="mmol_per_gDW_per_hr" value="1000" />
      <parameter constant="true" id="R_SELTt_lower_bound" sboTerm="SBO:0000625" units="mmol_per_gDW_per_hr" value="-1000" />
      <parameter constant="true" id="R_SO4NA1t_upper_bound" sboTerm="SBO:0000625" units="mmol_per_gDW_per_hr" value="1000" />
      <parameter constant="true" id="R_SO4NA1t_lower_bound" sboTerm="SBO:0000625" units="mmol_per_gDW_per_hr" value="-1000" />
      <parameter constant="true" id="R_SO4t_upper_bound" sboTerm="SBO:0000625" units="mmol_per_gDW_per_hr" value="1000" />
      <parameter constant="true" id="R_SO4t_lower_bound" sboTerm="SBO:0000625" units="mmol_per_gDW_per_hr" value="-1000" />
      <parameter constant="true" id="R_SUCCt_upper_bound" sboTerm="SBO:0000625" units="mmol_per_gDW_per_hr" value="1000" />
      <parameter constant="true" id="R_SUCCt_lower_bound" sboTerm="SBO:0000625" units="mmol_per_gDW_per_hr" value="-1000" />
      <parameter constant="true" id="R_TEGAt_upper_bound" sboTerm="SBO:0000625" units="mmol_per_gDW_per_hr" value="1000" />
      <parameter constant="true" id="R_TEGAt_lower_bound" sboTerm="SBO:0000625" units="mmol_per_gDW_per_hr" value="-1000" />
      <parameter constant="true" id="R_TGUAt_upper_bound" sboTerm="SBO:0000625" units="mmol_per_gDW_per_hr" value="1000" />
      <parameter constant="true" id="R_TGUAt_lower_bound" sboTerm="SBO:0000625" units="mmol_per_gDW_per_hr" value="-1000" />
      <parameter constant="true" id="R_TSULt_upper_bound" sboTerm="SBO:0000625" units="mmol_per_gDW_per_hr" value="1000" />
      <parameter constant="true" id="R_TSULt_lower_bound" sboTerm="SBO:0000625" units="mmol_per_gDW_per_hr" value="-1000" />
      <parameter constant="true" id="R_URATEt_upper_bound" sboTerm="SBO:0000625" units="mmol_per_gDW_per_hr" value="1000" />
      <parameter constant="true" id="R_URATEt_lower_bound" sboTerm="SBO:0000625" units="mmol_per_gDW_per_hr" value="-1000" />
      <parameter constant="true" id="R_UREAt_upper_bound" sboTerm="SBO:0000625" units="mmol_per_gDW_per_hr" value="1000" />
      <parameter constant="true" id="R_UREAt_lower_bound" sboTerm="SBO:0000625" units="mmol_per_gDW_per_hr" value="-1000" />
      <parameter constant="true" id="R_ACCOAts_upper_bound" sboTerm="SBO:0000625" units="mmol_per_gDW_per_hr" value="1000" />
      <parameter constant="true" id="R_ACCOAts_lower_bound" sboTerm="SBO:0000625" units="mmol_per_gDW_per_hr" value="-1000" />
      <parameter constant="true" id="R_ACts_upper_bound" sboTerm="SBO:0000625" units="mmol_per_gDW_per_hr" value="1000" />
      <parameter constant="true" id="R_ACts_lower_bound" sboTerm="SBO:0000625" units="mmol_per_gDW_per_hr" value="-1000" />
      <parameter constant="true" id="R_COAts_upper_bound" sboTerm="SBO:0000625" units="mmol_per_gDW_per_hr" value="1000" />
      <parameter constant="true" id="R_COAts_lower_bound" sboTerm="SBO:0000625" units="mmol_per_gDW_per_hr" value="-1000" />
      <parameter constant="true" id="R_H2Ots_upper_bound" sboTerm="SBO:0000625" units="mmol_per_gDW_per_hr" value="1000" />
      <parameter constant="true" id="R_H2Ots_lower_bound" sboTerm="SBO:0000625" units="mmol_per_gDW_per_hr" value="-1000" />
      <parameter constant="true" id="R_HDCAts_upper_bound" sboTerm="SBO:0000625" units="mmol_per_gDW_per_hr" value="1000" />
      <parameter constant="true" id="R_HDCAts_lower_bound" sboTerm="SBO:0000625" units="mmol_per_gDW_per_hr" value="-1000" />
      <parameter constant="true" id="R_Hts_upper_bound" sboTerm="SBO:0000625" units="mmol_per_gDW_per_hr" value="1000" />
      <parameter constant="true" id="R_Hts_lower_bound" sboTerm="SBO:0000625" units="mmol_per_gDW_per_hr" value="-1000" />
      <parameter constant="true" id="R_NADHts_upper_bound" sboTerm="SBO:0000625" units="mmol_per_gDW_per_hr" value="1000" />
      <parameter constant="true" id="R_NADHts_lower_bound" sboTerm="SBO:0000625" units="mmol_per_gDW_per_hr" value="-1000" />
      <parameter constant="true" id="R_NADPHts_upper_bound" sboTerm="SBO:0000625" units="mmol_per_gDW_per_hr" value="1000" />
      <parameter constant="true" id="R_NADPHts_lower_bound" sboTerm="SBO:0000625" units="mmol_per_gDW_per_hr" value="-1000" />
      <parameter constant="true" id="R_NADPts_upper_bound" sboTerm="SBO:0000625" units="mmol_per_gDW_per_hr" value="1000" />
      <parameter constant="true" id="R_NADPts_lower_bound" sboTerm="SBO:0000625" units="mmol_per_gDW_per_hr" value="-1000" />
      <parameter constant="true" id="R_NADts_upper_bound" sboTerm="SBO:0000625" units="mmol_per_gDW_per_hr" value="1000" />
      <parameter constant="true" id="R_NADts_lower_bound" sboTerm="SBO:0000625" units="mmol_per_gDW_per_hr" value="-1000" />
      <parameter constant="true" id="R_PMTCOAts_upper_bound" sboTerm="SBO:0000625" units="mmol_per_gDW_per_hr" value="1000" />
      <parameter constant="true" id="R_PMTCOAts_lower_bound" sboTerm="SBO:0000625" units="mmol_per_gDW_per_hr" value="-1000" />
      <parameter constant="true" id="R_RETINALts_upper_bound" sboTerm="SBO:0000625" units="mmol_per_gDW_per_hr" value="1000" />
      <parameter constant="true" id="R_RETINALts_lower_bound" sboTerm="SBO:0000625" units="mmol_per_gDW_per_hr" value="-1000" />
      <parameter constant="true" id="R_NADPHtf_upper_bound" sboTerm="SBO:0000625" units="mmol_per_gDW_per_hr" value="1000" />
      <parameter constant="true" id="R_NADPHtf_lower_bound" sboTerm="SBO:0000625" units="mmol_per_gDW_per_hr" value="-1000" />
      <parameter constant="true" id="R_NADPtf_upper_bound" sboTerm="SBO:0000625" units="mmol_per_gDW_per_hr" value="1000" />
      <parameter constant="true" id="R_NADPtf_lower_bound" sboTerm="SBO:0000625" units="mmol_per_gDW_per_hr" value="-1000" />
      <parameter constant="true" id="R_OAAtf_upper_bound" sboTerm="SBO:0000625" units="mmol_per_gDW_per_hr" value="1000" />
      <parameter constant="true" id="R_OAAtf_lower_bound" sboTerm="SBO:0000625" units="mmol_per_gDW_per_hr" value="-1000" />
      <parameter constant="true" id="R_FDPtf_upper_bound" sboTerm="SBO:0000625" units="mmol_per_gDW_per_hr" value="1000" />
      <parameter constant="true" id="R_FDPtf_lower_bound" sboTerm="SBO:0000625" units="mmol_per_gDW_per_hr" value="-1000" />
      <parameter constant="true" id="R_H2Otf_upper_bound" sboTerm="SBO:0000625" units="mmol_per_gDW_per_hr" value="1000" />
      <parameter constant="true" id="R_H2Otf_lower_bound" sboTerm="SBO:0000625" units="mmol_per_gDW_per_hr" value="-1000" />
      <parameter constant="true" id="R_PItf_upper_bound" sboTerm="SBO:0000625" units="mmol_per_gDW_per_hr" value="1000" />
      <parameter constant="true" id="R_PItf_lower_bound" sboTerm="SBO:0000625" units="mmol_per_gDW_per_hr" value="-1000" />
      <parameter constant="true" id="R_PYRtf_upper_bound" sboTerm="SBO:0000625" units="mmol_per_gDW_per_hr" value="1000" />
      <parameter constant="true" id="R_PYRtf_lower_bound" sboTerm="SBO:0000625" units="mmol_per_gDW_per_hr" value="-1000" />
      <parameter constant="true" id="R_2PGLYCtx_upper_bound" sboTerm="SBO:0000625" units="mmol_per_gDW_per_hr" value="1000" />
      <parameter constant="true" id="R_2PGLYCtx_lower_bound" sboTerm="SBO:0000625" units="mmol_per_gDW_per_hr" value="-1000" />
      <parameter constant="true" id="R_3PGtx_upper_bound" sboTerm="SBO:0000625" units="mmol_per_gDW_per_hr" value="1000" />
      <parameter constant="true" id="R_3PGtx_lower_bound" sboTerm="SBO:0000625" units="mmol_per_gDW_per_hr" value="-1000" />
      <parameter constant="true" id="R_ACCOAtx_upper_bound" sboTerm="SBO:0000625" units="mmol_per_gDW_per_hr" value="1000" />
      <parameter constant="true" id="R_ACCOAtx_lower_bound" sboTerm="SBO:0000625" units="mmol_per_gDW_per_hr" value="-1000" />
      <parameter constant="true" id="R_ASNtx_upper_bound" sboTerm="SBO:0000625" units="mmol_per_gDW_per_hr" value="1000" />
      <parameter constant="true" id="R_ASNtx_lower_bound" sboTerm="SBO:0000625" units="mmol_per_gDW_per_hr" value="-1000" />
      <parameter constant="true" id="R_ASPtx_upper_bound" sboTerm="SBO:0000625" units="mmol_per_gDW_per_hr" value="1000" />
      <parameter constant="true" id="R_ASPtx_lower_bound" sboTerm="SBO:0000625" units="mmol_per_gDW_per_hr" value="-1000" />
      <parameter constant="true" id="R_CITx_upper_bound" sboTerm="SBO:0000625" units="mmol_per_gDW_per_hr" value="1000" />
      <parameter constant="true" id="R_CITx_lower_bound" sboTerm="SBO:0000625" units="mmol_per_gDW_per_hr" value="-1000" />
      <parameter constant="true" id="R_CO2tx_upper_bound" sboTerm="SBO:0000625" units="mmol_per_gDW_per_hr" value="1000" />
      <parameter constant="true" id="R_CO2tx_lower_bound" sboTerm="SBO:0000625" units="mmol_per_gDW_per_hr" value="-1000" />
      <parameter constant="true" id="R_COA_LPAREN_h_RPAREN_tx_upper_bound" sboTerm="SBO:0000625" units="mmol_per_gDW_per_hr" value="1000" />
      <parameter constant="true" id="R_COA_LPAREN_h_RPAREN_tx_lower_bound" sboTerm="SBO:0000625" units="mmol_per_gDW_per_hr" value="-1000" />
      <parameter constant="true" id="R_FA160COAabcp_upper_bound" sboTerm="SBO:0000625" units="mmol_per_gDW_per_hr" value="1000" />
      <parameter constant="true" id="R_FA40COAabcp_upper_bound" sboTerm="SBO:0000625" units="mmol_per_gDW_per_hr" value="1000" />
      <parameter constant="true" id="R_FORtxi_upper_bound" sboTerm="SBO:0000625" units="mmol_per_gDW_per_hr" value="1000" />
      <parameter constant="true" id="R_GLXtx_upper_bound" sboTerm="SBO:0000625" units="mmol_per_gDW_per_hr" value="1000" />
      <parameter constant="true" id="R_GLXtx_lower_bound" sboTerm="SBO:0000625" units="mmol_per_gDW_per_hr" value="-1000" />
      <parameter constant="true" id="R_H2Otx_upper_bound" sboTerm="SBO:0000625" units="mmol_per_gDW_per_hr" value="1000" />
      <parameter constant="true" id="R_H2Otx_lower_bound" sboTerm="SBO:0000625" units="mmol_per_gDW_per_hr" value="-1000" />
      <parameter constant="true" id="R_NADH_LPAREN_h_RPAREN_tx_upper_bound" sboTerm="SBO:0000625" units="mmol_per_gDW_per_hr" value="1000" />
      <parameter constant="true" id="R_NADH_LPAREN_h_RPAREN_tx_lower_bound" sboTerm="SBO:0000625" units="mmol_per_gDW_per_hr" value="-1000" />
      <parameter constant="true" id="R_NADtx_upper_bound" sboTerm="SBO:0000625" units="mmol_per_gDW_per_hr" value="1000" />
      <parameter constant="true" id="R_NADtx_lower_bound" sboTerm="SBO:0000625" units="mmol_per_gDW_per_hr" value="-1000" />
      <parameter constant="true" id="R_NH4tx_upper_bound" sboTerm="SBO:0000625" units="mmol_per_gDW_per_hr" value="1000" />
      <parameter constant="true" id="R_NH4tx_lower_bound" sboTerm="SBO:0000625" units="mmol_per_gDW_per_hr" value="-1000" />
      <parameter constant="true" id="R_O2tx_upper_bound" sboTerm="SBO:0000625" units="mmol_per_gDW_per_hr" value="1000" />
      <parameter constant="true" id="R_O2tx_lower_bound" sboTerm="SBO:0000625" units="mmol_per_gDW_per_hr" value="-1000" />
      <parameter constant="true" id="R_PItx_upper_bound" sboTerm="SBO:0000625" units="mmol_per_gDW_per_hr" value="1000" />
      <parameter constant="true" id="R_PItx_lower_bound" sboTerm="SBO:0000625" units="mmol_per_gDW_per_hr" value="-1000" />
      <parameter constant="true" id="R_10FTHFtx_upper_bound" sboTerm="SBO:0000625" units="mmol_per_gDW_per_hr" value="1000" />
      <parameter constant="true" id="R_10FTHFtx_lower_bound" sboTerm="SBO:0000625" units="mmol_per_gDW_per_hr" value="-1000" />
      <parameter constant="true" id="R_ACACtx_upper_bound" sboTerm="SBO:0000625" units="mmol_per_gDW_per_hr" value="1000" />
      <parameter constant="true" id="R_ACACtx_lower_bound" sboTerm="SBO:0000625" units="mmol_per_gDW_per_hr" value="-1000" />
      <parameter constant="true" id="R_ACALDtx_upper_bound" sboTerm="SBO:0000625" units="mmol_per_gDW_per_hr" value="1000" />
      <parameter constant="true" id="R_ACALDtx_lower_bound" sboTerm="SBO:0000625" units="mmol_per_gDW_per_hr" value="-1000" />
      <parameter constant="true" id="R_ALANA1tx_upper_bound" sboTerm="SBO:0000625" units="mmol_per_gDW_per_hr" value="1000" />
      <parameter constant="true" id="R_ALANA1tx_lower_bound" sboTerm="SBO:0000625" units="mmol_per_gDW_per_hr" value="-1000" />
      <parameter constant="true" id="R_ALAtx_upper_bound" sboTerm="SBO:0000625" units="mmol_per_gDW_per_hr" value="1000" />
      <parameter constant="true" id="R_ALAtx_lower_bound" sboTerm="SBO:0000625" units="mmol_per_gDW_per_hr" value="-1000" />
      <parameter constant="true" id="R_ETOHtx_upper_bound" sboTerm="SBO:0000625" units="mmol_per_gDW_per_hr" value="1000" />
      <parameter constant="true" id="R_ETOHtx_lower_bound" sboTerm="SBO:0000625" units="mmol_per_gDW_per_hr" value="-1000" />
      <parameter constant="true" id="R_FADH2tx_upper_bound" sboTerm="SBO:0000625" units="mmol_per_gDW_per_hr" value="1000" />
      <parameter constant="true" id="R_FADH2tx_lower_bound" sboTerm="SBO:0000625" units="mmol_per_gDW_per_hr" value="-1000" />
      <parameter constant="true" id="R_FADtx_upper_bound" sboTerm="SBO:0000625" units="mmol_per_gDW_per_hr" value="1000" />
      <parameter constant="true" id="R_FADtx_lower_bound" sboTerm="SBO:0000625" units="mmol_per_gDW_per_hr" value="-1000" />
      <parameter constant="true" id="R_GLYCLTtx_upper_bound" sboTerm="SBO:0000625" units="mmol_per_gDW_per_hr" value="1000" />
      <parameter constant="true" id="R_GLYCLTtx_lower_bound" sboTerm="SBO:0000625" units="mmol_per_gDW_per_hr" value="-1000" />
      <parameter constant="true" id="R_GLYtx_upper_bound" sboTerm="SBO:0000625" units="mmol_per_gDW_per_hr" value="1000" />
      <parameter constant="true" id="R_GLYtx_lower_bound" sboTerm="SBO:0000625" units="mmol_per_gDW_per_hr" value="-1000" />
      <parameter constant="true" id="R_H2O2tx_upper_bound" sboTerm="SBO:0000625" units="mmol_per_gDW_per_hr" value="1000" />
      <parameter constant="true" id="R_H2O2tx_lower_bound" sboTerm="SBO:0000625" units="mmol_per_gDW_per_hr" value="-1000" />
      <parameter constant="true" id="R_METHFtx_upper_bound" sboTerm="SBO:0000625" units="mmol_per_gDW_per_hr" value="1000" />
      <parameter constant="true" id="R_METHFtx_lower_bound" sboTerm="SBO:0000625" units="mmol_per_gDW_per_hr" value="-1000" />
      <parameter constant="true" id="R_NADPHtx_upper_bound" sboTerm="SBO:0000625" units="mmol_per_gDW_per_hr" value="1000" />
      <parameter constant="true" id="R_NADPHtx_lower_bound" sboTerm="SBO:0000625" units="mmol_per_gDW_per_hr" value="-1000" />
      <parameter constant="true" id="R_NADPtx_upper_bound" sboTerm="SBO:0000625" units="mmol_per_gDW_per_hr" value="1000" />
      <parameter constant="true" id="R_NADPtx_lower_bound" sboTerm="SBO:0000625" units="mmol_per_gDW_per_hr" value="-1000" />
      <parameter constant="true" id="R_4HPROtg_upper_bound" sboTerm="SBO:0000625" units="mmol_per_gDW_per_hr" value="1000" />
      <parameter constant="true" id="R_4HPROtg_lower_bound" sboTerm="SBO:0000625" units="mmol_per_gDW_per_hr" value="-1000" />
      <parameter constant="true" id="R_AHCYStg_upper_bound" sboTerm="SBO:0000625" units="mmol_per_gDW_per_hr" value="1000" />
      <parameter constant="true" id="R_AHCYStg_lower_bound" sboTerm="SBO:0000625" units="mmol_per_gDW_per_hr" value="-1000" />
      <parameter constant="true" id="R_AMETtg_upper_bound" sboTerm="SBO:0000625" units="mmol_per_gDW_per_hr" value="1000" />
      <parameter constant="true" id="R_AMETtg_lower_bound" sboTerm="SBO:0000625" units="mmol_per_gDW_per_hr" value="-1000" />
      <parameter constant="true" id="R_Htg_upper_bound" sboTerm="SBO:0000625" units="mmol_per_gDW_per_hr" value="1000" />
      <parameter constant="true" id="R_Htg_lower_bound" sboTerm="SBO:0000625" units="mmol_per_gDW_per_hr" value="-1000" />
      <parameter constant="true" id="R_UDPARAtg_upper_bound" sboTerm="SBO:0000625" units="mmol_per_gDW_per_hr" value="1000" />
      <parameter constant="true" id="R_UDPARAtg_lower_bound" sboTerm="SBO:0000625" units="mmol_per_gDW_per_hr" value="-1000" />
      <parameter constant="true" id="R_UDPGALtg_upper_bound" sboTerm="SBO:0000625" units="mmol_per_gDW_per_hr" value="1000" />
      <parameter constant="true" id="R_UDPGALtg_lower_bound" sboTerm="SBO:0000625" units="mmol_per_gDW_per_hr" value="-1000" />
      <parameter constant="true" id="R_UDPtg_upper_bound" sboTerm="SBO:0000625" units="mmol_per_gDW_per_hr" value="1000" />
      <parameter constant="true" id="R_UDPtg_lower_bound" sboTerm="SBO:0000625" units="mmol_per_gDW_per_hr" value="-1000" />
      <parameter constant="true" id="R_1ACPCtm_upper_bound" sboTerm="SBO:0000625" units="mmol_per_gDW_per_hr" value="1000" />
      <parameter constant="true" id="R_1ACPCtm_lower_bound" sboTerm="SBO:0000625" units="mmol_per_gDW_per_hr" value="-1000" />
      <parameter constant="true" id="R_23DHMBtm_upper_bound" sboTerm="SBO:0000625" units="mmol_per_gDW_per_hr" value="1000" />
      <parameter constant="true" id="R_23DHMBtm_lower_bound" sboTerm="SBO:0000625" units="mmol_per_gDW_per_hr" value="-1000" />
      <parameter constant="true" id="R_2DHPtm_upper_bound" sboTerm="SBO:0000625" units="mmol_per_gDW_per_hr" value="1000" />
      <parameter constant="true" id="R_2DHPtm_lower_bound" sboTerm="SBO:0000625" units="mmol_per_gDW_per_hr" value="-1000" />
      <parameter constant="true" id="R_2PGtm_upper_bound" sboTerm="SBO:0000625" units="mmol_per_gDW_per_hr" value="1000" />
      <parameter constant="true" id="R_2PGtm_lower_bound" sboTerm="SBO:0000625" units="mmol_per_gDW_per_hr" value="-1000" />
      <parameter constant="true" id="R_34HPPt2m_upper_bound" sboTerm="SBO:0000625" units="mmol_per_gDW_per_hr" value="1000" />
      <parameter constant="true" id="R_34HPPt2m_lower_bound" sboTerm="SBO:0000625" units="mmol_per_gDW_per_hr" value="-1000" />
      <parameter constant="true" id="R_3MOPtm_upper_bound" sboTerm="SBO:0000625" units="mmol_per_gDW_per_hr" value="1000" />
      <parameter constant="true" id="R_3MOPtm_lower_bound" sboTerm="SBO:0000625" units="mmol_per_gDW_per_hr" value="-1000" />
      <parameter constant="true" id="R_4ABUTtm_upper_bound" sboTerm="SBO:0000625" units="mmol_per_gDW_per_hr" value="1000" />
      <parameter constant="true" id="R_4ABUTtm_lower_bound" sboTerm="SBO:0000625" units="mmol_per_gDW_per_hr" value="-1000" />
      <parameter constant="true" id="R_4ABUTtmi_upper_bound" sboTerm="SBO:0000625" units="mmol_per_gDW_per_hr" value="1000" />
      <parameter constant="true" id="R_4MOPtm_upper_bound" sboTerm="SBO:0000625" units="mmol_per_gDW_per_hr" value="1000" />
      <parameter constant="true" id="R_4MOPtm_lower_bound" sboTerm="SBO:0000625" units="mmol_per_gDW_per_hr" value="-1000" />
      <parameter constant="true" id="R_5FTHFtm_upper_bound" sboTerm="SBO:0000625" units="mmol_per_gDW_per_hr" value="1000" />
      <parameter constant="true" id="R_5FTHFtm_lower_bound" sboTerm="SBO:0000625" units="mmol_per_gDW_per_hr" value="-1000" />
      <parameter constant="true" id="R_5MTAtm_upper_bound" sboTerm="SBO:0000625" units="mmol_per_gDW_per_hr" value="1000" />
      <parameter constant="true" id="R_5MTAtm_lower_bound" sboTerm="SBO:0000625" units="mmol_per_gDW_per_hr" value="-1000" />
      <parameter constant="true" id="R_ACACtm_upper_bound" sboTerm="SBO:0000625" units="mmol_per_gDW_per_hr" value="1000" />
      <parameter constant="true" id="R_ACACtm_lower_bound" sboTerm="SBO:0000625" units="mmol_per_gDW_per_hr" value="-1000" />
      <parameter constant="true" id="R_ACCOAtm_upper_bound" sboTerm="SBO:0000625" units="mmol_per_gDW_per_hr" value="1000" />
      <parameter constant="true" id="R_ACCOAtm_lower_bound" sboTerm="SBO:0000625" units="mmol_per_gDW_per_hr" value="-1000" />
      <parameter constant="true" id="R_ACSERtmi_upper_bound" sboTerm="SBO:0000625" units="mmol_per_gDW_per_hr" value="1000" />
      <parameter constant="true" id="R_ACtm_upper_bound" sboTerm="SBO:0000625" units="mmol_per_gDW_per_hr" value="1000" />
      <parameter constant="true" id="R_ACtm_lower_bound" sboTerm="SBO:0000625" units="mmol_per_gDW_per_hr" value="-1000" />
      <parameter constant="true" id="R_ADNtm_upper_bound" sboTerm="SBO:0000625" units="mmol_per_gDW_per_hr" value="1000" />
      <parameter constant="true" id="R_ADNtm_lower_bound" sboTerm="SBO:0000625" units="mmol_per_gDW_per_hr" value="-1000" />
      <parameter constant="true" id="R_AKG_LPAREN_na_RPAREN_tm_upper_bound" sboTerm="SBO:0000625" units="mmol_per_gDW_per_hr" value="1000" />
      <parameter constant="true" id="R_AKG_LPAREN_na_RPAREN_tm_lower_bound" sboTerm="SBO:0000625" units="mmol_per_gDW_per_hr" value="-1000" />
      <parameter constant="true" id="R_AKGCITtm_upper_bound" sboTerm="SBO:0000625" units="mmol_per_gDW_per_hr" value="1000" />
      <parameter constant="true" id="R_AKGCITtm_lower_bound" sboTerm="SBO:0000625" units="mmol_per_gDW_per_hr" value="-1000" />
      <parameter constant="true" id="R_AKGICITtm_upper_bound" sboTerm="SBO:0000625" units="mmol_per_gDW_per_hr" value="1000" />
      <parameter constant="true" id="R_AKGICITtm_lower_bound" sboTerm="SBO:0000625" units="mmol_per_gDW_per_hr" value="-1000" />
      <parameter constant="true" id="R_ALABtm_upper_bound" sboTerm="SBO:0000625" units="mmol_per_gDW_per_hr" value="1000" />
      <parameter constant="true" id="R_ALABtm_lower_bound" sboTerm="SBO:0000625" units="mmol_per_gDW_per_hr" value="-1000" />
      <parameter constant="true" id="R_ALANA1tm_upper_bound" sboTerm="SBO:0000625" units="mmol_per_gDW_per_hr" value="1000" />
      <parameter constant="true" id="R_ALANA1tm_lower_bound" sboTerm="SBO:0000625" units="mmol_per_gDW_per_hr" value="-1000" />
      <parameter constant="true" id="R_ALAtm_upper_bound" sboTerm="SBO:0000625" units="mmol_per_gDW_per_hr" value="1000" />
      <parameter constant="true" id="R_ALAtm_lower_bound" sboTerm="SBO:0000625" units="mmol_per_gDW_per_hr" value="-1000" />
      <parameter constant="true" id="R_ALLTNtm_upper_bound" sboTerm="SBO:0000625" units="mmol_per_gDW_per_hr" value="1000" />
      <parameter constant="true" id="R_ALLTNtm_lower_bound" sboTerm="SBO:0000625" units="mmol_per_gDW_per_hr" value="-1000" />
      <parameter constant="true" id="R_ALLTTtm_upper_bound" sboTerm="SBO:0000625" units="mmol_per_gDW_per_hr" value="1000" />
      <parameter constant="true" id="R_ALLTTtm_lower_bound" sboTerm="SBO:0000625" units="mmol_per_gDW_per_hr" value="-1000" />
      <parameter constant="true" id="R_AMETAMtm_upper_bound" sboTerm="SBO:0000625" units="mmol_per_gDW_per_hr" value="1000" />
      <parameter constant="true" id="R_AMETAMtm_lower_bound" sboTerm="SBO:0000625" units="mmol_per_gDW_per_hr" value="-1000" />
      <parameter constant="true" id="R_AMETt2m_upper_bound" sboTerm="SBO:0000625" units="mmol_per_gDW_per_hr" value="1000" />
      <parameter constant="true" id="R_AMETt2m_lower_bound" sboTerm="SBO:0000625" units="mmol_per_gDW_per_hr" value="-1000" />
      <parameter constant="true" id="R_ARG_DASH_Ltm_upper_bound" sboTerm="SBO:0000625" units="mmol_per_gDW_per_hr" value="1000" />
      <parameter constant="true" id="R_ARG_DASH_Ltm_lower_bound" sboTerm="SBO:0000625" units="mmol_per_gDW_per_hr" value="-1000" />
      <parameter constant="true" id="R_ASNNA1tm_upper_bound" sboTerm="SBO:0000625" units="mmol_per_gDW_per_hr" value="1000" />
      <parameter constant="true" id="R_ASNNA1tm_lower_bound" sboTerm="SBO:0000625" units="mmol_per_gDW_per_hr" value="-1000" />
      <parameter constant="true" id="R_ASNtm_upper_bound" sboTerm="SBO:0000625" units="mmol_per_gDW_per_hr" value="1000" />
      <parameter constant="true" id="R_ASNtm_lower_bound" sboTerm="SBO:0000625" units="mmol_per_gDW_per_hr" value="-1000" />
      <parameter constant="true" id="R_ASPNA1tm_upper_bound" sboTerm="SBO:0000625" units="mmol_per_gDW_per_hr" value="1000" />
      <parameter constant="true" id="R_ASPNA1tm_lower_bound" sboTerm="SBO:0000625" units="mmol_per_gDW_per_hr" value="-1000" />
      <parameter constant="true" id="R_ASPtm_upper_bound" sboTerm="SBO:0000625" units="mmol_per_gDW_per_hr" value="1000" />
      <parameter constant="true" id="R_ASPtm_lower_bound" sboTerm="SBO:0000625" units="mmol_per_gDW_per_hr" value="-1000" />
      <parameter constant="true" id="R_ATP_LPAREN_3h_RPAREN_tm_upper_bound" sboTerm="SBO:0000625" units="mmol_per_gDW_per_hr" value="1000" />
      <parameter constant="true" id="R_CITICITtm_upper_bound" sboTerm="SBO:0000625" units="mmol_per_gDW_per_hr" value="1000" />
      <parameter constant="true" id="R_CITICITtm_lower_bound" sboTerm="SBO:0000625" units="mmol_per_gDW_per_hr" value="-1000" />
      <parameter constant="true" id="R_CITRLtm_upper_bound" sboTerm="SBO:0000625" units="mmol_per_gDW_per_hr" value="1000" />
      <parameter constant="true" id="R_CITRLtm_lower_bound" sboTerm="SBO:0000625" units="mmol_per_gDW_per_hr" value="-1000" />
      <parameter constant="true" id="R_CO2tm_upper_bound" sboTerm="SBO:0000625" units="mmol_per_gDW_per_hr" value="1000" />
      <parameter constant="true" id="R_CO2tm_lower_bound" sboTerm="SBO:0000625" units="mmol_per_gDW_per_hr" value="-1000" />
      <parameter constant="true" id="R_COAtm_upper_bound" sboTerm="SBO:0000625" units="mmol_per_gDW_per_hr" value="1000" />
      <parameter constant="true" id="R_COAtm_lower_bound" sboTerm="SBO:0000625" units="mmol_per_gDW_per_hr" value="-1000" />
      <parameter constant="true" id="R_DATPtm_upper_bound" sboTerm="SBO:0000625" units="mmol_per_gDW_per_hr" value="1000" />
      <parameter constant="true" id="R_DATPtm_lower_bound" sboTerm="SBO:0000625" units="mmol_per_gDW_per_hr" value="-1000" />
      <parameter constant="true" id="R_DCTPtm_upper_bound" sboTerm="SBO:0000625" units="mmol_per_gDW_per_hr" value="1000" />
      <parameter constant="true" id="R_DCTPtm_lower_bound" sboTerm="SBO:0000625" units="mmol_per_gDW_per_hr" value="-1000" />
      <parameter constant="true" id="R_DGTPtm_upper_bound" sboTerm="SBO:0000625" units="mmol_per_gDW_per_hr" value="1000" />
      <parameter constant="true" id="R_DGTPtm_lower_bound" sboTerm="SBO:0000625" units="mmol_per_gDW_per_hr" value="-1000" />
      <parameter constant="true" id="R_DHORStm_upper_bound" sboTerm="SBO:0000625" units="mmol_per_gDW_per_hr" value="1000" />
      <parameter constant="true" id="R_DHORStm_lower_bound" sboTerm="SBO:0000625" units="mmol_per_gDW_per_hr" value="-1000" />
      <parameter constant="true" id="R_DICtm_upper_bound" sboTerm="SBO:0000625" units="mmol_per_gDW_per_hr" value="1000" />
      <parameter constant="true" id="R_DICtm_lower_bound" sboTerm="SBO:0000625" units="mmol_per_gDW_per_hr" value="-1000" />
      <parameter constant="true" id="R_D_DASH_LACtm_upper_bound" sboTerm="SBO:0000625" units="mmol_per_gDW_per_hr" value="1000" />
      <parameter constant="true" id="R_D_DASH_LACtm_lower_bound" sboTerm="SBO:0000625" units="mmol_per_gDW_per_hr" value="-1000" />
      <parameter constant="true" id="R_DTTPtm_upper_bound" sboTerm="SBO:0000625" units="mmol_per_gDW_per_hr" value="1000" />
      <parameter constant="true" id="R_DTTPtm_lower_bound" sboTerm="SBO:0000625" units="mmol_per_gDW_per_hr" value="-1000" />
      <parameter constant="true" id="R_ETOHtm_upper_bound" sboTerm="SBO:0000625" units="mmol_per_gDW_per_hr" value="1000" />
      <parameter constant="true" id="R_ETOHtm_lower_bound" sboTerm="SBO:0000625" units="mmol_per_gDW_per_hr" value="-1000" />
      <parameter constant="true" id="R_FA40COAtm_upper_bound" sboTerm="SBO:0000625" units="mmol_per_gDW_per_hr" value="1000" />
      <parameter constant="true" id="R_FA40COAtm_lower_bound" sboTerm="SBO:0000625" units="mmol_per_gDW_per_hr" value="-1000" />
      <parameter constant="true" id="R_FADH2tm_upper_bound" sboTerm="SBO:0000625" units="mmol_per_gDW_per_hr" value="1000" />
      <parameter constant="true" id="R_FADH2tm_lower_bound" sboTerm="SBO:0000625" units="mmol_per_gDW_per_hr" value="-1000" />
      <parameter constant="true" id="R_FADtm_upper_bound" sboTerm="SBO:0000625" units="mmol_per_gDW_per_hr" value="1000" />
      <parameter constant="true" id="R_FADtm_lower_bound" sboTerm="SBO:0000625" units="mmol_per_gDW_per_hr" value="-1000" />
      <parameter constant="true" id="R_FORtmi_upper_bound" sboTerm="SBO:0000625" units="mmol_per_gDW_per_hr" value="1000" />
      <parameter constant="true" id="R_FRDPtm_upper_bound" sboTerm="SBO:0000625" units="mmol_per_gDW_per_hr" value="1000" />
      <parameter constant="true" id="R_FRDPtm_lower_bound" sboTerm="SBO:0000625" units="mmol_per_gDW_per_hr" value="-1000" />
      <parameter constant="true" id="R_GLNtm_upper_bound" sboTerm="SBO:0000625" units="mmol_per_gDW_per_hr" value="1000" />
      <parameter constant="true" id="R_GLU4ABUTtmi_upper_bound" sboTerm="SBO:0000625" units="mmol_per_gDW_per_hr" value="1000" />
      <parameter constant="true" id="R_GLUNA1tm_upper_bound" sboTerm="SBO:0000625" units="mmol_per_gDW_per_hr" value="1000" />
      <parameter constant="true" id="R_GLUNA1tm_lower_bound" sboTerm="SBO:0000625" units="mmol_per_gDW_per_hr" value="-1000" />
      <parameter constant="true" id="R_GLUtm_upper_bound" sboTerm="SBO:0000625" units="mmol_per_gDW_per_hr" value="1000" />
      <parameter constant="true" id="R_GLUtm_lower_bound" sboTerm="SBO:0000625" units="mmol_per_gDW_per_hr" value="-1000" />
      <parameter constant="true" id="R_GLYCLTtm_upper_bound" sboTerm="SBO:0000625" units="mmol_per_gDW_per_hr" value="1000" />
      <parameter constant="true" id="R_GLYCLTtm_lower_bound" sboTerm="SBO:0000625" units="mmol_per_gDW_per_hr" value="-1000" />
      <parameter constant="true" id="R_GLYNA1tm_upper_bound" sboTerm="SBO:0000625" units="mmol_per_gDW_per_hr" value="1000" />
      <parameter constant="true" id="R_GLYNA1tm_lower_bound" sboTerm="SBO:0000625" units="mmol_per_gDW_per_hr" value="-1000" />
      <parameter constant="true" id="R_GLYtm_upper_bound" sboTerm="SBO:0000625" units="mmol_per_gDW_per_hr" value="1000" />
      <parameter constant="true" id="R_GLYtm_lower_bound" sboTerm="SBO:0000625" units="mmol_per_gDW_per_hr" value="-1000" />
      <parameter constant="true" id="R_GMPtm_upper_bound" sboTerm="SBO:0000625" units="mmol_per_gDW_per_hr" value="1000" />
      <parameter constant="true" id="R_GMPtm_lower_bound" sboTerm="SBO:0000625" units="mmol_per_gDW_per_hr" value="-1000" />
      <parameter constant="true" id="R_H2O2tm_upper_bound" sboTerm="SBO:0000625" units="mmol_per_gDW_per_hr" value="1000" />
      <parameter constant="true" id="R_H2O2tm_lower_bound" sboTerm="SBO:0000625" units="mmol_per_gDW_per_hr" value="-1000" />
      <parameter constant="true" id="R_H2Otm_upper_bound" sboTerm="SBO:0000625" units="mmol_per_gDW_per_hr" value="1000" />
      <parameter constant="true" id="R_H2Otm_lower_bound" sboTerm="SBO:0000625" units="mmol_per_gDW_per_hr" value="-1000" />
      <parameter constant="true" id="R_H2tm_upper_bound" sboTerm="SBO:0000625" units="mmol_per_gDW_per_hr" value="1000" />
      <parameter constant="true" id="R_H2tm_lower_bound" sboTerm="SBO:0000625" units="mmol_per_gDW_per_hr" value="-1000" />
      <parameter constant="true" id="R_HCO3_LPAREN_h_RPAREN_tmi_upper_bound" sboTerm="SBO:0000625" units="mmol_per_gDW_per_hr" value="1000" />
      <parameter constant="true" id="R_HCYStm_upper_bound" sboTerm="SBO:0000625" units="mmol_per_gDW_per_hr" value="1000" />
      <parameter constant="true" id="R_HCYStm_lower_bound" sboTerm="SBO:0000625" units="mmol_per_gDW_per_hr" value="-1000" />
      <parameter constant="true" id="R_HMGCOAtm_upper_bound" sboTerm="SBO:0000625" units="mmol_per_gDW_per_hr" value="1000" />
      <parameter constant="true" id="R_HMGCOAtm_lower_bound" sboTerm="SBO:0000625" units="mmol_per_gDW_per_hr" value="-1000" />
      <parameter constant="true" id="R_ILEtm_upper_bound" sboTerm="SBO:0000625" units="mmol_per_gDW_per_hr" value="1000" />
      <parameter constant="true" id="R_ILEtm_lower_bound" sboTerm="SBO:0000625" units="mmol_per_gDW_per_hr" value="-1000" />
      <parameter constant="true" id="R_LEUtm_upper_bound" sboTerm="SBO:0000625" units="mmol_per_gDW_per_hr" value="1000" />
      <parameter constant="true" id="R_LEUtm_lower_bound" sboTerm="SBO:0000625" units="mmol_per_gDW_per_hr" value="-1000" />
      <parameter constant="true" id="R_MAL_LPAREN_na_RPAREN_tm_upper_bound" sboTerm="SBO:0000625" units="mmol_per_gDW_per_hr" value="1000" />
      <parameter constant="true" id="R_MAL_LPAREN_na_RPAREN_tm_lower_bound" sboTerm="SBO:0000625" units="mmol_per_gDW_per_hr" value="-1000" />
      <parameter constant="true" id="R_MALAKGtm_upper_bound" sboTerm="SBO:0000625" units="mmol_per_gDW_per_hr" value="1000" />
      <parameter constant="true" id="R_MALAKGtm_lower_bound" sboTerm="SBO:0000625" units="mmol_per_gDW_per_hr" value="-1000" />
      <parameter constant="true" id="R_MALCITtm_upper_bound" sboTerm="SBO:0000625" units="mmol_per_gDW_per_hr" value="1000" />
      <parameter constant="true" id="R_MALCITtm_lower_bound" sboTerm="SBO:0000625" units="mmol_per_gDW_per_hr" value="-1000" />
      <parameter constant="true" id="R_MALICITtm_upper_bound" sboTerm="SBO:0000625" units="mmol_per_gDW_per_hr" value="1000" />
      <parameter constant="true" id="R_MALICITtm_lower_bound" sboTerm="SBO:0000625" units="mmol_per_gDW_per_hr" value="-1000" />
      <parameter constant="true" id="R_MALOAAtm_upper_bound" sboTerm="SBO:0000625" units="mmol_per_gDW_per_hr" value="1000" />
      <parameter constant="true" id="R_MALOAAtm_lower_bound" sboTerm="SBO:0000625" units="mmol_per_gDW_per_hr" value="-1000" />
      <parameter constant="true" id="R_METHFtm_upper_bound" sboTerm="SBO:0000625" units="mmol_per_gDW_per_hr" value="1000" />
      <parameter constant="true" id="R_METHFtm_lower_bound" sboTerm="SBO:0000625" units="mmol_per_gDW_per_hr" value="-1000" />
      <parameter constant="true" id="R_METtm_upper_bound" sboTerm="SBO:0000625" units="mmol_per_gDW_per_hr" value="1000" />
      <parameter constant="true" id="R_METtm_lower_bound" sboTerm="SBO:0000625" units="mmol_per_gDW_per_hr" value="-1000" />
      <parameter constant="true" id="R_MLTHFtm_upper_bound" sboTerm="SBO:0000625" units="mmol_per_gDW_per_hr" value="1000" />
      <parameter constant="true" id="R_MLTHFtm_lower_bound" sboTerm="SBO:0000625" units="mmol_per_gDW_per_hr" value="-1000" />
      <parameter constant="true" id="R_NA1ATPasem_upper_bound" sboTerm="SBO:0000625" units="mmol_per_gDW_per_hr" value="1000" />
      <parameter constant="true" id="R_NA1Htm_upper_bound" sboTerm="SBO:0000625" units="mmol_per_gDW_per_hr" value="1000" />
      <parameter constant="true" id="R_NA1Htm_lower_bound" sboTerm="SBO:0000625" units="mmol_per_gDW_per_hr" value="-1000" />
      <parameter constant="true" id="R_NA1tm_upper_bound" sboTerm="SBO:0000625" units="mmol_per_gDW_per_hr" value="1000" />
      <parameter constant="true" id="R_NA1tm_lower_bound" sboTerm="SBO:0000625" units="mmol_per_gDW_per_hr" value="-1000" />
      <parameter constant="true" id="R_NADHtm_upper_bound" sboTerm="SBO:0000625" units="mmol_per_gDW_per_hr" value="1000" />
      <parameter constant="true" id="R_NADtm_upper_bound" sboTerm="SBO:0000625" units="mmol_per_gDW_per_hr" value="1000" />
      <parameter constant="true" id="R_NADtm_lower_bound" sboTerm="SBO:0000625" units="mmol_per_gDW_per_hr" value="-1000" />
      <parameter constant="true" id="R_NH4tm_upper_bound" sboTerm="SBO:0000625" units="mmol_per_gDW_per_hr" value="1000" />
      <parameter constant="true" id="R_NH4tm_lower_bound" sboTerm="SBO:0000625" units="mmol_per_gDW_per_hr" value="-1000" />
      <parameter constant="true" id="R_O2tmr_upper_bound" sboTerm="SBO:0000625" units="mmol_per_gDW_per_hr" value="1000" />
      <parameter constant="true" id="R_O2tmr_lower_bound" sboTerm="SBO:0000625" units="mmol_per_gDW_per_hr" value="-1000" />
      <parameter constant="true" id="R_OAAAKGtm_upper_bound" sboTerm="SBO:0000625" units="mmol_per_gDW_per_hr" value="1000" />
      <parameter constant="true" id="R_OAAAKGtm_lower_bound" sboTerm="SBO:0000625" units="mmol_per_gDW_per_hr" value="-1000" />
      <parameter constant="true" id="R_OAACITtm_upper_bound" sboTerm="SBO:0000625" units="mmol_per_gDW_per_hr" value="1000" />
      <parameter constant="true" id="R_OAACITtm_lower_bound" sboTerm="SBO:0000625" units="mmol_per_gDW_per_hr" value="-1000" />
      <parameter constant="true" id="R_OAAICITtm_upper_bound" sboTerm="SBO:0000625" units="mmol_per_gDW_per_hr" value="1000" />
      <parameter constant="true" id="R_OAAICITtm_lower_bound" sboTerm="SBO:0000625" units="mmol_per_gDW_per_hr" value="-1000" />
      <parameter constant="true" id="R_ORNtm_upper_bound" sboTerm="SBO:0000625" units="mmol_per_gDW_per_hr" value="1000" />
      <parameter constant="true" id="R_ORNtm_lower_bound" sboTerm="SBO:0000625" units="mmol_per_gDW_per_hr" value="-1000" />
      <parameter constant="true" id="R_PHEMEtm_upper_bound" sboTerm="SBO:0000625" units="mmol_per_gDW_per_hr" value="1000" />
      <parameter constant="true" id="R_PHEMEtm_lower_bound" sboTerm="SBO:0000625" units="mmol_per_gDW_per_hr" value="-1000" />
      <parameter constant="true" id="R_PIcm_upper_bound" sboTerm="SBO:0000625" units="mmol_per_gDW_per_hr" value="1000" />
      <parameter constant="true" id="R_PIcm_lower_bound" sboTerm="SBO:0000625" units="mmol_per_gDW_per_hr" value="-1000" />
      <parameter constant="true" id="R_PINA1tm_upper_bound" sboTerm="SBO:0000625" units="mmol_per_gDW_per_hr" value="1000" />
      <parameter constant="true" id="R_PINA1tm_lower_bound" sboTerm="SBO:0000625" units="mmol_per_gDW_per_hr" value="-1000" />
      <parameter constant="true" id="R_PItm_upper_bound" sboTerm="SBO:0000625" units="mmol_per_gDW_per_hr" value="1000" />
      <parameter constant="true" id="R_PItm_lower_bound" sboTerm="SBO:0000625" units="mmol_per_gDW_per_hr" value="-1000" />
      <parameter constant="true" id="R_PMTCOAtm_upper_bound" sboTerm="SBO:0000625" units="mmol_per_gDW_per_hr" value="1000" />
      <parameter constant="true" id="R_PMTCOAtm_lower_bound" sboTerm="SBO:0000625" units="mmol_per_gDW_per_hr" value="-1000" />
      <parameter constant="true" id="R_PNTORtm_upper_bound" sboTerm="SBO:0000625" units="mmol_per_gDW_per_hr" value="1000" />
      <parameter constant="true" id="R_PNTORtm_lower_bound" sboTerm="SBO:0000625" units="mmol_per_gDW_per_hr" value="-1000" />
      <parameter constant="true" id="R_PPAtm_upper_bound" sboTerm="SBO:0000625" units="mmol_per_gDW_per_hr" value="1000" />
      <parameter constant="true" id="R_PPAtm_lower_bound" sboTerm="SBO:0000625" units="mmol_per_gDW_per_hr" value="-1000" />
      <parameter constant="true" id="R_PPCOAtm_upper_bound" sboTerm="SBO:0000625" units="mmol_per_gDW_per_hr" value="1000" />
      <parameter constant="true" id="R_PPCOAtm_lower_bound" sboTerm="SBO:0000625" units="mmol_per_gDW_per_hr" value="-1000" />
      <parameter constant="true" id="R_PRONA1tm_upper_bound" sboTerm="SBO:0000625" units="mmol_per_gDW_per_hr" value="1000" />
      <parameter constant="true" id="R_PRONA1tm_lower_bound" sboTerm="SBO:0000625" units="mmol_per_gDW_per_hr" value="-1000" />
      <parameter constant="true" id="R_PROtm_upper_bound" sboTerm="SBO:0000625" units="mmol_per_gDW_per_hr" value="1000" />
      <parameter constant="true" id="R_PROtm_lower_bound" sboTerm="SBO:0000625" units="mmol_per_gDW_per_hr" value="-1000" />
      <parameter constant="true" id="R_PTRCtmi_upper_bound" sboTerm="SBO:0000625" units="mmol_per_gDW_per_hr" value="1000" />
      <parameter constant="true" id="R_PYRtm_upper_bound" sboTerm="SBO:0000625" units="mmol_per_gDW_per_hr" value="1000" />
      <parameter constant="true" id="R_PYRtm_lower_bound" sboTerm="SBO:0000625" units="mmol_per_gDW_per_hr" value="-1000" />
      <parameter constant="true" id="R_SELTtm_upper_bound" sboTerm="SBO:0000625" units="mmol_per_gDW_per_hr" value="1000" />
      <parameter constant="true" id="R_SELTtm_lower_bound" sboTerm="SBO:0000625" units="mmol_per_gDW_per_hr" value="-1000" />
      <parameter constant="true" id="R_SERNA1tm_upper_bound" sboTerm="SBO:0000625" units="mmol_per_gDW_per_hr" value="1000" />
      <parameter constant="true" id="R_SERNA1tm_lower_bound" sboTerm="SBO:0000625" units="mmol_per_gDW_per_hr" value="-1000" />
      <parameter constant="true" id="R_SERtm_upper_bound" sboTerm="SBO:0000625" units="mmol_per_gDW_per_hr" value="1000" />
      <parameter constant="true" id="R_SERtm_lower_bound" sboTerm="SBO:0000625" units="mmol_per_gDW_per_hr" value="-1000" />
      <parameter constant="true" id="R_SO4NA1tm_upper_bound" sboTerm="SBO:0000625" units="mmol_per_gDW_per_hr" value="1000" />
      <parameter constant="true" id="R_SO4NA1tm_lower_bound" sboTerm="SBO:0000625" units="mmol_per_gDW_per_hr" value="-1000" />
      <parameter constant="true" id="R_SPMDtmi_upper_bound" sboTerm="SBO:0000625" units="mmol_per_gDW_per_hr" value="1000" />
      <parameter constant="true" id="R_SPMDtmr_upper_bound" sboTerm="SBO:0000625" units="mmol_per_gDW_per_hr" value="1000" />
      <parameter constant="true" id="R_SPMDtmr_lower_bound" sboTerm="SBO:0000625" units="mmol_per_gDW_per_hr" value="-1000" />
      <parameter constant="true" id="R_SUCFUMtmr_upper_bound" sboTerm="SBO:0000625" units="mmol_per_gDW_per_hr" value="1000" />
      <parameter constant="true" id="R_SUCFUMtmr_lower_bound" sboTerm="SBO:0000625" units="mmol_per_gDW_per_hr" value="-1000" />
      <parameter constant="true" id="R_THFtm_upper_bound" sboTerm="SBO:0000625" units="mmol_per_gDW_per_hr" value="1000" />
      <parameter constant="true" id="R_THFtm_lower_bound" sboTerm="SBO:0000625" units="mmol_per_gDW_per_hr" value="-1000" />
      <parameter constant="true" id="R_THRNA1tm_upper_bound" sboTerm="SBO:0000625" units="mmol_per_gDW_per_hr" value="1000" />
      <parameter constant="true" id="R_THRNA1tm_lower_bound" sboTerm="SBO:0000625" units="mmol_per_gDW_per_hr" value="-1000" />
      <parameter constant="true" id="R_THRtm_upper_bound" sboTerm="SBO:0000625" units="mmol_per_gDW_per_hr" value="1000" />
      <parameter constant="true" id="R_THRtm_lower_bound" sboTerm="SBO:0000625" units="mmol_per_gDW_per_hr" value="-1000" />
      <parameter constant="true" id="R_TSULtm_upper_bound" sboTerm="SBO:0000625" units="mmol_per_gDW_per_hr" value="1000" />
      <parameter constant="true" id="R_TYRtm_upper_bound" sboTerm="SBO:0000625" units="mmol_per_gDW_per_hr" value="1000" />
      <parameter constant="true" id="R_TYRtm_lower_bound" sboTerm="SBO:0000625" units="mmol_per_gDW_per_hr" value="-1000" />
      <parameter constant="true" id="R_UDPtm_upper_bound" sboTerm="SBO:0000625" units="mmol_per_gDW_per_hr" value="1000" />
      <parameter constant="true" id="R_UDPtm_lower_bound" sboTerm="SBO:0000625" units="mmol_per_gDW_per_hr" value="-1000" />
      <parameter constant="true" id="R_URATEtm_upper_bound" sboTerm="SBO:0000625" units="mmol_per_gDW_per_hr" value="1000" />
      <parameter constant="true" id="R_URATEtm_lower_bound" sboTerm="SBO:0000625" units="mmol_per_gDW_per_hr" value="-1000" />
      <parameter constant="true" id="R_UREAtm_upper_bound" sboTerm="SBO:0000625" units="mmol_per_gDW_per_hr" value="1000" />
      <parameter constant="true" id="R_UREAtm_lower_bound" sboTerm="SBO:0000625" units="mmol_per_gDW_per_hr" value="-1000" />
      <parameter constant="true" id="R_UTPtm_upper_bound" sboTerm="SBO:0000625" units="mmol_per_gDW_per_hr" value="1000" />
      <parameter constant="true" id="R_UTPtm_lower_bound" sboTerm="SBO:0000625" units="mmol_per_gDW_per_hr" value="-1000" />
      <parameter constant="true" id="R_VALtm_upper_bound" sboTerm="SBO:0000625" units="mmol_per_gDW_per_hr" value="1000" />
      <parameter constant="true" id="R_VALtm_lower_bound" sboTerm="SBO:0000625" units="mmol_per_gDW_per_hr" value="-1000" />
      <parameter constant="true" id="R_2DHPtn_upper_bound" sboTerm="SBO:0000625" units="mmol_per_gDW_per_hr" value="1000" />
      <parameter constant="true" id="R_2DHPtn_lower_bound" sboTerm="SBO:0000625" units="mmol_per_gDW_per_hr" value="-1000" />
      <parameter constant="true" id="R_AHCYStn_upper_bound" sboTerm="SBO:0000625" units="mmol_per_gDW_per_hr" value="1000" />
      <parameter constant="true" id="R_AHCYStn_lower_bound" sboTerm="SBO:0000625" units="mmol_per_gDW_per_hr" value="-1000" />
      <parameter constant="true" id="R_AMETtn_upper_bound" sboTerm="SBO:0000625" units="mmol_per_gDW_per_hr" value="1000" />
      <parameter constant="true" id="R_AMETtn_lower_bound" sboTerm="SBO:0000625" units="mmol_per_gDW_per_hr" value="-1000" />
      <parameter constant="true" id="R_AMPtn_upper_bound" sboTerm="SBO:0000625" units="mmol_per_gDW_per_hr" value="1000" />
      <parameter constant="true" id="R_AMPtn_lower_bound" sboTerm="SBO:0000625" units="mmol_per_gDW_per_hr" value="-1000" />
      <parameter constant="true" id="R_APStn_upper_bound" sboTerm="SBO:0000625" units="mmol_per_gDW_per_hr" value="1000" />
      <parameter constant="true" id="R_APStn_lower_bound" sboTerm="SBO:0000625" units="mmol_per_gDW_per_hr" value="-1000" />
      <parameter constant="true" id="R_GMPtn_upper_bound" sboTerm="SBO:0000625" units="mmol_per_gDW_per_hr" value="1000" />
      <parameter constant="true" id="R_GMPtn_lower_bound" sboTerm="SBO:0000625" units="mmol_per_gDW_per_hr" value="-1000" />
      <parameter constant="true" id="R_H2O2tn_upper_bound" sboTerm="SBO:0000625" units="mmol_per_gDW_per_hr" value="1000" />
      <parameter constant="true" id="R_H2O2tn_lower_bound" sboTerm="SBO:0000625" units="mmol_per_gDW_per_hr" value="-1000" />
      <parameter constant="true" id="R_H2Otn_upper_bound" sboTerm="SBO:0000625" units="mmol_per_gDW_per_hr" value="1000" />
      <parameter constant="true" id="R_H2Otn_lower_bound" sboTerm="SBO:0000625" units="mmol_per_gDW_per_hr" value="-1000" />
      <parameter constant="true" id="R_NADtn_upper_bound" sboTerm="SBO:0000625" units="mmol_per_gDW_per_hr" value="1000" />
      <parameter constant="true" id="R_NH4tn_upper_bound" sboTerm="SBO:0000625" units="mmol_per_gDW_per_hr" value="1000" />
      <parameter constant="true" id="R_NH4tn_lower_bound" sboTerm="SBO:0000625" units="mmol_per_gDW_per_hr" value="-1000" />
      <parameter constant="true" id="R_O2tnr_upper_bound" sboTerm="SBO:0000625" units="mmol_per_gDW_per_hr" value="1000" />
      <parameter constant="true" id="R_O2tnr_lower_bound" sboTerm="SBO:0000625" units="mmol_per_gDW_per_hr" value="-1000" />
      <parameter constant="true" id="R_PItn_upper_bound" sboTerm="SBO:0000625" units="mmol_per_gDW_per_hr" value="1000" />
      <parameter constant="true" id="R_PItn_lower_bound" sboTerm="SBO:0000625" units="mmol_per_gDW_per_hr" value="-1000" />
      <parameter constant="true" id="R_SO4tn_upper_bound" sboTerm="SBO:0000625" units="mmol_per_gDW_per_hr" value="1000" />
      <parameter constant="true" id="R_SO4tn_lower_bound" sboTerm="SBO:0000625" units="mmol_per_gDW_per_hr" value="-1000" />
      <parameter constant="true" id="R_UDPGtni_upper_bound" sboTerm="SBO:0000625" units="mmol_per_gDW_per_hr" value="1000" />
      <parameter constant="true" id="R_UDPtn_upper_bound" sboTerm="SBO:0000625" units="mmol_per_gDW_per_hr" value="1000" />
      <parameter constant="true" id="R_UDPtn_lower_bound" sboTerm="SBO:0000625" units="mmol_per_gDW_per_hr" value="-1000" />
      <parameter constant="true" id="R_ACAROtu_upper_bound" sboTerm="SBO:0000625" units="mmol_per_gDW_per_hr" value="1000" />
      <parameter constant="true" id="R_ACAROtu_lower_bound" sboTerm="SBO:0000625" units="mmol_per_gDW_per_hr" value="-1000" />
      <parameter constant="true" id="R_CAROtu_upper_bound" sboTerm="SBO:0000625" units="mmol_per_gDW_per_hr" value="1000" />
      <parameter constant="true" id="R_CAROtu_lower_bound" sboTerm="SBO:0000625" units="mmol_per_gDW_per_hr" value="-1000" />
      <parameter constant="true" id="R_CHLAtu_upper_bound" sboTerm="SBO:0000625" units="mmol_per_gDW_per_hr" value="1000" />
      <parameter constant="true" id="R_CHLAtu_lower_bound" sboTerm="SBO:0000625" units="mmol_per_gDW_per_hr" value="-1000" />
      <parameter constant="true" id="R_CHLDA1tu_upper_bound" sboTerm="SBO:0000625" units="mmol_per_gDW_per_hr" value="1000" />
      <parameter constant="true" id="R_CHLDA2tu_upper_bound" sboTerm="SBO:0000625" units="mmol_per_gDW_per_hr" value="1000" />
      <parameter constant="true" id="R_CHLDBtu_upper_bound" sboTerm="SBO:0000625" units="mmol_per_gDW_per_hr" value="1000" />
      <parameter constant="true" id="R_CHLDBtu_lower_bound" sboTerm="SBO:0000625" units="mmol_per_gDW_per_hr" value="-1000" />
      <parameter constant="true" id="R_GCAROtu_upper_bound" sboTerm="SBO:0000625" units="mmol_per_gDW_per_hr" value="1000" />
      <parameter constant="true" id="R_GCAROtu_lower_bound" sboTerm="SBO:0000625" units="mmol_per_gDW_per_hr" value="-1000" />
      <parameter constant="true" id="R_GGDPtu_upper_bound" sboTerm="SBO:0000625" units="mmol_per_gDW_per_hr" value="1000" />
      <parameter constant="true" id="R_GGDPtu_lower_bound" sboTerm="SBO:0000625" units="mmol_per_gDW_per_hr" value="-1000" />
      <parameter constant="true" id="R_GTHOXtu_upper_bound" sboTerm="SBO:0000625" units="mmol_per_gDW_per_hr" value="1000" />
      <parameter constant="true" id="R_GTHOXtu_lower_bound" sboTerm="SBO:0000625" units="mmol_per_gDW_per_hr" value="-1000" />
      <parameter constant="true" id="R_GTHRDtu_upper_bound" sboTerm="SBO:0000625" units="mmol_per_gDW_per_hr" value="1000" />
      <parameter constant="true" id="R_GTHRDtu_lower_bound" sboTerm="SBO:0000625" units="mmol_per_gDW_per_hr" value="-1000" />
      <parameter constant="true" id="R_H2Othu_upper_bound" sboTerm="SBO:0000625" units="mmol_per_gDW_per_hr" value="1000" />
      <parameter constant="true" id="R_H2Othu_lower_bound" sboTerm="SBO:0000625" units="mmol_per_gDW_per_hr" value="-1000" />
      <parameter constant="true" id="R_Htu_upper_bound" sboTerm="SBO:0000625" units="mmol_per_gDW_per_hr" value="1000" />
      <parameter constant="true" id="R_Htu_lower_bound" sboTerm="SBO:0000625" units="mmol_per_gDW_per_hr" value="-1000" />
      <parameter constant="true" id="R_MG2tu_upper_bound" sboTerm="SBO:0000625" units="mmol_per_gDW_per_hr" value="1000" />
      <parameter constant="true" id="R_MG2tu_lower_bound" sboTerm="SBO:0000625" units="mmol_per_gDW_per_hr" value="-1000" />
      <parameter constant="true" id="R_NADPHtu_upper_bound" sboTerm="SBO:0000625" units="mmol_per_gDW_per_hr" value="1000" />
      <parameter constant="true" id="R_NADPHtu_lower_bound" sboTerm="SBO:0000625" units="mmol_per_gDW_per_hr" value="-1000" />
      <parameter constant="true" id="R_NADPtu_upper_bound" sboTerm="SBO:0000625" units="mmol_per_gDW_per_hr" value="1000" />
      <parameter constant="true" id="R_NADPtu_lower_bound" sboTerm="SBO:0000625" units="mmol_per_gDW_per_hr" value="-1000" />
      <parameter constant="true" id="R_O2trhu_upper_bound" sboTerm="SBO:0000625" units="mmol_per_gDW_per_hr" value="1000" />
      <parameter constant="true" id="R_O2trhu_lower_bound" sboTerm="SBO:0000625" units="mmol_per_gDW_per_hr" value="-1000" />
      <parameter constant="true" id="R_PDPtu_upper_bound" sboTerm="SBO:0000625" units="mmol_per_gDW_per_hr" value="1000" />
      <parameter constant="true" id="R_PDPtu_lower_bound" sboTerm="SBO:0000625" units="mmol_per_gDW_per_hr" value="-1000" />
      <parameter constant="true" id="R_PPItu_upper_bound" sboTerm="SBO:0000625" units="mmol_per_gDW_per_hr" value="1000" />
      <parameter constant="true" id="R_PPItu_lower_bound" sboTerm="SBO:0000625" units="mmol_per_gDW_per_hr" value="-1000" />
      <parameter constant="true" id="R_AAT_upper_bound" sboTerm="SBO:0000625" units="mmol_per_gDW_per_hr" value="1000" />
      <parameter constant="true" id="R_AAT_lower_bound" sboTerm="SBO:0000625" units="mmol_per_gDW_per_hr" value="-1000" />
      <parameter constant="true" id="R_ALATL_upper_bound" sboTerm="SBO:0000625" units="mmol_per_gDW_per_hr" value="1000" />
      <parameter constant="true" id="R_ASNTL_upper_bound" sboTerm="SBO:0000625" units="mmol_per_gDW_per_hr" value="1000" />
      <parameter constant="true" id="R_ASPO_upper_bound" sboTerm="SBO:0000625" units="mmol_per_gDW_per_hr" value="1000" />
      <parameter constant="true" id="R_ASPOm_upper_bound" sboTerm="SBO:0000625" units="mmol_per_gDW_per_hr" value="1000" />
      <parameter constant="true" id="R_ASPTL_upper_bound" sboTerm="SBO:0000625" units="mmol_per_gDW_per_hr" value="1000" />
      <parameter constant="true" id="R_AGAT_upper_bound" sboTerm="SBO:0000625" units="mmol_per_gDW_per_hr" value="1000" />
      <parameter constant="true" id="R_AGATx_upper_bound" sboTerm="SBO:0000625" units="mmol_per_gDW_per_hr" value="1000" />
      <parameter constant="true" id="R_ASPATh_upper_bound" sboTerm="SBO:0000625" units="mmol_per_gDW_per_hr" value="1000" />
      <parameter constant="true" id="R_ASPATh_lower_bound" sboTerm="SBO:0000625" units="mmol_per_gDW_per_hr" value="-1000" />
      <parameter constant="true" id="R_ASPS_upper_bound" sboTerm="SBO:0000625" units="mmol_per_gDW_per_hr" value="1000" />
      <parameter constant="true" id="R_ASPSE_upper_bound" sboTerm="SBO:0000625" units="mmol_per_gDW_per_hr" value="1000" />
      <parameter constant="true" id="R_AAPT_upper_bound" sboTerm="SBO:0000625" units="mmol_per_gDW_per_hr" value="1000" />
      <parameter constant="true" id="R_ACGAM6PSi_upper_bound" sboTerm="SBO:0000625" units="mmol_per_gDW_per_hr" value="1000" />
      <parameter constant="true" id="R_ACGAMPM_upper_bound" sboTerm="SBO:0000625" units="mmol_per_gDW_per_hr" value="1000" />
      <parameter constant="true" id="R_ACGAMPM_lower_bound" sboTerm="SBO:0000625" units="mmol_per_gDW_per_hr" value="-1000" />
      <parameter constant="true" id="R_G6PDA_upper_bound" sboTerm="SBO:0000625" units="mmol_per_gDW_per_hr" value="1000" />
      <parameter constant="true" id="R_G6PDA_lower_bound" sboTerm="SBO:0000625" units="mmol_per_gDW_per_hr" value="-1000" />
      <parameter constant="true" id="R_GF6PTA_upper_bound" sboTerm="SBO:0000625" units="mmol_per_gDW_per_hr" value="1000" />
      <parameter constant="true" id="R_UA4E_upper_bound" sboTerm="SBO:0000625" units="mmol_per_gDW_per_hr" value="1000" />
      <parameter constant="true" id="R_UA4E_lower_bound" sboTerm="SBO:0000625" units="mmol_per_gDW_per_hr" value="-1000" />
      <parameter constant="true" id="R_UAD_upper_bound" sboTerm="SBO:0000625" units="mmol_per_gDW_per_hr" value="1000" />
      <parameter constant="true" id="R_UDPACGLP_upper_bound" sboTerm="SBO:0000625" units="mmol_per_gDW_per_hr" value="1000" />
      <parameter constant="true" id="R_UDPACGLP_lower_bound" sboTerm="SBO:0000625" units="mmol_per_gDW_per_hr" value="-1000" />
      <parameter constant="true" id="R_UDPGALOR_upper_bound" sboTerm="SBO:0000625" units="mmol_per_gDW_per_hr" value="1000" />
      <parameter constant="true" id="R_UMPU_upper_bound" sboTerm="SBO:0000625" units="mmol_per_gDW_per_hr" value="1000" />
      <parameter constant="true" id="R_AAAT_upper_bound" sboTerm="SBO:0000625" units="mmol_per_gDW_per_hr" value="1000" />
      <parameter constant="true" id="R_AABHH_upper_bound" sboTerm="SBO:0000625" units="mmol_per_gDW_per_hr" value="1000" />
      <parameter constant="true" id="R_AGGPR_upper_bound" sboTerm="SBO:0000625" units="mmol_per_gDW_per_hr" value="1000" />
      <parameter constant="true" id="R_AGK_upper_bound" sboTerm="SBO:0000625" units="mmol_per_gDW_per_hr" value="1000" />
      <parameter constant="true" id="R_AODAA_upper_bound" sboTerm="SBO:0000625" units="mmol_per_gDW_per_hr" value="1000" />
      <parameter constant="true" id="R_AOTA_upper_bound" sboTerm="SBO:0000625" units="mmol_per_gDW_per_hr" value="1000" />
      <parameter constant="true" id="R_AOTA_lower_bound" sboTerm="SBO:0000625" units="mmol_per_gDW_per_hr" value="-1000" />
      <parameter constant="true" id="R_AOTAm_upper_bound" sboTerm="SBO:0000625" units="mmol_per_gDW_per_hr" value="1000" />
      <parameter constant="true" id="R_AOTAm_lower_bound" sboTerm="SBO:0000625" units="mmol_per_gDW_per_hr" value="-1000" />
      <parameter constant="true" id="R_ARGDI_upper_bound" sboTerm="SBO:0000625" units="mmol_per_gDW_per_hr" value="1000" />
      <parameter constant="true" id="R_ARGT_upper_bound" sboTerm="SBO:0000625" units="mmol_per_gDW_per_hr" value="1000" />
      <parameter constant="true" id="R_G5DH_upper_bound" sboTerm="SBO:0000625" units="mmol_per_gDW_per_hr" value="1000" />
      <parameter constant="true" id="R_G5DHm_upper_bound" sboTerm="SBO:0000625" units="mmol_per_gDW_per_hr" value="1000" />
      <parameter constant="true" id="R_G5DHx_upper_bound" sboTerm="SBO:0000625" units="mmol_per_gDW_per_hr" value="1000" />
      <parameter constant="true" id="R_GACT_upper_bound" sboTerm="SBO:0000625" units="mmol_per_gDW_per_hr" value="1000" />
      <parameter constant="true" id="R_GACT_lower_bound" sboTerm="SBO:0000625" units="mmol_per_gDW_per_hr" value="-1000" />
      <parameter constant="true" id="R_GSC_upper_bound" sboTerm="SBO:0000625" units="mmol_per_gDW_per_hr" value="1000" />
      <parameter constant="true" id="R_GSC_lower_bound" sboTerm="SBO:0000625" units="mmol_per_gDW_per_hr" value="-1000" />
      <parameter constant="true" id="R_NOS_upper_bound" sboTerm="SBO:0000625" units="mmol_per_gDW_per_hr" value="1000" />
      <parameter constant="true" id="R_NOS1_upper_bound" sboTerm="SBO:0000625" units="mmol_per_gDW_per_hr" value="1000" />
      <parameter constant="true" id="R_NOS2_upper_bound" sboTerm="SBO:0000625" units="mmol_per_gDW_per_hr" value="1000" />
      <parameter constant="true" id="R_ORNTArm_upper_bound" sboTerm="SBO:0000625" units="mmol_per_gDW_per_hr" value="1000" />
      <parameter constant="true" id="R_ORNTArm_lower_bound" sboTerm="SBO:0000625" units="mmol_per_gDW_per_hr" value="-1000" />
      <parameter constant="true" id="R_P5CR_upper_bound" sboTerm="SBO:0000625" units="mmol_per_gDW_per_hr" value="1000" />
      <parameter constant="true" id="R_P5CRm_upper_bound" sboTerm="SBO:0000625" units="mmol_per_gDW_per_hr" value="1000" />
      <parameter constant="true" id="R_PROTL_upper_bound" sboTerm="SBO:0000625" units="mmol_per_gDW_per_hr" value="1000" />
      <parameter constant="true" id="R_ARGSL_upper_bound" sboTerm="SBO:0000625" units="mmol_per_gDW_per_hr" value="1000" />
      <parameter constant="true" id="R_ARGSL_lower_bound" sboTerm="SBO:0000625" units="mmol_per_gDW_per_hr" value="-1000" />
      <parameter constant="true" id="R_ARGSS_upper_bound" sboTerm="SBO:0000625" units="mmol_per_gDW_per_hr" value="1000" />
      <parameter constant="true" id="R_GLU5K_upper_bound" sboTerm="SBO:0000625" units="mmol_per_gDW_per_hr" value="1000" />
      <parameter constant="true" id="R_OCT_upper_bound" sboTerm="SBO:0000625" units="mmol_per_gDW_per_hr" value="1000" />
      <parameter constant="true" id="R_OCT_lower_bound" sboTerm="SBO:0000625" units="mmol_per_gDW_per_hr" value="-1000" />
      <parameter constant="true" id="R_OCTh_upper_bound" sboTerm="SBO:0000625" units="mmol_per_gDW_per_hr" value="1000" />
      <parameter constant="true" id="R_OCTh_lower_bound" sboTerm="SBO:0000625" units="mmol_per_gDW_per_hr" value="-1000" />
      <parameter constant="true" id="R_OCTm_upper_bound" sboTerm="SBO:0000625" units="mmol_per_gDW_per_hr" value="1000" />
      <parameter constant="true" id="R_OCTm_lower_bound" sboTerm="SBO:0000625" units="mmol_per_gDW_per_hr" value="-1000" />
      <parameter constant="true" id="R_ASCBOR_upper_bound" sboTerm="SBO:0000625" units="mmol_per_gDW_per_hr" value="1000" />
      <parameter constant="true" id="R_GTHDHu_upper_bound" sboTerm="SBO:0000625" units="mmol_per_gDW_per_hr" value="1000" />
      <parameter constant="true" id="R_UDPGLCURH_upper_bound" sboTerm="SBO:0000625" units="mmol_per_gDW_per_hr" value="1000" />
      <parameter constant="true" id="R_APOR_upper_bound" sboTerm="SBO:0000625" units="mmol_per_gDW_per_hr" value="1000" />
      <parameter constant="true" id="R_ASAPT_upper_bound" sboTerm="SBO:0000625" units="mmol_per_gDW_per_hr" value="1000" />
      <parameter constant="true" id="R_ASAPT_lower_bound" sboTerm="SBO:0000625" units="mmol_per_gDW_per_hr" value="-1000" />
      <parameter constant="true" id="R_BADP_upper_bound" sboTerm="SBO:0000625" units="mmol_per_gDW_per_hr" value="1000" />
      <parameter constant="true" id="R_HIDP_upper_bound" sboTerm="SBO:0000625" units="mmol_per_gDW_per_hr" value="1000" />
      <parameter constant="true" id="R_PAO_upper_bound" sboTerm="SBO:0000625" units="mmol_per_gDW_per_hr" value="1000" />
      <parameter constant="true" id="R_PBAL_upper_bound" sboTerm="SBO:0000625" units="mmol_per_gDW_per_hr" value="1000" />
      <parameter constant="true" id="R_PPCOAOm_upper_bound" sboTerm="SBO:0000625" units="mmol_per_gDW_per_hr" value="1000" />
      <parameter constant="true" id="R_PPCOAOm_lower_bound" sboTerm="SBO:0000625" units="mmol_per_gDW_per_hr" value="-1000" />
      <parameter constant="true" id="R_SPDH_upper_bound" sboTerm="SBO:0000625" units="mmol_per_gDW_per_hr" value="1000" />
      <parameter constant="true" id="R_BUPN_upper_bound" sboTerm="SBO:0000625" units="mmol_per_gDW_per_hr" value="1000" />
      <parameter constant="true" id="R_DHDH_upper_bound" sboTerm="SBO:0000625" units="mmol_per_gDW_per_hr" value="1000" />
      <parameter constant="true" id="R_DHDH_lower_bound" sboTerm="SBO:0000625" units="mmol_per_gDW_per_hr" value="-1000" />
      <parameter constant="true" id="R_DHPD_upper_bound" sboTerm="SBO:0000625" units="mmol_per_gDW_per_hr" value="1000" />
      <parameter constant="true" id="R_DHPD_lower_bound" sboTerm="SBO:0000625" units="mmol_per_gDW_per_hr" value="-1000" />
      <parameter constant="true" id="R_44MZYMMO_upper_bound" sboTerm="SBO:0000625" units="mmol_per_gDW_per_hr" value="1000" />
      <parameter constant="true" id="R_44MZYMMO_lower_bound" sboTerm="SBO:0000625" units="mmol_per_gDW_per_hr" value="-1000" />
      <parameter constant="true" id="R_44MZYMOR_upper_bound" sboTerm="SBO:0000625" units="mmol_per_gDW_per_hr" value="1000" />
      <parameter constant="true" id="R_44MZYMOR_lower_bound" sboTerm="SBO:0000625" units="mmol_per_gDW_per_hr" value="-1000" />
      <parameter constant="true" id="R_4MZYMCODH_upper_bound" sboTerm="SBO:0000625" units="mmol_per_gDW_per_hr" value="1000" />
      <parameter constant="true" id="R_4MZYMDM_upper_bound" sboTerm="SBO:0000625" units="mmol_per_gDW_per_hr" value="1000" />
      <parameter constant="true" id="R_4MZYMDM_lower_bound" sboTerm="SBO:0000625" units="mmol_per_gDW_per_hr" value="-1000" />
      <parameter constant="true" id="R_4MZYMR_upper_bound" sboTerm="SBO:0000625" units="mmol_per_gDW_per_hr" value="1000" />
      <parameter constant="true" id="R_4MZYMR_lower_bound" sboTerm="SBO:0000625" units="mmol_per_gDW_per_hr" value="-1000" />
      <parameter constant="true" id="R_CADMO_upper_bound" sboTerm="SBO:0000625" units="mmol_per_gDW_per_hr" value="1000" />
      <parameter constant="true" id="R_CADMO_lower_bound" sboTerm="SBO:0000625" units="mmol_per_gDW_per_hr" value="-1000" />
      <parameter constant="true" id="R_CADS_upper_bound" sboTerm="SBO:0000625" units="mmol_per_gDW_per_hr" value="1000" />
      <parameter constant="true" id="R_CADS_lower_bound" sboTerm="SBO:0000625" units="mmol_per_gDW_per_hr" value="-1000" />
      <parameter constant="true" id="R_CAS_upper_bound" sboTerm="SBO:0000625" units="mmol_per_gDW_per_hr" value="1000" />
      <parameter constant="true" id="R_CAS_lower_bound" sboTerm="SBO:0000625" units="mmol_per_gDW_per_hr" value="-1000" />
      <parameter constant="true" id="R_CHLSTD78I_upper_bound" sboTerm="SBO:0000625" units="mmol_per_gDW_per_hr" value="1000" />
      <parameter constant="true" id="R_CHLSTI_upper_bound" sboTerm="SBO:0000625" units="mmol_per_gDW_per_hr" value="1000" />
      <parameter constant="true" id="R_CHLSTR_upper_bound" sboTerm="SBO:0000625" units="mmol_per_gDW_per_hr" value="1000" />
      <parameter constant="true" id="R_CMK_upper_bound" sboTerm="SBO:0000625" units="mmol_per_gDW_per_hr" value="1000" />
      <parameter constant="true" id="R_CMS_upper_bound" sboTerm="SBO:0000625" units="mmol_per_gDW_per_hr" value="1000" />
      <parameter constant="true" id="R_CMS_lower_bound" sboTerm="SBO:0000625" units="mmol_per_gDW_per_hr" value="-1000" />
      <parameter constant="true" id="R_CYARTMT_upper_bound" sboTerm="SBO:0000625" units="mmol_per_gDW_per_hr" value="1000" />
      <parameter constant="true" id="R_CYARTMT_lower_bound" sboTerm="SBO:0000625" units="mmol_per_gDW_per_hr" value="-1000" />
      <parameter constant="true" id="R_CYEUOLCYCI_upper_bound" sboTerm="SBO:0000625" units="mmol_per_gDW_per_hr" value="1000" />
      <parameter constant="true" id="R_CYEUOLCYCI_lower_bound" sboTerm="SBO:0000625" units="mmol_per_gDW_per_hr" value="-1000" />
      <parameter constant="true" id="R_CYEUOLS_upper_bound" sboTerm="SBO:0000625" units="mmol_per_gDW_per_hr" value="1000" />
      <parameter constant="true" id="R_CYEUOLS_lower_bound" sboTerm="SBO:0000625" units="mmol_per_gDW_per_hr" value="-1000" />
      <parameter constant="true" id="R_DDSMSTOLD_upper_bound" sboTerm="SBO:0000625" units="mmol_per_gDW_per_hr" value="1000" />
      <parameter constant="true" id="R_DDSMSTOLD_lower_bound" sboTerm="SBO:0000625" units="mmol_per_gDW_per_hr" value="-1000" />
      <parameter constant="true" id="R_DDSMSTOLR_upper_bound" sboTerm="SBO:0000625" units="mmol_per_gDW_per_hr" value="1000" />
      <parameter constant="true" id="R_DSMSTOLD_upper_bound" sboTerm="SBO:0000625" units="mmol_per_gDW_per_hr" value="1000" />
      <parameter constant="true" id="R_DSMSTOLD_lower_bound" sboTerm="SBO:0000625" units="mmol_per_gDW_per_hr" value="-1000" />
      <parameter constant="true" id="R_DSMSTOLR_upper_bound" sboTerm="SBO:0000625" units="mmol_per_gDW_per_hr" value="1000" />
      <parameter constant="true" id="R_DXRI_upper_bound" sboTerm="SBO:0000625" units="mmol_per_gDW_per_hr" value="1000" />
      <parameter constant="true" id="R_DXRI_lower_bound" sboTerm="SBO:0000625" units="mmol_per_gDW_per_hr" value="-1000" />
      <parameter constant="true" id="R_DXS_upper_bound" sboTerm="SBO:0000625" units="mmol_per_gDW_per_hr" value="1000" />
      <parameter constant="true" id="R_FPPS_upper_bound" sboTerm="SBO:0000625" units="mmol_per_gDW_per_hr" value="1000" />
      <parameter constant="true" id="R_FPPSh_upper_bound" sboTerm="SBO:0000625" units="mmol_per_gDW_per_hr" value="1000" />
      <parameter constant="true" id="R_GGDR_upper_bound" sboTerm="SBO:0000625" units="mmol_per_gDW_per_hr" value="1000" />
      <parameter constant="true" id="R_GGDR_lower_bound" sboTerm="SBO:0000625" units="mmol_per_gDW_per_hr" value="-1000" />
      <parameter constant="true" id="R_GGPS_upper_bound" sboTerm="SBO:0000625" units="mmol_per_gDW_per_hr" value="1000" />
      <parameter constant="true" id="R_GPPS_upper_bound" sboTerm="SBO:0000625" units="mmol_per_gDW_per_hr" value="1000" />
      <parameter constant="true" id="R_GPPSh_upper_bound" sboTerm="SBO:0000625" units="mmol_per_gDW_per_hr" value="1000" />
      <parameter constant="true" id="R_HDS_upper_bound" sboTerm="SBO:0000625" units="mmol_per_gDW_per_hr" value="1000" />
      <parameter constant="true" id="R_HDS_lower_bound" sboTerm="SBO:0000625" units="mmol_per_gDW_per_hr" value="-1000" />
      <parameter constant="true" id="R_HPT_upper_bound" sboTerm="SBO:0000625" units="mmol_per_gDW_per_hr" value="1000" />
      <parameter constant="true" id="R_IDI_upper_bound" sboTerm="SBO:0000625" units="mmol_per_gDW_per_hr" value="1000" />
      <parameter constant="true" id="R_IDIh_upper_bound" sboTerm="SBO:0000625" units="mmol_per_gDW_per_hr" value="1000" />
      <parameter constant="true" id="R_IDS1_upper_bound" sboTerm="SBO:0000625" units="mmol_per_gDW_per_hr" value="1000" />
      <parameter constant="true" id="R_IDS2_upper_bound" sboTerm="SBO:0000625" units="mmol_per_gDW_per_hr" value="1000" />
      <parameter constant="true" id="R_LNS14DM_upper_bound" sboTerm="SBO:0000625" units="mmol_per_gDW_per_hr" value="1000" />
      <parameter constant="true" id="R_LNS14DM_lower_bound" sboTerm="SBO:0000625" units="mmol_per_gDW_per_hr" value="-1000" />
      <parameter constant="true" id="R_LS_upper_bound" sboTerm="SBO:0000625" units="mmol_per_gDW_per_hr" value="1000" />
      <parameter constant="true" id="R_LS_lower_bound" sboTerm="SBO:0000625" units="mmol_per_gDW_per_hr" value="-1000" />
      <parameter constant="true" id="R_LTHSTRLOR_upper_bound" sboTerm="SBO:0000625" units="mmol_per_gDW_per_hr" value="1000" />
      <parameter constant="true" id="R_MCS_upper_bound" sboTerm="SBO:0000625" units="mmol_per_gDW_per_hr" value="1000" />
      <parameter constant="true" id="R_MCS_lower_bound" sboTerm="SBO:0000625" units="mmol_per_gDW_per_hr" value="-1000" />
      <parameter constant="true" id="R_MERGTROLR_upper_bound" sboTerm="SBO:0000625" units="mmol_per_gDW_per_hr" value="1000" />
      <parameter constant="true" id="R_MERGTROLR_lower_bound" sboTerm="SBO:0000625" units="mmol_per_gDW_per_hr" value="-1000" />
      <parameter constant="true" id="R_MPQMT_upper_bound" sboTerm="SBO:0000625" units="mmol_per_gDW_per_hr" value="1000" />
      <parameter constant="true" id="R_MPQMT_lower_bound" sboTerm="SBO:0000625" units="mmol_per_gDW_per_hr" value="-1000" />
      <parameter constant="true" id="R_OBFOOLOR_upper_bound" sboTerm="SBO:0000625" units="mmol_per_gDW_per_hr" value="1000" />
      <parameter constant="true" id="R_PSPPS_upper_bound" sboTerm="SBO:0000625" units="mmol_per_gDW_per_hr" value="1000" />
      <parameter constant="true" id="R_SMO_upper_bound" sboTerm="SBO:0000625" units="mmol_per_gDW_per_hr" value="1000" />
      <parameter constant="true" id="R_SMO_lower_bound" sboTerm="SBO:0000625" units="mmol_per_gDW_per_hr" value="-1000" />
      <parameter constant="true" id="R_SS_upper_bound" sboTerm="SBO:0000625" units="mmol_per_gDW_per_hr" value="1000" />
      <parameter constant="true" id="R_TCYD_upper_bound" sboTerm="SBO:0000625" units="mmol_per_gDW_per_hr" value="1000" />
      <parameter constant="true" id="R_TCYG_upper_bound" sboTerm="SBO:0000625" units="mmol_per_gDW_per_hr" value="1000" />
      <parameter constant="true" id="R_TMTB_upper_bound" sboTerm="SBO:0000625" units="mmol_per_gDW_per_hr" value="1000" />
      <parameter constant="true" id="R_TMTD_upper_bound" sboTerm="SBO:0000625" units="mmol_per_gDW_per_hr" value="1000" />
      <parameter constant="true" id="R_TMTG_upper_bound" sboTerm="SBO:0000625" units="mmol_per_gDW_per_hr" value="1000" />
      <parameter constant="true" id="R_VITD3S_upper_bound" sboTerm="SBO:0000625" units="mmol_per_gDW_per_hr" value="1000" />
      <parameter constant="true" id="R_ZYMSTR_upper_bound" sboTerm="SBO:0000625" units="mmol_per_gDW_per_hr" value="1000" />
      <parameter constant="true" id="R_3OACOAR_upper_bound" sboTerm="SBO:0000625" units="mmol_per_gDW_per_hr" value="1000" />
      <parameter constant="true" id="R_3OACOAS_upper_bound" sboTerm="SBO:0000625" units="mmol_per_gDW_per_hr" value="1000" />
      <parameter constant="true" id="R_COA1819ZD9DS_upper_bound" sboTerm="SBO:0000625" units="mmol_per_gDW_per_hr" value="1000" />
      <parameter constant="true" id="R_ECOAH8_upper_bound" sboTerm="SBO:0000625" units="mmol_per_gDW_per_hr" value="1000" />
      <parameter constant="true" id="R_ECOAR_upper_bound" sboTerm="SBO:0000625" units="mmol_per_gDW_per_hr" value="1000" />
      <parameter constant="true" id="R_FACOAE160_upper_bound" sboTerm="SBO:0000625" units="mmol_per_gDW_per_hr" value="1000" />
      <parameter constant="true" id="R_FACOAE180_upper_bound" sboTerm="SBO:0000625" units="mmol_per_gDW_per_hr" value="1000" />
      <parameter constant="true" id="R_FACOAE1819Z_upper_bound" sboTerm="SBO:0000625" units="mmol_per_gDW_per_hr" value="1000" />
      <parameter constant="true" id="R_FACOAE1829Z12Z_upper_bound" sboTerm="SBO:0000625" units="mmol_per_gDW_per_hr" value="1000" />
      <parameter constant="true" id="R_FACOAE1836Z9Z12Z_upper_bound" sboTerm="SBO:0000625" units="mmol_per_gDW_per_hr" value="1000" />
      <parameter constant="true" id="R_FACOAE1839Z12Z15Z_upper_bound" sboTerm="SBO:0000625" units="mmol_per_gDW_per_hr" value="1000" />
      <parameter constant="true" id="R_LNLCCOAOR_upper_bound" sboTerm="SBO:0000625" units="mmol_per_gDW_per_hr" value="1000" />
      <parameter constant="true" id="R_APLh_upper_bound" sboTerm="SBO:0000625" units="mmol_per_gDW_per_hr" value="1000" />
      <parameter constant="true" id="R_APLm_upper_bound" sboTerm="SBO:0000625" units="mmol_per_gDW_per_hr" value="1000" />
      <parameter constant="true" id="R_BCACT_upper_bound" sboTerm="SBO:0000625" units="mmol_per_gDW_per_hr" value="1000" />
      <parameter constant="true" id="R_BCACT_lower_bound" sboTerm="SBO:0000625" units="mmol_per_gDW_per_hr" value="-1000" />
      <parameter constant="true" id="R_BCOR_upper_bound" sboTerm="SBO:0000625" units="mmol_per_gDW_per_hr" value="1000" />
      <parameter constant="true" id="R_BCOR_lower_bound" sboTerm="SBO:0000625" units="mmol_per_gDW_per_hr" value="-1000" />
      <parameter constant="true" id="R_BNOR_upper_bound" sboTerm="SBO:0000625" units="mmol_per_gDW_per_hr" value="1000" />
      <parameter constant="true" id="R_BNORh_upper_bound" sboTerm="SBO:0000625" units="mmol_per_gDW_per_hr" value="1000" />
      <parameter constant="true" id="R_BTS_upper_bound" sboTerm="SBO:0000625" units="mmol_per_gDW_per_hr" value="1000" />
      <parameter constant="true" id="R_BTS_LPAREN_nadph_RPAREN__upper_bound" sboTerm="SBO:0000625" units="mmol_per_gDW_per_hr" value="1000" />
      <parameter constant="true" id="R_HBCHL_upper_bound" sboTerm="SBO:0000625" units="mmol_per_gDW_per_hr" value="1000" />
      <parameter constant="true" id="R_HBCHL_lower_bound" sboTerm="SBO:0000625" units="mmol_per_gDW_per_hr" value="-1000" />
      <parameter constant="true" id="R_HBCHLm_upper_bound" sboTerm="SBO:0000625" units="mmol_per_gDW_per_hr" value="1000" />
      <parameter constant="true" id="R_HBCHLm_lower_bound" sboTerm="SBO:0000625" units="mmol_per_gDW_per_hr" value="-1000" />
      <parameter constant="true" id="R_HBCHLR_upper_bound" sboTerm="SBO:0000625" units="mmol_per_gDW_per_hr" value="1000" />
      <parameter constant="true" id="R_HBCHLR_lower_bound" sboTerm="SBO:0000625" units="mmol_per_gDW_per_hr" value="-1000" />
      <parameter constant="true" id="R_HBCO_upper_bound" sboTerm="SBO:0000625" units="mmol_per_gDW_per_hr" value="1000" />
      <parameter constant="true" id="R_HBCO_LPAREN_nadp_RPAREN__upper_bound" sboTerm="SBO:0000625" units="mmol_per_gDW_per_hr" value="1000" />
      <parameter constant="true" id="R_HBCO_LPAREN_nadp_RPAREN__lower_bound" sboTerm="SBO:0000625" units="mmol_per_gDW_per_hr" value="-1000" />
      <parameter constant="true" id="R_HBCO_LPAREN_nadp_RPAREN_m_upper_bound" sboTerm="SBO:0000625" units="mmol_per_gDW_per_hr" value="1000" />
      <parameter constant="true" id="R_HBCO_LPAREN_nadp_RPAREN_m_lower_bound" sboTerm="SBO:0000625" units="mmol_per_gDW_per_hr" value="-1000" />
      <parameter constant="true" id="R_HBCOm_upper_bound" sboTerm="SBO:0000625" units="mmol_per_gDW_per_hr" value="1000" />
      <parameter constant="true" id="R_HBNOm_upper_bound" sboTerm="SBO:0000625" units="mmol_per_gDW_per_hr" value="1000" />
      <parameter constant="true" id="R_HBNOm_lower_bound" sboTerm="SBO:0000625" units="mmol_per_gDW_per_hr" value="-1000" />
      <parameter constant="true" id="R_HBNOx_upper_bound" sboTerm="SBO:0000625" units="mmol_per_gDW_per_hr" value="1000" />
      <parameter constant="true" id="R_HBNOx_lower_bound" sboTerm="SBO:0000625" units="mmol_per_gDW_per_hr" value="-1000" />
      <parameter constant="true" id="R_SSNOh_upper_bound" sboTerm="SBO:0000625" units="mmol_per_gDW_per_hr" value="1000" />
      <parameter constant="true" id="R_SSNOm_upper_bound" sboTerm="SBO:0000625" units="mmol_per_gDW_per_hr" value="1000" />
      <parameter constant="true" id="R_ALAAT_upper_bound" sboTerm="SBO:0000625" units="mmol_per_gDW_per_hr" value="1000" />
      <parameter constant="true" id="R_ALAAT_lower_bound" sboTerm="SBO:0000625" units="mmol_per_gDW_per_hr" value="-1000" />
      <parameter constant="true" id="R_FBA3hi_upper_bound" sboTerm="SBO:0000625" units="mmol_per_gDW_per_hr" value="1000" />
      <parameter constant="true" id="R_GAPDH_LPAREN_nadp_RPAREN_hi_upper_bound" sboTerm="SBO:0000625" units="mmol_per_gDW_per_hr" value="1000" />
      <parameter constant="true" id="R_HCO3Ehi_upper_bound" sboTerm="SBO:0000625" units="mmol_per_gDW_per_hr" value="1000" />
      <parameter constant="true" id="R_HCO3E_upper_bound" sboTerm="SBO:0000625" units="mmol_per_gDW_per_hr" value="1000" />
      <parameter constant="true" id="R_HCO3E_lower_bound" sboTerm="SBO:0000625" units="mmol_per_gDW_per_hr" value="-1000" />
      <parameter constant="true" id="R_HCO3Em_upper_bound" sboTerm="SBO:0000625" units="mmol_per_gDW_per_hr" value="1000" />
      <parameter constant="true" id="R_HCO3Em_lower_bound" sboTerm="SBO:0000625" units="mmol_per_gDW_per_hr" value="-1000" />
      <parameter constant="true" id="R_MDH_LPAREN_nadp_RPAREN_hi_upper_bound" sboTerm="SBO:0000625" units="mmol_per_gDW_per_hr" value="1000" />
      <parameter constant="true" id="R_MDHCm_upper_bound" sboTerm="SBO:0000625" units="mmol_per_gDW_per_hr" value="1000" />
      <parameter constant="true" id="R_PPC_upper_bound" sboTerm="SBO:0000625" units="mmol_per_gDW_per_hr" value="1000" />
      <parameter constant="true" id="R_PPDKh_upper_bound" sboTerm="SBO:0000625" units="mmol_per_gDW_per_hr" value="1000" />
      <parameter constant="true" id="R_PRUK_upper_bound" sboTerm="SBO:0000625" units="mmol_per_gDW_per_hr" value="1000" />
      <parameter constant="true" id="R_RBPCh_upper_bound" sboTerm="SBO:0000625" units="mmol_per_gDW_per_hr" value="1000" />
      <parameter constant="true" id="R_SBP_upper_bound" sboTerm="SBO:0000625" units="mmol_per_gDW_per_hr" value="1000" />
      <parameter constant="true" id="R_ASPATm_upper_bound" sboTerm="SBO:0000625" units="mmol_per_gDW_per_hr" value="1000" />
      <parameter constant="true" id="R_ASPATm_lower_bound" sboTerm="SBO:0000625" units="mmol_per_gDW_per_hr" value="-1000" />
      <parameter constant="true" id="R_MDHC_LPAREN_nadp_RPAREN_hr_upper_bound" sboTerm="SBO:0000625" units="mmol_per_gDW_per_hr" value="1000" />
      <parameter constant="true" id="R_MDHC_LPAREN_nadp_RPAREN_hr_lower_bound" sboTerm="SBO:0000625" units="mmol_per_gDW_per_hr" value="-1000" />
      <parameter constant="true" id="R_ANXANASCOR_upper_bound" sboTerm="SBO:0000625" units="mmol_per_gDW_per_hr" value="1000" />
      <parameter constant="true" id="R_ANXANASCOR_lower_bound" sboTerm="SBO:0000625" units="mmol_per_gDW_per_hr" value="-1000" />
      <parameter constant="true" id="R_ANXANOR_upper_bound" sboTerm="SBO:0000625" units="mmol_per_gDW_per_hr" value="1000" />
      <parameter constant="true" id="R_BCAROH_upper_bound" sboTerm="SBO:0000625" units="mmol_per_gDW_per_hr" value="1000" />
      <parameter constant="true" id="R_BCAROH_lower_bound" sboTerm="SBO:0000625" units="mmol_per_gDW_per_hr" value="-1000" />
      <parameter constant="true" id="R_BCAROKT_upper_bound" sboTerm="SBO:0000625" units="mmol_per_gDW_per_hr" value="1000" />
      <parameter constant="true" id="R_BCAROKT_lower_bound" sboTerm="SBO:0000625" units="mmol_per_gDW_per_hr" value="-1000" />
      <parameter constant="true" id="R_BCRPTXANH_upper_bound" sboTerm="SBO:0000625" units="mmol_per_gDW_per_hr" value="1000" />
      <parameter constant="true" id="R_BCRPTXANH_lower_bound" sboTerm="SBO:0000625" units="mmol_per_gDW_per_hr" value="-1000" />
      <parameter constant="true" id="R_CHYA1_upper_bound" sboTerm="SBO:0000625" units="mmol_per_gDW_per_hr" value="1000" />
      <parameter constant="true" id="R_CHYA2_upper_bound" sboTerm="SBO:0000625" units="mmol_per_gDW_per_hr" value="1000" />
      <parameter constant="true" id="R_CXHY_upper_bound" sboTerm="SBO:0000625" units="mmol_per_gDW_per_hr" value="1000" />
      <parameter constant="true" id="R_LCYA_upper_bound" sboTerm="SBO:0000625" units="mmol_per_gDW_per_hr" value="1000" />
      <parameter constant="true" id="R_LCYA_lower_bound" sboTerm="SBO:0000625" units="mmol_per_gDW_per_hr" value="-1000" />
      <parameter constant="true" id="R_LCYB_upper_bound" sboTerm="SBO:0000625" units="mmol_per_gDW_per_hr" value="1000" />
      <parameter constant="true" id="R_LCYB_lower_bound" sboTerm="SBO:0000625" units="mmol_per_gDW_per_hr" value="-1000" />
      <parameter constant="true" id="R_LCYD_upper_bound" sboTerm="SBO:0000625" units="mmol_per_gDW_per_hr" value="1000" />
      <parameter constant="true" id="R_LCYD_lower_bound" sboTerm="SBO:0000625" units="mmol_per_gDW_per_hr" value="-1000" />
      <parameter constant="true" id="R_LCYE_upper_bound" sboTerm="SBO:0000625" units="mmol_per_gDW_per_hr" value="1000" />
      <parameter constant="true" id="R_LCYE_lower_bound" sboTerm="SBO:0000625" units="mmol_per_gDW_per_hr" value="-1000" />
      <parameter constant="true" id="R_LCYG_upper_bound" sboTerm="SBO:0000625" units="mmol_per_gDW_per_hr" value="1000" />
      <parameter constant="true" id="R_LCYG_lower_bound" sboTerm="SBO:0000625" units="mmol_per_gDW_per_hr" value="-1000" />
      <parameter constant="true" id="R_LUTH_upper_bound" sboTerm="SBO:0000625" units="mmol_per_gDW_per_hr" value="1000" />
      <parameter constant="true" id="R_LUTH_lower_bound" sboTerm="SBO:0000625" units="mmol_per_gDW_per_hr" value="-1000" />
      <parameter constant="true" id="R_NEOXANS_upper_bound" sboTerm="SBO:0000625" units="mmol_per_gDW_per_hr" value="1000" />
      <parameter constant="true" id="R_NEOXANS_lower_bound" sboTerm="SBO:0000625" units="mmol_per_gDW_per_hr" value="-1000" />
      <parameter constant="true" id="R_NOR_upper_bound" sboTerm="SBO:0000625" units="mmol_per_gDW_per_hr" value="1000" />
      <parameter constant="true" id="R_NOR_lower_bound" sboTerm="SBO:0000625" units="mmol_per_gDW_per_hr" value="-1000" />
      <parameter constant="true" id="R_PDS1_upper_bound" sboTerm="SBO:0000625" units="mmol_per_gDW_per_hr" value="1000" />
      <parameter constant="true" id="R_PDS1_lower_bound" sboTerm="SBO:0000625" units="mmol_per_gDW_per_hr" value="-1000" />
      <parameter constant="true" id="R_PDS2_upper_bound" sboTerm="SBO:0000625" units="mmol_per_gDW_per_hr" value="1000" />
      <parameter constant="true" id="R_PDS2_lower_bound" sboTerm="SBO:0000625" units="mmol_per_gDW_per_hr" value="-1000" />
      <parameter constant="true" id="R_PSY_upper_bound" sboTerm="SBO:0000625" units="mmol_per_gDW_per_hr" value="1000" />
      <parameter constant="true" id="R_VIOXANOR_upper_bound" sboTerm="SBO:0000625" units="mmol_per_gDW_per_hr" value="1000" />
      <parameter constant="true" id="R_VIOXANOR_lower_bound" sboTerm="SBO:0000625" units="mmol_per_gDW_per_hr" value="-1000" />
      <parameter constant="true" id="R_ZAXANOR_upper_bound" sboTerm="SBO:0000625" units="mmol_per_gDW_per_hr" value="1000" />
      <parameter constant="true" id="R_ZDS_upper_bound" sboTerm="SBO:0000625" units="mmol_per_gDW_per_hr" value="1000" />
      <parameter constant="true" id="R_ZDS_lower_bound" sboTerm="SBO:0000625" units="mmol_per_gDW_per_hr" value="-1000" />
      <parameter constant="true" id="R_ZHY_upper_bound" sboTerm="SBO:0000625" units="mmol_per_gDW_per_hr" value="1000" />
      <parameter constant="true" id="R_ETF_upper_bound" sboTerm="SBO:0000625" units="mmol_per_gDW_per_hr" value="1000" />
      <parameter constant="true" id="R_ETFQO_upper_bound" sboTerm="SBO:0000625" units="mmol_per_gDW_per_hr" value="1000" />
      <parameter constant="true" id="R_3SPYRSPh_upper_bound" sboTerm="SBO:0000625" units="mmol_per_gDW_per_hr" value="1000" />
      <parameter constant="true" id="R_3SPYRSPm_upper_bound" sboTerm="SBO:0000625" units="mmol_per_gDW_per_hr" value="1000" />
      <parameter constant="true" id="R_ACSERSULL_upper_bound" sboTerm="SBO:0000625" units="mmol_per_gDW_per_hr" value="1000" />
      <parameter constant="true" id="R_ACSERSULLh_upper_bound" sboTerm="SBO:0000625" units="mmol_per_gDW_per_hr" value="1000" />
      <parameter constant="true" id="R_ACSERSULLm_upper_bound" sboTerm="SBO:0000625" units="mmol_per_gDW_per_hr" value="1000" />
      <parameter constant="true" id="R_CYSTAm_upper_bound" sboTerm="SBO:0000625" units="mmol_per_gDW_per_hr" value="1000" />
      <parameter constant="true" id="R_CYSTAm_lower_bound" sboTerm="SBO:0000625" units="mmol_per_gDW_per_hr" value="-1000" />
      <parameter constant="true" id="R_SHSL1h_upper_bound" sboTerm="SBO:0000625" units="mmol_per_gDW_per_hr" value="1000" />
      <parameter constant="true" id="R_SHSL2h_upper_bound" sboTerm="SBO:0000625" units="mmol_per_gDW_per_hr" value="1000" />
      <parameter constant="true" id="R_SHSL4h_upper_bound" sboTerm="SBO:0000625" units="mmol_per_gDW_per_hr" value="1000" />
      <parameter constant="true" id="R_AATC_upper_bound" sboTerm="SBO:0000625" units="mmol_per_gDW_per_hr" value="1000" />
      <parameter constant="true" id="R_AATC_lower_bound" sboTerm="SBO:0000625" units="mmol_per_gDW_per_hr" value="-1000" />
      <parameter constant="true" id="R_AATCm_upper_bound" sboTerm="SBO:0000625" units="mmol_per_gDW_per_hr" value="1000" />
      <parameter constant="true" id="R_AATCm_lower_bound" sboTerm="SBO:0000625" units="mmol_per_gDW_per_hr" value="-1000" />
      <parameter constant="true" id="R_AATG_upper_bound" sboTerm="SBO:0000625" units="mmol_per_gDW_per_hr" value="1000" />
      <parameter constant="true" id="R_AATGm_upper_bound" sboTerm="SBO:0000625" units="mmol_per_gDW_per_hr" value="1000" />
      <parameter constant="true" id="R_CTINBL_upper_bound" sboTerm="SBO:0000625" units="mmol_per_gDW_per_hr" value="1000" />
      <parameter constant="true" id="R_CYSATm_upper_bound" sboTerm="SBO:0000625" units="mmol_per_gDW_per_hr" value="1000" />
      <parameter constant="true" id="R_CYSAT_upper_bound" sboTerm="SBO:0000625" units="mmol_per_gDW_per_hr" value="1000" />
      <parameter constant="true" id="R_CYSDO_upper_bound" sboTerm="SBO:0000625" units="mmol_per_gDW_per_hr" value="1000" />
      <parameter constant="true" id="R_CYSS_upper_bound" sboTerm="SBO:0000625" units="mmol_per_gDW_per_hr" value="1000" />
      <parameter constant="true" id="R_CYSS_LPAREN_trdrd_RPAREN__upper_bound" sboTerm="SBO:0000625" units="mmol_per_gDW_per_hr" value="1000" />
      <parameter constant="true" id="R_CYSTBL_upper_bound" sboTerm="SBO:0000625" units="mmol_per_gDW_per_hr" value="1000" />
      <parameter constant="true" id="R_CYSTL_upper_bound" sboTerm="SBO:0000625" units="mmol_per_gDW_per_hr" value="1000" />
      <parameter constant="true" id="R_SAT_upper_bound" sboTerm="SBO:0000625" units="mmol_per_gDW_per_hr" value="1000" />
      <parameter constant="true" id="R_SATm_upper_bound" sboTerm="SBO:0000625" units="mmol_per_gDW_per_hr" value="1000" />
      <parameter constant="true" id="R_CITALALDOR_upper_bound" sboTerm="SBO:0000625" units="mmol_per_gDW_per_hr" value="1000" />
      <parameter constant="true" id="R_CITALDM_upper_bound" sboTerm="SBO:0000625" units="mmol_per_gDW_per_hr" value="1000" />
      <parameter constant="true" id="R_CITALMO_upper_bound" sboTerm="SBO:0000625" units="mmol_per_gDW_per_hr" value="1000" />
      <parameter constant="true" id="R_CITALOR_upper_bound" sboTerm="SBO:0000625" units="mmol_per_gDW_per_hr" value="1000" />
      <parameter constant="true" id="R_DDMCITALOR_upper_bound" sboTerm="SBO:0000625" units="mmol_per_gDW_per_hr" value="1000" />
      <parameter constant="true" id="R_DMCITALDM_upper_bound" sboTerm="SBO:0000625" units="mmol_per_gDW_per_hr" value="1000" />
      <parameter constant="true" id="R_DMCITALOR_upper_bound" sboTerm="SBO:0000625" units="mmol_per_gDW_per_hr" value="1000" />
      <parameter constant="true" id="R_LIDOAMH_upper_bound" sboTerm="SBO:0000625" units="mmol_per_gDW_per_hr" value="1000" />
      <parameter constant="true" id="R_LIDODM_upper_bound" sboTerm="SBO:0000625" units="mmol_per_gDW_per_hr" value="1000" />
      <parameter constant="true" id="R_LIDOMO_upper_bound" sboTerm="SBO:0000625" units="mmol_per_gDW_per_hr" value="1000" />
      <parameter constant="true" id="R_MEGLYXYLAMH_upper_bound" sboTerm="SBO:0000625" units="mmol_per_gDW_per_hr" value="1000" />
      <parameter constant="true" id="R_56DH5FLURAAMH_upper_bound" sboTerm="SBO:0000625" units="mmol_per_gDW_per_hr" value="1000" />
      <parameter constant="true" id="R_5FLURAOR_upper_bound" sboTerm="SBO:0000625" units="mmol_per_gDW_per_hr" value="1000" />
      <parameter constant="true" id="R_5FLURAPRT_upper_bound" sboTerm="SBO:0000625" units="mmol_per_gDW_per_hr" value="1000" />
      <parameter constant="true" id="R_6MPURPRT_upper_bound" sboTerm="SBO:0000625" units="mmol_per_gDW_per_hr" value="1000" />
      <parameter constant="true" id="R_6TINS5MPOR_upper_bound" sboTerm="SBO:0000625" units="mmol_per_gDW_per_hr" value="1000" />
      <parameter constant="true" id="R_6TXAN5MPAML_upper_bound" sboTerm="SBO:0000625" units="mmol_per_gDW_per_hr" value="1000" />
      <parameter constant="true" id="R_AFLBURPPAAMH_upper_bound" sboTerm="SBO:0000625" units="mmol_per_gDW_per_hr" value="1000" />
      <parameter constant="true" id="R_CYTP450R_upper_bound" sboTerm="SBO:0000625" units="mmol_per_gDW_per_hr" value="1000" />
      <parameter constant="true" id="R_CYTP450R_lower_bound" sboTerm="SBO:0000625" units="mmol_per_gDW_per_hr" value="-1000" />
      <parameter constant="true" id="R_TEGAMO_upper_bound" sboTerm="SBO:0000625" units="mmol_per_gDW_per_hr" value="1000" />
      <parameter constant="true" id="R_TGUAPRT_upper_bound" sboTerm="SBO:0000625" units="mmol_per_gDW_per_hr" value="1000" />
      <parameter constant="true" id="R_3HAD100_upper_bound" sboTerm="SBO:0000625" units="mmol_per_gDW_per_hr" value="1000" />
      <parameter constant="true" id="R_3HAD100_lower_bound" sboTerm="SBO:0000625" units="mmol_per_gDW_per_hr" value="-1000" />
      <parameter constant="true" id="R_3HAD120_upper_bound" sboTerm="SBO:0000625" units="mmol_per_gDW_per_hr" value="1000" />
      <parameter constant="true" id="R_3HAD120_lower_bound" sboTerm="SBO:0000625" units="mmol_per_gDW_per_hr" value="-1000" />
      <parameter constant="true" id="R_3HAD140_upper_bound" sboTerm="SBO:0000625" units="mmol_per_gDW_per_hr" value="1000" />
      <parameter constant="true" id="R_3HAD140_lower_bound" sboTerm="SBO:0000625" units="mmol_per_gDW_per_hr" value="-1000" />
      <parameter constant="true" id="R_3HAD160_upper_bound" sboTerm="SBO:0000625" units="mmol_per_gDW_per_hr" value="1000" />
      <parameter constant="true" id="R_3HAD160_lower_bound" sboTerm="SBO:0000625" units="mmol_per_gDW_per_hr" value="-1000" />
      <parameter constant="true" id="R_3HAD180_upper_bound" sboTerm="SBO:0000625" units="mmol_per_gDW_per_hr" value="1000" />
      <parameter constant="true" id="R_3HAD181_upper_bound" sboTerm="SBO:0000625" units="mmol_per_gDW_per_hr" value="1000" />
      <parameter constant="true" id="R_3HAD40_upper_bound" sboTerm="SBO:0000625" units="mmol_per_gDW_per_hr" value="1000" />
      <parameter constant="true" id="R_3HAD40_lower_bound" sboTerm="SBO:0000625" units="mmol_per_gDW_per_hr" value="-1000" />
      <parameter constant="true" id="R_3HAD60_upper_bound" sboTerm="SBO:0000625" units="mmol_per_gDW_per_hr" value="1000" />
      <parameter constant="true" id="R_3HAD60_lower_bound" sboTerm="SBO:0000625" units="mmol_per_gDW_per_hr" value="-1000" />
      <parameter constant="true" id="R_3HAD80_upper_bound" sboTerm="SBO:0000625" units="mmol_per_gDW_per_hr" value="1000" />
      <parameter constant="true" id="R_3HAD80_lower_bound" sboTerm="SBO:0000625" units="mmol_per_gDW_per_hr" value="-1000" />
      <parameter constant="true" id="R_3OAR100_upper_bound" sboTerm="SBO:0000625" units="mmol_per_gDW_per_hr" value="1000" />
      <parameter constant="true" id="R_3OAR100_lower_bound" sboTerm="SBO:0000625" units="mmol_per_gDW_per_hr" value="-1000" />
      <parameter constant="true" id="R_3OAR120_upper_bound" sboTerm="SBO:0000625" units="mmol_per_gDW_per_hr" value="1000" />
      <parameter constant="true" id="R_3OAR120_lower_bound" sboTerm="SBO:0000625" units="mmol_per_gDW_per_hr" value="-1000" />
      <parameter constant="true" id="R_3OAR140_upper_bound" sboTerm="SBO:0000625" units="mmol_per_gDW_per_hr" value="1000" />
      <parameter constant="true" id="R_3OAR140_lower_bound" sboTerm="SBO:0000625" units="mmol_per_gDW_per_hr" value="-1000" />
      <parameter constant="true" id="R_3OAR160_upper_bound" sboTerm="SBO:0000625" units="mmol_per_gDW_per_hr" value="1000" />
      <parameter constant="true" id="R_3OAR160_lower_bound" sboTerm="SBO:0000625" units="mmol_per_gDW_per_hr" value="-1000" />
      <parameter constant="true" id="R_3OAR180_upper_bound" sboTerm="SBO:0000625" units="mmol_per_gDW_per_hr" value="1000" />
      <parameter constant="true" id="R_3OAR181_upper_bound" sboTerm="SBO:0000625" units="mmol_per_gDW_per_hr" value="1000" />
      <parameter constant="true" id="R_3OAR40_upper_bound" sboTerm="SBO:0000625" units="mmol_per_gDW_per_hr" value="1000" />
      <parameter constant="true" id="R_3OAR40_lower_bound" sboTerm="SBO:0000625" units="mmol_per_gDW_per_hr" value="-1000" />
      <parameter constant="true" id="R_3OAR60_upper_bound" sboTerm="SBO:0000625" units="mmol_per_gDW_per_hr" value="1000" />
      <parameter constant="true" id="R_3OAR60_lower_bound" sboTerm="SBO:0000625" units="mmol_per_gDW_per_hr" value="-1000" />
      <parameter constant="true" id="R_3OAR80_upper_bound" sboTerm="SBO:0000625" units="mmol_per_gDW_per_hr" value="1000" />
      <parameter constant="true" id="R_3OAR80_lower_bound" sboTerm="SBO:0000625" units="mmol_per_gDW_per_hr" value="-1000" />
      <parameter constant="true" id="R_3OAS100_upper_bound" sboTerm="SBO:0000625" units="mmol_per_gDW_per_hr" value="1000" />
      <parameter constant="true" id="R_3OAS120_upper_bound" sboTerm="SBO:0000625" units="mmol_per_gDW_per_hr" value="1000" />
      <parameter constant="true" id="R_3OAS140_upper_bound" sboTerm="SBO:0000625" units="mmol_per_gDW_per_hr" value="1000" />
      <parameter constant="true" id="R_3OAS160_upper_bound" sboTerm="SBO:0000625" units="mmol_per_gDW_per_hr" value="1000" />
      <parameter constant="true" id="R_3OAS180_upper_bound" sboTerm="SBO:0000625" units="mmol_per_gDW_per_hr" value="1000" />
      <parameter constant="true" id="R_3OAS181_upper_bound" sboTerm="SBO:0000625" units="mmol_per_gDW_per_hr" value="1000" />
      <parameter constant="true" id="R_3OAS60_upper_bound" sboTerm="SBO:0000625" units="mmol_per_gDW_per_hr" value="1000" />
      <parameter constant="true" id="R_3OAS80_upper_bound" sboTerm="SBO:0000625" units="mmol_per_gDW_per_hr" value="1000" />
      <parameter constant="true" id="R_ACCOAC_upper_bound" sboTerm="SBO:0000625" units="mmol_per_gDW_per_hr" value="1000" />
      <parameter constant="true" id="R_ACCOAC_lower_bound" sboTerm="SBO:0000625" units="mmol_per_gDW_per_hr" value="-1000" />
      <parameter constant="true" id="R_ACOATA_upper_bound" sboTerm="SBO:0000625" units="mmol_per_gDW_per_hr" value="1000" />
      <parameter constant="true" id="R_ACP1619ZD9DS_upper_bound" sboTerm="SBO:0000625" units="mmol_per_gDW_per_hr" value="1000" />
      <parameter constant="true" id="R_ACP1819ZD9DS_upper_bound" sboTerm="SBO:0000625" units="mmol_per_gDW_per_hr" value="1000" />
      <parameter constant="true" id="R_BTNC_upper_bound" sboTerm="SBO:0000625" units="mmol_per_gDW_per_hr" value="1000" />
      <parameter constant="true" id="R_EAR100x_upper_bound" sboTerm="SBO:0000625" units="mmol_per_gDW_per_hr" value="1000" />
      <parameter constant="true" id="R_EAR100y_upper_bound" sboTerm="SBO:0000625" units="mmol_per_gDW_per_hr" value="1000" />
      <parameter constant="true" id="R_EAR120x_upper_bound" sboTerm="SBO:0000625" units="mmol_per_gDW_per_hr" value="1000" />
      <parameter constant="true" id="R_EAR120y_upper_bound" sboTerm="SBO:0000625" units="mmol_per_gDW_per_hr" value="1000" />
      <parameter constant="true" id="R_EAR140x_upper_bound" sboTerm="SBO:0000625" units="mmol_per_gDW_per_hr" value="1000" />
      <parameter constant="true" id="R_EAR140y_upper_bound" sboTerm="SBO:0000625" units="mmol_per_gDW_per_hr" value="1000" />
      <parameter constant="true" id="R_EAR160x_upper_bound" sboTerm="SBO:0000625" units="mmol_per_gDW_per_hr" value="1000" />
      <parameter constant="true" id="R_EAR160y_upper_bound" sboTerm="SBO:0000625" units="mmol_per_gDW_per_hr" value="1000" />
      <parameter constant="true" id="R_EAR180x_upper_bound" sboTerm="SBO:0000625" units="mmol_per_gDW_per_hr" value="1000" />
      <parameter constant="true" id="R_EAR181x_upper_bound" sboTerm="SBO:0000625" units="mmol_per_gDW_per_hr" value="1000" />
      <parameter constant="true" id="R_EAR181y_upper_bound" sboTerm="SBO:0000625" units="mmol_per_gDW_per_hr" value="1000" />
      <parameter constant="true" id="R_EAR40x_upper_bound" sboTerm="SBO:0000625" units="mmol_per_gDW_per_hr" value="1000" />
      <parameter constant="true" id="R_EAR40y_upper_bound" sboTerm="SBO:0000625" units="mmol_per_gDW_per_hr" value="1000" />
      <parameter constant="true" id="R_EAR60x_upper_bound" sboTerm="SBO:0000625" units="mmol_per_gDW_per_hr" value="1000" />
      <parameter constant="true" id="R_EAR60y_upper_bound" sboTerm="SBO:0000625" units="mmol_per_gDW_per_hr" value="1000" />
      <parameter constant="true" id="R_EAR80x_upper_bound" sboTerm="SBO:0000625" units="mmol_per_gDW_per_hr" value="1000" />
      <parameter constant="true" id="R_EAR80y_upper_bound" sboTerm="SBO:0000625" units="mmol_per_gDW_per_hr" value="1000" />
      <parameter constant="true" id="R_FA100ACPHi_upper_bound" sboTerm="SBO:0000625" units="mmol_per_gDW_per_hr" value="1000" />
      <parameter constant="true" id="R_FA120ACPHi_upper_bound" sboTerm="SBO:0000625" units="mmol_per_gDW_per_hr" value="1000" />
      <parameter constant="true" id="R_FA140ACPHi_upper_bound" sboTerm="SBO:0000625" units="mmol_per_gDW_per_hr" value="1000" />
      <parameter constant="true" id="R_FA160ACPHi_upper_bound" sboTerm="SBO:0000625" units="mmol_per_gDW_per_hr" value="1000" />
      <parameter constant="true" id="R_FA161ACPHi_upper_bound" sboTerm="SBO:0000625" units="mmol_per_gDW_per_hr" value="1000" />
      <parameter constant="true" id="R_FA180ACPHi_upper_bound" sboTerm="SBO:0000625" units="mmol_per_gDW_per_hr" value="1000" />
      <parameter constant="true" id="R_FA1819ZACPH_upper_bound" sboTerm="SBO:0000625" units="mmol_per_gDW_per_hr" value="1000" />
      <parameter constant="true" id="R_FA181ACPHi_upper_bound" sboTerm="SBO:0000625" units="mmol_per_gDW_per_hr" value="1000" />
      <parameter constant="true" id="R_FA80ACPHi_upper_bound" sboTerm="SBO:0000625" units="mmol_per_gDW_per_hr" value="1000" />
      <parameter constant="true" id="R_KAS14_upper_bound" sboTerm="SBO:0000625" units="mmol_per_gDW_per_hr" value="1000" />
      <parameter constant="true" id="R_MCOATA_upper_bound" sboTerm="SBO:0000625" units="mmol_per_gDW_per_hr" value="1000" />
      <parameter constant="true" id="R_MCOATA_lower_bound" sboTerm="SBO:0000625" units="mmol_per_gDW_per_hr" value="-1000" />
      <parameter constant="true" id="R_ACACT2m_upper_bound" sboTerm="SBO:0000625" units="mmol_per_gDW_per_hr" value="1000" />
      <parameter constant="true" id="R_ACACT3m_upper_bound" sboTerm="SBO:0000625" units="mmol_per_gDW_per_hr" value="1000" />
      <parameter constant="true" id="R_ACACT4m_upper_bound" sboTerm="SBO:0000625" units="mmol_per_gDW_per_hr" value="1000" />
      <parameter constant="true" id="R_ACACT5m_upper_bound" sboTerm="SBO:0000625" units="mmol_per_gDW_per_hr" value="1000" />
      <parameter constant="true" id="R_ACACT6m_upper_bound" sboTerm="SBO:0000625" units="mmol_per_gDW_per_hr" value="1000" />
      <parameter constant="true" id="R_ACACT7m_upper_bound" sboTerm="SBO:0000625" units="mmol_per_gDW_per_hr" value="1000" />
      <parameter constant="true" id="R_ACOAR2m_upper_bound" sboTerm="SBO:0000625" units="mmol_per_gDW_per_hr" value="1000" />
      <parameter constant="true" id="R_ACOAR3m_upper_bound" sboTerm="SBO:0000625" units="mmol_per_gDW_per_hr" value="1000" />
      <parameter constant="true" id="R_ACOAR4m_upper_bound" sboTerm="SBO:0000625" units="mmol_per_gDW_per_hr" value="1000" />
      <parameter constant="true" id="R_ACOAR5m_upper_bound" sboTerm="SBO:0000625" units="mmol_per_gDW_per_hr" value="1000" />
      <parameter constant="true" id="R_ACOAR6m_upper_bound" sboTerm="SBO:0000625" units="mmol_per_gDW_per_hr" value="1000" />
      <parameter constant="true" id="R_ACOAR7m_upper_bound" sboTerm="SBO:0000625" units="mmol_per_gDW_per_hr" value="1000" />
      <parameter constant="true" id="R_ECOAH2m_upper_bound" sboTerm="SBO:0000625" units="mmol_per_gDW_per_hr" value="1000" />
      <parameter constant="true" id="R_ECOAH2m_lower_bound" sboTerm="SBO:0000625" units="mmol_per_gDW_per_hr" value="-1000" />
      <parameter constant="true" id="R_ECOAH3m_upper_bound" sboTerm="SBO:0000625" units="mmol_per_gDW_per_hr" value="1000" />
      <parameter constant="true" id="R_ECOAH3m_lower_bound" sboTerm="SBO:0000625" units="mmol_per_gDW_per_hr" value="-1000" />
      <parameter constant="true" id="R_ECOAH4m_upper_bound" sboTerm="SBO:0000625" units="mmol_per_gDW_per_hr" value="1000" />
      <parameter constant="true" id="R_ECOAH4m_lower_bound" sboTerm="SBO:0000625" units="mmol_per_gDW_per_hr" value="-1000" />
      <parameter constant="true" id="R_ECOAH5m_upper_bound" sboTerm="SBO:0000625" units="mmol_per_gDW_per_hr" value="1000" />
      <parameter constant="true" id="R_ECOAH5m_lower_bound" sboTerm="SBO:0000625" units="mmol_per_gDW_per_hr" value="-1000" />
      <parameter constant="true" id="R_ECOAH6m_upper_bound" sboTerm="SBO:0000625" units="mmol_per_gDW_per_hr" value="1000" />
      <parameter constant="true" id="R_ECOAH6m_lower_bound" sboTerm="SBO:0000625" units="mmol_per_gDW_per_hr" value="-1000" />
      <parameter constant="true" id="R_ECOAH7m_upper_bound" sboTerm="SBO:0000625" units="mmol_per_gDW_per_hr" value="1000" />
      <parameter constant="true" id="R_ECOAH7m_lower_bound" sboTerm="SBO:0000625" units="mmol_per_gDW_per_hr" value="-1000" />
      <parameter constant="true" id="R_HACD2m_upper_bound" sboTerm="SBO:0000625" units="mmol_per_gDW_per_hr" value="1000" />
      <parameter constant="true" id="R_HACD2m_lower_bound" sboTerm="SBO:0000625" units="mmol_per_gDW_per_hr" value="-1000" />
      <parameter constant="true" id="R_HACD3m_upper_bound" sboTerm="SBO:0000625" units="mmol_per_gDW_per_hr" value="1000" />
      <parameter constant="true" id="R_HACD3m_lower_bound" sboTerm="SBO:0000625" units="mmol_per_gDW_per_hr" value="-1000" />
      <parameter constant="true" id="R_HACD4m_upper_bound" sboTerm="SBO:0000625" units="mmol_per_gDW_per_hr" value="1000" />
      <parameter constant="true" id="R_HACD4m_lower_bound" sboTerm="SBO:0000625" units="mmol_per_gDW_per_hr" value="-1000" />
      <parameter constant="true" id="R_HACD5m_upper_bound" sboTerm="SBO:0000625" units="mmol_per_gDW_per_hr" value="1000" />
      <parameter constant="true" id="R_HACD5m_lower_bound" sboTerm="SBO:0000625" units="mmol_per_gDW_per_hr" value="-1000" />
      <parameter constant="true" id="R_HACD6m_upper_bound" sboTerm="SBO:0000625" units="mmol_per_gDW_per_hr" value="1000" />
      <parameter constant="true" id="R_HACD6m_lower_bound" sboTerm="SBO:0000625" units="mmol_per_gDW_per_hr" value="-1000" />
      <parameter constant="true" id="R_HACD7m_upper_bound" sboTerm="SBO:0000625" units="mmol_per_gDW_per_hr" value="1000" />
      <parameter constant="true" id="R_HACD7m_lower_bound" sboTerm="SBO:0000625" units="mmol_per_gDW_per_hr" value="-1000" />
      <parameter constant="true" id="R_AACP1819ZS_upper_bound" sboTerm="SBO:0000625" units="mmol_per_gDW_per_hr" value="1000" />
      <parameter constant="true" id="R_AACPS1_upper_bound" sboTerm="SBO:0000625" units="mmol_per_gDW_per_hr" value="1000" />
      <parameter constant="true" id="R_AACPS3_upper_bound" sboTerm="SBO:0000625" units="mmol_per_gDW_per_hr" value="1000" />
      <parameter constant="true" id="R_AACPS4_upper_bound" sboTerm="SBO:0000625" units="mmol_per_gDW_per_hr" value="1000" />
      <parameter constant="true" id="R_AACPS5_upper_bound" sboTerm="SBO:0000625" units="mmol_per_gDW_per_hr" value="1000" />
      <parameter constant="true" id="R_AACPS6_upper_bound" sboTerm="SBO:0000625" units="mmol_per_gDW_per_hr" value="1000" />
      <parameter constant="true" id="R_ACACT1_upper_bound" sboTerm="SBO:0000625" units="mmol_per_gDW_per_hr" value="1000" />
      <parameter constant="true" id="R_ACACT1_lower_bound" sboTerm="SBO:0000625" units="mmol_per_gDW_per_hr" value="-1000" />
      <parameter constant="true" id="R_ACACT2_upper_bound" sboTerm="SBO:0000625" units="mmol_per_gDW_per_hr" value="1000" />
      <parameter constant="true" id="R_ACACT2_lower_bound" sboTerm="SBO:0000625" units="mmol_per_gDW_per_hr" value="-1000" />
      <parameter constant="true" id="R_ACACT3_upper_bound" sboTerm="SBO:0000625" units="mmol_per_gDW_per_hr" value="1000" />
      <parameter constant="true" id="R_ACACT3_lower_bound" sboTerm="SBO:0000625" units="mmol_per_gDW_per_hr" value="-1000" />
      <parameter constant="true" id="R_ACACT4_upper_bound" sboTerm="SBO:0000625" units="mmol_per_gDW_per_hr" value="1000" />
      <parameter constant="true" id="R_ACACT4_lower_bound" sboTerm="SBO:0000625" units="mmol_per_gDW_per_hr" value="-1000" />
      <parameter constant="true" id="R_ACACT5_upper_bound" sboTerm="SBO:0000625" units="mmol_per_gDW_per_hr" value="1000" />
      <parameter constant="true" id="R_ACACT5_lower_bound" sboTerm="SBO:0000625" units="mmol_per_gDW_per_hr" value="-1000" />
      <parameter constant="true" id="R_ACACT6_upper_bound" sboTerm="SBO:0000625" units="mmol_per_gDW_per_hr" value="1000" />
      <parameter constant="true" id="R_ACACT6_lower_bound" sboTerm="SBO:0000625" units="mmol_per_gDW_per_hr" value="-1000" />
      <parameter constant="true" id="R_ACACT7_upper_bound" sboTerm="SBO:0000625" units="mmol_per_gDW_per_hr" value="1000" />
      <parameter constant="true" id="R_ACACT7_lower_bound" sboTerm="SBO:0000625" units="mmol_per_gDW_per_hr" value="-1000" />
      <parameter constant="true" id="R_ACOA100OR_upper_bound" sboTerm="SBO:0000625" units="mmol_per_gDW_per_hr" value="1000" />
      <parameter constant="true" id="R_ACOA120OR_upper_bound" sboTerm="SBO:0000625" units="mmol_per_gDW_per_hr" value="1000" />
      <parameter constant="true" id="R_ACOA140OR_upper_bound" sboTerm="SBO:0000625" units="mmol_per_gDW_per_hr" value="1000" />
      <parameter constant="true" id="R_ACOA160OR_upper_bound" sboTerm="SBO:0000625" units="mmol_per_gDW_per_hr" value="1000" />
      <parameter constant="true" id="R_ACOA40OR_upper_bound" sboTerm="SBO:0000625" units="mmol_per_gDW_per_hr" value="1000" />
      <parameter constant="true" id="R_ACOA60OR_upper_bound" sboTerm="SBO:0000625" units="mmol_per_gDW_per_hr" value="1000" />
      <parameter constant="true" id="R_ACOA80OR_upper_bound" sboTerm="SBO:0000625" units="mmol_per_gDW_per_hr" value="1000" />
      <parameter constant="true" id="R_CACOAL_upper_bound" sboTerm="SBO:0000625" units="mmol_per_gDW_per_hr" value="1000" />
      <parameter constant="true" id="R_CYTP450Rh_upper_bound" sboTerm="SBO:0000625" units="mmol_per_gDW_per_hr" value="1000" />
      <parameter constant="true" id="R_CYTP450Rh_lower_bound" sboTerm="SBO:0000625" units="mmol_per_gDW_per_hr" value="-1000" />
      <parameter constant="true" id="R_ECOAH1_upper_bound" sboTerm="SBO:0000625" units="mmol_per_gDW_per_hr" value="1000" />
      <parameter constant="true" id="R_ECOAH1_lower_bound" sboTerm="SBO:0000625" units="mmol_per_gDW_per_hr" value="-1000" />
      <parameter constant="true" id="R_ECOAH2_upper_bound" sboTerm="SBO:0000625" units="mmol_per_gDW_per_hr" value="1000" />
      <parameter constant="true" id="R_ECOAH2_lower_bound" sboTerm="SBO:0000625" units="mmol_per_gDW_per_hr" value="-1000" />
      <parameter constant="true" id="R_ECOAH3_upper_bound" sboTerm="SBO:0000625" units="mmol_per_gDW_per_hr" value="1000" />
      <parameter constant="true" id="R_ECOAH3_lower_bound" sboTerm="SBO:0000625" units="mmol_per_gDW_per_hr" value="-1000" />
      <parameter constant="true" id="R_ECOAH4_upper_bound" sboTerm="SBO:0000625" units="mmol_per_gDW_per_hr" value="1000" />
      <parameter constant="true" id="R_ECOAH4_lower_bound" sboTerm="SBO:0000625" units="mmol_per_gDW_per_hr" value="-1000" />
      <parameter constant="true" id="R_ECOAH5_upper_bound" sboTerm="SBO:0000625" units="mmol_per_gDW_per_hr" value="1000" />
      <parameter constant="true" id="R_ECOAH5_lower_bound" sboTerm="SBO:0000625" units="mmol_per_gDW_per_hr" value="-1000" />
      <parameter constant="true" id="R_ECOAH6_upper_bound" sboTerm="SBO:0000625" units="mmol_per_gDW_per_hr" value="1000" />
      <parameter constant="true" id="R_ECOAH6_lower_bound" sboTerm="SBO:0000625" units="mmol_per_gDW_per_hr" value="-1000" />
      <parameter constant="true" id="R_ECOAH7_upper_bound" sboTerm="SBO:0000625" units="mmol_per_gDW_per_hr" value="1000" />
      <parameter constant="true" id="R_ECOAH7_lower_bound" sboTerm="SBO:0000625" units="mmol_per_gDW_per_hr" value="-1000" />
      <parameter constant="true" id="R_FACOAL160_upper_bound" sboTerm="SBO:0000625" units="mmol_per_gDW_per_hr" value="1000" />
      <parameter constant="true" id="R_FAH120_upper_bound" sboTerm="SBO:0000625" units="mmol_per_gDW_per_hr" value="1000" />
      <parameter constant="true" id="R_FAH140_upper_bound" sboTerm="SBO:0000625" units="mmol_per_gDW_per_hr" value="1000" />
      <parameter constant="true" id="R_FAH160_upper_bound" sboTerm="SBO:0000625" units="mmol_per_gDW_per_hr" value="1000" />
      <parameter constant="true" id="R_FAH1819Z_upper_bound" sboTerm="SBO:0000625" units="mmol_per_gDW_per_hr" value="1000" />
      <parameter constant="true" id="R_FAH1829Z12Z_upper_bound" sboTerm="SBO:0000625" units="mmol_per_gDW_per_hr" value="1000" />
      <parameter constant="true" id="R_HACD1_upper_bound" sboTerm="SBO:0000625" units="mmol_per_gDW_per_hr" value="1000" />
      <parameter constant="true" id="R_HACD1_lower_bound" sboTerm="SBO:0000625" units="mmol_per_gDW_per_hr" value="-1000" />
      <parameter constant="true" id="R_HACD2_upper_bound" sboTerm="SBO:0000625" units="mmol_per_gDW_per_hr" value="1000" />
      <parameter constant="true" id="R_HACD2_lower_bound" sboTerm="SBO:0000625" units="mmol_per_gDW_per_hr" value="-1000" />
      <parameter constant="true" id="R_HACD3_upper_bound" sboTerm="SBO:0000625" units="mmol_per_gDW_per_hr" value="1000" />
      <parameter constant="true" id="R_HACD3_lower_bound" sboTerm="SBO:0000625" units="mmol_per_gDW_per_hr" value="-1000" />
      <parameter constant="true" id="R_HACD4_upper_bound" sboTerm="SBO:0000625" units="mmol_per_gDW_per_hr" value="1000" />
      <parameter constant="true" id="R_HACD4_lower_bound" sboTerm="SBO:0000625" units="mmol_per_gDW_per_hr" value="-1000" />
      <parameter constant="true" id="R_HACD5_upper_bound" sboTerm="SBO:0000625" units="mmol_per_gDW_per_hr" value="1000" />
      <parameter constant="true" id="R_HACD5_lower_bound" sboTerm="SBO:0000625" units="mmol_per_gDW_per_hr" value="-1000" />
      <parameter constant="true" id="R_HACD6_upper_bound" sboTerm="SBO:0000625" units="mmol_per_gDW_per_hr" value="1000" />
      <parameter constant="true" id="R_HACD6_lower_bound" sboTerm="SBO:0000625" units="mmol_per_gDW_per_hr" value="-1000" />
      <parameter constant="true" id="R_HACD7_upper_bound" sboTerm="SBO:0000625" units="mmol_per_gDW_per_hr" value="1000" />
      <parameter constant="true" id="R_HACD7_lower_bound" sboTerm="SBO:0000625" units="mmol_per_gDW_per_hr" value="-1000" />
      <parameter constant="true" id="R_LNLCCOAL_upper_bound" sboTerm="SBO:0000625" units="mmol_per_gDW_per_hr" value="1000" />
      <parameter constant="true" id="R_LNLNCACOAL_upper_bound" sboTerm="SBO:0000625" units="mmol_per_gDW_per_hr" value="1000" />
      <parameter constant="true" id="R_LNLNCGCOAL_upper_bound" sboTerm="SBO:0000625" units="mmol_per_gDW_per_hr" value="1000" />
      <parameter constant="true" id="R_PACOAL_upper_bound" sboTerm="SBO:0000625" units="mmol_per_gDW_per_hr" value="1000" />
      <parameter constant="true" id="R_10FTHFGLULL_upper_bound" sboTerm="SBO:0000625" units="mmol_per_gDW_per_hr" value="1000" />
      <parameter constant="true" id="R_10FTHFGLULLm_upper_bound" sboTerm="SBO:0000625" units="mmol_per_gDW_per_hr" value="1000" />
      <parameter constant="true" id="R_ADCL_upper_bound" sboTerm="SBO:0000625" units="mmol_per_gDW_per_hr" value="1000" />
      <parameter constant="true" id="R_ADCS_upper_bound" sboTerm="SBO:0000625" units="mmol_per_gDW_per_hr" value="1000" />
      <parameter constant="true" id="R_AKP1_upper_bound" sboTerm="SBO:0000625" units="mmol_per_gDW_per_hr" value="1000" />
      <parameter constant="true" id="R_DHFOR_upper_bound" sboTerm="SBO:0000625" units="mmol_per_gDW_per_hr" value="1000" />
      <parameter constant="true" id="R_DHFS_upper_bound" sboTerm="SBO:0000625" units="mmol_per_gDW_per_hr" value="1000" />
      <parameter constant="true" id="R_DHNPAr_upper_bound" sboTerm="SBO:0000625" units="mmol_per_gDW_per_hr" value="1000" />
      <parameter constant="true" id="R_DHNPAr_lower_bound" sboTerm="SBO:0000625" units="mmol_per_gDW_per_hr" value="-1000" />
      <parameter constant="true" id="R_DHPS_upper_bound" sboTerm="SBO:0000625" units="mmol_per_gDW_per_hr" value="1000" />
      <parameter constant="true" id="R_DNMPPA_upper_bound" sboTerm="SBO:0000625" units="mmol_per_gDW_per_hr" value="1000" />
      <parameter constant="true" id="R_DNTPPA_upper_bound" sboTerm="SBO:0000625" units="mmol_per_gDW_per_hr" value="1000" />
      <parameter constant="true" id="R_FOLD3_upper_bound" sboTerm="SBO:0000625" units="mmol_per_gDW_per_hr" value="1000" />
      <parameter constant="true" id="R_GTPCI_upper_bound" sboTerm="SBO:0000625" units="mmol_per_gDW_per_hr" value="1000" />
      <parameter constant="true" id="R_HPPK_upper_bound" sboTerm="SBO:0000625" units="mmol_per_gDW_per_hr" value="1000" />
      <parameter constant="true" id="R_THFGLUH_upper_bound" sboTerm="SBO:0000625" units="mmol_per_gDW_per_hr" value="1000" />
      <parameter constant="true" id="R_THFGLUS_upper_bound" sboTerm="SBO:0000625" units="mmol_per_gDW_per_hr" value="1000" />
      <parameter constant="true" id="R_THFOR1_upper_bound" sboTerm="SBO:0000625" units="mmol_per_gDW_per_hr" value="1000" />
      <parameter constant="true" id="R_THFOR2_upper_bound" sboTerm="SBO:0000625" units="mmol_per_gDW_per_hr" value="1000" />
      <parameter constant="true" id="R_AF1PT_upper_bound" sboTerm="SBO:0000625" units="mmol_per_gDW_per_hr" value="1000" />
      <parameter constant="true" id="R_AGAKI_upper_bound" sboTerm="SBO:0000625" units="mmol_per_gDW_per_hr" value="1000" />
      <parameter constant="true" id="R_AGAKI_lower_bound" sboTerm="SBO:0000625" units="mmol_per_gDW_per_hr" value="-1000" />
      <parameter constant="true" id="R_AM6PT_upper_bound" sboTerm="SBO:0000625" units="mmol_per_gDW_per_hr" value="1000" />
      <parameter constant="true" id="R_AM6PTh_upper_bound" sboTerm="SBO:0000625" units="mmol_per_gDW_per_hr" value="1000" />
      <parameter constant="true" id="R_BFBP_upper_bound" sboTerm="SBO:0000625" units="mmol_per_gDW_per_hr" value="1000" />
      <parameter constant="true" id="R_BFBPh_upper_bound" sboTerm="SBO:0000625" units="mmol_per_gDW_per_hr" value="1000" />
      <parameter constant="true" id="R_F2PP_upper_bound" sboTerm="SBO:0000625" units="mmol_per_gDW_per_hr" value="1000" />
      <parameter constant="true" id="R_FBPPH_upper_bound" sboTerm="SBO:0000625" units="mmol_per_gDW_per_hr" value="1000" />
      <parameter constant="true" id="R_FPGPL_upper_bound" sboTerm="SBO:0000625" units="mmol_per_gDW_per_hr" value="1000" />
      <parameter constant="true" id="R_FPGPL_lower_bound" sboTerm="SBO:0000625" units="mmol_per_gDW_per_hr" value="-1000" />
      <parameter constant="true" id="R_GAMPG_upper_bound" sboTerm="SBO:0000625" units="mmol_per_gDW_per_hr" value="1000" />
      <parameter constant="true" id="R_MAKI_upper_bound" sboTerm="SBO:0000625" units="mmol_per_gDW_per_hr" value="1000" />
      <parameter constant="true" id="R_MAKI_lower_bound" sboTerm="SBO:0000625" units="mmol_per_gDW_per_hr" value="-1000" />
      <parameter constant="true" id="R_MPAKI_upper_bound" sboTerm="SBO:0000625" units="mmol_per_gDW_per_hr" value="1000" />
      <parameter constant="true" id="R_MPAKI_lower_bound" sboTerm="SBO:0000625" units="mmol_per_gDW_per_hr" value="-1000" />
      <parameter constant="true" id="R_MPPM_upper_bound" sboTerm="SBO:0000625" units="mmol_per_gDW_per_hr" value="1000" />
      <parameter constant="true" id="R_MPPM_lower_bound" sboTerm="SBO:0000625" units="mmol_per_gDW_per_hr" value="-1000" />
      <parameter constant="true" id="R_PFK26_upper_bound" sboTerm="SBO:0000625" units="mmol_per_gDW_per_hr" value="1000" />
      <parameter constant="true" id="R_SBTRh_upper_bound" sboTerm="SBO:0000625" units="mmol_per_gDW_per_hr" value="1000" />
      <parameter constant="true" id="R_SBTRh_lower_bound" sboTerm="SBO:0000625" units="mmol_per_gDW_per_hr" value="-1000" />
      <parameter constant="true" id="R_AGMIS_upper_bound" sboTerm="SBO:0000625" units="mmol_per_gDW_per_hr" value="1000" />
      <parameter constant="true" id="R_EMGH_upper_bound" sboTerm="SBO:0000625" units="mmol_per_gDW_per_hr" value="1000" />
      <parameter constant="true" id="R_GALK_upper_bound" sboTerm="SBO:0000625" units="mmol_per_gDW_per_hr" value="1000" />
      <parameter constant="true" id="R_GALKh_upper_bound" sboTerm="SBO:0000625" units="mmol_per_gDW_per_hr" value="1000" />
      <parameter constant="true" id="R_GALO_upper_bound" sboTerm="SBO:0000625" units="mmol_per_gDW_per_hr" value="1000" />
      <parameter constant="true" id="R_GGGH_upper_bound" sboTerm="SBO:0000625" units="mmol_per_gDW_per_hr" value="1000" />
      <parameter constant="true" id="R_GRGT_upper_bound" sboTerm="SBO:0000625" units="mmol_per_gDW_per_hr" value="1000" />
      <parameter constant="true" id="R_IAGT_upper_bound" sboTerm="SBO:0000625" units="mmol_per_gDW_per_hr" value="1000" />
      <parameter constant="true" id="R_LCGH_upper_bound" sboTerm="SBO:0000625" units="mmol_per_gDW_per_hr" value="1000" />
      <parameter constant="true" id="R_MGHA_upper_bound" sboTerm="SBO:0000625" units="mmol_per_gDW_per_hr" value="1000" />
      <parameter constant="true" id="R_MGHB_upper_bound" sboTerm="SBO:0000625" units="mmol_per_gDW_per_hr" value="1000" />
      <parameter constant="true" id="R_MLGH_upper_bound" sboTerm="SBO:0000625" units="mmol_per_gDW_per_hr" value="1000" />
      <parameter constant="true" id="R_MTGH_upper_bound" sboTerm="SBO:0000625" units="mmol_per_gDW_per_hr" value="1000" />
      <parameter constant="true" id="R_OAGMIG_upper_bound" sboTerm="SBO:0000625" units="mmol_per_gDW_per_hr" value="1000" />
      <parameter constant="true" id="R_RFH_upper_bound" sboTerm="SBO:0000625" units="mmol_per_gDW_per_hr" value="1000" />
      <parameter constant="true" id="R_RGH_upper_bound" sboTerm="SBO:0000625" units="mmol_per_gDW_per_hr" value="1000" />
      <parameter constant="true" id="R_SFH_upper_bound" sboTerm="SBO:0000625" units="mmol_per_gDW_per_hr" value="1000" />
      <parameter constant="true" id="R_SGHA_upper_bound" sboTerm="SBO:0000625" units="mmol_per_gDW_per_hr" value="1000" />
      <parameter constant="true" id="R_SGHB_upper_bound" sboTerm="SBO:0000625" units="mmol_per_gDW_per_hr" value="1000" />
      <parameter constant="true" id="R_SYGH_upper_bound" sboTerm="SBO:0000625" units="mmol_per_gDW_per_hr" value="1000" />
      <parameter constant="true" id="R_UG4E_upper_bound" sboTerm="SBO:0000625" units="mmol_per_gDW_per_hr" value="1000" />
      <parameter constant="true" id="R_UG4E_lower_bound" sboTerm="SBO:0000625" units="mmol_per_gDW_per_hr" value="-1000" />
      <parameter constant="true" id="R_ARGD_upper_bound" sboTerm="SBO:0000625" units="mmol_per_gDW_per_hr" value="1000" />
      <parameter constant="true" id="R_ARGDh_upper_bound" sboTerm="SBO:0000625" units="mmol_per_gDW_per_hr" value="1000" />
      <parameter constant="true" id="R_GAL_upper_bound" sboTerm="SBO:0000625" units="mmol_per_gDW_per_hr" value="1000" />
      <parameter constant="true" id="R_GAM_upper_bound" sboTerm="SBO:0000625" units="mmol_per_gDW_per_hr" value="1000" />
      <parameter constant="true" id="R_GDR_upper_bound" sboTerm="SBO:0000625" units="mmol_per_gDW_per_hr" value="1000" />
      <parameter constant="true" id="R_GDR_LPAREN_nadp_RPAREN__upper_bound" sboTerm="SBO:0000625" units="mmol_per_gDW_per_hr" value="1000" />
      <parameter constant="true" id="R_GDR_LPAREN_nadp_RPAREN_h_upper_bound" sboTerm="SBO:0000625" units="mmol_per_gDW_per_hr" value="1000" />
      <parameter constant="true" id="R_GDR_LPAREN_nadp_RPAREN_m_upper_bound" sboTerm="SBO:0000625" units="mmol_per_gDW_per_hr" value="1000" />
      <parameter constant="true" id="R_GDRh_upper_bound" sboTerm="SBO:0000625" units="mmol_per_gDW_per_hr" value="1000" />
      <parameter constant="true" id="R_GDRm_upper_bound" sboTerm="SBO:0000625" units="mmol_per_gDW_per_hr" value="1000" />
      <parameter constant="true" id="R_GLNTL_upper_bound" sboTerm="SBO:0000625" units="mmol_per_gDW_per_hr" value="1000" />
      <parameter constant="true" id="R_GLUS_LPAREN_ferr_RPAREN__upper_bound" sboTerm="SBO:0000625" units="mmol_per_gDW_per_hr" value="1000" />
      <parameter constant="true" id="R_GLUTL_upper_bound" sboTerm="SBO:0000625" units="mmol_per_gDW_per_hr" value="1000" />
      <parameter constant="true" id="R_PRDPARh_upper_bound" sboTerm="SBO:0000625" units="mmol_per_gDW_per_hr" value="1000" />
      <parameter constant="true" id="R_GDHm_upper_bound" sboTerm="SBO:0000625" units="mmol_per_gDW_per_hr" value="1000" />
      <parameter constant="true" id="R_GCL_upper_bound" sboTerm="SBO:0000625" units="mmol_per_gDW_per_hr" value="1000" />
      <parameter constant="true" id="R_GTHS_upper_bound" sboTerm="SBO:0000625" units="mmol_per_gDW_per_hr" value="1000" />
      <parameter constant="true" id="R_GALh_upper_bound" sboTerm="SBO:0000625" units="mmol_per_gDW_per_hr" value="1000" />
      <parameter constant="true" id="R_GALm_upper_bound" sboTerm="SBO:0000625" units="mmol_per_gDW_per_hr" value="1000" />
      <parameter constant="true" id="R_GLUS_upper_bound" sboTerm="SBO:0000625" units="mmol_per_gDW_per_hr" value="1000" />
      <parameter constant="true" id="R_GDH_upper_bound" sboTerm="SBO:0000625" units="mmol_per_gDW_per_hr" value="1000" />
      <parameter constant="true" id="R_GDH_LPAREN_nadp_RPAREN__upper_bound" sboTerm="SBO:0000625" units="mmol_per_gDW_per_hr" value="1000" />
      <parameter constant="true" id="R_GTHAMPOR_upper_bound" sboTerm="SBO:0000625" units="mmol_per_gDW_per_hr" value="1000" />
      <parameter constant="true" id="R_GTHAMPOR_lower_bound" sboTerm="SBO:0000625" units="mmol_per_gDW_per_hr" value="-1000" />
      <parameter constant="true" id="R_GTHAMPORh_upper_bound" sboTerm="SBO:0000625" units="mmol_per_gDW_per_hr" value="1000" />
      <parameter constant="true" id="R_GTHAMPORh_lower_bound" sboTerm="SBO:0000625" units="mmol_per_gDW_per_hr" value="-1000" />
      <parameter constant="true" id="R_GTHAMPORm_upper_bound" sboTerm="SBO:0000625" units="mmol_per_gDW_per_hr" value="1000" />
      <parameter constant="true" id="R_GTHAMPORm_lower_bound" sboTerm="SBO:0000625" units="mmol_per_gDW_per_hr" value="-1000" />
      <parameter constant="true" id="R_GTHP_upper_bound" sboTerm="SBO:0000625" units="mmol_per_gDW_per_hr" value="1000" />
      <parameter constant="true" id="R_GTHPDSOR_upper_bound" sboTerm="SBO:0000625" units="mmol_per_gDW_per_hr" value="1000" />
      <parameter constant="true" id="R_GTHPDSOR_lower_bound" sboTerm="SBO:0000625" units="mmol_per_gDW_per_hr" value="-1000" />
      <parameter constant="true" id="R_ACOADAGAT16018111Z160_upper_bound" sboTerm="SBO:0000625" units="mmol_per_gDW_per_hr" value="1000" />
      <parameter constant="true" id="R_ACOADAGAT16018111Z180_upper_bound" sboTerm="SBO:0000625" units="mmol_per_gDW_per_hr" value="1000" />
      <parameter constant="true" id="R_ACOADAGAT16018111Z18111Z_upper_bound" sboTerm="SBO:0000625" units="mmol_per_gDW_per_hr" value="1000" />
      <parameter constant="true" id="R_ACOADAGAT16018111Z1819Z_upper_bound" sboTerm="SBO:0000625" units="mmol_per_gDW_per_hr" value="1000" />
      <parameter constant="true" id="R_ACOADAGAT16018111Z1835Z9Z12Z_upper_bound" sboTerm="SBO:0000625" units="mmol_per_gDW_per_hr" value="1000" />
      <parameter constant="true" id="R_ACOADAGAT16018111Z1845Z9Z12Z15Z_upper_bound" sboTerm="SBO:0000625" units="mmol_per_gDW_per_hr" value="1000" />
      <parameter constant="true" id="R_ACOADAGAT1601819Z160_upper_bound" sboTerm="SBO:0000625" units="mmol_per_gDW_per_hr" value="1000" />
      <parameter constant="true" id="R_ACOADAGAT1601819Z180_upper_bound" sboTerm="SBO:0000625" units="mmol_per_gDW_per_hr" value="1000" />
      <parameter constant="true" id="R_ACOADAGAT1601819Z18111Z_upper_bound" sboTerm="SBO:0000625" units="mmol_per_gDW_per_hr" value="1000" />
      <parameter constant="true" id="R_ACOADAGAT1601819Z1819Z_upper_bound" sboTerm="SBO:0000625" units="mmol_per_gDW_per_hr" value="1000" />
      <parameter constant="true" id="R_ACOADAGAT1601819Z1835Z9Z12Z_upper_bound" sboTerm="SBO:0000625" units="mmol_per_gDW_per_hr" value="1000" />
      <parameter constant="true" id="R_ACOADAGAT1601819Z1845Z9Z12Z15Z_upper_bound" sboTerm="SBO:0000625" units="mmol_per_gDW_per_hr" value="1000" />
      <parameter constant="true" id="R_ACOADAGAT1801819Z160_upper_bound" sboTerm="SBO:0000625" units="mmol_per_gDW_per_hr" value="1000" />
      <parameter constant="true" id="R_ACOADAGAT1801819Z180_upper_bound" sboTerm="SBO:0000625" units="mmol_per_gDW_per_hr" value="1000" />
      <parameter constant="true" id="R_ACOADAGAT1801819Z18111Z_upper_bound" sboTerm="SBO:0000625" units="mmol_per_gDW_per_hr" value="1000" />
      <parameter constant="true" id="R_ACOADAGAT1801819Z1819Z_upper_bound" sboTerm="SBO:0000625" units="mmol_per_gDW_per_hr" value="1000" />
      <parameter constant="true" id="R_ACOADAGAT1801819Z1835Z9Z12Z_upper_bound" sboTerm="SBO:0000625" units="mmol_per_gDW_per_hr" value="1000" />
      <parameter constant="true" id="R_ACOADAGAT1801819Z1845Z9Z12Z15Z_upper_bound" sboTerm="SBO:0000625" units="mmol_per_gDW_per_hr" value="1000" />
      <parameter constant="true" id="R_ACOADAGAT18111Z18111Z160_upper_bound" sboTerm="SBO:0000625" units="mmol_per_gDW_per_hr" value="1000" />
      <parameter constant="true" id="R_ACOADAGAT18111Z18111Z180_upper_bound" sboTerm="SBO:0000625" units="mmol_per_gDW_per_hr" value="1000" />
      <parameter constant="true" id="R_ACOADAGAT18111Z18111Z18111Z_upper_bound" sboTerm="SBO:0000625" units="mmol_per_gDW_per_hr" value="1000" />
      <parameter constant="true" id="R_ACOADAGAT18111Z18111Z1819Z_upper_bound" sboTerm="SBO:0000625" units="mmol_per_gDW_per_hr" value="1000" />
      <parameter constant="true" id="R_ACOADAGAT18111Z18111Z1835Z9Z12Z_upper_bound" sboTerm="SBO:0000625" units="mmol_per_gDW_per_hr" value="1000" />
      <parameter constant="true" id="R_ACOADAGAT18111Z18111Z1845Z9Z12Z15Z_upper_bound" sboTerm="SBO:0000625" units="mmol_per_gDW_per_hr" value="1000" />
      <parameter constant="true" id="R_ACOADAGAT18111Z1819Z160_upper_bound" sboTerm="SBO:0000625" units="mmol_per_gDW_per_hr" value="1000" />
      <parameter constant="true" id="R_ACOADAGAT18111Z1819Z180_upper_bound" sboTerm="SBO:0000625" units="mmol_per_gDW_per_hr" value="1000" />
      <parameter constant="true" id="R_ACOADAGAT18111Z1819Z18111Z_upper_bound" sboTerm="SBO:0000625" units="mmol_per_gDW_per_hr" value="1000" />
      <parameter constant="true" id="R_ACOADAGAT18111Z1819Z1819Z_upper_bound" sboTerm="SBO:0000625" units="mmol_per_gDW_per_hr" value="1000" />
      <parameter constant="true" id="R_ACOADAGAT18111Z1819Z1835Z9Z12Z_upper_bound" sboTerm="SBO:0000625" units="mmol_per_gDW_per_hr" value="1000" />
      <parameter constant="true" id="R_ACOADAGAT18111Z1819Z1845Z9Z12Z15Z_upper_bound" sboTerm="SBO:0000625" units="mmol_per_gDW_per_hr" value="1000" />
      <parameter constant="true" id="R_ACOADAGAT1819Z18111Z160_upper_bound" sboTerm="SBO:0000625" units="mmol_per_gDW_per_hr" value="1000" />
      <parameter constant="true" id="R_ACOADAGAT1819Z18111Z180_upper_bound" sboTerm="SBO:0000625" units="mmol_per_gDW_per_hr" value="1000" />
      <parameter constant="true" id="R_ACOADAGAT1819Z18111Z18111Z_upper_bound" sboTerm="SBO:0000625" units="mmol_per_gDW_per_hr" value="1000" />
      <parameter constant="true" id="R_ACOADAGAT1819Z18111Z1819Z_upper_bound" sboTerm="SBO:0000625" units="mmol_per_gDW_per_hr" value="1000" />
      <parameter constant="true" id="R_ACOADAGAT1819Z18111Z1835Z9Z12Z_upper_bound" sboTerm="SBO:0000625" units="mmol_per_gDW_per_hr" value="1000" />
      <parameter constant="true" id="R_ACOADAGAT1819Z18111Z1845Z9Z12Z15Z_upper_bound" sboTerm="SBO:0000625" units="mmol_per_gDW_per_hr" value="1000" />
      <parameter constant="true" id="R_ACOADAGAT1819Z1819Z160_upper_bound" sboTerm="SBO:0000625" units="mmol_per_gDW_per_hr" value="1000" />
      <parameter constant="true" id="R_ACOADAGAT1819Z1819Z180_upper_bound" sboTerm="SBO:0000625" units="mmol_per_gDW_per_hr" value="1000" />
      <parameter constant="true" id="R_ACOADAGAT1819Z1819Z18111Z_upper_bound" sboTerm="SBO:0000625" units="mmol_per_gDW_per_hr" value="1000" />
      <parameter constant="true" id="R_ACOADAGAT1819Z1819Z1819Z_upper_bound" sboTerm="SBO:0000625" units="mmol_per_gDW_per_hr" value="1000" />
      <parameter constant="true" id="R_ACOADAGAT1819Z1819Z1835Z9Z12Z_upper_bound" sboTerm="SBO:0000625" units="mmol_per_gDW_per_hr" value="1000" />
      <parameter constant="true" id="R_ACOADAGAT1819Z1819Z1845Z9Z12Z15Z_upper_bound" sboTerm="SBO:0000625" units="mmol_per_gDW_per_hr" value="1000" />
      <parameter constant="true" id="R_ACPT16018111Z_upper_bound" sboTerm="SBO:0000625" units="mmol_per_gDW_per_hr" value="1000" />
      <parameter constant="true" id="R_ACPT1601819Z_upper_bound" sboTerm="SBO:0000625" units="mmol_per_gDW_per_hr" value="1000" />
      <parameter constant="true" id="R_ACPT18111Z18111Z_upper_bound" sboTerm="SBO:0000625" units="mmol_per_gDW_per_hr" value="1000" />
      <parameter constant="true" id="R_ACPT18111Z1819Z_upper_bound" sboTerm="SBO:0000625" units="mmol_per_gDW_per_hr" value="1000" />
      <parameter constant="true" id="R_ACPT1819Z18111Z_upper_bound" sboTerm="SBO:0000625" units="mmol_per_gDW_per_hr" value="1000" />
      <parameter constant="true" id="R_ACPT1819Z1819Z_upper_bound" sboTerm="SBO:0000625" units="mmol_per_gDW_per_hr" value="1000" />
      <parameter constant="true" id="R_AGPAT1601819Zh_upper_bound" sboTerm="SBO:0000625" units="mmol_per_gDW_per_hr" value="1000" />
      <parameter constant="true" id="R_AGPAT160h_upper_bound" sboTerm="SBO:0000625" units="mmol_per_gDW_per_hr" value="1000" />
      <parameter constant="true" id="R_AGPAT1801819Zh_upper_bound" sboTerm="SBO:0000625" units="mmol_per_gDW_per_hr" value="1000" />
      <parameter constant="true" id="R_AGPAT18111Z160h_upper_bound" sboTerm="SBO:0000625" units="mmol_per_gDW_per_hr" value="1000" />
      <parameter constant="true" id="R_AGPAT18111Z1819Zh_upper_bound" sboTerm="SBO:0000625" units="mmol_per_gDW_per_hr" value="1000" />
      <parameter constant="true" id="R_AGPAT1819Z160h_upper_bound" sboTerm="SBO:0000625" units="mmol_per_gDW_per_hr" value="1000" />
      <parameter constant="true" id="R_AGPAT1819Z1619Zh_upper_bound" sboTerm="SBO:0000625" units="mmol_per_gDW_per_hr" value="1000" />
      <parameter constant="true" id="R_AGPAT1819Z18111Zh_upper_bound" sboTerm="SBO:0000625" units="mmol_per_gDW_per_hr" value="1000" />
      <parameter constant="true" id="R_AGPAT1819Z1819Zh_upper_bound" sboTerm="SBO:0000625" units="mmol_per_gDW_per_hr" value="1000" />
      <parameter constant="true" id="R_AGPATCOA16018111Z_upper_bound" sboTerm="SBO:0000625" units="mmol_per_gDW_per_hr" value="1000" />
      <parameter constant="true" id="R_AGPATCOA1601819Z_upper_bound" sboTerm="SBO:0000625" units="mmol_per_gDW_per_hr" value="1000" />
      <parameter constant="true" id="R_AGPATCOA1801819Z_upper_bound" sboTerm="SBO:0000625" units="mmol_per_gDW_per_hr" value="1000" />
      <parameter constant="true" id="R_AGPATCOA18111Z160_upper_bound" sboTerm="SBO:0000625" units="mmol_per_gDW_per_hr" value="1000" />
      <parameter constant="true" id="R_AGPATCOA18111Z18111Z_upper_bound" sboTerm="SBO:0000625" units="mmol_per_gDW_per_hr" value="1000" />
      <parameter constant="true" id="R_AGPATCOA18111Z1819Z_upper_bound" sboTerm="SBO:0000625" units="mmol_per_gDW_per_hr" value="1000" />
      <parameter constant="true" id="R_AGPATCOA1819Z160_upper_bound" sboTerm="SBO:0000625" units="mmol_per_gDW_per_hr" value="1000" />
      <parameter constant="true" id="R_AGPATCOA1819Z18111Z_upper_bound" sboTerm="SBO:0000625" units="mmol_per_gDW_per_hr" value="1000" />
      <parameter constant="true" id="R_AGPATCOA1819Z1819Z_upper_bound" sboTerm="SBO:0000625" units="mmol_per_gDW_per_hr" value="1000" />
      <parameter constant="true" id="R_ALCD19_upper_bound" sboTerm="SBO:0000625" units="mmol_per_gDW_per_hr" value="1000" />
      <parameter constant="true" id="R_ALCD19_lower_bound" sboTerm="SBO:0000625" units="mmol_per_gDW_per_hr" value="-1000" />
      <parameter constant="true" id="R_ALCD19y_upper_bound" sboTerm="SBO:0000625" units="mmol_per_gDW_per_hr" value="1000" />
      <parameter constant="true" id="R_ALCD19y_lower_bound" sboTerm="SBO:0000625" units="mmol_per_gDW_per_hr" value="-1000" />
      <parameter constant="true" id="R_ASQDCADS1829Z12Z160_upper_bound" sboTerm="SBO:0000625" units="mmol_per_gDW_per_hr" value="1000" />
      <parameter constant="true" id="R_ASQDCADS1839Z12Z15Z160_upper_bound" sboTerm="SBO:0000625" units="mmol_per_gDW_per_hr" value="1000" />
      <parameter constant="true" id="R_ASQDPADS1829Z12Z160_upper_bound" sboTerm="SBO:0000625" units="mmol_per_gDW_per_hr" value="1000" />
      <parameter constant="true" id="R_ASQDPADS1839Z12Z15Z160_upper_bound" sboTerm="SBO:0000625" units="mmol_per_gDW_per_hr" value="1000" />
      <parameter constant="true" id="R_DAGAH16018111Z_upper_bound" sboTerm="SBO:0000625" units="mmol_per_gDW_per_hr" value="1000" />
      <parameter constant="true" id="R_DAGAH1601819Z_upper_bound" sboTerm="SBO:0000625" units="mmol_per_gDW_per_hr" value="1000" />
      <parameter constant="true" id="R_DAGAH1801819Z_upper_bound" sboTerm="SBO:0000625" units="mmol_per_gDW_per_hr" value="1000" />
      <parameter constant="true" id="R_DAGAH18111Z18111Z_upper_bound" sboTerm="SBO:0000625" units="mmol_per_gDW_per_hr" value="1000" />
      <parameter constant="true" id="R_DAGAH18111Z1819Z_upper_bound" sboTerm="SBO:0000625" units="mmol_per_gDW_per_hr" value="1000" />
      <parameter constant="true" id="R_DAGAH1819Z18111Z_upper_bound" sboTerm="SBO:0000625" units="mmol_per_gDW_per_hr" value="1000" />
      <parameter constant="true" id="R_DAGAH1819Z1819Z_upper_bound" sboTerm="SBO:0000625" units="mmol_per_gDW_per_hr" value="1000" />
      <parameter constant="true" id="R_DAGK16018111Z_upper_bound" sboTerm="SBO:0000625" units="mmol_per_gDW_per_hr" value="1000" />
      <parameter constant="true" id="R_DAGK1601819Z_upper_bound" sboTerm="SBO:0000625" units="mmol_per_gDW_per_hr" value="1000" />
      <parameter constant="true" id="R_DAGK1601819Zh_upper_bound" sboTerm="SBO:0000625" units="mmol_per_gDW_per_hr" value="1000" />
      <parameter constant="true" id="R_DAGK160h_upper_bound" sboTerm="SBO:0000625" units="mmol_per_gDW_per_hr" value="1000" />
      <parameter constant="true" id="R_DAGK1801819Z_upper_bound" sboTerm="SBO:0000625" units="mmol_per_gDW_per_hr" value="1000" />
      <parameter constant="true" id="R_DAGK1801819Zh_upper_bound" sboTerm="SBO:0000625" units="mmol_per_gDW_per_hr" value="1000" />
      <parameter constant="true" id="R_DAGK181_upper_bound" sboTerm="SBO:0000625" units="mmol_per_gDW_per_hr" value="1000" />
      <parameter constant="true" id="R_DAGK18111Z160h_upper_bound" sboTerm="SBO:0000625" units="mmol_per_gDW_per_hr" value="1000" />
      <parameter constant="true" id="R_DAGK18111Z1819Z_upper_bound" sboTerm="SBO:0000625" units="mmol_per_gDW_per_hr" value="1000" />
      <parameter constant="true" id="R_DAGK18111Z1819Zh_upper_bound" sboTerm="SBO:0000625" units="mmol_per_gDW_per_hr" value="1000" />
      <parameter constant="true" id="R_DAGK1819Z160h_upper_bound" sboTerm="SBO:0000625" units="mmol_per_gDW_per_hr" value="1000" />
      <parameter constant="true" id="R_DAGK1819Z1619Zh_upper_bound" sboTerm="SBO:0000625" units="mmol_per_gDW_per_hr" value="1000" />
      <parameter constant="true" id="R_DAGK1819Z18111Z_upper_bound" sboTerm="SBO:0000625" units="mmol_per_gDW_per_hr" value="1000" />
      <parameter constant="true" id="R_DAGK1819Z18111Zh_upper_bound" sboTerm="SBO:0000625" units="mmol_per_gDW_per_hr" value="1000" />
      <parameter constant="true" id="R_DAGK1819Z1819Z_upper_bound" sboTerm="SBO:0000625" units="mmol_per_gDW_per_hr" value="1000" />
      <parameter constant="true" id="R_DAGK1819Z1819Zh_upper_bound" sboTerm="SBO:0000625" units="mmol_per_gDW_per_hr" value="1000" />
      <parameter constant="true" id="R_DGDGD4DS1819Z1634Z7Z10Z_upper_bound" sboTerm="SBO:0000625" units="mmol_per_gDW_per_hr" value="1000" />
      <parameter constant="true" id="R_DGDGD4DS1829Z12Z1634Z7Z10Z_upper_bound" sboTerm="SBO:0000625" units="mmol_per_gDW_per_hr" value="1000" />
      <parameter constant="true" id="R_DGDGD4DS1839Z12Z15Z1634Z7Z10Z_upper_bound" sboTerm="SBO:0000625" units="mmol_per_gDW_per_hr" value="1000" />
      <parameter constant="true" id="R_DGDGD4DS1839Z12Z15Z1644Z7Z10Z13Z_upper_bound" sboTerm="SBO:0000625" units="mmol_per_gDW_per_hr" value="1000" />
      <parameter constant="true" id="R_DGDGD7DS1819Z1617Z_upper_bound" sboTerm="SBO:0000625" units="mmol_per_gDW_per_hr" value="1000" />
      <parameter constant="true" id="R_DGDGD7DS1829Z12Z1617Z_upper_bound" sboTerm="SBO:0000625" units="mmol_per_gDW_per_hr" value="1000" />
      <parameter constant="true" id="R_DGDGGH1819Z160_upper_bound" sboTerm="SBO:0000625" units="mmol_per_gDW_per_hr" value="1000" />
      <parameter constant="true" id="R_DGDGGH1819Z1617Z_upper_bound" sboTerm="SBO:0000625" units="mmol_per_gDW_per_hr" value="1000" />
      <parameter constant="true" id="R_DGDGGH1819Z1619Z_upper_bound" sboTerm="SBO:0000625" units="mmol_per_gDW_per_hr" value="1000" />
      <parameter constant="true" id="R_DGDGGH1819Z1627Z10Z_upper_bound" sboTerm="SBO:0000625" units="mmol_per_gDW_per_hr" value="1000" />
      <parameter constant="true" id="R_DGDGGH1819Z1637Z10Z13Z_upper_bound" sboTerm="SBO:0000625" units="mmol_per_gDW_per_hr" value="1000" />
      <parameter constant="true" id="R_DGDGGH1829Z12Z160_upper_bound" sboTerm="SBO:0000625" units="mmol_per_gDW_per_hr" value="1000" />
      <parameter constant="true" id="R_DGDGGH1829Z12Z1617Z_upper_bound" sboTerm="SBO:0000625" units="mmol_per_gDW_per_hr" value="1000" />
      <parameter constant="true" id="R_DGDGGH1829Z12Z1619Z_upper_bound" sboTerm="SBO:0000625" units="mmol_per_gDW_per_hr" value="1000" />
      <parameter constant="true" id="R_DGDGGH1829Z12Z1627Z10Z_upper_bound" sboTerm="SBO:0000625" units="mmol_per_gDW_per_hr" value="1000" />
      <parameter constant="true" id="R_DGDGGH1829Z12Z1634Z7Z10Z_upper_bound" sboTerm="SBO:0000625" units="mmol_per_gDW_per_hr" value="1000" />
      <parameter constant="true" id="R_DGDGGH1829Z12Z1637Z10Z13Z_upper_bound" sboTerm="SBO:0000625" units="mmol_per_gDW_per_hr" value="1000" />
      <parameter constant="true" id="R_DGDGGH1839Z12Z15Z160_upper_bound" sboTerm="SBO:0000625" units="mmol_per_gDW_per_hr" value="1000" />
      <parameter constant="true" id="R_DGDGGH1839Z12Z15Z1627Z10Z_upper_bound" sboTerm="SBO:0000625" units="mmol_per_gDW_per_hr" value="1000" />
      <parameter constant="true" id="R_DGDGGH1839Z12Z15Z1634Z7Z10Z_upper_bound" sboTerm="SBO:0000625" units="mmol_per_gDW_per_hr" value="1000" />
      <parameter constant="true" id="R_DGDGGH1839Z12Z15Z1637Z10Z13Z_upper_bound" sboTerm="SBO:0000625" units="mmol_per_gDW_per_hr" value="1000" />
      <parameter constant="true" id="R_DGDGGH1839Z12Z15Z1644Z7Z10Z13Z_upper_bound" sboTerm="SBO:0000625" units="mmol_per_gDW_per_hr" value="1000" />
      <parameter constant="true" id="R_DGDGS1819Z160_upper_bound" sboTerm="SBO:0000625" units="mmol_per_gDW_per_hr" value="1000" />
      <parameter constant="true" id="R_DGDGS1819Z1619Z_upper_bound" sboTerm="SBO:0000625" units="mmol_per_gDW_per_hr" value="1000" />
      <parameter constant="true" id="R_DGDGW3DS1819Z1637Z10Z13Z_upper_bound" sboTerm="SBO:0000625" units="mmol_per_gDW_per_hr" value="1000" />
      <parameter constant="true" id="R_DGDGW3DS1829Z12Z1637Z10Z13Z_upper_bound" sboTerm="SBO:0000625" units="mmol_per_gDW_per_hr" value="1000" />
      <parameter constant="true" id="R_DGDGW3DS1839Z12Z15Z160_upper_bound" sboTerm="SBO:0000625" units="mmol_per_gDW_per_hr" value="1000" />
      <parameter constant="true" id="R_DGDGW3DS1839Z12Z15Z1627Z10Z_upper_bound" sboTerm="SBO:0000625" units="mmol_per_gDW_per_hr" value="1000" />
      <parameter constant="true" id="R_DGDGW3DS1839Z12Z15Z1634Z7Z10Z_upper_bound" sboTerm="SBO:0000625" units="mmol_per_gDW_per_hr" value="1000" />
      <parameter constant="true" id="R_DGDGW3DS1839Z12Z15Z1637Z10Z13Z1_upper_bound" sboTerm="SBO:0000625" units="mmol_per_gDW_per_hr" value="1000" />
      <parameter constant="true" id="R_DGDGW3DS1839Z12Z15Z1637Z10Z13Z2_upper_bound" sboTerm="SBO:0000625" units="mmol_per_gDW_per_hr" value="1000" />
      <parameter constant="true" id="R_DGDGW3DS1839Z12Z15Z1644Z7Z10Z13Z_upper_bound" sboTerm="SBO:0000625" units="mmol_per_gDW_per_hr" value="1000" />
      <parameter constant="true" id="R_DGDGW6DS1819Z1627Z10Z_upper_bound" sboTerm="SBO:0000625" units="mmol_per_gDW_per_hr" value="1000" />
      <parameter constant="true" id="R_DGDGW6DS1829Z12Z160_upper_bound" sboTerm="SBO:0000625" units="mmol_per_gDW_per_hr" value="1000" />
      <parameter constant="true" id="R_DGDGW6DS1829Z12Z1617Z_upper_bound" sboTerm="SBO:0000625" units="mmol_per_gDW_per_hr" value="1000" />
      <parameter constant="true" id="R_DGDGW6DS1829Z12Z1619Z_upper_bound" sboTerm="SBO:0000625" units="mmol_per_gDW_per_hr" value="1000" />
      <parameter constant="true" id="R_DGDGW6DS1829Z12Z1627Z10Z1_upper_bound" sboTerm="SBO:0000625" units="mmol_per_gDW_per_hr" value="1000" />
      <parameter constant="true" id="R_DGDGW6DS1829Z12Z1627Z10Z2_upper_bound" sboTerm="SBO:0000625" units="mmol_per_gDW_per_hr" value="1000" />
      <parameter constant="true" id="R_DGDGW6DS1829Z12Z1634Z7Z10Z_upper_bound" sboTerm="SBO:0000625" units="mmol_per_gDW_per_hr" value="1000" />
      <parameter constant="true" id="R_DGDGW6DS1829Z12Z1637Z10Z13Z_upper_bound" sboTerm="SBO:0000625" units="mmol_per_gDW_per_hr" value="1000" />
      <parameter constant="true" id="R_DGTSD5DS1601835Z9Z12Z_upper_bound" sboTerm="SBO:0000625" units="mmol_per_gDW_per_hr" value="1000" />
      <parameter constant="true" id="R_DGTSD5DS18111Z1835Z9Z12Z_upper_bound" sboTerm="SBO:0000625" units="mmol_per_gDW_per_hr" value="1000" />
      <parameter constant="true" id="R_DGTSD5DS1819Z1835Z9Z12Z_upper_bound" sboTerm="SBO:0000625" units="mmol_per_gDW_per_hr" value="1000" />
      <parameter constant="true" id="R_DGTSD5DS1829Z12Z1835Z9Z12Z_upper_bound" sboTerm="SBO:0000625" units="mmol_per_gDW_per_hr" value="1000" />
      <parameter constant="true" id="R_DGTSDS1601829Z12Z_upper_bound" sboTerm="SBO:0000625" units="mmol_per_gDW_per_hr" value="1000" />
      <parameter constant="true" id="R_DGTSDS1601845Z9Z12Z15Z_upper_bound" sboTerm="SBO:0000625" units="mmol_per_gDW_per_hr" value="1000" />
      <parameter constant="true" id="R_DGTSDS18111Z1829Z12Z_upper_bound" sboTerm="SBO:0000625" units="mmol_per_gDW_per_hr" value="1000" />
      <parameter constant="true" id="R_DGTSDS18111Z1845Z9Z12Z15Z_upper_bound" sboTerm="SBO:0000625" units="mmol_per_gDW_per_hr" value="1000" />
      <parameter constant="true" id="R_DGTSDS1819Z1829Z12Z_upper_bound" sboTerm="SBO:0000625" units="mmol_per_gDW_per_hr" value="1000" />
      <parameter constant="true" id="R_DGTSDS1819Z1845Z9Z12Z15Z_upper_bound" sboTerm="SBO:0000625" units="mmol_per_gDW_per_hr" value="1000" />
      <parameter constant="true" id="R_DGTSDS1829Z12Z18111Z_upper_bound" sboTerm="SBO:0000625" units="mmol_per_gDW_per_hr" value="1000" />
      <parameter constant="true" id="R_DGTSDS1829Z12Z1819Z_upper_bound" sboTerm="SBO:0000625" units="mmol_per_gDW_per_hr" value="1000" />
      <parameter constant="true" id="R_DGTSDS1829Z12Z1829Z12Z1_upper_bound" sboTerm="SBO:0000625" units="mmol_per_gDW_per_hr" value="1000" />
      <parameter constant="true" id="R_DGTSDS1829Z12Z1829Z12Z2_upper_bound" sboTerm="SBO:0000625" units="mmol_per_gDW_per_hr" value="1000" />
      <parameter constant="true" id="R_DGTSDS1829Z12Z1835Z9Z12Z_upper_bound" sboTerm="SBO:0000625" units="mmol_per_gDW_per_hr" value="1000" />
      <parameter constant="true" id="R_DGTSDS1829Z12Z1845Z9Z12Z15Z1_upper_bound" sboTerm="SBO:0000625" units="mmol_per_gDW_per_hr" value="1000" />
      <parameter constant="true" id="R_DGTSDS1829Z12Z1845Z9Z12Z15Z2_upper_bound" sboTerm="SBO:0000625" units="mmol_per_gDW_per_hr" value="1000" />
      <parameter constant="true" id="R_DGTSDS1839Z12Z15Z18111Z_upper_bound" sboTerm="SBO:0000625" units="mmol_per_gDW_per_hr" value="1000" />
      <parameter constant="true" id="R_DGTSDS1839Z12Z15Z1819Z_upper_bound" sboTerm="SBO:0000625" units="mmol_per_gDW_per_hr" value="1000" />
      <parameter constant="true" id="R_DGTSDS1839Z12Z15Z1835Z9Z12Z_upper_bound" sboTerm="SBO:0000625" units="mmol_per_gDW_per_hr" value="1000" />
      <parameter constant="true" id="R_DGTSDS1839Z12Z15Z1845Z9Z12Z15Z1_upper_bound" sboTerm="SBO:0000625" units="mmol_per_gDW_per_hr" value="1000" />
      <parameter constant="true" id="R_DGTSDS1839Z12Z15Z1845Z9Z12Z15Z2_upper_bound" sboTerm="SBO:0000625" units="mmol_per_gDW_per_hr" value="1000" />
      <parameter constant="true" id="R_FACOAL180_upper_bound" sboTerm="SBO:0000625" units="mmol_per_gDW_per_hr" value="1000" />
      <parameter constant="true" id="R_FACOAL181_upper_bound" sboTerm="SBO:0000625" units="mmol_per_gDW_per_hr" value="1000" />
      <parameter constant="true" id="R_FACOAL18111Z_upper_bound" sboTerm="SBO:0000625" units="mmol_per_gDW_per_hr" value="1000" />
      <parameter constant="true" id="R_G3PAT160_upper_bound" sboTerm="SBO:0000625" units="mmol_per_gDW_per_hr" value="1000" />
      <parameter constant="true" id="R_G3PAT160h_upper_bound" sboTerm="SBO:0000625" units="mmol_per_gDW_per_hr" value="1000" />
      <parameter constant="true" id="R_G3PAT180_upper_bound" sboTerm="SBO:0000625" units="mmol_per_gDW_per_hr" value="1000" />
      <parameter constant="true" id="R_G3PAT180h_upper_bound" sboTerm="SBO:0000625" units="mmol_per_gDW_per_hr" value="1000" />
      <parameter constant="true" id="R_G3PAT181_upper_bound" sboTerm="SBO:0000625" units="mmol_per_gDW_per_hr" value="1000" />
      <parameter constant="true" id="R_G3PAT1819Z_upper_bound" sboTerm="SBO:0000625" units="mmol_per_gDW_per_hr" value="1000" />
      <parameter constant="true" id="R_G3PAT1819Zh_upper_bound" sboTerm="SBO:0000625" units="mmol_per_gDW_per_hr" value="1000" />
      <parameter constant="true" id="R_G3PAT181h_upper_bound" sboTerm="SBO:0000625" units="mmol_per_gDW_per_hr" value="1000" />
      <parameter constant="true" id="R_GLYALDOR_upper_bound" sboTerm="SBO:0000625" units="mmol_per_gDW_per_hr" value="1000" />
      <parameter constant="true" id="R_GLYALDOR_lower_bound" sboTerm="SBO:0000625" units="mmol_per_gDW_per_hr" value="-1000" />
      <parameter constant="true" id="R_GLYK_upper_bound" sboTerm="SBO:0000625" units="mmol_per_gDW_per_hr" value="1000" />
      <parameter constant="true" id="R_MAGAH160_upper_bound" sboTerm="SBO:0000625" units="mmol_per_gDW_per_hr" value="1000" />
      <parameter constant="true" id="R_MAGAH180_upper_bound" sboTerm="SBO:0000625" units="mmol_per_gDW_per_hr" value="1000" />
      <parameter constant="true" id="R_MAGAH18111Z_upper_bound" sboTerm="SBO:0000625" units="mmol_per_gDW_per_hr" value="1000" />
      <parameter constant="true" id="R_MAGAH1819Z_upper_bound" sboTerm="SBO:0000625" units="mmol_per_gDW_per_hr" value="1000" />
      <parameter constant="true" id="R_MGDGD4DS1819Z1644Z7Z10Z13Z_upper_bound" sboTerm="SBO:0000625" units="mmol_per_gDW_per_hr" value="1000" />
      <parameter constant="true" id="R_MGDGD4DS1829Z12Z1634Z7Z10Z_upper_bound" sboTerm="SBO:0000625" units="mmol_per_gDW_per_hr" value="1000" />
      <parameter constant="true" id="R_MGDGD4DS1829Z12Z1644Z7Z10Z13Z_upper_bound" sboTerm="SBO:0000625" units="mmol_per_gDW_per_hr" value="1000" />
      <parameter constant="true" id="R_MGDGD4DS1839Z12Z15Z1634Z7Z10Z_upper_bound" sboTerm="SBO:0000625" units="mmol_per_gDW_per_hr" value="1000" />
      <parameter constant="true" id="R_MGDGD4DS1839Z12Z15Z1644Z7Z10Z13Z_upper_bound" sboTerm="SBO:0000625" units="mmol_per_gDW_per_hr" value="1000" />
      <parameter constant="true" id="R_MGDGD7DS1819Z1617Z_upper_bound" sboTerm="SBO:0000625" units="mmol_per_gDW_per_hr" value="1000" />
      <parameter constant="true" id="R_MGDGD7DS1829Z12Z1617Z_upper_bound" sboTerm="SBO:0000625" units="mmol_per_gDW_per_hr" value="1000" />
      <parameter constant="true" id="R_MGDGS1819Z160_upper_bound" sboTerm="SBO:0000625" units="mmol_per_gDW_per_hr" value="1000" />
      <parameter constant="true" id="R_MGDGS1819Z1619Z_upper_bound" sboTerm="SBO:0000625" units="mmol_per_gDW_per_hr" value="1000" />
      <parameter constant="true" id="R_MGDGW3DS1819Z1637Z10Z13Z_upper_bound" sboTerm="SBO:0000625" units="mmol_per_gDW_per_hr" value="1000" />
      <parameter constant="true" id="R_MGDGW3DS1829Z12Z1637Z10Z13Z_upper_bound" sboTerm="SBO:0000625" units="mmol_per_gDW_per_hr" value="1000" />
      <parameter constant="true" id="R_MGDGW3DS1829Z12Z1644Z7Z10Z13Z_upper_bound" sboTerm="SBO:0000625" units="mmol_per_gDW_per_hr" value="1000" />
      <parameter constant="true" id="R_MGDGW3DS1839Z12Z15Z160_upper_bound" sboTerm="SBO:0000625" units="mmol_per_gDW_per_hr" value="1000" />
      <parameter constant="true" id="R_MGDGW3DS1839Z12Z15Z1627Z10Z_upper_bound" sboTerm="SBO:0000625" units="mmol_per_gDW_per_hr" value="1000" />
      <parameter constant="true" id="R_MGDGW3DS1839Z12Z15Z1634Z7Z10Z_upper_bound" sboTerm="SBO:0000625" units="mmol_per_gDW_per_hr" value="1000" />
      <parameter constant="true" id="R_MGDGW3DS1839Z12Z15Z1637Z10Z13Z1_upper_bound" sboTerm="SBO:0000625" units="mmol_per_gDW_per_hr" value="1000" />
      <parameter constant="true" id="R_MGDGW3DS1839Z12Z15Z1637Z10Z13Z2_upper_bound" sboTerm="SBO:0000625" units="mmol_per_gDW_per_hr" value="1000" />
      <parameter constant="true" id="R_MGDGW3DS1839Z12Z15Z1644Z7Z10Z13Z1_upper_bound" sboTerm="SBO:0000625" units="mmol_per_gDW_per_hr" value="1000" />
      <parameter constant="true" id="R_MGDGW3DS1839Z12Z15Z1644Z7Z10Z13Z2_upper_bound" sboTerm="SBO:0000625" units="mmol_per_gDW_per_hr" value="1000" />
      <parameter constant="true" id="R_MGDGW6DS1819Z1627Z10Z_upper_bound" sboTerm="SBO:0000625" units="mmol_per_gDW_per_hr" value="1000" />
      <parameter constant="true" id="R_MGDGW6DS1829Z12Z160_upper_bound" sboTerm="SBO:0000625" units="mmol_per_gDW_per_hr" value="1000" />
      <parameter constant="true" id="R_MGDGW6DS1829Z12Z1617Z_upper_bound" sboTerm="SBO:0000625" units="mmol_per_gDW_per_hr" value="1000" />
      <parameter constant="true" id="R_MGDGW6DS1829Z12Z1619Z_upper_bound" sboTerm="SBO:0000625" units="mmol_per_gDW_per_hr" value="1000" />
      <parameter constant="true" id="R_MGDGW6DS1829Z12Z1627Z10Z1_upper_bound" sboTerm="SBO:0000625" units="mmol_per_gDW_per_hr" value="1000" />
      <parameter constant="true" id="R_MGDGW6DS1829Z12Z1627Z10Z2_upper_bound" sboTerm="SBO:0000625" units="mmol_per_gDW_per_hr" value="1000" />
      <parameter constant="true" id="R_MGDGW6DS1829Z12Z1637Z10Z13Z_upper_bound" sboTerm="SBO:0000625" units="mmol_per_gDW_per_hr" value="1000" />
      <parameter constant="true" id="R_MGDGW6DS1829Z12Z1644Z7Z10Z13Z_upper_bound" sboTerm="SBO:0000625" units="mmol_per_gDW_per_hr" value="1000" />
      <parameter constant="true" id="R_PAPA16018111Z_upper_bound" sboTerm="SBO:0000625" units="mmol_per_gDW_per_hr" value="1000" />
      <parameter constant="true" id="R_PAPA1601819Z_upper_bound" sboTerm="SBO:0000625" units="mmol_per_gDW_per_hr" value="1000" />
      <parameter constant="true" id="R_PAPA1601819Zh_upper_bound" sboTerm="SBO:0000625" units="mmol_per_gDW_per_hr" value="1000" />
      <parameter constant="true" id="R_PAPA160h_upper_bound" sboTerm="SBO:0000625" units="mmol_per_gDW_per_hr" value="1000" />
      <parameter constant="true" id="R_PAPA1801819Z_upper_bound" sboTerm="SBO:0000625" units="mmol_per_gDW_per_hr" value="1000" />
      <parameter constant="true" id="R_PAPA1801819Zh_upper_bound" sboTerm="SBO:0000625" units="mmol_per_gDW_per_hr" value="1000" />
      <parameter constant="true" id="R_PAPA181_upper_bound" sboTerm="SBO:0000625" units="mmol_per_gDW_per_hr" value="1000" />
      <parameter constant="true" id="R_PAPA18111Z160h_upper_bound" sboTerm="SBO:0000625" units="mmol_per_gDW_per_hr" value="1000" />
      <parameter constant="true" id="R_PAPA18111Z1819Z_upper_bound" sboTerm="SBO:0000625" units="mmol_per_gDW_per_hr" value="1000" />
      <parameter constant="true" id="R_PAPA18111Z1819Zh_upper_bound" sboTerm="SBO:0000625" units="mmol_per_gDW_per_hr" value="1000" />
      <parameter constant="true" id="R_PAPA1819Z160h_upper_bound" sboTerm="SBO:0000625" units="mmol_per_gDW_per_hr" value="1000" />
      <parameter constant="true" id="R_PAPA1819Z1619Zh_upper_bound" sboTerm="SBO:0000625" units="mmol_per_gDW_per_hr" value="1000" />
      <parameter constant="true" id="R_PAPA1819Z18111Z_upper_bound" sboTerm="SBO:0000625" units="mmol_per_gDW_per_hr" value="1000" />
      <parameter constant="true" id="R_PAPA1819Z18111Zh_upper_bound" sboTerm="SBO:0000625" units="mmol_per_gDW_per_hr" value="1000" />
      <parameter constant="true" id="R_PAPA1819Z1819Z_upper_bound" sboTerm="SBO:0000625" units="mmol_per_gDW_per_hr" value="1000" />
      <parameter constant="true" id="R_PAPA1819Z1819Zh_upper_bound" sboTerm="SBO:0000625" units="mmol_per_gDW_per_hr" value="1000" />
      <parameter constant="true" id="R_PED5DS1801835Z9Z12Z_upper_bound" sboTerm="SBO:0000625" units="mmol_per_gDW_per_hr" value="1000" />
      <parameter constant="true" id="R_PED5DS18111Z1835Z9Z12Z_upper_bound" sboTerm="SBO:0000625" units="mmol_per_gDW_per_hr" value="1000" />
      <parameter constant="true" id="R_PED5DS1819Z1835Z9Z12Z_upper_bound" sboTerm="SBO:0000625" units="mmol_per_gDW_per_hr" value="1000" />
      <parameter constant="true" id="R_PEDS1801829Z12Z_upper_bound" sboTerm="SBO:0000625" units="mmol_per_gDW_per_hr" value="1000" />
      <parameter constant="true" id="R_PEDS1801845Z9Z12Z15Z_upper_bound" sboTerm="SBO:0000625" units="mmol_per_gDW_per_hr" value="1000" />
      <parameter constant="true" id="R_PEDS18111Z1829Z12Z_upper_bound" sboTerm="SBO:0000625" units="mmol_per_gDW_per_hr" value="1000" />
      <parameter constant="true" id="R_PEDS18111Z1845Z9Z12Z15Z_upper_bound" sboTerm="SBO:0000625" units="mmol_per_gDW_per_hr" value="1000" />
      <parameter constant="true" id="R_PEDS1819Z1829Z12Z_upper_bound" sboTerm="SBO:0000625" units="mmol_per_gDW_per_hr" value="1000" />
      <parameter constant="true" id="R_PEDS1819Z1845Z9Z12Z15Z_upper_bound" sboTerm="SBO:0000625" units="mmol_per_gDW_per_hr" value="1000" />
      <parameter constant="true" id="R_PEDS1829Z12Z1835Z9Z12Z_upper_bound" sboTerm="SBO:0000625" units="mmol_per_gDW_per_hr" value="1000" />
      <parameter constant="true" id="R_PLDAGAT16018111Z1601_upper_bound" sboTerm="SBO:0000625" units="mmol_per_gDW_per_hr" value="1000" />
      <parameter constant="true" id="R_PLDAGAT16018111Z1602_upper_bound" sboTerm="SBO:0000625" units="mmol_per_gDW_per_hr" value="1000" />
      <parameter constant="true" id="R_PLDAGAT16018111Z18111Z1_upper_bound" sboTerm="SBO:0000625" units="mmol_per_gDW_per_hr" value="1000" />
      <parameter constant="true" id="R_PLDAGAT16018111Z18111Z2_upper_bound" sboTerm="SBO:0000625" units="mmol_per_gDW_per_hr" value="1000" />
      <parameter constant="true" id="R_PLDAGAT16018111Z18111Z3_upper_bound" sboTerm="SBO:0000625" units="mmol_per_gDW_per_hr" value="1000" />
      <parameter constant="true" id="R_PLDAGAT16018111Z1819Z1_upper_bound" sboTerm="SBO:0000625" units="mmol_per_gDW_per_hr" value="1000" />
      <parameter constant="true" id="R_PLDAGAT16018111Z1819Z2_upper_bound" sboTerm="SBO:0000625" units="mmol_per_gDW_per_hr" value="1000" />
      <parameter constant="true" id="R_PLDAGAT16018111Z1819Z3_upper_bound" sboTerm="SBO:0000625" units="mmol_per_gDW_per_hr" value="1000" />
      <parameter constant="true" id="R_PLDAGAT16018111Z1819Z4_upper_bound" sboTerm="SBO:0000625" units="mmol_per_gDW_per_hr" value="1000" />
      <parameter constant="true" id="R_PLDAGAT1601819Z1601_upper_bound" sboTerm="SBO:0000625" units="mmol_per_gDW_per_hr" value="1000" />
      <parameter constant="true" id="R_PLDAGAT1601819Z1602_upper_bound" sboTerm="SBO:0000625" units="mmol_per_gDW_per_hr" value="1000" />
      <parameter constant="true" id="R_PLDAGAT1601819Z18111Z1_upper_bound" sboTerm="SBO:0000625" units="mmol_per_gDW_per_hr" value="1000" />
      <parameter constant="true" id="R_PLDAGAT1601819Z18111Z2_upper_bound" sboTerm="SBO:0000625" units="mmol_per_gDW_per_hr" value="1000" />
      <parameter constant="true" id="R_PLDAGAT1601819Z18111Z3_upper_bound" sboTerm="SBO:0000625" units="mmol_per_gDW_per_hr" value="1000" />
      <parameter constant="true" id="R_PLDAGAT1601819Z1819Z1_upper_bound" sboTerm="SBO:0000625" units="mmol_per_gDW_per_hr" value="1000" />
      <parameter constant="true" id="R_PLDAGAT1601819Z1819Z2_upper_bound" sboTerm="SBO:0000625" units="mmol_per_gDW_per_hr" value="1000" />
      <parameter constant="true" id="R_PLDAGAT1601819Z1819Z3_upper_bound" sboTerm="SBO:0000625" units="mmol_per_gDW_per_hr" value="1000" />
      <parameter constant="true" id="R_PLDAGAT1601819Z1819Z4_upper_bound" sboTerm="SBO:0000625" units="mmol_per_gDW_per_hr" value="1000" />
      <parameter constant="true" id="R_PLDAGAT1801819Z1601_upper_bound" sboTerm="SBO:0000625" units="mmol_per_gDW_per_hr" value="1000" />
      <parameter constant="true" id="R_PLDAGAT1801819Z1602_upper_bound" sboTerm="SBO:0000625" units="mmol_per_gDW_per_hr" value="1000" />
      <parameter constant="true" id="R_PLDAGAT1801819Z18111Z1_upper_bound" sboTerm="SBO:0000625" units="mmol_per_gDW_per_hr" value="1000" />
      <parameter constant="true" id="R_PLDAGAT1801819Z18111Z2_upper_bound" sboTerm="SBO:0000625" units="mmol_per_gDW_per_hr" value="1000" />
      <parameter constant="true" id="R_PLDAGAT1801819Z18111Z3_upper_bound" sboTerm="SBO:0000625" units="mmol_per_gDW_per_hr" value="1000" />
      <parameter constant="true" id="R_PLDAGAT1801819Z1819Z1_upper_bound" sboTerm="SBO:0000625" units="mmol_per_gDW_per_hr" value="1000" />
      <parameter constant="true" id="R_PLDAGAT1801819Z1819Z2_upper_bound" sboTerm="SBO:0000625" units="mmol_per_gDW_per_hr" value="1000" />
      <parameter constant="true" id="R_PLDAGAT1801819Z1819Z3_upper_bound" sboTerm="SBO:0000625" units="mmol_per_gDW_per_hr" value="1000" />
      <parameter constant="true" id="R_PLDAGAT1801819Z1819Z4_upper_bound" sboTerm="SBO:0000625" units="mmol_per_gDW_per_hr" value="1000" />
      <parameter constant="true" id="R_PLDAGAT18111Z18111Z1601_upper_bound" sboTerm="SBO:0000625" units="mmol_per_gDW_per_hr" value="1000" />
      <parameter constant="true" id="R_PLDAGAT18111Z18111Z1602_upper_bound" sboTerm="SBO:0000625" units="mmol_per_gDW_per_hr" value="1000" />
      <parameter constant="true" id="R_PLDAGAT18111Z18111Z18111Z1_upper_bound" sboTerm="SBO:0000625" units="mmol_per_gDW_per_hr" value="1000" />
      <parameter constant="true" id="R_PLDAGAT18111Z18111Z18111Z2_upper_bound" sboTerm="SBO:0000625" units="mmol_per_gDW_per_hr" value="1000" />
      <parameter constant="true" id="R_PLDAGAT18111Z18111Z18111Z3_upper_bound" sboTerm="SBO:0000625" units="mmol_per_gDW_per_hr" value="1000" />
      <parameter constant="true" id="R_PLDAGAT18111Z18111Z1819Z1_upper_bound" sboTerm="SBO:0000625" units="mmol_per_gDW_per_hr" value="1000" />
      <parameter constant="true" id="R_PLDAGAT18111Z18111Z1819Z2_upper_bound" sboTerm="SBO:0000625" units="mmol_per_gDW_per_hr" value="1000" />
      <parameter constant="true" id="R_PLDAGAT18111Z18111Z1819Z3_upper_bound" sboTerm="SBO:0000625" units="mmol_per_gDW_per_hr" value="1000" />
      <parameter constant="true" id="R_PLDAGAT18111Z18111Z1819Z4_upper_bound" sboTerm="SBO:0000625" units="mmol_per_gDW_per_hr" value="1000" />
      <parameter constant="true" id="R_PLDAGAT18111Z1819Z1601_upper_bound" sboTerm="SBO:0000625" units="mmol_per_gDW_per_hr" value="1000" />
      <parameter constant="true" id="R_PLDAGAT18111Z1819Z1602_upper_bound" sboTerm="SBO:0000625" units="mmol_per_gDW_per_hr" value="1000" />
      <parameter constant="true" id="R_PLDAGAT18111Z1819Z18111Z1_upper_bound" sboTerm="SBO:0000625" units="mmol_per_gDW_per_hr" value="1000" />
      <parameter constant="true" id="R_PLDAGAT18111Z1819Z18111Z2_upper_bound" sboTerm="SBO:0000625" units="mmol_per_gDW_per_hr" value="1000" />
      <parameter constant="true" id="R_PLDAGAT18111Z1819Z18111Z3_upper_bound" sboTerm="SBO:0000625" units="mmol_per_gDW_per_hr" value="1000" />
      <parameter constant="true" id="R_PLDAGAT18111Z1819Z1819Z1_upper_bound" sboTerm="SBO:0000625" units="mmol_per_gDW_per_hr" value="1000" />
      <parameter constant="true" id="R_PLDAGAT18111Z1819Z1819Z2_upper_bound" sboTerm="SBO:0000625" units="mmol_per_gDW_per_hr" value="1000" />
      <parameter constant="true" id="R_PLDAGAT18111Z1819Z1819Z3_upper_bound" sboTerm="SBO:0000625" units="mmol_per_gDW_per_hr" value="1000" />
      <parameter constant="true" id="R_PLDAGAT18111Z1819Z1819Z4_upper_bound" sboTerm="SBO:0000625" units="mmol_per_gDW_per_hr" value="1000" />
      <parameter constant="true" id="R_PLDAGAT1819Z18111Z1601_upper_bound" sboTerm="SBO:0000625" units="mmol_per_gDW_per_hr" value="1000" />
      <parameter constant="true" id="R_PLDAGAT1819Z18111Z1602_upper_bound" sboTerm="SBO:0000625" units="mmol_per_gDW_per_hr" value="1000" />
      <parameter constant="true" id="R_PLDAGAT1819Z18111Z18111Z1_upper_bound" sboTerm="SBO:0000625" units="mmol_per_gDW_per_hr" value="1000" />
      <parameter constant="true" id="R_PLDAGAT1819Z18111Z18111Z2_upper_bound" sboTerm="SBO:0000625" units="mmol_per_gDW_per_hr" value="1000" />
      <parameter constant="true" id="R_PLDAGAT1819Z18111Z18111Z3_upper_bound" sboTerm="SBO:0000625" units="mmol_per_gDW_per_hr" value="1000" />
      <parameter constant="true" id="R_PLDAGAT1819Z18111Z1819Z1_upper_bound" sboTerm="SBO:0000625" units="mmol_per_gDW_per_hr" value="1000" />
      <parameter constant="true" id="R_PLDAGAT1819Z18111Z1819Z2_upper_bound" sboTerm="SBO:0000625" units="mmol_per_gDW_per_hr" value="1000" />
      <parameter constant="true" id="R_PLDAGAT1819Z18111Z1819Z3_upper_bound" sboTerm="SBO:0000625" units="mmol_per_gDW_per_hr" value="1000" />
      <parameter constant="true" id="R_PLDAGAT1819Z18111Z1819Z4_upper_bound" sboTerm="SBO:0000625" units="mmol_per_gDW_per_hr" value="1000" />
      <parameter constant="true" id="R_PLDAGAT1819Z1819Z1601_upper_bound" sboTerm="SBO:0000625" units="mmol_per_gDW_per_hr" value="1000" />
      <parameter constant="true" id="R_PLDAGAT1819Z1819Z1602_upper_bound" sboTerm="SBO:0000625" units="mmol_per_gDW_per_hr" value="1000" />
      <parameter constant="true" id="R_PLDAGAT1819Z1819Z18111Z1_upper_bound" sboTerm="SBO:0000625" units="mmol_per_gDW_per_hr" value="1000" />
      <parameter constant="true" id="R_PLDAGAT1819Z1819Z18111Z2_upper_bound" sboTerm="SBO:0000625" units="mmol_per_gDW_per_hr" value="1000" />
      <parameter constant="true" id="R_PLDAGAT1819Z1819Z18111Z3_upper_bound" sboTerm="SBO:0000625" units="mmol_per_gDW_per_hr" value="1000" />
      <parameter constant="true" id="R_PLDAGAT1819Z1819Z1819Z1_upper_bound" sboTerm="SBO:0000625" units="mmol_per_gDW_per_hr" value="1000" />
      <parameter constant="true" id="R_PLDAGAT1819Z1819Z1819Z2_upper_bound" sboTerm="SBO:0000625" units="mmol_per_gDW_per_hr" value="1000" />
      <parameter constant="true" id="R_PLDAGAT1819Z1819Z1819Z3_upper_bound" sboTerm="SBO:0000625" units="mmol_per_gDW_per_hr" value="1000" />
      <parameter constant="true" id="R_PLDAGAT1819Z1819Z1819Z4_upper_bound" sboTerm="SBO:0000625" units="mmol_per_gDW_per_hr" value="1000" />
      <parameter constant="true" id="R_SQDGATCA18111Z160_upper_bound" sboTerm="SBO:0000625" units="mmol_per_gDW_per_hr" value="1000" />
      <parameter constant="true" id="R_SQDGATCA1819Z160_upper_bound" sboTerm="SBO:0000625" units="mmol_per_gDW_per_hr" value="1000" />
      <parameter constant="true" id="R_SQDGATPA18111Z160_upper_bound" sboTerm="SBO:0000625" units="mmol_per_gDW_per_hr" value="1000" />
      <parameter constant="true" id="R_SQDGATPA1819Z160_upper_bound" sboTerm="SBO:0000625" units="mmol_per_gDW_per_hr" value="1000" />
      <parameter constant="true" id="R_SQDGS160_upper_bound" sboTerm="SBO:0000625" units="mmol_per_gDW_per_hr" value="1000" />
      <parameter constant="true" id="R_SQDGS18111Z160_upper_bound" sboTerm="SBO:0000625" units="mmol_per_gDW_per_hr" value="1000" />
      <parameter constant="true" id="R_SQDGS1819Z160_upper_bound" sboTerm="SBO:0000625" units="mmol_per_gDW_per_hr" value="1000" />
      <parameter constant="true" id="R_SQDGW3DS1839Z12Z15Z160_upper_bound" sboTerm="SBO:0000625" units="mmol_per_gDW_per_hr" value="1000" />
      <parameter constant="true" id="R_SQDGW6DS1829Z12Z160_upper_bound" sboTerm="SBO:0000625" units="mmol_per_gDW_per_hr" value="1000" />
      <parameter constant="true" id="R_TAGAH16018111Z160_upper_bound" sboTerm="SBO:0000625" units="mmol_per_gDW_per_hr" value="1000" />
      <parameter constant="true" id="R_TAGAH16018111Z180_upper_bound" sboTerm="SBO:0000625" units="mmol_per_gDW_per_hr" value="1000" />
      <parameter constant="true" id="R_TAGAH16018111Z18111Z_upper_bound" sboTerm="SBO:0000625" units="mmol_per_gDW_per_hr" value="1000" />
      <parameter constant="true" id="R_TAGAH16018111Z1819Z_upper_bound" sboTerm="SBO:0000625" units="mmol_per_gDW_per_hr" value="1000" />
      <parameter constant="true" id="R_TAGAH16018111Z1835Z9Z12Z_upper_bound" sboTerm="SBO:0000625" units="mmol_per_gDW_per_hr" value="1000" />
      <parameter constant="true" id="R_TAGAH16018111Z1845Z9Z12Z15Z_upper_bound" sboTerm="SBO:0000625" units="mmol_per_gDW_per_hr" value="1000" />
      <parameter constant="true" id="R_TAGAH1601819Z160_upper_bound" sboTerm="SBO:0000625" units="mmol_per_gDW_per_hr" value="1000" />
      <parameter constant="true" id="R_TAGAH1601819Z180_upper_bound" sboTerm="SBO:0000625" units="mmol_per_gDW_per_hr" value="1000" />
      <parameter constant="true" id="R_TAGAH1601819Z18111Z_upper_bound" sboTerm="SBO:0000625" units="mmol_per_gDW_per_hr" value="1000" />
      <parameter constant="true" id="R_TAGAH1601819Z1819Z_upper_bound" sboTerm="SBO:0000625" units="mmol_per_gDW_per_hr" value="1000" />
      <parameter constant="true" id="R_TAGAH1601819Z1835Z9Z12Z_upper_bound" sboTerm="SBO:0000625" units="mmol_per_gDW_per_hr" value="1000" />
      <parameter constant="true" id="R_TAGAH1601819Z1845Z9Z12Z15Z_upper_bound" sboTerm="SBO:0000625" units="mmol_per_gDW_per_hr" value="1000" />
      <parameter constant="true" id="R_TAGAH1801819Z160_upper_bound" sboTerm="SBO:0000625" units="mmol_per_gDW_per_hr" value="1000" />
      <parameter constant="true" id="R_TAGAH1801819Z180_upper_bound" sboTerm="SBO:0000625" units="mmol_per_gDW_per_hr" value="1000" />
      <parameter constant="true" id="R_TAGAH1801819Z18111Z_upper_bound" sboTerm="SBO:0000625" units="mmol_per_gDW_per_hr" value="1000" />
      <parameter constant="true" id="R_TAGAH1801819Z1819Z_upper_bound" sboTerm="SBO:0000625" units="mmol_per_gDW_per_hr" value="1000" />
      <parameter constant="true" id="R_TAGAH1801819Z1835Z9Z12Z_upper_bound" sboTerm="SBO:0000625" units="mmol_per_gDW_per_hr" value="1000" />
      <parameter constant="true" id="R_TAGAH1801819Z1845Z9Z12Z15Z_upper_bound" sboTerm="SBO:0000625" units="mmol_per_gDW_per_hr" value="1000" />
      <parameter constant="true" id="R_TAGAH18111Z18111Z160_upper_bound" sboTerm="SBO:0000625" units="mmol_per_gDW_per_hr" value="1000" />
      <parameter constant="true" id="R_TAGAH18111Z18111Z180_upper_bound" sboTerm="SBO:0000625" units="mmol_per_gDW_per_hr" value="1000" />
      <parameter constant="true" id="R_TAGAH18111Z18111Z18111Z_upper_bound" sboTerm="SBO:0000625" units="mmol_per_gDW_per_hr" value="1000" />
      <parameter constant="true" id="R_TAGAH18111Z18111Z1819Z_upper_bound" sboTerm="SBO:0000625" units="mmol_per_gDW_per_hr" value="1000" />
      <parameter constant="true" id="R_TAGAH18111Z18111Z1835Z9Z12Z_upper_bound" sboTerm="SBO:0000625" units="mmol_per_gDW_per_hr" value="1000" />
      <parameter constant="true" id="R_TAGAH18111Z18111Z1845Z9Z12Z15Z_upper_bound" sboTerm="SBO:0000625" units="mmol_per_gDW_per_hr" value="1000" />
      <parameter constant="true" id="R_TAGAH18111Z1819Z160_upper_bound" sboTerm="SBO:0000625" units="mmol_per_gDW_per_hr" value="1000" />
      <parameter constant="true" id="R_TAGAH18111Z1819Z180_upper_bound" sboTerm="SBO:0000625" units="mmol_per_gDW_per_hr" value="1000" />
      <parameter constant="true" id="R_TAGAH18111Z1819Z18111Z_upper_bound" sboTerm="SBO:0000625" units="mmol_per_gDW_per_hr" value="1000" />
      <parameter constant="true" id="R_TAGAH18111Z1819Z1819Z_upper_bound" sboTerm="SBO:0000625" units="mmol_per_gDW_per_hr" value="1000" />
      <parameter constant="true" id="R_TAGAH18111Z1819Z1835Z9Z12Z_upper_bound" sboTerm="SBO:0000625" units="mmol_per_gDW_per_hr" value="1000" />
      <parameter constant="true" id="R_TAGAH18111Z1819Z1845Z9Z12Z15Z_upper_bound" sboTerm="SBO:0000625" units="mmol_per_gDW_per_hr" value="1000" />
      <parameter constant="true" id="R_TAGAH1819Z18111Z160_upper_bound" sboTerm="SBO:0000625" units="mmol_per_gDW_per_hr" value="1000" />
      <parameter constant="true" id="R_TAGAH1819Z18111Z180_upper_bound" sboTerm="SBO:0000625" units="mmol_per_gDW_per_hr" value="1000" />
      <parameter constant="true" id="R_TAGAH1819Z18111Z18111Z_upper_bound" sboTerm="SBO:0000625" units="mmol_per_gDW_per_hr" value="1000" />
      <parameter constant="true" id="R_TAGAH1819Z18111Z1819Z_upper_bound" sboTerm="SBO:0000625" units="mmol_per_gDW_per_hr" value="1000" />
      <parameter constant="true" id="R_TAGAH1819Z18111Z1835Z9Z12Z_upper_bound" sboTerm="SBO:0000625" units="mmol_per_gDW_per_hr" value="1000" />
      <parameter constant="true" id="R_TAGAH1819Z18111Z1845Z9Z12Z15Z_upper_bound" sboTerm="SBO:0000625" units="mmol_per_gDW_per_hr" value="1000" />
      <parameter constant="true" id="R_TAGAH1819Z1819Z160_upper_bound" sboTerm="SBO:0000625" units="mmol_per_gDW_per_hr" value="1000" />
      <parameter constant="true" id="R_TAGAH1819Z1819Z180_upper_bound" sboTerm="SBO:0000625" units="mmol_per_gDW_per_hr" value="1000" />
      <parameter constant="true" id="R_TAGAH1819Z1819Z18111Z_upper_bound" sboTerm="SBO:0000625" units="mmol_per_gDW_per_hr" value="1000" />
      <parameter constant="true" id="R_TAGAH1819Z1819Z1819Z_upper_bound" sboTerm="SBO:0000625" units="mmol_per_gDW_per_hr" value="1000" />
      <parameter constant="true" id="R_TAGAH1819Z1819Z1835Z9Z12Z_upper_bound" sboTerm="SBO:0000625" units="mmol_per_gDW_per_hr" value="1000" />
      <parameter constant="true" id="R_TAGAH1819Z1819Z1845Z9Z12Z15Z_upper_bound" sboTerm="SBO:0000625" units="mmol_per_gDW_per_hr" value="1000" />
      <parameter constant="true" id="R_TM16018111Z_upper_bound" sboTerm="SBO:0000625" units="mmol_per_gDW_per_hr" value="1000" />
      <parameter constant="true" id="R_TM1601819Z_upper_bound" sboTerm="SBO:0000625" units="mmol_per_gDW_per_hr" value="1000" />
      <parameter constant="true" id="R_TM18111Z18111Z_upper_bound" sboTerm="SBO:0000625" units="mmol_per_gDW_per_hr" value="1000" />
      <parameter constant="true" id="R_TM18111Z1819Z_upper_bound" sboTerm="SBO:0000625" units="mmol_per_gDW_per_hr" value="1000" />
      <parameter constant="true" id="R_TM1819Z18111Z_upper_bound" sboTerm="SBO:0000625" units="mmol_per_gDW_per_hr" value="1000" />
      <parameter constant="true" id="R_TM1819Z1819Z_upper_bound" sboTerm="SBO:0000625" units="mmol_per_gDW_per_hr" value="1000" />
      <parameter constant="true" id="R_UDPSQS_upper_bound" sboTerm="SBO:0000625" units="mmol_per_gDW_per_hr" value="1000" />
      <parameter constant="true" id="R_1AGPEAT1801819Z_upper_bound" sboTerm="SBO:0000625" units="mmol_per_gDW_per_hr" value="1000" />
      <parameter constant="true" id="R_1AGPEAT1801829Z12Z_upper_bound" sboTerm="SBO:0000625" units="mmol_per_gDW_per_hr" value="1000" />
      <parameter constant="true" id="R_1AGPEAT1801835Z9Z12Z_upper_bound" sboTerm="SBO:0000625" units="mmol_per_gDW_per_hr" value="1000" />
      <parameter constant="true" id="R_1AGPEAT1801845Z9Z12Z15Z_upper_bound" sboTerm="SBO:0000625" units="mmol_per_gDW_per_hr" value="1000" />
      <parameter constant="true" id="R_1AGPEAT18111Z1819Z_upper_bound" sboTerm="SBO:0000625" units="mmol_per_gDW_per_hr" value="1000" />
      <parameter constant="true" id="R_1AGPEAT18111Z1829Z12Z_upper_bound" sboTerm="SBO:0000625" units="mmol_per_gDW_per_hr" value="1000" />
      <parameter constant="true" id="R_1AGPEAT18111Z1835Z9Z12Z_upper_bound" sboTerm="SBO:0000625" units="mmol_per_gDW_per_hr" value="1000" />
      <parameter constant="true" id="R_1AGPEAT18111Z1845Z9Z12Z15Z_upper_bound" sboTerm="SBO:0000625" units="mmol_per_gDW_per_hr" value="1000" />
      <parameter constant="true" id="R_1AGPEAT1819Z1819Z_upper_bound" sboTerm="SBO:0000625" units="mmol_per_gDW_per_hr" value="1000" />
      <parameter constant="true" id="R_1AGPEAT1819Z1829Z12Z_upper_bound" sboTerm="SBO:0000625" units="mmol_per_gDW_per_hr" value="1000" />
      <parameter constant="true" id="R_1AGPEAT1819Z1835Z9Z12Z_upper_bound" sboTerm="SBO:0000625" units="mmol_per_gDW_per_hr" value="1000" />
      <parameter constant="true" id="R_1AGPEAT1819Z1845Z9Z12Z15Z_upper_bound" sboTerm="SBO:0000625" units="mmol_per_gDW_per_hr" value="1000" />
      <parameter constant="true" id="R_1AGPEAT1829Z12Z1835Z9Z12Z_upper_bound" sboTerm="SBO:0000625" units="mmol_per_gDW_per_hr" value="1000" />
      <parameter constant="true" id="R_CDIPT18111Z160_upper_bound" sboTerm="SBO:0000625" units="mmol_per_gDW_per_hr" value="1000" />
      <parameter constant="true" id="R_CDIPT1819Z160_upper_bound" sboTerm="SBO:0000625" units="mmol_per_gDW_per_hr" value="1000" />
      <parameter constant="true" id="R_CDPDAGS18111Z160_upper_bound" sboTerm="SBO:0000625" units="mmol_per_gDW_per_hr" value="1000" />
      <parameter constant="true" id="R_CDPDAGS18111Z160h_upper_bound" sboTerm="SBO:0000625" units="mmol_per_gDW_per_hr" value="1000" />
      <parameter constant="true" id="R_CDPDAGS1819Z160_upper_bound" sboTerm="SBO:0000625" units="mmol_per_gDW_per_hr" value="1000" />
      <parameter constant="true" id="R_CDPDAGS1819Z160h_upper_bound" sboTerm="SBO:0000625" units="mmol_per_gDW_per_hr" value="1000" />
      <parameter constant="true" id="R_ETHAK_upper_bound" sboTerm="SBO:0000625" units="mmol_per_gDW_per_hr" value="1000" />
      <parameter constant="true" id="R_ETHAPT1801819Z_upper_bound" sboTerm="SBO:0000625" units="mmol_per_gDW_per_hr" value="1000" />
      <parameter constant="true" id="R_ETHAPT18111Z1819Z_upper_bound" sboTerm="SBO:0000625" units="mmol_per_gDW_per_hr" value="1000" />
      <parameter constant="true" id="R_ETHAPT1819Z1819Z_upper_bound" sboTerm="SBO:0000625" units="mmol_per_gDW_per_hr" value="1000" />
      <parameter constant="true" id="R_G3PD1_upper_bound" sboTerm="SBO:0000625" units="mmol_per_gDW_per_hr" value="1000" />
      <parameter constant="true" id="R_G3PD1_lower_bound" sboTerm="SBO:0000625" units="mmol_per_gDW_per_hr" value="-1000" />
      <parameter constant="true" id="R_G3PD2_upper_bound" sboTerm="SBO:0000625" units="mmol_per_gDW_per_hr" value="1000" />
      <parameter constant="true" id="R_G3PD2_lower_bound" sboTerm="SBO:0000625" units="mmol_per_gDW_per_hr" value="-1000" />
      <parameter constant="true" id="R_G3PO_upper_bound" sboTerm="SBO:0000625" units="mmol_per_gDW_per_hr" value="1000" />
      <parameter constant="true" id="R_G3PO_lower_bound" sboTerm="SBO:0000625" units="mmol_per_gDW_per_hr" value="-1000" />
      <parameter constant="true" id="R_GPDDA2_upper_bound" sboTerm="SBO:0000625" units="mmol_per_gDW_per_hr" value="1000" />
      <parameter constant="true" id="R_LPLPS1AGPE180_upper_bound" sboTerm="SBO:0000625" units="mmol_per_gDW_per_hr" value="1000" />
      <parameter constant="true" id="R_LPLPS1AGPE18111Z_upper_bound" sboTerm="SBO:0000625" units="mmol_per_gDW_per_hr" value="1000" />
      <parameter constant="true" id="R_LPLPS1AGPE1819Z_upper_bound" sboTerm="SBO:0000625" units="mmol_per_gDW_per_hr" value="1000" />
      <parameter constant="true" id="R_LPLPS1AGPE1829Z12Z_upper_bound" sboTerm="SBO:0000625" units="mmol_per_gDW_per_hr" value="1000" />
      <parameter constant="true" id="R_PETHCT_upper_bound" sboTerm="SBO:0000625" units="mmol_per_gDW_per_hr" value="1000" />
      <parameter constant="true" id="R_PGD3TDS18111Z1613E_upper_bound" sboTerm="SBO:0000625" units="mmol_per_gDW_per_hr" value="1000" />
      <parameter constant="true" id="R_PGD3TDS1819Z1613E_upper_bound" sboTerm="SBO:0000625" units="mmol_per_gDW_per_hr" value="1000" />
      <parameter constant="true" id="R_PGD3TDS1829Z12Z1613E_upper_bound" sboTerm="SBO:0000625" units="mmol_per_gDW_per_hr" value="1000" />
      <parameter constant="true" id="R_PGD3TDS1839Z12Z15Z1613E_upper_bound" sboTerm="SBO:0000625" units="mmol_per_gDW_per_hr" value="1000" />
      <parameter constant="true" id="R_PGPP18111Z160_upper_bound" sboTerm="SBO:0000625" units="mmol_per_gDW_per_hr" value="1000" />
      <parameter constant="true" id="R_PGPP18111Z160h_upper_bound" sboTerm="SBO:0000625" units="mmol_per_gDW_per_hr" value="1000" />
      <parameter constant="true" id="R_PGPP1819Z160_upper_bound" sboTerm="SBO:0000625" units="mmol_per_gDW_per_hr" value="1000" />
      <parameter constant="true" id="R_PGPP1819Z160h_upper_bound" sboTerm="SBO:0000625" units="mmol_per_gDW_per_hr" value="1000" />
      <parameter constant="true" id="R_PGPS18111Z160_upper_bound" sboTerm="SBO:0000625" units="mmol_per_gDW_per_hr" value="1000" />
      <parameter constant="true" id="R_PGPS18111Z160h_upper_bound" sboTerm="SBO:0000625" units="mmol_per_gDW_per_hr" value="1000" />
      <parameter constant="true" id="R_PGPS1819Z160_upper_bound" sboTerm="SBO:0000625" units="mmol_per_gDW_per_hr" value="1000" />
      <parameter constant="true" id="R_PGPS1819Z160h_upper_bound" sboTerm="SBO:0000625" units="mmol_per_gDW_per_hr" value="1000" />
      <parameter constant="true" id="R_PGW3DS1839Z12Z15Z160_upper_bound" sboTerm="SBO:0000625" units="mmol_per_gDW_per_hr" value="1000" />
      <parameter constant="true" id="R_PGW6DS1829Z12Z160_upper_bound" sboTerm="SBO:0000625" units="mmol_per_gDW_per_hr" value="1000" />
      <parameter constant="true" id="R_PLPSA21801819Z_upper_bound" sboTerm="SBO:0000625" units="mmol_per_gDW_per_hr" value="1000" />
      <parameter constant="true" id="R_PLPSA21801829Z12Z_upper_bound" sboTerm="SBO:0000625" units="mmol_per_gDW_per_hr" value="1000" />
      <parameter constant="true" id="R_PLPSA21801835Z9Z12Z_upper_bound" sboTerm="SBO:0000625" units="mmol_per_gDW_per_hr" value="1000" />
      <parameter constant="true" id="R_PLPSA21801845Z9Z12Z15Z_upper_bound" sboTerm="SBO:0000625" units="mmol_per_gDW_per_hr" value="1000" />
      <parameter constant="true" id="R_PLPSA218111Z1819Z_upper_bound" sboTerm="SBO:0000625" units="mmol_per_gDW_per_hr" value="1000" />
      <parameter constant="true" id="R_PLPSA218111Z1829Z12Z_upper_bound" sboTerm="SBO:0000625" units="mmol_per_gDW_per_hr" value="1000" />
      <parameter constant="true" id="R_PLPSA218111Z1835Z9Z12Z_upper_bound" sboTerm="SBO:0000625" units="mmol_per_gDW_per_hr" value="1000" />
      <parameter constant="true" id="R_PLPSA218111Z1845Z9Z12Z15Z_upper_bound" sboTerm="SBO:0000625" units="mmol_per_gDW_per_hr" value="1000" />
      <parameter constant="true" id="R_PLPSA21819Z1819Z_upper_bound" sboTerm="SBO:0000625" units="mmol_per_gDW_per_hr" value="1000" />
      <parameter constant="true" id="R_PLPSA21819Z1829Z12Z_upper_bound" sboTerm="SBO:0000625" units="mmol_per_gDW_per_hr" value="1000" />
      <parameter constant="true" id="R_PLPSA21819Z1835Z9Z12Z_upper_bound" sboTerm="SBO:0000625" units="mmol_per_gDW_per_hr" value="1000" />
      <parameter constant="true" id="R_PLPSA21819Z1845Z9Z12Z15Z_upper_bound" sboTerm="SBO:0000625" units="mmol_per_gDW_per_hr" value="1000" />
      <parameter constant="true" id="R_PLPSA21829Z12Z1835Z9Z12Z_upper_bound" sboTerm="SBO:0000625" units="mmol_per_gDW_per_hr" value="1000" />
      <parameter constant="true" id="R_PLPSD1801819Z_upper_bound" sboTerm="SBO:0000625" units="mmol_per_gDW_per_hr" value="1000" />
      <parameter constant="true" id="R_PLPSD1801829Z12Z_upper_bound" sboTerm="SBO:0000625" units="mmol_per_gDW_per_hr" value="1000" />
      <parameter constant="true" id="R_PLPSD1801835Z9Z12Z_upper_bound" sboTerm="SBO:0000625" units="mmol_per_gDW_per_hr" value="1000" />
      <parameter constant="true" id="R_PLPSD1801845Z9Z12Z15Z_upper_bound" sboTerm="SBO:0000625" units="mmol_per_gDW_per_hr" value="1000" />
      <parameter constant="true" id="R_PLPSD18111Z1819Z_upper_bound" sboTerm="SBO:0000625" units="mmol_per_gDW_per_hr" value="1000" />
      <parameter constant="true" id="R_PLPSD18111Z1829Z12Z_upper_bound" sboTerm="SBO:0000625" units="mmol_per_gDW_per_hr" value="1000" />
      <parameter constant="true" id="R_PLPSD18111Z1835Z9Z12Z_upper_bound" sboTerm="SBO:0000625" units="mmol_per_gDW_per_hr" value="1000" />
      <parameter constant="true" id="R_PLPSD18111Z1845Z9Z12Z15Z_upper_bound" sboTerm="SBO:0000625" units="mmol_per_gDW_per_hr" value="1000" />
      <parameter constant="true" id="R_PLPSD1819Z1819Z_upper_bound" sboTerm="SBO:0000625" units="mmol_per_gDW_per_hr" value="1000" />
      <parameter constant="true" id="R_PLPSD1819Z1829Z12Z_upper_bound" sboTerm="SBO:0000625" units="mmol_per_gDW_per_hr" value="1000" />
      <parameter constant="true" id="R_PLPSD1819Z1835Z9Z12Z_upper_bound" sboTerm="SBO:0000625" units="mmol_per_gDW_per_hr" value="1000" />
      <parameter constant="true" id="R_PLPSD1819Z1845Z9Z12Z15Z_upper_bound" sboTerm="SBO:0000625" units="mmol_per_gDW_per_hr" value="1000" />
      <parameter constant="true" id="R_PLPSD1829Z12Z1835Z9Z12Z_upper_bound" sboTerm="SBO:0000625" units="mmol_per_gDW_per_hr" value="1000" />
      <parameter constant="true" id="R_SERDC_upper_bound" sboTerm="SBO:0000625" units="mmol_per_gDW_per_hr" value="1000" />
      <parameter constant="true" id="R_AMO_upper_bound" sboTerm="SBO:0000625" units="mmol_per_gDW_per_hr" value="1000" />
      <parameter constant="true" id="R_AOBUTDxs_upper_bound" sboTerm="SBO:0000625" units="mmol_per_gDW_per_hr" value="1000" />
      <parameter constant="true" id="R_DHLDH_upper_bound" sboTerm="SBO:0000625" units="mmol_per_gDW_per_hr" value="1000" />
      <parameter constant="true" id="R_GCLDH_upper_bound" sboTerm="SBO:0000625" units="mmol_per_gDW_per_hr" value="1000" />
      <parameter constant="true" id="R_GHMT_upper_bound" sboTerm="SBO:0000625" units="mmol_per_gDW_per_hr" value="1000" />
      <parameter constant="true" id="R_GHMT_lower_bound" sboTerm="SBO:0000625" units="mmol_per_gDW_per_hr" value="-1000" />
      <parameter constant="true" id="R_GLYATx_upper_bound" sboTerm="SBO:0000625" units="mmol_per_gDW_per_hr" value="1000" />
      <parameter constant="true" id="R_GLYATx_lower_bound" sboTerm="SBO:0000625" units="mmol_per_gDW_per_hr" value="-1000" />
      <parameter constant="true" id="R_GLYCDH_upper_bound" sboTerm="SBO:0000625" units="mmol_per_gDW_per_hr" value="1000" />
      <parameter constant="true" id="R_GLYCOR_LPAREN_nadp_RPAREN__upper_bound" sboTerm="SBO:0000625" units="mmol_per_gDW_per_hr" value="1000" />
      <parameter constant="true" id="R_GLYCOR_LPAREN_nadp_RPAREN__lower_bound" sboTerm="SBO:0000625" units="mmol_per_gDW_per_hr" value="-1000" />
      <parameter constant="true" id="R_GLYDHD_upper_bound" sboTerm="SBO:0000625" units="mmol_per_gDW_per_hr" value="1000" />
      <parameter constant="true" id="R_GLYPT_upper_bound" sboTerm="SBO:0000625" units="mmol_per_gDW_per_hr" value="1000" />
      <parameter constant="true" id="R_GLYTA_upper_bound" sboTerm="SBO:0000625" units="mmol_per_gDW_per_hr" value="1000" />
      <parameter constant="true" id="R_GLYTL_upper_bound" sboTerm="SBO:0000625" units="mmol_per_gDW_per_hr" value="1000" />
      <parameter constant="true" id="R_GLYTLm_upper_bound" sboTerm="SBO:0000625" units="mmol_per_gDW_per_hr" value="1000" />
      <parameter constant="true" id="R_HSK_upper_bound" sboTerm="SBO:0000625" units="mmol_per_gDW_per_hr" value="1000" />
      <parameter constant="true" id="R_PGLYCPh_upper_bound" sboTerm="SBO:0000625" units="mmol_per_gDW_per_hr" value="1000" />
      <parameter constant="true" id="R_PGLYDH_upper_bound" sboTerm="SBO:0000625" units="mmol_per_gDW_per_hr" value="1000" />
      <parameter constant="true" id="R_PSAT_upper_bound" sboTerm="SBO:0000625" units="mmol_per_gDW_per_hr" value="1000" />
      <parameter constant="true" id="R_PSP_upper_bound" sboTerm="SBO:0000625" units="mmol_per_gDW_per_hr" value="1000" />
      <parameter constant="true" id="R_SERTL_upper_bound" sboTerm="SBO:0000625" units="mmol_per_gDW_per_hr" value="1000" />
      <parameter constant="true" id="R_SGAT_upper_bound" sboTerm="SBO:0000625" units="mmol_per_gDW_per_hr" value="1000" />
      <parameter constant="true" id="R_SGAT_lower_bound" sboTerm="SBO:0000625" units="mmol_per_gDW_per_hr" value="-1000" />
      <parameter constant="true" id="R_SPTA_upper_bound" sboTerm="SBO:0000625" units="mmol_per_gDW_per_hr" value="1000" />
      <parameter constant="true" id="R_SPTA_lower_bound" sboTerm="SBO:0000625" units="mmol_per_gDW_per_hr" value="-1000" />
      <parameter constant="true" id="R_THRA_upper_bound" sboTerm="SBO:0000625" units="mmol_per_gDW_per_hr" value="1000" />
      <parameter constant="true" id="R_THRA_lower_bound" sboTerm="SBO:0000625" units="mmol_per_gDW_per_hr" value="-1000" />
      <parameter constant="true" id="R_THRAL_upper_bound" sboTerm="SBO:0000625" units="mmol_per_gDW_per_hr" value="1000" />
      <parameter constant="true" id="R_THRAL_lower_bound" sboTerm="SBO:0000625" units="mmol_per_gDW_per_hr" value="-1000" />
      <parameter constant="true" id="R_THRS_upper_bound" sboTerm="SBO:0000625" units="mmol_per_gDW_per_hr" value="1000" />
      <parameter constant="true" id="R_THRTL_upper_bound" sboTerm="SBO:0000625" units="mmol_per_gDW_per_hr" value="1000" />
      <parameter constant="true" id="R_THRTLm_upper_bound" sboTerm="SBO:0000625" units="mmol_per_gDW_per_hr" value="1000" />
      <parameter constant="true" id="R_ASADH_upper_bound" sboTerm="SBO:0000625" units="mmol_per_gDW_per_hr" value="1000" />
      <parameter constant="true" id="R_ASPK_upper_bound" sboTerm="SBO:0000625" units="mmol_per_gDW_per_hr" value="1000" />
      <parameter constant="true" id="R_HSDH_upper_bound" sboTerm="SBO:0000625" units="mmol_per_gDW_per_hr" value="1000" />
      <parameter constant="true" id="R_A1E_upper_bound" sboTerm="SBO:0000625" units="mmol_per_gDW_per_hr" value="1000" />
      <parameter constant="true" id="R_A1E_lower_bound" sboTerm="SBO:0000625" units="mmol_per_gDW_per_hr" value="-1000" />
      <parameter constant="true" id="R_ACP_upper_bound" sboTerm="SBO:0000625" units="mmol_per_gDW_per_hr" value="1000" />
      <parameter constant="true" id="R_ACPh_upper_bound" sboTerm="SBO:0000625" units="mmol_per_gDW_per_hr" value="1000" />
      <parameter constant="true" id="R_ALCDH_LPAREN_pqq_RPAREN_x_upper_bound" sboTerm="SBO:0000625" units="mmol_per_gDW_per_hr" value="1000" />
      <parameter constant="true" id="R_ENO_upper_bound" sboTerm="SBO:0000625" units="mmol_per_gDW_per_hr" value="1000" />
      <parameter constant="true" id="R_ENO_lower_bound" sboTerm="SBO:0000625" units="mmol_per_gDW_per_hr" value="-1000" />
      <parameter constant="true" id="R_ENOf_upper_bound" sboTerm="SBO:0000625" units="mmol_per_gDW_per_hr" value="1000" />
      <parameter constant="true" id="R_ENOf_lower_bound" sboTerm="SBO:0000625" units="mmol_per_gDW_per_hr" value="-1000" />
      <parameter constant="true" id="R_ENOm_upper_bound" sboTerm="SBO:0000625" units="mmol_per_gDW_per_hr" value="1000" />
      <parameter constant="true" id="R_ENOm_lower_bound" sboTerm="SBO:0000625" units="mmol_per_gDW_per_hr" value="-1000" />
      <parameter constant="true" id="R_FBAf_upper_bound" sboTerm="SBO:0000625" units="mmol_per_gDW_per_hr" value="1000" />
      <parameter constant="true" id="R_FBAf_lower_bound" sboTerm="SBO:0000625" units="mmol_per_gDW_per_hr" value="-1000" />
      <parameter constant="true" id="R_FBAh_upper_bound" sboTerm="SBO:0000625" units="mmol_per_gDW_per_hr" value="1000" />
      <parameter constant="true" id="R_FBAh_lower_bound" sboTerm="SBO:0000625" units="mmol_per_gDW_per_hr" value="-1000" />
      <parameter constant="true" id="R_FBAm_upper_bound" sboTerm="SBO:0000625" units="mmol_per_gDW_per_hr" value="1000" />
      <parameter constant="true" id="R_FBAm_lower_bound" sboTerm="SBO:0000625" units="mmol_per_gDW_per_hr" value="-1000" />
      <parameter constant="true" id="R_G6PI_upper_bound" sboTerm="SBO:0000625" units="mmol_per_gDW_per_hr" value="1000" />
      <parameter constant="true" id="R_G6PI_lower_bound" sboTerm="SBO:0000625" units="mmol_per_gDW_per_hr" value="-1000" />
      <parameter constant="true" id="R_G6PIh_upper_bound" sboTerm="SBO:0000625" units="mmol_per_gDW_per_hr" value="1000" />
      <parameter constant="true" id="R_G6PIh_lower_bound" sboTerm="SBO:0000625" units="mmol_per_gDW_per_hr" value="-1000" />
      <parameter constant="true" id="R_GAPDHf_upper_bound" sboTerm="SBO:0000625" units="mmol_per_gDW_per_hr" value="1000" />
      <parameter constant="true" id="R_GAPDHf_lower_bound" sboTerm="SBO:0000625" units="mmol_per_gDW_per_hr" value="-1000" />
      <parameter constant="true" id="R_GAPDHh_upper_bound" sboTerm="SBO:0000625" units="mmol_per_gDW_per_hr" value="1000" />
      <parameter constant="true" id="R_GAPDHh_lower_bound" sboTerm="SBO:0000625" units="mmol_per_gDW_per_hr" value="-1000" />
      <parameter constant="true" id="R_GAPDHi_upper_bound" sboTerm="SBO:0000625" units="mmol_per_gDW_per_hr" value="1000" />
      <parameter constant="true" id="R_GAPDHm_upper_bound" sboTerm="SBO:0000625" units="mmol_per_gDW_per_hr" value="1000" />
      <parameter constant="true" id="R_GAPDHm_lower_bound" sboTerm="SBO:0000625" units="mmol_per_gDW_per_hr" value="-1000" />
      <parameter constant="true" id="R_GLUKA_upper_bound" sboTerm="SBO:0000625" units="mmol_per_gDW_per_hr" value="1000" />
      <parameter constant="true" id="R_GLUKAh_upper_bound" sboTerm="SBO:0000625" units="mmol_per_gDW_per_hr" value="1000" />
      <parameter constant="true" id="R_GLUKB_upper_bound" sboTerm="SBO:0000625" units="mmol_per_gDW_per_hr" value="1000" />
      <parameter constant="true" id="R_GLUKBh_upper_bound" sboTerm="SBO:0000625" units="mmol_per_gDW_per_hr" value="1000" />
      <parameter constant="true" id="R_PFKh_upper_bound" sboTerm="SBO:0000625" units="mmol_per_gDW_per_hr" value="1000" />
      <parameter constant="true" id="R_PGCM_upper_bound" sboTerm="SBO:0000625" units="mmol_per_gDW_per_hr" value="1000" />
      <parameter constant="true" id="R_PGCM_lower_bound" sboTerm="SBO:0000625" units="mmol_per_gDW_per_hr" value="-1000" />
      <parameter constant="true" id="R_PGIA_upper_bound" sboTerm="SBO:0000625" units="mmol_per_gDW_per_hr" value="1000" />
      <parameter constant="true" id="R_PGIA_lower_bound" sboTerm="SBO:0000625" units="mmol_per_gDW_per_hr" value="-1000" />
      <parameter constant="true" id="R_PGIAh_upper_bound" sboTerm="SBO:0000625" units="mmol_per_gDW_per_hr" value="1000" />
      <parameter constant="true" id="R_PGIAh_lower_bound" sboTerm="SBO:0000625" units="mmol_per_gDW_per_hr" value="-1000" />
      <parameter constant="true" id="R_PGIB_upper_bound" sboTerm="SBO:0000625" units="mmol_per_gDW_per_hr" value="1000" />
      <parameter constant="true" id="R_PGIB_lower_bound" sboTerm="SBO:0000625" units="mmol_per_gDW_per_hr" value="-1000" />
      <parameter constant="true" id="R_PGIBh_upper_bound" sboTerm="SBO:0000625" units="mmol_per_gDW_per_hr" value="1000" />
      <parameter constant="true" id="R_PGIBh_lower_bound" sboTerm="SBO:0000625" units="mmol_per_gDW_per_hr" value="-1000" />
      <parameter constant="true" id="R_PGM_upper_bound" sboTerm="SBO:0000625" units="mmol_per_gDW_per_hr" value="1000" />
      <parameter constant="true" id="R_PGM_lower_bound" sboTerm="SBO:0000625" units="mmol_per_gDW_per_hr" value="-1000" />
      <parameter constant="true" id="R_PGMf_upper_bound" sboTerm="SBO:0000625" units="mmol_per_gDW_per_hr" value="1000" />
      <parameter constant="true" id="R_PGMf_lower_bound" sboTerm="SBO:0000625" units="mmol_per_gDW_per_hr" value="-1000" />
      <parameter constant="true" id="R_PGMm_upper_bound" sboTerm="SBO:0000625" units="mmol_per_gDW_per_hr" value="1000" />
      <parameter constant="true" id="R_PGMm_lower_bound" sboTerm="SBO:0000625" units="mmol_per_gDW_per_hr" value="-1000" />
      <parameter constant="true" id="R_PGMTh_upper_bound" sboTerm="SBO:0000625" units="mmol_per_gDW_per_hr" value="1000" />
      <parameter constant="true" id="R_PGMTh_lower_bound" sboTerm="SBO:0000625" units="mmol_per_gDW_per_hr" value="-1000" />
      <parameter constant="true" id="R_PQQm_upper_bound" sboTerm="SBO:0000625" units="mmol_per_gDW_per_hr" value="1000" />
      <parameter constant="true" id="R_PQQm_lower_bound" sboTerm="SBO:0000625" units="mmol_per_gDW_per_hr" value="-1000" />
      <parameter constant="true" id="R_PDHam1hi_upper_bound" sboTerm="SBO:0000625" units="mmol_per_gDW_per_hr" value="1000" />
      <parameter constant="true" id="R_PDHam1mi_upper_bound" sboTerm="SBO:0000625" units="mmol_per_gDW_per_hr" value="1000" />
      <parameter constant="true" id="R_PDHam2hi_upper_bound" sboTerm="SBO:0000625" units="mmol_per_gDW_per_hr" value="1000" />
      <parameter constant="true" id="R_PDHam2mi_upper_bound" sboTerm="SBO:0000625" units="mmol_per_gDW_per_hr" value="1000" />
      <parameter constant="true" id="R_PDHe2hr_upper_bound" sboTerm="SBO:0000625" units="mmol_per_gDW_per_hr" value="1000" />
      <parameter constant="true" id="R_PDHe2hr_lower_bound" sboTerm="SBO:0000625" units="mmol_per_gDW_per_hr" value="-1000" />
      <parameter constant="true" id="R_PDHe2r_upper_bound" sboTerm="SBO:0000625" units="mmol_per_gDW_per_hr" value="1000" />
      <parameter constant="true" id="R_PDHe2r_lower_bound" sboTerm="SBO:0000625" units="mmol_per_gDW_per_hr" value="-1000" />
      <parameter constant="true" id="R_PDHe3hr_upper_bound" sboTerm="SBO:0000625" units="mmol_per_gDW_per_hr" value="1000" />
      <parameter constant="true" id="R_PDHe3hr_lower_bound" sboTerm="SBO:0000625" units="mmol_per_gDW_per_hr" value="-1000" />
      <parameter constant="true" id="R_PGKf_upper_bound" sboTerm="SBO:0000625" units="mmol_per_gDW_per_hr" value="1000" />
      <parameter constant="true" id="R_PGKf_lower_bound" sboTerm="SBO:0000625" units="mmol_per_gDW_per_hr" value="-1000" />
      <parameter constant="true" id="R_PGKh_upper_bound" sboTerm="SBO:0000625" units="mmol_per_gDW_per_hr" value="1000" />
      <parameter constant="true" id="R_PGKh_lower_bound" sboTerm="SBO:0000625" units="mmol_per_gDW_per_hr" value="-1000" />
      <parameter constant="true" id="R_PGK_upper_bound" sboTerm="SBO:0000625" units="mmol_per_gDW_per_hr" value="1000" />
      <parameter constant="true" id="R_PGK_lower_bound" sboTerm="SBO:0000625" units="mmol_per_gDW_per_hr" value="-1000" />
      <parameter constant="true" id="R_PGKm_upper_bound" sboTerm="SBO:0000625" units="mmol_per_gDW_per_hr" value="1000" />
      <parameter constant="true" id="R_PGKm_lower_bound" sboTerm="SBO:0000625" units="mmol_per_gDW_per_hr" value="-1000" />
      <parameter constant="true" id="R_PYK_upper_bound" sboTerm="SBO:0000625" units="mmol_per_gDW_per_hr" value="1000" />
      <parameter constant="true" id="R_PYKf_upper_bound" sboTerm="SBO:0000625" units="mmol_per_gDW_per_hr" value="1000" />
      <parameter constant="true" id="R_PYKm_upper_bound" sboTerm="SBO:0000625" units="mmol_per_gDW_per_hr" value="1000" />
      <parameter constant="true" id="R_TPIh_upper_bound" sboTerm="SBO:0000625" units="mmol_per_gDW_per_hr" value="1000" />
      <parameter constant="true" id="R_TPIh_lower_bound" sboTerm="SBO:0000625" units="mmol_per_gDW_per_hr" value="-1000" />
      <parameter constant="true" id="R_PDCh_upper_bound" sboTerm="SBO:0000625" units="mmol_per_gDW_per_hr" value="1000" />
      <parameter constant="true" id="R_PDCm_upper_bound" sboTerm="SBO:0000625" units="mmol_per_gDW_per_hr" value="1000" />
      <parameter constant="true" id="R_PDHe3mr_upper_bound" sboTerm="SBO:0000625" units="mmol_per_gDW_per_hr" value="1000" />
      <parameter constant="true" id="R_PDHe3mr_lower_bound" sboTerm="SBO:0000625" units="mmol_per_gDW_per_hr" value="-1000" />
      <parameter constant="true" id="R_ATPCS_upper_bound" sboTerm="SBO:0000625" units="mmol_per_gDW_per_hr" value="1000" />
      <parameter constant="true" id="R_FKYNH_upper_bound" sboTerm="SBO:0000625" units="mmol_per_gDW_per_hr" value="1000" />
      <parameter constant="true" id="R_FORAMDx_upper_bound" sboTerm="SBO:0000625" units="mmol_per_gDW_per_hr" value="1000" />
      <parameter constant="true" id="R_FTHDF_upper_bound" sboTerm="SBO:0000625" units="mmol_per_gDW_per_hr" value="1000" />
      <parameter constant="true" id="R_FTHFL_upper_bound" sboTerm="SBO:0000625" units="mmol_per_gDW_per_hr" value="1000" />
      <parameter constant="true" id="R_GLYCK_upper_bound" sboTerm="SBO:0000625" units="mmol_per_gDW_per_hr" value="1000" />
      <parameter constant="true" id="R_GLYCLTD_upper_bound" sboTerm="SBO:0000625" units="mmol_per_gDW_per_hr" value="1000" />
      <parameter constant="true" id="R_GLYDH_upper_bound" sboTerm="SBO:0000625" units="mmol_per_gDW_per_hr" value="1000" />
      <parameter constant="true" id="R_HDAO10x_upper_bound" sboTerm="SBO:0000625" units="mmol_per_gDW_per_hr" value="1000" />
      <parameter constant="true" id="R_HOXPRm_upper_bound" sboTerm="SBO:0000625" units="mmol_per_gDW_per_hr" value="1000" />
      <parameter constant="true" id="R_HOXPRm_lower_bound" sboTerm="SBO:0000625" units="mmol_per_gDW_per_hr" value="-1000" />
      <parameter constant="true" id="R_ICL_upper_bound" sboTerm="SBO:0000625" units="mmol_per_gDW_per_hr" value="1000" />
      <parameter constant="true" id="R_MTHFCx_upper_bound" sboTerm="SBO:0000625" units="mmol_per_gDW_per_hr" value="1000" />
      <parameter constant="true" id="R_OXADCm_upper_bound" sboTerm="SBO:0000625" units="mmol_per_gDW_per_hr" value="1000" />
      <parameter constant="true" id="R_PGLYCPx_upper_bound" sboTerm="SBO:0000625" units="mmol_per_gDW_per_hr" value="1000" />
      <parameter constant="true" id="R_RBCh_upper_bound" sboTerm="SBO:0000625" units="mmol_per_gDW_per_hr" value="1000" />
      <parameter constant="true" id="R_ACS_upper_bound" sboTerm="SBO:0000625" units="mmol_per_gDW_per_hr" value="1000" />
      <parameter constant="true" id="R_MALSh_upper_bound" sboTerm="SBO:0000625" units="mmol_per_gDW_per_hr" value="1000" />
      <parameter constant="true" id="R_MALSm_upper_bound" sboTerm="SBO:0000625" units="mmol_per_gDW_per_hr" value="1000" />
      <parameter constant="true" id="R_MALSx_upper_bound" sboTerm="SBO:0000625" units="mmol_per_gDW_per_hr" value="1000" />
      <parameter constant="true" id="R_GDPMT_upper_bound" sboTerm="SBO:0000625" units="mmol_per_gDW_per_hr" value="1000" />
      <parameter constant="true" id="R_MM3_upper_bound" sboTerm="SBO:0000625" units="mmol_per_gDW_per_hr" value="1000" />
      <parameter constant="true" id="R_ADPART_upper_bound" sboTerm="SBO:0000625" units="mmol_per_gDW_per_hr" value="1000" />
      <parameter constant="true" id="R_ALDH_LPAREN_im4ac_RPAREN__upper_bound" sboTerm="SBO:0000625" units="mmol_per_gDW_per_hr" value="1000" />
      <parameter constant="true" id="R_AO_upper_bound" sboTerm="SBO:0000625" units="mmol_per_gDW_per_hr" value="1000" />
      <parameter constant="true" id="R_AOOA_upper_bound" sboTerm="SBO:0000625" units="mmol_per_gDW_per_hr" value="1000" />
      <parameter constant="true" id="R_AOOA_lower_bound" sboTerm="SBO:0000625" units="mmol_per_gDW_per_hr" value="-1000" />
      <parameter constant="true" id="R_AOOAh_upper_bound" sboTerm="SBO:0000625" units="mmol_per_gDW_per_hr" value="1000" />
      <parameter constant="true" id="R_AOOAh_lower_bound" sboTerm="SBO:0000625" units="mmol_per_gDW_per_hr" value="-1000" />
      <parameter constant="true" id="R_HDC_upper_bound" sboTerm="SBO:0000625" units="mmol_per_gDW_per_hr" value="1000" />
      <parameter constant="true" id="R_HDH_upper_bound" sboTerm="SBO:0000625" units="mmol_per_gDW_per_hr" value="1000" />
      <parameter constant="true" id="R_HDHh_upper_bound" sboTerm="SBO:0000625" units="mmol_per_gDW_per_hr" value="1000" />
      <parameter constant="true" id="R_HISTL_upper_bound" sboTerm="SBO:0000625" units="mmol_per_gDW_per_hr" value="1000" />
      <parameter constant="true" id="R_HP_upper_bound" sboTerm="SBO:0000625" units="mmol_per_gDW_per_hr" value="1000" />
      <parameter constant="true" id="R_HPh_upper_bound" sboTerm="SBO:0000625" units="mmol_per_gDW_per_hr" value="1000" />
      <parameter constant="true" id="R_IGPD_upper_bound" sboTerm="SBO:0000625" units="mmol_per_gDW_per_hr" value="1000" />
      <parameter constant="true" id="R_IGPDh_upper_bound" sboTerm="SBO:0000625" units="mmol_per_gDW_per_hr" value="1000" />
      <parameter constant="true" id="R_IMGPS_upper_bound" sboTerm="SBO:0000625" units="mmol_per_gDW_per_hr" value="1000" />
      <parameter constant="true" id="R_IMGPSh_upper_bound" sboTerm="SBO:0000625" units="mmol_per_gDW_per_hr" value="1000" />
      <parameter constant="true" id="R_PRACH_upper_bound" sboTerm="SBO:0000625" units="mmol_per_gDW_per_hr" value="1000" />
      <parameter constant="true" id="R_PRACHh_upper_bound" sboTerm="SBO:0000625" units="mmol_per_gDW_per_hr" value="1000" />
      <parameter constant="true" id="R_PRADP_upper_bound" sboTerm="SBO:0000625" units="mmol_per_gDW_per_hr" value="1000" />
      <parameter constant="true" id="R_PRADPh_upper_bound" sboTerm="SBO:0000625" units="mmol_per_gDW_per_hr" value="1000" />
      <parameter constant="true" id="R_PRICI_upper_bound" sboTerm="SBO:0000625" units="mmol_per_gDW_per_hr" value="1000" />
      <parameter constant="true" id="R_PRICIh_upper_bound" sboTerm="SBO:0000625" units="mmol_per_gDW_per_hr" value="1000" />
      <parameter constant="true" id="R_AMI3TP_upper_bound" sboTerm="SBO:0000625" units="mmol_per_gDW_per_hr" value="1000" />
      <parameter constant="true" id="R_AMITKP_upper_bound" sboTerm="SBO:0000625" units="mmol_per_gDW_per_hr" value="1000" />
      <parameter constant="true" id="R_AMITKPn_upper_bound" sboTerm="SBO:0000625" units="mmol_per_gDW_per_hr" value="1000" />
      <parameter constant="true" id="R_AMITP_upper_bound" sboTerm="SBO:0000625" units="mmol_per_gDW_per_hr" value="1000" />
      <parameter constant="true" id="R_AMITPn_upper_bound" sboTerm="SBO:0000625" units="mmol_per_gDW_per_hr" value="1000" />
      <parameter constant="true" id="R_IBPH_upper_bound" sboTerm="SBO:0000625" units="mmol_per_gDW_per_hr" value="1000" />
      <parameter constant="true" id="R_IBPHn_upper_bound" sboTerm="SBO:0000625" units="mmol_per_gDW_per_hr" value="1000" />
      <parameter constant="true" id="R_IPKK_upper_bound" sboTerm="SBO:0000625" units="mmol_per_gDW_per_hr" value="1000" />
      <parameter constant="true" id="R_ITK1K_upper_bound" sboTerm="SBO:0000625" units="mmol_per_gDW_per_hr" value="1000" />
      <parameter constant="true" id="R_ITKK_upper_bound" sboTerm="SBO:0000625" units="mmol_per_gDW_per_hr" value="1000" />
      <parameter constant="true" id="R_ITKPH_upper_bound" sboTerm="SBO:0000625" units="mmol_per_gDW_per_hr" value="1000" />
      <parameter constant="true" id="R_ITKPHn_upper_bound" sboTerm="SBO:0000625" units="mmol_per_gDW_per_hr" value="1000" />
      <parameter constant="true" id="R_ITKPK_upper_bound" sboTerm="SBO:0000625" units="mmol_per_gDW_per_hr" value="1000" />
      <parameter constant="true" id="R_ITPH_upper_bound" sboTerm="SBO:0000625" units="mmol_per_gDW_per_hr" value="1000" />
      <parameter constant="true" id="R_MI1PP_upper_bound" sboTerm="SBO:0000625" units="mmol_per_gDW_per_hr" value="1000" />
      <parameter constant="true" id="R_MI3PP_upper_bound" sboTerm="SBO:0000625" units="mmol_per_gDW_per_hr" value="1000" />
      <parameter constant="true" id="R_MI3PSA_upper_bound" sboTerm="SBO:0000625" units="mmol_per_gDW_per_hr" value="1000" />
      <parameter constant="true" id="R_MI3PSB_upper_bound" sboTerm="SBO:0000625" units="mmol_per_gDW_per_hr" value="1000" />
      <parameter constant="true" id="R_MI4PP_upper_bound" sboTerm="SBO:0000625" units="mmol_per_gDW_per_hr" value="1000" />
      <parameter constant="true" id="R_MIBP_upper_bound" sboTerm="SBO:0000625" units="mmol_per_gDW_per_hr" value="1000" />
      <parameter constant="true" id="R_MIHKPP_upper_bound" sboTerm="SBO:0000625" units="mmol_per_gDW_per_hr" value="1000" />
      <parameter constant="true" id="R_MIOOR_upper_bound" sboTerm="SBO:0000625" units="mmol_per_gDW_per_hr" value="1000" />
      <parameter constant="true" id="R_MITKP_upper_bound" sboTerm="SBO:0000625" units="mmol_per_gDW_per_hr" value="1000" />
      <parameter constant="true" id="R_MITP_upper_bound" sboTerm="SBO:0000625" units="mmol_per_gDW_per_hr" value="1000" />
      <parameter constant="true" id="R_MITPn_upper_bound" sboTerm="SBO:0000625" units="mmol_per_gDW_per_hr" value="1000" />
      <parameter constant="true" id="R_MMSD_upper_bound" sboTerm="SBO:0000625" units="mmol_per_gDW_per_hr" value="1000" />
      <parameter constant="true" id="R_13HODEOR_upper_bound" sboTerm="SBO:0000625" units="mmol_per_gDW_per_hr" value="1000" />
      <parameter constant="true" id="R_13HPODEDH_upper_bound" sboTerm="SBO:0000625" units="mmol_per_gDW_per_hr" value="1000" />
      <parameter constant="true" id="R_LLOX13_upper_bound" sboTerm="SBO:0000625" units="mmol_per_gDW_per_hr" value="1000" />
      <parameter constant="true" id="R_LNLCCOADS_upper_bound" sboTerm="SBO:0000625" units="mmol_per_gDW_per_hr" value="1000" />
      <parameter constant="true" id="R_DAPAT_upper_bound" sboTerm="SBO:0000625" units="mmol_per_gDW_per_hr" value="1000" />
      <parameter constant="true" id="R_DAPAT_lower_bound" sboTerm="SBO:0000625" units="mmol_per_gDW_per_hr" value="-1000" />
      <parameter constant="true" id="R_DAPDC_upper_bound" sboTerm="SBO:0000625" units="mmol_per_gDW_per_hr" value="1000" />
      <parameter constant="true" id="R_DAPEP_upper_bound" sboTerm="SBO:0000625" units="mmol_per_gDW_per_hr" value="1000" />
      <parameter constant="true" id="R_DAPEP_lower_bound" sboTerm="SBO:0000625" units="mmol_per_gDW_per_hr" value="-1000" />
      <parameter constant="true" id="R_DHDPS_upper_bound" sboTerm="SBO:0000625" units="mmol_per_gDW_per_hr" value="1000" />
      <parameter constant="true" id="R_DHPR_upper_bound" sboTerm="SBO:0000625" units="mmol_per_gDW_per_hr" value="1000" />
      <parameter constant="true" id="R_LYSTL_upper_bound" sboTerm="SBO:0000625" units="mmol_per_gDW_per_hr" value="1000" />
      <parameter constant="true" id="R_COORr_upper_bound" sboTerm="SBO:0000625" units="mmol_per_gDW_per_hr" value="1000" />
      <parameter constant="true" id="R_COORr_lower_bound" sboTerm="SBO:0000625" units="mmol_per_gDW_per_hr" value="-1000" />
      <parameter constant="true" id="R_MMAOR_upper_bound" sboTerm="SBO:0000625" units="mmol_per_gDW_per_hr" value="1000" />
      <parameter constant="true" id="R_MMAOR_lower_bound" sboTerm="SBO:0000625" units="mmol_per_gDW_per_hr" value="-1000" />
      <parameter constant="true" id="R_ACDO_upper_bound" sboTerm="SBO:0000625" units="mmol_per_gDW_per_hr" value="1000" />
      <parameter constant="true" id="R_ACDO_LPAREN_co_RPAREN__upper_bound" sboTerm="SBO:0000625" units="mmol_per_gDW_per_hr" value="1000" />
      <parameter constant="true" id="R_ACPCS_upper_bound" sboTerm="SBO:0000625" units="mmol_per_gDW_per_hr" value="1000" />
      <parameter constant="true" id="R_ACRS_upper_bound" sboTerm="SBO:0000625" units="mmol_per_gDW_per_hr" value="1000" />
      <parameter constant="true" id="R_ACRSP_upper_bound" sboTerm="SBO:0000625" units="mmol_per_gDW_per_hr" value="1000" />
      <parameter constant="true" id="R_ADSH_upper_bound" sboTerm="SBO:0000625" units="mmol_per_gDW_per_hr" value="1000" />
      <parameter constant="true" id="R_ADSH_lower_bound" sboTerm="SBO:0000625" units="mmol_per_gDW_per_hr" value="-1000" />
      <parameter constant="true" id="R_ADSHm_upper_bound" sboTerm="SBO:0000625" units="mmol_per_gDW_per_hr" value="1000" />
      <parameter constant="true" id="R_ADSHm_lower_bound" sboTerm="SBO:0000625" units="mmol_per_gDW_per_hr" value="-1000" />
      <parameter constant="true" id="R_AHAL_upper_bound" sboTerm="SBO:0000625" units="mmol_per_gDW_per_hr" value="1000" />
      <parameter constant="true" id="R_AHHST_upper_bound" sboTerm="SBO:0000625" units="mmol_per_gDW_per_hr" value="1000" />
      <parameter constant="true" id="R_AHSL_upper_bound" sboTerm="SBO:0000625" units="mmol_per_gDW_per_hr" value="1000" />
      <parameter constant="true" id="R_CBL_upper_bound" sboTerm="SBO:0000625" units="mmol_per_gDW_per_hr" value="1000" />
      <parameter constant="true" id="R_CYSTS_upper_bound" sboTerm="SBO:0000625" units="mmol_per_gDW_per_hr" value="1000" />
      <parameter constant="true" id="R_DMT_upper_bound" sboTerm="SBO:0000625" units="mmol_per_gDW_per_hr" value="1000" />
      <parameter constant="true" id="R_M5TAP_upper_bound" sboTerm="SBO:0000625" units="mmol_per_gDW_per_hr" value="1000" />
      <parameter constant="true" id="R_M5TRK_upper_bound" sboTerm="SBO:0000625" units="mmol_per_gDW_per_hr" value="1000" />
      <parameter constant="true" id="R_M5TRPH_upper_bound" sboTerm="SBO:0000625" units="mmol_per_gDW_per_hr" value="1000" />
      <parameter constant="true" id="R_M5TRPH_lower_bound" sboTerm="SBO:0000625" units="mmol_per_gDW_per_hr" value="-1000" />
      <parameter constant="true" id="R_M5TRPI_upper_bound" sboTerm="SBO:0000625" units="mmol_per_gDW_per_hr" value="1000" />
      <parameter constant="true" id="R_MAT_upper_bound" sboTerm="SBO:0000625" units="mmol_per_gDW_per_hr" value="1000" />
      <parameter constant="true" id="R_MATm_upper_bound" sboTerm="SBO:0000625" units="mmol_per_gDW_per_hr" value="1000" />
      <parameter constant="true" id="R_METTF_upper_bound" sboTerm="SBO:0000625" units="mmol_per_gDW_per_hr" value="1000" />
      <parameter constant="true" id="R_METTL_upper_bound" sboTerm="SBO:0000625" units="mmol_per_gDW_per_hr" value="1000" />
      <parameter constant="true" id="R_MOTA_upper_bound" sboTerm="SBO:0000625" units="mmol_per_gDW_per_hr" value="1000" />
      <parameter constant="true" id="R_MS_upper_bound" sboTerm="SBO:0000625" units="mmol_per_gDW_per_hr" value="1000" />
      <parameter constant="true" id="R_AMCL_upper_bound" sboTerm="SBO:0000625" units="mmol_per_gDW_per_hr" value="1000" />
      <parameter constant="true" id="R_APAPT_upper_bound" sboTerm="SBO:0000625" units="mmol_per_gDW_per_hr" value="1000" />
      <parameter constant="true" id="R_APAPTm_upper_bound" sboTerm="SBO:0000625" units="mmol_per_gDW_per_hr" value="1000" />
      <parameter constant="true" id="R_MTAN_upper_bound" sboTerm="SBO:0000625" units="mmol_per_gDW_per_hr" value="1000" />
      <parameter constant="true" id="R_BDMT_upper_bound" sboTerm="SBO:0000625" units="mmol_per_gDW_per_hr" value="1000" />
      <parameter constant="true" id="R_DOLASNT_upper_bound" sboTerm="SBO:0000625" units="mmol_per_gDW_per_hr" value="1000" />
      <parameter constant="true" id="R_DOLDPP_upper_bound" sboTerm="SBO:0000625" units="mmol_per_gDW_per_hr" value="1000" />
      <parameter constant="true" id="R_DOLPGT1_upper_bound" sboTerm="SBO:0000625" units="mmol_per_gDW_per_hr" value="1000" />
      <parameter constant="true" id="R_DOLPGT2_upper_bound" sboTerm="SBO:0000625" units="mmol_per_gDW_per_hr" value="1000" />
      <parameter constant="true" id="R_DOLPGT3_upper_bound" sboTerm="SBO:0000625" units="mmol_per_gDW_per_hr" value="1000" />
      <parameter constant="true" id="R_DOLPMT_upper_bound" sboTerm="SBO:0000625" units="mmol_per_gDW_per_hr" value="1000" />
      <parameter constant="true" id="R_DOLPMT1_upper_bound" sboTerm="SBO:0000625" units="mmol_per_gDW_per_hr" value="1000" />
      <parameter constant="true" id="R_DOLPMT2_upper_bound" sboTerm="SBO:0000625" units="mmol_per_gDW_per_hr" value="1000" />
      <parameter constant="true" id="R_G12MT1_upper_bound" sboTerm="SBO:0000625" units="mmol_per_gDW_per_hr" value="1000" />
      <parameter constant="true" id="R_G12MT2_upper_bound" sboTerm="SBO:0000625" units="mmol_per_gDW_per_hr" value="1000" />
      <parameter constant="true" id="R_G12MT3_upper_bound" sboTerm="SBO:0000625" units="mmol_per_gDW_per_hr" value="1000" />
      <parameter constant="true" id="R_G12MT4_upper_bound" sboTerm="SBO:0000625" units="mmol_per_gDW_per_hr" value="1000" />
      <parameter constant="true" id="R_G13MT_upper_bound" sboTerm="SBO:0000625" units="mmol_per_gDW_per_hr" value="1000" />
      <parameter constant="true" id="R_G16MT_upper_bound" sboTerm="SBO:0000625" units="mmol_per_gDW_per_hr" value="1000" />
      <parameter constant="true" id="R_GLCNACPT_upper_bound" sboTerm="SBO:0000625" units="mmol_per_gDW_per_hr" value="1000" />
      <parameter constant="true" id="R_GLCNACT_upper_bound" sboTerm="SBO:0000625" units="mmol_per_gDW_per_hr" value="1000" />
      <parameter constant="true" id="R_MG1A_upper_bound" sboTerm="SBO:0000625" units="mmol_per_gDW_per_hr" value="1000" />
      <parameter constant="true" id="R_MG1B_upper_bound" sboTerm="SBO:0000625" units="mmol_per_gDW_per_hr" value="1000" />
      <parameter constant="true" id="R_MG2A_upper_bound" sboTerm="SBO:0000625" units="mmol_per_gDW_per_hr" value="1000" />
      <parameter constant="true" id="R_MG2B_upper_bound" sboTerm="SBO:0000625" units="mmol_per_gDW_per_hr" value="1000" />
      <parameter constant="true" id="R_MG3A_upper_bound" sboTerm="SBO:0000625" units="mmol_per_gDW_per_hr" value="1000" />
      <parameter constant="true" id="R_MG3B_upper_bound" sboTerm="SBO:0000625" units="mmol_per_gDW_per_hr" value="1000" />
      <parameter constant="true" id="R_MM1_upper_bound" sboTerm="SBO:0000625" units="mmol_per_gDW_per_hr" value="1000" />
      <parameter constant="true" id="R_MM2_upper_bound" sboTerm="SBO:0000625" units="mmol_per_gDW_per_hr" value="1000" />
      <parameter constant="true" id="R_UDPDOLPT_upper_bound" sboTerm="SBO:0000625" units="mmol_per_gDW_per_hr" value="1000" />
      <parameter constant="true" id="R_AN2PT_upper_bound" sboTerm="SBO:0000625" units="mmol_per_gDW_per_hr" value="1000" />
      <parameter constant="true" id="R_ANNA_upper_bound" sboTerm="SBO:0000625" units="mmol_per_gDW_per_hr" value="1000" />
      <parameter constant="true" id="R_ANNA_lower_bound" sboTerm="SBO:0000625" units="mmol_per_gDW_per_hr" value="-1000" />
      <parameter constant="true" id="R_ANNAn_upper_bound" sboTerm="SBO:0000625" units="mmol_per_gDW_per_hr" value="1000" />
      <parameter constant="true" id="R_ANNAn_lower_bound" sboTerm="SBO:0000625" units="mmol_per_gDW_per_hr" value="-1000" />
      <parameter constant="true" id="R_ANNAT_upper_bound" sboTerm="SBO:0000625" units="mmol_per_gDW_per_hr" value="1000" />
      <parameter constant="true" id="R_ANNAT_lower_bound" sboTerm="SBO:0000625" units="mmol_per_gDW_per_hr" value="-1000" />
      <parameter constant="true" id="R_ANNATn_upper_bound" sboTerm="SBO:0000625" units="mmol_per_gDW_per_hr" value="1000" />
      <parameter constant="true" id="R_ANNATn_lower_bound" sboTerm="SBO:0000625" units="mmol_per_gDW_per_hr" value="-1000" />
      <parameter constant="true" id="R_DNGAL_upper_bound" sboTerm="SBO:0000625" units="mmol_per_gDW_per_hr" value="1000" />
      <parameter constant="true" id="R_DNGALh_upper_bound" sboTerm="SBO:0000625" units="mmol_per_gDW_per_hr" value="1000" />
      <parameter constant="true" id="R_DNNH_upper_bound" sboTerm="SBO:0000625" units="mmol_per_gDW_per_hr" value="1000" />
      <parameter constant="true" id="R_N2PH_upper_bound" sboTerm="SBO:0000625" units="mmol_per_gDW_per_hr" value="1000" />
      <parameter constant="true" id="R_NAAH_upper_bound" sboTerm="SBO:0000625" units="mmol_per_gDW_per_hr" value="1000" />
      <parameter constant="true" id="R_NADS1_upper_bound" sboTerm="SBO:0000625" units="mmol_per_gDW_per_hr" value="1000" />
      <parameter constant="true" id="R_NAPT_upper_bound" sboTerm="SBO:0000625" units="mmol_per_gDW_per_hr" value="1000" />
      <parameter constant="true" id="R_NAPT_lower_bound" sboTerm="SBO:0000625" units="mmol_per_gDW_per_hr" value="-1000" />
      <parameter constant="true" id="R_NARP_upper_bound" sboTerm="SBO:0000625" units="mmol_per_gDW_per_hr" value="1000" />
      <parameter constant="true" id="R_NNOR_upper_bound" sboTerm="SBO:0000625" units="mmol_per_gDW_per_hr" value="1000" />
      <parameter constant="true" id="R_NNOR_lower_bound" sboTerm="SBO:0000625" units="mmol_per_gDW_per_hr" value="-1000" />
      <parameter constant="true" id="R_NPH_upper_bound" sboTerm="SBO:0000625" units="mmol_per_gDW_per_hr" value="1000" />
      <parameter constant="true" id="R_NRPH_upper_bound" sboTerm="SBO:0000625" units="mmol_per_gDW_per_hr" value="1000" />
      <parameter constant="true" id="R_NRPH_lower_bound" sboTerm="SBO:0000625" units="mmol_per_gDW_per_hr" value="-1000" />
      <parameter constant="true" id="R_NRS_upper_bound" sboTerm="SBO:0000625" units="mmol_per_gDW_per_hr" value="1000" />
      <parameter constant="true" id="R_AMID_upper_bound" sboTerm="SBO:0000625" units="mmol_per_gDW_per_hr" value="1000" />
      <parameter constant="true" id="R_CPS_upper_bound" sboTerm="SBO:0000625" units="mmol_per_gDW_per_hr" value="1000" />
      <parameter constant="true" id="R_FORA_upper_bound" sboTerm="SBO:0000625" units="mmol_per_gDW_per_hr" value="1000" />
      <parameter constant="true" id="R_GLUS_LPAREN_nadph_RPAREN__upper_bound" sboTerm="SBO:0000625" units="mmol_per_gDW_per_hr" value="1000" />
      <parameter constant="true" id="R_GLYS_upper_bound" sboTerm="SBO:0000625" units="mmol_per_gDW_per_hr" value="1000" />
      <parameter constant="true" id="R_NITR_upper_bound" sboTerm="SBO:0000625" units="mmol_per_gDW_per_hr" value="1000" />
      <parameter constant="true" id="R_NITR_LPAREN_NO_RPAREN__upper_bound" sboTerm="SBO:0000625" units="mmol_per_gDW_per_hr" value="1000" />
      <parameter constant="true" id="R_NO2R_upper_bound" sboTerm="SBO:0000625" units="mmol_per_gDW_per_hr" value="1000" />
      <parameter constant="true" id="R_NODOx_upper_bound" sboTerm="SBO:0000625" units="mmol_per_gDW_per_hr" value="1000" />
      <parameter constant="true" id="R_NODOy_upper_bound" sboTerm="SBO:0000625" units="mmol_per_gDW_per_hr" value="1000" />
      <parameter constant="true" id="R_URCBm_upper_bound" sboTerm="SBO:0000625" units="mmol_per_gDW_per_hr" value="1000" />
      <parameter constant="true" id="R_HISD_upper_bound" sboTerm="SBO:0000625" units="mmol_per_gDW_per_hr" value="1000" />
      <parameter constant="true" id="R_HYNE_upper_bound" sboTerm="SBO:0000625" units="mmol_per_gDW_per_hr" value="1000" />
      <parameter constant="true" id="R_OGMG_upper_bound" sboTerm="SBO:0000625" units="mmol_per_gDW_per_hr" value="1000" />
      <parameter constant="true" id="R_URCN_upper_bound" sboTerm="SBO:0000625" units="mmol_per_gDW_per_hr" value="1000" />
      <parameter constant="true" id="R_A2GALT1_upper_bound" sboTerm="SBO:0000625" units="mmol_per_gDW_per_hr" value="1000" />
      <parameter constant="true" id="R_A2GALT2_upper_bound" sboTerm="SBO:0000625" units="mmol_per_gDW_per_hr" value="1000" />
      <parameter constant="true" id="R_A2GALT3_upper_bound" sboTerm="SBO:0000625" units="mmol_per_gDW_per_hr" value="1000" />
      <parameter constant="true" id="R_A2GALT4_upper_bound" sboTerm="SBO:0000625" units="mmol_per_gDW_per_hr" value="1000" />
      <parameter constant="true" id="R_A2GALT5_upper_bound" sboTerm="SBO:0000625" units="mmol_per_gDW_per_hr" value="1000" />
      <parameter constant="true" id="R_A2GALT6_upper_bound" sboTerm="SBO:0000625" units="mmol_per_gDW_per_hr" value="1000" />
      <parameter constant="true" id="R_A3GALT1_upper_bound" sboTerm="SBO:0000625" units="mmol_per_gDW_per_hr" value="1000" />
      <parameter constant="true" id="R_A3GALT2_upper_bound" sboTerm="SBO:0000625" units="mmol_per_gDW_per_hr" value="1000" />
      <parameter constant="true" id="R_A3GALT3_upper_bound" sboTerm="SBO:0000625" units="mmol_per_gDW_per_hr" value="1000" />
      <parameter constant="true" id="R_A3GALT4_upper_bound" sboTerm="SBO:0000625" units="mmol_per_gDW_per_hr" value="1000" />
      <parameter constant="true" id="R_A3GALT5_upper_bound" sboTerm="SBO:0000625" units="mmol_per_gDW_per_hr" value="1000" />
      <parameter constant="true" id="R_A3MT_upper_bound" sboTerm="SBO:0000625" units="mmol_per_gDW_per_hr" value="1000" />
      <parameter constant="true" id="R_A4GALT_upper_bound" sboTerm="SBO:0000625" units="mmol_per_gDW_per_hr" value="1000" />
      <parameter constant="true" id="R_B2ARAT1_upper_bound" sboTerm="SBO:0000625" units="mmol_per_gDW_per_hr" value="1000" />
      <parameter constant="true" id="R_B2ARAT2_upper_bound" sboTerm="SBO:0000625" units="mmol_per_gDW_per_hr" value="1000" />
      <parameter constant="true" id="R_B2ARAT3_upper_bound" sboTerm="SBO:0000625" units="mmol_per_gDW_per_hr" value="1000" />
      <parameter constant="true" id="R_B2ARAT4_upper_bound" sboTerm="SBO:0000625" units="mmol_per_gDW_per_hr" value="1000" />
      <parameter constant="true" id="R_B2ARAT5_upper_bound" sboTerm="SBO:0000625" units="mmol_per_gDW_per_hr" value="1000" />
      <parameter constant="true" id="R_B4ARAT_upper_bound" sboTerm="SBO:0000625" units="mmol_per_gDW_per_hr" value="1000" />
      <parameter constant="true" id="R_B5ARAT_upper_bound" sboTerm="SBO:0000625" units="mmol_per_gDW_per_hr" value="1000" />
      <parameter constant="true" id="R_G6MT1_upper_bound" sboTerm="SBO:0000625" units="mmol_per_gDW_per_hr" value="1000" />
      <parameter constant="true" id="R_G6MT2_upper_bound" sboTerm="SBO:0000625" units="mmol_per_gDW_per_hr" value="1000" />
      <parameter constant="true" id="R_PROAKGOX1_upper_bound" sboTerm="SBO:0000625" units="mmol_per_gDW_per_hr" value="1000" />
      <parameter constant="true" id="R_DHFR2i_upper_bound" sboTerm="SBO:0000625" units="mmol_per_gDW_per_hr" value="1000" />
      <parameter constant="true" id="R_DHFRi_upper_bound" sboTerm="SBO:0000625" units="mmol_per_gDW_per_hr" value="1000" />
      <parameter constant="true" id="R_FGFTh_upper_bound" sboTerm="SBO:0000625" units="mmol_per_gDW_per_hr" value="1000" />
      <parameter constant="true" id="R_FGFTm_upper_bound" sboTerm="SBO:0000625" units="mmol_per_gDW_per_hr" value="1000" />
      <parameter constant="true" id="R_FOLR2_upper_bound" sboTerm="SBO:0000625" units="mmol_per_gDW_per_hr" value="1000" />
      <parameter constant="true" id="R_FPGFTh_upper_bound" sboTerm="SBO:0000625" units="mmol_per_gDW_per_hr" value="1000" />
      <parameter constant="true" id="R_FPGFTh_lower_bound" sboTerm="SBO:0000625" units="mmol_per_gDW_per_hr" value="-1000" />
      <parameter constant="true" id="R_FPGFTm_upper_bound" sboTerm="SBO:0000625" units="mmol_per_gDW_per_hr" value="1000" />
      <parameter constant="true" id="R_FPGFTm_lower_bound" sboTerm="SBO:0000625" units="mmol_per_gDW_per_hr" value="-1000" />
      <parameter constant="true" id="R_FTAL_upper_bound" sboTerm="SBO:0000625" units="mmol_per_gDW_per_hr" value="1000" />
      <parameter constant="true" id="R_FTCL_upper_bound" sboTerm="SBO:0000625" units="mmol_per_gDW_per_hr" value="1000" />
      <parameter constant="true" id="R_FTHFO_upper_bound" sboTerm="SBO:0000625" units="mmol_per_gDW_per_hr" value="1000" />
      <parameter constant="true" id="R_MDUMT_upper_bound" sboTerm="SBO:0000625" units="mmol_per_gDW_per_hr" value="1000" />
      <parameter constant="true" id="R_MDUMT_lower_bound" sboTerm="SBO:0000625" units="mmol_per_gDW_per_hr" value="-1000" />
      <parameter constant="true" id="R_METSm_upper_bound" sboTerm="SBO:0000625" units="mmol_per_gDW_per_hr" value="1000" />
      <parameter constant="true" id="R_METSm_lower_bound" sboTerm="SBO:0000625" units="mmol_per_gDW_per_hr" value="-1000" />
      <parameter constant="true" id="R_MTAM_upper_bound" sboTerm="SBO:0000625" units="mmol_per_gDW_per_hr" value="1000" />
      <parameter constant="true" id="R_MTAM_LPAREN_nh4_RPAREN__upper_bound" sboTerm="SBO:0000625" units="mmol_per_gDW_per_hr" value="1000" />
      <parameter constant="true" id="R_MTAM_LPAREN_nh4_RPAREN__lower_bound" sboTerm="SBO:0000625" units="mmol_per_gDW_per_hr" value="-1000" />
      <parameter constant="true" id="R_MTHFO_upper_bound" sboTerm="SBO:0000625" units="mmol_per_gDW_per_hr" value="1000" />
      <parameter constant="true" id="R_MTHFO_LPAREN_nadp_RPAREN__upper_bound" sboTerm="SBO:0000625" units="mmol_per_gDW_per_hr" value="1000" />
      <parameter constant="true" id="R_ATPSm_upper_bound" sboTerm="SBO:0000625" units="mmol_per_gDW_per_hr" value="1000" />
      <parameter constant="true" id="R_CCP2m_upper_bound" sboTerm="SBO:0000625" units="mmol_per_gDW_per_hr" value="1000" />
      <parameter constant="true" id="R_CYOO6m_upper_bound" sboTerm="SBO:0000625" units="mmol_per_gDW_per_hr" value="1000" />
      <parameter constant="true" id="R_CYOR_LPAREN_q8_RPAREN_m_upper_bound" sboTerm="SBO:0000625" units="mmol_per_gDW_per_hr" value="1000" />
      <parameter constant="true" id="R_IDPh_upper_bound" sboTerm="SBO:0000625" units="mmol_per_gDW_per_hr" value="1000" />
      <parameter constant="true" id="R_IDPm_upper_bound" sboTerm="SBO:0000625" units="mmol_per_gDW_per_hr" value="1000" />
      <parameter constant="true" id="R_NADHOR_upper_bound" sboTerm="SBO:0000625" units="mmol_per_gDW_per_hr" value="1000" />
      <parameter constant="true" id="R_2DHPFALDL_upper_bound" sboTerm="SBO:0000625" units="mmol_per_gDW_per_hr" value="1000" />
      <parameter constant="true" id="R_2DHPFALDL_lower_bound" sboTerm="SBO:0000625" units="mmol_per_gDW_per_hr" value="-1000" />
      <parameter constant="true" id="R_ACPS1_upper_bound" sboTerm="SBO:0000625" units="mmol_per_gDW_per_hr" value="1000" />
      <parameter constant="true" id="R_ACPS1_lower_bound" sboTerm="SBO:0000625" units="mmol_per_gDW_per_hr" value="-1000" />
      <parameter constant="true" id="R_ACPS1h_upper_bound" sboTerm="SBO:0000625" units="mmol_per_gDW_per_hr" value="1000" />
      <parameter constant="true" id="R_ACPS1h_lower_bound" sboTerm="SBO:0000625" units="mmol_per_gDW_per_hr" value="-1000" />
      <parameter constant="true" id="R_ADCPT_upper_bound" sboTerm="SBO:0000625" units="mmol_per_gDW_per_hr" value="1000" />
      <parameter constant="true" id="R_APCPT_upper_bound" sboTerm="SBO:0000625" units="mmol_per_gDW_per_hr" value="1000" />
      <parameter constant="true" id="R_APNPT_upper_bound" sboTerm="SBO:0000625" units="mmol_per_gDW_per_hr" value="1000" />
      <parameter constant="true" id="R_APPAT_upper_bound" sboTerm="SBO:0000625" units="mmol_per_gDW_per_hr" value="1000" />
      <parameter constant="true" id="R_APPAT_lower_bound" sboTerm="SBO:0000625" units="mmol_per_gDW_per_hr" value="-1000" />
      <parameter constant="true" id="R_APPT_upper_bound" sboTerm="SBO:0000625" units="mmol_per_gDW_per_hr" value="1000" />
      <parameter constant="true" id="R_BCTA_LPAREN_val_RPAREN_m_upper_bound" sboTerm="SBO:0000625" units="mmol_per_gDW_per_hr" value="1000" />
      <parameter constant="true" id="R_BCTA_LPAREN_val_RPAREN_m_lower_bound" sboTerm="SBO:0000625" units="mmol_per_gDW_per_hr" value="-1000" />
      <parameter constant="true" id="R_CYSCL_upper_bound" sboTerm="SBO:0000625" units="mmol_per_gDW_per_hr" value="1000" />
      <parameter constant="true" id="R_DMHL_upper_bound" sboTerm="SBO:0000625" units="mmol_per_gDW_per_hr" value="1000" />
      <parameter constant="true" id="R_DMORh_upper_bound" sboTerm="SBO:0000625" units="mmol_per_gDW_per_hr" value="1000" />
      <parameter constant="true" id="R_DMORm_upper_bound" sboTerm="SBO:0000625" units="mmol_per_gDW_per_hr" value="1000" />
      <parameter constant="true" id="R_MTMOHT_upper_bound" sboTerm="SBO:0000625" units="mmol_per_gDW_per_hr" value="1000" />
      <parameter constant="true" id="R_PBALm_upper_bound" sboTerm="SBO:0000625" units="mmol_per_gDW_per_hr" value="1000" />
      <parameter constant="true" id="R_PNORm_upper_bound" sboTerm="SBO:0000625" units="mmol_per_gDW_per_hr" value="1000" />
      <parameter constant="true" id="R_PNORm_lower_bound" sboTerm="SBO:0000625" units="mmol_per_gDW_per_hr" value="-1000" />
      <parameter constant="true" id="R_PNORn_upper_bound" sboTerm="SBO:0000625" units="mmol_per_gDW_per_hr" value="1000" />
      <parameter constant="true" id="R_PNORn_lower_bound" sboTerm="SBO:0000625" units="mmol_per_gDW_per_hr" value="-1000" />
      <parameter constant="true" id="R_PPATDh_upper_bound" sboTerm="SBO:0000625" units="mmol_per_gDW_per_hr" value="1000" />
      <parameter constant="true" id="R_PPATDm_upper_bound" sboTerm="SBO:0000625" units="mmol_per_gDW_per_hr" value="1000" />
      <parameter constant="true" id="R_PPCL_upper_bound" sboTerm="SBO:0000625" units="mmol_per_gDW_per_hr" value="1000" />
      <parameter constant="true" id="R_PPCL_LPAREN_CTP_RPAREN__upper_bound" sboTerm="SBO:0000625" units="mmol_per_gDW_per_hr" value="1000" />
      <parameter constant="true" id="R_DRBK_upper_bound" sboTerm="SBO:0000625" units="mmol_per_gDW_per_hr" value="1000" />
      <parameter constant="true" id="R_G6PADH_upper_bound" sboTerm="SBO:0000625" units="mmol_per_gDW_per_hr" value="1000" />
      <parameter constant="true" id="R_G6PADHh_upper_bound" sboTerm="SBO:0000625" units="mmol_per_gDW_per_hr" value="1000" />
      <parameter constant="true" id="R_G6PBDH_upper_bound" sboTerm="SBO:0000625" units="mmol_per_gDW_per_hr" value="1000" />
      <parameter constant="true" id="R_G6PBDHh_upper_bound" sboTerm="SBO:0000625" units="mmol_per_gDW_per_hr" value="1000" />
      <parameter constant="true" id="R_GNKh_upper_bound" sboTerm="SBO:0000625" units="mmol_per_gDW_per_hr" value="1000" />
      <parameter constant="true" id="R_PGDH_upper_bound" sboTerm="SBO:0000625" units="mmol_per_gDW_per_hr" value="1000" />
      <parameter constant="true" id="R_PGDHh_upper_bound" sboTerm="SBO:0000625" units="mmol_per_gDW_per_hr" value="1000" />
      <parameter constant="true" id="R_PGLh_upper_bound" sboTerm="SBO:0000625" units="mmol_per_gDW_per_hr" value="1000" />
      <parameter constant="true" id="R_PPM_upper_bound" sboTerm="SBO:0000625" units="mmol_per_gDW_per_hr" value="1000" />
      <parameter constant="true" id="R_PPM_lower_bound" sboTerm="SBO:0000625" units="mmol_per_gDW_per_hr" value="-1000" />
      <parameter constant="true" id="R_PPMh_upper_bound" sboTerm="SBO:0000625" units="mmol_per_gDW_per_hr" value="1000" />
      <parameter constant="true" id="R_PPMh_lower_bound" sboTerm="SBO:0000625" units="mmol_per_gDW_per_hr" value="-1000" />
      <parameter constant="true" id="R_RBK_upper_bound" sboTerm="SBO:0000625" units="mmol_per_gDW_per_hr" value="1000" />
      <parameter constant="true" id="R_RPDPK_upper_bound" sboTerm="SBO:0000625" units="mmol_per_gDW_per_hr" value="1000" />
      <parameter constant="true" id="R_RPDPK_lower_bound" sboTerm="SBO:0000625" units="mmol_per_gDW_per_hr" value="-1000" />
      <parameter constant="true" id="R_TAh_upper_bound" sboTerm="SBO:0000625" units="mmol_per_gDW_per_hr" value="1000" />
      <parameter constant="true" id="R_TAh_lower_bound" sboTerm="SBO:0000625" units="mmol_per_gDW_per_hr" value="-1000" />
      <parameter constant="true" id="R_RPEh_upper_bound" sboTerm="SBO:0000625" units="mmol_per_gDW_per_hr" value="1000" />
      <parameter constant="true" id="R_RPEh_lower_bound" sboTerm="SBO:0000625" units="mmol_per_gDW_per_hr" value="-1000" />
      <parameter constant="true" id="R_RPIh_upper_bound" sboTerm="SBO:0000625" units="mmol_per_gDW_per_hr" value="1000" />
      <parameter constant="true" id="R_RPIh_lower_bound" sboTerm="SBO:0000625" units="mmol_per_gDW_per_hr" value="-1000" />
      <parameter constant="true" id="R_TKT1h_upper_bound" sboTerm="SBO:0000625" units="mmol_per_gDW_per_hr" value="1000" />
      <parameter constant="true" id="R_TKT1h_lower_bound" sboTerm="SBO:0000625" units="mmol_per_gDW_per_hr" value="-1000" />
      <parameter constant="true" id="R_TKT2h_upper_bound" sboTerm="SBO:0000625" units="mmol_per_gDW_per_hr" value="1000" />
      <parameter constant="true" id="R_TKT2h_lower_bound" sboTerm="SBO:0000625" units="mmol_per_gDW_per_hr" value="-1000" />
      <parameter constant="true" id="R_ANTPPT_upper_bound" sboTerm="SBO:0000625" units="mmol_per_gDW_per_hr" value="1000" />
      <parameter constant="true" id="R_ATNS_upper_bound" sboTerm="SBO:0000625" units="mmol_per_gDW_per_hr" value="1000" />
      <parameter constant="true" id="R_ATNS_LPAREN_nh4_RPAREN__upper_bound" sboTerm="SBO:0000625" units="mmol_per_gDW_per_hr" value="1000" />
      <parameter constant="true" id="R_CHRM_upper_bound" sboTerm="SBO:0000625" units="mmol_per_gDW_per_hr" value="1000" />
      <parameter constant="true" id="R_CHRM_lower_bound" sboTerm="SBO:0000625" units="mmol_per_gDW_per_hr" value="-1000" />
      <parameter constant="true" id="R_CHRS_upper_bound" sboTerm="SBO:0000625" units="mmol_per_gDW_per_hr" value="1000" />
      <parameter constant="true" id="R_DHQS_upper_bound" sboTerm="SBO:0000625" units="mmol_per_gDW_per_hr" value="1000" />
      <parameter constant="true" id="R_DPHS_upper_bound" sboTerm="SBO:0000625" units="mmol_per_gDW_per_hr" value="1000" />
      <parameter constant="true" id="R_DQDH_upper_bound" sboTerm="SBO:0000625" units="mmol_per_gDW_per_hr" value="1000" />
      <parameter constant="true" id="R_DQDH_lower_bound" sboTerm="SBO:0000625" units="mmol_per_gDW_per_hr" value="-1000" />
      <parameter constant="true" id="R_G3PL_upper_bound" sboTerm="SBO:0000625" units="mmol_per_gDW_per_hr" value="1000" />
      <parameter constant="true" id="R_IGPS_upper_bound" sboTerm="SBO:0000625" units="mmol_per_gDW_per_hr" value="1000" />
      <parameter constant="true" id="R_PHETL_upper_bound" sboTerm="SBO:0000625" units="mmol_per_gDW_per_hr" value="1000" />
      <parameter constant="true" id="R_POAT_upper_bound" sboTerm="SBO:0000625" units="mmol_per_gDW_per_hr" value="1000" />
      <parameter constant="true" id="R_POAT_lower_bound" sboTerm="SBO:0000625" units="mmol_per_gDW_per_hr" value="-1000" />
      <parameter constant="true" id="R_POATh_upper_bound" sboTerm="SBO:0000625" units="mmol_per_gDW_per_hr" value="1000" />
      <parameter constant="true" id="R_POATh_lower_bound" sboTerm="SBO:0000625" units="mmol_per_gDW_per_hr" value="-1000" />
      <parameter constant="true" id="R_POATm_upper_bound" sboTerm="SBO:0000625" units="mmol_per_gDW_per_hr" value="1000" />
      <parameter constant="true" id="R_POATm_lower_bound" sboTerm="SBO:0000625" units="mmol_per_gDW_per_hr" value="-1000" />
      <parameter constant="true" id="R_PPDH_upper_bound" sboTerm="SBO:0000625" units="mmol_per_gDW_per_hr" value="1000" />
      <parameter constant="true" id="R_PPOR_upper_bound" sboTerm="SBO:0000625" units="mmol_per_gDW_per_hr" value="1000" />
      <parameter constant="true" id="R_PRAI_upper_bound" sboTerm="SBO:0000625" units="mmol_per_gDW_per_hr" value="1000" />
      <parameter constant="true" id="R_PRAI_lower_bound" sboTerm="SBO:0000625" units="mmol_per_gDW_per_hr" value="-1000" />
      <parameter constant="true" id="R_PSCIT_upper_bound" sboTerm="SBO:0000625" units="mmol_per_gDW_per_hr" value="1000" />
      <parameter constant="true" id="R_PSCIT_lower_bound" sboTerm="SBO:0000625" units="mmol_per_gDW_per_hr" value="-1000" />
      <parameter constant="true" id="R_SERH_upper_bound" sboTerm="SBO:0000625" units="mmol_per_gDW_per_hr" value="1000" />
      <parameter constant="true" id="R_SKDH_upper_bound" sboTerm="SBO:0000625" units="mmol_per_gDW_per_hr" value="1000" />
      <parameter constant="true" id="R_SKDH_lower_bound" sboTerm="SBO:0000625" units="mmol_per_gDW_per_hr" value="-1000" />
      <parameter constant="true" id="R_SKK_upper_bound" sboTerm="SBO:0000625" units="mmol_per_gDW_per_hr" value="1000" />
      <parameter constant="true" id="R_TRPS2h_upper_bound" sboTerm="SBO:0000625" units="mmol_per_gDW_per_hr" value="1000" />
      <parameter constant="true" id="R_TRPTL_upper_bound" sboTerm="SBO:0000625" units="mmol_per_gDW_per_hr" value="1000" />
      <parameter constant="true" id="R_TYRTA_upper_bound" sboTerm="SBO:0000625" units="mmol_per_gDW_per_hr" value="1000" />
      <parameter constant="true" id="R_TYRTA_lower_bound" sboTerm="SBO:0000625" units="mmol_per_gDW_per_hr" value="-1000" />
      <parameter constant="true" id="R_TYRTAh_upper_bound" sboTerm="SBO:0000625" units="mmol_per_gDW_per_hr" value="1000" />
      <parameter constant="true" id="R_TYRTAh_lower_bound" sboTerm="SBO:0000625" units="mmol_per_gDW_per_hr" value="-1000" />
      <parameter constant="true" id="R_TYRTAm_upper_bound" sboTerm="SBO:0000625" units="mmol_per_gDW_per_hr" value="1000" />
      <parameter constant="true" id="R_TYRTAm_lower_bound" sboTerm="SBO:0000625" units="mmol_per_gDW_per_hr" value="-1000" />
      <parameter constant="true" id="R_TYRTL_upper_bound" sboTerm="SBO:0000625" units="mmol_per_gDW_per_hr" value="1000" />
      <parameter constant="true" id="R_ATPSh_upper_bound" sboTerm="SBO:0000625" units="mmol_per_gDW_per_hr" value="1000" />
      <parameter constant="true" id="R_CBFC_upper_bound" sboTerm="SBO:0000625" units="mmol_per_gDW_per_hr" value="1000" />
      <parameter constant="true" id="R_CEF_upper_bound" sboTerm="SBO:0000625" units="mmol_per_gDW_per_hr" value="1000" />
      <parameter constant="true" id="R_FNORh_upper_bound" sboTerm="SBO:0000625" units="mmol_per_gDW_per_hr" value="1000" />
      <parameter constant="true" id="R_PSIblue_upper_bound" sboTerm="SBO:0000625" units="mmol_per_gDW_per_hr" value="1000" />
      <parameter constant="true" id="R_PSIIblue_upper_bound" sboTerm="SBO:0000625" units="mmol_per_gDW_per_hr" value="1000" />
      <parameter constant="true" id="R_PSIred_upper_bound" sboTerm="SBO:0000625" units="mmol_per_gDW_per_hr" value="1000" />
      <parameter constant="true" id="R_PSIIred_upper_bound" sboTerm="SBO:0000625" units="mmol_per_gDW_per_hr" value="1000" />
      <parameter constant="true" id="R_SUCDHh_upper_bound" sboTerm="SBO:0000625" units="mmol_per_gDW_per_hr" value="1000" />
      <parameter constant="true" id="R_ABOR_upper_bound" sboTerm="SBO:0000625" units="mmol_per_gDW_per_hr" value="1000" />
      <parameter constant="true" id="R_AGDI_upper_bound" sboTerm="SBO:0000625" units="mmol_per_gDW_per_hr" value="1000" />
      <parameter constant="true" id="R_AGDIn_upper_bound" sboTerm="SBO:0000625" units="mmol_per_gDW_per_hr" value="1000" />
      <parameter constant="true" id="R_ARDC_upper_bound" sboTerm="SBO:0000625" units="mmol_per_gDW_per_hr" value="1000" />
      <parameter constant="true" id="R_CMPA_upper_bound" sboTerm="SBO:0000625" units="mmol_per_gDW_per_hr" value="1000" />
      <parameter constant="true" id="R_ORDC_upper_bound" sboTerm="SBO:0000625" units="mmol_per_gDW_per_hr" value="1000" />
      <parameter constant="true" id="R_ORDCh_upper_bound" sboTerm="SBO:0000625" units="mmol_per_gDW_per_hr" value="1000" />
      <parameter constant="true" id="R_PTOR_upper_bound" sboTerm="SBO:0000625" units="mmol_per_gDW_per_hr" value="1000" />
      <parameter constant="true" id="R_PTOR_lower_bound" sboTerm="SBO:0000625" units="mmol_per_gDW_per_hr" value="-1000" />
      <parameter constant="true" id="R_APOFETNs_upper_bound" sboTerm="SBO:0000625" units="mmol_per_gDW_per_hr" value="1000" />
      <parameter constant="true" id="R_BILIRED_upper_bound" sboTerm="SBO:0000625" units="mmol_per_gDW_per_hr" value="1000" />
      <parameter constant="true" id="R_CHLADMT_upper_bound" sboTerm="SBO:0000625" units="mmol_per_gDW_per_hr" value="1000" />
      <parameter constant="true" id="R_CHLADMT_lower_bound" sboTerm="SBO:0000625" units="mmol_per_gDW_per_hr" value="-1000" />
      <parameter constant="true" id="R_CHLAE_upper_bound" sboTerm="SBO:0000625" units="mmol_per_gDW_per_hr" value="1000" />
      <parameter constant="true" id="R_CHLAE_lower_bound" sboTerm="SBO:0000625" units="mmol_per_gDW_per_hr" value="-1000" />
      <parameter constant="true" id="R_CHLASE_upper_bound" sboTerm="SBO:0000625" units="mmol_per_gDW_per_hr" value="1000" />
      <parameter constant="true" id="R_CHLASG_upper_bound" sboTerm="SBO:0000625" units="mmol_per_gDW_per_hr" value="1000" />
      <parameter constant="true" id="R_CHLASP_upper_bound" sboTerm="SBO:0000625" units="mmol_per_gDW_per_hr" value="1000" />
      <parameter constant="true" id="R_CHLBSG_upper_bound" sboTerm="SBO:0000625" units="mmol_per_gDW_per_hr" value="1000" />
      <parameter constant="true" id="R_CHLBSP_upper_bound" sboTerm="SBO:0000625" units="mmol_per_gDW_per_hr" value="1000" />
      <parameter constant="true" id="R_CHLDADMT_upper_bound" sboTerm="SBO:0000625" units="mmol_per_gDW_per_hr" value="1000" />
      <parameter constant="true" id="R_CHLDADMT_lower_bound" sboTerm="SBO:0000625" units="mmol_per_gDW_per_hr" value="-1000" />
      <parameter constant="true" id="R_CHLDAO_upper_bound" sboTerm="SBO:0000625" units="mmol_per_gDW_per_hr" value="1000" />
      <parameter constant="true" id="R_CHLDAO_lower_bound" sboTerm="SBO:0000625" units="mmol_per_gDW_per_hr" value="-1000" />
      <parameter constant="true" id="R_CPP1O_upper_bound" sboTerm="SBO:0000625" units="mmol_per_gDW_per_hr" value="1000" />
      <parameter constant="true" id="R_CPP1O_lower_bound" sboTerm="SBO:0000625" units="mmol_per_gDW_per_hr" value="-1000" />
      <parameter constant="true" id="R_CPP3O_upper_bound" sboTerm="SBO:0000625" units="mmol_per_gDW_per_hr" value="1000" />
      <parameter constant="true" id="R_CPP3O_lower_bound" sboTerm="SBO:0000625" units="mmol_per_gDW_per_hr" value="-1000" />
      <parameter constant="true" id="R_CPPPGO_upper_bound" sboTerm="SBO:0000625" units="mmol_per_gDW_per_hr" value="1000" />
      <parameter constant="true" id="R_DVCHLDR_upper_bound" sboTerm="SBO:0000625" units="mmol_per_gDW_per_hr" value="1000" />
      <parameter constant="true" id="R_DVCHLDR_lower_bound" sboTerm="SBO:0000625" units="mmol_per_gDW_per_hr" value="-1000" />
      <parameter constant="true" id="R_DVPCHLD450OR_upper_bound" sboTerm="SBO:0000625" units="mmol_per_gDW_per_hr" value="1000" />
      <parameter constant="true" id="R_DVPCHLD646OR_upper_bound" sboTerm="SBO:0000625" units="mmol_per_gDW_per_hr" value="1000" />
      <parameter constant="true" id="R_DVPCHLDR_upper_bound" sboTerm="SBO:0000625" units="mmol_per_gDW_per_hr" value="1000" />
      <parameter constant="true" id="R_DVPCHLDR_lower_bound" sboTerm="SBO:0000625" units="mmol_per_gDW_per_hr" value="-1000" />
      <parameter constant="true" id="R_FCLT_upper_bound" sboTerm="SBO:0000625" units="mmol_per_gDW_per_hr" value="1000" />
      <parameter constant="true" id="R_FE2TFENR_upper_bound" sboTerm="SBO:0000625" units="mmol_per_gDW_per_hr" value="1000" />
      <parameter constant="true" id="R_FERO_upper_bound" sboTerm="SBO:0000625" units="mmol_per_gDW_per_hr" value="1000" />
      <parameter constant="true" id="R_G1SAT_upper_bound" sboTerm="SBO:0000625" units="mmol_per_gDW_per_hr" value="1000" />
      <parameter constant="true" id="R_G1SAT_lower_bound" sboTerm="SBO:0000625" units="mmol_per_gDW_per_hr" value="-1000" />
      <parameter constant="true" id="R_GGCHLDAR_upper_bound" sboTerm="SBO:0000625" units="mmol_per_gDW_per_hr" value="1000" />
      <parameter constant="true" id="R_GGCHLDBR_upper_bound" sboTerm="SBO:0000625" units="mmol_per_gDW_per_hr" value="1000" />
      <parameter constant="true" id="R_GLUTRR_upper_bound" sboTerm="SBO:0000625" units="mmol_per_gDW_per_hr" value="1000" />
      <parameter constant="true" id="R_GLUTRS_upper_bound" sboTerm="SBO:0000625" units="mmol_per_gDW_per_hr" value="1000" />
      <parameter constant="true" id="R_HEMEASm_upper_bound" sboTerm="SBO:0000625" units="mmol_per_gDW_per_hr" value="1000" />
      <parameter constant="true" id="R_HEMELh_upper_bound" sboTerm="SBO:0000625" units="mmol_per_gDW_per_hr" value="1000" />
      <parameter constant="true" id="R_HEMELh_lower_bound" sboTerm="SBO:0000625" units="mmol_per_gDW_per_hr" value="-1000" />
      <parameter constant="true" id="R_HEMELm_upper_bound" sboTerm="SBO:0000625" units="mmol_per_gDW_per_hr" value="1000" />
      <parameter constant="true" id="R_HEMELm_lower_bound" sboTerm="SBO:0000625" units="mmol_per_gDW_per_hr" value="-1000" />
      <parameter constant="true" id="R_HEMEOSm_upper_bound" sboTerm="SBO:0000625" units="mmol_per_gDW_per_hr" value="1000" />
      <parameter constant="true" id="R_HOXG_upper_bound" sboTerm="SBO:0000625" units="mmol_per_gDW_per_hr" value="1000" />
      <parameter constant="true" id="R_MPMECY1_upper_bound" sboTerm="SBO:0000625" units="mmol_per_gDW_per_hr" value="1000" />
      <parameter constant="true" id="R_MPMECY2_upper_bound" sboTerm="SBO:0000625" units="mmol_per_gDW_per_hr" value="1000" />
      <parameter constant="true" id="R_MPMECY3_upper_bound" sboTerm="SBO:0000625" units="mmol_per_gDW_per_hr" value="1000" />
      <parameter constant="true" id="R_MPML_upper_bound" sboTerm="SBO:0000625" units="mmol_per_gDW_per_hr" value="1000" />
      <parameter constant="true" id="R_MPMT_upper_bound" sboTerm="SBO:0000625" units="mmol_per_gDW_per_hr" value="1000" />
      <parameter constant="true" id="R_MPMT_lower_bound" sboTerm="SBO:0000625" units="mmol_per_gDW_per_hr" value="-1000" />
      <parameter constant="true" id="R_PC2D_upper_bound" sboTerm="SBO:0000625" units="mmol_per_gDW_per_hr" value="1000" />
      <parameter constant="true" id="R_PC2D_lower_bound" sboTerm="SBO:0000625" units="mmol_per_gDW_per_hr" value="-1000" />
      <parameter constant="true" id="R_PCHLD450OR_upper_bound" sboTerm="SBO:0000625" units="mmol_per_gDW_per_hr" value="1000" />
      <parameter constant="true" id="R_PCHLD646OR_upper_bound" sboTerm="SBO:0000625" units="mmol_per_gDW_per_hr" value="1000" />
      <parameter constant="true" id="R_PCHLDR_upper_bound" sboTerm="SBO:0000625" units="mmol_per_gDW_per_hr" value="1000" />
      <parameter constant="true" id="R_PHPHBDDMC_upper_bound" sboTerm="SBO:0000625" units="mmol_per_gDW_per_hr" value="1000" />
      <parameter constant="true" id="R_PHPHBDDMC_lower_bound" sboTerm="SBO:0000625" units="mmol_per_gDW_per_hr" value="-1000" />
      <parameter constant="true" id="R_PPBNGD_upper_bound" sboTerm="SBO:0000625" units="mmol_per_gDW_per_hr" value="1000" />
      <parameter constant="true" id="R_PPBNGD_lower_bound" sboTerm="SBO:0000625" units="mmol_per_gDW_per_hr" value="-1000" />
      <parameter constant="true" id="R_PPBNGS_upper_bound" sboTerm="SBO:0000625" units="mmol_per_gDW_per_hr" value="1000" />
      <parameter constant="true" id="R_PPPGO_upper_bound" sboTerm="SBO:0000625" units="mmol_per_gDW_per_hr" value="1000" />
      <parameter constant="true" id="R_SHCHF_upper_bound" sboTerm="SBO:0000625" units="mmol_per_gDW_per_hr" value="1000" />
      <parameter constant="true" id="R_TFENFEOR_upper_bound" sboTerm="SBO:0000625" units="mmol_per_gDW_per_hr" value="1000" />
      <parameter constant="true" id="R_TFENFEOR_lower_bound" sboTerm="SBO:0000625" units="mmol_per_gDW_per_hr" value="-1000" />
      <parameter constant="true" id="R_UPP1R_upper_bound" sboTerm="SBO:0000625" units="mmol_per_gDW_per_hr" value="1000" />
      <parameter constant="true" id="R_UPP1R_lower_bound" sboTerm="SBO:0000625" units="mmol_per_gDW_per_hr" value="-1000" />
      <parameter constant="true" id="R_UPP1S_upper_bound" sboTerm="SBO:0000625" units="mmol_per_gDW_per_hr" value="1000" />
      <parameter constant="true" id="R_UPP3MT_upper_bound" sboTerm="SBO:0000625" units="mmol_per_gDW_per_hr" value="1000" />
      <parameter constant="true" id="R_UPP3O_upper_bound" sboTerm="SBO:0000625" units="mmol_per_gDW_per_hr" value="1000" />
      <parameter constant="true" id="R_UPP3O_lower_bound" sboTerm="SBO:0000625" units="mmol_per_gDW_per_hr" value="-1000" />
      <parameter constant="true" id="R_UPP3S_upper_bound" sboTerm="SBO:0000625" units="mmol_per_gDW_per_hr" value="1000" />
      <parameter constant="true" id="R_UPPDC1_upper_bound" sboTerm="SBO:0000625" units="mmol_per_gDW_per_hr" value="1000" />
      <parameter constant="true" id="R_UPPDC2_upper_bound" sboTerm="SBO:0000625" units="mmol_per_gDW_per_hr" value="1000" />
      <parameter constant="true" id="R_ACCAHh_upper_bound" sboTerm="SBO:0000625" units="mmol_per_gDW_per_hr" value="1000" />
      <parameter constant="true" id="R_ACCAHh_lower_bound" sboTerm="SBO:0000625" units="mmol_per_gDW_per_hr" value="-1000" />
      <parameter constant="true" id="R_ACCAHm_upper_bound" sboTerm="SBO:0000625" units="mmol_per_gDW_per_hr" value="1000" />
      <parameter constant="true" id="R_ACCAHm_lower_bound" sboTerm="SBO:0000625" units="mmol_per_gDW_per_hr" value="-1000" />
      <parameter constant="true" id="R_APAT_upper_bound" sboTerm="SBO:0000625" units="mmol_per_gDW_per_hr" value="1000" />
      <parameter constant="true" id="R_APAT_lower_bound" sboTerm="SBO:0000625" units="mmol_per_gDW_per_hr" value="-1000" />
      <parameter constant="true" id="R_APPTh_upper_bound" sboTerm="SBO:0000625" units="mmol_per_gDW_per_hr" value="1000" />
      <parameter constant="true" id="R_APPTh_lower_bound" sboTerm="SBO:0000625" units="mmol_per_gDW_per_hr" value="-1000" />
      <parameter constant="true" id="R_APPTm_upper_bound" sboTerm="SBO:0000625" units="mmol_per_gDW_per_hr" value="1000" />
      <parameter constant="true" id="R_APPTm_lower_bound" sboTerm="SBO:0000625" units="mmol_per_gDW_per_hr" value="-1000" />
      <parameter constant="true" id="R_HICH_upper_bound" sboTerm="SBO:0000625" units="mmol_per_gDW_per_hr" value="1000" />
      <parameter constant="true" id="R_HPCOR_upper_bound" sboTerm="SBO:0000625" units="mmol_per_gDW_per_hr" value="1000" />
      <parameter constant="true" id="R_HPCOR_lower_bound" sboTerm="SBO:0000625" units="mmol_per_gDW_per_hr" value="-1000" />
      <parameter constant="true" id="R_HPHL_upper_bound" sboTerm="SBO:0000625" units="mmol_per_gDW_per_hr" value="1000" />
      <parameter constant="true" id="R_HPHL_lower_bound" sboTerm="SBO:0000625" units="mmol_per_gDW_per_hr" value="-1000" />
      <parameter constant="true" id="R_HPHLm_upper_bound" sboTerm="SBO:0000625" units="mmol_per_gDW_per_hr" value="1000" />
      <parameter constant="true" id="R_HPHLm_lower_bound" sboTerm="SBO:0000625" units="mmol_per_gDW_per_hr" value="-1000" />
      <parameter constant="true" id="R_MCDC_upper_bound" sboTerm="SBO:0000625" units="mmol_per_gDW_per_hr" value="1000" />
      <parameter constant="true" id="R_OCDOR_upper_bound" sboTerm="SBO:0000625" units="mmol_per_gDW_per_hr" value="1000" />
      <parameter constant="true" id="R_OCDOR_lower_bound" sboTerm="SBO:0000625" units="mmol_per_gDW_per_hr" value="-1000" />
      <parameter constant="true" id="R_PACPT_upper_bound" sboTerm="SBO:0000625" units="mmol_per_gDW_per_hr" value="1000" />
      <parameter constant="true" id="R_PACPT_lower_bound" sboTerm="SBO:0000625" units="mmol_per_gDW_per_hr" value="-1000" />
      <parameter constant="true" id="R_PCFPTh_upper_bound" sboTerm="SBO:0000625" units="mmol_per_gDW_per_hr" value="1000" />
      <parameter constant="true" id="R_PCFPTm_upper_bound" sboTerm="SBO:0000625" units="mmol_per_gDW_per_hr" value="1000" />
      <parameter constant="true" id="R_PCNO_upper_bound" sboTerm="SBO:0000625" units="mmol_per_gDW_per_hr" value="1000" />
      <parameter constant="true" id="R_PCNO_lower_bound" sboTerm="SBO:0000625" units="mmol_per_gDW_per_hr" value="-1000" />
      <parameter constant="true" id="R_PCNOn_upper_bound" sboTerm="SBO:0000625" units="mmol_per_gDW_per_hr" value="1000" />
      <parameter constant="true" id="R_PCNOn_lower_bound" sboTerm="SBO:0000625" units="mmol_per_gDW_per_hr" value="-1000" />
      <parameter constant="true" id="R_PCPPTh_upper_bound" sboTerm="SBO:0000625" units="mmol_per_gDW_per_hr" value="1000" />
      <parameter constant="true" id="R_PCPPTm_upper_bound" sboTerm="SBO:0000625" units="mmol_per_gDW_per_hr" value="1000" />
      <parameter constant="true" id="R_PPACOAL_upper_bound" sboTerm="SBO:0000625" units="mmol_per_gDW_per_hr" value="1000" />
      <parameter constant="true" id="R_PPACOALh_upper_bound" sboTerm="SBO:0000625" units="mmol_per_gDW_per_hr" value="1000" />
      <parameter constant="true" id="R_PPACOALm_upper_bound" sboTerm="SBO:0000625" units="mmol_per_gDW_per_hr" value="1000" />
      <parameter constant="true" id="R_AAL_LPAREN_fum_RPAREN__upper_bound" sboTerm="SBO:0000625" units="mmol_per_gDW_per_hr" value="1000" />
      <parameter constant="true" id="R_AASP_upper_bound" sboTerm="SBO:0000625" units="mmol_per_gDW_per_hr" value="1000" />
      <parameter constant="true" id="R_AASPh_upper_bound" sboTerm="SBO:0000625" units="mmol_per_gDW_per_hr" value="1000" />
      <parameter constant="true" id="R_AASPm_upper_bound" sboTerm="SBO:0000625" units="mmol_per_gDW_per_hr" value="1000" />
      <parameter constant="true" id="R_ADATT_upper_bound" sboTerm="SBO:0000625" units="mmol_per_gDW_per_hr" value="1000" />
      <parameter constant="true" id="R_ADEC_upper_bound" sboTerm="SBO:0000625" units="mmol_per_gDW_per_hr" value="1000" />
      <parameter constant="true" id="R_ADECn_upper_bound" sboTerm="SBO:0000625" units="mmol_per_gDW_per_hr" value="1000" />
      <parameter constant="true" id="R_ADEDA_upper_bound" sboTerm="SBO:0000625" units="mmol_per_gDW_per_hr" value="1000" />
      <parameter constant="true" id="R_ADNDA_upper_bound" sboTerm="SBO:0000625" units="mmol_per_gDW_per_hr" value="1000" />
      <parameter constant="true" id="R_ADNK_upper_bound" sboTerm="SBO:0000625" units="mmol_per_gDW_per_hr" value="1000" />
      <parameter constant="true" id="R_ADNKm_upper_bound" sboTerm="SBO:0000625" units="mmol_per_gDW_per_hr" value="1000" />
      <parameter constant="true" id="R_ADPA_upper_bound" sboTerm="SBO:0000625" units="mmol_per_gDW_per_hr" value="1000" />
      <parameter constant="true" id="R_ADRH_upper_bound" sboTerm="SBO:0000625" units="mmol_per_gDW_per_hr" value="1000" />
      <parameter constant="true" id="R_ADSS_upper_bound" sboTerm="SBO:0000625" units="mmol_per_gDW_per_hr" value="1000" />
      <parameter constant="true" id="R_ADSSh_upper_bound" sboTerm="SBO:0000625" units="mmol_per_gDW_per_hr" value="1000" />
      <parameter constant="true" id="R_AGPOP_upper_bound" sboTerm="SBO:0000625" units="mmol_per_gDW_per_hr" value="1000" />
      <parameter constant="true" id="R_AGPOPm_upper_bound" sboTerm="SBO:0000625" units="mmol_per_gDW_per_hr" value="1000" />
      <parameter constant="true" id="R_AGPT_upper_bound" sboTerm="SBO:0000625" units="mmol_per_gDW_per_hr" value="1000" />
      <parameter constant="true" id="R_AIAL_upper_bound" sboTerm="SBO:0000625" units="mmol_per_gDW_per_hr" value="1000" />
      <parameter constant="true" id="R_AIAL_lower_bound" sboTerm="SBO:0000625" units="mmol_per_gDW_per_hr" value="-1000" />
      <parameter constant="true" id="R_AMP5N_upper_bound" sboTerm="SBO:0000625" units="mmol_per_gDW_per_hr" value="1000" />
      <parameter constant="true" id="R_AMPD_upper_bound" sboTerm="SBO:0000625" units="mmol_per_gDW_per_hr" value="1000" />
      <parameter constant="true" id="R_APATT_upper_bound" sboTerm="SBO:0000625" units="mmol_per_gDW_per_hr" value="1000" />
      <parameter constant="true" id="R_APN_upper_bound" sboTerm="SBO:0000625" units="mmol_per_gDW_per_hr" value="1000" />
      <parameter constant="true" id="R_APNn_upper_bound" sboTerm="SBO:0000625" units="mmol_per_gDW_per_hr" value="1000" />
      <parameter constant="true" id="R_APPRT_upper_bound" sboTerm="SBO:0000625" units="mmol_per_gDW_per_hr" value="1000" />
      <parameter constant="true" id="R_APPRT_lower_bound" sboTerm="SBO:0000625" units="mmol_per_gDW_per_hr" value="-1000" />
      <parameter constant="true" id="R_ARDP_upper_bound" sboTerm="SBO:0000625" units="mmol_per_gDW_per_hr" value="1000" />
      <parameter constant="true" id="R_ATAH_upper_bound" sboTerm="SBO:0000625" units="mmol_per_gDW_per_hr" value="1000" />
      <parameter constant="true" id="R_ATAH_lower_bound" sboTerm="SBO:0000625" units="mmol_per_gDW_per_hr" value="-1000" />
      <parameter constant="true" id="R_ATAH_LPAREN_co2_RPAREN__upper_bound" sboTerm="SBO:0000625" units="mmol_per_gDW_per_hr" value="1000" />
      <parameter constant="true" id="R_ATAM_upper_bound" sboTerm="SBO:0000625" units="mmol_per_gDW_per_hr" value="1000" />
      <parameter constant="true" id="R_ATAMh_upper_bound" sboTerm="SBO:0000625" units="mmol_per_gDW_per_hr" value="1000" />
      <parameter constant="true" id="R_ATAMm_upper_bound" sboTerm="SBO:0000625" units="mmol_per_gDW_per_hr" value="1000" />
      <parameter constant="true" id="R_ATDAM_upper_bound" sboTerm="SBO:0000625" units="mmol_per_gDW_per_hr" value="1000" />
      <parameter constant="true" id="R_ATDAMh_upper_bound" sboTerm="SBO:0000625" units="mmol_per_gDW_per_hr" value="1000" />
      <parameter constant="true" id="R_ATDAMm_upper_bound" sboTerm="SBO:0000625" units="mmol_per_gDW_per_hr" value="1000" />
      <parameter constant="true" id="R_ATDGD_upper_bound" sboTerm="SBO:0000625" units="mmol_per_gDW_per_hr" value="1000" />
      <parameter constant="true" id="R_ATDGDm_upper_bound" sboTerm="SBO:0000625" units="mmol_per_gDW_per_hr" value="1000" />
      <parameter constant="true" id="R_ATDGM_upper_bound" sboTerm="SBO:0000625" units="mmol_per_gDW_per_hr" value="1000" />
      <parameter constant="true" id="R_ATGD_upper_bound" sboTerm="SBO:0000625" units="mmol_per_gDW_per_hr" value="1000" />
      <parameter constant="true" id="R_ATGDm_upper_bound" sboTerm="SBO:0000625" units="mmol_per_gDW_per_hr" value="1000" />
      <parameter constant="true" id="R_ATID_upper_bound" sboTerm="SBO:0000625" units="mmol_per_gDW_per_hr" value="1000" />
      <parameter constant="true" id="R_ATIDm_upper_bound" sboTerm="SBO:0000625" units="mmol_per_gDW_per_hr" value="1000" />
      <parameter constant="true" id="R_ATNAH_upper_bound" sboTerm="SBO:0000625" units="mmol_per_gDW_per_hr" value="1000" />
      <parameter constant="true" id="R_ATPPH_upper_bound" sboTerm="SBO:0000625" units="mmol_per_gDW_per_hr" value="1000" />
      <parameter constant="true" id="R_ATPPHm_upper_bound" sboTerm="SBO:0000625" units="mmol_per_gDW_per_hr" value="1000" />
      <parameter constant="true" id="R_ATS_upper_bound" sboTerm="SBO:0000625" units="mmol_per_gDW_per_hr" value="1000" />
      <parameter constant="true" id="R_BPNT_upper_bound" sboTerm="SBO:0000625" units="mmol_per_gDW_per_hr" value="1000" />
      <parameter constant="true" id="R_BTP_upper_bound" sboTerm="SBO:0000625" units="mmol_per_gDW_per_hr" value="1000" />
      <parameter constant="true" id="R_BTPS_upper_bound" sboTerm="SBO:0000625" units="mmol_per_gDW_per_hr" value="1000" />
      <parameter constant="true" id="R_DAMPH_upper_bound" sboTerm="SBO:0000625" units="mmol_per_gDW_per_hr" value="1000" />
      <parameter constant="true" id="R_DAMPH_lower_bound" sboTerm="SBO:0000625" units="mmol_per_gDW_per_hr" value="-1000" />
      <parameter constant="true" id="R_DAOTO_upper_bound" sboTerm="SBO:0000625" units="mmol_per_gDW_per_hr" value="1000" />
      <parameter constant="true" id="R_DAPOP_upper_bound" sboTerm="SBO:0000625" units="mmol_per_gDW_per_hr" value="1000" />
      <parameter constant="true" id="R_DGOTO_upper_bound" sboTerm="SBO:0000625" units="mmol_per_gDW_per_hr" value="1000" />
      <parameter constant="true" id="R_DGTD_upper_bound" sboTerm="SBO:0000625" units="mmol_per_gDW_per_hr" value="1000" />
      <parameter constant="true" id="R_DGTTO_upper_bound" sboTerm="SBO:0000625" units="mmol_per_gDW_per_hr" value="1000" />
      <parameter constant="true" id="R_DMPH_upper_bound" sboTerm="SBO:0000625" units="mmol_per_gDW_per_hr" value="1000" />
      <parameter constant="true" id="R_DMPH_lower_bound" sboTerm="SBO:0000625" units="mmol_per_gDW_per_hr" value="-1000" />
      <parameter constant="true" id="R_FPAIF_upper_bound" sboTerm="SBO:0000625" units="mmol_per_gDW_per_hr" value="1000" />
      <parameter constant="true" id="R_FPAIF_lower_bound" sboTerm="SBO:0000625" units="mmol_per_gDW_per_hr" value="-1000" />
      <parameter constant="true" id="R_FPGFT_upper_bound" sboTerm="SBO:0000625" units="mmol_per_gDW_per_hr" value="1000" />
      <parameter constant="true" id="R_FPGFT_lower_bound" sboTerm="SBO:0000625" units="mmol_per_gDW_per_hr" value="-1000" />
      <parameter constant="true" id="R_GBDP_upper_bound" sboTerm="SBO:0000625" units="mmol_per_gDW_per_hr" value="1000" />
      <parameter constant="true" id="R_GBDP_lower_bound" sboTerm="SBO:0000625" units="mmol_per_gDW_per_hr" value="-1000" />
      <parameter constant="true" id="R_GCPN_upper_bound" sboTerm="SBO:0000625" units="mmol_per_gDW_per_hr" value="1000" />
      <parameter constant="true" id="R_GCPNn_upper_bound" sboTerm="SBO:0000625" units="mmol_per_gDW_per_hr" value="1000" />
      <parameter constant="true" id="R_GDPA_upper_bound" sboTerm="SBO:0000625" units="mmol_per_gDW_per_hr" value="1000" />
      <parameter constant="true" id="R_GDTP_upper_bound" sboTerm="SBO:0000625" units="mmol_per_gDW_per_hr" value="1000" />
      <parameter constant="true" id="R_GDTP_lower_bound" sboTerm="SBO:0000625" units="mmol_per_gDW_per_hr" value="-1000" />
      <parameter constant="true" id="R_GMP5N_upper_bound" sboTerm="SBO:0000625" units="mmol_per_gDW_per_hr" value="1000" />
      <parameter constant="true" id="R_GMPS_upper_bound" sboTerm="SBO:0000625" units="mmol_per_gDW_per_hr" value="1000" />
      <parameter constant="true" id="R_GMPS_LPAREN_glu_RPAREN__upper_bound" sboTerm="SBO:0000625" units="mmol_per_gDW_per_hr" value="1000" />
      <parameter constant="true" id="R_GMPS_LPAREN_glu_RPAREN_m_upper_bound" sboTerm="SBO:0000625" units="mmol_per_gDW_per_hr" value="1000" />
      <parameter constant="true" id="R_GMPSm_upper_bound" sboTerm="SBO:0000625" units="mmol_per_gDW_per_hr" value="1000" />
      <parameter constant="true" id="R_GPAR_upper_bound" sboTerm="SBO:0000625" units="mmol_per_gDW_per_hr" value="1000" />
      <parameter constant="true" id="R_GPAR_lower_bound" sboTerm="SBO:0000625" units="mmol_per_gDW_per_hr" value="-1000" />
      <parameter constant="true" id="R_GTPA_upper_bound" sboTerm="SBO:0000625" units="mmol_per_gDW_per_hr" value="1000" />
      <parameter constant="true" id="R_GTPDPK_upper_bound" sboTerm="SBO:0000625" units="mmol_per_gDW_per_hr" value="1000" />
      <parameter constant="true" id="R_GTPDPK_lower_bound" sboTerm="SBO:0000625" units="mmol_per_gDW_per_hr" value="-1000" />
      <parameter constant="true" id="R_GTPOP_upper_bound" sboTerm="SBO:0000625" units="mmol_per_gDW_per_hr" value="1000" />
      <parameter constant="true" id="R_GTPOPm_upper_bound" sboTerm="SBO:0000625" units="mmol_per_gDW_per_hr" value="1000" />
      <parameter constant="true" id="R_GUAC_upper_bound" sboTerm="SBO:0000625" units="mmol_per_gDW_per_hr" value="1000" />
      <parameter constant="true" id="R_GUACn_upper_bound" sboTerm="SBO:0000625" units="mmol_per_gDW_per_hr" value="1000" />
      <parameter constant="true" id="R_GUAD_upper_bound" sboTerm="SBO:0000625" units="mmol_per_gDW_per_hr" value="1000" />
      <parameter constant="true" id="R_HIUH_upper_bound" sboTerm="SBO:0000625" units="mmol_per_gDW_per_hr" value="1000" />
      <parameter constant="true" id="R_HPRT_upper_bound" sboTerm="SBO:0000625" units="mmol_per_gDW_per_hr" value="1000" />
      <parameter constant="true" id="R_HPRT_lower_bound" sboTerm="SBO:0000625" units="mmol_per_gDW_per_hr" value="-1000" />
      <parameter constant="true" id="R_I5NT_upper_bound" sboTerm="SBO:0000625" units="mmol_per_gDW_per_hr" value="1000" />
      <parameter constant="true" id="R_ICH_upper_bound" sboTerm="SBO:0000625" units="mmol_per_gDW_per_hr" value="1000" />
      <parameter constant="true" id="R_ICH_lower_bound" sboTerm="SBO:0000625" units="mmol_per_gDW_per_hr" value="-1000" />
      <parameter constant="true" id="R_IDPA_upper_bound" sboTerm="SBO:0000625" units="mmol_per_gDW_per_hr" value="1000" />
      <parameter constant="true" id="R_IMPD_upper_bound" sboTerm="SBO:0000625" units="mmol_per_gDW_per_hr" value="1000" />
      <parameter constant="true" id="R_IMPDm_upper_bound" sboTerm="SBO:0000625" units="mmol_per_gDW_per_hr" value="1000" />
      <parameter constant="true" id="R_ISRH_upper_bound" sboTerm="SBO:0000625" units="mmol_per_gDW_per_hr" value="1000" />
      <parameter constant="true" id="R_ITPA_upper_bound" sboTerm="SBO:0000625" units="mmol_per_gDW_per_hr" value="1000" />
      <parameter constant="true" id="R_ITPP_upper_bound" sboTerm="SBO:0000625" units="mmol_per_gDW_per_hr" value="1000" />
      <parameter constant="true" id="R_NDPK_upper_bound" sboTerm="SBO:0000625" units="mmol_per_gDW_per_hr" value="1000" />
      <parameter constant="true" id="R_NDPKm_upper_bound" sboTerm="SBO:0000625" units="mmol_per_gDW_per_hr" value="1000" />
      <parameter constant="true" id="R_NTDP_upper_bound" sboTerm="SBO:0000625" units="mmol_per_gDW_per_hr" value="1000" />
      <parameter constant="true" id="R_NTPD_upper_bound" sboTerm="SBO:0000625" units="mmol_per_gDW_per_hr" value="1000" />
      <parameter constant="true" id="R_PAPSTYRST_upper_bound" sboTerm="SBO:0000625" units="mmol_per_gDW_per_hr" value="1000" />
      <parameter constant="true" id="R_PPRGL_upper_bound" sboTerm="SBO:0000625" units="mmol_per_gDW_per_hr" value="1000" />
      <parameter constant="true" id="R_PPRGLh_upper_bound" sboTerm="SBO:0000625" units="mmol_per_gDW_per_hr" value="1000" />
      <parameter constant="true" id="R_PRAIC_upper_bound" sboTerm="SBO:0000625" units="mmol_per_gDW_per_hr" value="1000" />
      <parameter constant="true" id="R_PRAIC_lower_bound" sboTerm="SBO:0000625" units="mmol_per_gDW_per_hr" value="-1000" />
      <parameter constant="true" id="R_PRAICh_upper_bound" sboTerm="SBO:0000625" units="mmol_per_gDW_per_hr" value="1000" />
      <parameter constant="true" id="R_PRAICh_lower_bound" sboTerm="SBO:0000625" units="mmol_per_gDW_per_hr" value="-1000" />
      <parameter constant="true" id="R_PRAIS_upper_bound" sboTerm="SBO:0000625" units="mmol_per_gDW_per_hr" value="1000" />
      <parameter constant="true" id="R_PRAISh_upper_bound" sboTerm="SBO:0000625" units="mmol_per_gDW_per_hr" value="1000" />
      <parameter constant="true" id="R_PRDPAR_upper_bound" sboTerm="SBO:0000625" units="mmol_per_gDW_per_hr" value="1000" />
      <parameter constant="true" id="R_PRFGCL_upper_bound" sboTerm="SBO:0000625" units="mmol_per_gDW_per_hr" value="1000" />
      <parameter constant="true" id="R_PRFGCLh_upper_bound" sboTerm="SBO:0000625" units="mmol_per_gDW_per_hr" value="1000" />
      <parameter constant="true" id="R_PRFGS_upper_bound" sboTerm="SBO:0000625" units="mmol_per_gDW_per_hr" value="1000" />
      <parameter constant="true" id="R_PRFGSh_upper_bound" sboTerm="SBO:0000625" units="mmol_per_gDW_per_hr" value="1000" />
      <parameter constant="true" id="R_R5PDP_upper_bound" sboTerm="SBO:0000625" units="mmol_per_gDW_per_hr" value="1000" />
      <parameter constant="true" id="R_RNTR_upper_bound" sboTerm="SBO:0000625" units="mmol_per_gDW_per_hr" value="1000" />
      <parameter constant="true" id="R_RSPN_upper_bound" sboTerm="SBO:0000625" units="mmol_per_gDW_per_hr" value="1000" />
      <parameter constant="true" id="R_SUAT_upper_bound" sboTerm="SBO:0000625" units="mmol_per_gDW_per_hr" value="1000" />
      <parameter constant="true" id="R_UGAH_upper_bound" sboTerm="SBO:0000625" units="mmol_per_gDW_per_hr" value="1000" />
      <parameter constant="true" id="R_UGAH_lower_bound" sboTerm="SBO:0000625" units="mmol_per_gDW_per_hr" value="-1000" />
      <parameter constant="true" id="R_URO_upper_bound" sboTerm="SBO:0000625" units="mmol_per_gDW_per_hr" value="1000" />
      <parameter constant="true" id="R_X5NT_upper_bound" sboTerm="SBO:0000625" units="mmol_per_gDW_per_hr" value="1000" />
      <parameter constant="true" id="R_XANDH_upper_bound" sboTerm="SBO:0000625" units="mmol_per_gDW_per_hr" value="1000" />
      <parameter constant="true" id="R_XNDH_upper_bound" sboTerm="SBO:0000625" units="mmol_per_gDW_per_hr" value="1000" />
      <parameter constant="true" id="R_XPPRT_upper_bound" sboTerm="SBO:0000625" units="mmol_per_gDW_per_hr" value="1000" />
      <parameter constant="true" id="R_XPPRT_lower_bound" sboTerm="SBO:0000625" units="mmol_per_gDW_per_hr" value="-1000" />
      <parameter constant="true" id="R_XTSNRH_upper_bound" sboTerm="SBO:0000625" units="mmol_per_gDW_per_hr" value="1000" />
      <parameter constant="true" id="R_ASPCT_upper_bound" sboTerm="SBO:0000625" units="mmol_per_gDW_per_hr" value="1000" />
      <parameter constant="true" id="R_ASPCTm_upper_bound" sboTerm="SBO:0000625" units="mmol_per_gDW_per_hr" value="1000" />
      <parameter constant="true" id="R_ATCD_upper_bound" sboTerm="SBO:0000625" units="mmol_per_gDW_per_hr" value="1000" />
      <parameter constant="true" id="R_ATCDm_upper_bound" sboTerm="SBO:0000625" units="mmol_per_gDW_per_hr" value="1000" />
      <parameter constant="true" id="R_ATCM_upper_bound" sboTerm="SBO:0000625" units="mmol_per_gDW_per_hr" value="1000" />
      <parameter constant="true" id="R_ATCY_upper_bound" sboTerm="SBO:0000625" units="mmol_per_gDW_per_hr" value="1000" />
      <parameter constant="true" id="R_ATDCD_upper_bound" sboTerm="SBO:0000625" units="mmol_per_gDW_per_hr" value="1000" />
      <parameter constant="true" id="R_ATDCDm_upper_bound" sboTerm="SBO:0000625" units="mmol_per_gDW_per_hr" value="1000" />
      <parameter constant="true" id="R_ATDCM_upper_bound" sboTerm="SBO:0000625" units="mmol_per_gDW_per_hr" value="1000" />
      <parameter constant="true" id="R_ATDTD_upper_bound" sboTerm="SBO:0000625" units="mmol_per_gDW_per_hr" value="1000" />
      <parameter constant="true" id="R_ATDTDm_upper_bound" sboTerm="SBO:0000625" units="mmol_per_gDW_per_hr" value="1000" />
      <parameter constant="true" id="R_ATDTM_upper_bound" sboTerm="SBO:0000625" units="mmol_per_gDW_per_hr" value="1000" />
      <parameter constant="true" id="R_ATDUD_upper_bound" sboTerm="SBO:0000625" units="mmol_per_gDW_per_hr" value="1000" />
      <parameter constant="true" id="R_ATDUDm_upper_bound" sboTerm="SBO:0000625" units="mmol_per_gDW_per_hr" value="1000" />
      <parameter constant="true" id="R_ATUD_upper_bound" sboTerm="SBO:0000625" units="mmol_per_gDW_per_hr" value="1000" />
      <parameter constant="true" id="R_ATUDm_upper_bound" sboTerm="SBO:0000625" units="mmol_per_gDW_per_hr" value="1000" />
      <parameter constant="true" id="R_AUPT_upper_bound" sboTerm="SBO:0000625" units="mmol_per_gDW_per_hr" value="1000" />
      <parameter constant="true" id="R_CDDA_upper_bound" sboTerm="SBO:0000625" units="mmol_per_gDW_per_hr" value="1000" />
      <parameter constant="true" id="R_CDPPH_upper_bound" sboTerm="SBO:0000625" units="mmol_per_gDW_per_hr" value="1000" />
      <parameter constant="true" id="R_CMP_upper_bound" sboTerm="SBO:0000625" units="mmol_per_gDW_per_hr" value="1000" />
      <parameter constant="true" id="R_CSDA_upper_bound" sboTerm="SBO:0000625" units="mmol_per_gDW_per_hr" value="1000" />
      <parameter constant="true" id="R_CTPH_upper_bound" sboTerm="SBO:0000625" units="mmol_per_gDW_per_hr" value="1000" />
      <parameter constant="true" id="R_CYRH_upper_bound" sboTerm="SBO:0000625" units="mmol_per_gDW_per_hr" value="1000" />
      <parameter constant="true" id="R_DATCY_upper_bound" sboTerm="SBO:0000625" units="mmol_per_gDW_per_hr" value="1000" />
      <parameter constant="true" id="R_DATUP_upper_bound" sboTerm="SBO:0000625" units="mmol_per_gDW_per_hr" value="1000" />
      <parameter constant="true" id="R_DCAH_upper_bound" sboTerm="SBO:0000625" units="mmol_per_gDW_per_hr" value="1000" />
      <parameter constant="true" id="R_DCDT_upper_bound" sboTerm="SBO:0000625" units="mmol_per_gDW_per_hr" value="1000" />
      <parameter constant="true" id="R_DCMAH_upper_bound" sboTerm="SBO:0000625" units="mmol_per_gDW_per_hr" value="1000" />
      <parameter constant="true" id="R_DCMP_upper_bound" sboTerm="SBO:0000625" units="mmol_per_gDW_per_hr" value="1000" />
      <parameter constant="true" id="R_DCTCP_upper_bound" sboTerm="SBO:0000625" units="mmol_per_gDW_per_hr" value="1000" />
      <parameter constant="true" id="R_DCTT_upper_bound" sboTerm="SBO:0000625" units="mmol_per_gDW_per_hr" value="1000" />
      <parameter constant="true" id="R_DCTUP_upper_bound" sboTerm="SBO:0000625" units="mmol_per_gDW_per_hr" value="1000" />
      <parameter constant="true" id="R_DGTCY_upper_bound" sboTerm="SBO:0000625" units="mmol_per_gDW_per_hr" value="1000" />
      <parameter constant="true" id="R_DGTUP_upper_bound" sboTerm="SBO:0000625" units="mmol_per_gDW_per_hr" value="1000" />
      <parameter constant="true" id="R_DHR_upper_bound" sboTerm="SBO:0000625" units="mmol_per_gDW_per_hr" value="1000" />
      <parameter constant="true" id="R_DHR_lower_bound" sboTerm="SBO:0000625" units="mmol_per_gDW_per_hr" value="-1000" />
      <parameter constant="true" id="R_DHRO_upper_bound" sboTerm="SBO:0000625" units="mmol_per_gDW_per_hr" value="1000" />
      <parameter constant="true" id="R_DHRO_lower_bound" sboTerm="SBO:0000625" units="mmol_per_gDW_per_hr" value="-1000" />
      <parameter constant="true" id="R_DHROm_upper_bound" sboTerm="SBO:0000625" units="mmol_per_gDW_per_hr" value="1000" />
      <parameter constant="true" id="R_DHROm_lower_bound" sboTerm="SBO:0000625" units="mmol_per_gDW_per_hr" value="-1000" />
      <parameter constant="true" id="R_DTMPK_upper_bound" sboTerm="SBO:0000625" units="mmol_per_gDW_per_hr" value="1000" />
      <parameter constant="true" id="R_DTNH_upper_bound" sboTerm="SBO:0000625" units="mmol_per_gDW_per_hr" value="1000" />
      <parameter constant="true" id="R_DTPH_upper_bound" sboTerm="SBO:0000625" units="mmol_per_gDW_per_hr" value="1000" />
      <parameter constant="true" id="R_DTTGY_upper_bound" sboTerm="SBO:0000625" units="mmol_per_gDW_per_hr" value="1000" />
      <parameter constant="true" id="R_DTTUP_upper_bound" sboTerm="SBO:0000625" units="mmol_per_gDW_per_hr" value="1000" />
      <parameter constant="true" id="R_DUDT_upper_bound" sboTerm="SBO:0000625" units="mmol_per_gDW_per_hr" value="1000" />
      <parameter constant="true" id="R_DURIK1_upper_bound" sboTerm="SBO:0000625" units="mmol_per_gDW_per_hr" value="1000" />
      <parameter constant="true" id="R_DUTCP_upper_bound" sboTerm="SBO:0000625" units="mmol_per_gDW_per_hr" value="1000" />
      <parameter constant="true" id="R_DUTNH_upper_bound" sboTerm="SBO:0000625" units="mmol_per_gDW_per_hr" value="1000" />
      <parameter constant="true" id="R_DUTT_upper_bound" sboTerm="SBO:0000625" units="mmol_per_gDW_per_hr" value="1000" />
      <parameter constant="true" id="R_DUTUP_upper_bound" sboTerm="SBO:0000625" units="mmol_per_gDW_per_hr" value="1000" />
      <parameter constant="true" id="R_GTCY_upper_bound" sboTerm="SBO:0000625" units="mmol_per_gDW_per_hr" value="1000" />
      <parameter constant="true" id="R_GTUP_upper_bound" sboTerm="SBO:0000625" units="mmol_per_gDW_per_hr" value="1000" />
      <parameter constant="true" id="R_HCGAL_upper_bound" sboTerm="SBO:0000625" units="mmol_per_gDW_per_hr" value="1000" />
      <parameter constant="true" id="R_HCGALm_upper_bound" sboTerm="SBO:0000625" units="mmol_per_gDW_per_hr" value="1000" />
      <parameter constant="true" id="R_ITCY_upper_bound" sboTerm="SBO:0000625" units="mmol_per_gDW_per_hr" value="1000" />
      <parameter constant="true" id="R_ITUP_upper_bound" sboTerm="SBO:0000625" units="mmol_per_gDW_per_hr" value="1000" />
      <parameter constant="true" id="R_NTD1_upper_bound" sboTerm="SBO:0000625" units="mmol_per_gDW_per_hr" value="1000" />
      <parameter constant="true" id="R_ORPDC_upper_bound" sboTerm="SBO:0000625" units="mmol_per_gDW_per_hr" value="1000" />
      <parameter constant="true" id="R_ORPRT_upper_bound" sboTerm="SBO:0000625" units="mmol_per_gDW_per_hr" value="1000" />
      <parameter constant="true" id="R_ORPRT_lower_bound" sboTerm="SBO:0000625" units="mmol_per_gDW_per_hr" value="-1000" />
      <parameter constant="true" id="R_TDSR_upper_bound" sboTerm="SBO:0000625" units="mmol_per_gDW_per_hr" value="1000" />
      <parameter constant="true" id="R_TDSRh_upper_bound" sboTerm="SBO:0000625" units="mmol_per_gDW_per_hr" value="1000" />
      <parameter constant="true" id="R_TMDK1_upper_bound" sboTerm="SBO:0000625" units="mmol_per_gDW_per_hr" value="1000" />
      <parameter constant="true" id="R_TPH_upper_bound" sboTerm="SBO:0000625" units="mmol_per_gDW_per_hr" value="1000" />
      <parameter constant="true" id="R_UDPGP_upper_bound" sboTerm="SBO:0000625" units="mmol_per_gDW_per_hr" value="1000" />
      <parameter constant="true" id="R_UMPK_upper_bound" sboTerm="SBO:0000625" units="mmol_per_gDW_per_hr" value="1000" />
      <parameter constant="true" id="R_UMPP_upper_bound" sboTerm="SBO:0000625" units="mmol_per_gDW_per_hr" value="1000" />
      <parameter constant="true" id="R_UPH_upper_bound" sboTerm="SBO:0000625" units="mmol_per_gDW_per_hr" value="1000" />
      <parameter constant="true" id="R_UPRT_upper_bound" sboTerm="SBO:0000625" units="mmol_per_gDW_per_hr" value="1000" />
      <parameter constant="true" id="R_UPRT_lower_bound" sboTerm="SBO:0000625" units="mmol_per_gDW_per_hr" value="-1000" />
      <parameter constant="true" id="R_UTAL_upper_bound" sboTerm="SBO:0000625" units="mmol_per_gDW_per_hr" value="1000" />
      <parameter constant="true" id="R_UTCY_upper_bound" sboTerm="SBO:0000625" units="mmol_per_gDW_per_hr" value="1000" />
      <parameter constant="true" id="R_UTGAL_upper_bound" sboTerm="SBO:0000625" units="mmol_per_gDW_per_hr" value="1000" />
      <parameter constant="true" id="R_UTPH_upper_bound" sboTerm="SBO:0000625" units="mmol_per_gDW_per_hr" value="1000" />
      <parameter constant="true" id="R_UTPPH_upper_bound" sboTerm="SBO:0000625" units="mmol_per_gDW_per_hr" value="1000" />
      <parameter constant="true" id="R_UTUP_upper_bound" sboTerm="SBO:0000625" units="mmol_per_gDW_per_hr" value="1000" />
      <parameter constant="true" id="R_ACACT_upper_bound" sboTerm="SBO:0000625" units="mmol_per_gDW_per_hr" value="1000" />
      <parameter constant="true" id="R_ACALD_upper_bound" sboTerm="SBO:0000625" units="mmol_per_gDW_per_hr" value="1000" />
      <parameter constant="true" id="R_ACALDh_upper_bound" sboTerm="SBO:0000625" units="mmol_per_gDW_per_hr" value="1000" />
      <parameter constant="true" id="R_ACCOAhi_upper_bound" sboTerm="SBO:0000625" units="mmol_per_gDW_per_hr" value="1000" />
      <parameter constant="true" id="R_ACDHi_upper_bound" sboTerm="SBO:0000625" units="mmol_per_gDW_per_hr" value="1000" />
      <parameter constant="true" id="R_ACDHmi_upper_bound" sboTerm="SBO:0000625" units="mmol_per_gDW_per_hr" value="1000" />
      <parameter constant="true" id="R_ACKrh_upper_bound" sboTerm="SBO:0000625" units="mmol_per_gDW_per_hr" value="1000" />
      <parameter constant="true" id="R_ACKrh_lower_bound" sboTerm="SBO:0000625" units="mmol_per_gDW_per_hr" value="-1000" />
      <parameter constant="true" id="R_ACKrm_upper_bound" sboTerm="SBO:0000625" units="mmol_per_gDW_per_hr" value="1000" />
      <parameter constant="true" id="R_ACKrm_lower_bound" sboTerm="SBO:0000625" units="mmol_per_gDW_per_hr" value="-1000" />
      <parameter constant="true" id="R_ALCDH_LPAREN_nadp_RPAREN_hi_upper_bound" sboTerm="SBO:0000625" units="mmol_per_gDW_per_hr" value="1000" />
      <parameter constant="true" id="R_ALCDH_LPAREN_nadp_RPAREN_i_upper_bound" sboTerm="SBO:0000625" units="mmol_per_gDW_per_hr" value="1000" />
      <parameter constant="true" id="R_ALCDHi_upper_bound" sboTerm="SBO:0000625" units="mmol_per_gDW_per_hr" value="1000" />
      <parameter constant="true" id="R_ALCDHmi_upper_bound" sboTerm="SBO:0000625" units="mmol_per_gDW_per_hr" value="1000" />
      <parameter constant="true" id="R_ALDDH_upper_bound" sboTerm="SBO:0000625" units="mmol_per_gDW_per_hr" value="1000" />
      <parameter constant="true" id="R_ALDDHm_upper_bound" sboTerm="SBO:0000625" units="mmol_per_gDW_per_hr" value="1000" />
      <parameter constant="true" id="R_APhi_upper_bound" sboTerm="SBO:0000625" units="mmol_per_gDW_per_hr" value="1000" />
      <parameter constant="true" id="R_ASPAT_upper_bound" sboTerm="SBO:0000625" units="mmol_per_gDW_per_hr" value="1000" />
      <parameter constant="true" id="R_ASPAT_lower_bound" sboTerm="SBO:0000625" units="mmol_per_gDW_per_hr" value="-1000" />
      <parameter constant="true" id="R_D_DASH_LACDHm_upper_bound" sboTerm="SBO:0000625" units="mmol_per_gDW_per_hr" value="1000" />
      <parameter constant="true" id="R_GLYOXm_upper_bound" sboTerm="SBO:0000625" units="mmol_per_gDW_per_hr" value="1000" />
      <parameter constant="true" id="R_IPPSh_upper_bound" sboTerm="SBO:0000625" units="mmol_per_gDW_per_hr" value="1000" />
      <parameter constant="true" id="R_LALDD1_upper_bound" sboTerm="SBO:0000625" units="mmol_per_gDW_per_hr" value="1000" />
      <parameter constant="true" id="R_LALDD2_upper_bound" sboTerm="SBO:0000625" units="mmol_per_gDW_per_hr" value="1000" />
      <parameter constant="true" id="R_LALDD2_lower_bound" sboTerm="SBO:0000625" units="mmol_per_gDW_per_hr" value="-1000" />
      <parameter constant="true" id="R_LDHm_upper_bound" sboTerm="SBO:0000625" units="mmol_per_gDW_per_hr" value="1000" />
      <parameter constant="true" id="R_LDHm_lower_bound" sboTerm="SBO:0000625" units="mmol_per_gDW_per_hr" value="-1000" />
      <parameter constant="true" id="R_LGTHL_upper_bound" sboTerm="SBO:0000625" units="mmol_per_gDW_per_hr" value="1000" />
      <parameter constant="true" id="R_LLDH_LPAREN_ferr_RPAREN_m_upper_bound" sboTerm="SBO:0000625" units="mmol_per_gDW_per_hr" value="1000" />
      <parameter constant="true" id="R_LLDH_LPAREN_ferr_RPAREN_x_upper_bound" sboTerm="SBO:0000625" units="mmol_per_gDW_per_hr" value="1000" />
      <parameter constant="true" id="R_LLDHh_upper_bound" sboTerm="SBO:0000625" units="mmol_per_gDW_per_hr" value="1000" />
      <parameter constant="true" id="R_LLDHh_lower_bound" sboTerm="SBO:0000625" units="mmol_per_gDW_per_hr" value="-1000" />
      <parameter constant="true" id="R_LLDHm_upper_bound" sboTerm="SBO:0000625" units="mmol_per_gDW_per_hr" value="1000" />
      <parameter constant="true" id="R_LLDHm_lower_bound" sboTerm="SBO:0000625" units="mmol_per_gDW_per_hr" value="-1000" />
      <parameter constant="true" id="R_PFLACTm_upper_bound" sboTerm="SBO:0000625" units="mmol_per_gDW_per_hr" value="1000" />
      <parameter constant="true" id="R_PFLh_upper_bound" sboTerm="SBO:0000625" units="mmol_per_gDW_per_hr" value="1000" />
      <parameter constant="true" id="R_PTArh_upper_bound" sboTerm="SBO:0000625" units="mmol_per_gDW_per_hr" value="1000" />
      <parameter constant="true" id="R_PTArh_lower_bound" sboTerm="SBO:0000625" units="mmol_per_gDW_per_hr" value="-1000" />
      <parameter constant="true" id="R_PTArm_upper_bound" sboTerm="SBO:0000625" units="mmol_per_gDW_per_hr" value="1000" />
      <parameter constant="true" id="R_PTArm_lower_bound" sboTerm="SBO:0000625" units="mmol_per_gDW_per_hr" value="-1000" />
      <parameter constant="true" id="R_PYRDC_upper_bound" sboTerm="SBO:0000625" units="mmol_per_gDW_per_hr" value="1000" />
      <parameter constant="true" id="R_PYRShi_upper_bound" sboTerm="SBO:0000625" units="mmol_per_gDW_per_hr" value="1000" />
      <parameter constant="true" id="R_HYDAh_upper_bound" sboTerm="SBO:0000625" units="mmol_per_gDW_per_hr" value="1000" />
      <parameter constant="true" id="R_HYDAh_lower_bound" sboTerm="SBO:0000625" units="mmol_per_gDW_per_hr" value="-1000" />
      <parameter constant="true" id="R_HYDA_upper_bound" sboTerm="SBO:0000625" units="mmol_per_gDW_per_hr" value="1000" />
      <parameter constant="true" id="R_HYDA_lower_bound" sboTerm="SBO:0000625" units="mmol_per_gDW_per_hr" value="-1000" />
      <parameter constant="true" id="R_HYDAm_upper_bound" sboTerm="SBO:0000625" units="mmol_per_gDW_per_hr" value="1000" />
      <parameter constant="true" id="R_HYDAm_lower_bound" sboTerm="SBO:0000625" units="mmol_per_gDW_per_hr" value="-1000" />
      <parameter constant="true" id="R_BATHORHODOPSINI_upper_bound" sboTerm="SBO:0000625" units="mmol_per_gDW_per_hr" value="1000" />
      <parameter constant="true" id="R_CAROMO_upper_bound" sboTerm="SBO:0000625" units="mmol_per_gDW_per_hr" value="1000" />
      <parameter constant="true" id="R_CRETINOLOR1_upper_bound" sboTerm="SBO:0000625" units="mmol_per_gDW_per_hr" value="1000" />
      <parameter constant="true" id="R_CRETINOLOR1_lower_bound" sboTerm="SBO:0000625" units="mmol_per_gDW_per_hr" value="-1000" />
      <parameter constant="true" id="R_CRETINOLOR2_upper_bound" sboTerm="SBO:0000625" units="mmol_per_gDW_per_hr" value="1000" />
      <parameter constant="true" id="R_CRETINOLOR2_lower_bound" sboTerm="SBO:0000625" units="mmol_per_gDW_per_hr" value="-1000" />
      <parameter constant="true" id="R_CRETINOLPMTACT_upper_bound" sboTerm="SBO:0000625" units="mmol_per_gDW_per_hr" value="1000" />
      <parameter constant="true" id="R_LUMIRHODOPSINI_upper_bound" sboTerm="SBO:0000625" units="mmol_per_gDW_per_hr" value="1000" />
      <parameter constant="true" id="R_METARHODOPSINH_upper_bound" sboTerm="SBO:0000625" units="mmol_per_gDW_per_hr" value="1000" />
      <parameter constant="true" id="R_RETACIH_upper_bound" sboTerm="SBO:0000625" units="mmol_per_gDW_per_hr" value="1000" />
      <parameter constant="true" id="R_RETINOLACACT_upper_bound" sboTerm="SBO:0000625" units="mmol_per_gDW_per_hr" value="1000" />
      <parameter constant="true" id="R_RETINOLSAT_upper_bound" sboTerm="SBO:0000625" units="mmol_per_gDW_per_hr" value="1000" />
      <parameter constant="true" id="R_RETPALMIH_upper_bound" sboTerm="SBO:0000625" units="mmol_per_gDW_per_hr" value="1000" />
      <parameter constant="true" id="R_RHODOPSINI_upper_bound" sboTerm="SBO:0000625" units="mmol_per_gDW_per_hr" value="1000" />
      <parameter constant="true" id="R_RHODOPSINRT_upper_bound" sboTerm="SBO:0000625" units="mmol_per_gDW_per_hr" value="1000" />
      <parameter constant="true" id="R_TRETINOLOR1_upper_bound" sboTerm="SBO:0000625" units="mmol_per_gDW_per_hr" value="1000" />
      <parameter constant="true" id="R_TRETINOLOR1_lower_bound" sboTerm="SBO:0000625" units="mmol_per_gDW_per_hr" value="-1000" />
      <parameter constant="true" id="R_TRETINOLOR2_upper_bound" sboTerm="SBO:0000625" units="mmol_per_gDW_per_hr" value="1000" />
      <parameter constant="true" id="R_TRETINOLOR2_lower_bound" sboTerm="SBO:0000625" units="mmol_per_gDW_per_hr" value="-1000" />
      <parameter constant="true" id="R_TRETINOLPMTACT_upper_bound" sboTerm="SBO:0000625" units="mmol_per_gDW_per_hr" value="1000" />
      <parameter constant="true" id="R_AFAT_upper_bound" sboTerm="SBO:0000625" units="mmol_per_gDW_per_hr" value="1000" />
      <parameter constant="true" id="R_ARPT_upper_bound" sboTerm="SBO:0000625" units="mmol_per_gDW_per_hr" value="1000" />
      <parameter constant="true" id="R_ARZS_upper_bound" sboTerm="SBO:0000625" units="mmol_per_gDW_per_hr" value="1000" />
      <parameter constant="true" id="R_AUNOR_upper_bound" sboTerm="SBO:0000625" units="mmol_per_gDW_per_hr" value="1000" />
      <parameter constant="true" id="R_AUS_upper_bound" sboTerm="SBO:0000625" units="mmol_per_gDW_per_hr" value="1000" />
      <parameter constant="true" id="R_DBRC_upper_bound" sboTerm="SBO:0000625" units="mmol_per_gDW_per_hr" value="1000" />
      <parameter constant="true" id="R_DBRC_lower_bound" sboTerm="SBO:0000625" units="mmol_per_gDW_per_hr" value="-1000" />
      <parameter constant="true" id="R_DHPAH_upper_bound" sboTerm="SBO:0000625" units="mmol_per_gDW_per_hr" value="1000" />
      <parameter constant="true" id="R_DLDLBT_upper_bound" sboTerm="SBO:0000625" units="mmol_per_gDW_per_hr" value="1000" />
      <parameter constant="true" id="R_GTPDH_upper_bound" sboTerm="SBO:0000625" units="mmol_per_gDW_per_hr" value="1000" />
      <parameter constant="true" id="R_NNPRT_upper_bound" sboTerm="SBO:0000625" units="mmol_per_gDW_per_hr" value="1000" />
      <parameter constant="true" id="R_R5PFL_upper_bound" sboTerm="SBO:0000625" units="mmol_per_gDW_per_hr" value="1000" />
      <parameter constant="true" id="R_R5PPH_upper_bound" sboTerm="SBO:0000625" units="mmol_per_gDW_per_hr" value="1000" />
      <parameter constant="true" id="R_RIBFS_upper_bound" sboTerm="SBO:0000625" units="mmol_per_gDW_per_hr" value="1000" />
      <parameter constant="true" id="R_ACHMSSELCYSL_upper_bound" sboTerm="SBO:0000625" units="mmol_per_gDW_per_hr" value="1000" />
      <parameter constant="true" id="R_ACHMSSELCYSLh_upper_bound" sboTerm="SBO:0000625" units="mmol_per_gDW_per_hr" value="1000" />
      <parameter constant="true" id="R_ACSERL_upper_bound" sboTerm="SBO:0000625" units="mmol_per_gDW_per_hr" value="1000" />
      <parameter constant="true" id="R_ACSERL_lower_bound" sboTerm="SBO:0000625" units="mmol_per_gDW_per_hr" value="-1000" />
      <parameter constant="true" id="R_ACSERLh_upper_bound" sboTerm="SBO:0000625" units="mmol_per_gDW_per_hr" value="1000" />
      <parameter constant="true" id="R_ACSERLh_lower_bound" sboTerm="SBO:0000625" units="mmol_per_gDW_per_hr" value="-1000" />
      <parameter constant="true" id="R_ACSERLm_upper_bound" sboTerm="SBO:0000625" units="mmol_per_gDW_per_hr" value="1000" />
      <parameter constant="true" id="R_ACSERLm_lower_bound" sboTerm="SBO:0000625" units="mmol_per_gDW_per_hr" value="-1000" />
      <parameter constant="true" id="R_PHOMSELCYSL_upper_bound" sboTerm="SBO:0000625" units="mmol_per_gDW_per_hr" value="1000" />
      <parameter constant="true" id="R_PHOMSELCYSLh_upper_bound" sboTerm="SBO:0000625" units="mmol_per_gDW_per_hr" value="1000" />
      <parameter constant="true" id="R_SEAHCYSHYD_upper_bound" sboTerm="SBO:0000625" units="mmol_per_gDW_per_hr" value="1000" />
      <parameter constant="true" id="R_SEAHCYSHYD_lower_bound" sboTerm="SBO:0000625" units="mmol_per_gDW_per_hr" value="-1000" />
      <parameter constant="true" id="R_SELCYSLY2_upper_bound" sboTerm="SBO:0000625" units="mmol_per_gDW_per_hr" value="1000" />
      <parameter constant="true" id="R_SELCYSTL_upper_bound" sboTerm="SBO:0000625" units="mmol_per_gDW_per_hr" value="1000" />
      <parameter constant="true" id="R_SELCYSTLh_upper_bound" sboTerm="SBO:0000625" units="mmol_per_gDW_per_hr" value="1000" />
      <parameter constant="true" id="R_SELTORc_upper_bound" sboTerm="SBO:0000625" units="mmol_per_gDW_per_hr" value="1000" />
      <parameter constant="true" id="R_SELTORm_upper_bound" sboTerm="SBO:0000625" units="mmol_per_gDW_per_hr" value="1000" />
      <parameter constant="true" id="R_SUCHMSSELCYSL_upper_bound" sboTerm="SBO:0000625" units="mmol_per_gDW_per_hr" value="1000" />
      <parameter constant="true" id="R_SUCHMSSELCYSLh_upper_bound" sboTerm="SBO:0000625" units="mmol_per_gDW_per_hr" value="1000" />
      <parameter constant="true" id="R_SECYSTL_upper_bound" sboTerm="SBO:0000625" units="mmol_per_gDW_per_hr" value="1000" />
      <parameter constant="true" id="R_SLCS_upper_bound" sboTerm="SBO:0000625" units="mmol_per_gDW_per_hr" value="1000" />
      <parameter constant="true" id="R_SLDK_upper_bound" sboTerm="SBO:0000625" units="mmol_per_gDW_per_hr" value="1000" />
      <parameter constant="true" id="R_3DSPHR_upper_bound" sboTerm="SBO:0000625" units="mmol_per_gDW_per_hr" value="1000" />
      <parameter constant="true" id="R_PSPHS_upper_bound" sboTerm="SBO:0000625" units="mmol_per_gDW_per_hr" value="1000" />
      <parameter constant="true" id="R_SBPP1_upper_bound" sboTerm="SBO:0000625" units="mmol_per_gDW_per_hr" value="1000" />
      <parameter constant="true" id="R_SBPP3_upper_bound" sboTerm="SBO:0000625" units="mmol_per_gDW_per_hr" value="1000" />
      <parameter constant="true" id="R_SERPT_upper_bound" sboTerm="SBO:0000625" units="mmol_per_gDW_per_hr" value="1000" />
      <parameter constant="true" id="R_SGOR_upper_bound" sboTerm="SBO:0000625" units="mmol_per_gDW_per_hr" value="1000" />
      <parameter constant="true" id="R_SGOR_lower_bound" sboTerm="SBO:0000625" units="mmol_per_gDW_per_hr" value="-1000" />
      <parameter constant="true" id="R_SGPL11_upper_bound" sboTerm="SBO:0000625" units="mmol_per_gDW_per_hr" value="1000" />
      <parameter constant="true" id="R_SGPL13_upper_bound" sboTerm="SBO:0000625" units="mmol_per_gDW_per_hr" value="1000" />
      <parameter constant="true" id="R_SLCBK1_upper_bound" sboTerm="SBO:0000625" units="mmol_per_gDW_per_hr" value="1000" />
      <parameter constant="true" id="R_SPHK21_upper_bound" sboTerm="SBO:0000625" units="mmol_per_gDW_per_hr" value="1000" />
      <parameter constant="true" id="R_AATHA_upper_bound" sboTerm="SBO:0000625" units="mmol_per_gDW_per_hr" value="1000" />
      <parameter constant="true" id="R_AATHB_upper_bound" sboTerm="SBO:0000625" units="mmol_per_gDW_per_hr" value="1000" />
      <parameter constant="true" id="R_ABFPT_upper_bound" sboTerm="SBO:0000625" units="mmol_per_gDW_per_hr" value="1000" />
      <parameter constant="true" id="R_ABFPTh_upper_bound" sboTerm="SBO:0000625" units="mmol_per_gDW_per_hr" value="1000" />
      <parameter constant="true" id="R_BFFS_upper_bound" sboTerm="SBO:0000625" units="mmol_per_gDW_per_hr" value="1000" />
      <parameter constant="true" id="R_SAGH_upper_bound" sboTerm="SBO:0000625" units="mmol_per_gDW_per_hr" value="1000" />
      <parameter constant="true" id="R_SPP_upper_bound" sboTerm="SBO:0000625" units="mmol_per_gDW_per_hr" value="1000" />
      <parameter constant="true" id="R_THP_upper_bound" sboTerm="SBO:0000625" units="mmol_per_gDW_per_hr" value="1000" />
      <parameter constant="true" id="R_UFAGT_upper_bound" sboTerm="SBO:0000625" units="mmol_per_gDW_per_hr" value="1000" />
      <parameter constant="true" id="R_UG6PGT_upper_bound" sboTerm="SBO:0000625" units="mmol_per_gDW_per_hr" value="1000" />
      <parameter constant="true" id="R_UG6PGTn_upper_bound" sboTerm="SBO:0000625" units="mmol_per_gDW_per_hr" value="1000" />
      <parameter constant="true" id="R_UGDC_upper_bound" sboTerm="SBO:0000625" units="mmol_per_gDW_per_hr" value="1000" />
      <parameter constant="true" id="R_UGDH_upper_bound" sboTerm="SBO:0000625" units="mmol_per_gDW_per_hr" value="1000" />
      <parameter constant="true" id="R_UGE_upper_bound" sboTerm="SBO:0000625" units="mmol_per_gDW_per_hr" value="1000" />
      <parameter constant="true" id="R_UGE_lower_bound" sboTerm="SBO:0000625" units="mmol_per_gDW_per_hr" value="-1000" />
      <parameter constant="true" id="R_UG1PUT_upper_bound" sboTerm="SBO:0000625" units="mmol_per_gDW_per_hr" value="1000" />
      <parameter constant="true" id="R_GLPThi_upper_bound" sboTerm="SBO:0000625" units="mmol_per_gDW_per_hr" value="1000" />
      <parameter constant="true" id="R_STARCH300DEGR2A_upper_bound" sboTerm="SBO:0000625" units="mmol_per_gDW_per_hr" value="1000" />
      <parameter constant="true" id="R_STARCH300DEGR2B_upper_bound" sboTerm="SBO:0000625" units="mmol_per_gDW_per_hr" value="1000" />
      <parameter constant="true" id="R_STARCH300DEGRA_upper_bound" sboTerm="SBO:0000625" units="mmol_per_gDW_per_hr" value="1000" />
      <parameter constant="true" id="R_STARCH300DEGRB_upper_bound" sboTerm="SBO:0000625" units="mmol_per_gDW_per_hr" value="1000" />
      <parameter constant="true" id="R_STARCH300S_upper_bound" sboTerm="SBO:0000625" units="mmol_per_gDW_per_hr" value="1000" />
      <parameter constant="true" id="R_ARSO4SH_upper_bound" sboTerm="SBO:0000625" units="mmol_per_gDW_per_hr" value="1000" />
      <parameter constant="true" id="R_BPNT2_upper_bound" sboTerm="SBO:0000625" units="mmol_per_gDW_per_hr" value="1000" />
      <parameter constant="true" id="R_PAPSPHENST_upper_bound" sboTerm="SBO:0000625" units="mmol_per_gDW_per_hr" value="1000" />
      <parameter constant="true" id="R_PAPSPHENST_lower_bound" sboTerm="SBO:0000625" units="mmol_per_gDW_per_hr" value="-1000" />
      <parameter constant="true" id="R_SULO_upper_bound" sboTerm="SBO:0000625" units="mmol_per_gDW_per_hr" value="1000" />
      <parameter constant="true" id="R_SULOm_upper_bound" sboTerm="SBO:0000625" units="mmol_per_gDW_per_hr" value="1000" />
      <parameter constant="true" id="R_SULR_LPAREN_ferr_RPAREN__upper_bound" sboTerm="SBO:0000625" units="mmol_per_gDW_per_hr" value="1000" />
      <parameter constant="true" id="R_TSULe_upper_bound" sboTerm="SBO:0000625" units="mmol_per_gDW_per_hr" value="1000" />
      <parameter constant="true" id="R_TSULe_lower_bound" sboTerm="SBO:0000625" units="mmol_per_gDW_per_hr" value="-1000" />
      <parameter constant="true" id="R_ACONT_upper_bound" sboTerm="SBO:0000625" units="mmol_per_gDW_per_hr" value="1000" />
      <parameter constant="true" id="R_ACONT_lower_bound" sboTerm="SBO:0000625" units="mmol_per_gDW_per_hr" value="-1000" />
      <parameter constant="true" id="R_ACONTx_upper_bound" sboTerm="SBO:0000625" units="mmol_per_gDW_per_hr" value="1000" />
      <parameter constant="true" id="R_ACONTx_lower_bound" sboTerm="SBO:0000625" units="mmol_per_gDW_per_hr" value="-1000" />
      <parameter constant="true" id="R_AKGDHe2r_upper_bound" sboTerm="SBO:0000625" units="mmol_per_gDW_per_hr" value="1000" />
      <parameter constant="true" id="R_AKGDHe2r_lower_bound" sboTerm="SBO:0000625" units="mmol_per_gDW_per_hr" value="-1000" />
      <parameter constant="true" id="R_AKGDHmi_upper_bound" sboTerm="SBO:0000625" units="mmol_per_gDW_per_hr" value="1000" />
      <parameter constant="true" id="R_CS_upper_bound" sboTerm="SBO:0000625" units="mmol_per_gDW_per_hr" value="1000" />
      <parameter constant="true" id="R_CSm_upper_bound" sboTerm="SBO:0000625" units="mmol_per_gDW_per_hr" value="1000" />
      <parameter constant="true" id="R_CSx_upper_bound" sboTerm="SBO:0000625" units="mmol_per_gDW_per_hr" value="1000" />
      <parameter constant="true" id="R_ICDHm_upper_bound" sboTerm="SBO:0000625" units="mmol_per_gDW_per_hr" value="1000" />
      <parameter constant="true" id="R_MDH_LPAREN_nadp_RPAREN_fi_upper_bound" sboTerm="SBO:0000625" units="mmol_per_gDW_per_hr" value="1000" />
      <parameter constant="true" id="R_SUCL_LPAREN_gdp_RPAREN_m_upper_bound" sboTerm="SBO:0000625" units="mmol_per_gDW_per_hr" value="1000" />
      <parameter constant="true" id="R_SUCL_LPAREN_gdp_RPAREN_m_lower_bound" sboTerm="SBO:0000625" units="mmol_per_gDW_per_hr" value="-1000" />
      <parameter constant="true" id="R_PCr_upper_bound" sboTerm="SBO:0000625" units="mmol_per_gDW_per_hr" value="1000" />
      <parameter constant="true" id="R_PCr_lower_bound" sboTerm="SBO:0000625" units="mmol_per_gDW_per_hr" value="-1000" />
      <parameter constant="true" id="R_MDHf_upper_bound" sboTerm="SBO:0000625" units="mmol_per_gDW_per_hr" value="1000" />
      <parameter constant="true" id="R_MDHf_lower_bound" sboTerm="SBO:0000625" units="mmol_per_gDW_per_hr" value="-1000" />
      <parameter constant="true" id="R_MDHh_upper_bound" sboTerm="SBO:0000625" units="mmol_per_gDW_per_hr" value="1000" />
      <parameter constant="true" id="R_MDHh_lower_bound" sboTerm="SBO:0000625" units="mmol_per_gDW_per_hr" value="-1000" />
      <parameter constant="true" id="R_MDHm_upper_bound" sboTerm="SBO:0000625" units="mmol_per_gDW_per_hr" value="1000" />
      <parameter constant="true" id="R_MDHm_lower_bound" sboTerm="SBO:0000625" units="mmol_per_gDW_per_hr" value="-1000" />
      <parameter constant="true" id="R_MDHx_upper_bound" sboTerm="SBO:0000625" units="mmol_per_gDW_per_hr" value="1000" />
      <parameter constant="true" id="R_MDHx_lower_bound" sboTerm="SBO:0000625" units="mmol_per_gDW_per_hr" value="-1000" />
      <parameter constant="true" id="R_ACONTm_upper_bound" sboTerm="SBO:0000625" units="mmol_per_gDW_per_hr" value="1000" />
      <parameter constant="true" id="R_ACONTm_lower_bound" sboTerm="SBO:0000625" units="mmol_per_gDW_per_hr" value="-1000" />
      <parameter constant="true" id="R_FUMm_upper_bound" sboTerm="SBO:0000625" units="mmol_per_gDW_per_hr" value="1000" />
      <parameter constant="true" id="R_FUMm_lower_bound" sboTerm="SBO:0000625" units="mmol_per_gDW_per_hr" value="-1000" />
      <parameter constant="true" id="R_ICDH_upper_bound" sboTerm="SBO:0000625" units="mmol_per_gDW_per_hr" value="1000" />
      <parameter constant="true" id="R_ICDH_lower_bound" sboTerm="SBO:0000625" units="mmol_per_gDW_per_hr" value="-1000" />
      <parameter constant="true" id="R_ICDHhr_upper_bound" sboTerm="SBO:0000625" units="mmol_per_gDW_per_hr" value="1000" />
      <parameter constant="true" id="R_ICDHhr_lower_bound" sboTerm="SBO:0000625" units="mmol_per_gDW_per_hr" value="-1000" />
      <parameter constant="true" id="R_SUCLm_upper_bound" sboTerm="SBO:0000625" units="mmol_per_gDW_per_hr" value="1000" />
      <parameter constant="true" id="R_SUCLm_lower_bound" sboTerm="SBO:0000625" units="mmol_per_gDW_per_hr" value="-1000" />
      <parameter constant="true" id="R_SUCDH_LPAREN_q8_RPAREN_m_upper_bound" sboTerm="SBO:0000625" units="mmol_per_gDW_per_hr" value="1000" />
      <parameter constant="true" id="R_SUCDH_LPAREN_q8_RPAREN_m_lower_bound" sboTerm="SBO:0000625" units="mmol_per_gDW_per_hr" value="-1000" />
      <parameter constant="true" id="R_SUCDHm_upper_bound" sboTerm="SBO:0000625" units="mmol_per_gDW_per_hr" value="1000" />
      <parameter constant="true" id="R_PPCKm_upper_bound" sboTerm="SBO:0000625" units="mmol_per_gDW_per_hr" value="1000" />
      <parameter constant="true" id="R_PPCK_upper_bound" sboTerm="SBO:0000625" units="mmol_per_gDW_per_hr" value="1000" />
      <parameter constant="true" id="R_DEDOLDPS_upper_bound" sboTerm="SBO:0000625" units="mmol_per_gDW_per_hr" value="1000" />
      <parameter constant="true" id="R_DEDOLDPSAT_upper_bound" sboTerm="SBO:0000625" units="mmol_per_gDW_per_hr" value="1000" />
      <parameter constant="true" id="R_TTCGGDPS_upper_bound" sboTerm="SBO:0000625" units="mmol_per_gDW_per_hr" value="1000" />
      <parameter constant="true" id="R_TRP23OR_upper_bound" sboTerm="SBO:0000625" units="mmol_per_gDW_per_hr" value="1000" />
      <parameter constant="true" id="R_34HPPYRI_upper_bound" sboTerm="SBO:0000625" units="mmol_per_gDW_per_hr" value="1000" />
      <parameter constant="true" id="R_34HPPYRI_lower_bound" sboTerm="SBO:0000625" units="mmol_per_gDW_per_hr" value="-1000" />
      <parameter constant="true" id="R_FAA_upper_bound" sboTerm="SBO:0000625" units="mmol_per_gDW_per_hr" value="1000" />
      <parameter constant="true" id="R_HGDO_upper_bound" sboTerm="SBO:0000625" units="mmol_per_gDW_per_hr" value="1000" />
      <parameter constant="true" id="R_HPPD_upper_bound" sboTerm="SBO:0000625" units="mmol_per_gDW_per_hr" value="1000" />
      <parameter constant="true" id="R_MAAI_upper_bound" sboTerm="SBO:0000625" units="mmol_per_gDW_per_hr" value="1000" />
      <parameter constant="true" id="R_MAAIn_upper_bound" sboTerm="SBO:0000625" units="mmol_per_gDW_per_hr" value="1000" />
      <parameter constant="true" id="R_TAT_upper_bound" sboTerm="SBO:0000625" units="mmol_per_gDW_per_hr" value="1000" />
      <parameter constant="true" id="R_TAT_lower_bound" sboTerm="SBO:0000625" units="mmol_per_gDW_per_hr" value="-1000" />
      <parameter constant="true" id="R_ALPH_upper_bound" sboTerm="SBO:0000625" units="mmol_per_gDW_per_hr" value="1000" />
      <parameter constant="true" id="R_ALPHm_upper_bound" sboTerm="SBO:0000625" units="mmol_per_gDW_per_hr" value="1000" />
      <parameter constant="true" id="R_URCB_upper_bound" sboTerm="SBO:0000625" units="mmol_per_gDW_per_hr" value="1000" />
      <parameter constant="true" id="R_ACAS_LPAREN_2ahbut_RPAREN__upper_bound" sboTerm="SBO:0000625" units="mmol_per_gDW_per_hr" value="1000" />
      <parameter constant="true" id="R_DHAD_upper_bound" sboTerm="SBO:0000625" units="mmol_per_gDW_per_hr" value="1000" />
      <parameter constant="true" id="R_DHAD_LPAREN_3mob_RPAREN__upper_bound" sboTerm="SBO:0000625" units="mmol_per_gDW_per_hr" value="1000" />
      <parameter constant="true" id="R_DHAD_LPAREN_3mob_RPAREN_h_upper_bound" sboTerm="SBO:0000625" units="mmol_per_gDW_per_hr" value="1000" />
      <parameter constant="true" id="R_DHADh_upper_bound" sboTerm="SBO:0000625" units="mmol_per_gDW_per_hr" value="1000" />
      <parameter constant="true" id="R_ILETL_upper_bound" sboTerm="SBO:0000625" units="mmol_per_gDW_per_hr" value="1000" />
      <parameter constant="true" id="R_IMDH_upper_bound" sboTerm="SBO:0000625" units="mmol_per_gDW_per_hr" value="1000" />
      <parameter constant="true" id="R_IMDHT_upper_bound" sboTerm="SBO:0000625" units="mmol_per_gDW_per_hr" value="1000" />
      <parameter constant="true" id="R_IMDHT_lower_bound" sboTerm="SBO:0000625" units="mmol_per_gDW_per_hr" value="-1000" />
      <parameter constant="true" id="R_IMDHT_LPAREN_3c2hmp_RPAREN__upper_bound" sboTerm="SBO:0000625" units="mmol_per_gDW_per_hr" value="1000" />
      <parameter constant="true" id="R_IMDHT_LPAREN_3c2hmp_RPAREN__lower_bound" sboTerm="SBO:0000625" units="mmol_per_gDW_per_hr" value="-1000" />
      <parameter constant="true" id="R_IPMS_upper_bound" sboTerm="SBO:0000625" units="mmol_per_gDW_per_hr" value="1000" />
      <parameter constant="true" id="R_KARI_upper_bound" sboTerm="SBO:0000625" units="mmol_per_gDW_per_hr" value="1000" />
      <parameter constant="true" id="R_KARI_lower_bound" sboTerm="SBO:0000625" units="mmol_per_gDW_per_hr" value="-1000" />
      <parameter constant="true" id="R_KARI_LPAREN_23dhmb_RPAREN__upper_bound" sboTerm="SBO:0000625" units="mmol_per_gDW_per_hr" value="1000" />
      <parameter constant="true" id="R_KARI_LPAREN_23dhmp_RPAREN__upper_bound" sboTerm="SBO:0000625" units="mmol_per_gDW_per_hr" value="1000" />
      <parameter constant="true" id="R_KARI_LPAREN_3hmoa_RPAREN__upper_bound" sboTerm="SBO:0000625" units="mmol_per_gDW_per_hr" value="1000" />
      <parameter constant="true" id="R_KARI_LPAREN_3hmoa_RPAREN__lower_bound" sboTerm="SBO:0000625" units="mmol_per_gDW_per_hr" value="-1000" />
      <parameter constant="true" id="R_LEUTL_upper_bound" sboTerm="SBO:0000625" units="mmol_per_gDW_per_hr" value="1000" />
      <parameter constant="true" id="R_MOPC_upper_bound" sboTerm="SBO:0000625" units="mmol_per_gDW_per_hr" value="1000" />
      <parameter constant="true" id="R_TAL_upper_bound" sboTerm="SBO:0000625" units="mmol_per_gDW_per_hr" value="1000" />
      <parameter constant="true" id="R_VALTL_upper_bound" sboTerm="SBO:0000625" units="mmol_per_gDW_per_hr" value="1000" />
      <parameter constant="true" id="R_VALTLh_upper_bound" sboTerm="SBO:0000625" units="mmol_per_gDW_per_hr" value="1000" />
      <parameter constant="true" id="R_ACCAT_upper_bound" sboTerm="SBO:0000625" units="mmol_per_gDW_per_hr" value="1000" />
      <parameter constant="true" id="R_ALDH_upper_bound" sboTerm="SBO:0000625" units="mmol_per_gDW_per_hr" value="1000" />
      <parameter constant="true" id="R_DHRT_LPAREN_2mbcoa_RPAREN__upper_bound" sboTerm="SBO:0000625" units="mmol_per_gDW_per_hr" value="1000" />
      <parameter constant="true" id="R_DHRT_LPAREN_ibcoa_RPAREN__upper_bound" sboTerm="SBO:0000625" units="mmol_per_gDW_per_hr" value="1000" />
      <parameter constant="true" id="R_DHRT_LPAREN_ivcoa_RPAREN__upper_bound" sboTerm="SBO:0000625" units="mmol_per_gDW_per_hr" value="1000" />
      <parameter constant="true" id="R_ECH_LPAREN_3hibutcoa_RPAREN__upper_bound" sboTerm="SBO:0000625" units="mmol_per_gDW_per_hr" value="1000" />
      <parameter constant="true" id="R_ECH_LPAREN_3hivcoa_RPAREN__upper_bound" sboTerm="SBO:0000625" units="mmol_per_gDW_per_hr" value="1000" />
      <parameter constant="true" id="R_ECH_LPAREN_3hivcoa_RPAREN__lower_bound" sboTerm="SBO:0000625" units="mmol_per_gDW_per_hr" value="-1000" />
      <parameter constant="true" id="R_ECH_LPAREN_3hmbcoa_RPAREN__upper_bound" sboTerm="SBO:0000625" units="mmol_per_gDW_per_hr" value="1000" />
      <parameter constant="true" id="R_HIBH_upper_bound" sboTerm="SBO:0000625" units="mmol_per_gDW_per_hr" value="1000" />
      <parameter constant="true" id="R_HMGL_upper_bound" sboTerm="SBO:0000625" units="mmol_per_gDW_per_hr" value="1000" />
      <parameter constant="true" id="R_HMNO_upper_bound" sboTerm="SBO:0000625" units="mmol_per_gDW_per_hr" value="1000" />
      <parameter constant="true" id="R_HMNO_lower_bound" sboTerm="SBO:0000625" units="mmol_per_gDW_per_hr" value="-1000" />
      <parameter constant="true" id="R_HMNOS_upper_bound" sboTerm="SBO:0000625" units="mmol_per_gDW_per_hr" value="1000" />
      <parameter constant="true" id="R_HMNOS_lower_bound" sboTerm="SBO:0000625" units="mmol_per_gDW_per_hr" value="-1000" />
      <parameter constant="true" id="R_IVCDH_upper_bound" sboTerm="SBO:0000625" units="mmol_per_gDW_per_hr" value="1000" />
      <parameter constant="true" id="R_MCDH_upper_bound" sboTerm="SBO:0000625" units="mmol_per_gDW_per_hr" value="1000" />
      <parameter constant="true" id="R_MCDH_LPAREN_2mb2coa_RPAREN__upper_bound" sboTerm="SBO:0000625" units="mmol_per_gDW_per_hr" value="1000" />
      <parameter constant="true" id="R_MCTC_upper_bound" sboTerm="SBO:0000625" units="mmol_per_gDW_per_hr" value="1000" />
      <parameter constant="true" id="R_MGC_upper_bound" sboTerm="SBO:0000625" units="mmol_per_gDW_per_hr" value="1000" />
      <parameter constant="true" id="R_MGC_lower_bound" sboTerm="SBO:0000625" units="mmol_per_gDW_per_hr" value="-1000" />
      <parameter constant="true" id="R_MHGS_upper_bound" sboTerm="SBO:0000625" units="mmol_per_gDW_per_hr" value="1000" />
      <parameter constant="true" id="R_MMSDH_upper_bound" sboTerm="SBO:0000625" units="mmol_per_gDW_per_hr" value="1000" />
      <parameter constant="true" id="R_MOD_upper_bound" sboTerm="SBO:0000625" units="mmol_per_gDW_per_hr" value="1000" />
      <parameter constant="true" id="R_MOD_LPAREN_2mbdhl_RPAREN__upper_bound" sboTerm="SBO:0000625" units="mmol_per_gDW_per_hr" value="1000" />
      <parameter constant="true" id="R_MOD_LPAREN_2mhop_RPAREN__upper_bound" sboTerm="SBO:0000625" units="mmol_per_gDW_per_hr" value="1000" />
      <parameter constant="true" id="R_MOD_LPAREN_3mhtpp_RPAREN__upper_bound" sboTerm="SBO:0000625" units="mmol_per_gDW_per_hr" value="1000" />
      <parameter constant="true" id="R_MOD_LPAREN_3mop_RPAREN__upper_bound" sboTerm="SBO:0000625" units="mmol_per_gDW_per_hr" value="1000" />
      <parameter constant="true" id="R_MOD_LPAREN_4mop_RPAREN__upper_bound" sboTerm="SBO:0000625" units="mmol_per_gDW_per_hr" value="1000" />
      <parameter constant="true" id="R_OIVD3m_upper_bound" sboTerm="SBO:0000625" units="mmol_per_gDW_per_hr" value="1000" />
      <parameter constant="true" id="R_BCTA_upper_bound" sboTerm="SBO:0000625" units="mmol_per_gDW_per_hr" value="1000" />
      <parameter constant="true" id="R_BCTA_lower_bound" sboTerm="SBO:0000625" units="mmol_per_gDW_per_hr" value="-1000" />
      <parameter constant="true" id="R_BCTA_LPAREN_glu_RPAREN__upper_bound" sboTerm="SBO:0000625" units="mmol_per_gDW_per_hr" value="1000" />
      <parameter constant="true" id="R_BCTA_LPAREN_glu_RPAREN__lower_bound" sboTerm="SBO:0000625" units="mmol_per_gDW_per_hr" value="-1000" />
      <parameter constant="true" id="R_BCTA_LPAREN_glu_RPAREN_h_upper_bound" sboTerm="SBO:0000625" units="mmol_per_gDW_per_hr" value="1000" />
      <parameter constant="true" id="R_BCTA_LPAREN_glu_RPAREN_h_lower_bound" sboTerm="SBO:0000625" units="mmol_per_gDW_per_hr" value="-1000" />
      <parameter constant="true" id="R_BCTA_LPAREN_val_RPAREN__upper_bound" sboTerm="SBO:0000625" units="mmol_per_gDW_per_hr" value="1000" />
      <parameter constant="true" id="R_BCTA_LPAREN_val_RPAREN_h_upper_bound" sboTerm="SBO:0000625" units="mmol_per_gDW_per_hr" value="1000" />
      <parameter constant="true" id="R_BCTAh_upper_bound" sboTerm="SBO:0000625" units="mmol_per_gDW_per_hr" value="1000" />
      <parameter constant="true" id="R_BCTAh_lower_bound" sboTerm="SBO:0000625" units="mmol_per_gDW_per_hr" value="-1000" />
      <parameter constant="true" id="R_PDX5POi_upper_bound" sboTerm="SBO:0000625" units="mmol_per_gDW_per_hr" value="1000" />
      <parameter constant="true" id="R_PDXPP_upper_bound" sboTerm="SBO:0000625" units="mmol_per_gDW_per_hr" value="1000" />
      <parameter constant="true" id="R_PYAM5PO_upper_bound" sboTerm="SBO:0000625" units="mmol_per_gDW_per_hr" value="1000" />
      <parameter constant="true" id="R_PYAMPP_upper_bound" sboTerm="SBO:0000625" units="mmol_per_gDW_per_hr" value="1000" />
      <parameter constant="true" id="R_PYDAMK_upper_bound" sboTerm="SBO:0000625" units="mmol_per_gDW_per_hr" value="1000" />
      <parameter constant="true" id="R_PYDXDH_upper_bound" sboTerm="SBO:0000625" units="mmol_per_gDW_per_hr" value="1000" />
      <parameter constant="true" id="R_PYDXK_upper_bound" sboTerm="SBO:0000625" units="mmol_per_gDW_per_hr" value="1000" />
      <parameter constant="true" id="R_PYDXNK_upper_bound" sboTerm="SBO:0000625" units="mmol_per_gDW_per_hr" value="1000" />
      <parameter constant="true" id="R_PYDXNO_upper_bound" sboTerm="SBO:0000625" units="mmol_per_gDW_per_hr" value="1000" />
      <parameter constant="true" id="R_PYDXO_upper_bound" sboTerm="SBO:0000625" units="mmol_per_gDW_per_hr" value="1000" />
      <parameter constant="true" id="R_PYDXOR_upper_bound" sboTerm="SBO:0000625" units="mmol_per_gDW_per_hr" value="1000" />
      <parameter constant="true" id="R_PYDXOR_lower_bound" sboTerm="SBO:0000625" units="mmol_per_gDW_per_hr" value="-1000" />
      <parameter constant="true" id="R_PYDXPP_upper_bound" sboTerm="SBO:0000625" units="mmol_per_gDW_per_hr" value="1000" />
      <parameter constant="true" id="R_PYDXS_upper_bound" sboTerm="SBO:0000625" units="mmol_per_gDW_per_hr" value="1000" />
    </listOfParameters>
    <listOfCompartments>
      <compartment constant="true" id="c" name="Cytosol" />
      <compartment constant="true" id="e" name="Extra-organism" />
      <compartment constant="true" id="g" name="Golgi Apparatus" />
      <compartment constant="true" id="f" name="Flagellum" />
      <compartment constant="true" id="h" name="Chloroplast" />
      <compartment constant="true" id="m" name="Mitochondria" />
      <compartment constant="true" id="n" name="Nucleus" />
      <compartment constant="true" id="s" name="Eyespot" />
      <compartment constant="true" id="u" name="Thylakoid Lumen" />
      <compartment constant="true" id="x" name="Glyoxysome" />
    </listOfCompartments>
    <listOfSpecies>
      <species boundaryCondition="false" compartment="c" constant="false" hasOnlySubstanceUnits="false" id="M_10fthf_c" name="10-Formyltetrahydrofolate" fbc:charge="0" fbc:chemicalFormula="C20H21N7O7" />
      <species boundaryCondition="false" compartment="h" constant="false" hasOnlySubstanceUnits="false" id="M_10fthf_h" name="10-Formyltetrahydrofolate" fbc:charge="0" fbc:chemicalFormula="C20H21N7O7" />
      <species boundaryCondition="false" compartment="m" constant="false" hasOnlySubstanceUnits="false" id="M_10fthf_m" name="10-Formyltetrahydrofolate" fbc:charge="0" fbc:chemicalFormula="C20H21N7O7" />
      <species boundaryCondition="false" compartment="x" constant="false" hasOnlySubstanceUnits="false" id="M_10fthf_x" name="10-Formyltetrahydrofolate" fbc:charge="0" fbc:chemicalFormula="C20H21N7O7" />
      <species boundaryCondition="false" compartment="c" constant="false" hasOnlySubstanceUnits="false" id="M_10fthfglu_DASH_L_c" name="10-Formyltetrahydrofolyl L-glutamate" fbc:charge="0" fbc:chemicalFormula="C25H28N8O10" />
      <species boundaryCondition="false" compartment="m" constant="false" hasOnlySubstanceUnits="false" id="M_10fthfglu_DASH_L_m" name="10-Formyltetrahydrofolyl L-glutamate" fbc:charge="0" fbc:chemicalFormula="C25H28N8O10" />
      <species boundaryCondition="false" compartment="h" constant="false" hasOnlySubstanceUnits="false" id="M_12dgr160_h" name="1,2-Diacyl-sn-glycerol (dihexadecanoyl, n-C16:0)" fbc:charge="0" />
      <species boundaryCondition="false" compartment="c" constant="false" hasOnlySubstanceUnits="false" id="M_12dgr16018111Z_c" name="1,2-Diacyl-sn-glycerol (1-hexadecanoyl,2-(11Z)-octadecenoyl, 16:0/18:1(11Z))" fbc:charge="0" fbc:chemicalFormula="C37H70O5" />
      <species boundaryCondition="false" compartment="c" constant="false" hasOnlySubstanceUnits="false" id="M_12dgr1601819Z_c" name="1,2-Diacyl-sn-glycerol (1-hexadecanoyl,2-(9Z)-octadecenoyl, 16:0/18:1(9Z))" fbc:charge="0" fbc:chemicalFormula="C37H70O5" />
      <species boundaryCondition="false" compartment="h" constant="false" hasOnlySubstanceUnits="false" id="M_12dgr1601819Z_h" name="1,2-Diacyl-sn-glycerol (1-hexadecanoyl,2-(9Z)-octadecenoyl, 16:0/18:1(9Z))" fbc:charge="0" fbc:chemicalFormula="C37H70O5" />
      <species boundaryCondition="false" compartment="c" constant="false" hasOnlySubstanceUnits="false" id="M_12dgr1801819Z_c" name="1,2-Diacyl-sn-glycerol (1-octadecanoyl,2-(9Z)-octadecenoyl, 18:0/18:1(9Z))" fbc:charge="0" fbc:chemicalFormula="C39H74O5" />
      <species boundaryCondition="false" compartment="h" constant="false" hasOnlySubstanceUnits="false" id="M_12dgr1801819Z_h" name="1,2-Diacyl-sn-glycerol (1-octadecanoyl,2-(9Z)-octadecenoyl, 18:0/18:1(9Z))" fbc:charge="0" fbc:chemicalFormula="C39H74O5" />
      <species boundaryCondition="false" compartment="h" constant="false" hasOnlySubstanceUnits="false" id="M_12dgr18111Z160_h" name="1,2-Diacyl-sn-glycerol (1-(11Z)-octadecenoyl,2-hexadecanoyl, 18:1(11Z)/16:0)" fbc:charge="0" />
      <species boundaryCondition="false" compartment="c" constant="false" hasOnlySubstanceUnits="false" id="M_12dgr18111Z18111Z_c" name="1,2-Diacyl-sn-glycerol (1,2-di-(11Z)-octadecenoyl, 18:1(11Z)/18:1(11Z))" fbc:charge="0" fbc:chemicalFormula="C39H72O5" />
      <species boundaryCondition="false" compartment="c" constant="false" hasOnlySubstanceUnits="false" id="M_12dgr18111Z1819Z_c" name="1,2-Diacyl-sn-glycerol (1-(11Z)-octadecenoyl,2-(9Z)-octadecenoyl, 18:1(11Z)/18:1(9Z))" fbc:charge="0" fbc:chemicalFormula="C39H72O5" />
      <species boundaryCondition="false" compartment="h" constant="false" hasOnlySubstanceUnits="false" id="M_12dgr18111Z1819Z_h" name="1,2-Diacyl-sn-glycerol (1-(11Z)-octadecenoyl,2-(9Z)-octadecenoyl, 18:1(11Z)/18:1(9Z))" fbc:charge="0" fbc:chemicalFormula="C39H72O5" />
      <species boundaryCondition="false" compartment="h" constant="false" hasOnlySubstanceUnits="false" id="M_12dgr1819Z160_h" name="1,2-Diacyl-sn-glycerol (1-(9Z)-octadecenoyl,2-hexadecanoyl, 18:1(9Z)/16:0)" fbc:charge="0" />
      <species boundaryCondition="false" compartment="h" constant="false" hasOnlySubstanceUnits="false" id="M_12dgr1819Z1619Z_h" name="1,2-Diacyl-sn-glycerol (1-(9Z)-octadecenoyl,2-(9Z)-hexadecenoyl, 18:1(9Z)/16:1(9Z))" fbc:charge="0" />
      <species boundaryCondition="false" compartment="c" constant="false" hasOnlySubstanceUnits="false" id="M_12dgr1819Z18111Z_c" name="1,2-Diacyl-sn-glycerol (1-(9Z)-octadecenoyl,2-(11Z)-octadecenoyl, 18:1(9Z)/18:1(11Z))" fbc:charge="0" fbc:chemicalFormula="C39H72O5" />
      <species boundaryCondition="false" compartment="h" constant="false" hasOnlySubstanceUnits="false" id="M_12dgr1819Z18111Z_h" name="1,2-Diacyl-sn-glycerol (1-(9Z)-octadecenoyl,2-(11Z)-octadecenoyl, 18:1(9Z)/18:1(11Z))" fbc:charge="0" fbc:chemicalFormula="C39H72O5" />
      <species boundaryCondition="false" compartment="c" constant="false" hasOnlySubstanceUnits="false" id="M_12dgr1819Z1819Z_c" name="1,2-Diacyl-sn-glycerol (1,2-di-(9Z)-octadecenoyl, 18:1(9Z)/18:1(9Z))" fbc:charge="0" fbc:chemicalFormula="C39H72O5" />
      <species boundaryCondition="false" compartment="h" constant="false" hasOnlySubstanceUnits="false" id="M_12dgr1819Z1819Z_h" name="1,2-Diacyl-sn-glycerol (1,2-di-(9Z)-octadecenoyl, 18:1(9Z)/18:1(9Z))" fbc:charge="0" fbc:chemicalFormula="C39H72O5" />
      <species boundaryCondition="false" compartment="c" constant="false" hasOnlySubstanceUnits="false" id="M_12dmpo_c" name="1,2-Dihydroxy-5-(methylthio)pent-1-en-3-one" fbc:charge="0" fbc:chemicalFormula="C6H9O3S" />
      <species boundaryCondition="false" compartment="h" constant="false" hasOnlySubstanceUnits="false" id="M_13dampp_h" name="1,3-Diaminopropane" fbc:charge="0" />
      <species boundaryCondition="false" compartment="c" constant="false" hasOnlySubstanceUnits="false" id="M_13dpg_c" name="3-Phospho-D-glyceroyl phosphate" fbc:charge="0" fbc:chemicalFormula="C3H4O10P2" />
      <species boundaryCondition="false" compartment="f" constant="false" hasOnlySubstanceUnits="false" id="M_13dpg_f" name="3-Phospho-D-glyceroyl phosphate" fbc:charge="0" fbc:chemicalFormula="C3H4O10P2" />
      <species boundaryCondition="false" compartment="h" constant="false" hasOnlySubstanceUnits="false" id="M_13dpg_h" name="3-Phospho-D-glyceroyl phosphate" fbc:charge="0" fbc:chemicalFormula="C3H4O10P2" />
      <species boundaryCondition="false" compartment="m" constant="false" hasOnlySubstanceUnits="false" id="M_13dpg_m" name="3-Phospho-D-glyceroyl phosphate" fbc:charge="0" fbc:chemicalFormula="C3H4O10P2" />
      <species boundaryCondition="false" compartment="c" constant="false" hasOnlySubstanceUnits="false" id="M_13oocdcy1829Z11Ea_c" name="(9Z,11E)-13-Oxooctadeca-9,11-dienoic acid" fbc:charge="0" fbc:chemicalFormula="C18H29O3" />
      <species boundaryCondition="false" compartment="c" constant="false" hasOnlySubstanceUnits="false" id="M_13Shocdcy1829Z11Ea_c" name="(9Z,11E)-(13S)-13-Hydroxyoctadeca-9,11-dienoic acid" fbc:charge="0" fbc:chemicalFormula="C18H31O3" />
      <species boundaryCondition="false" compartment="c" constant="false" hasOnlySubstanceUnits="false" id="M_13Shpocdcy1829Z11Ea_c" name="(9Z,11E)-(13S)-13-Hydroperoxyoctadeca-9,11-dienoic acid" fbc:charge="0" fbc:chemicalFormula="C18H31O4" />
      <species boundaryCondition="false" compartment="c" constant="false" hasOnlySubstanceUnits="false" id="M_1acpc_c" name="1-Aminocyclopropane-1-carboxylate" fbc:charge="0" fbc:chemicalFormula="C4H7NO2" />
      <species boundaryCondition="false" compartment="h" constant="false" hasOnlySubstanceUnits="false" id="M_1acpc_h" name="1-Aminocyclopropane-1-carboxylate" fbc:charge="0" fbc:chemicalFormula="C4H7NO2" />
      <species boundaryCondition="false" compartment="m" constant="false" hasOnlySubstanceUnits="false" id="M_1acpc_m" name="1-Aminocyclopropane-1-carboxylate" fbc:charge="0" fbc:chemicalFormula="C4H7NO2" />
      <species boundaryCondition="false" compartment="c" constant="false" hasOnlySubstanceUnits="false" id="M_1agpe180_c" name="1-Acyl-sn-glycero-3-phosphoethanolamine (18:0)" fbc:charge="0" fbc:chemicalFormula="C23H48NO7P" />
      <species boundaryCondition="false" compartment="c" constant="false" hasOnlySubstanceUnits="false" id="M_1agpe18111Z_c" name="1-Acyl-sn-glycero-3-phosphoethanolamine (18:1(11Z))" fbc:charge="0" fbc:chemicalFormula="C23H46NO7P" />
      <species boundaryCondition="false" compartment="c" constant="false" hasOnlySubstanceUnits="false" id="M_1agpe1819Z_c" name="1-Acyl-sn-glycero-3-phosphoethanolamine (18:1(9Z))" fbc:charge="0" fbc:chemicalFormula="C23H46NO7P" />
      <species boundaryCondition="false" compartment="c" constant="false" hasOnlySubstanceUnits="false" id="M_1agpe1829Z12Z_c" name="1-Acyl-sn-glycero-3-phosphoethanolamine (18:2(9Z,12Z))" fbc:charge="0" fbc:chemicalFormula="C23H44NO7P" />
      <species boundaryCondition="false" compartment="c" constant="false" hasOnlySubstanceUnits="false" id="M_1btol_c" name="1-Butanol" fbc:charge="0" fbc:chemicalFormula="C4H10O" />
      <species boundaryCondition="false" compartment="c" constant="false" hasOnlySubstanceUnits="false" id="M_1Dgali_c" name="1-alpha-D-Galactosyl-myo-inositol" fbc:charge="0" fbc:chemicalFormula="C12H22O11" />
      <species boundaryCondition="false" compartment="h" constant="false" hasOnlySubstanceUnits="false" id="M_1Dgali_h" name="1-alpha-D-Galactosyl-myo-inositol" fbc:charge="0" fbc:chemicalFormula="C12H22O11" />
      <species boundaryCondition="false" compartment="c" constant="false" hasOnlySubstanceUnits="false" id="M_1hdecg3p_c" name="1-hexadecanoyl-sn-glycerol 3-phosphate" fbc:charge="0" fbc:chemicalFormula="C19H37O7P" />
      <species boundaryCondition="false" compartment="h" constant="false" hasOnlySubstanceUnits="false" id="M_1hdecg3p_h" name="1-hexadecanoyl-sn-glycerol 3-phosphate" fbc:charge="0" fbc:chemicalFormula="C19H37O7P" />
      <species boundaryCondition="false" compartment="c" constant="false" hasOnlySubstanceUnits="false" id="M_1odec11eg3p_c" name="1-octadec-11-enoyl-sn-glycerol 3-phosphate" fbc:charge="0" fbc:chemicalFormula="C21H39O7P" />
      <species boundaryCondition="false" compartment="h" constant="false" hasOnlySubstanceUnits="false" id="M_1odec11eg3p_h" name="1-octadec-11-enoyl-sn-glycerol 3-phosphate" fbc:charge="0" fbc:chemicalFormula="C21H39O7P" />
      <species boundaryCondition="false" compartment="c" constant="false" hasOnlySubstanceUnits="false" id="M_1odec9eg3p_c" name="1-octadec-9-enoyl-sn-glycerol 3-phosphate" fbc:charge="0" fbc:chemicalFormula="C21H39O7P" />
      <species boundaryCondition="false" compartment="h" constant="false" hasOnlySubstanceUnits="false" id="M_1odec9eg3p_h" name="1-octadec-9-enoyl-sn-glycerol 3-phosphate" fbc:charge="0" fbc:chemicalFormula="C21H39O7P" />
      <species boundaryCondition="false" compartment="c" constant="false" hasOnlySubstanceUnits="false" id="M_1odecg3p_c" name="1-octadecanoyl-sn-glycerol 3-phosphate" fbc:charge="0" fbc:chemicalFormula="C21H41O7P" />
      <species boundaryCondition="false" compartment="h" constant="false" hasOnlySubstanceUnits="false" id="M_1odecg3p_h" name="1-octadecanoyl-sn-glycerol 3-phosphate" fbc:charge="0" fbc:chemicalFormula="C21H41O7P" />
      <species boundaryCondition="false" compartment="c" constant="false" hasOnlySubstanceUnits="false" id="M_1pyr5c_c" name="1-Pyrroline-5-carboxylate" fbc:charge="0" fbc:chemicalFormula="C5H6NO2" />
      <species boundaryCondition="false" compartment="m" constant="false" hasOnlySubstanceUnits="false" id="M_1pyr5c_m" name="1-Pyrroline-5-carboxylate" fbc:charge="0" fbc:chemicalFormula="C5H6NO2" />
      <species boundaryCondition="false" compartment="c" constant="false" hasOnlySubstanceUnits="false" id="M_23dhdp_c" name="2,3-Dihydrodipicolinate" fbc:charge="0" fbc:chemicalFormula="C7H5NO4" />
      <species boundaryCondition="false" compartment="c" constant="false" hasOnlySubstanceUnits="false" id="M_23dhmb_c" name="(R)-2,3-Dihydroxy-3-methylbutanoate" fbc:charge="0" fbc:chemicalFormula="C5H9O4" />
      <species boundaryCondition="false" compartment="h" constant="false" hasOnlySubstanceUnits="false" id="M_23dhmb_h" name="(R)-2,3-Dihydroxy-3-methylbutanoate" fbc:charge="0" fbc:chemicalFormula="C5H9O4" />
      <species boundaryCondition="false" compartment="m" constant="false" hasOnlySubstanceUnits="false" id="M_23dhmb_m" name="(R)-2,3-Dihydroxy-3-methylbutanoate" fbc:charge="0" fbc:chemicalFormula="C5H9O4" />
      <species boundaryCondition="false" compartment="c" constant="false" hasOnlySubstanceUnits="false" id="M_23dhmp_c" name="(R)-2,3-Dihydroxy-3-methylpentanoate" fbc:charge="0" fbc:chemicalFormula="C6H11O4" />
      <species boundaryCondition="false" compartment="h" constant="false" hasOnlySubstanceUnits="false" id="M_23dhmp_h" name="(R)-2,3-Dihydroxy-3-methylpentanoate" fbc:charge="0" fbc:chemicalFormula="C6H11O4" />
      <species boundaryCondition="false" compartment="c" constant="false" hasOnlySubstanceUnits="false" id="M_25aics_c" name="(S)-2-[5-Amino-1-(5-phospho-D-ribosyl)imidazole-4-carboxamido]succinate" fbc:charge="0" fbc:chemicalFormula="C13H15N4O12P" />
      <species boundaryCondition="false" compartment="h" constant="false" hasOnlySubstanceUnits="false" id="M_25aics_h" name="(S)-2-[5-Amino-1-(5-phospho-D-ribosyl)imidazole-4-carboxamido]succinate" fbc:charge="0" fbc:chemicalFormula="C13H15N4O12P" />
      <species boundaryCondition="false" compartment="h" constant="false" hasOnlySubstanceUnits="false" id="M_25dhpp_h" name="2,5-Diamino-6-hydroxy-4-(5'-phosphoribosylamino)-pyrimidine" fbc:charge="0" />
      <species boundaryCondition="false" compartment="c" constant="false" hasOnlySubstanceUnits="false" id="M_25hvitd3_c" name="25-Hydroxyvitamin D3" fbc:charge="0" fbc:chemicalFormula="C27H44O2" />
      <species boundaryCondition="false" compartment="c" constant="false" hasOnlySubstanceUnits="false" id="M_26dap_DASH_LL_c" name="LL-2,6-Diaminoheptanedioate" fbc:charge="0" fbc:chemicalFormula="C7H14N2O4" />
      <species boundaryCondition="false" compartment="c" constant="false" hasOnlySubstanceUnits="false" id="M_26dap_DASH_M_c" name="meso-2,6-Diaminoheptanedioate" fbc:charge="0" fbc:chemicalFormula="C7H14N2O4" />
      <species boundaryCondition="false" compartment="e" constant="false" hasOnlySubstanceUnits="false" id="M_26dmani_e" name="2,6-Dimethylaniline" fbc:charge="0" />
      <species boundaryCondition="false" compartment="h" constant="false" hasOnlySubstanceUnits="false" id="M_2ahbut_h" name="(S)-2-Aceto-2-hydroxybutanoate" fbc:charge="0" />
      <species boundaryCondition="false" compartment="h" constant="false" hasOnlySubstanceUnits="false" id="M_2ahethmpp_h" name="2-(alpha-Hydroxyethyl)thiamine diphosphate" fbc:charge="0" />
      <species boundaryCondition="false" compartment="m" constant="false" hasOnlySubstanceUnits="false" id="M_2ahethmpp_m" name="2-(alpha-Hydroxyethyl)thiamine diphosphate" fbc:charge="0" />
      <species boundaryCondition="false" compartment="c" constant="false" hasOnlySubstanceUnits="false" id="M_2ahhmd_c" name="2-Amino-7,8-dihydro-4-hydroxy-6-(diphosphooxymethyl)pteridine" fbc:charge="0" fbc:chemicalFormula="C7H9N5O8P2" />
      <species boundaryCondition="false" compartment="c" constant="false" hasOnlySubstanceUnits="false" id="M_2ahhmp_c" name="2-Amino-4-hydroxy-6-hydroxymethyl-7,8-dihydropteridine" fbc:charge="0" fbc:chemicalFormula="C7H9N5O2" />
      <species boundaryCondition="false" compartment="x" constant="false" hasOnlySubstanceUnits="false" id="M_2aobut_x" name="L-2-Amino-3-oxobutanoic acid" fbc:charge="0" />
      <species boundaryCondition="false" compartment="h" constant="false" hasOnlySubstanceUnits="false" id="M_2cpr5p_h" name="1-(2-Carboxyphenylamino)-1-deoxy-D-ribulose 5-phosphate" fbc:charge="0" />
      <species boundaryCondition="false" compartment="h" constant="false" hasOnlySubstanceUnits="false" id="M_2dda7p_h" name="2-Dehydro-3-deoxy-D-arabino-heptonate 7-phosphate" fbc:charge="0" />
      <species boundaryCondition="false" compartment="c" constant="false" hasOnlySubstanceUnits="false" id="M_2dhp_c" name="2-Dehydropantoate" fbc:charge="0" fbc:chemicalFormula="C6H9O4" />
      <species boundaryCondition="false" compartment="m" constant="false" hasOnlySubstanceUnits="false" id="M_2dhp_m" name="2-Dehydropantoate" fbc:charge="0" fbc:chemicalFormula="C6H9O4" />
      <species boundaryCondition="false" compartment="n" constant="false" hasOnlySubstanceUnits="false" id="M_2dhp_n" name="2-Dehydropantoate" fbc:charge="0" fbc:chemicalFormula="C6H9O4" />
      <species boundaryCondition="false" compartment="c" constant="false" hasOnlySubstanceUnits="false" id="M_2dr5p_c" name="2-Deoxy-D-ribose 5-phosphate" fbc:charge="0" fbc:chemicalFormula="C5H9O7P" />
      <species boundaryCondition="false" compartment="c" constant="false" hasOnlySubstanceUnits="false" id="M_2h34hppr_c" name="2-Hydroxy-3-(4-hydroxyphenyl)propenoate" fbc:charge="0" fbc:chemicalFormula="C9H7O4" />
      <species boundaryCondition="false" compartment="c" constant="false" hasOnlySubstanceUnits="false" id="M_2h3kmtp_c" name="2-Hydroxy-3-keto-5-methylthiopentenyl-1-phosphate" fbc:charge="0" fbc:chemicalFormula="C6H8O6PS" />
      <species boundaryCondition="false" compartment="m" constant="false" hasOnlySubstanceUnits="false" id="M_2h3oppan_m" name="2-Hydroxy-3-oxopropanoate" fbc:charge="0" />
      <species boundaryCondition="false" compartment="c" constant="false" hasOnlySubstanceUnits="false" id="M_2ippm_c" name="2-Isopropylmaleate" fbc:charge="0" fbc:chemicalFormula="C7H8O4" />
      <species boundaryCondition="false" compartment="c" constant="false" hasOnlySubstanceUnits="false" id="M_2kmb_c" name="2-Keto-4-methylthiobutyric acid" fbc:charge="0" fbc:chemicalFormula="C5H7O3S" />
      <species boundaryCondition="false" compartment="m" constant="false" hasOnlySubstanceUnits="false" id="M_2maacoa_m" name="2-Methyl-3-acetoacetyl-CoA" fbc:charge="0" />
      <species boundaryCondition="false" compartment="m" constant="false" hasOnlySubstanceUnits="false" id="M_2mb2coa_m" name="trans-2-Methylbut-2-enoyl-CoA" fbc:charge="0" />
      <species boundaryCondition="false" compartment="m" constant="false" hasOnlySubstanceUnits="false" id="M_2mbcoa_m" name="(S)-2-Methylbutanoyl-CoA" fbc:charge="0" />
      <species boundaryCondition="false" compartment="m" constant="false" hasOnlySubstanceUnits="false" id="M_2mbdhl_m" name="S-(2-Methylbutanoyl)-dihydrolipoamide" fbc:charge="0" />
      <species boundaryCondition="false" compartment="h" constant="false" hasOnlySubstanceUnits="false" id="M_2me4p_h" name="2-C-Methyl-D-erythritol 4-phosphate" fbc:charge="0" />
      <species boundaryCondition="false" compartment="h" constant="false" hasOnlySubstanceUnits="false" id="M_2mecdp_h" name="2-C-Methyl-D-erythritol 2,4-cyclodiphosphate" fbc:charge="0" />
      <species boundaryCondition="false" compartment="m" constant="false" hasOnlySubstanceUnits="false" id="M_2mhob_m" name="2-Methyl-1-hydroxybutyl-ThPP" fbc:charge="0" />
      <species boundaryCondition="false" compartment="m" constant="false" hasOnlySubstanceUnits="false" id="M_2mhop_m" name="2-Methyl-1-hydroxypropyl-ThPP" fbc:charge="0" />
      <species boundaryCondition="false" compartment="m" constant="false" hasOnlySubstanceUnits="false" id="M_2mp2coa_m" name="2-Methylprop-2-enoyl-CoA" fbc:charge="0" />
      <species boundaryCondition="false" compartment="m" constant="false" hasOnlySubstanceUnits="false" id="M_2mpdhl_m" name="S-(2-Methylpropanoyl)-dihydrolipoamide" fbc:charge="0" />
      <species boundaryCondition="false" compartment="h" constant="false" hasOnlySubstanceUnits="false" id="M_2obut_h" name="2-Oxobutanoate" fbc:charge="0" />
      <species boundaryCondition="false" compartment="m" constant="false" hasOnlySubstanceUnits="false" id="M_2obut_m" name="2-Oxobutanoate" fbc:charge="0" />
      <species boundaryCondition="false" compartment="c" constant="false" hasOnlySubstanceUnits="false" id="M_2pg_c" name="D-Glycerate 2-phosphate" fbc:charge="0" fbc:chemicalFormula="C3H4O7P" />
      <species boundaryCondition="false" compartment="f" constant="false" hasOnlySubstanceUnits="false" id="M_2pg_f" name="D-Glycerate 2-phosphate" fbc:charge="0" fbc:chemicalFormula="C3H4O7P" />
      <species boundaryCondition="false" compartment="h" constant="false" hasOnlySubstanceUnits="false" id="M_2pg_h" name="D-Glycerate 2-phosphate" fbc:charge="0" fbc:chemicalFormula="C3H4O7P" />
      <species boundaryCondition="false" compartment="m" constant="false" hasOnlySubstanceUnits="false" id="M_2pg_m" name="D-Glycerate 2-phosphate" fbc:charge="0" fbc:chemicalFormula="C3H4O7P" />
      <species boundaryCondition="false" compartment="c" constant="false" hasOnlySubstanceUnits="false" id="M_2pglyc_c" name="2-Phosphoglycolate" fbc:charge="0" fbc:chemicalFormula="C2H2O6P" />
      <species boundaryCondition="false" compartment="h" constant="false" hasOnlySubstanceUnits="false" id="M_2pglyc_h" name="2-Phosphoglycolate" fbc:charge="0" fbc:chemicalFormula="C2H2O6P" />
      <species boundaryCondition="false" compartment="x" constant="false" hasOnlySubstanceUnits="false" id="M_2pglyc_x" name="2-Phosphoglycolate" fbc:charge="0" fbc:chemicalFormula="C2H2O6P" />
      <species boundaryCondition="false" compartment="c" constant="false" hasOnlySubstanceUnits="false" id="M_34hpp_c" name="3-(4-Hydroxyphenyl)pyruvate" fbc:charge="0" fbc:chemicalFormula="C9H7O4" />
      <species boundaryCondition="false" compartment="h" constant="false" hasOnlySubstanceUnits="false" id="M_34hpp_h" name="3-(4-Hydroxyphenyl)pyruvate" fbc:charge="0" fbc:chemicalFormula="C9H7O4" />
      <species boundaryCondition="false" compartment="m" constant="false" hasOnlySubstanceUnits="false" id="M_34hpp_m" name="3-(4-Hydroxyphenyl)pyruvate" fbc:charge="0" fbc:chemicalFormula="C9H7O4" />
      <species boundaryCondition="false" compartment="c" constant="false" hasOnlySubstanceUnits="false" id="M_35cgmp_c" name="3',5'-Cyclic GMP" fbc:charge="0" fbc:chemicalFormula="C10H10N5O7P" />
      <species boundaryCondition="false" compartment="n" constant="false" hasOnlySubstanceUnits="false" id="M_35cgmp_n" name="3',5'-Cyclic GMP" fbc:charge="0" fbc:chemicalFormula="C10H10N5O7P" />
      <species boundaryCondition="false" compartment="c" constant="false" hasOnlySubstanceUnits="false" id="M_3c2hmp_c" name="3-Carboxy-2-hydroxy-4-methylpentanoate" fbc:charge="0" fbc:chemicalFormula="C7H10O5" />
      <species boundaryCondition="false" compartment="c" constant="false" hasOnlySubstanceUnits="false" id="M_3c3hmp_c" name="3-Carboxy-3-hydroxy-4-methylpentanoate" fbc:charge="0" fbc:chemicalFormula="C7H10O5" />
      <species boundaryCondition="false" compartment="h" constant="false" hasOnlySubstanceUnits="false" id="M_3c3hmp_h" name="3-Carboxy-3-hydroxy-4-methylpentanoate" fbc:charge="0" fbc:chemicalFormula="C7H10O5" />
      <species boundaryCondition="false" compartment="c" constant="false" hasOnlySubstanceUnits="false" id="M_3c4mop_c" name="3-Carboxy-4-methyl-2-oxopentanoate" fbc:charge="0" fbc:chemicalFormula="C7H8O5" />
      <species boundaryCondition="false" compartment="h" constant="false" hasOnlySubstanceUnits="false" id="M_3dhq_h" name="3-Dehydroquinate" fbc:charge="0" />
      <species boundaryCondition="false" compartment="h" constant="false" hasOnlySubstanceUnits="false" id="M_3dhsk_h" name="3-Dehydroshikimate" fbc:charge="0" />
      <species boundaryCondition="false" compartment="c" constant="false" hasOnlySubstanceUnits="false" id="M_3dsphgn_c" name="3-Dehydrosphinganine" fbc:charge="0" fbc:chemicalFormula="C18H38NO2" />
      <species boundaryCondition="false" compartment="c" constant="false" hasOnlySubstanceUnits="false" id="M_3hbcoa_c" name="(S)-3-Hydroxybutanoyl-CoA" fbc:charge="0" fbc:chemicalFormula="C25H38N7O18P3S" />
      <species boundaryCondition="false" compartment="m" constant="false" hasOnlySubstanceUnits="false" id="M_3hbcoa_m" name="(S)-3-Hydroxybutanoyl-CoA" fbc:charge="0" fbc:chemicalFormula="C25H38N7O18P3S" />
      <species boundaryCondition="false" compartment="x" constant="false" hasOnlySubstanceUnits="false" id="M_3hbcoa_x" name="(S)-3-Hydroxybutanoyl-CoA" fbc:charge="0" fbc:chemicalFormula="C25H38N7O18P3S" />
      <species boundaryCondition="false" compartment="c" constant="false" hasOnlySubstanceUnits="false" id="M_3hbcoa_DASH_R_c" name="(R)-3-Hydroxybutanoyl-CoA" fbc:charge="0" fbc:chemicalFormula="C25H38N7O18P3S" />
      <species boundaryCondition="false" compartment="h" constant="false" hasOnlySubstanceUnits="false" id="M_3hbutACP_h" name="(R)-3-Hydroxybutanoyl-[acyl-carrier protein]" fbc:charge="0" />
      <species boundaryCondition="false" compartment="h" constant="false" hasOnlySubstanceUnits="false" id="M_3hcvac11eACP_h" name="(R)-3-hydroxy-cis-vacc-11-enoyl-[acyl-carrier protein]" fbc:charge="0" />
      <species boundaryCondition="false" compartment="m" constant="false" hasOnlySubstanceUnits="false" id="M_3hdcoa_m" name="(S)-3-Hydroxydecanoyl-CoA" fbc:charge="0" />
      <species boundaryCondition="false" compartment="x" constant="false" hasOnlySubstanceUnits="false" id="M_3hdcoa_x" name="(S)-3-Hydroxydecanoyl-CoA" fbc:charge="0" />
      <species boundaryCondition="false" compartment="m" constant="false" hasOnlySubstanceUnits="false" id="M_3hddcoa_m" name="(S)-3-Hydroxydodecanoyl-CoA" fbc:charge="0" />
      <species boundaryCondition="false" compartment="x" constant="false" hasOnlySubstanceUnits="false" id="M_3hddcoa_x" name="(S)-3-Hydroxydodecanoyl-CoA" fbc:charge="0" />
      <species boundaryCondition="false" compartment="h" constant="false" hasOnlySubstanceUnits="false" id="M_3hddecACP_h" name="(R)-3-Hydroxydodecanoyl-[acyl-carrier protein]" fbc:charge="0" />
      <species boundaryCondition="false" compartment="h" constant="false" hasOnlySubstanceUnits="false" id="M_3hdecACP_h" name="(R)-3-Hydroxydecanoyl-[acyl-carrier protein]" fbc:charge="0" />
      <species boundaryCondition="false" compartment="m" constant="false" hasOnlySubstanceUnits="false" id="M_3hhcoa_m" name="(S)-3-Hydroxyhexanoyl-CoA" fbc:charge="0" />
      <species boundaryCondition="false" compartment="x" constant="false" hasOnlySubstanceUnits="false" id="M_3hhcoa_x" name="(S)-3-Hydroxyhexanoyl-CoA" fbc:charge="0" />
      <species boundaryCondition="false" compartment="m" constant="false" hasOnlySubstanceUnits="false" id="M_3hhdcoa_m" name="(S)-3-Hydroxyhexadecanoyl-CoA" fbc:charge="0" />
      <species boundaryCondition="false" compartment="x" constant="false" hasOnlySubstanceUnits="false" id="M_3hhdcoa_x" name="(S)-3-Hydroxyhexadecanoyl-CoA" fbc:charge="0" />
      <species boundaryCondition="false" compartment="h" constant="false" hasOnlySubstanceUnits="false" id="M_3hhexACP_h" name="(R)-3-Hydroxyhexanoyl-[acyl-carrier protein]" fbc:charge="0" />
      <species boundaryCondition="false" compartment="m" constant="false" hasOnlySubstanceUnits="false" id="M_3hib_m" name="(S)-3-Hydroxyisobutyrate" fbc:charge="0" />
      <species boundaryCondition="false" compartment="m" constant="false" hasOnlySubstanceUnits="false" id="M_3hibutcoa_m" name="(S)-3-Hydroxyisobutyryl-CoA" fbc:charge="0" />
      <species boundaryCondition="false" compartment="m" constant="false" hasOnlySubstanceUnits="false" id="M_3hivcoa_m" name="3-Hydroxyisovaleryl-CoA" fbc:charge="0" />
      <species boundaryCondition="false" compartment="c" constant="false" hasOnlySubstanceUnits="false" id="M_3hlido_c" name="3-Hydroxylidocaine" fbc:charge="0" fbc:chemicalFormula="C14H23N2O2" />
      <species boundaryCondition="false" compartment="m" constant="false" hasOnlySubstanceUnits="false" id="M_3hmbcoa_m" name="(S)-3-Hydroxy-2-methylbutyryl-CoA" fbc:charge="0" />
      <species boundaryCondition="false" compartment="h" constant="false" hasOnlySubstanceUnits="false" id="M_3hmoa_h" name="3-Hydroxy-3-methyl-2-oxobutanoic acid" fbc:charge="0" />
      <species boundaryCondition="false" compartment="h" constant="false" hasOnlySubstanceUnits="false" id="M_3hmop_h" name="(R)-3-Hydroxy-3-methyl-2-oxopentanoate" fbc:charge="0" />
      <species boundaryCondition="false" compartment="h" constant="false" hasOnlySubstanceUnits="false" id="M_3hmrsACP_h" name="(R)-3-Hydroxytetradecanoyl-[acyl-carrier protein]" fbc:charge="0" />
      <species boundaryCondition="false" compartment="m" constant="false" hasOnlySubstanceUnits="false" id="M_3hocoa_m" name="(S)-3-Hydroxyoctanoyl-CoA" fbc:charge="0" />
      <species boundaryCondition="false" compartment="x" constant="false" hasOnlySubstanceUnits="false" id="M_3hocoa_x" name="(S)-3-Hydroxyoctanoyl-CoA" fbc:charge="0" />
      <species boundaryCondition="false" compartment="h" constant="false" hasOnlySubstanceUnits="false" id="M_3hoctaACP_h" name="(R)-3-Hydroxyoctadecanoyl-[acyl-carrier protein]" fbc:charge="0" />
      <species boundaryCondition="false" compartment="h" constant="false" hasOnlySubstanceUnits="false" id="M_3hoctACP_h" name="(R)-3-Hydroxyoctanoyl-[acyl-carrier protein]" fbc:charge="0" />
      <species boundaryCondition="false" compartment="c" constant="false" hasOnlySubstanceUnits="false" id="M_3hodcoa_c" name="3-Hydroxyoctadecanoyl-CoA" fbc:charge="0" fbc:chemicalFormula="C39H66N7O18P3S" />
      <species boundaryCondition="false" compartment="h" constant="false" hasOnlySubstanceUnits="false" id="M_3hpalmACP_h" name="R-3-hydroxypalmitoyl-[acyl-carrier protein]" fbc:charge="0" />
      <species boundaryCondition="false" compartment="c" constant="false" hasOnlySubstanceUnits="false" id="M_3hpcoa_c" name="3-Hydroxypropionyl-CoA" fbc:charge="0" fbc:chemicalFormula="C24H36N7O18P3S" />
      <species boundaryCondition="false" compartment="m" constant="false" hasOnlySubstanceUnits="false" id="M_3hpcoa_m" name="3-Hydroxypropionyl-CoA" fbc:charge="0" fbc:chemicalFormula="C24H36N7O18P3S" />
      <species boundaryCondition="false" compartment="c" constant="false" hasOnlySubstanceUnits="false" id="M_3hpp_c" name="3-Hydroxypropanoate" fbc:charge="0" fbc:chemicalFormula="C3H5O3" />
      <species boundaryCondition="false" compartment="m" constant="false" hasOnlySubstanceUnits="false" id="M_3htdcoa_m" name="(S)-3-Hydroxytetradecanoyl-CoA" fbc:charge="0" />
      <species boundaryCondition="false" compartment="x" constant="false" hasOnlySubstanceUnits="false" id="M_3htdcoa_x" name="(S)-3-Hydroxytetradecanoyl-CoA" fbc:charge="0" />
      <species boundaryCondition="false" compartment="h" constant="false" hasOnlySubstanceUnits="false" id="M_3ig3p_h" name="C'-(3-Indolyl)-glycerol 3-phosphate" fbc:charge="0" />
      <species boundaryCondition="false" compartment="m" constant="false" hasOnlySubstanceUnits="false" id="M_3mb2coa_m" name="3-Methylbut-2-enoyl-CoA" fbc:charge="0" />
      <species boundaryCondition="false" compartment="m" constant="false" hasOnlySubstanceUnits="false" id="M_3mbdhl_m" name="S-(3-Methylbutanoyl)-dihydrolipoamide" fbc:charge="0" />
      <species boundaryCondition="false" compartment="m" constant="false" hasOnlySubstanceUnits="false" id="M_3mgcoa_m" name="3-Methylglutaconyl-CoA" fbc:charge="0" />
      <species boundaryCondition="false" compartment="m" constant="false" hasOnlySubstanceUnits="false" id="M_3mhtpp_m" name="3-Methyl-1-hydroxybutyl-ThPP" fbc:charge="0" />
      <species boundaryCondition="false" compartment="c" constant="false" hasOnlySubstanceUnits="false" id="M_3mob_c" name="3-Methyl-2-oxobutanoate" fbc:charge="0" fbc:chemicalFormula="C5H7O3" />
      <species boundaryCondition="false" compartment="h" constant="false" hasOnlySubstanceUnits="false" id="M_3mob_h" name="3-Methyl-2-oxobutanoate" fbc:charge="0" fbc:chemicalFormula="C5H7O3" />
      <species boundaryCondition="false" compartment="m" constant="false" hasOnlySubstanceUnits="false" id="M_3mob_m" name="3-Methyl-2-oxobutanoate" fbc:charge="0" fbc:chemicalFormula="C5H7O3" />
      <species boundaryCondition="false" compartment="c" constant="false" hasOnlySubstanceUnits="false" id="M_3mop_c" name="(S)-3-Methyl-2-oxopentanoate" fbc:charge="0" fbc:chemicalFormula="C6H9O3" />
      <species boundaryCondition="false" compartment="h" constant="false" hasOnlySubstanceUnits="false" id="M_3mop_h" name="(S)-3-Methyl-2-oxopentanoate" fbc:charge="0" fbc:chemicalFormula="C6H9O3" />
      <species boundaryCondition="false" compartment="m" constant="false" hasOnlySubstanceUnits="false" id="M_3mop_m" name="(S)-3-Methyl-2-oxopentanoate" fbc:charge="0" fbc:chemicalFormula="C6H9O3" />
      <species boundaryCondition="false" compartment="c" constant="false" hasOnlySubstanceUnits="false" id="M_3mtpa_c" name="3-(Methylthio)propionic acid" fbc:charge="0" fbc:chemicalFormula="C4H7O2S" />
      <species boundaryCondition="false" compartment="h" constant="false" hasOnlySubstanceUnits="false" id="M_3ocvac11eACP_h" name="3-oxo-cis-vacc-11-enoyl-[acyl-carrier protein]" fbc:charge="0" />
      <species boundaryCondition="false" compartment="m" constant="false" hasOnlySubstanceUnits="false" id="M_3odcoa_m" name="3-Oxodecanoyl-CoA" fbc:charge="0" />
      <species boundaryCondition="false" compartment="x" constant="false" hasOnlySubstanceUnits="false" id="M_3odcoa_x" name="3-Oxodecanoyl-CoA" fbc:charge="0" />
      <species boundaryCondition="false" compartment="m" constant="false" hasOnlySubstanceUnits="false" id="M_3oddcoa_m" name="3-Oxododecanoyl-CoA" fbc:charge="0" />
      <species boundaryCondition="false" compartment="x" constant="false" hasOnlySubstanceUnits="false" id="M_3oddcoa_x" name="3-Oxododecanoyl-CoA" fbc:charge="0" />
      <species boundaryCondition="false" compartment="h" constant="false" hasOnlySubstanceUnits="false" id="M_3oddecACP_h" name="3-Oxododecanoyl-[acyl-carrier protein]" fbc:charge="0" />
      <species boundaryCondition="false" compartment="h" constant="false" hasOnlySubstanceUnits="false" id="M_3odecACP_h" name="3-Oxodecanoyl-[acyl-carrier protein]" fbc:charge="0" />
      <species boundaryCondition="false" compartment="m" constant="false" hasOnlySubstanceUnits="false" id="M_3ohcoa_m" name="3-Oxohexanoyl-CoA" fbc:charge="0" />
      <species boundaryCondition="false" compartment="x" constant="false" hasOnlySubstanceUnits="false" id="M_3ohcoa_x" name="3-Oxohexanoyl-CoA" fbc:charge="0" />
      <species boundaryCondition="false" compartment="m" constant="false" hasOnlySubstanceUnits="false" id="M_3ohdcoa_m" name="3-Oxohexadecanoyl-CoA" fbc:charge="0" />
      <species boundaryCondition="false" compartment="x" constant="false" hasOnlySubstanceUnits="false" id="M_3ohdcoa_x" name="3-Oxohexadecanoyl-CoA" fbc:charge="0" />
      <species boundaryCondition="false" compartment="h" constant="false" hasOnlySubstanceUnits="false" id="M_3ohexACP_h" name="3-Oxohexanoyl-[acyl-carrier protein]" fbc:charge="0" />
      <species boundaryCondition="false" compartment="h" constant="false" hasOnlySubstanceUnits="false" id="M_3omrsACP_h" name="3-Oxotetradecanoyl-[acyl-carrier protein]" fbc:charge="0" />
      <species boundaryCondition="false" compartment="m" constant="false" hasOnlySubstanceUnits="false" id="M_3oocoa_m" name="3-Oxooctanoyl-CoA" fbc:charge="0" />
      <species boundaryCondition="false" compartment="x" constant="false" hasOnlySubstanceUnits="false" id="M_3oocoa_x" name="3-Oxooctanoyl-CoA" fbc:charge="0" />
      <species boundaryCondition="false" compartment="h" constant="false" hasOnlySubstanceUnits="false" id="M_3ooctACP_h" name="3-Oxooctanoyl-[acyl-carrier protein]" fbc:charge="0" />
[truncated: 2,656,076 more chars]
