# Supplementary material for: Do genome-scale models need exact solvers or clearer standards?
Source: Mol Syst Biol. 2015 Oct 14;11(10):831. doi: 10.15252/msb.20156157 (PMC4631202; doi:10.15252/msb.20156157)
Supplement: Supplementary file 2 — Dataset EV1 [file msb0011-0831-sd2.zip › m_model_collection-master/sbml3/iRR1083.xml]

<?xml version='1.0' encoding='UTF-8'?>
<sbml xmlns:fbc="http://www.sbml.org/sbml/level3/version1/fbc/version2" level="3" sboTerm="SBO:0000624" version="1" xmlns="http://www.sbml.org/sbml/level3/version1/core" fbc:required="false">
  <model id="iRR1083" fbc:strict="true">
    <listOfUnitDefinitions>
      <unitDefinition id="mmol_per_gDW_per_hr">
        <listOfUnits>
          <unit exponent="1" kind="mole" multiplier="1" scale="-3" />
          <unit exponent="-1" kind="gram" multiplier="1" scale="0" />
          <unit exponent="-1" kind="second" multiplier="3600" scale="0" />
        </listOfUnits>
      </unitDefinition>
    </listOfUnitDefinitions>
    <fbc:listOfObjectives fbc:activeObjective="obj">
      <fbc:objective fbc:id="obj" fbc:type="maximize">
        <fbc:listOfFluxObjectives>
          <fbc:fluxObjective fbc:coefficient="1" fbc:reaction="R_ST_Biomass_Final" />
        </fbc:listOfFluxObjectives>
      </fbc:objective>
    </fbc:listOfObjectives>
    <listOfParameters>
      <parameter constant="true" id="cobra_default_lb" sboTerm="SBO:0000626" units="mmol_per_gDW_per_hr" value="-1000" />
      <parameter constant="true" id="cobra_default_ub" sboTerm="SBO:0000626" units="mmol_per_gDW_per_hr" value="1000" />
      <parameter constant="true" id="cobra_0_bound" sboTerm="SBO:0000626" units="mmol_per_gDW_per_hr" value="0" />
    </listOfParameters>
    <listOfCompartments>
      <compartment constant="true" id="Cytosol" name="" />
      <compartment constant="true" id="Extra_organism" name="" />
    </listOfCompartments>
    <listOfSpecies>
      <species boundaryCondition="false" compartment="Cytosol" constant="false" hasOnlySubstanceUnits="false" id="M_10fthf_c" name="M_10_Formyltetrahydrofolate_C20H21N7O7" fbc:charge="-2" />
      <species boundaryCondition="false" compartment="Cytosol" constant="false" hasOnlySubstanceUnits="false" id="M_12dgr2_ST_c" name="M_1_2_diacylglycerol__S_typhimurium__C1752H3330O250" fbc:charge="0" />
      <species boundaryCondition="false" compartment="Cytosol" constant="false" hasOnlySubstanceUnits="false" id="M_12ppd_S_c" name="M__S__Propane_1_2_diol_C3H8O2" fbc:charge="0" />
      <species boundaryCondition="false" compartment="Extra_organism" constant="false" hasOnlySubstanceUnits="false" id="M_12ppd_S_e" name="M__S__Propane_1_2_diol_C3H8O2" fbc:charge="0" />
      <species boundaryCondition="false" compartment="Cytosol" constant="false" hasOnlySubstanceUnits="false" id="M_13dpg_c" name="M_3_Phospho_D_glyceroyl_phosphate_C3H4O10P2" fbc:charge="-4" />
      <species boundaryCondition="false" compartment="Cytosol" constant="false" hasOnlySubstanceUnits="false" id="M_15dap_c" name="M_1_5_Diaminopentane_C5H16N2" fbc:charge="2" />
      <species boundaryCondition="false" compartment="Extra_organism" constant="false" hasOnlySubstanceUnits="false" id="M_15dap_e" name="M_1_5_Diaminopentane_C5H16N2" fbc:charge="2" />
      <species boundaryCondition="false" compartment="Cytosol" constant="false" hasOnlySubstanceUnits="false" id="M_1pyr5c_c" name="M_1_Pyrroline_5_carboxylate_C5H6NO2" fbc:charge="-1" />
      <species boundaryCondition="false" compartment="Cytosol" constant="false" hasOnlySubstanceUnits="false" id="M_23camp_c" name="M_2__3__Cyclic_AMP_C10H11N5O6P" fbc:charge="-1" />
      <species boundaryCondition="false" compartment="Cytosol" constant="false" hasOnlySubstanceUnits="false" id="M_23ccmp_c" name="M_2__3__Cyclic_CMP_C9H11N3O7P" fbc:charge="-1" />
      <species boundaryCondition="false" compartment="Cytosol" constant="false" hasOnlySubstanceUnits="false" id="M_23cgmp_c" name="M_2__3__Cyclic_GMP_C10H11N5O7P" fbc:charge="-1" />
      <species boundaryCondition="false" compartment="Cytosol" constant="false" hasOnlySubstanceUnits="false" id="M_23cump_c" name="M_2__3__Cyclic_UMP_C9H10N2O8P" fbc:charge="-1" />
      <species boundaryCondition="false" compartment="Cytosol" constant="false" hasOnlySubstanceUnits="false" id="M_23ddhb_c" name="M_2_3_Dihydro_2_3_dihydroxybenzoate_C7H7O4" fbc:charge="-1" />
      <species boundaryCondition="false" compartment="Cytosol" constant="false" hasOnlySubstanceUnits="false" id="M_23dhb_c" name="M_2_3_Dihydroxybenzoate_C7H5O4" fbc:charge="-1" />
      <species boundaryCondition="false" compartment="Cytosol" constant="false" hasOnlySubstanceUnits="false" id="M_23dhba_c" name="M__2_3_Dihydroxybenzoyl_adenylate_C17H17N5O10P" fbc:charge="-1" />
      <species boundaryCondition="false" compartment="Cytosol" constant="false" hasOnlySubstanceUnits="false" id="M_23dhdp_c" name="M_2_3_Dihydrodipicolinate_C7H5NO4" fbc:charge="-2" />
      <species boundaryCondition="false" compartment="Cytosol" constant="false" hasOnlySubstanceUnits="false" id="M_23dhmb_c" name="M__R__2_3_Dihydroxy_3_methylbutanoate_C5H9O4" fbc:charge="-1" />
      <species boundaryCondition="false" compartment="Cytosol" constant="false" hasOnlySubstanceUnits="false" id="M_23dhmp_c" name="M__R__2_3_Dihydroxy_3_methylpentanoate_C6H11O4" fbc:charge="-1" />
      <species boundaryCondition="false" compartment="Cytosol" constant="false" hasOnlySubstanceUnits="false" id="M_23doguln_c" name="M_2_3_Dioxo_L_gulonate_C6H7O7" fbc:charge="-1" />
      <species boundaryCondition="false" compartment="Cytosol" constant="false" hasOnlySubstanceUnits="false" id="M_24dhhed_c" name="M_2_4_Dihydroxyhept_2_enedioate_C7H8O6" fbc:charge="-2" />
      <species boundaryCondition="false" compartment="Cytosol" constant="false" hasOnlySubstanceUnits="false" id="M_25aics_c" name="M__S__2_5_Amino_1__5_phospho_D_ribosyl_imidazole_4_carboxamidosuccinate_C13H15N4O12P" fbc:charge="-4" />
      <species boundaryCondition="false" compartment="Cytosol" constant="false" hasOnlySubstanceUnits="false" id="M_25dhpp_c" name="M_2_5_Diamino_6_hydroxy_4__5__phosphoribosylamino__pyrimidine_C9H14N5O8P" fbc:charge="-2" />
      <species boundaryCondition="false" compartment="Cytosol" constant="false" hasOnlySubstanceUnits="false" id="M_25dkglcn_c" name="M_2_5_diketo_D_gluconate_C6H7O7" fbc:charge="-1" />
      <species boundaryCondition="false" compartment="Cytosol" constant="false" hasOnlySubstanceUnits="false" id="M_26dap_LL_c" name="M_LL_2_6_Diaminoheptanedioate_C7H14N2O4" fbc:charge="0" />
      <species boundaryCondition="false" compartment="Cytosol" constant="false" hasOnlySubstanceUnits="false" id="M_26dap_M_c" name="M_meso_2_6_Diaminoheptanedioate_C7H14N2O4" fbc:charge="0" />
      <species boundaryCondition="false" compartment="Extra_organism" constant="false" hasOnlySubstanceUnits="false" id="M_26dap_M_e" name="M_meso_2_6_Diaminoheptanedioate_C7H14N2O4" fbc:charge="0" />
      <species boundaryCondition="false" compartment="Cytosol" constant="false" hasOnlySubstanceUnits="false" id="M_2aeppn_c" name="M__2_Aminoethyl_phosphonate_C2H7NO3P" fbc:charge="-1" />
      <species boundaryCondition="false" compartment="Extra_organism" constant="false" hasOnlySubstanceUnits="false" id="M_2aeppn_e" name="M__2_Aminoethyl_phosphonate_C2H7NO3P" fbc:charge="-1" />
      <species boundaryCondition="false" compartment="Cytosol" constant="false" hasOnlySubstanceUnits="false" id="M_2ahbut_c" name="M__S__2_Aceto_2_hydroxybutanoate_C6H9O4" fbc:charge="-1" />
      <species boundaryCondition="false" compartment="Cytosol" constant="false" hasOnlySubstanceUnits="false" id="M_2ahhmd_c" name="M_2_Amino_4_hydroxy_6_hydroxymethyl_7_8_dihydropteridine_diphosphate_C7H8N5O8P2" fbc:charge="-3" />
      <species boundaryCondition="false" compartment="Cytosol" constant="false" hasOnlySubstanceUnits="false" id="M_2ahhmp_c" name="M_2_Amino_4_hydroxy_6_hydroxymethyl_7_8_dihydropteridine_C7H9N5O2" fbc:charge="0" />
      <species boundaryCondition="false" compartment="Cytosol" constant="false" hasOnlySubstanceUnits="false" id="M_2aobut_c" name="M_L_2_Amino_3_oxobutanoate_C4H7NO3" fbc:charge="0" />
      <species boundaryCondition="false" compartment="Cytosol" constant="false" hasOnlySubstanceUnits="false" id="M_2cpr5p_c" name="M_1__2_Carboxyphenylamino__1_deoxy_D_ribulose_5_phosphate_C12H13NO9P" fbc:charge="-3" />
      <species boundaryCondition="false" compartment="Cytosol" constant="false" hasOnlySubstanceUnits="false" id="M_2dda7p_c" name="M_2_Dehydro_3_deoxy_D_arabino_heptonate_7_phosphate_C7H10O10P" fbc:charge="-3" />
      <species boundaryCondition="false" compartment="Cytosol" constant="false" hasOnlySubstanceUnits="false" id="M_2ddg6p_c" name="M_2_Dehydro_3_deoxy_D_gluconate_6_phosphate_C6H8O9P" fbc:charge="-3" />
      <species boundaryCondition="false" compartment="Cytosol" constant="false" hasOnlySubstanceUnits="false" id="M_2ddglcn_c" name="M_2_Dehydro_3_deoxy_D_gluconate_C6H9O6" fbc:charge="-1" />
      <species boundaryCondition="false" compartment="Extra_organism" constant="false" hasOnlySubstanceUnits="false" id="M_2ddglcn_e" name="M_2_Dehydro_3_deoxy_D_gluconate_C6H9O6" fbc:charge="-1" />
      <species boundaryCondition="false" compartment="Cytosol" constant="false" hasOnlySubstanceUnits="false" id="M_2dh3dgal6p_c" name="M_2_Dehydro_3_deoxy_D_galactonate_6_phosphate_C6H8O9P" fbc:charge="-3" />
      <species boundaryCondition="false" compartment="Cytosol" constant="false" hasOnlySubstanceUnits="false" id="M_2dh3dgal_c" name="M_2_Dehydro_3_deoxy_D_galactonate_C6H9O6" fbc:charge="-1" />
      <species boundaryCondition="false" compartment="Cytosol" constant="false" hasOnlySubstanceUnits="false" id="M_2dhglcn_c" name="M_2_Dehydro_D_gluconate_C6H9O7" fbc:charge="-1" />
      <species boundaryCondition="false" compartment="Cytosol" constant="false" hasOnlySubstanceUnits="false" id="M_2dhguln_c" name="M_2_Dehydro_L_gulonate_C6H9O7" fbc:charge="-1" />
      <species boundaryCondition="false" compartment="Cytosol" constant="false" hasOnlySubstanceUnits="false" id="M_2dhp_c" name="M_2_Dehydropantoate_C6H9O4" fbc:charge="-1" />
      <species boundaryCondition="false" compartment="Cytosol" constant="false" hasOnlySubstanceUnits="false" id="M_2dmmq8_c" name="M_2_Demethylmenaquinone_8_C50H70O2" fbc:charge="0" />
      <species boundaryCondition="false" compartment="Cytosol" constant="false" hasOnlySubstanceUnits="false" id="M_2dmmql8_c" name="M_2_Demethylmenaquinol_8_C50H72O2" fbc:charge="0" />
      <species boundaryCondition="false" compartment="Cytosol" constant="false" hasOnlySubstanceUnits="false" id="M_2dr1p_c" name="M_2_Deoxy_D_ribose_1_phosphate_C5H9O7P" fbc:charge="-2" />
      <species boundaryCondition="false" compartment="Cytosol" constant="false" hasOnlySubstanceUnits="false" id="M_2dr5p_c" name="M_2_Deoxy_D_ribose_5_phosphate_C5H9O7P" fbc:charge="-2" />
      <species boundaryCondition="false" compartment="Cytosol" constant="false" hasOnlySubstanceUnits="false" id="M_2h3opp_c" name="M_2_Hydroxy_3_oxopropanoate_C3H3O4" fbc:charge="-1" />
      <species boundaryCondition="false" compartment="Cytosol" constant="false" hasOnlySubstanceUnits="false" id="M_2hh24dd_c" name="M_2_Hydroxyhepta_2_4_dienedioate_C7H6O5" fbc:charge="-2" />
      <species boundaryCondition="false" compartment="Cytosol" constant="false" hasOnlySubstanceUnits="false" id="M_2ins_c" name="M_2_Inosose_C6H10O6" fbc:charge="0" />
      <species boundaryCondition="false" compartment="Cytosol" constant="false" hasOnlySubstanceUnits="false" id="M_2ippm_c" name="M_2_Isopropylmaleate_C7H8O4" fbc:charge="-2" />
      <species boundaryCondition="false" compartment="Cytosol" constant="false" hasOnlySubstanceUnits="false" id="M_2kmb_c" name="M_2_keto_4_methylthiobutyrate_C5H7O3S" fbc:charge="-1" />
      <species boundaryCondition="false" compartment="Cytosol" constant="false" hasOnlySubstanceUnits="false" id="M_2mahmp_c" name="M_2_Methyl_4_amino_5_hydroxymethylpyrimidine_diphosphate_C6H8N3O7P2" fbc:charge="-3" />
      <species boundaryCondition="false" compartment="Cytosol" constant="false" hasOnlySubstanceUnits="false" id="M_2mcacn_c" name="M_cis_2_Methylaconitate_C7H5O6" fbc:charge="-3" />
      <species boundaryCondition="false" compartment="Cytosol" constant="false" hasOnlySubstanceUnits="false" id="M_2mcit_c" name="M_2_Hydroxybutane_1_2_3_tricarboxylate_C7H7O7" fbc:charge="-3" />
      <species boundaryCondition="false" compartment="Cytosol" constant="false" hasOnlySubstanceUnits="false" id="M_2me4p_c" name="M_2_C_methyl_D_erythritol_4_phosphate_C5H11O7P" fbc:charge="-2" />
      <species boundaryCondition="false" compartment="Cytosol" constant="false" hasOnlySubstanceUnits="false" id="M_2mecdp_c" name="M_2_C_methyl_D_erythritol_2_4_cyclodiphosphate_C5H10O9P2" fbc:charge="-2" />
      <species boundaryCondition="false" compartment="Cytosol" constant="false" hasOnlySubstanceUnits="false" id="M_2mop_c" name="M_2_Methyl_3_oxopropanoate_C4H5O3" fbc:charge="-1" />
      <species boundaryCondition="false" compartment="Cytosol" constant="false" hasOnlySubstanceUnits="false" id="M_2obut_c" name="M_2_Oxobutanoate_C4H5O3" fbc:charge="-1" />
      <species boundaryCondition="false" compartment="Cytosol" constant="false" hasOnlySubstanceUnits="false" id="M_2oh3d_c" name="M_2_Oxohept_3_ene_1_7_dioate_C7H6O5" fbc:charge="-2" />
      <species boundaryCondition="false" compartment="Cytosol" constant="false" hasOnlySubstanceUnits="false" id="M_2ohph_c" name="M_2_Octaprenyl_6_hydroxyphenol_C46H70O2" fbc:charge="0" />
      <species boundaryCondition="false" compartment="Cytosol" constant="false" hasOnlySubstanceUnits="false" id="M_2ombzl_c" name="M_2_Octaprenyl_6_methoxy_1_4_benzoquinol_C47H72O3" fbc:charge="0" />
      <species boundaryCondition="false" compartment="Cytosol" constant="false" hasOnlySubstanceUnits="false" id="M_2omhmbl_c" name="M_2_Octaprenyl_3_methyl_5_hydroxy_6_methoxy_1_4_benzoquinol_C48H74O4" fbc:charge="0" />
      <species boundaryCondition="false" compartment="Cytosol" constant="false" hasOnlySubstanceUnits="false" id="M_2ommbl_c" name="M_2_Octaprenyl_3_methyl_6_methoxy__1_4_benzoquinol_C48H74O3" fbc:charge="0" />
      <species boundaryCondition="false" compartment="Cytosol" constant="false" hasOnlySubstanceUnits="false" id="M_2omph_c" name="M_2_Octaprenyl_6_methoxyphenol_C47H72O2" fbc:charge="0" />
      <species boundaryCondition="false" compartment="Cytosol" constant="false" hasOnlySubstanceUnits="false" id="M_2oph_c" name="M_2_Octaprenylphenol_C46H70O" fbc:charge="0" />
      <species boundaryCondition="false" compartment="Cytosol" constant="false" hasOnlySubstanceUnits="false" id="M_2p4c2me_c" name="M_2_phospho_4__cytidine_5__diphospho__2_C_methyl_D_erythritol_C14H22N3O17P3" fbc:charge="-4" />
      <species boundaryCondition="false" compartment="Cytosol" constant="false" hasOnlySubstanceUnits="false" id="M_2pg_c" name="M_D_Glycerate_2_phosphate_C3H4O7P" fbc:charge="-3" />
      <species boundaryCondition="false" compartment="Extra_organism" constant="false" hasOnlySubstanceUnits="false" id="M_2pg_e" name="M_D_Glycerate_2_phosphate_C3H4O7P" fbc:charge="-3" />
      <species boundaryCondition="false" compartment="Cytosol" constant="false" hasOnlySubstanceUnits="false" id="M_2pglyc_c" name="M_2_Phosphoglycolate_C2H2O6P" fbc:charge="-3" />
      <species boundaryCondition="false" compartment="Cytosol" constant="false" hasOnlySubstanceUnits="false" id="M_2shchc_c" name="M_2_Succinyl_6_hydroxy_2_4_cyclohexadiene_1_carboxylate_C11H10O6" fbc:charge="-2" />
      <species boundaryCondition="false" compartment="Cytosol" constant="false" hasOnlySubstanceUnits="false" id="M_34dhpha_c" name="M_3_4_Dihydroxyphenylacetate_C8H7O4" fbc:charge="-1" />
      <species boundaryCondition="false" compartment="Cytosol" constant="false" hasOnlySubstanceUnits="false" id="M_34hpp_c" name="M_3__4_Hydroxyphenyl_pyruvate_C9H7O4" fbc:charge="-1" />
      <species boundaryCondition="false" compartment="Cytosol" constant="false" hasOnlySubstanceUnits="false" id="M_36dahx_c" name="M__3S__3_6_Diaminohexanoate_C6H15N2O2" fbc:charge="1" />
      <species boundaryCondition="false" compartment="Cytosol" constant="false" hasOnlySubstanceUnits="false" id="M_3amp_c" name="M_3__AMP_C10H12N5O7P" fbc:charge="-2" />
      <species boundaryCondition="false" compartment="Cytosol" constant="false" hasOnlySubstanceUnits="false" id="M_3c2hmp_c" name="M_3_Carboxy_2_hydroxy_4_methylpentanoate_C7H10O5" fbc:charge="-2" />
      <species boundaryCondition="false" compartment="Cytosol" constant="false" hasOnlySubstanceUnits="false" id="M_3c3hmp_c" name="M_3_Carboxy_3_hydroxy_4_methylpentanoate_C7H10O5" fbc:charge="-2" />
      <species boundaryCondition="false" compartment="Cytosol" constant="false" hasOnlySubstanceUnits="false" id="M_3c4mop_c" name="M_3_Carboxy_4_methyl_2_oxopentanoate_C7H8O5" fbc:charge="-2" />
      <species boundaryCondition="false" compartment="Cytosol" constant="false" hasOnlySubstanceUnits="false" id="M_3cmp_c" name="M_3__CMP_C9H12N3O8P" fbc:charge="-2" />
      <species boundaryCondition="false" compartment="Cytosol" constant="false" hasOnlySubstanceUnits="false" id="M_3dgulnp_c" name="M_3_keto_L_gulonate_6_phosphate_C6H8O10P" fbc:charge="-3" />
      <species boundaryCondition="false" compartment="Cytosol" constant="false" hasOnlySubstanceUnits="false" id="M_3dhguln_c" name="M_3_Dehydro_L_gulonate_C6H9O7" fbc:charge="-1" />
      <species boundaryCondition="false" compartment="Cytosol" constant="false" hasOnlySubstanceUnits="false" id="M_3dhq_c" name="M_3_Dehydroquinate_C7H9O6" fbc:charge="-1" />
      <species boundaryCondition="false" compartment="Cytosol" constant="false" hasOnlySubstanceUnits="false" id="M_3dhsk_c" name="M_3_Dehydroshikimate_C7H7O5" fbc:charge="-1" />
      <species boundaryCondition="false" compartment="Cytosol" constant="false" hasOnlySubstanceUnits="false" id="M_3gmp_c" name="M_Guanosine_3__phosphate_C10H12N5O8P" fbc:charge="-2" />
      <species boundaryCondition="false" compartment="Cytosol" constant="false" hasOnlySubstanceUnits="false" id="M_3hmp_c" name="M_3_Hydroxy_2_methylpropanoate_C4H7O3" fbc:charge="-1" />
      <species boundaryCondition="false" compartment="Cytosol" constant="false" hasOnlySubstanceUnits="false" id="M_3htdACP_c" name="M__3R__3_Hydroxytetradecanoyl_acyl_carrier_protein_C14H27O2X" fbc:charge="0" />
      <species boundaryCondition="false" compartment="Cytosol" constant="false" hasOnlySubstanceUnits="false" id="M_3ig3p_c" name="M_C___3_Indolyl__glycerol_3_phosphate_C11H12NO6P" fbc:charge="-2" />
      <species boundaryCondition="false" compartment="Cytosol" constant="false" hasOnlySubstanceUnits="false" id="M_3mob_c" name="M_3_Methyl_2_oxobutanoate_C5H7O3" fbc:charge="-1" />
      <species boundaryCondition="false" compartment="Cytosol" constant="false" hasOnlySubstanceUnits="false" id="M_3mop_c" name="M__S__3_Methyl_2_oxopentanoate_C6H9O3" fbc:charge="-1" />
      <species boundaryCondition="false" compartment="Cytosol" constant="false" hasOnlySubstanceUnits="false" id="M_3ophb_c" name="M_3_Octaprenyl_4_hydroxybenzoate_C47H69O3" fbc:charge="-1" />
      <species boundaryCondition="false" compartment="Cytosol" constant="false" hasOnlySubstanceUnits="false" id="M_3pg_c" name="M_3_Phospho_D_glycerate_C3H4O7P" fbc:charge="-3" />
      <species boundaryCondition="false" compartment="Extra_organism" constant="false" hasOnlySubstanceUnits="false" id="M_3pg_e" name="M_3_Phospho_D_glycerate_C3H4O7P" fbc:charge="-3" />
      <species boundaryCondition="false" compartment="Cytosol" constant="false" hasOnlySubstanceUnits="false" id="M_3php_c" name="M_3_Phosphohydroxypyruvate_C3H2O7P" fbc:charge="-3" />
      <species boundaryCondition="false" compartment="Cytosol" constant="false" hasOnlySubstanceUnits="false" id="M_3psme_c" name="M_5_O__1_Carboxyvinyl__3_phosphoshikimate_C10H9O10P" fbc:charge="-4" />
      <species boundaryCondition="false" compartment="Cytosol" constant="false" hasOnlySubstanceUnits="false" id="M_3ump_c" name="M_3__UMP_C9H11N2O9P" fbc:charge="-2" />
      <species boundaryCondition="false" compartment="Cytosol" constant="false" hasOnlySubstanceUnits="false" id="M_4abut_c" name="M_4_Aminobutanoate_C4H9NO2" fbc:charge="0" />
      <species boundaryCondition="false" compartment="Extra_organism" constant="false" hasOnlySubstanceUnits="false" id="M_4abut_e" name="M_4_Aminobutanoate_C4H9NO2" fbc:charge="0" />
      <species boundaryCondition="false" compartment="Cytosol" constant="false" hasOnlySubstanceUnits="false" id="M_4abutn_c" name="M_4_Aminobutanal_C4H10NO" fbc:charge="1" />
      <species boundaryCondition="false" compartment="Cytosol" constant="false" hasOnlySubstanceUnits="false" id="M_4abz_c" name="M_4_Aminobenzoate_C7H6NO2" fbc:charge="-1" />
      <species boundaryCondition="false" compartment="Cytosol" constant="false" hasOnlySubstanceUnits="false" id="M_4adcho_c" name="M_4_amino_4_deoxychorismate_C10H10NO5" fbc:charge="-1" />
      <species boundaryCondition="false" compartment="Cytosol" constant="false" hasOnlySubstanceUnits="false" id="M_4ahmmp_c" name="M_4_Amino_5_hydroxymethyl_2_methylpyrimidine_C6H9N3O" fbc:charge="0" />
      <species boundaryCondition="false" compartment="Cytosol" constant="false" hasOnlySubstanceUnits="false" id="M_4ampm_c" name="M_4_Amino_2_methyl_5_phosphomethylpyrimidine_C6H8N3O4P" fbc:charge="-2" />
      <species boundaryCondition="false" compartment="Cytosol" constant="false" hasOnlySubstanceUnits="false" id="M_4c2me_c" name="M_4__cytidine_5__diphospho__2_C_methyl_D_erythritol_C14H23N3O14P2" fbc:charge="-2" />
      <species boundaryCondition="false" compartment="Cytosol" constant="false" hasOnlySubstanceUnits="false" id="M_4hba_c" name="M_4_Hydroxy_benzyl_alcohol_C7H8O2" fbc:charge="0" />
      <species boundaryCondition="false" compartment="Cytosol" constant="false" hasOnlySubstanceUnits="false" id="M_4hbz_c" name="M_4_Hydroxybenzoate_C7H5O3" fbc:charge="-1" />
      <species boundaryCondition="false" compartment="Cytosol" constant="false" hasOnlySubstanceUnits="false" id="M_4hphac_c" name="M_4_Hydroxyphenylacetate_C8H7O3" fbc:charge="-1" />
      <species boundaryCondition="false" compartment="Extra_organism" constant="false" hasOnlySubstanceUnits="false" id="M_4hphac_e" name="M_4_Hydroxyphenylacetate_C8H7O3" fbc:charge="-1" />
      <species boundaryCondition="false" compartment="Cytosol" constant="false" hasOnlySubstanceUnits="false" id="M_4hthr_c" name="M_4_Hydroxy_L_threonine_C4H9NO4" fbc:charge="0" />
      <species boundaryCondition="false" compartment="Cytosol" constant="false" hasOnlySubstanceUnits="false" id="M_4izp_c" name="M_4_Imidazolone_5_propanoate_C6H7N2O3" fbc:charge="-1" />
      <species boundaryCondition="false" compartment="Cytosol" constant="false" hasOnlySubstanceUnits="false" id="M_4mhetz_c" name="M_4_Methyl_5__2_hydroxyethyl__thiazole_C6H9NOS" fbc:charge="0" />
      <species boundaryCondition="false" compartment="Cytosol" constant="false" hasOnlySubstanceUnits="false" id="M_4mop_c" name="M_4_Methyl_2_oxopentanoate_C6H9O3" fbc:charge="-1" />
      <species boundaryCondition="false" compartment="Cytosol" constant="false" hasOnlySubstanceUnits="false" id="M_4mpetz_c" name="M_4_Methyl_5__2_phosphoethyl__thiazole_C6H8NO4PS" fbc:charge="-2" />
      <species boundaryCondition="false" compartment="Cytosol" constant="false" hasOnlySubstanceUnits="false" id="M_4pasp_c" name="M_4_Phospho_L_aspartate_C4H6NO7P" fbc:charge="-2" />
      <species boundaryCondition="false" compartment="Cytosol" constant="false" hasOnlySubstanceUnits="false" id="M_4per_c" name="M_4_Phospho_D_erythronate_C4H6O8P" fbc:charge="-3" />
      <species boundaryCondition="false" compartment="Cytosol" constant="false" hasOnlySubstanceUnits="false" id="M_4ppan_c" name="M_D_4__Phosphopantothenate_C9H15NO8P" fbc:charge="-3" />
      <species boundaryCondition="false" compartment="Cytosol" constant="false" hasOnlySubstanceUnits="false" id="M_4ppcys_c" name="M_N___R__4_Phosphopantothenoyl__L_cysteine_C12H20N2O9PS" fbc:charge="-3" />
      <species boundaryCondition="false" compartment="Cytosol" constant="false" hasOnlySubstanceUnits="false" id="M_4r5au_c" name="M_4__1_D_Ribitylamino__5_aminouracil_C9H16N4O6" fbc:charge="0" />
      <species boundaryCondition="false" compartment="Cytosol" constant="false" hasOnlySubstanceUnits="false" id="M_5aizc_c" name="M_5_amino_1__5_phospho_D_ribosyl_imidazole_4_carboxylate_C9H11N3O9P" fbc:charge="-3" />
      <species boundaryCondition="false" compartment="Cytosol" constant="false" hasOnlySubstanceUnits="false" id="M_5aop_c" name="M_5_Amino_4_oxopentanoate_C5H9NO3" fbc:charge="0" />
      <species boundaryCondition="false" compartment="Cytosol" constant="false" hasOnlySubstanceUnits="false" id="M_5aprbu_c" name="M_5_Amino_6__5__phosphoribitylamino_uracil_C9H15N4O9P" fbc:charge="-2" />
      <species boundaryCondition="false" compartment="Cytosol" constant="false" hasOnlySubstanceUnits="false" id="M_5apru_c" name="M_5_Amino_6__5__phosphoribosylamino_uracil_C9H13N4O9P" fbc:charge="-2" />
      <species boundaryCondition="false" compartment="Cytosol" constant="false" hasOnlySubstanceUnits="false" id="M_5caiz_c" name="M_5_phosphoribosyl_5_carboxyaminoimidazole_C9H11N3O9P" fbc:charge="-3" />
      <species boundaryCondition="false" compartment="Cytosol" constant="false" hasOnlySubstanceUnits="false" id="M_5cmhm_c" name="M_5_Carboxymethyl_2_hydroxymuconate_C8H5O7" fbc:charge="-3" />
      <species boundaryCondition="false" compartment="Cytosol" constant="false" hasOnlySubstanceUnits="false" id="M_5cmhmsa_c" name="M_5_Carboxymethyl_2_hydroxymuconate_semialdehyde_C8H6O6" fbc:charge="-2" />
      <species boundaryCondition="false" compartment="Cytosol" constant="false" hasOnlySubstanceUnits="false" id="M_5cohe_c" name="M_5_Carboxy_2_oxohept_3_enedioate_C8H5O7" fbc:charge="-3" />
      <species boundaryCondition="false" compartment="Cytosol" constant="false" hasOnlySubstanceUnits="false" id="M_5d4dglcr_c" name="M_5_Dehydro_4_deoxy_D_glucarate_C6H6O7" fbc:charge="-2" />
      <species boundaryCondition="false" compartment="Cytosol" constant="false" hasOnlySubstanceUnits="false" id="M_5dglcn_c" name="M_5_Dehydro_D_gluconate_C6H9O7" fbc:charge="-1" />
      <species boundaryCondition="false" compartment="Cytosol" constant="false" hasOnlySubstanceUnits="false" id="M_5drib_c" name="M_5__deoxyribose_C5H10O4" fbc:charge="0" />
      <species boundaryCondition="false" compartment="Cytosol" constant="false" hasOnlySubstanceUnits="false" id="M_5mdr1p_c" name="M_5_Methylthio_5_deoxy_D_ribose_1_phosphate_C6H11O7PS" fbc:charge="-2" />
      <species boundaryCondition="false" compartment="Cytosol" constant="false" hasOnlySubstanceUnits="false" id="M_5mdru1p_c" name="M_5_Methylthio_5_deoxy_D_ribulose_1_phosphate_C6H11O7PS" fbc:charge="-2" />
      <species boundaryCondition="false" compartment="Cytosol" constant="false" hasOnlySubstanceUnits="false" id="M_5mta_c" name="M_5_Methylthioadenosine_C11H15N5O3S" fbc:charge="0" />
      <species boundaryCondition="false" compartment="Cytosol" constant="false" hasOnlySubstanceUnits="false" id="M_5mthf_c" name="M_5_Methyltetrahydrofolate_C20H24N7O6" fbc:charge="-1" />
      <species boundaryCondition="false" compartment="Cytosol" constant="false" hasOnlySubstanceUnits="false" id="M_5mthglu_c" name="M_5_Methyltetrahydropteroyltri_L_glutamate_C25H34N8O12" fbc:charge="-2" />
      <species boundaryCondition="false" compartment="Cytosol" constant="false" hasOnlySubstanceUnits="false" id="M_5mtr_c" name="M_5_Methylthio_D_ribose_C6H12O4S" fbc:charge="0" />
      <species boundaryCondition="false" compartment="Cytosol" constant="false" hasOnlySubstanceUnits="false" id="M_5prdmbz_c" name="M_N1__5_Phospho_alpha_D_ribosyl__5_6_dimethylbenzimidazole_C14H17N2O7P" fbc:charge="-2" />
      <species boundaryCondition="false" compartment="Cytosol" constant="false" hasOnlySubstanceUnits="false" id="M_6pgc_c" name="M_6_Phospho_D_gluconate_C6H10O10P" fbc:charge="-3" />
      <species boundaryCondition="false" compartment="Cytosol" constant="false" hasOnlySubstanceUnits="false" id="M_6pgg_c" name="M_6_Phospho_beta_D_glucosyl__1_4__D_glucose_C12H21O14P" fbc:charge="-2" />
      <species boundaryCondition="false" compartment="Cytosol" constant="false" hasOnlySubstanceUnits="false" id="M_6pgl_c" name="M_6_phospho_D_glucono_1_5_lactone_C6H9O9P" fbc:charge="-2" />
      <species boundaryCondition="false" compartment="Cytosol" constant="false" hasOnlySubstanceUnits="false" id="M_6pthp_c" name="M_6_Pyruvoyl_5_6_7_8_tetrahydropterin_C9H11N5O3" fbc:charge="0" />
      <species boundaryCondition="false" compartment="Cytosol" constant="false" hasOnlySubstanceUnits="false" id="M_8aonn_c" name="M_8_Amino_7_oxononanoate_C9H17NO3" fbc:charge="0" />
      <species boundaryCondition="false" compartment="Cytosol" constant="false" hasOnlySubstanceUnits="false" id="M_ACP_c" name="M_acyl_carrier_protein_HX" fbc:charge="0" />
      <species boundaryCondition="false" compartment="Cytosol" constant="false" hasOnlySubstanceUnits="false" id="M_L_alagly_c" name="M_L_alanylglycine_C5H10N2O3" fbc:charge="0" />
      <species boundaryCondition="false" compartment="Extra_organism" constant="false" hasOnlySubstanceUnits="false" id="M_L_alagly_e" name="M_L_alanylglycine_C5H10N2O3" fbc:charge="0" />
      <species boundaryCondition="false" compartment="Cytosol" constant="false" hasOnlySubstanceUnits="false" id="M_N1aspmd_c" name="M_N1_Acetylspermidine_C9H23N3O" fbc:charge="2" />
      <species boundaryCondition="false" compartment="Cytosol" constant="false" hasOnlySubstanceUnits="false" id="M_N8aspmd_c" name="M_N8_Acetylspermidine_C9H23N3O" fbc:charge="2" />
      <species boundaryCondition="false" compartment="Cytosol" constant="false" hasOnlySubstanceUnits="false" id="M_acACP_c" name="M_Acetyl_ACP_C2H3OX" fbc:charge="0" />
      <species boundaryCondition="false" compartment="Cytosol" constant="false" hasOnlySubstanceUnits="false" id="M_ac_c" name="M_Acetate_C2H3O2" fbc:charge="-1" />
      <species boundaryCondition="false" compartment="Extra_organism" constant="false" hasOnlySubstanceUnits="false" id="M_ac_e" name="M_Acetate_C2H3O2" fbc:charge="-1" />
      <species boundaryCondition="false" compartment="Cytosol" constant="false" hasOnlySubstanceUnits="false" id="M_acald_c" name="M_Acetaldehyde_C2H4O" fbc:charge="0" />
      <species boundaryCondition="false" compartment="Extra_organism" constant="false" hasOnlySubstanceUnits="false" id="M_acald_e" name="M_Acetaldehyde_C2H4O" fbc:charge="0" />
      <species boundaryCondition="false" compartment="Cytosol" constant="false" hasOnlySubstanceUnits="false" id="M_accoa_c" name="M_Acetyl_CoA_C23H34N7O17P3S" fbc:charge="-4" />
      <species boundaryCondition="false" compartment="Cytosol" constant="false" hasOnlySubstanceUnits="false" id="M_acg5p_c" name="M_N_Acetyl_L_glutamyl_5_phosphate_C7H9NO8P" fbc:charge="-3" />
      <species boundaryCondition="false" compartment="Cytosol" constant="false" hasOnlySubstanceUnits="false" id="M_acg5sa_c" name="M_N_Acetyl_L_glutamate_5_semialdehyde_C7H10NO4" fbc:charge="-1" />
      <species boundaryCondition="false" compartment="Cytosol" constant="false" hasOnlySubstanceUnits="false" id="M_acgam1p_c" name="M_N_Acetyl_D_glucosamine_1_phosphate_C8H14NO9P" fbc:charge="-2" />
      <species boundaryCondition="false" compartment="Cytosol" constant="false" hasOnlySubstanceUnits="false" id="M_acgam6p_c" name="M_N_Acetyl_D_glucosamine_6_phosphate_C8H14NO9P" fbc:charge="-2" />
      <species boundaryCondition="false" compartment="Cytosol" constant="false" hasOnlySubstanceUnits="false" id="M_acgam_c" name="M_N_Acetyl_D_glucosamine_C8H15NO6" fbc:charge="0" />
      <species boundaryCondition="false" compartment="Extra_organism" constant="false" hasOnlySubstanceUnits="false" id="M_acgam_e" name="M_N_Acetyl_D_glucosamine_C8H15NO6" fbc:charge="0" />
      <species boundaryCondition="false" compartment="Cytosol" constant="false" hasOnlySubstanceUnits="false" id="M_acglu_c" name="M_N_Acetyl_L_glutamate_C7H9NO5" fbc:charge="-2" />
      <species boundaryCondition="false" compartment="Cytosol" constant="false" hasOnlySubstanceUnits="false" id="M_acmana_c" name="M_N_Acetyl_D_mannosamine_C8H15NO6" fbc:charge="0" />
      <species boundaryCondition="false" compartment="Extra_organism" constant="false" hasOnlySubstanceUnits="false" id="M_acmana_e" name="M_N_Acetyl_D_mannosamine_C8H15NO6" fbc:charge="0" />
      <species boundaryCondition="false" compartment="Cytosol" constant="false" hasOnlySubstanceUnits="false" id="M_acmanap_c" name="M_N_Acetyl_D_mannosamine_6_phosphate_C8H14NO9P" fbc:charge="-2" />
      <species boundaryCondition="false" compartment="Cytosol" constant="false" hasOnlySubstanceUnits="false" id="M_acnam_c" name="M_N_Acetylneuraminate_C11H18NO9" fbc:charge="-1" />
      <species boundaryCondition="false" compartment="Extra_organism" constant="false" hasOnlySubstanceUnits="false" id="M_acnam_e" name="M_N_Acetylneuraminate_C11H18NO9" fbc:charge="-1" />
      <species boundaryCondition="false" compartment="Cytosol" constant="false" hasOnlySubstanceUnits="false" id="M_acon_C_c" name="M_cis_Aconitate_C6H3O6" fbc:charge="-3" />
      <species boundaryCondition="false" compartment="Cytosol" constant="false" hasOnlySubstanceUnits="false" id="M_acorn_c" name="M_N2_Acetyl_L_ornithine_C7H14N2O3" fbc:charge="0" />
      <species boundaryCondition="false" compartment="Cytosol" constant="false" hasOnlySubstanceUnits="false" id="M_acser_c" name="M_O_Acetyl_L_serine_C5H9NO4" fbc:charge="0" />
      <species boundaryCondition="false" compartment="Cytosol" constant="false" hasOnlySubstanceUnits="false" id="M_actACP_c" name="M_Acetoacetyl_ACP_C4H5O2X" fbc:charge="0" />
      <species boundaryCondition="false" compartment="Cytosol" constant="false" hasOnlySubstanceUnits="false" id="M_actp_c" name="M_Acetyl_phosphate_C2H3O5P" fbc:charge="-2" />
      <species boundaryCondition="false" compartment="Cytosol" constant="false" hasOnlySubstanceUnits="false" id="M_adcoba_c" name="M_Adenosyl_cobinamide_C58H87CoN16O11" fbc:charge="1" />
      <species boundaryCondition="false" compartment="Cytosol" constant="false" hasOnlySubstanceUnits="false" id="M_adcobap_c" name="M_Adenosyl_cobinamide_phosphate_C58H86CoN16O14P" fbc:charge="-1" />
      <species boundaryCondition="false" compartment="Cytosol" constant="false" hasOnlySubstanceUnits="false" id="M_adcobdam_c" name="M_Adenosyl_cobyrinate_diamide_C55H71CoN11O15" fbc:charge="-4" />
      <species boundaryCondition="false" compartment="Cytosol" constant="false" hasOnlySubstanceUnits="false" id="M_adcobhex_c" name="M_adenosyl_cobyric_acid_C55H79CoN15O11" fbc:charge="0" />
      <species boundaryCondition="false" compartment="Cytosol" constant="false" hasOnlySubstanceUnits="false" id="M_ade_c" name="M_Adenine_C5H5N5" fbc:charge="0" />
      <species boundaryCondition="false" compartment="Extra_organism" constant="false" hasOnlySubstanceUnits="false" id="M_ade_e" name="M_Adenine_C5H5N5" fbc:charge="0" />
      <species boundaryCondition="false" compartment="Cytosol" constant="false" hasOnlySubstanceUnits="false" id="M_adgcoba_c" name="M_Adenosine_GDP_cobinamide_C68H98CoN21O21P2" fbc:charge="-1" />
      <species boundaryCondition="false" compartment="Cytosol" constant="false" hasOnlySubstanceUnits="false" id="M_adn_c" name="M_Adenosine_C10H13N5O4" fbc:charge="0" />
      <species boundaryCondition="false" compartment="Extra_organism" constant="false" hasOnlySubstanceUnits="false" id="M_adn_e" name="M_Adenosine_C10H13N5O4" fbc:charge="0" />
      <species boundaryCondition="false" compartment="Cytosol" constant="false" hasOnlySubstanceUnits="false" id="M_adp_c" name="M_ADP_C10H12N5O10P2" fbc:charge="-3" />
      <species boundaryCondition="false" compartment="Cytosol" constant="false" hasOnlySubstanceUnits="false" id="M_adpglc_c" name="M_ADPglucose_C16H23N5O15P2" fbc:charge="-2" />
      <species boundaryCondition="false" compartment="Cytosol" constant="false" hasOnlySubstanceUnits="false" id="M_adphep_D_D_c" name="M_ADP_D_glycero_D_manno_heptose_C17H25N5O16P2" fbc:charge="-2" />
      <species boundaryCondition="false" compartment="Cytosol" constant="false" hasOnlySubstanceUnits="false" id="M_adphep_L_D_c" name="M_ADP_L_glycero_D_manno_heptose_C17H25N5O16P2" fbc:charge="-2" />
      <species boundaryCondition="false" compartment="Cytosol" constant="false" hasOnlySubstanceUnits="false" id="M_adprib_c" name="M_ADPribose_C15H21N5O14P2" fbc:charge="-2" />
      <species boundaryCondition="false" compartment="Cytosol" constant="false" hasOnlySubstanceUnits="false" id="M_agm_c" name="M_Agmatine_C5H16N4" fbc:charge="2" />
      <species boundaryCondition="false" compartment="Cytosol" constant="false" hasOnlySubstanceUnits="false" id="M_agpe2_ST_c" name="M_acyl_glycerophosphoethanolamine__S_typhimurium__C1051H2165N50O350P50" fbc:charge="0" />
      <species boundaryCondition="false" compartment="Cytosol" constant="false" hasOnlySubstanceUnits="false" id="M_agpg2_ST_c" name="M_acyl_glycerolphosphoglycerol__S_typhimurium__C1101H2165O450P50" fbc:charge="-50" />
      <species boundaryCondition="false" compartment="Cytosol" constant="false" hasOnlySubstanceUnits="false" id="M_ahcys_c" name="M_S_Adenosyl_L_homocysteine_C14H20N6O5S" fbc:charge="0" />
      <species boundaryCondition="false" compartment="Cytosol" constant="false" hasOnlySubstanceUnits="false" id="M_ahdt_c" name="M_2_Amino_4_hydroxy_6__erythro_1_2_3_trihydroxypropyl_dihydropteridine_triphosphate_C9H12N5O13P3" fbc:charge="-4" />
      <species boundaryCondition="false" compartment="Cytosol" constant="false" hasOnlySubstanceUnits="false" id="M_aicar_c" name="M_5_Amino_1__5_Phospho_D_ribosyl_imidazole_4_carboxamide_C9H13N4O8P" fbc:charge="-2" />
      <species boundaryCondition="false" compartment="Cytosol" constant="false" hasOnlySubstanceUnits="false" id="M_air_c" name="M_5_amino_1__5_phospho_D_ribosyl_imidazole_C8H12N3O7P" fbc:charge="-2" />
      <species boundaryCondition="false" compartment="Cytosol" constant="false" hasOnlySubstanceUnits="false" id="M_akg_c" name="M_2_Oxoglutarate_C5H4O5" fbc:charge="-2" />
      <species boundaryCondition="false" compartment="Extra_organism" constant="false" hasOnlySubstanceUnits="false" id="M_akg_e" name="M_2_Oxoglutarate_C5H4O5" fbc:charge="-2" />
      <species boundaryCondition="false" compartment="Cytosol" constant="false" hasOnlySubstanceUnits="false" id="M_ala_B_c" name="M_beta_Alanine_C3H7NO2" fbc:charge="0" />
      <species boundaryCondition="false" compartment="Cytosol" constant="false" hasOnlySubstanceUnits="false" id="M_ala_D_c" name="M_D_Alanine_C3H7NO2" fbc:charge="0" />
      <species boundaryCondition="false" compartment="Extra_organism" constant="false" hasOnlySubstanceUnits="false" id="M_ala_D_e" name="M_D_Alanine_C3H7NO2" fbc:charge="0" />
      <species boundaryCondition="false" compartment="Cytosol" constant="false" hasOnlySubstanceUnits="false" id="M_ala_L_Thr_L_c" name="M_ala_L_Thr_L_C7H14N2O4" fbc:charge="0" />
      <species boundaryCondition="false" compartment="Extra_organism" constant="false" hasOnlySubstanceUnits="false" id="M_ala_L_Thr_L_e" name="M_ala_L_Thr_L_C7H14N2O4" fbc:charge="0" />
      <species boundaryCondition="false" compartment="Cytosol" constant="false" hasOnlySubstanceUnits="false" id="M_ala_L_asp_L_c" name="M_ala_L_asp_L_C7H11N2O5" fbc:charge="-1" />
      <species boundaryCondition="false" compartment="Extra_organism" constant="false" hasOnlySubstanceUnits="false" id="M_ala_L_asp_L_e" name="M_ala_L_asp_L_C7H11N2O5" fbc:charge="-1" />
      <species boundaryCondition="false" compartment="Cytosol" constant="false" hasOnlySubstanceUnits="false" id="M_ala_L_c" name="M_L_Alanine_C3H7NO2" fbc:charge="0" />
      <species boundaryCondition="false" compartment="Extra_organism" constant="false" hasOnlySubstanceUnits="false" id="M_ala_L_e" name="M_L_Alanine_C3H7NO2" fbc:charge="0" />
      <species boundaryCondition="false" compartment="Cytosol" constant="false" hasOnlySubstanceUnits="false" id="M_ala_L_gln_L_c" name="M_Ala_Gln_C8H15N3O4" fbc:charge="0" />
      <species boundaryCondition="false" compartment="Extra_organism" constant="false" hasOnlySubstanceUnits="false" id="M_ala_L_gln_L_e" name="M_Ala_Gln_C8H15N3O4" fbc:charge="0" />
      <species boundaryCondition="false" compartment="Cytosol" constant="false" hasOnlySubstanceUnits="false" id="M_ala_L_glu_D_c" name="M_ala_L_glu_D_C8H13N2O5" fbc:charge="-1" />
      <species boundaryCondition="false" compartment="Cytosol" constant="false" hasOnlySubstanceUnits="false" id="M_ala_L_glu_D_dap_c" name="M_L_Ala__D_Glu_diaminopimelate_C15H25N4O8" fbc:charge="-1" />
      <species boundaryCondition="false" compartment="Cytosol" constant="false" hasOnlySubstanceUnits="false" id="M_ala_L_glu_L_c" name="M_ala_L_glu_L_C8H13N2O5" fbc:charge="-1" />
      <species boundaryCondition="false" compartment="Extra_organism" constant="false" hasOnlySubstanceUnits="false" id="M_ala_L_glu_L_e" name="M_ala_L_glu_L_C8H13N2O5" fbc:charge="-1" />
      <species boundaryCondition="false" compartment="Cytosol" constant="false" hasOnlySubstanceUnits="false" id="M_ala_L_his_L_c" name="M_Ala_His_C9H14N4O3" fbc:charge="0" />
      <species boundaryCondition="false" compartment="Extra_organism" constant="false" hasOnlySubstanceUnits="false" id="M_ala_L_his_L_e" name="M_Ala_His_C9H14N4O3" fbc:charge="0" />
      <species boundaryCondition="false" compartment="Cytosol" constant="false" hasOnlySubstanceUnits="false" id="M_ala_L_leu_L_c" name="M_Ala_Leu_C9H18N2O3" fbc:charge="0" />
      <species boundaryCondition="false" compartment="Extra_organism" constant="false" hasOnlySubstanceUnits="false" id="M_ala_L_leu_L_e" name="M_Ala_Leu_C9H18N2O3" fbc:charge="0" />
      <species boundaryCondition="false" compartment="Cytosol" constant="false" hasOnlySubstanceUnits="false" id="M_alaala_c" name="M_D_Alanyl_D_alanine_C6H12N2O3" fbc:charge="0" />
      <species boundaryCondition="false" compartment="Cytosol" constant="false" hasOnlySubstanceUnits="false" id="M_alac_S_c" name="M__S__2_Acetolactate_C5H7O4" fbc:charge="-1" />
      <species boundaryCondition="false" compartment="Cytosol" constant="false" hasOnlySubstanceUnits="false" id="M_alatrna_c" name="M_L_Alanyl_tRNA_Ala__C3H7NO2X" fbc:charge="1" />
      <species boundaryCondition="false" compartment="Cytosol" constant="false" hasOnlySubstanceUnits="false" id="M_alltn_c" name="M_Allantoin_C4H6N4O3" fbc:charge="0" />
      <species boundaryCondition="false" compartment="Extra_organism" constant="false" hasOnlySubstanceUnits="false" id="M_alltn_e" name="M_Allantoin_C4H6N4O3" fbc:charge="0" />
      <species boundaryCondition="false" compartment="Cytosol" constant="false" hasOnlySubstanceUnits="false" id="M_alltt_c" name="M_Allantoate_C4H7N4O4" fbc:charge="-1" />
      <species boundaryCondition="false" compartment="Cytosol" constant="false" hasOnlySubstanceUnits="false" id="M_amet_c" name="M_S_Adenosyl_L_methionine_C15H23N6O5S" fbc:charge="1" />
      <species boundaryCondition="false" compartment="Cytosol" constant="false" hasOnlySubstanceUnits="false" id="M_ametam_c" name="M_S_Adenosylmethioninamine_C14H24N6O3S" fbc:charge="2" />
      <species boundaryCondition="false" compartment="Cytosol" constant="false" hasOnlySubstanceUnits="false" id="M_amob_c" name="M_S_Adenosyl_4_methylthio_2_oxobutanoate_C15H19N5O6S" fbc:charge="0" />
      <species boundaryCondition="false" compartment="Cytosol" constant="false" hasOnlySubstanceUnits="false" id="M_amopbut_L_c" name="M_2_Amino_3_oxo_4_phosphonooxybutyrate_C4H6NO7P" fbc:charge="-2" />
      <species boundaryCondition="false" compartment="Cytosol" constant="false" hasOnlySubstanceUnits="false" id="M_amp_c" name="M_AMP_C10H12N5O7P" fbc:charge="-2" />
      <species boundaryCondition="false" compartment="Cytosol" constant="false" hasOnlySubstanceUnits="false" id="M_ampcln_c" name="M_ampicillin_C16H18N3O4S" fbc:charge="-1" />
      <species boundaryCondition="false" compartment="Extra_organism" constant="false" hasOnlySubstanceUnits="false" id="M_ampcln_e" name="M_ampicillin_C16H18N3O4S" fbc:charge="-1" />
      <species boundaryCondition="false" compartment="Cytosol" constant="false" hasOnlySubstanceUnits="false" id="M_anth_c" name="M_Anthranilate_C7H6NO2" fbc:charge="-1" />
      <species boundaryCondition="false" compartment="Cytosol" constant="false" hasOnlySubstanceUnits="false" id="M_aopp_c" name="M_3_Amino_2_oxopropyl_phosphate_C3H7NO5P" fbc:charge="-1" />
      <species boundaryCondition="false" compartment="Cytosol" constant="false" hasOnlySubstanceUnits="false" id="M_ap4a_c" name="M_P1_P4_Bis_5__adenosyl__tetraphosphate_C20H24N10O19P4" fbc:charge="-4" />
      <species boundaryCondition="false" compartment="Cytosol" constant="false" hasOnlySubstanceUnits="false" id="M_ap5a_c" name="M_P1_P5_Bis_5__adenosyl__pentaphosphate_C20H24N10O22P5" fbc:charge="-5" />
      <species boundaryCondition="false" compartment="Cytosol" constant="false" hasOnlySubstanceUnits="false" id="M_apoACP_c" name="M_apoprotein_acyl_carrier_protein_RHO" fbc:charge="0" />
      <species boundaryCondition="false" compartment="Cytosol" constant="false" hasOnlySubstanceUnits="false" id="M_applp_c" name="M_D_1_Aminopropan_2_ol_O_phosphate_C3H9NO4P" fbc:charge="-1" />
      <species boundaryCondition="false" compartment="Cytosol" constant="false" hasOnlySubstanceUnits="false" id="M_aps_c" name="M_Adenosine_5__phosphosulfate_C10H12N5O10PS" fbc:charge="-2" />
      <species boundaryCondition="false" compartment="Cytosol" constant="false" hasOnlySubstanceUnits="false" id="M_ara5p_c" name="M_D_Arabinose_5_phosphate_C5H9O8P" fbc:charge="-2" />
      <species boundaryCondition="false" compartment="Cytosol" constant="false" hasOnlySubstanceUnits="false" id="M_arab_L_c" name="M_L_Arabinose_C5H10O5" fbc:charge="0" />
      <species boundaryCondition="false" compartment="Extra_organism" constant="false" hasOnlySubstanceUnits="false" id="M_arab_L_e" name="M_L_Arabinose_C5H10O5" fbc:charge="0" />
      <species boundaryCondition="false" compartment="Cytosol" constant="false" hasOnlySubstanceUnits="false" id="M_arg_L_c" name="M_L_Arginine_C6H15N4O2" fbc:charge="1" />
      <species boundaryCondition="false" compartment="Extra_organism" constant="false" hasOnlySubstanceUnits="false" id="M_arg_L_e" name="M_L_Arginine_C6H15N4O2" fbc:charge="1" />
      <species boundaryCondition="false" compartment="Cytosol" constant="false" hasOnlySubstanceUnits="false" id="M_argsuc_c" name="M_N_omega___L_Arginino_succinate_C10H17N4O6" fbc:charge="-1" />
      <species boundaryCondition="false" compartment="Cytosol" constant="false" hasOnlySubstanceUnits="false" id="M_argtrna_c" name="M_L_Arginyl_tRNA_Arg__C6H15N4O2X" fbc:charge="2" />
      <species boundaryCondition="false" compartment="Cytosol" constant="false" hasOnlySubstanceUnits="false" id="M_ascb6p_c" name="M_L_ascorbate_6_phosphate_C6H7O9P" fbc:charge="-2" />
      <species boundaryCondition="false" compartment="Extra_organism" constant="false" hasOnlySubstanceUnits="false" id="M_ascb_e" name="M_L_Ascorbate_C6H8O6" fbc:charge="0" />
      <species boundaryCondition="false" compartment="Cytosol" constant="false" hasOnlySubstanceUnits="false" id="M_asn_L_c" name="M_L_Asparagine_C4H8N2O3" fbc:charge="0" />
      <species boundaryCondition="false" compartment="Extra_organism" constant="false" hasOnlySubstanceUnits="false" id="M_asn_L_e" name="M_L_Asparagine_C4H8N2O3" fbc:charge="0" />
      <species boundaryCondition="false" compartment="Cytosol" constant="false" hasOnlySubstanceUnits="false" id="M_asntrna_c" name="M_L_Asparaginyl_tRNA_Asn__C4H8N2O3X" fbc:charge="1" />
      <species boundaryCondition="false" compartment="Cytosol" constant="false" hasOnlySubstanceUnits="false" id="M_asp_D_c" name="M_D_Aspartate_C4H6NO4" fbc:charge="-1" />
      <species boundaryCondition="false" compartment="Extra_organism" constant="false" hasOnlySubstanceUnits="false" id="M_asp_D_e" name="M_D_Aspartate_C4H6NO4" fbc:charge="-1" />
      <species boundaryCondition="false" compartment="Cytosol" constant="false" hasOnlySubstanceUnits="false" id="M_asp_L_c" name="M_L_Aspartate_C4H6NO4" fbc:charge="-1" />
      <species boundaryCondition="false" compartment="Extra_organism" constant="false" hasOnlySubstanceUnits="false" id="M_asp_L_e" name="M_L_Aspartate_C4H6NO4" fbc:charge="-1" />
      <species boundaryCondition="false" compartment="Cytosol" constant="false" hasOnlySubstanceUnits="false" id="M_aspsa_c" name="M_L_Aspartate_4_semialdehyde_C4H7NO3" fbc:charge="0" />
      <species boundaryCondition="false" compartment="Cytosol" constant="false" hasOnlySubstanceUnits="false" id="M_asptrna_c" name="M_L_Aspartyl_tRNA_Asp__C4H6NO4X" fbc:charge="0" />
      <species boundaryCondition="false" compartment="Cytosol" constant="false" hasOnlySubstanceUnits="false" id="M_atp_c" name="M_ATP_C10H12N5O13P3" fbc:charge="-4" />
      <species boundaryCondition="false" compartment="Cytosol" constant="false" hasOnlySubstanceUnits="false" id="M_bbtcoa_c" name="M_gamma_butyrobetainyl_CoA_C28H46N8O17P3S" fbc:charge="-3" />
      <species boundaryCondition="false" compartment="Cytosol" constant="false" hasOnlySubstanceUnits="false" id="M_btn_c" name="M_Biotin_C10H15N2O3S" fbc:charge="-1" />
      <species boundaryCondition="false" compartment="Cytosol" constant="false" hasOnlySubstanceUnits="false" id="M_btnso_c" name="M_d_biotin_d_sulfoxide_C10H15N2O4S" fbc:charge="-1" />
      <species boundaryCondition="false" compartment="Cytosol" constant="false" hasOnlySubstanceUnits="false" id="M_cam_c" name="M_chloramphenicol_C11H12CL2N2O5" fbc:charge="0" />
      <species boundaryCondition="false" compartment="Extra_organism" constant="false" hasOnlySubstanceUnits="false" id="M_cam_e" name="M_chloramphenicol_C11H12CL2N2O5" fbc:charge="0" />
      <species boundaryCondition="false" compartment="Cytosol" constant="false" hasOnlySubstanceUnits="false" id="M_camp_c" name="M_cAMP_C10H11N5O6P" fbc:charge="-1" />
      <species boundaryCondition="false" compartment="Cytosol" constant="false" hasOnlySubstanceUnits="false" id="M_cbasp_c" name="M_N_Carbamoyl_L_aspartate_C5H6N2O5" fbc:charge="-2" />
      <species boundaryCondition="false" compartment="Cytosol" constant="false" hasOnlySubstanceUnits="false" id="M_cbi_c" name="M_Cobinamide_C48H75CoN11O8" fbc:charge="0" />
      <species boundaryCondition="false" compartment="Extra_organism" constant="false" hasOnlySubstanceUnits="false" id="M_cbi_e" name="M_Cobinamide_C48H75CoN11O8" fbc:charge="0" />
      <species boundaryCondition="false" compartment="Cytosol" constant="false" hasOnlySubstanceUnits="false" id="M_cbl1_c" name="M_Cob_I_alamin_C62H92CoN13O14P" fbc:charge="0" />
      <species boundaryCondition="false" compartment="Extra_organism" constant="false" hasOnlySubstanceUnits="false" id="M_cbl1_e" name="M_Cob_I_alamin_C62H92CoN13O14P" fbc:charge="0" />
      <species boundaryCondition="false" compartment="Cytosol" constant="false" hasOnlySubstanceUnits="false" id="M_cbp_c" name="M_Carbamoyl_phosphate_CH2NO5P" fbc:charge="-2" />
      <species boundaryCondition="false" compartment="Cytosol" constant="false" hasOnlySubstanceUnits="false" id="M_cdp_c" name="M_CDP_C9H12N3O11P2" fbc:charge="-3" />
      <species boundaryCondition="false" compartment="Cytosol" constant="false" hasOnlySubstanceUnits="false" id="M_cdpabe_c" name="M_CDP_abequose_C15H23N3O14P2" fbc:charge="-2" />
      <species boundaryCondition="false" compartment="Cytosol" constant="false" hasOnlySubstanceUnits="false" id="M_cdpdag2_ST_c" name="M_CDP_diacylglycerol__S_typhimurium__C2202H3880N150O750P100" fbc:charge="-100" />
      <species boundaryCondition="false" compartment="Cytosol" constant="false" hasOnlySubstanceUnits="false" id="M_cdpdddg_c" name="M_CDP_4_dehydro_3_6_dideoxy_D_glucose_C15H21N3O14P2" fbc:charge="-2" />
      <species boundaryCondition="false" compartment="Cytosol" constant="false" hasOnlySubstanceUnits="false" id="M_cdpddg_c" name="M_CDP_4_dehydro_6_deoxy_D_glucose_C15H21N3O15P2" fbc:charge="-2" />
      <species boundaryCondition="false" compartment="Cytosol" constant="false" hasOnlySubstanceUnits="false" id="M_cdpglc_c" name="M_CDPglucose_C15H23N3O16P2" fbc:charge="-2" />
      <species boundaryCondition="false" compartment="Cytosol" constant="false" hasOnlySubstanceUnits="false" id="M_cell_c" name="M_Cellulose_C6H10O5" fbc:charge="0" />
      <species boundaryCondition="false" compartment="Extra_organism" constant="false" hasOnlySubstanceUnits="false" id="M_cellb_e" name="M_cellobiose_C12H22O11" fbc:charge="0" />
      <species boundaryCondition="false" compartment="Cytosol" constant="false" hasOnlySubstanceUnits="false" id="M_cftxm_c" name="M_cefotaxime_C16H16N5O7S2" fbc:charge="-1" />
      <species boundaryCondition="false" compartment="Extra_organism" constant="false" hasOnlySubstanceUnits="false" id="M_cftxm_e" name="M_cefotaxime_C16H16N5O7S2" fbc:charge="-1" />
      <species boundaryCondition="false" compartment="Cytosol" constant="false" hasOnlySubstanceUnits="false" id="M_cgly_c" name="M_Cys_Gly_C5H10N2O3S" fbc:charge="0" />
      <species boundaryCondition="false" compartment="Extra_organism" constant="false" hasOnlySubstanceUnits="false" id="M_cgly_e" name="M_Cys_Gly_C5H10N2O3S" fbc:charge="0" />
      <species boundaryCondition="false" compartment="Cytosol" constant="false" hasOnlySubstanceUnits="false" id="M_chit6p_c" name="M_chitobiose_6_phosphate_C16H27N2O14P" fbc:charge="-2" />
      <species boundaryCondition="false" compartment="Extra_organism" constant="false" hasOnlySubstanceUnits="false" id="M_chitob_e" name="M_Chitobiose_C16H28N2O11" fbc:charge="0" />
      <species boundaryCondition="false" compartment="Cytosol" constant="false" hasOnlySubstanceUnits="false" id="M_chor_c" name="M_Chorismate_C10H8O6" fbc:charge="-2" />
      <species boundaryCondition="false" compartment="Cytosol" constant="false" hasOnlySubstanceUnits="false" id="M_cit_c" name="M_Citrate_C6H5O7" fbc:charge="-3" />
      <species boundaryCondition="false" compartment="Extra_organism" constant="false" hasOnlySubstanceUnits="false" id="M_cit_e" name="M_Citrate_C6H5O7" fbc:charge="-3" />
      <species boundaryCondition="false" compartment="Cytosol" constant="false" hasOnlySubstanceUnits="false" id="M_citr_L_c" name="M_L_Citrulline_C6H13N3O3" fbc:charge="0" />
      <species boundaryCondition="false" compartment="Extra_organism" constant="false" hasOnlySubstanceUnits="false" id="M_citr_L_e" name="M_L_Citrulline_C6H13N3O3" fbc:charge="0" />
      <species boundaryCondition="false" compartment="Cytosol" constant="false" hasOnlySubstanceUnits="false" id="M_ckdo_c" name="M_CMP_3_deoxy_D_manno_octulosonate_C17H24N3O15P" fbc:charge="-2" />
      <species boundaryCondition="false" compartment="Cytosol" constant="false" hasOnlySubstanceUnits="false" id="M_cl_c" name="M_Chloride_Cl" fbc:charge="-1" />
      <species boundaryCondition="false" compartment="Extra_organism" constant="false" hasOnlySubstanceUnits="false" id="M_cl_e" name="M_Chloride_Cl" fbc:charge="-1" />
      <species boundaryCondition="false" compartment="Cytosol" constant="false" hasOnlySubstanceUnits="false" id="M_clpn2_ST_c" name="M_Cardiolipin__S_typhimurium__C3654H6860O850P100" fbc:charge="-100" />
      <species boundaryCondition="false" compartment="Cytosol" constant="false" hasOnlySubstanceUnits="false" id="M_cmp_c" name="M_CMP_C9H12N3O8P" fbc:charge="-2" />
      <species boundaryCondition="false" compartment="Cytosol" constant="false" hasOnlySubstanceUnits="false" id="M_co1dam_c" name="M_Cob_I_yrinate_a_c_diamide_C45H59CoN6O12" fbc:charge="-4" />
      <species boundaryCondition="false" compartment="Cytosol" constant="false" hasOnlySubstanceUnits="false" id="M_co2_c" name="M_CO2_CO2" fbc:charge="0" />
      <species boundaryCondition="false" compartment="Extra_organism" constant="false" hasOnlySubstanceUnits="false" id="M_co2_e" name="M_CO2_CO2" fbc:charge="0" />
      <species boundaryCondition="false" compartment="Cytosol" constant="false" hasOnlySubstanceUnits="false" id="M_co2dam_c" name="M_Cob_II_yrinate_a_c_diamide_C45H59CoN6O12" fbc:charge="-3" />
      <species boundaryCondition="false" compartment="Cytosol" constant="false" hasOnlySubstanceUnits="false" id="M_coa_c" name="M_Coenzyme_A_C21H32N7O16P3S" fbc:charge="-4" />
      <species boundaryCondition="false" compartment="Cytosol" constant="false" hasOnlySubstanceUnits="false" id="M_cobalt2_c" name="M_Co2_Co" fbc:charge="2" />
      <species boundaryCondition="false" compartment="Extra_organism" constant="false" hasOnlySubstanceUnits="false" id="M_cobalt2_e" name="M_Co2_Co" fbc:charge="2" />
      <species boundaryCondition="false" compartment="Cytosol" constant="false" hasOnlySubstanceUnits="false" id="M_cobamcoa_c" name="M_Cobamide_coenzyme_C72H104CoN18O17P" fbc:charge="2" />
      <species boundaryCondition="false" compartment="Cytosol" constant="false" hasOnlySubstanceUnits="false" id="M_cobya_c" name="M_Cobyrinate_C45H52N4O14Co" fbc:charge="-6" />
      <species boundaryCondition="false" compartment="Cytosol" constant="false" hasOnlySubstanceUnits="false" id="M_codhpre6_c" name="M_Cobalt_dihydro_precorrin_6_C44H47CoN4O16" fbc:charge="-7" />
      <species boundaryCondition="false" compartment="Cytosol" constant="false" hasOnlySubstanceUnits="false" id="M_copre2_c" name="M_cobalt_precorrin_2_C42H38N4O16Co" fbc:charge="-8" />
      <species boundaryCondition="false" compartment="Cytosol" constant="false" hasOnlySubstanceUnits="false" id="M_copre3_c" name="M_cobalt_precorrin_3_C43H40N4O16Co" fbc:charge="-8" />
      <species boundaryCondition="false" compartment="Cytosol" constant="false" hasOnlySubstanceUnits="false" id="M_copre4_c" name="M_cobalt_precorrin_4_C44H43N4O16Co" fbc:charge="-7" />
      <species boundaryCondition="false" compartment="Cytosol" constant="false" hasOnlySubstanceUnits="false" id="M_copre5_c" name="M_cobalt_precorrin_5_C45H45N4O16Co" fbc:charge="-7" />
      <species boundaryCondition="false" compartment="Cytosol" constant="false" hasOnlySubstanceUnits="false" id="M_copre6_c" name="M_Cobalt_precorrin_6_C44H45CoN4O16" fbc:charge="-7" />
      <species boundaryCondition="false" compartment="Cytosol" constant="false" hasOnlySubstanceUnits="false" id="M_copre8_c" name="M_Cobalt_precorrin_8_C45H52CoN4O14" fbc:charge="-6" />
      <species boundaryCondition="false" compartment="Cytosol" constant="false" hasOnlySubstanceUnits="false" id="M_cpfxn_c" name="M_ciprofloxacin_C17H18FN3O3" fbc:charge="-1" />
      <species boundaryCondition="false" compartment="Extra_organism" constant="false" hasOnlySubstanceUnits="false" id="M_cpfxn_e" name="M_ciprofloxacin_C17H18FN3O3" fbc:charge="-1" />
      <species boundaryCondition="false" compartment="Cytosol" constant="false" hasOnlySubstanceUnits="false" id="M_cpppg3_c" name="M_Coproporphyrinogen_III_C36H40N4O8" fbc:charge="-4" />
      <species boundaryCondition="false" compartment="Cytosol" constant="false" hasOnlySubstanceUnits="false" id="M_crn_c" name="M_L_Carnitine_C7H15NO3" fbc:charge="0" />
      <species boundaryCondition="false" compartment="Extra_organism" constant="false" hasOnlySubstanceUnits="false" id="M_crn_e" name="M_L_Carnitine_C7H15NO3" fbc:charge="0" />
      <species boundaryCondition="false" compartment="Cytosol" constant="false" hasOnlySubstanceUnits="false" id="M_crncoa_c" name="M_Carnitinyl_CoA_C28H46N8O18P3S" fbc:charge="-3" />
      <species boundaryCondition="false" compartment="Cytosol" constant="false" hasOnlySubstanceUnits="false" id="M_csn_c" name="M_Cytosine_C4H5N3O" fbc:charge="0" />
      <species boundaryCondition="false" compartment="Extra_organism" constant="false" hasOnlySubstanceUnits="false" id="M_csn_e" name="M_Cytosine_C4H5N3O" fbc:charge="0" />
      <species boundaryCondition="false" compartment="Cytosol" constant="false" hasOnlySubstanceUnits="false" id="M_ctbt_c" name="M_crotonobetaine_C7H13NO2" fbc:charge="0" />
      <species boundaryCondition="false" compartment="Cytosol" constant="false" hasOnlySubstanceUnits="false" id="M_ctbtcoa_c" name="M_crotonobetainyl_CoA_C28H44N8O17P3S" fbc:charge="-3" />
      <species boundaryCondition="false" compartment="Cytosol" constant="false" hasOnlySubstanceUnits="false" id="M_ctp_c" name="M_CTP_C9H12N3O14P3" fbc:charge="-4" />
      <species boundaryCondition="false" compartment="Cytosol" constant="false" hasOnlySubstanceUnits="false" id="M_cu1_c" name="M_Copper_1_Cu" fbc:charge="1" />
      <species boundaryCondition="false" compartment="Cytosol" constant="false" hasOnlySubstanceUnits="false" id="M_cu2_c" name="M_Cu2_Cu" fbc:charge="2" />
      <species boundaryCondition="false" compartment="Extra_organism" constant="false" hasOnlySubstanceUnits="false" id="M_cu2_e" name="M_Cu2_Cu" fbc:charge="2" />
      <species boundaryCondition="false" compartment="Cytosol" constant="false" hasOnlySubstanceUnits="false" id="M_cyan_c" name="M_cyanide_HCN" fbc:charge="0" />
      <species boundaryCondition="false" compartment="Cytosol" constant="false" hasOnlySubstanceUnits="false" id="M_cys_D_c" name="M_D_Cysteine_C3H7NO2S" fbc:charge="0" />
      <species boundaryCondition="false" compartment="Cytosol" constant="false" hasOnlySubstanceUnits="false" id="M_cys_L_c" name="M_L_Cysteine_C3H7NO2S" fbc:charge="0" />
      <species boundaryCondition="false" compartment="Extra_organism" constant="false" hasOnlySubstanceUnits="false" id="M_cys_L_e" name="M_L_Cysteine_C3H7NO2S" fbc:charge="0" />
      <species boundaryCondition="false" compartment="Cytosol" constant="false" hasOnlySubstanceUnits="false" id="M_cysth_L_c" name="M_L_Cystathionine_C7H14N2O4S" fbc:charge="0" />
      <species boundaryCondition="false" compartment="Cytosol" constant="false" hasOnlySubstanceUnits="false" id="M_cystrna_c" name="M_L_Cysteinyl_tRNA_Cys__C3H7NO2SX" fbc:charge="1" />
      <species boundaryCondition="false" compartment="Cytosol" constant="false" hasOnlySubstanceUnits="false" id="M_cytd_c" name="M_Cytidine_C9H13N3O5" fbc:charge="0" />
      <species boundaryCondition="false" compartment="Extra_organism" constant="false" hasOnlySubstanceUnits="false" id="M_cytd_e" name="M_Cytidine_C9H13N3O5" fbc:charge="0" />
      <species boundaryCondition="false" compartment="Cytosol" constant="false" hasOnlySubstanceUnits="false" id="M_d5kg_c" name="M_2_Deoxy_5_keto_D_gluconic_acid_C6H9O6" fbc:charge="-1" />
      <species boundaryCondition="false" compartment="Cytosol" constant="false" hasOnlySubstanceUnits="false" id="M_d5kgp_c" name="M_2_Deoxy_5_keto_D_gluconic_acid_6_phosphate_C6H8O9P" fbc:charge="-3" />
      <species boundaryCondition="false" compartment="Cytosol" constant="false" hasOnlySubstanceUnits="false" id="M_dad_2_c" name="M_Deoxyadenosine_C10H13N5O3" fbc:charge="0" />
      <species boundaryCondition="false" compartment="Extra_organism" constant="false" hasOnlySubstanceUnits="false" id="M_dad_2_e" name="M_Deoxyadenosine_C10H13N5O3" fbc:charge="0" />
      <species boundaryCondition="false" compartment="Cytosol" constant="false" hasOnlySubstanceUnits="false" id="M_dad_5_c" name="M_5__Deoxyadenosine_C10H13N5O3" fbc:charge="0" />
      <species boundaryCondition="false" compartment="Cytosol" constant="false" hasOnlySubstanceUnits="false" id="M_dadp_c" name="M_dADP_C10H12N5O9P2" fbc:charge="-3" />
      <species boundaryCondition="false" compartment="Cytosol" constant="false" hasOnlySubstanceUnits="false" id="M_damp_c" name="M_dAMP_C10H12N5O6P" fbc:charge="-2" />
      <species boundaryCondition="false" compartment="Cytosol" constant="false" hasOnlySubstanceUnits="false" id="M_dann_c" name="M_7_8_Diaminononanoate_C9H21N2O2" fbc:charge="1" />
      <species boundaryCondition="false" compartment="Cytosol" constant="false" hasOnlySubstanceUnits="false" id="M_datp_c" name="M_dATP_C10H12N5O12P3" fbc:charge="-4" />
      <species boundaryCondition="false" compartment="Cytosol" constant="false" hasOnlySubstanceUnits="false" id="M_db4p_c" name="M_3_4_dihydroxy_2_butanone_4_phosphate_C4H7O6P" fbc:charge="-2" />
      <species boundaryCondition="false" compartment="Cytosol" constant="false" hasOnlySubstanceUnits="false" id="M_dcamp_c" name="M_N6__1_2_Dicarboxyethyl__AMP_C14H14N5O11P" fbc:charge="-4" />
      <species boundaryCondition="false" compartment="Cytosol" constant="false" hasOnlySubstanceUnits="false" id="M_dcdp_c" name="M_dCDP_C9H12N3O10P2" fbc:charge="-3" />
      <species boundaryCondition="false" compartment="Cytosol" constant="false" hasOnlySubstanceUnits="false" id="M_dcmp_c" name="M_dCMP_C9H12N3O7P" fbc:charge="-2" />
      <species boundaryCondition="false" compartment="Cytosol" constant="false" hasOnlySubstanceUnits="false" id="M_dctp_c" name="M_dCTP_C9H12N3O13P3" fbc:charge="-4" />
      <species boundaryCondition="false" compartment="Cytosol" constant="false" hasOnlySubstanceUnits="false" id="M_dcyt_c" name="M_Deoxycytidine_C9H13N3O4" fbc:charge="0" />
      <species boundaryCondition="false" compartment="Extra_organism" constant="false" hasOnlySubstanceUnits="false" id="M_dcyt_e" name="M_Deoxycytidine_C9H13N3O4" fbc:charge="0" />
      <species boundaryCondition="false" compartment="Cytosol" constant="false" hasOnlySubstanceUnits="false" id="M_ddcaACP_c" name="M_Dodecanoyl_ACP__n_C120ACP__C12H23OX" fbc:charge="0" />
      <species boundaryCondition="false" compartment="Cytosol" constant="false" hasOnlySubstanceUnits="false" id="M_ddca_c" name="M_dodecanoate__C120__C12H23O2" fbc:charge="-1" />
      <species boundaryCondition="false" compartment="Extra_organism" constant="false" hasOnlySubstanceUnits="false" id="M_ddca_e" name="M_dodecanoate__C120__C12H23O2" fbc:charge="-1" />
      <species boundaryCondition="false" compartment="Cytosol" constant="false" hasOnlySubstanceUnits="false" id="M_dgdp_c" name="M_dGDP_C10H12N5O10P2" fbc:charge="-3" />
      <species boundaryCondition="false" compartment="Cytosol" constant="false" hasOnlySubstanceUnits="false" id="M_dgmp_c" name="M_dGMP_C10H12N5O7P" fbc:charge="-2" />
      <species boundaryCondition="false" compartment="Cytosol" constant="false" hasOnlySubstanceUnits="false" id="M_dgsn_c" name="M_Deoxyguanosine_C10H13N5O4" fbc:charge="0" />
      <species boundaryCondition="false" compartment="Extra_organism" constant="false" hasOnlySubstanceUnits="false" id="M_dgsn_e" name="M_Deoxyguanosine_C10H13N5O4" fbc:charge="0" />
      <species boundaryCondition="false" compartment="Cytosol" constant="false" hasOnlySubstanceUnits="false" id="M_dgtp_c" name="M_dGTP_C10H12N5O13P3" fbc:charge="-4" />
      <species boundaryCondition="false" compartment="Cytosol" constant="false" hasOnlySubstanceUnits="false" id="M_dha_c" name="M_Dihydroxyacetone_C3H6O3" fbc:charge="0" />
      <species boundaryCondition="false" compartment="Extra_organism" constant="false" hasOnlySubstanceUnits="false" id="M_dha_e" name="M_Dihydroxyacetone_C3H6O3" fbc:charge="0" />
      <species boundaryCondition="false" compartment="Cytosol" constant="false" hasOnlySubstanceUnits="false" id="M_dhap_c" name="M_Dihydroxyacetone_phosphate_C3H5O6P" fbc:charge="-2" />
      <species boundaryCondition="false" compartment="Cytosol" constant="false" hasOnlySubstanceUnits="false" id="M_dhf_c" name="M_7_8_Dihydrofolate_C19H19N7O6" fbc:charge="-2" />
      <species boundaryCondition="false" compartment="Cytosol" constant="false" hasOnlySubstanceUnits="false" id="M_dhna_c" name="M_1_4_Dihydroxy_2_naphthoate_C11H7O4" fbc:charge="-1" />
      <species boundaryCondition="false" compartment="Cytosol" constant="false" hasOnlySubstanceUnits="false" id="M_dhnpt_c" name="M_2_Amino_4_hydroxy_6__D_erythro_1_2_3_trihydroxypropyl__7_8_dihydropteridine_C9H13N5O4" fbc:charge="0" />
      <species boundaryCondition="false" compartment="Cytosol" constant="false" hasOnlySubstanceUnits="false" id="M_dhor_S_c" name="M__S__Dihydroorotate_C5H5N2O4" fbc:charge="-1" />
      <species boundaryCondition="false" compartment="Cytosol" constant="false" hasOnlySubstanceUnits="false" id="M_dhpmp_c" name="M_Dihydroneopterin_monophosphate_C9H12N5O7P" fbc:charge="-2" />
      <species boundaryCondition="false" compartment="Cytosol" constant="false" hasOnlySubstanceUnits="false" id="M_dhpt_c" name="M_Dihydropteroate_C14H13N6O3" fbc:charge="-1" />
      <species boundaryCondition="false" compartment="Cytosol" constant="false" hasOnlySubstanceUnits="false" id="M_dhptd_c" name="M_4_5_dihydroxy_2_3_pentanedione_C5H8O4" fbc:charge="0" />
      <species boundaryCondition="false" compartment="Cytosol" constant="false" hasOnlySubstanceUnits="false" id="M_din_c" name="M_Deoxyinosine_C10H12N4O4" fbc:charge="0" />
      <species boundaryCondition="false" compartment="Extra_organism" constant="false" hasOnlySubstanceUnits="false" id="M_din_e" name="M_Deoxyinosine_C10H12N4O4" fbc:charge="0" />
      <species boundaryCondition="false" compartment="Cytosol" constant="false" hasOnlySubstanceUnits="false" id="M_dkdglcn_c" name="M_2_5_Diketo_3_deoxy_D_gluconate_C6H7O6" fbc:charge="-1" />
      <species boundaryCondition="false" compartment="Cytosol" constant="false" hasOnlySubstanceUnits="false" id="M_dkdi_c" name="M_D_2_3_Diketo_4_deoxy_epi_inositol_C6H8O5" fbc:charge="0" />
      <species boundaryCondition="false" compartment="Cytosol" constant="false" hasOnlySubstanceUnits="false" id="M_dkmpp_c" name="M_2_3_diketo5_methylthio_1_phosphopentane_C6H9O6PS" fbc:charge="-2" />
      <species boundaryCondition="false" compartment="Cytosol" constant="false" hasOnlySubstanceUnits="false" id="M_dmbzid_c" name="M_5_6_Dimethylbenzimidazole_C9H10N2" fbc:charge="0" />
      <species boundaryCondition="false" compartment="Cytosol" constant="false" hasOnlySubstanceUnits="false" id="M_dmlz_c" name="M_6_7_Dimethyl_8__1_D_ribityl_lumazine_C13H18N4O6" fbc:charge="0" />
      <species boundaryCondition="false" compartment="Cytosol" constant="false" hasOnlySubstanceUnits="false" id="M_dmpp_c" name="M_Dimethylallyl_diphosphate_C5H9O7P2" fbc:charge="-3" />
      <species boundaryCondition="false" compartment="Extra_organism" constant="false" hasOnlySubstanceUnits="false" id="M_dms_e" name="M_Dimethyl_sulfide_C2H6S" fbc:charge="0" />
      <species boundaryCondition="false" compartment="Extra_organism" constant="false" hasOnlySubstanceUnits="false" id="M_dmso_e" name="M_Dimethyl_sulfoxide_C2H6OS" fbc:charge="0" />
      <species boundaryCondition="false" compartment="Cytosol" constant="false" hasOnlySubstanceUnits="false" id="M_dnad_c" name="M_Deamino_NAD_C21H24N6O15P2" fbc:charge="-2" />
      <species boundaryCondition="false" compartment="Cytosol" constant="false" hasOnlySubstanceUnits="false" id="M_dpcoa_c" name="M_Dephospho_CoA_C21H33N7O13P2S" fbc:charge="-2" />
      <species boundaryCondition="false" compartment="Cytosol" constant="false" hasOnlySubstanceUnits="false" id="M_drib_c" name="M_Deoxyribose_C5H10O4" fbc:charge="0" />
      <species boundaryCondition="false" compartment="Extra_organism" constant="false" hasOnlySubstanceUnits="false" id="M_drib_e" name="M_Deoxyribose_C5H10O4" fbc:charge="0" />
      <species boundaryCondition="false" compartment="Cytosol" constant="false" hasOnlySubstanceUnits="false" id="M_dt5hsu_c" name="M_4_Deoxy_L_threo_5_hexosulose_uronate_C6H7O6" fbc:charge="-1" />
      <species boundaryCondition="false" compartment="Cytosol" constant="false" hasOnlySubstanceUnits="false" id="M_dtbt_c" name="M_Dethiobiotin_C10H17N2O3" fbc:charge="-1" />
      <species boundaryCondition="false" compartment="Cytosol" constant="false" hasOnlySubstanceUnits="false" id="M_dtdp4aaddg_c" name="M_dTDP_4_acetamido_4_6_dideoxy_D_galactose_C18H27N3O15P2" fbc:charge="-2" />
      <species boundaryCondition="false" compartment="Cytosol" constant="false" hasOnlySubstanceUnits="false" id="M_dtdp4addg_c" name="M_dTDP_4_amino_4_6_dideoxy_D_glucose_C16H26N3O14P2" fbc:charge="-1" />
      <species boundaryCondition="false" compartment="Cytosol" constant="false" hasOnlySubstanceUnits="false" id="M_dtdp_c" name="M_dTDP_C10H13N2O11P2" fbc:charge="-3" />
      <species boundaryCondition="false" compartment="Cytosol" constant="false" hasOnlySubstanceUnits="false" id="M_dtdpddg_c" name="M_dTDP_4_dehydro_6_deoxy_D_glucose_C16H22N2O15P2" fbc:charge="-2" />
      <species boundaryCondition="false" compartment="Cytosol" constant="false" hasOnlySubstanceUnits="false" id="M_dtdpddm_c" name="M_dTDP_4_dehydro_6_deoxy_L_mannose_C16H22N2O15P2" fbc:charge="-2" />
      <species boundaryCondition="false" compartment="Cytosol" constant="false" hasOnlySubstanceUnits="false" id="M_dtdpglc_c" name="M_dTDPglucose_C16H24N2O16P2" fbc:charge="-2" />
      <species boundaryCondition="false" compartment="Cytosol" constant="false" hasOnlySubstanceUnits="false" id="M_dtdprmn_c" name="M_dTDP_6_deoxy_L_mannose_C16H24N2O15P2" fbc:charge="-2" />
      <species boundaryCondition="false" compartment="Cytosol" constant="false" hasOnlySubstanceUnits="false" id="M_dtmp_c" name="M_dTMP_C10H13N2O8P" fbc:charge="-2" />
      <species boundaryCondition="false" compartment="Cytosol" constant="false" hasOnlySubstanceUnits="false" id="M_dttp_c" name="M_dTTP_C10H13N2O14P3" fbc:charge="-4" />
      <species boundaryCondition="false" compartment="Cytosol" constant="false" hasOnlySubstanceUnits="false" id="M_dudp_c" name="M_dUDP_C9H11N2O11P2" fbc:charge="-3" />
      <species boundaryCondition="false" compartment="Cytosol" constant="false" hasOnlySubstanceUnits="false" id="M_dump_c" name="M_dUMP_C9H11N2O8P" fbc:charge="-2" />
      <species boundaryCondition="false" compartment="Cytosol" constant="false" hasOnlySubstanceUnits="false" id="M_duri_c" name="M_Deoxyuridine_C9H12N2O5" fbc:charge="0" />
      <species boundaryCondition="false" compartment="Extra_organism" constant="false" hasOnlySubstanceUnits="false" id="M_duri_e" name="M_Deoxyuridine_C9H12N2O5" fbc:charge="0" />
      <species boundaryCondition="false" compartment="Cytosol" constant="false" hasOnlySubstanceUnits="false" id="M_dutp_c" name="M_dUTP_C9H11N2O14P3" fbc:charge="-4" />
      <species boundaryCondition="false" compartment="Cytosol" constant="false" hasOnlySubstanceUnits="false" id="M_dxyl5p_c" name="M_1_deoxy_D_xylulose_5_phosphate_C5H9O7P" fbc:charge="-2" />
      <species boundaryCondition="false" compartment="Cytosol" constant="false" hasOnlySubstanceUnits="false" id="M_dxyl_c" name="M_1_deoxy_D_xylulose_C5H10O4" fbc:charge="0" />
      <species boundaryCondition="false" compartment="Cytosol" constant="false" hasOnlySubstanceUnits="false" id="M_e4p_c" name="M_D_Erythrose_4_phosphate_C4H7O7P" fbc:charge="-2" />
      <species boundaryCondition="false" compartment="Cytosol" constant="false" hasOnlySubstanceUnits="false" id="M_eca_EC_c" name="M_Enterobacterial_common_antigen_polysaccharide__Ecoli__C24H36N3O15" fbc:charge="-1" />
      <species boundaryCondition="false" compartment="Cytosol" constant="false" hasOnlySubstanceUnits="false" id="M_eig3p_c" name="M_D_erythro_1__Imidazol_4_yl_glycerol_3_phosphate_C6H9N2O6P" fbc:charge="-2" />
      <species boundaryCondition="false" compartment="Cytosol" constant="false" hasOnlySubstanceUnits="false" id="M_enter_c" name="M_Enterochelin_C30H27N3O15" fbc:charge="0" />
      <species boundaryCondition="false" compartment="Cytosol" constant="false" hasOnlySubstanceUnits="false" id="M_etha_c" name="M_Ethanolamine_C2H8NO" fbc:charge="1" />
      <species boundaryCondition="false" compartment="Extra_organism" constant="false" hasOnlySubstanceUnits="false" id="M_etha_e" name="M_Ethanolamine_C2H8NO" fbc:charge="1" />
      <species boundaryCondition="false" compartment="Cytosol" constant="false" hasOnlySubstanceUnits="false" id="M_etoh_c" name="M_Ethanol_C2H6O" fbc:charge="0" />
      <species boundaryCondition="false" compartment="Extra_organism" constant="false" hasOnlySubstanceUnits="false" id="M_etoh_e" name="M_Ethanol_C2H6O" fbc:charge="0" />
      <species boundaryCondition="false" compartment="Cytosol" constant="false" hasOnlySubstanceUnits="false" id="M_f1p_c" name="M_D_Fructose_1_phosphate_C6H11O9P" fbc:charge="-2" />
      <species boundaryCondition="false" compartment="Cytosol" constant="false" hasOnlySubstanceUnits="false" id="M_f6p_c" name="M_D_Fructose_6_phosphate_C6H11O9P" fbc:charge="-2" />
      <species boundaryCondition="false" compartment="Extra_organism" constant="false" hasOnlySubstanceUnits="false" id="M_f6p_e" name="M_D_Fructose_6_phosphate_C6H11O9P" fbc:charge="-2" />
      <species boundaryCondition="false" compartment="Cytosol" constant="false" hasOnlySubstanceUnits="false" id="M_fad_c" name="M_FAD_C27H31N9O15P2" fbc:charge="-2" />
      <species boundaryCondition="false" compartment="Cytosol" constant="false" hasOnlySubstanceUnits="false" id="M_fadh2_c" name="M_FADH2_C27H33N9O15P2" fbc:charge="-2" />
      <species boundaryCondition="false" compartment="Cytosol" constant="false" hasOnlySubstanceUnits="false" id="M_fald_c" name="M_Formaldehyde_CH2O" fbc:charge="0" />
      <species boundaryCondition="false" compartment="Cytosol" constant="false" hasOnlySubstanceUnits="false" id="M_fc1p_c" name="M_L_Fuculose_1_phosphate_C6H11O8P" fbc:charge="-2" />
      <species boundaryCondition="false" compartment="Cytosol" constant="false" hasOnlySubstanceUnits="false" id="M_fcl_L_c" name="M_L_fuculose_C6H12O5" fbc:charge="0" />
      <species boundaryCondition="false" compartment="Cytosol" constant="false" hasOnlySubstanceUnits="false" id="M_fdp_c" name="M_D_Fructose_1_6_bisphosphate_C6H10O12P2" fbc:charge="-4" />
      <species boundaryCondition="false" compartment="Cytosol" constant="false" hasOnlySubstanceUnits="false" id="M_fe2_c" name="M_Fe2_Fe" fbc:charge="2" />
      <species boundaryCondition="false" compartment="Extra_organism" constant="false" hasOnlySubstanceUnits="false" id="M_fe2_e" name="M_Fe2_Fe" fbc:charge="2" />
      <species boundaryCondition="false" compartment="Cytosol" constant="false" hasOnlySubstanceUnits="false" id="M_ferrich_c" name="M_Ferrichrome_C24H38FeN9O11" fbc:charge="0" />
      <species boundaryCondition="false" compartment="Extra_organism" constant="false" hasOnlySubstanceUnits="false" id="M_ferrich_e" name="M_Ferrichrome_C24H38FeN9O11" fbc:charge="0" />
      <species boundaryCondition="false" compartment="Cytosol" constant="false" hasOnlySubstanceUnits="false" id="M_fgam_c" name="M_N2_Formyl_N1__5_phospho_D_ribosyl_glycinamide_C8H13N2O9P" fbc:charge="-2" />
      <species boundaryCondition="false" compartment="Cytosol" constant="false" hasOnlySubstanceUnits="false" id="M_fglut_S_c" name="M_S_Formylglutathione_C11H16N3O7S" fbc:charge="-1" />
      <species boundaryCondition="false" compartment="Cytosol" constant="false" hasOnlySubstanceUnits="false" id="M_fldox_c" name="M_flavodoxin__oxidized__X" fbc:charge="0" />
      <species boundaryCondition="false" compartment="Cytosol" constant="false" hasOnlySubstanceUnits="false" id="M_fldrd_c" name="M_flavodoxin__reduced__XH2" fbc:charge="0" />
      <species boundaryCondition="false" compartment="Cytosol" constant="false" hasOnlySubstanceUnits="false" id="M_flqn_c" name="M_fluoroquinolone_deriv_C25H28FN4O4" fbc:charge="-1" />
      <species boundaryCondition="false" compartment="Extra_organism" constant="false" hasOnlySubstanceUnits="false" id="M_flqn_e" name="M_fluoroquinolone_deriv_C25H28FN4O4" fbc:charge="-1" />
      <species boundaryCondition="false" compartment="Cytosol" constant="false" hasOnlySubstanceUnits="false" id="M_fmet_c" name="M_N_Formyl_L_methionine_C6H10NO3S" fbc:charge="-1" />
      <species boundaryCondition="false" compartment="Cytosol" constant="false" hasOnlySubstanceUnits="false" id="M_fmettrna_c" name="M_N_Formylmethionyl_tRNA_C6H11NO3SX" fbc:charge="1" />
      <species boundaryCondition="false" compartment="Cytosol" constant="false" hasOnlySubstanceUnits="false" id="M_fmn_c" name="M_flavin_mononucleotide_C17H19N4O9P" fbc:charge="-2" />
      <species boundaryCondition="false" compartment="Cytosol" constant="false" hasOnlySubstanceUnits="false" id="M_for_c" name="M_Formate_CH1O2" fbc:charge="-1" />
      <species boundaryCondition="false" compartment="Extra_organism" constant="false" hasOnlySubstanceUnits="false" id="M_for_e" name="M_Formate_CH1O2" fbc:charge="-1" />
      <species boundaryCondition="false" compartment="Cytosol" constant="false" hasOnlySubstanceUnits="false" id="M_forglu_c" name="M_N_Formimidoyl_L_glutamate_C6H9N2O4" fbc:charge="-1" />
      <species boundaryCondition="false" compartment="Cytosol" constant="false" hasOnlySubstanceUnits="false" id="M_fpram_c" name="M_2__Formamido__N1__5_phospho_D_ribosyl_acetamidine_C8H14N3O8P" fbc:charge="-2" />
      <species boundaryCondition="false" compartment="Cytosol" constant="false" hasOnlySubstanceUnits="false" id="M_fprica_c" name="M_5_Formamido_1__5_phospho_D_ribosyl_imidazole_4_carboxamide_C10H13N4O9P" fbc:charge="-2" />
      <species boundaryCondition="false" compartment="Cytosol" constant="false" hasOnlySubstanceUnits="false" id="M_frdp_c" name="M_Farnesyl_diphosphate_C15H25O7P2" fbc:charge="-3" />
      <species boundaryCondition="false" compartment="Cytosol" constant="false" hasOnlySubstanceUnits="false" id="M_frmd_c" name="M_Formamide_CH3NO" fbc:charge="0" />
      <species boundaryCondition="false" compartment="Cytosol" constant="false" hasOnlySubstanceUnits="false" id="M_fru_c" name="M_D_Fructose_C6H12O6" fbc:charge="0" />
      <species boundaryCondition="false" compartment="Extra_organism" constant="false" hasOnlySubstanceUnits="false" id="M_fru_e" name="M_D_Fructose_C6H12O6" fbc:charge="0" />
      <species boundaryCondition="false" compartment="Cytosol" constant="false" hasOnlySubstanceUnits="false" id="M_fruur_c" name="M_D_Fructuronate_C6H9O7" fbc:charge="-1" />
      <species boundaryCondition="false" compartment="Cytosol" constant="false" hasOnlySubstanceUnits="false" id="M_fuc_L_c" name="M_L_Fucose_C6H12O5" fbc:charge="0" />
      <species boundaryCondition="false" compartment="Extra_organism" constant="false" hasOnlySubstanceUnits="false" id="M_fuc_L_e" name="M_L_Fucose_C6H12O5" fbc:charge="0" />
      <species boundaryCondition="false" compartment="Cytosol" constant="false" hasOnlySubstanceUnits="false" id="M_fum_c" name="M_Fumarate_C4H2O4" fbc:charge="-2" />
      <species boundaryCondition="false" compartment="Extra_organism" constant="false" hasOnlySubstanceUnits="false" id="M_fum_e" name="M_Fumarate_C4H2O4" fbc:charge="-2" />
      <species boundaryCondition="false" compartment="Cytosol" constant="false" hasOnlySubstanceUnits="false" id="M_g1p_c" name="M_D_Glucose_1_phosphate_C6H11O9P" fbc:charge="-2" />
      <species boundaryCondition="false" compartment="Cytosol" constant="false" hasOnlySubstanceUnits="false" id="M_g3p_c" name="M_Glyceraldehyde_3_phosphate_C3H5O6P" fbc:charge="-2" />
      <species boundaryCondition="false" compartment="Cytosol" constant="false" hasOnlySubstanceUnits="false" id="M_g3pe_c" name="M_sn_Glycero_3_phosphoethanolamine_C5H14NO6P" fbc:charge="0" />
      <species boundaryCondition="false" compartment="Cytosol" constant="false" hasOnlySubstanceUnits="false" id="M_g3pg_c" name="M_Glycerophosphoglycerol_C6H14O8P" fbc:charge="-1" />
      <species boundaryCondition="false" compartment="Cytosol" constant="false" hasOnlySubstanceUnits="false" id="M_g3ps_c" name="M_Glycerophosphoserine_C6H13NO8P" fbc:charge="-1" />
      <species boundaryCondition="false" compartment="Cytosol" constant="false" hasOnlySubstanceUnits="false" id="M_g6p_c" name="M_D_Glucose_6_phosphate_C6H11O9P" fbc:charge="-2" />
      <species boundaryCondition="false" compartment="Extra_organism" constant="false" hasOnlySubstanceUnits="false" id="M_g6p_e" name="M_D_Glucose_6_phosphate_C6H11O9P" fbc:charge="-2" />
      <species boundaryCondition="false" compartment="Cytosol" constant="false" hasOnlySubstanceUnits="false" id="M_gal1p_c" name="M_alpha_D_Galactose_1_phosphate_C6H11O9P" fbc:charge="-2" />
      <species boundaryCondition="false" compartment="Cytosol" constant="false" hasOnlySubstanceUnits="false" id="M_gal_c" name="M_D_Galactose_C6H12O6" fbc:charge="0" />
      <species boundaryCondition="false" compartment="Extra_organism" constant="false" hasOnlySubstanceUnits="false" id="M_gal_e" name="M_D_Galactose_C6H12O6" fbc:charge="0" />
      <species boundaryCondition="false" compartment="Cytosol" constant="false" hasOnlySubstanceUnits="false" id="M_galctn_D_c" name="M_D_Galactonate_C6H11O7" fbc:charge="-1" />
      <species boundaryCondition="false" compartment="Extra_organism" constant="false" hasOnlySubstanceUnits="false" id="M_galctn_D_e" name="M_D_Galactonate_C6H11O7" fbc:charge="-1" />
      <species boundaryCondition="false" compartment="Cytosol" constant="false" hasOnlySubstanceUnits="false" id="M_galctr_D_c" name="M_D_Galactarate_C6H8O8" fbc:charge="-2" />
      <species boundaryCondition="false" compartment="Extra_organism" constant="false" hasOnlySubstanceUnits="false" id="M_galctr_D_e" name="M_D_Galactarate_C6H8O8" fbc:charge="-2" />
      <species boundaryCondition="false" compartment="Cytosol" constant="false" hasOnlySubstanceUnits="false" id="M_galt1p_c" name="M_Galactitol_1_phosphate_C6H13O9P" fbc:charge="-2" />
      <species boundaryCondition="false" compartment="Extra_organism" constant="false" hasOnlySubstanceUnits="false" id="M_galt_e" name="M_Galactitol_C6H14O6" fbc:charge="0" />
      <species boundaryCondition="false" compartment="Cytosol" constant="false" hasOnlySubstanceUnits="false" id="M_gam1p_c" name="M_D_Glucosamine_1_phosphate_C6H13NO8P" fbc:charge="-1" />
      <species boundaryCondition="false" compartment="Cytosol" constant="false" hasOnlySubstanceUnits="false" id="M_gam6p_c" name="M_D_Glucosamine_6_phosphate_C6H13NO8P" fbc:charge="-1" />
      <species boundaryCondition="false" compartment="Extra_organism" constant="false" hasOnlySubstanceUnits="false" id="M_gam_e" name="M_D_Glucosamine_C6H14NO5" fbc:charge="1" />
      <species boundaryCondition="false" compartment="Cytosol" constant="false" hasOnlySubstanceUnits="false" id="M_gar_c" name="M_N1__5_Phospho_D_ribosyl_glycinamide_C7H14N2O8P" fbc:charge="-1" />
      <species boundaryCondition="false" compartment="Cytosol" constant="false" hasOnlySubstanceUnits="false" id="M_gbbtn_c" name="M_gamma_butyrobetaine_C7H15NO2" fbc:charge="0" />
      <species boundaryCondition="false" compartment="Extra_organism" constant="false" hasOnlySubstanceUnits="false" id="M_gbbtn_e" name="M_gamma_butyrobetaine_C7H15NO2" fbc:charge="0" />
      <species boundaryCondition="false" compartment="Cytosol" constant="false" hasOnlySubstanceUnits="false" id="M_gcald_c" name="M_Glycolaldehyde_C2H4O2" fbc:charge="0" />
      <species boundaryCondition="false" compartment="Cytosol" constant="false" hasOnlySubstanceUnits="false" id="M_gdp_c" name="M_GDP_C10H12N5O11P2" fbc:charge="-3" />
      <species boundaryCondition="false" compartment="Cytosol" constant="false" hasOnlySubstanceUnits="false" id="M_gdpddm_c" name="M_GDP_4_dehydro_6_deoxy_D_mannose_C16H21N5O15P2" fbc:charge="-2" />
      <species boundaryCondition="false" compartment="Cytosol" constant="false" hasOnlySubstanceUnits="false" id="M_gdpdp_c" name="M_Guanosine_3__5__bis_diphosphate__C10H11N5O17P4" fbc:charge="-6" />
      <species boundaryCondition="false" compartment="Cytosol" constant="false" hasOnlySubstanceUnits="false" id="M_gdpfuc_c" name="M_GDP_L_fucose_C16H23N5O15P2" fbc:charge="-2" />
      <species boundaryCondition="false" compartment="Cytosol" constant="false" hasOnlySubstanceUnits="false" id="M_gdpman_c" name="M_GDP_D_mannose_C16H23N5O16P2" fbc:charge="-2" />
      <species boundaryCondition="false" compartment="Cytosol" constant="false" hasOnlySubstanceUnits="false" id="M_gdpofuc_c" name="M_GDP_4_oxo_L_fucose_C16H21N5O15P2" fbc:charge="-2" />
      <species boundaryCondition="false" compartment="Cytosol" constant="false" hasOnlySubstanceUnits="false" id="M_gdptp_c" name="M_Guanosine_3__diphosphate_5__triphosphate_C10H11N5O20P5" fbc:charge="-7" />
      <species boundaryCondition="false" compartment="Cytosol" constant="false" hasOnlySubstanceUnits="false" id="M_glc_D_c" name="M_D_Glucose_C6H12O6" fbc:charge="0" />
      <species boundaryCondition="false" compartment="Extra_organism" constant="false" hasOnlySubstanceUnits="false" id="M_glc_D_e" name="M_D_Glucose_C6H12O6" fbc:charge="0" />
      <species boundaryCondition="false" compartment="Cytosol" constant="false" hasOnlySubstanceUnits="false" id="M_glcn_D_c" name="M_D_Gluconate_C6H11O7" fbc:charge="-1" />
      <species boundaryCondition="false" compartment="Extra_organism" constant="false" hasOnlySubstanceUnits="false" id="M_glcn_D_e" name="M_D_Gluconate_C6H11O7" fbc:charge="-1" />
      <species boundaryCondition="false" compartment="Cytosol" constant="false" hasOnlySubstanceUnits="false" id="M_glcr_c" name="M_D_Glucarate_C6H8O8" fbc:charge="-2" />
      <species boundaryCondition="false" compartment="Extra_organism" constant="false" hasOnlySubstanceUnits="false" id="M_glcr_e" name="M_D_Glucarate_C6H8O8" fbc:charge="-2" />
      <species boundaryCondition="false" compartment="Cytosol" constant="false" hasOnlySubstanceUnits="false" id="M_glcur_c" name="M_D_Glucuronate_C6H9O7" fbc:charge="-1" />
      <species boundaryCondition="false" compartment="Extra_organism" constant="false" hasOnlySubstanceUnits="false" id="M_glcur_e" name="M_D_Glucuronate_C6H9O7" fbc:charge="-1" />
      <species boundaryCondition="false" compartment="Cytosol" constant="false" hasOnlySubstanceUnits="false" id="M_gln_L_c" name="M_L_Glutamine_C5H10N2O3" fbc:charge="0" />
      <species boundaryCondition="false" compartment="Extra_organism" constant="false" hasOnlySubstanceUnits="false" id="M_gln_L_e" name="M_L_Glutamine_C5H10N2O3" fbc:charge="0" />
      <species boundaryCondition="false" compartment="Cytosol" constant="false" hasOnlySubstanceUnits="false" id="M_glntrna_c" name="M_L_Glutaminyl_tRNA_Gln__C5H10N2O3X" fbc:charge="1" />
      <species boundaryCondition="false" compartment="Cytosol" constant="false" hasOnlySubstanceUnits="false" id="M_glu1sa_c" name="M_L_Glutamate_1_semialdehyde_C5H9NO3" fbc:charge="0" />
      <species boundaryCondition="false" compartment="Cytosol" constant="false" hasOnlySubstanceUnits="false" id="M_glu5p_c" name="M_L_Glutamate_5_phosphate_C5H8NO7P" fbc:charge="-2" />
      <species boundaryCondition="false" compartment="Cytosol" constant="false" hasOnlySubstanceUnits="false" id="M_glu5sa_c" name="M_L_Glutamate_5_semialdehyde_C5H9NO3" fbc:charge="0" />
      <species boundaryCondition="false" compartment="Cytosol" constant="false" hasOnlySubstanceUnits="false" id="M_glu_D_c" name="M_D_Glutamate_C5H8NO4" fbc:charge="-1" />
      <species boundaryCondition="false" compartment="Extra_organism" constant="false" hasOnlySubstanceUnits="false" id="M_glu_D_e" name="M_D_Glutamate_C5H8NO4" fbc:charge="-1" />
      <species boundaryCondition="false" compartment="Cytosol" constant="false" hasOnlySubstanceUnits="false" id="M_glu_L_c" name="M_L_Glutamate_C5H8NO4" fbc:charge="-1" />
      <species boundaryCondition="false" compartment="Extra_organism" constant="false" hasOnlySubstanceUnits="false" id="M_glu_L_e" name="M_L_Glutamate_C5H8NO4" fbc:charge="-1" />
      <species boundaryCondition="false" compartment="Cytosol" constant="false" hasOnlySubstanceUnits="false" id="M_glucys_c" name="M_gamma_L_Glutamyl_L_cysteine_C8H13N2O5S" fbc:charge="-1" />
      <species boundaryCondition="false" compartment="Cytosol" constant="false" hasOnlySubstanceUnits="false" id="M_glutrna_c" name="M_L_Glutamyl_tRNA_Glu__C5H8NO4X" fbc:charge="0" />
      <species boundaryCondition="false" compartment="Cytosol" constant="false" hasOnlySubstanceUnits="false" id="M_glx_c" name="M_Glyoxylate_C2H1O3" fbc:charge="-1" />
      <species boundaryCondition="false" compartment="Cytosol" constant="false" hasOnlySubstanceUnits="false" id="M_gly_asn_L_c" name="M_gly_asn_L_C6H11N3O4" fbc:charge="0" />
      <species boundaryCondition="false" compartment="Extra_organism" constant="false" hasOnlySubstanceUnits="false" id="M_gly_asn_L_e" name="M_gly_asn_L_C6H11N3O4" fbc:charge="0" />
      <species boundaryCondition="false" compartment="Cytosol" constant="false" hasOnlySubstanceUnits="false" id="M_gly_asp_L_c" name="M_gly_asp_L_C6H9N2O5" fbc:charge="-1" />
      <species boundaryCondition="false" compartment="Extra_organism" constant="false" hasOnlySubstanceUnits="false" id="M_gly_asp_L_e" name="M_gly_asp_L_C6H9N2O5" fbc:charge="-1" />
      <species boundaryCondition="false" compartment="Cytosol" constant="false" hasOnlySubstanceUnits="false" id="M_gly_c" name="M_Glycine_C2H5NO2" fbc:charge="0" />
      <species boundaryCondition="false" compartment="Extra_organism" constant="false" hasOnlySubstanceUnits="false" id="M_gly_e" name="M_Glycine_C2H5NO2" fbc:charge="0" />
      <species boundaryCondition="false" compartment="Cytosol" constant="false" hasOnlySubstanceUnits="false" id="M_gly_gln_L_c" name="M_Gly_Gln_C7H13N3O4" fbc:charge="0" />
      <species boundaryCondition="false" compartment="Extra_organism" constant="false" hasOnlySubstanceUnits="false" id="M_gly_gln_L_e" name="M_Gly_Gln_C7H13N3O4" fbc:charge="0" />
      <species boundaryCondition="false" compartment="Cytosol" constant="false" hasOnlySubstanceUnits="false" id="M_gly_glu_L_c" name="M_gly_glu_L_C7H11N2O5" fbc:charge="-1" />
      <species boundaryCondition="false" compartment="Extra_organism" constant="false" hasOnlySubstanceUnits="false" id="M_gly_glu_L_e" name="M_gly_glu_L_C7H11N2O5" fbc:charge="-1" />
      <species boundaryCondition="false" compartment="Cytosol" constant="false" hasOnlySubstanceUnits="false" id="M_gly_met_L_c" name="M_Gly_Met_C7H14N2O3S" fbc:charge="0" />
      <species boundaryCondition="false" compartment="Extra_organism" constant="false" hasOnlySubstanceUnits="false" id="M_gly_met_L_e" name="M_Gly_Met_C7H14N2O3S" fbc:charge="0" />
      <species boundaryCondition="false" compartment="Cytosol" constant="false" hasOnlySubstanceUnits="false" id="M_gly_pro_L_c" name="M_gly_pro_L_C7H12N2O3" fbc:charge="0" />
      <species boundaryCondition="false" compartment="Extra_organism" constant="false" hasOnlySubstanceUnits="false" id="M_gly_pro_L_e" name="M_gly_pro_L_C7H12N2O3" fbc:charge="0" />
      <species boundaryCondition="false" compartment="Cytosol" constant="false" hasOnlySubstanceUnits="false" id="M_glyb_c" name="M_Glycine_betaine_C5H11NO2" fbc:charge="0" />
      <species boundaryCondition="false" compartment="Extra_organism" constant="false" hasOnlySubstanceUnits="false" id="M_glyb_e" name="M_Glycine_betaine_C5H11NO2" fbc:charge="0" />
      <species boundaryCondition="false" compartment="Cytosol" constant="false" hasOnlySubstanceUnits="false" id="M_glyc3p_c" name="M_sn_Glycerol_3_phosphate_C3H7O6P" fbc:charge="-2" />
      <species boundaryCondition="false" compartment="Extra_organism" constant="false" hasOnlySubstanceUnits="false" id="M_glyc3p_e" name="M_sn_Glycerol_3_phosphate_C3H7O6P" fbc:charge="-2" />
      <species boundaryCondition="false" compartment="Cytosol" constant="false" hasOnlySubstanceUnits="false" id="M_glyc_R_c" name="M__R__Glycerate_C3H5O4" fbc:charge="-1" />
      <species boundaryCondition="false" compartment="Extra_organism" constant="false" hasOnlySubstanceUnits="false" id="M_glyc_R_e" name="M__R__Glycerate_C3H5O4" fbc:charge="-1" />
      <species boundaryCondition="false" compartment="Cytosol" constant="false" hasOnlySubstanceUnits="false" id="M_glyc_c" name="M_Glycerol_C3H8O3" fbc:charge="0" />
      <species boundaryCondition="false" compartment="Extra_organism" constant="false" hasOnlySubstanceUnits="false" id="M_glyc_e" name="M_Glycerol_C3H8O3" fbc:charge="0" />
      <species boundaryCondition="false" compartment="Cytosol" constant="false" hasOnlySubstanceUnits="false" id="M_glyclt_c" name="M_Glycolate_C2H3O3" fbc:charge="-1" />
      <species boundaryCondition="false" compartment="Extra_organism" constant="false" hasOnlySubstanceUnits="false" id="M_glyclt_e" name="M_Glycolate_C2H3O3" fbc:charge="-1" />
      <species boundaryCondition="false" compartment="Cytosol" constant="false" hasOnlySubstanceUnits="false" id="M_glycogen_c" name="M_glycogen_C6H10O5" fbc:charge="0" />
      <species boundaryCondition="false" compartment="Cytosol" constant="false" hasOnlySubstanceUnits="false" id="M_glytrna_c" name="M_Glycyl_tRNA_Gly__C2H5NO2X" fbc:charge="1" />
      <species boundaryCondition="false" compartment="Cytosol" constant="false" hasOnlySubstanceUnits="false" id="M_gmh17bp_c" name="M_D_Glycero_D_manno_heptose_1_7_bisphosphate_C7H12O13P2" fbc:charge="-4" />
      <species boundaryCondition="false" compartment="Cytosol" constant="false" hasOnlySubstanceUnits="false" id="M_gmh1p_c" name="M_D_Glycero_D_manno_heptose_1_phosphate_C7H13O10P" fbc:charge="-2" />
      <species boundaryCondition="false" compartment="Cytosol" constant="false" hasOnlySubstanceUnits="false" id="M_gmh7p_c" name="M_D_Glycero_D_manno_heptose_7_phosphate_C7H13O10P" fbc:charge="-2" />
      <species boundaryCondition="false" compartment="Cytosol" constant="false" hasOnlySubstanceUnits="false" id="M_gmp_c" name="M_GMP_C10H12N5O8P" fbc:charge="-2" />
      <species boundaryCondition="false" compartment="Cytosol" constant="false" hasOnlySubstanceUnits="false" id="M_gp4g_c" name="M_P1_P4_Bis_5__guanosyl__tetraphosphate_C20H24N10O21P4" fbc:charge="-4" />
      <species boundaryCondition="false" compartment="Cytosol" constant="false" hasOnlySubstanceUnits="false" id="M_grdp_c" name="M_Geranyl_diphosphate_C10H17O7P2" fbc:charge="-3" />
      <species boundaryCondition="false" compartment="Cytosol" constant="false" hasOnlySubstanceUnits="false" id="M_gsn_c" name="M_Guanosine_C10H13N5O5" fbc:charge="0" />
      <species boundaryCondition="false" compartment="Extra_organism" constant="false" hasOnlySubstanceUnits="false" id="M_gsn_e" name="M_Guanosine_C10H13N5O5" fbc:charge="0" />
      <species boundaryCondition="false" compartment="Cytosol" constant="false" hasOnlySubstanceUnits="false" id="M_gthox_c" name="M_Oxidized_glutathione_C20H30N6O12S2" fbc:charge="-2" />
      <species boundaryCondition="false" compartment="Cytosol" constant="false" hasOnlySubstanceUnits="false" id="M_gthrd_c" name="M_Reduced_glutathione_C10H16N3O6S" fbc:charge="-1" />
      <species boundaryCondition="false" compartment="Extra_organism" constant="false" hasOnlySubstanceUnits="false" id="M_gthrd_e" name="M_Reduced_glutathione_C10H16N3O6S" fbc:charge="-1" />
      <species boundaryCondition="false" compartment="Cytosol" constant="false" hasOnlySubstanceUnits="false" id="M_gtp_c" name="M_GTP_C10H12N5O14P3" fbc:charge="-4" />
      <species boundaryCondition="false" compartment="Cytosol" constant="false" hasOnlySubstanceUnits="false" id="M_gtspmd_c" name="M_Glutathionylspermidine_C17H36N6O5S" fbc:charge="2" />
      <species boundaryCondition="false" compartment="Cytosol" constant="false" hasOnlySubstanceUnits="false" id="M_gua_c" name="M_Guanine_C5H5N5O" fbc:charge="0" />
      <species boundaryCondition="false" compartment="Extra_organism" constant="false" hasOnlySubstanceUnits="false" id="M_gua_e" name="M_Guanine_C5H5N5O" fbc:charge="0" />
      <species boundaryCondition="false" compartment="Cytosol" constant="false" hasOnlySubstanceUnits="false" id="M_h2_c" name="M_H2_H2" fbc:charge="0" />
      <species boundaryCondition="false" compartment="Cytosol" constant="false" hasOnlySubstanceUnits="false" id="M_h2mb4p_c" name="M_1_hydroxy_2_methyl_2__E__butenyl_4_diphosphate_C5H9O8P2" fbc:charge="-3" />
      <species boundaryCondition="false" compartment="Cytosol" constant="false" hasOnlySubstanceUnits="false" id="M_h2o2_c" name="M_Hydrogen_peroxide_H2O2" fbc:charge="0" />
      <species boundaryCondition="false" compartment="Extra_organism" constant="false" hasOnlySubstanceUnits="false" id="M_h2o2_e" name="M_Hydrogen_peroxide_H2O2" fbc:charge="0" />
      <species boundaryCondition="false" compartment="Cytosol" constant="false" hasOnlySubstanceUnits="false" id="M_h2o_c" name="M_H2O_H2O" fbc:charge="0" />
      <species boundaryCondition="false" compartment="Extra_organism" constant="false" hasOnlySubstanceUnits="false" id="M_h2o_e" name="M_H2O_H2O" fbc:charge="0" />
      <species boundaryCondition="false" compartment="Cytosol" constant="false" hasOnlySubstanceUnits="false" id="M_h2s_c" name="M_Hydrogen_sulfide_HS" fbc:charge="-1" />
      <species boundaryCondition="false" compartment="Extra_organism" constant="false" hasOnlySubstanceUnits="false" id="M_h2s_e" name="M_Hydrogen_sulfide_HS" fbc:charge="-1" />
      <species boundaryCondition="false" compartment="Cytosol" constant="false" hasOnlySubstanceUnits="false" id="M_h_c" name="M_H_H" fbc:charge="1" />
      <species boundaryCondition="false" compartment="Extra_organism" constant="false" hasOnlySubstanceUnits="false" id="M_h_e" name="M_H_H" fbc:charge="1" />
      <species boundaryCondition="false" compartment="Cytosol" constant="false" hasOnlySubstanceUnits="false" id="M_hco3_c" name="M_Bicarbonate_CHO3" fbc:charge="-1" />
      <species boundaryCondition="false" compartment="Cytosol" constant="false" hasOnlySubstanceUnits="false" id="M_hcys_L_c" name="M_L_Homocysteine_C4H9NO2S" fbc:charge="0" />
      <species boundaryCondition="false" compartment="Cytosol" constant="false" hasOnlySubstanceUnits="false" id="M_hdca_c" name="M_hexadecanoate__n_C160__C16H31O2" fbc:charge="-1" />
      <species boundaryCondition="false" compartment="Extra_organism" constant="false" hasOnlySubstanceUnits="false" id="M_hdca_e" name="M_hexadecanoate__n_C160__C16H31O2" fbc:charge="-1" />
      <species boundaryCondition="false" compartment="Cytosol" constant="false" hasOnlySubstanceUnits="false" id="M_hdcea_c" name="M_hexadecenoate__n_C161__C16H29O2" fbc:charge="-1" />
      <species boundaryCondition="false" compartment="Cytosol" constant="false" hasOnlySubstanceUnits="false" id="M_hdeACP_c" name="M_Hexadecenoyl_ACP__n_C161ACP__C16H29OX" fbc:charge="0" />
      <species boundaryCondition="false" compartment="Cytosol" constant="false" hasOnlySubstanceUnits="false" id="M_hemeO_c" name="M_Heme_O_C49H56FeN4O5" fbc:charge="-2" />
      <species boundaryCondition="false" compartment="Cytosol" constant="false" hasOnlySubstanceUnits="false" id="M_his_L_c" name="M_L_Histidine_C6H9N3O2" fbc:charge="0" />
      <species boundaryCondition="false" compartment="Extra_organism" constant="false" hasOnlySubstanceUnits="false" id="M_his_L_e" name="M_L_Histidine_C6H9N3O2" fbc:charge="0" />
      <species boundaryCondition="false" compartment="Cytosol" constant="false" hasOnlySubstanceUnits="false" id="M_hisp_c" name="M_L_Histidinol_phosphate_C6H11N3O4P" fbc:charge="-1" />
      <species boundaryCondition="false" compartment="Cytosol" constant="false" hasOnlySubstanceUnits="false" id="M_histd_c" name="M_L_Histidinol_C6H12N3O" fbc:charge="1" />
      <species boundaryCondition="false" compartment="Cytosol" constant="false" hasOnlySubstanceUnits="false" id="M_histrna_c" name="M_L_Histidyl_tRNA_His__C6H9N3O2X" fbc:charge="1" />
      <species boundaryCondition="false" compartment="Cytosol" constant="false" hasOnlySubstanceUnits="false" id="M_hmbil_c" name="M_Hydroxymethylbilane_C40H38N4O17" fbc:charge="-8" />
      <species boundaryCondition="false" compartment="Cytosol" constant="false" hasOnlySubstanceUnits="false" id="M_hmfurn_c" name="M_4_hydroxy_5_methyl_3_2H__furanone_C5H6O3" fbc:charge="0" />
      <species boundaryCondition="false" compartment="Cytosol" constant="false" hasOnlySubstanceUnits="false" id="M_hom_L_c" name="M_L_Homoserine_C4H9NO3" fbc:charge="0" />
      <species boundaryCondition="false" compartment="Extra_organism" constant="false" hasOnlySubstanceUnits="false" id="M_hom_L_e" name="M_L_Homoserine_C4H9NO3" fbc:charge="0" />
      <species boundaryCondition="false" compartment="Cytosol" constant="false" hasOnlySubstanceUnits="false" id="M_hpyr_c" name="M_Hydroxypyruvate_C3H3O4" fbc:charge="-1" />
      <species boundaryCondition="false" compartment="Cytosol" constant="false" hasOnlySubstanceUnits="false" id="M_hxan_c" name="M_Hypoxanthine_C5H4N4O" fbc:charge="0" />
      <species boundaryCondition="false" compartment="Extra_organism" constant="false" hasOnlySubstanceUnits="false" id="M_hxan_e" name="M_Hypoxanthine_C5H4N4O" fbc:charge="0" />
      <species boundaryCondition="false" compartment="Cytosol" constant="false" hasOnlySubstanceUnits="false" id="M_iasp_c" name="M_Iminoaspartate_C4H3NO4" fbc:charge="-2" />
      <species boundaryCondition="false" compartment="Cytosol" constant="false" hasOnlySubstanceUnits="false" id="M_ichor_c" name="M_Isochorismate_C10H8O6" fbc:charge="-2" />
      <species boundaryCondition="false" compartment="Cytosol" constant="false" hasOnlySubstanceUnits="false" id="M_icit_c" name="M_Isocitrate_C6H5O7" fbc:charge="-3" />
      <species boundaryCondition="false" compartment="Extra_organism" constant="false" hasOnlySubstanceUnits="false" id="M_icit_e" name="M_Isocitrate_C6H5O7" fbc:charge="-3" />
      <species boundaryCondition="false" compartment="Cytosol" constant="false" hasOnlySubstanceUnits="false" id="M_idon_L_c" name="M_L_Idonate_C6H11O7" fbc:charge="-1" />
      <species boundaryCondition="false" compartment="Extra_organism" constant="false" hasOnlySubstanceUnits="false" id="M_idon_L_e" name="M_L_Idonate_C6H11O7" fbc:charge="-1" />
      <species boundaryCondition="false" compartment="Cytosol" constant="false" hasOnlySubstanceUnits="false" id="M_idp_c" name="M_IDP_C10H11N4O11P2" fbc:charge="-3" />
      <species boundaryCondition="false" compartment="Cytosol" constant="false" hasOnlySubstanceUnits="false" id="M_ile_L_c" name="M_L_Isoleucine_C6H13NO2" fbc:charge="0" />
      <species boundaryCondition="false" compartment="Extra_organism" constant="false" hasOnlySubstanceUnits="false" id="M_ile_L_e" name="M_L_Isoleucine_C6H13NO2" fbc:charge="0" />
      <species boundaryCondition="false" compartment="Cytosol" constant="false" hasOnlySubstanceUnits="false" id="M_iletrna_c" name="M_L_Isoleucyl_tRNA_Ile__C6H13NO2X" fbc:charge="1" />
      <species boundaryCondition="false" compartment="Cytosol" constant="false" hasOnlySubstanceUnits="false" id="M_imacp_c" name="M_3__Imidazol_4_yl__2_oxopropyl_phosphate_C6H8N2O5P" fbc:charge="-1" />
      <species boundaryCondition="false" compartment="Cytosol" constant="false" hasOnlySubstanceUnits="false" id="M_imp_c" name="M_IMP_C10H11N4O8P" fbc:charge="-2" />
      <species boundaryCondition="false" compartment="Cytosol" constant="false" hasOnlySubstanceUnits="false" id="M_indole_c" name="M_Indole_C8H7N" fbc:charge="0" />
      <species boundaryCondition="false" compartment="Extra_organism" constant="false" hasOnlySubstanceUnits="false" id="M_indole_e" name="M_Indole_C8H7N" fbc:charge="0" />
      <species boundaryCondition="false" compartment="Cytosol" constant="false" hasOnlySubstanceUnits="false" id="M_inost_c" name="M_myo_Inositol_C6H12O6" fbc:charge="0" />
      <species boundaryCondition="false" compartment="Extra_organism" constant="false" hasOnlySubstanceUnits="false" id="M_inost_e" name="M_myo_Inositol_C6H12O6" fbc:charge="0" />
      <species boundaryCondition="false" compartment="Cytosol" constant="false" hasOnlySubstanceUnits="false" id="M_ins_c" name="M_Inosine_C10H12N4O5" fbc:charge="0" />
      <species boundaryCondition="false" compartment="Extra_organism" constant="false" hasOnlySubstanceUnits="false" id="M_ins_e" name="M_Inosine_C10H12N4O5" fbc:charge="0" />
      <species boundaryCondition="false" compartment="Cytosol" constant="false" hasOnlySubstanceUnits="false" id="M_ipdp_c" name="M_Isopentenyl_diphosphate_C5H9O7P2" fbc:charge="-3" />
      <species boundaryCondition="false" compartment="Cytosol" constant="false" hasOnlySubstanceUnits="false" id="M_itp_c" name="M_ITP_C10H11N4O14P3" fbc:charge="-4" />
      <species boundaryCondition="false" compartment="Cytosol" constant="false" hasOnlySubstanceUnits="false" id="M_k_c" name="M_K_K" fbc:charge="1" />
      <species boundaryCondition="false" compartment="Extra_organism" constant="false" hasOnlySubstanceUnits="false" id="M_k_e" name="M_K_K" fbc:charge="1" />
      <species boundaryCondition="false" compartment="Cytosol" constant="false" hasOnlySubstanceUnits="false" id="M_kdo2lipid4L_c" name="M_KDO_2__lipid_IV_A__with_laurate_C96H170N2O38P2" fbc:charge="-6" />
      <species boundaryCondition="false" compartment="Cytosol" constant="false" hasOnlySubstanceUnits="false" id="M_kdo2lipid4_c" name="M_KDO_2__lipid_IV_A__C84H148N2O37P2" fbc:charge="-6" />
      <species boundaryCondition="false" compartment="Cytosol" constant="false" hasOnlySubstanceUnits="false" id="M_kdo8p_c" name="M_3_Deoxy_D_manno_octulosonate_8_phosphate_C8H12O11P" fbc:charge="-3" />
      <species boundaryCondition="false" compartment="Cytosol" constant="false" hasOnlySubstanceUnits="false" id="M_kdo_c" name="M_3_Deoxy_D_manno_2_octulosonate_C8H13O8" fbc:charge="-1" />
      <species boundaryCondition="false" compartment="Cytosol" constant="false" hasOnlySubstanceUnits="false" id="M_kdolipid4_c" name="M_KDO_lipid_IV_A__C76H137N2O30P2" fbc:charge="-5" />
      <species boundaryCondition="false" compartment="Cytosol" constant="false" hasOnlySubstanceUnits="false" id="M_lac_D_c" name="M_D_Lactate_C3H5O3" fbc:charge="-1" />
      <species boundaryCondition="false" compartment="Extra_organism" constant="false" hasOnlySubstanceUnits="false" id="M_lac_D_e" name="M_D_Lactate_C3H5O3" fbc:charge="-1" />
      <species boundaryCondition="false" compartment="Cytosol" constant="false" hasOnlySubstanceUnits="false" id="M_lac_L_c" name="M_L_Lactate_C3H5O3" fbc:charge="-1" />
      <species boundaryCondition="false" compartment="Extra_organism" constant="false" hasOnlySubstanceUnits="false" id="M_lac_L_e" name="M_L_Lactate_C3H5O3" fbc:charge="-1" />
      <species boundaryCondition="false" compartment="Cytosol" constant="false" hasOnlySubstanceUnits="false" id="M_lald_L_c" name="M_L_Lactaldehyde_C3H6O2" fbc:charge="0" />
      <species boundaryCondition="false" compartment="Cytosol" constant="false" hasOnlySubstanceUnits="false" id="M_leu_L_c" name="M_L_Leucine_C6H13NO2" fbc:charge="0" />
      <species boundaryCondition="false" compartment="Extra_organism" constant="false" hasOnlySubstanceUnits="false" id="M_leu_L_e" name="M_L_Leucine_C6H13NO2" fbc:charge="0" />
      <species boundaryCondition="false" compartment="Cytosol" constant="false" hasOnlySubstanceUnits="false" id="M_leutrna_c" name="M_L_Leucyl_tRNA_Leu__C6H13NO2X" fbc:charge="1" />
      <species boundaryCondition="false" compartment="Cytosol" constant="false" hasOnlySubstanceUnits="false" id="M_lgt_S_c" name="M__R__S_Lactoylglutathione_C13H20N3O8S" fbc:charge="-1" />
      <species boundaryCondition="false" compartment="Cytosol" constant="false" hasOnlySubstanceUnits="false" id="M_lipa_c" name="M_KDO_2__lipid__A__C110H196N2O39P2" fbc:charge="-6" />
      <species boundaryCondition="false" compartment="Cytosol" constant="false" hasOnlySubstanceUnits="false" id="M_lipidA_c" name="M_2_3_Bis_3_hydroxytetradecanoyl__D_glucosaminyl_1_6_beta_D_2_3_bis_3_hydroxytetradecanoyl__beta_D_glucosaminyl_1_phosphate_C68H126N2O23P2" fbc:charge="-4" />
      <species boundaryCondition="false" compartment="Cytosol" constant="false" hasOnlySubstanceUnits="false" id="M_lipidAds_c" name="M_Lipid_A_Disaccharide_C68H127N2O20P" fbc:charge="-2" />
      <species boundaryCondition="false" compartment="Cytosol" constant="false" hasOnlySubstanceUnits="false" id="M_lipidX_c" name="M_2_3_Bis_3_hydroxytetradecanoyl__beta_D_glucosaminyl_1_phosphate_C34H64NO12P" fbc:charge="-2" />
      <species boundaryCondition="false" compartment="Cytosol" constant="false" hasOnlySubstanceUnits="false" id="M_llx_c" name="M_L_Lyxose_C5H10O5" fbc:charge="0" />
      <species boundaryCondition="false" compartment="Extra_organism" constant="false" hasOnlySubstanceUnits="false" id="M_llx_e" name="M_L_Lyxose_C5H10O5" fbc:charge="0" />
      <species boundaryCondition="false" compartment="Extra_organism" constant="false" hasOnlySubstanceUnits="false" id="M_lpsO5_ST_e" name="M_Lipopolysaccharide_O5__Salmonella__C952H1567N6O637P6" fbc:charge="-7" />
      <species boundaryCondition="false" compartment="Cytosol" constant="false" hasOnlySubstanceUnits="false" id="M_lpscore_ST_c" name="M_lipopolysaccharide_core_in_salmonella_C172H307N6O97P6" fbc:charge="-7" />
      <species boundaryCondition="false" compartment="Extra_organism" constant="false" hasOnlySubstanceUnits="false" id="M_lpscore_ST_e" name="M_lipopolysaccharide_core_in_salmonella_C172H307N6O97P6" fbc:charge="-7" />
      <species boundaryCondition="false" compartment="Cytosol" constant="false" hasOnlySubstanceUnits="false" id="M_lys_L_c" name="M_L_Lysine_C6H15N2O2" fbc:charge="1" />
      <species boundaryCondition="false" compartment="Extra_organism" constant="false" hasOnlySubstanceUnits="false" id="M_lys_L_e" name="M_L_Lysine_C6H15N2O2" fbc:charge="1" />
      <species boundaryCondition="false" compartment="Cytosol" constant="false" hasOnlySubstanceUnits="false" id="M_lystrna_c" name="M_L_Lysine_tRNA__Lys__C6H15N2O2X" fbc:charge="2" />
      <species boundaryCondition="false" compartment="Cytosol" constant="false" hasOnlySubstanceUnits="false" id="M_malACP_c" name="M_Malonyl_acyl_carrier_protein_C3H2O3X" fbc:charge="-1" />
      <species boundaryCondition="false" compartment="Cytosol" constant="false" hasOnlySubstanceUnits="false" id="M_mal_L_c" name="M_L_Malate_C4H4O5" fbc:charge="-2" />
      <species boundaryCondition="false" compartment="Extra_organism" constant="false" hasOnlySubstanceUnits="false" id="M_mal_L_e" name="M_L_Malate_C4H4O5" fbc:charge="-2" />
      <species boundaryCondition="false" compartment="Cytosol" constant="false" hasOnlySubstanceUnits="false" id="M_malcoa_c" name="M_Malonyl_CoA_C24H33N7O19P3S" fbc:charge="-5" />
      <species boundaryCondition="false" compartment="Cytosol" constant="false" hasOnlySubstanceUnits="false" id="M_malt_c" name="M_Maltose_C12H22O11" fbc:charge="0" />
      <species boundaryCondition="false" compartment="Extra_organism" constant="false" hasOnlySubstanceUnits="false" id="M_malt_e" name="M_Maltose_C12H22O11" fbc:charge="0" />
      <species boundaryCondition="false" compartment="Cytosol" constant="false" hasOnlySubstanceUnits="false" id="M_malthp_c" name="M_Maltoheptaose_C42H72O36" fbc:charge="0" />
      <species boundaryCondition="false" compartment="Cytosol" constant="false" hasOnlySubstanceUnits="false" id="M_malthx_c" name="M_Maltohexaose_C36H62O31" fbc:charge="0" />
      <species boundaryCondition="false" compartment="Extra_organism" constant="false" hasOnlySubstanceUnits="false" id="M_malthx_e" name="M_Maltohexaose_C36H62O31" fbc:charge="0" />
      <species boundaryCondition="false" compartment="Cytosol" constant="false" hasOnlySubstanceUnits="false" id="M_maltpt_c" name="M_Maltopentaose_C30H52O26" fbc:charge="0" />
      <species boundaryCondition="false" compartment="Extra_organism" constant="false" hasOnlySubstanceUnits="false" id="M_maltpt_e" name="M_Maltopentaose_C30H52O26" fbc:charge="0" />
      <species boundaryCondition="false" compartment="Cytosol" constant="false" hasOnlySubstanceUnits="false" id="M_malttr_c" name="M_Maltotriose_C18H32O16" fbc:charge="0" />
      <species boundaryCondition="false" compartment="Extra_organism" constant="false" hasOnlySubstanceUnits="false" id="M_malttr_e" name="M_Maltotriose_C18H32O16" fbc:charge="0" />
      <species boundaryCondition="false" compartment="Cytosol" constant="false" hasOnlySubstanceUnits="false" id="M_maltttr_c" name="M_Maltotetraose_C24H42O21" fbc:charge="0" />
      <species boundaryCondition="false" compartment="Extra_organism" constant="false" hasOnlySubstanceUnits="false" id="M_maltttr_e" name="M_Maltotetraose_C24H42O21" fbc:charge="0" />
      <species boundaryCondition="false" compartment="Cytosol" constant="false" hasOnlySubstanceUnits="false" id="M_man1p_c" name="M_D_Mannose_1_phosphate_C6H11O9P" fbc:charge="-2" />
      <species boundaryCondition="false" compartment="Cytosol" constant="false" hasOnlySubstanceUnits="false" id="M_man6p_c" name="M_D_Mannose_6_phosphate_C6H11O9P" fbc:charge="-2" />
      <species boundaryCondition="false" compartment="Extra_organism" constant="false" hasOnlySubstanceUnits="false" id="M_man6p_e" name="M_D_Mannose_6_phosphate_C6H11O9P" fbc:charge="-2" />
      <species boundaryCondition="false" compartment="Cytosol" constant="false" hasOnlySubstanceUnits="false" id="M_man_c" name="M_D_Mannose_C6H12O6" fbc:charge="0" />
      <species boundaryCondition="false" compartment="Extra_organism" constant="false" hasOnlySubstanceUnits="false" id="M_man_e" name="M_D_Mannose_C6H12O6" fbc:charge="0" />
      <species boundaryCondition="false" compartment="Cytosol" constant="false" hasOnlySubstanceUnits="false" id="M_mana_c" name="M_D_Mannonate_C6H11O7" fbc:charge="-1" />
      <species boundaryCondition="false" compartment="Cytosol" constant="false" hasOnlySubstanceUnits="false" id="M_melib_c" name="M_Mellibiose_C12H22O11" fbc:charge="0" />
      <species boundaryCondition="false" compartment="Extra_organism" constant="false" hasOnlySubstanceUnits="false" id="M_melib_e" name="M_Mellibiose_C12H22O11" fbc:charge="0" />
      <species boundaryCondition="false" compartment="Cytosol" constant="false" hasOnlySubstanceUnits="false" id="M_met_D_c" name="M_D_Methionine_C5H11NO2S" fbc:charge="0" />
      <species boundaryCondition="false" compartment="Extra_organism" constant="false" hasOnlySubstanceUnits="false" id="M_met_D_e" name="M_D_Methionine_C5H11NO2S" fbc:charge="0" />
      <species boundaryCondition="false" compartment="Cytosol" constant="false" hasOnlySubstanceUnits="false" id="M_met_L_ala_L_c" name="M_met_L_ala_L_C8H16N2O3S" fbc:charge="0" />
      <species boundaryCondition="false" compartment="Extra_organism" constant="false" hasOnlySubstanceUnits="false" id="M_met_L_ala_L_e" name="M_met_L_ala_L_C8H16N2O3S" fbc:charge="0" />
      <species boundaryCondition="false" compartment="Cytosol" constant="false" hasOnlySubstanceUnits="false" id="M_met_L_c" name="M_L_Methionine_C5H11NO2S" fbc:charge="0" />
      <species boundaryCondition="false" compartment="Extra_organism" constant="false" hasOnlySubstanceUnits="false" id="M_met_L_e" name="M_L_Methionine_C5H11NO2S" fbc:charge="0" />
      <species boundaryCondition="false" compartment="Cytosol" constant="false" hasOnlySubstanceUnits="false" id="M_methf_c" name="M_5_10_Methenyltetrahydrofolate_C20H20N7O6" fbc:charge="-1" />
      <species boundaryCondition="false" compartment="Cytosol" constant="false" hasOnlySubstanceUnits="false" id="M_metox_R_c" name="M_L_methionine_R_oxide_C5H11NO3S" fbc:charge="0" />
      <species boundaryCondition="false" compartment="Extra_organism" constant="false" hasOnlySubstanceUnits="false" id="M_metox_R_e" name="M_L_methionine_R_oxide_C5H11NO3S" fbc:charge="0" />
      <species boundaryCondition="false" compartment="Cytosol" constant="false" hasOnlySubstanceUnits="false" id="M_metox_c" name="M_L_Methionine_S_oxide_C5H11NO3S" fbc:charge="0" />
      <species boundaryCondition="false" compartment="Extra_organism" constant="false" hasOnlySubstanceUnits="false" id="M_metox_e" name="M_L_Methionine_S_oxide_C5H11NO3S" fbc:charge="0" />
      <species boundaryCondition="false" compartment="Cytosol" constant="false" hasOnlySubstanceUnits="false" id="M_mettrna_c" name="M_L_Methionyl_tRNA__Met__C5H11NO2SX" fbc:charge="1" />
      <species boundaryCondition="false" compartment="Cytosol" constant="false" hasOnlySubstanceUnits="false" id="M_mg2_c" name="M_Mg_Mg" fbc:charge="2" />
      <species boundaryCondition="false" compartment="Extra_organism" constant="false" hasOnlySubstanceUnits="false" id="M_mg2_e" name="M_Mg_Mg" fbc:charge="2" />
      <species boundaryCondition="false" compartment="Cytosol" constant="false" hasOnlySubstanceUnits="false" id="M_mi1p_D_c" name="M_1D_myo_Inositol_1_phosphate_C6H11O9P" fbc:charge="-2" />
      <species boundaryCondition="false" compartment="Cytosol" constant="false" hasOnlySubstanceUnits="false" id="M_micit_c" name="M_Methylisocitrate_C7H7O7" fbc:charge="-3" />
      <species boundaryCondition="false" compartment="Cytosol" constant="false" hasOnlySubstanceUnits="false" id="M_mlthf_c" name="M_5_10_Methylenetetrahydrofolate_C20H21N7O6" fbc:charge="-2" />
      <species boundaryCondition="false" compartment="Cytosol" constant="false" hasOnlySubstanceUnits="false" id="M_mnl1p_c" name="M_D_Mannitol_1_phosphate_C6H13O9P" fbc:charge="-2" />
      <species boundaryCondition="false" compartment="Extra_organism" constant="false" hasOnlySubstanceUnits="false" id="M_mnl_e" name="M_D_Mannitol_C6H14O6" fbc:charge="0" />
      <species boundaryCondition="false" compartment="Cytosol" constant="false" hasOnlySubstanceUnits="false" id="M_mql8_c" name="M_Menaquinol_8_C51H74O2" fbc:charge="0" />
      <species boundaryCondition="false" compartment="Cytosol" constant="false" hasOnlySubstanceUnits="false" id="M_mqn8_c" name="M_Menaquinone_8_C51H72O2" fbc:charge="0" />
      <species boundaryCondition="false" compartment="Cytosol" constant="false" hasOnlySubstanceUnits="false" id="M_msa_c" name="M_Malonate_semialdehyde_C3H3O3" fbc:charge="-1" />
      <species boundaryCondition="false" compartment="Cytosol" constant="false" hasOnlySubstanceUnits="false" id="M_mthgxl_c" name="M_Methylglyoxal_C3H4O2" fbc:charge="0" />
      <species boundaryCondition="false" compartment="Cytosol" constant="false" hasOnlySubstanceUnits="false" id="M_mtrp_N_c" name="M_N_methyltryptophan_C12H14N2O2" fbc:charge="0" />
      <species boundaryCondition="false" compartment="Cytosol" constant="false" hasOnlySubstanceUnits="false" id="M_myrsACP_c" name="M_Myristoyl_ACP__n_C140ACP__C14H27OX" fbc:charge="0" />
      <species boundaryCondition="false" compartment="Cytosol" constant="false" hasOnlySubstanceUnits="false" id="M_n2o_c" name="M_Nitrous_oxide_N2O" fbc:charge="0" />
      <species boundaryCondition="false" compartment="Extra_organism" constant="false" hasOnlySubstanceUnits="false" id="M_n2o_e" name="M_Nitrous_oxide_N2O" fbc:charge="0" />
      <species boundaryCondition="false" compartment="Cytosol" constant="false" hasOnlySubstanceUnits="false" id="M_na1_c" name="M_Sodium_Na" fbc:charge="1" />
      <species boundaryCondition="false" compartment="Extra_organism" constant="false" hasOnlySubstanceUnits="false" id="M_na1_e" name="M_Sodium_Na" fbc:charge="1" />
      <species boundaryCondition="false" compartment="Cytosol" constant="false" hasOnlySubstanceUnits="false" id="M_nac_c" name="M_Nicotinate_C6H4NO2" fbc:charge="-1" />
      <species boundaryCondition="false" compartment="Cytosol" constant="false" hasOnlySubstanceUnits="false" id="M_nad_c" name="M_Nicotinamide_adenine_dinucleotide_C21H26N7O14P2" fbc:charge="-1" />
      <species boundaryCondition="false" compartment="Cytosol" constant="false" hasOnlySubstanceUnits="false" id="M_nadh_c" name="M_Nicotinamide_adenine_dinucleotide___reduced_C21H27N7O14P2" fbc:charge="-2" />
      <species boundaryCondition="false" compartment="Cytosol" constant="false" hasOnlySubstanceUnits="false" id="M_nadp_c" name="M_Nicotinamide_adenine_dinucleotide_phosphate_C21H25N7O17P3" fbc:charge="-3" />
      <species boundaryCondition="false" compartment="Cytosol" constant="false" hasOnlySubstanceUnits="false" id="M_nadph_c" name="M_Nicotinamide_adenine_dinucleotide_phosphate___reduced_C21H26N7O17P3" fbc:charge="-4" />
      <species boundaryCondition="false" compartment="Cytosol" constant="false" hasOnlySubstanceUnits="false" id="M_ncam_c" name="M_Nicotinamide_C6H6N2O" fbc:charge="0" />
      <species boundaryCondition="false" compartment="Extra_organism" constant="false" hasOnlySubstanceUnits="false" id="M_ncam_e" name="M_Nicotinamide_C6H6N2O" fbc:charge="0" />
      <species boundaryCondition="false" compartment="Cytosol" constant="false" hasOnlySubstanceUnits="false" id="M_nglut_S_c" name="M_S_Nitrosoglutathione_C10H15O7N4S" fbc:charge="-2" />
      <species boundaryCondition="false" compartment="Cytosol" constant="false" hasOnlySubstanceUnits="false" id="M_nh4_c" name="M_Ammonium_H4N" fbc:charge="1" />
      <species boundaryCondition="false" compartment="Extra_organism" constant="false" hasOnlySubstanceUnits="false" id="M_nh4_e" name="M_Ammonium_H4N" fbc:charge="1" />
      <species boundaryCondition="false" compartment="Cytosol" constant="false" hasOnlySubstanceUnits="false" id="M_ni2_c" name="M_Ni2_Ni" fbc:charge="2" />
      <species boundaryCondition="false" compartment="Extra_organism" constant="false" hasOnlySubstanceUnits="false" id="M_ni2_e" name="M_Ni2_Ni" fbc:charge="2" />
      <species boundaryCondition="false" compartment="Cytosol" constant="false" hasOnlySubstanceUnits="false" id="M_nicrnt_c" name="M_Nicotinate_D_ribonucleotide_C11H12NO9P" fbc:charge="-2" />
      <species boundaryCondition="false" compartment="Cytosol" constant="false" hasOnlySubstanceUnits="false" id="M_nmn_c" name="M_NMN_C11H14N2O8P" fbc:charge="-1" />
      <species boundaryCondition="false" compartment="Extra_organism" constant="false" hasOnlySubstanceUnits="false" id="M_nmn_e" name="M_NMN_C11H14N2O8P" fbc:charge="-1" />
      <species boundaryCondition="false" compartment="Cytosol" constant="false" hasOnlySubstanceUnits="false" id="M_no2_c" name="M_Nitrite_NO2" fbc:charge="-1" />
      <species boundaryCondition="false" compartment="Extra_organism" constant="false" hasOnlySubstanceUnits="false" id="M_no2_e" name="M_Nitrite_NO2" fbc:charge="-1" />
      <species boundaryCondition="false" compartment="Cytosol" constant="false" hasOnlySubstanceUnits="false" id="M_no3_c" name="M_Nitrate_NO3" fbc:charge="-1" />
      <species boundaryCondition="false" compartment="Extra_organism" constant="false" hasOnlySubstanceUnits="false" id="M_no3_e" name="M_Nitrate_NO3" fbc:charge="-1" />
      <species boundaryCondition="false" compartment="Cytosol" constant="false" hasOnlySubstanceUnits="false" id="M_no_c" name="M_Nitric_oxide_NO" fbc:charge="0" />
      <species boundaryCondition="false" compartment="Extra_organism" constant="false" hasOnlySubstanceUnits="false" id="M_no_e" name="M_Nitric_oxide_NO" fbc:charge="0" />
      <species boundaryCondition="false" compartment="Cytosol" constant="false" hasOnlySubstanceUnits="false" id="M_o2__c" name="M_Superoxide_O2" fbc:charge="-1" />
      <species boundaryCondition="false" compartment="Extra_organism" constant="false" hasOnlySubstanceUnits="false" id="M_o2__e" name="M_Superoxide_O2" fbc:charge="-1" />
      <species boundaryCondition="false" compartment="Cytosol" constant="false" hasOnlySubstanceUnits="false" id="M_o2_c" name="M_O2_O2" fbc:charge="0" />
      <species boundaryCondition="false" compartment="Extra_organism" constant="false" hasOnlySubstanceUnits="false" id="M_o2_e" name="M_O2_O2" fbc:charge="0" />
      <species boundaryCondition="false" compartment="Extra_organism" constant="false" hasOnlySubstanceUnits="false" id="M_oa_ST_e" name="M_o_antigen_Salmonella_typhimurium_C835H1350O547P2" fbc:charge="-2" />
      <species boundaryCondition="false" compartment="Cytosol" constant="false" hasOnlySubstanceUnits="false" id="M_oaa_c" name="M_Oxaloacetate_C4H2O5" fbc:charge="-2" />
      <species boundaryCondition="false" compartment="Extra_organism" constant="false" hasOnlySubstanceUnits="false" id="M_oaa_e" name="M_Oxaloacetate_C4H2O5" fbc:charge="-2" />
      <species boundaryCondition="false" compartment="Cytosol" constant="false" hasOnlySubstanceUnits="false" id="M_ocdACP_c" name="M_Octadecanoyl_ACP__n_C180ACP__C18H35OX" fbc:charge="0" />
      <species boundaryCondition="false" compartment="Cytosol" constant="false" hasOnlySubstanceUnits="false" id="M_ocdca_c" name="M_octadecanoate__n_C180__C18H35O2" fbc:charge="-1" />
      <species boundaryCondition="false" compartment="Extra_organism" constant="false" hasOnlySubstanceUnits="false" id="M_ocdca_e" name="M_octadecanoate__n_C180__C18H35O2" fbc:charge="-1" />
      <species boundaryCondition="false" compartment="Cytosol" constant="false" hasOnlySubstanceUnits="false" id="M_ocdcea_c" name="M_octadecenoate__n_C181__C18H33O2" fbc:charge="-1" />
      <species boundaryCondition="false" compartment="Extra_organism" constant="false" hasOnlySubstanceUnits="false" id="M_ocdcea_e" name="M_octadecenoate__n_C181__C18H33O2" fbc:charge="-1" />
      <species boundaryCondition="false" compartment="Cytosol" constant="false" hasOnlySubstanceUnits="false" id="M_ocdcteACP_c" name="M_Octadecatetraenoyl_ACP__n_C184ACP__C18H27OX" fbc:charge="0" />
      <species boundaryCondition="false" compartment="Cytosol" constant="false" hasOnlySubstanceUnits="false" id="M_ocdcte_c" name="M_Octadecatetraenoic_acid__n_C184__C18H27O2" fbc:charge="-1" />
      <species boundaryCondition="false" compartment="Cytosol" constant="false" hasOnlySubstanceUnits="false" id="M_ocdcyaACP_c" name="M_Octadecynoyl_ACP__n_C182ACP__C18H31OX" fbc:charge="0" />
      <species boundaryCondition="false" compartment="Cytosol" constant="false" hasOnlySubstanceUnits="false" id="M_ocdcya_c" name="M_octadecdienoate__n_C182__C18H31O2" fbc:charge="-1" />
      <species boundaryCondition="false" compartment="Cytosol" constant="false" hasOnlySubstanceUnits="false" id="M_octdp_c" name="M_all_trans_Octaprenyl_diphosphate_C40H65O7P2" fbc:charge="-3" />
      <species boundaryCondition="false" compartment="Cytosol" constant="false" hasOnlySubstanceUnits="false" id="M_octeACP_c" name="M_Octadecenoyl_ACP__n_C181ACP__C18H33OX" fbc:charge="0" />
      <species boundaryCondition="false" compartment="Cytosol" constant="false" hasOnlySubstanceUnits="false" id="M_ohpb_c" name="M_2_Oxo_3_hydroxy_4_phosphobutanoate_C4H4O8P" fbc:charge="-3" />
      <species boundaryCondition="false" compartment="Cytosol" constant="false" hasOnlySubstanceUnits="false" id="M_orn_L_c" name="M_L_Ornithine_C5H13N2O2" fbc:charge="1" />
      <species boundaryCondition="false" compartment="Extra_organism" constant="false" hasOnlySubstanceUnits="false" id="M_orn_L_e" name="M_L_Ornithine_C5H13N2O2" fbc:charge="1" />
      <species boundaryCondition="false" compartment="Cytosol" constant="false" hasOnlySubstanceUnits="false" id="M_orot5p_c" name="M_Orotidine_5__phosphate_C10H10N2O11P" fbc:charge="-3" />
      <species boundaryCondition="false" compartment="Cytosol" constant="false" hasOnlySubstanceUnits="false" id="M_orot_c" name="M_Orotate_C5H3N2O4" fbc:charge="-1" />
      <species boundaryCondition="false" compartment="Cytosol" constant="false" hasOnlySubstanceUnits="false" id="M_oxur_c" name="M_Oxalureate_C3H3N2O4" fbc:charge="-1" />
      <species boundaryCondition="false" compartment="Cytosol" constant="false" hasOnlySubstanceUnits="false" id="M_pa2_ST_c" name="M_Phosphatidate__S_typhimurium__C1752H3280O400P50" fbc:charge="-100" />
      <species boundaryCondition="false" compartment="Cytosol" constant="false" hasOnlySubstanceUnits="false" id="M_pald_c" name="M_phosphonoacetaldehyde_C2H3O4P" fbc:charge="-2" />
      <species boundaryCondition="false" compartment="Cytosol" constant="false" hasOnlySubstanceUnits="false" id="M_palmACP_c" name="M_Palmitoyl_ACP__n_C160ACP__C16H31OX" fbc:charge="0" />
      <species boundaryCondition="false" compartment="Cytosol" constant="false" hasOnlySubstanceUnits="false" id="M_pan4p_c" name="M_Pantetheine_4__phosphate_C11H21N2O7PS" fbc:charge="-2" />
      <species boundaryCondition="false" compartment="Cytosol" constant="false" hasOnlySubstanceUnits="false" id="M_pant_R_c" name="M__R__Pantoate_C6H11O4" fbc:charge="-1" />
      <species boundaryCondition="false" compartment="Cytosol" constant="false" hasOnlySubstanceUnits="false" id="M_pap_c" name="M_Adenosine_3__5__bisphosphate_C10H11N5O10P2" fbc:charge="-4" />
      <species boundaryCondition="false" compartment="Cytosol" constant="false" hasOnlySubstanceUnits="false" id="M_paps_c" name="M_3__Phosphoadenylyl_sulfate_C10H11N5O13P2S" fbc:charge="-4" />
      <species boundaryCondition="false" compartment="Cytosol" constant="false" hasOnlySubstanceUnits="false" id="M_pdx5p_c" name="M_Pyridoxine_5__phosphate_C8H10NO6P" fbc:charge="-2" />
      <species boundaryCondition="false" compartment="Cytosol" constant="false" hasOnlySubstanceUnits="false" id="M_pe2_ST_c" name="M_Phosphatidylethanolamine__S_typhimurium__C1852H3630N50O400P50" fbc:charge="0" />
      <species boundaryCondition="false" compartment="Cytosol" constant="false" hasOnlySubstanceUnits="false" id="M_peng_c" name="M_Penicillin_G_C16H17N2O4S" fbc:charge="-1" />
      <species boundaryCondition="false" compartment="Extra_organism" constant="false" hasOnlySubstanceUnits="false" id="M_peng_e" name="M_Penicillin_G_C16H17N2O4S" fbc:charge="-1" />
      <species boundaryCondition="false" compartment="Cytosol" constant="false" hasOnlySubstanceUnits="false" id="M_pep_c" name="M_Phosphoenolpyruvate_C3H2O6P" fbc:charge="-3" />
      <species boundaryCondition="false" compartment="Extra_organism" constant="false" hasOnlySubstanceUnits="false" id="M_pep_e" name="M_Phosphoenolpyruvate_C3H2O6P" fbc:charge="-3" />
      <species boundaryCondition="false" compartment="Cytosol" constant="false" hasOnlySubstanceUnits="false" id="M_peptido_ST_c" name="M_peptidoglycan_subunit_of_Salmonella_C40H62N8O21" fbc:charge="-2" />
      <species boundaryCondition="false" compartment="Cytosol" constant="false" hasOnlySubstanceUnits="false" id="M_pg2_ST_c" name="M_Phosphatidylglycerol__S_typhimurium__C1902H3630O500P50" fbc:charge="-50" />
      <species boundaryCondition="false" compartment="Cytosol" constant="false" hasOnlySubstanceUnits="false" id="M_pgp2_ST_c" name="M_Phosphatidylglycerophosphate__S_typhimurium__C1902H3580O650P100" fbc:charge="-150" />
      <species boundaryCondition="false" compartment="Cytosol" constant="false" hasOnlySubstanceUnits="false" id="M_phe_L_c" name="M_L_Phenylalanine_C9H11NO2" fbc:charge="0" />
      <species boundaryCondition="false" compartment="Extra_organism" constant="false" hasOnlySubstanceUnits="false" id="M_phe_L_e" name="M_L_Phenylalanine_C9H11NO2" fbc:charge="0" />
      <species boundaryCondition="false" compartment="Cytosol" constant="false" hasOnlySubstanceUnits="false" id="M_pheme_c" name="M_Protoheme_C34H31FeN4O4" fbc:charge="-1" />
      <species boundaryCondition="false" compartment="Cytosol" constant="false" hasOnlySubstanceUnits="false" id="M_phetrna_c" name="M_L_Phenylalanyl_tRNA_Phe__C9H11NO2X" fbc:charge="1" />
      <species boundaryCondition="false" compartment="Cytosol" constant="false" hasOnlySubstanceUnits="false" id="M_phom_c" name="M_O_Phospho_L_homoserine_C4H8NO6P" fbc:charge="-2" />
      <species boundaryCondition="false" compartment="Cytosol" constant="false" hasOnlySubstanceUnits="false" id="M_phpyr_c" name="M_Phenylpyruvate_C9H7O3" fbc:charge="-1" />
      <species boundaryCondition="false" compartment="Cytosol" constant="false" hasOnlySubstanceUnits="false" id="M_phthr_c" name="M_O_Phospho_4_hydroxy_L_threonine_C4H8NO7P" fbc:charge="-2" />
      <species boundaryCondition="false" compartment="Cytosol" constant="false" hasOnlySubstanceUnits="false" id="M_pi_c" name="M_Phosphate_HO4P" fbc:charge="-2" />
      <species boundaryCondition="false" compartment="Extra_organism" constant="false" hasOnlySubstanceUnits="false" id="M_pi_e" name="M_Phosphate_HO4P" fbc:charge="-2" />
      <species boundaryCondition="false" compartment="Cytosol" constant="false" hasOnlySubstanceUnits="false" id="M_pime_c" name="M_Pimelate_C7H10O4" fbc:charge="-2" />
      <species boundaryCondition="false" compartment="Cytosol" constant="false" hasOnlySubstanceUnits="false" id="M_pmcoa_c" name="M_Pimeloyl_CoA_C28H41N7O19P3S" fbc:charge="-5" />
      <species boundaryCondition="false" compartment="Cytosol" constant="false" hasOnlySubstanceUnits="false" id="M_pnto_R_c" name="M__R__Pantothenate_C9H16NO5" fbc:charge="-1" />
      <species boundaryCondition="false" compartment="Extra_organism" constant="false" hasOnlySubstanceUnits="false" id="M_pnto_R_e" name="M__R__Pantothenate_C9H16NO5" fbc:charge="-1" />
      <species boundaryCondition="false" compartment="Cytosol" constant="false" hasOnlySubstanceUnits="false" id="M_polypi_c" name="M_Polyphosphate_HO3P" fbc:charge="0" />
      <species boundaryCondition="false" compartment="Cytosol" constant="false" hasOnlySubstanceUnits="false" id="M_ppa_c" name="M_Propionate_C3H5O2" fbc:charge="-1" />
      <species boundaryCondition="false" compartment="Cytosol" constant="false" hasOnlySubstanceUnits="false" id="M_ppal_c" name="M_Propanal_C3H6O" fbc:charge="0" />
      <species boundaryCondition="false" compartment="Cytosol" constant="false" hasOnlySubstanceUnits="false" id="M_ppap_c" name="M_Propanoyl_phosphate_C3H5O5P" fbc:charge="-2" />
      <species boundaryCondition="false" compartment="Cytosol" constant="false" hasOnlySubstanceUnits="false" id="M_ppbng_c" name="M_Porphobilinogen_C10H13N2O4" fbc:charge="-1" />
      <species boundaryCondition="false" compartment="Cytosol" constant="false" hasOnlySubstanceUnits="false" id="M_ppcoa_c" name="M_Propanoyl_CoA_C24H36N7O17P3S" fbc:charge="-4" />
      <species boundaryCondition="false" compartment="Cytosol" constant="false" hasOnlySubstanceUnits="false" id="M_pphn_c" name="M_Prephenate_C10H8O6" fbc:charge="-2" />
      <species boundaryCondition="false" compartment="Cytosol" constant="false" hasOnlySubstanceUnits="false" id="M_ppi_c" name="M_Diphosphate_HO7P2" fbc:charge="-3" />
      <species boundaryCondition="false" compartment="Cytosol" constant="false" hasOnlySubstanceUnits="false" id="M_ppoh_c" name="M_Propanol_C3H8O" fbc:charge="0" />
      <species boundaryCondition="false" compartment="Cytosol" constant="false" hasOnlySubstanceUnits="false" id="M_ppp9_c" name="M_Protoporphyrin_C34H32N4O4" fbc:charge="-2" />
      <species boundaryCondition="false" compartment="Cytosol" constant="false" hasOnlySubstanceUnits="false" id="M_pppg9_c" name="M_Protoporphyrinogen_IX_C34H38N4O4" fbc:charge="-2" />
      <species boundaryCondition="false" compartment="Cytosol" constant="false" hasOnlySubstanceUnits="false" id="M_pppi_c" name="M_Inorganic_triphosphate_HO10P3" fbc:charge="-4" />
      <species boundaryCondition="false" compartment="Cytosol" constant="false" hasOnlySubstanceUnits="false" id="M_pppn_c" name="M_Phenylpropanoate_C9H9O2" fbc:charge="-1" />
      <species boundaryCondition="false" compartment="Extra_organism" constant="false" hasOnlySubstanceUnits="false" id="M_pppn_e" name="M_Phenylpropanoate_C9H9O2" fbc:charge="-1" />
      <species boundaryCondition="false" compartment="Cytosol" constant="false" hasOnlySubstanceUnits="false" id="M_pram_c" name="M_5_Phospho_beta_D_ribosylamine_C5H11NO7P" fbc:charge="-1" />
      <species boundaryCondition="false" compartment="Cytosol" constant="false" hasOnlySubstanceUnits="false" id="M_pran_c" name="M_N__5_Phospho_D_ribosyl_anthranilate_C12H13NO9P" fbc:charge="-3" />
      <species boundaryCondition="false" compartment="Cytosol" constant="false" hasOnlySubstanceUnits="false" id="M_prbamp_c" name="M_1__5_Phosphoribosyl__AMP_C15H19N5O14P2" fbc:charge="-4" />
      <species boundaryCondition="false" compartment="Cytosol" constant="false" hasOnlySubstanceUnits="false" id="M_prbatp_c" name="M_1__5_Phosphoribosyl__ATP_C15H19N5O20P4" fbc:charge="-6" />
      <species boundaryCondition="false" compartment="Cytosol" constant="false" hasOnlySubstanceUnits="false" id="M_prfp_c" name="M_1__5_Phosphoribosyl__5__5_phosphoribosylamino_methylideneaminoimidazole_4_carboxamide_C15H22N5O15P2" fbc:charge="-3" />
      <species boundaryCondition="false" compartment="Cytosol" constant="false" hasOnlySubstanceUnits="false" id="M_prlp_c" name="M_5__5_phospho_1_deoxyribulos_1_ylamino_methylideneamino_1__5_phosphoribosyl_imidazole_4_carboxamide_C15H22N5O15P2" fbc:charge="-3" />
      <species boundaryCondition="false" compartment="Cytosol" constant="false" hasOnlySubstanceUnits="false" id="M_pro_L_c" name="M_L_Proline_C5H9NO2" fbc:charge="0" />
      <species boundaryCondition="false" compartment="Extra_organism" constant="false" hasOnlySubstanceUnits="false" id="M_pro_L_e" name="M_L_Proline_C5H9NO2" fbc:charge="0" />
      <species boundaryCondition="false" compartment="Cytosol" constant="false" hasOnlySubstanceUnits="false" id="M_protrna_c" name="M_L_Prolyl_tRNA_Pro__C5H9NO2X" fbc:charge="1" />
      <species boundaryCondition="false" compartment="Cytosol" constant="false" hasOnlySubstanceUnits="false" id="M_prpp_c" name="M_5_Phospho_alpha_D_ribose_1_diphosphate_C5H8O14P3" fbc:charge="-5" />
      <species boundaryCondition="false" compartment="Cytosol" constant="false" hasOnlySubstanceUnits="false" id="M_ps2_ST_c" name="M_Phosphatidylserine__S_typhimurium__C1902H3580N50O500P50" fbc:charge="-50" />
      <species boundaryCondition="false" compartment="Cytosol" constant="false" hasOnlySubstanceUnits="false" id="M_psd5p_c" name="M_Pseudouridine_5__phosphate_C9H11N2O9P" fbc:charge="-2" />
      <species boundaryCondition="false" compartment="Cytosol" constant="false" hasOnlySubstanceUnits="false" id="M_pser_L_c" name="M_O_Phospho_L_serine_C3H6NO6P" fbc:charge="-2" />
      <species boundaryCondition="false" compartment="Cytosol" constant="false" hasOnlySubstanceUnits="false" id="M_ptrc_c" name="M_Putrescine_C4H14N2" fbc:charge="2" />
      <species boundaryCondition="false" compartment="Extra_organism" constant="false" hasOnlySubstanceUnits="false" id="M_ptrc_e" name="M_Putrescine_C4H14N2" fbc:charge="2" />
      <species boundaryCondition="false" compartment="Cytosol" constant="false" hasOnlySubstanceUnits="false" id="M_pyam5p_c" name="M_Pyridoxamine_5__phosphate_C8H11N2O5P" fbc:charge="-2" />
      <species boundaryCondition="false" compartment="Cytosol" constant="false" hasOnlySubstanceUnits="false" id="M_pydam_c" name="M_Pyridoxamine_C8H12N2O2" fbc:charge="0" />
      <species boundaryCondition="false" compartment="Cytosol" constant="false" hasOnlySubstanceUnits="false" id="M_pydx5p_c" name="M_Pyridoxal_5__phosphate_C8H7NO6P" fbc:charge="-3" />
      <species boundaryCondition="false" compartment="Cytosol" constant="false" hasOnlySubstanceUnits="false" id="M_pydx_c" name="M_Pyridoxal_C8H9NO3" fbc:charge="0" />
      <species boundaryCondition="false" compartment="Cytosol" constant="false" hasOnlySubstanceUnits="false" id="M_pydxn_c" name="M_Pyridoxine_C8H11NO3" fbc:charge="0" />
      <species boundaryCondition="false" compartment="Cytosol" constant="false" hasOnlySubstanceUnits="false" id="M_pyr_c" name="M_Pyruvate_C3H3O3" fbc:charge="-1" />
      <species boundaryCondition="false" compartment="Extra_organism" constant="false" hasOnlySubstanceUnits="false" id="M_pyr_e" name="M_Pyruvate_C3H3O3" fbc:charge="-1" />
      <species boundaryCondition="false" compartment="Cytosol" constant="false" hasOnlySubstanceUnits="false" id="M_quln_c" name="M_Quinolinate_C7H3NO4" fbc:charge="-2" />
      <species boundaryCondition="false" compartment="Cytosol" constant="false" hasOnlySubstanceUnits="false" id="M_r1p_c" name="M_alpha_D_Ribose_1_phosphate_C5H9O8P" fbc:charge="-2" />
      <species boundaryCondition="false" compartment="Cytosol" constant="false" hasOnlySubstanceUnits="false" id="M_r5p_c" name="M_alpha_D_Ribose_5_phosphate_C5H9O8P" fbc:charge="-2" />
      <species boundaryCondition="false" compartment="Cytosol" constant="false" hasOnlySubstanceUnits="false" id="M_rbl_L_c" name="M_L_Ribulose_C5H10O5" fbc:charge="0" />
      <species boundaryCondition="false" compartment="Cytosol" constant="false" hasOnlySubstanceUnits="false" id="M_rdmbzi_c" name="M_N1__alpha_D_ribosyl__5_6_dimethylbenzimidazole_C14H18N2O4" fbc:charge="0" />
      <species boundaryCondition="false" compartment="Cytosol" constant="false" hasOnlySubstanceUnits="false" id="M_rhcys_c" name="M_S_Ribosyl_L_homocysteine_C9H17NO6S" fbc:charge="0" />
      <species boundaryCondition="false" compartment="Cytosol" constant="false" hasOnlySubstanceUnits="false" id="M_rib_D_c" name="M_D_Ribose_C5H10O5" fbc:charge="0" />
      <species boundaryCondition="false" compartment="Extra_organism" constant="false" hasOnlySubstanceUnits="false" id="M_rib_D_e" name="M_D_Ribose_C5H10O5" fbc:charge="0" />
      <species boundaryCondition="false" compartment="Cytosol" constant="false" hasOnlySubstanceUnits="false" id="M_ribflv_c" name="M_Riboflavin_C17H20N4O6" fbc:charge="0" />
      <species boundaryCondition="false" compartment="Cytosol" constant="false" hasOnlySubstanceUnits="false" id="M_rml1p_c" name="M_L_Rhamnulose_1_phosphate_C6H11O8P" fbc:charge="-2" />
      <species boundaryCondition="false" compartment="Cytosol" constant="false" hasOnlySubstanceUnits="false" id="M_rml_c" name="M_L_Rhamnulose_C6H12O5" fbc:charge="0" />
      <species boundaryCondition="false" compartment="Cytosol" constant="false" hasOnlySubstanceUnits="false" id="M_rmn_c" name="M_L_Rhamnose_C6H12O5" fbc:charge="0" />
      <species boundaryCondition="false" compartment="Extra_organism" constant="false" hasOnlySubstanceUnits="false" id="M_rmn_e" name="M_L_Rhamnose_C6H12O5" fbc:charge="0" />
      <species boundaryCondition="false" compartment="Cytosol" constant="false" hasOnlySubstanceUnits="false" id="M_rnam_c" name="M_N_Ribosylnicotinamide_C11H15N2O5" fbc:charge="1" />
      <species boundaryCondition="false" compartment="Extra_organism" constant="false" hasOnlySubstanceUnits="false" id="M_rnam_e" name="M_N_Ribosylnicotinamide_C11H15N2O5" fbc:charge="1" />
      <species boundaryCondition="false" compartment="Cytosol" constant="false" hasOnlySubstanceUnits="false" id="M_ru5p_D_c" name="M_D_Ribulose_5_phosphate_C5H9O8P" fbc:charge="-2" />
      <species boundaryCondition="false" compartment="Cytosol" constant="false" hasOnlySubstanceUnits="false" id="M_ru5p_L_c" name="M_L_Ribulose_5_phosphate_C5H9O8P" fbc:charge="-2" />
      <species boundaryCondition="false" compartment="Cytosol" constant="false" hasOnlySubstanceUnits="false" id="M_s7p_c" name="M_Sedoheptulose_7_phosphate_C7H13O10P" fbc:charge="-2" />
      <species boundaryCondition="false" compartment="Cytosol" constant="false" hasOnlySubstanceUnits="false" id="M_sbt6p_c" name="M_D_Sorbitol_6_phosphate_C6H13O9P" fbc:charge="-2" />
      <species boundaryCondition="false" compartment="Extra_organism" constant="false" hasOnlySubstanceUnits="false" id="M_sbt_D_e" name="M_D_Sorbitol_C6H14O6" fbc:charge="0" />
      <species boundaryCondition="false" compartment="Cytosol" constant="false" hasOnlySubstanceUnits="false" id="M_sbzcoa_c" name="M_O_Succinylbenzoyl_CoA_C32H39N7O20P3S" fbc:charge="-5" />
      <species boundaryCondition="false" compartment="Cytosol" constant="false" hasOnlySubstanceUnits="false" id="M_seln_c" name="M_Selenide_HSe" fbc:charge="-1" />
      <species boundaryCondition="false" compartment="Cytosol" constant="false" hasOnlySubstanceUnits="false" id="M_selnp_c" name="M_Selenophosphate_H2O3PSe" fbc:charge="-1" />
      <species boundaryCondition="false" compartment="Cytosol" constant="false" hasOnlySubstanceUnits="false" id="M_ser_D_c" name="M_D_Serine_C3H7NO3" fbc:charge="0" />
      <species boundaryCondition="false" compartment="Extra_organism" constant="false" hasOnlySubstanceUnits="false" id="M_ser_D_e" name="M_D_Serine_C3H7NO3" fbc:charge="0" />
      <species boundaryCondition="false" compartment="Cytosol" constant="false" hasOnlySubstanceUnits="false" id="M_ser_L_c" name="M_L_Serine_C3H7NO3" fbc:charge="0" />
      <species boundaryCondition="false" compartment="Extra_organism" constant="false" hasOnlySubstanceUnits="false" id="M_ser_L_e" name="M_L_Serine_C3H7NO3" fbc:charge="0" />
      <species boundaryCondition="false" compartment="Cytosol" constant="false" hasOnlySubstanceUnits="false" id="M_seramp_c" name="M_L_seryl_AMP_C13H19N6O9P" fbc:charge="0" />
      <species boundaryCondition="false" compartment="Cytosol" constant="false" hasOnlySubstanceUnits="false" id="M_sertrna_c" name="M_L_Seryl_tRNA_Ser__C3H7NO3X" fbc:charge="1" />
      <species boundaryCondition="false" compartment="Cytosol" constant="false" hasOnlySubstanceUnits="false" id="M_shcl_c" name="M_dihydrosirohydrochlorin_C42H41N4O16" fbc:charge="-7" />
      <species boundaryCondition="false" compartment="Cytosol" constant="false" hasOnlySubstanceUnits="false" id="M_sheme_c" name="M_Siroheme_C42H36FeN4O16" fbc:charge="-8" />
      <species boundaryCondition="false" compartment="Cytosol" constant="false" hasOnlySubstanceUnits="false" id="M_skm5p_c" name="M_Shikimate_5_phosphate_C7H8O8P" fbc:charge="-3" />
      <species boundaryCondition="false" compartment="Cytosol" constant="false" hasOnlySubstanceUnits="false" id="M_skm_c" name="M_Shikimate_C7H9O5" fbc:charge="-1" />
      <species boundaryCondition="false" compartment="Cytosol" constant="false" hasOnlySubstanceUnits="false" id="M_sl26da_c" name="M_N_Succinyl_LL_2_6_diaminoheptanedioate_C11H16N2O7" fbc:charge="-2" />
      <species boundaryCondition="false" compartment="Cytosol" constant="false" hasOnlySubstanceUnits="false" id="M_sl2a6o_c" name="M_N_Succinyl_2_L_amino_6_oxoheptanedioate_C11H12NO8" fbc:charge="-3" />
      <species boundaryCondition="false" compartment="Cytosol" constant="false" hasOnlySubstanceUnits="false" id="M_slcys_c" name="M_S_Sulfo_L_cysteine_C3H6NO5S2" fbc:charge="-1" />
      <species boundaryCondition="false" compartment="Cytosol" constant="false" hasOnlySubstanceUnits="false" id="M_so3_c" name="M_Sulfite_O3S" fbc:charge="-2" />
      <species boundaryCondition="false" compartment="Extra_organism" constant="false" hasOnlySubstanceUnits="false" id="M_so3_e" name="M_Sulfite_O3S" fbc:charge="-2" />
      <species boundaryCondition="false" compartment="Cytosol" constant="false" hasOnlySubstanceUnits="false" id="M_so4_c" name="M_Sulfate_O4S" fbc:charge="-2" />
      <species boundaryCondition="false" compartment="Extra_organism" constant="false" hasOnlySubstanceUnits="false" id="M_so4_e" name="M_Sulfate_O4S" fbc:charge="-2" />
      <species boundaryCondition="false" compartment="Cytosol" constant="false" hasOnlySubstanceUnits="false" id="M_spmd_c" name="M_Spermidine_C7H22N3" fbc:charge="3" />
      <species boundaryCondition="false" compartment="Extra_organism" constant="false" hasOnlySubstanceUnits="false" id="M_spmd_e" name="M_Spermidine_C7H22N3" fbc:charge="3" />
      <species boundaryCondition="false" compartment="Cytosol" constant="false" hasOnlySubstanceUnits="false" id="M_srch_c" name="M_sirohydrochlorin_C42H38N4O16" fbc:charge="-8" />
      <species boundaryCondition="false" compartment="Cytosol" constant="false" hasOnlySubstanceUnits="false" id="M_ssaltpp_c" name="M_Succinate_semialdehyde_thiamin_diphosphate_anion_C16H22N4O10P2S" fbc:charge="-2" />
      <species boundaryCondition="false" compartment="Cytosol" constant="false" hasOnlySubstanceUnits="false" id="M_sucarg_c" name="M_N2_Succinyl_L_arginine_C10H17N4O5" fbc:charge="-1" />
      <species boundaryCondition="false" compartment="Cytosol" constant="false" hasOnlySubstanceUnits="false" id="M_sucbz_c" name="M_o_Succinylbenzoate_C11H8O5" fbc:charge="-2" />
      <species boundaryCondition="false" compartment="Cytosol" constant="false" hasOnlySubstanceUnits="false" id="M_succ_c" name="M_Succinate_C4H4O4" fbc:charge="-2" />
      <species boundaryCondition="false" compartment="Extra_organism" constant="false" hasOnlySubstanceUnits="false" id="M_succ_e" name="M_Succinate_C4H4O4" fbc:charge="-2" />
      <species boundaryCondition="false" compartment="Cytosol" constant="false" hasOnlySubstanceUnits="false" id="M_succoa_c" name="M_Succinyl_CoA_C25H35N7O19P3S" fbc:charge="-5" />
      <species boundaryCondition="false" compartment="Cytosol" constant="false" hasOnlySubstanceUnits="false" id="M_sucglu_c" name="M_N2_Succinyl_L_glutamate_C9H10NO7" fbc:charge="-3" />
      <species boundaryCondition="false" compartment="Cytosol" constant="false" hasOnlySubstanceUnits="false" id="M_sucgsa_c" name="M_N2_Succinyl_L_glutamate_5_semialdehyde_C9H11NO6" fbc:charge="-2" />
      <species boundaryCondition="false" compartment="Cytosol" constant="false" hasOnlySubstanceUnits="false" id="M_suchms_c" name="M_O_Succinyl_L_homoserine_C8H12NO6" fbc:charge="-1" />
      <species boundaryCondition="false" compartment="Cytosol" constant="false" hasOnlySubstanceUnits="false" id="M_sucorn_c" name="M_N2_Succinyl_L_ornithine_C9H15N2O5" fbc:charge="-1" />
      <species boundaryCondition="false" compartment="Cytosol" constant="false" hasOnlySubstanceUnits="false" id="M_sucsal_c" name="M_Succinic_semialdehyde_C4H5O3" fbc:charge="-1" />
      <species boundaryCondition="false" compartment="Cytosol" constant="false" hasOnlySubstanceUnits="false" id="M_tag6p_D_c" name="M_D_Tagatose_6_phosphate_C6H11O9P" fbc:charge="-2" />
      <species boundaryCondition="false" compartment="Cytosol" constant="false" hasOnlySubstanceUnits="false" id="M_tagdp_D_c" name="M_D_Tagatose_1_6_biphosphate_C6H10O12P2" fbc:charge="-4" />
      <species boundaryCondition="false" compartment="Cytosol" constant="false" hasOnlySubstanceUnits="false" id="M_tartr_D_c" name="M_D_Tartrate_C4H4O6" fbc:charge="-2" />
      <species boundaryCondition="false" compartment="Extra_organism" constant="false" hasOnlySubstanceUnits="false" id="M_tartr_D_e" name="M_D_Tartrate_C4H4O6" fbc:charge="-2" />
      <species boundaryCondition="false" compartment="Cytosol" constant="false" hasOnlySubstanceUnits="false" id="M_tartr_L_c" name="M_L_tartarate_C4H4O6" fbc:charge="-2" />
      <species boundaryCondition="false" compartment="Extra_organism" constant="false" hasOnlySubstanceUnits="false" id="M_tartr_L_e" name="M_L_tartarate_C4H4O6" fbc:charge="-2" />
      <species boundaryCondition="false" compartment="Cytosol" constant="false" hasOnlySubstanceUnits="false" id="M_tcb_c" name="M_tricarballylate_C6H5O6" fbc:charge="-3" />
      <species boundaryCondition="false" compartment="Extra_organism" constant="false" hasOnlySubstanceUnits="false" id="M_tcb_e" name="M_tricarballylate_C6H5O6" fbc:charge="-3" />
      <species boundaryCondition="false" compartment="Cytosol" constant="false" hasOnlySubstanceUnits="false" id="M_tcynt_c" name="M_Thiocyanate_CNS" fbc:charge="-1" />
      <species boundaryCondition="false" compartment="Cytosol" constant="false" hasOnlySubstanceUnits="false" id="M_thdp_c" name="M_2_3_4_5_Tetrahydrodipicolinate_C7H7NO4" fbc:charge="-2" />
      <species boundaryCondition="false" compartment="Cytosol" constant="false" hasOnlySubstanceUnits="false" id="M_thf_c" name="M_5_6_7_8_Tetrahydrofolate_C19H21N7O6" fbc:charge="-2" />
      <species boundaryCondition="false" compartment="Cytosol" constant="false" hasOnlySubstanceUnits="false" id="M_thglu_c" name="M_Tetrahydropteroyltri_L_glutamate_C24H32N8O12" fbc:charge="-2" />
      <species boundaryCondition="false" compartment="Cytosol" constant="false" hasOnlySubstanceUnits="false" id="M_thm_c" name="M_Thiamin_C12H17N4OS" fbc:charge="1" />
      <species boundaryCondition="false" compartment="Extra_organism" constant="false" hasOnlySubstanceUnits="false" id="M_thm_e" name="M_Thiamin_C12H17N4OS" fbc:charge="1" />
      <species boundaryCondition="false" compartment="Cytosol" constant="false" hasOnlySubstanceUnits="false" id="M_thmmp_c" name="M_Thiamin_monophosphate_C12H16N4O4PS" fbc:charge="-1" />
      <species boundaryCondition="false" compartment="Cytosol" constant="false" hasOnlySubstanceUnits="false" id="M_thmpp_c" name="M_Thiamine_diphosphate_C12H16N4O7P2S" fbc:charge="-2" />
      <species boundaryCondition="false" compartment="Cytosol" constant="false" hasOnlySubstanceUnits="false" id="M_thr_L_c" name="M_L_Threonine_C4H9NO3" fbc:charge="0" />
      <species boundaryCondition="false" compartment="Extra_organism" constant="false" hasOnlySubstanceUnits="false" id="M_thr_L_e" name="M_L_Threonine_C4H9NO3" fbc:charge="0" />
      <species boundaryCondition="false" compartment="Cytosol" constant="false" hasOnlySubstanceUnits="false" id="M_thrp_c" name="M_L_Threonine_O_3_phosphate_C4H8NO6P" fbc:charge="-2" />
      <species boundaryCondition="false" compartment="Cytosol" constant="false" hasOnlySubstanceUnits="false" id="M_thrtrna_c" name="M_L_Threonyl_tRNA_Thr__C4H9NO3X" fbc:charge="1" />
      <species boundaryCondition="false" compartment="Cytosol" constant="false" hasOnlySubstanceUnits="false" id="M_thym_c" name="M_Thymine_C5H6N2O2" fbc:charge="0" />
      <species boundaryCondition="false" compartment="Extra_organism" constant="false" hasOnlySubstanceUnits="false" id="M_thym_e" name="M_Thymine_C5H6N2O2" fbc:charge="0" />
      <species boundaryCondition="false" compartment="Cytosol" constant="false" hasOnlySubstanceUnits="false" id="M_thymd_c" name="M_Thymidine_C10H14N2O5" fbc:charge="0" />
      <species boundaryCondition="false" compartment="Extra_organism" constant="false" hasOnlySubstanceUnits="false" id="M_thymd_e" name="M_Thymidine_C10H14N2O5" fbc:charge="0" />
      <species boundaryCondition="false" compartment="Extra_organism" constant="false" hasOnlySubstanceUnits="false" id="M_tma_e" name="M_Trimethylamine_C3H10N" fbc:charge="1" />
      <species boundaryCondition="false" compartment="Extra_organism" constant="false" hasOnlySubstanceUnits="false" id="M_tmao_e" name="M_Trimethylamine_N_oxide_C3H9NO" fbc:charge="0" />
      <species boundaryCondition="false" compartment="Cytosol" constant="false" hasOnlySubstanceUnits="false" id="M_trdca_c" name="M_Tridecanoate_C13H25O2" fbc:charge="-1" />
      <species boundaryCondition="false" compartment="Extra_organism" constant="false" hasOnlySubstanceUnits="false" id="M_trdca_e" name="M_Tridecanoate_C13H25O2" fbc:charge="-1" />
      <species boundaryCondition="false" compartment="Cytosol" constant="false" hasOnlySubstanceUnits="false" id="M_trdox_c" name="M_Oxidized_thioredoxin_X" fbc:charge="0" />
      <species boundaryCondition="false" compartment="Cytosol" constant="false" hasOnlySubstanceUnits="false" id="M_trdrd_c" name="M_Reduced_thioredoxin_XH2" fbc:charge="0" />
      <species boundaryCondition="false" compartment="Cytosol" constant="false" hasOnlySubstanceUnits="false" id="M_tre6p_c" name="M_alpha_alpha__Trehalose_6_phosphate_C12H21O14P" fbc:charge="-2" />
      <species boundaryCondition="false" compartment="Cytosol" constant="false" hasOnlySubstanceUnits="false" id="M_tre_c" name="M_Trehalose_C12H22O11" fbc:charge="0" />
      <species boundaryCondition="false" compartment="Extra_organism" constant="false" hasOnlySubstanceUnits="false" id="M_tre_e" name="M_Trehalose_C12H22O11" fbc:charge="0" />
      <species boundaryCondition="false" compartment="Cytosol" constant="false" hasOnlySubstanceUnits="false" id="M_trnaala_c" name="M_tRNA_Ala__HOX" fbc:charge="0" />
      <species boundaryCondition="false" compartment="Cytosol" constant="false" hasOnlySubstanceUnits="false" id="M_trnaarg_c" name="M_tRNA_Arg__HOX" fbc:charge="0" />
      <species boundaryCondition="false" compartment="Cytosol" constant="false" hasOnlySubstanceUnits="false" id="M_trnaasn_c" name="M_tRNA_Asn__HOX" fbc:charge="0" />
      <species boundaryCondition="false" compartment="Cytosol" constant="false" hasOnlySubstanceUnits="false" id="M_trnaasp_c" name="M_tRNA_Asp__HOX" fbc:charge="0" />
      <species boundaryCondition="false" compartment="Cytosol" constant="false" hasOnlySubstanceUnits="false" id="M_trnacys_c" name="M_tRNA_Cys__HOX" fbc:charge="0" />
      <species boundaryCondition="false" compartment="Cytosol" constant="false" hasOnlySubstanceUnits="false" id="M_trnagln_c" name="M_tRNA_Gln__HOX" fbc:charge="0" />
      <species boundaryCondition="false" compartment="Cytosol" constant="false" hasOnlySubstanceUnits="false" id="M_trnaglu_c" name="M_tRNA__Glu__HOX" fbc:charge="0" />
      <species boundaryCondition="false" compartment="Cytosol" constant="false" hasOnlySubstanceUnits="false" id="M_trnagly_c" name="M_tRNA_Gly__HOX" fbc:charge="0" />
      <species boundaryCondition="false" compartment="Cytosol" constant="false" hasOnlySubstanceUnits="false" id="M_trnahis_c" name="M_tRNA_His__HOX" fbc:charge="0" />
      <species boundaryCondition="false" compartment="Cytosol" constant="false" hasOnlySubstanceUnits="false" id="M_trnaile_c" name="M_tRNA_Ile__HOX" fbc:charge="0" />
      <species boundaryCondition="false" compartment="Cytosol" constant="false" hasOnlySubstanceUnits="false" id="M_trnaleu_c" name="M_tRNA_Leu__HOX" fbc:charge="0" />
      <species boundaryCondition="false" compartment="Cytosol" constant="false" hasOnlySubstanceUnits="false" id="M_trnalys_c" name="M_tRNA_Lys__HOX" fbc:charge="0" />
      <species boundaryCondition="false" compartment="Cytosol" constant="false" hasOnlySubstanceUnits="false" id="M_trnamet_c" name="M_tRNA_Met__HOX" fbc:charge="0" />
      <species boundaryCondition="false" compartment="Cytosol" constant="false" hasOnlySubstanceUnits="false" id="M_trnaphe_c" name="M_tRNA_Phe__HOX" fbc:charge="0" />
      <species boundaryCondition="false" compartment="Cytosol" constant="false" hasOnlySubstanceUnits="false" id="M_trnapro_c" name="M_tRNA_Pro__HOX" fbc:charge="0" />
      <species boundaryCondition="false" compartment="Cytosol" constant="false" hasOnlySubstanceUnits="false" id="M_trnaser_c" name="M_tRNA_Ser__HOX" fbc:charge="0" />
      <species boundaryCondition="false" compartment="Cytosol" constant="false" hasOnlySubstanceUnits="false" id="M_trnathr_c" name="M_tRNA_Thr__HOX" fbc:charge="0" />
      <species boundaryCondition="false" compartment="Cytosol" constant="false" hasOnlySubstanceUnits="false" id="M_trnatrp_c" name="M_tRNA_Trp__HOX" fbc:charge="0" />
      <species boundaryCondition="false" compartment="Cytosol" constant="false" hasOnlySubstanceUnits="false" id="M_trnatyr_c" name="M_tRNA_Tyr__HOX" fbc:charge="0" />
      <species boundaryCondition="false" compartment="Cytosol" constant="false" hasOnlySubstanceUnits="false" id="M_trnaval_c" name="M_tRNA_Val__HOX" fbc:charge="0" />
      <species boundaryCondition="false" compartment="Cytosol" constant="false" hasOnlySubstanceUnits="false" id="M_trp_L_c" name="M_L_Tryptophan_C11H12N2O2" fbc:charge="0" />
      <species boundaryCondition="false" compartment="Extra_organism" constant="false" hasOnlySubstanceUnits="false" id="M_trp_L_e" name="M_L_Tryptophan_C11H12N2O2" fbc:charge="0" />
      <species boundaryCondition="false" compartment="Cytosol" constant="false" hasOnlySubstanceUnits="false" id="M_trptrna_c" name="M_L_Tryptophanyl_tRNA_Trp__C11H12N2O2X" fbc:charge="1" />
      <species boundaryCondition="false" compartment="Cytosol" constant="false" hasOnlySubstanceUnits="false" id="M_tsul_c" name="M_Thiosulfate_O3S2" fbc:charge="-2" />
      <species boundaryCondition="false" compartment="Extra_organism" constant="false" hasOnlySubstanceUnits="false" id="M_tsul_e" name="M_Thiosulfate_O3S2" fbc:charge="-2" />
      <species boundaryCondition="false" compartment="Cytosol" constant="false" hasOnlySubstanceUnits="false" id="M_ttdca_c" name="M_tetradecanoate__C140__C14H27O2" fbc:charge="-1" />
      <species boundaryCondition="false" compartment="Extra_organism" constant="false" hasOnlySubstanceUnits="false" id="M_ttdca_e" name="M_tetradecanoate__C140__C14H27O2" fbc:charge="-1" />
      <species boundaryCondition="false" compartment="Extra_organism" constant="false" hasOnlySubstanceUnits="false" id="M_tton_e" name="M_Trithionate_O6S3" fbc:charge="-2" />
      <species boundaryCondition="false" compartment="Extra_organism" constant="false" hasOnlySubstanceUnits="false" id="M_ttton_e" name="M_tetrathionate_O6S4" fbc:charge="-2" />
      <species boundaryCondition="false" compartment="Cytosol" constant="false" hasOnlySubstanceUnits="false" id="M_tyr_L_c" name="M_L_Tyrosine_C9H11NO3" fbc:charge="0" />
      <species boundaryCondition="false" compartment="Extra_organism" constant="false" hasOnlySubstanceUnits="false" id="M_tyr_L_e" name="M_L_Tyrosine_C9H11NO3" fbc:charge="0" />
      <species boundaryCondition="false" compartment="Cytosol" constant="false" hasOnlySubstanceUnits="false" id="M_tyrtrna_c" name="M_L_Tyrosyl_tRNA_Tyr__C9H11NO3X" fbc:charge="1" />
      <species boundaryCondition="false" compartment="Cytosol" constant="false" hasOnlySubstanceUnits="false" id="M_u23ga_c" name="M_UDP_2_3_bis_3_hydroxytetradecanoyl_glucosamine_C43H75N3O20P2" fbc:charge="-2" />
      <species boundaryCondition="false" compartment="Cytosol" constant="false" hasOnlySubstanceUnits="false" id="M_u3aga_c" name="M_UDP_3_O__3_hydroxytetradecanoyl__N_acetylglucosamine_C31H51N3O19P2" fbc:charge="-2" />
      <species boundaryCondition="false" compartment="Cytosol" constant="false" hasOnlySubstanceUnits="false" id="M_u3hga_c" name="M_UDP_3_O__3_hydroxytetradecanoyl__D_glucosamine_C29H50N3O18P2" fbc:charge="-1" />
      <species boundaryCondition="false" compartment="Cytosol" constant="false" hasOnlySubstanceUnits="false" id="M_uaagmda_c" name="M_Undecaprenyl_diphospho_N_acetylmuramoyl__N_acetylglucosamine__L_alanyl_D_glutamyl_meso_2_6_diaminopimeloyl_D_alanyl_D_alanine_C95H152N8O28P2" fbc:charge="-4" />
      <species boundaryCondition="false" compartment="Cytosol" constant="false" hasOnlySubstanceUnits="false" id="M_uaccg_c" name="M_UDP_N_acetyl_3_O__1_carboxyvinyl__D_glucosamine_C20H26N3O19P2" fbc:charge="-3" />
      <species boundaryCondition="false" compartment="Cytosol" constant="false" hasOnlySubstanceUnits="false" id="M_uacgam_c" name="M_UDP_N_acetyl_D_glucosamine_C17H25N3O17P2" fbc:charge="-2" />
      <species boundaryCondition="false" compartment="Cytosol" constant="false" hasOnlySubstanceUnits="false" id="M_uacmam_c" name="M_UDP_N_acetyl_D_mannosamine_C17H25N3O17P2" fbc:charge="-2" />
      <species boundaryCondition="false" compartment="Cytosol" constant="false" hasOnlySubstanceUnits="false" id="M_uacmamu_c" name="M_UDP_N_acetyl_D_mannosaminouronate_C17H22N3O18P2" fbc:charge="-3" />
      <species boundaryCondition="false" compartment="Cytosol" constant="false" hasOnlySubstanceUnits="false" id="M_uagmda_c" name="M_Undecaprenyl_diphospho_N_acetylmuramoyl_L_alanyl_D_glutamyl_meso_2_6_diaminopimeloyl_D_alanyl_D_alanine_C87H139N7O23P2" fbc:charge="-4" />
      <species boundaryCondition="false" compartment="Cytosol" constant="false" hasOnlySubstanceUnits="false" id="M_uama_c" name="M_UDP_N_acetylmuramoyl_L_alanine_C23H33N4O20P2" fbc:charge="-3" />
      <species boundaryCondition="false" compartment="Cytosol" constant="false" hasOnlySubstanceUnits="false" id="M_uamag_c" name="M_UDP_N_acetylmuramoyl_L_alanyl_D_glutamate_C28H39N5O23P2" fbc:charge="-4" />
      <species boundaryCondition="false" compartment="Cytosol" constant="false" hasOnlySubstanceUnits="false" id="M_uamr_c" name="M_UDP_N_acetylmuramate_C20H28N3O19P2" fbc:charge="-3" />
      <species boundaryCondition="false" compartment="Cytosol" constant="false" hasOnlySubstanceUnits="false" id="M_ubq8_c" name="M_Ubiquinone_8_C49H74O4" fbc:charge="0" />
      <species boundaryCondition="false" compartment="Cytosol" constant="false" hasOnlySubstanceUnits="false" id="M_ubq8h2_c" name="M_Ubiquinol_8_C49H76O4" fbc:charge="0" />
      <species boundaryCondition="false" compartment="Cytosol" constant="false" hasOnlySubstanceUnits="false" id="M_udcpdp_c" name="M_Undecaprenyl_diphosphate_C55H89O7P2" fbc:charge="-3" />
      <species boundaryCondition="false" compartment="Cytosol" constant="false" hasOnlySubstanceUnits="false" id="M_udcpg_c" name="M_Undecaprenyl_diphosphate_galactose_C61H100O12P2" fbc:charge="-2" />
      <species boundaryCondition="false" compartment="Cytosol" constant="false" hasOnlySubstanceUnits="false" id="M_udcpgr_c" name="M_Undecaprenyl_diphosphate_galactose_rhamnose_C67H110O16P2" fbc:charge="-2" />
      <species boundaryCondition="false" compartment="Cytosol" constant="false" hasOnlySubstanceUnits="false" id="M_udcpgrm_c" name="M_Undecaprenyl_diphosphate_galactose_rhamnose_mannose_C73H120O21P2" fbc:charge="-2" />
      <species boundaryCondition="false" compartment="Cytosol" constant="false" hasOnlySubstanceUnits="false" id="M_udcpo4_c" name="M_Undecaprenyl_diphosphate_galactose_rhamnose_mannose_abequose_C79H130O24P2" fbc:charge="-2" />
      <species boundaryCondition="false" compartment="Cytosol" constant="false" hasOnlySubstanceUnits="false" id="M_udcpo5_c" name="M_Undecaprenyl_diphosphate_galactose_rhamnose_mannose_abequose_acetyl_C81H132O25P2" fbc:charge="-2" />
      <species boundaryCondition="false" compartment="Extra_organism" constant="false" hasOnlySubstanceUnits="false" id="M_udcpo5_e" name="M_Undecaprenyl_diphosphate_galactose_rhamnose_mannose_abequose_acetyl_C81H132O25P2" fbc:charge="-2" />
      <species boundaryCondition="false" compartment="Cytosol" constant="false" hasOnlySubstanceUnits="false" id="M_udcpp_c" name="M_Undecaprenyl_phosphate_C55H89O4P" fbc:charge="-2" />
      <species boundaryCondition="false" compartment="Cytosol" constant="false" hasOnlySubstanceUnits="false" id="M_udp_c" name="M_UDP_C9H11N2O12P2" fbc:charge="-3" />
      <species boundaryCondition="false" compartment="Cytosol" constant="false" hasOnlySubstanceUnits="false" id="M_udpara4n_c" name="M_UDP_4_amino_4_deoxy_L_arabinose_C14H22N3O15P2" fbc:charge="-1" />
      <species boundaryCondition="false" compartment="Cytosol" constant="false" hasOnlySubstanceUnits="false" id="M_udpara_c" name="M_Undecaprenyl_phosphate_4_amino_4_deoxy_L_arabinose_C60H100NO7P" fbc:charge="0" />
      <species boundaryCondition="false" compartment="Cytosol" constant="false" hasOnlySubstanceUnits="false" id="M_udpg_c" name="M_UDPglucose_C15H22N2O17P2" fbc:charge="-2" />
      <species boundaryCondition="false" compartment="Cytosol" constant="false" hasOnlySubstanceUnits="false" id="M_udpgal_c" name="M_UDPgalactose_C15H22N2O17P2" fbc:charge="-2" />
      <species boundaryCondition="false" compartment="Cytosol" constant="false" hasOnlySubstanceUnits="false" id="M_udpgalfur_c" name="M_UDP_D_galacto_1_4_furanose_C15H22N2O17P2" fbc:charge="-2" />
      <species boundaryCondition="false" compartment="Cytosol" constant="false" hasOnlySubstanceUnits="false" id="M_udpglcur_c" name="M_UDP_D_glucuronate_C15H19N2O18P2" fbc:charge="-3" />
      <species boundaryCondition="false" compartment="Cytosol" constant="false" hasOnlySubstanceUnits="false" id="M_udpkp_c" name="M_UDP_4_keto_pyranose_C14H18N2O16P2" fbc:charge="-2" />
      <species boundaryCondition="false" compartment="Cytosol" constant="false" hasOnlySubstanceUnits="false" id="M_ugmd_c" name="M_UDP_N_acetylmuramoyl_L_alanyl_D_gamma_glutamyl_meso_2_6_diaminopimelate_C35H51N7O26P2" fbc:charge="-4" />
      <species boundaryCondition="false" compartment="Cytosol" constant="false" hasOnlySubstanceUnits="false" id="M_ugmda_c" name="M_UDP_N_acetylmuramoyl_L_alanyl_D_glutamyl_meso_2_6_diaminopimeloyl_D_alanyl_D_alanine_C41H61N9O28P2" fbc:charge="-4" />
      <species boundaryCondition="false" compartment="Cytosol" constant="false" hasOnlySubstanceUnits="false" id="M_ump_c" name="M_UMP_C9H11N2O9P" fbc:charge="-2" />
      <species boundaryCondition="false" compartment="Cytosol" constant="false" hasOnlySubstanceUnits="false" id="M_unaga_c" name="M_Undecaprenyl_diphospho_N_acetyl_glucosamine_C63H103NO12P2" fbc:charge="-2" />
      <species boundaryCondition="false" compartment="Cytosol" constant="false" hasOnlySubstanceUnits="false" id="M_unagamu_c" name="M_Undecaprenyl_diphospho_N_acetylglucosamine_N_acetylmannosaminuronate_C71H113N2O18P2" fbc:charge="-3" />
      <species boundaryCondition="false" compartment="Cytosol" constant="false" hasOnlySubstanceUnits="false" id="M_unagamuf_c" name="M_Undecaprenyl_diphospho_N_acetylglucosamine_N_acetylmannosaminuronate_N_acetamido_4_6_dideoxy_D_galactose_C79H126N3O22P2" fbc:charge="-3" />
      <species boundaryCondition="false" compartment="Cytosol" constant="false" hasOnlySubstanceUnits="false" id="M_uppg3_c" name="M_Uroporphyrinogen_III_C40H36N4O16" fbc:charge="-8" />
      <species boundaryCondition="false" compartment="Cytosol" constant="false" hasOnlySubstanceUnits="false" id="M_ura_c" name="M_Uracil_C4H4N2O2" fbc:charge="0" />
      <species boundaryCondition="false" compartment="Extra_organism" constant="false" hasOnlySubstanceUnits="false" id="M_ura_e" name="M_Uracil_C4H4N2O2" fbc:charge="0" />
      <species boundaryCondition="false" compartment="Cytosol" constant="false" hasOnlySubstanceUnits="false" id="M_urcan_c" name="M_Urocanate_C6H5N2O2" fbc:charge="-1" />
      <species boundaryCondition="false" compartment="Cytosol" constant="false" hasOnlySubstanceUnits="false" id="M_urdglyc_c" name="M_____Ureidoglycolate_C3H5N2O4" fbc:charge="-1" />
      <species boundaryCondition="false" compartment="Cytosol" constant="false" hasOnlySubstanceUnits="false" id="M_urea_c" name="M_Urea_CH4N2O" fbc:charge="0" />
      <species boundaryCondition="false" compartment="Extra_organism" constant="false" hasOnlySubstanceUnits="false" id="M_urea_e" name="M_Urea_CH4N2O" fbc:charge="0" />
      <species boundaryCondition="false" compartment="Cytosol" constant="false" hasOnlySubstanceUnits="false" id="M_uri_c" name="M_Uridine_C9H12N2O6" fbc:charge="0" />
      <species boundaryCondition="false" compartment="Extra_organism" constant="false" hasOnlySubstanceUnits="false" id="M_uri_e" name="M_Uridine_C9H12N2O6" fbc:charge="0" />
      <species boundaryCondition="false" compartment="Cytosol" constant="false" hasOnlySubstanceUnits="false" id="M_utp_c" name="M_UTP_C9H11N2O15P3" fbc:charge="-4" />
      <species boundaryCondition="false" compartment="Cytosol" constant="false" hasOnlySubstanceUnits="false" id="M_val_L_c" name="M_L_Valine_C5H11NO2" fbc:charge="0" />
      <species boundaryCondition="false" compartment="Extra_organism" constant="false" hasOnlySubstanceUnits="false" id="M_val_L_e" name="M_L_Valine_C5H11NO2" fbc:charge="0" />
      <species boundaryCondition="false" compartment="Cytosol" constant="false" hasOnlySubstanceUnits="false" id="M_valtrna_c" name="M_L_Valyl_tRNA_Val__C5H11NO2X" fbc:charge="1" />
      <species boundaryCondition="false" compartment="Cytosol" constant="false" hasOnlySubstanceUnits="false" id="M_xan_c" name="M_Xanthine_C5H4N4O2" fbc:charge="0" />
      <species boundaryCondition="false" compartment="Extra_organism" constant="false" hasOnlySubstanceUnits="false" id="M_xan_e" name="M_Xanthine_C5H4N4O2" fbc:charge="0" />
      <species boundaryCondition="false" compartment="Cytosol" constant="false" hasOnlySubstanceUnits="false" id="M_xmp_c" name="M_Xanthosine_5__phosphate_C10H11N4O9P" fbc:charge="-2" />
      <species boundaryCondition="false" compartment="Cytosol" constant="false" hasOnlySubstanceUnits="false" id="M_xtp_c" name="M_XTP_C10H11N4O15P3" fbc:charge="-4" />
      <species boundaryCondition="false" compartment="Cytosol" constant="false" hasOnlySubstanceUnits="false" id="M_xtsn_c" name="M_Xanthosine_C10H12N4O6" fbc:charge="0" />
      <species boundaryCondition="false" compartment="Extra_organism" constant="false" hasOnlySubstanceUnits="false" id="M_xtsn_e" name="M_Xanthosine_C10H12N4O6" fbc:charge="0" />
      <species boundaryCondition="false" compartment="Cytosol" constant="false" hasOnlySubstanceUnits="false" id="M_xu5p_D_c" name="M_D_Xylulose_5_phosphate_C5H9O8P" fbc:charge="-2" />
      <species boundaryCondition="false" compartment="Cytosol" constant="false" hasOnlySubstanceUnits="false" id="M_xu5p_L_c" name="M_L_Xylulose_5_phosphate_C5H9O8P" fbc:charge="-2" />
      <species boundaryCondition="false" compartment="Cytosol" constant="false" hasOnlySubstanceUnits="false" id="M_xyl_D_c" name="M_D_Xylose_C5H10O5" fbc:charge="0" />
      <species boundaryCondition="false" compartment="Extra_organism" constant="false" hasOnlySubstanceUnits="false" id="M_xyl_D_e" name="M_D_Xylose_C5H10O5" fbc:charge="0" />
      <species boundaryCondition="false" compartment="Cytosol" constant="false" hasOnlySubstanceUnits="false" id="M_xylu_D_c" name="M_D_Xylulose_C5H10O5" fbc:charge="0" />
      <species boundaryCondition="false" compartment="Cytosol" constant="false" hasOnlySubstanceUnits="false" id="M_xylu_L_c" name="M_L_Xylulose_C5H10O5" fbc:charge="0" />
    </listOfSpecies>
    <fbc:listOfGeneProducts>
      <fbc:geneProduct fbc:id="G_STM0002" fbc:label="STM0002" fbc:name="STM0002" />
      <fbc:geneProduct fbc:id="G_STM0003" fbc:label="STM0003" fbc:name="STM0003" />
      <fbc:geneProduct fbc:id="G_STM0004" fbc:label="STM0004" fbc:name="STM0004" />
      <fbc:geneProduct fbc:id="G_STM0007" fbc:label="STM0007" fbc:name="STM0007" />
      <fbc:geneProduct fbc:id="G_STM0039" fbc:label="STM0039" fbc:name="STM0039" />
      <fbc:geneProduct fbc:id="G_STM0045" fbc:label="STM0045" fbc:name="STM0045" />
      <fbc:geneProduct fbc:id="G_STM0046" fbc:label="STM0046" fbc:name="STM0046" />
      <fbc:geneProduct fbc:id="G_STM0049" fbc:label="STM0049" fbc:name="STM0049" />
      <fbc:geneProduct fbc:id="G_STM0051" fbc:label="STM0051" fbc:name="STM0051" />
      <fbc:geneProduct fbc:id="G_STM0054" fbc:label="STM0054" fbc:name="STM0054" />
      <fbc:geneProduct fbc:id="G_STM0055" fbc:label="STM0055" fbc:name="STM0055" />
      <fbc:geneProduct fbc:id="G_STM0056" fbc:label="STM0056" fbc:name="STM0056" />
      <fbc:geneProduct fbc:id="G_STM0057" fbc:label="STM0057" fbc:name="STM0057" />
      <fbc:geneProduct fbc:id="G_STM0059" fbc:label="STM0059" fbc:name="STM0059" />
      <fbc:geneProduct fbc:id="G_STM0060" fbc:label="STM0060" fbc:name="STM0060" />
      <fbc:geneProduct fbc:id="G_STM0061" fbc:label="STM0061" fbc:name="STM0061" />
      <fbc:geneProduct fbc:id="G_STM0064" fbc:label="STM0064" fbc:name="STM0064" />
      <fbc:geneProduct fbc:id="G_STM0066" fbc:label="STM0066" fbc:name="STM0066" />
      <fbc:geneProduct fbc:id="G_STM0067" fbc:label="STM0067" fbc:name="STM0067" />
      <fbc:geneProduct fbc:id="G_STM0070" fbc:label="STM0070" fbc:name="STM0070" />
      <fbc:geneProduct fbc:id="G_STM0072" fbc:label="STM0072" fbc:name="STM0072" />
      <fbc:geneProduct fbc:id="G_STM0074" fbc:label="STM0074" fbc:name="STM0074" />
      <fbc:geneProduct fbc:id="G_STM0086" fbc:label="STM0086" fbc:name="STM0086" />
      <fbc:geneProduct fbc:id="G_STM0087" fbc:label="STM0087" fbc:name="STM0087" />
      <fbc:geneProduct fbc:id="G_STM0088" fbc:label="STM0088" fbc:name="STM0088" />
      <fbc:geneProduct fbc:id="G_STM0091" fbc:label="STM0091" fbc:name="STM0091" />
      <fbc:geneProduct fbc:id="G_STM0101" fbc:label="STM0101" fbc:name="STM0101" />
      <fbc:geneProduct fbc:id="G_STM0102" fbc:label="STM0102" fbc:name="STM0102" />
      <fbc:geneProduct fbc:id="G_STM0103" fbc:label="STM0103" fbc:name="STM0103" />
      <fbc:geneProduct fbc:id="G_STM0106" fbc:label="STM0106" fbc:name="STM0106" />
      <fbc:geneProduct fbc:id="G_STM0107" fbc:label="STM0107" fbc:name="STM0107" />
      <fbc:geneProduct fbc:id="G_STM0108" fbc:label="STM0108" fbc:name="STM0108" />
      <fbc:geneProduct fbc:id="G_STM0110" fbc:label="STM0110" fbc:name="STM0110" />
      <fbc:geneProduct fbc:id="G_STM0111" fbc:label="STM0111" fbc:name="STM0111" />
      <fbc:geneProduct fbc:id="G_STM0112" fbc:label="STM0112" fbc:name="STM0112" />
      <fbc:geneProduct fbc:id="G_STM0113" fbc:label="STM0113" fbc:name="STM0113" />
      <fbc:geneProduct fbc:id="G_STM0116" fbc:label="STM0116" fbc:name="STM0116" />
      <fbc:geneProduct fbc:id="G_STM0117" fbc:label="STM0117" fbc:name="STM0117" />
      <fbc:geneProduct fbc:id="G_STM0123" fbc:label="STM0123" fbc:name="STM0123" />
      <fbc:geneProduct fbc:id="G_STM0124" fbc:label="STM0124" fbc:name="STM0124" />
      <fbc:geneProduct fbc:id="G_STM0125" fbc:label="STM0125" fbc:name="STM0125" />
      <fbc:geneProduct fbc:id="G_STM0126" fbc:label="STM0126" fbc:name="STM0126" />
      <fbc:geneProduct fbc:id="G_STM0128" fbc:label="STM0128" fbc:name="STM0128" />
      <fbc:geneProduct fbc:id="G_STM0129" fbc:label="STM0129" fbc:name="STM0129" />
      <fbc:geneProduct fbc:id="G_STM0130" fbc:label="STM0130" fbc:name="STM0130" />
      <fbc:geneProduct fbc:id="G_STM0134" fbc:label="STM0134" fbc:name="STM0134" />
      <fbc:geneProduct fbc:id="G_STM0137" fbc:label="STM0137" fbc:name="STM0137" />
      <fbc:geneProduct fbc:id="G_STM0140" fbc:label="STM0140" fbc:name="STM0140" />
      <fbc:geneProduct fbc:id="G_STM0141" fbc:label="STM0141" fbc:name="STM0141" />
      <fbc:geneProduct fbc:id="G_STM0145" fbc:label="STM0145" fbc:name="STM0145" />
      <fbc:geneProduct fbc:id="G_STM0150" fbc:label="STM0150" fbc:name="STM0150" />
      <fbc:geneProduct fbc:id="G_STM0152" fbc:label="STM0152" fbc:name="STM0152" />
      <fbc:geneProduct fbc:id="G_STM0153" fbc:label="STM0153" fbc:name="STM0153" />
      <fbc:geneProduct fbc:id="G_STM0154" fbc:label="STM0154" fbc:name="STM0154" />
      <fbc:geneProduct fbc:id="G_STM0158" fbc:label="STM0158" fbc:name="STM0158" />
      <fbc:geneProduct fbc:id="G_STM0161" fbc:label="STM0161" fbc:name="STM0161" />
      <fbc:geneProduct fbc:id="G_STM0163" fbc:label="STM0163" fbc:name="STM0163" />
      <fbc:geneProduct fbc:id="G_STM0165" fbc:label="STM0165" fbc:name="STM0165" />
      <fbc:geneProduct fbc:id="G_STM0166" fbc:label="STM0166" fbc:name="STM0166" />
      <fbc:geneProduct fbc:id="G_STM0168" fbc:label="STM0168" fbc:name="STM0168" />
      <fbc:geneProduct fbc:id="G_STM0169" fbc:label="STM0169" fbc:name="STM0169" />
      <fbc:geneProduct fbc:id="G_STM0170" fbc:label="STM0170" fbc:name="STM0170" />
      <fbc:geneProduct fbc:id="G_STM0171" fbc:label="STM0171" fbc:name="STM0171" />
      <fbc:geneProduct fbc:id="G_STM0180" fbc:label="STM0180" fbc:name="STM0180" />
      <fbc:geneProduct fbc:id="G_STM0181" fbc:label="STM0181" fbc:name="STM0181" />
      <fbc:geneProduct fbc:id="G_STM0182" fbc:label="STM0182" fbc:name="STM0182" />
      <fbc:geneProduct fbc:id="G_STM0183" fbc:label="STM0183" fbc:name="STM0183" />
      <fbc:geneProduct fbc:id="G_STM0192" fbc:label="STM0192" fbc:name="STM0192" />
      <fbc:geneProduct fbc:id="G_STM0193" fbc:label="STM0193" fbc:name="STM0193" />
      <fbc:geneProduct fbc:id="G_STM0194" fbc:label="STM0194" fbc:name="STM0194" />
      <fbc:geneProduct fbc:id="G_STM0202" fbc:label="STM0202" fbc:name="STM0202" />
      <fbc:geneProduct fbc:id="G_STM0203" fbc:label="STM0203" fbc:name="STM0203" />
      <fbc:geneProduct fbc:id="G_STM0206" fbc:label="STM0206" fbc:name="STM0206" />
      <fbc:geneProduct fbc:id="G_STM0207" fbc:label="STM0207" fbc:name="STM0207" />
      <fbc:geneProduct fbc:id="G_STM0208" fbc:label="STM0208" fbc:name="STM0208" />
      <fbc:geneProduct fbc:id="G_STM0213" fbc:label="STM0213" fbc:name="STM0213" />
      <fbc:geneProduct fbc:id="G_STM0215" fbc:label="STM0215" fbc:name="STM0215" />
      <fbc:geneProduct fbc:id="G_STM0218" fbc:label="STM0218" fbc:name="STM0218" />
      <fbc:geneProduct fbc:id="G_STM0220" fbc:label="STM0220" fbc:name="STM0220" />
      <fbc:geneProduct fbc:id="G_STM0221" fbc:label="STM0221" fbc:name="STM0221" />
      <fbc:geneProduct fbc:id="G_STM0222" fbc:label="STM0222" fbc:name="STM0222" />
      <fbc:geneProduct fbc:id="G_STM0226" fbc:label="STM0226" fbc:name="STM0226" />
      <fbc:geneProduct fbc:id="G_STM0227" fbc:label="STM0227" fbc:name="STM0227" />
      <fbc:geneProduct fbc:id="G_STM0228" fbc:label="STM0228" fbc:name="STM0228" />
      <fbc:geneProduct fbc:id="G_STM0229" fbc:label="STM0229" fbc:name="STM0229" />
      <fbc:geneProduct fbc:id="G_STM0232" fbc:label="STM0232" fbc:name="STM0232" />
      <fbc:geneProduct fbc:id="G_STM0234" fbc:label="STM0234" fbc:name="STM0234" />
      <fbc:geneProduct fbc:id="G_STM0235" fbc:label="STM0235" fbc:name="STM0235" />
      <fbc:geneProduct fbc:id="G_STM0242" fbc:label="STM0242" fbc:name="STM0242" />
      <fbc:geneProduct fbc:id="G_STM0245" fbc:label="STM0245" fbc:name="STM0245" />
      <fbc:geneProduct fbc:id="G_STM0246" fbc:label="STM0246" fbc:name="STM0246" />
      <fbc:geneProduct fbc:id="G_STM0247" fbc:label="STM0247" fbc:name="STM0247" />
      <fbc:geneProduct fbc:id="G_STM0248" fbc:label="STM0248" fbc:name="STM0248" />
      <fbc:geneProduct fbc:id="G_STM0255" fbc:label="STM0255" fbc:name="STM0255" />
      <fbc:geneProduct fbc:id="G_STM0261" fbc:label="STM0261" fbc:name="STM0261" />
      <fbc:geneProduct fbc:id="G_STM0309" fbc:label="STM0309" fbc:name="STM0309" />
      <fbc:geneProduct fbc:id="G_STM0310" fbc:label="STM0310" fbc:name="STM0310" />
      <fbc:geneProduct fbc:id="G_STM0317" fbc:label="STM0317" fbc:name="STM0317" />
      <fbc:geneProduct fbc:id="G_STM0321" fbc:label="STM0321" fbc:name="STM0321" />
      <fbc:geneProduct fbc:id="G_STM0322" fbc:label="STM0322" fbc:name="STM0322" />
      <fbc:geneProduct fbc:id="G_STM0329" fbc:label="STM0329" fbc:name="STM0329" />
      <fbc:geneProduct fbc:id="G_STM0330" fbc:label="STM0330" fbc:name="STM0330" />
      <fbc:geneProduct fbc:id="G_STM0353" fbc:label="STM0353" fbc:name="STM0353" />
      <fbc:geneProduct fbc:id="G_STM0368" fbc:label="STM0368" fbc:name="STM0368" />
      <fbc:geneProduct fbc:id="G_STM0369" fbc:label="STM0369" fbc:name="STM0369" />
      <fbc:geneProduct fbc:id="G_STM0370" fbc:label="STM0370" fbc:name="STM0370" />
      <fbc:geneProduct fbc:id="G_STM0371" fbc:label="STM0371" fbc:name="STM0371" />
      <fbc:geneProduct fbc:id="G_STM0372" fbc:label="STM0372" fbc:name="STM0372" />
      <fbc:geneProduct fbc:id="G_STM0380" fbc:label="STM0380" fbc:name="STM0380" />
      <fbc:geneProduct fbc:id="G_STM0386" fbc:label="STM0386" fbc:name="STM0386" />
      <fbc:geneProduct fbc:id="G_STM0388" fbc:label="STM0388" fbc:name="STM0388" />
      <fbc:geneProduct fbc:id="G_STM0399" fbc:label="STM0399" fbc:name="STM0399" />
      <fbc:geneProduct fbc:id="G_STM0401" fbc:label="STM0401" fbc:name="STM0401" />
      <fbc:geneProduct fbc:id="G_STM0416" fbc:label="STM0416" fbc:name="STM0416" />
      <fbc:geneProduct fbc:id="G_STM0417" fbc:label="STM0417" fbc:name="STM0417" />
      <fbc:geneProduct fbc:id="G_STM0419" fbc:label="STM0419" fbc:name="STM0419" />
      <fbc:geneProduct fbc:id="G_STM0420" fbc:label="STM0420" fbc:name="STM0420" />
      <fbc:geneProduct fbc:id="G_STM0422" fbc:label="STM0422" fbc:name="STM0422" />
      <fbc:geneProduct fbc:id="G_STM0423" fbc:label="STM0423" fbc:name="STM0423" />
      <fbc:geneProduct fbc:id="G_STM0425" fbc:label="STM0425" fbc:name="STM0425" />
      <fbc:geneProduct fbc:id="G_STM0426" fbc:label="STM0426" fbc:name="STM0426" />
      <fbc:geneProduct fbc:id="G_STM0427" fbc:label="STM0427" fbc:name="STM0427" />
      <fbc:geneProduct fbc:id="G_STM0428" fbc:label="STM0428" fbc:name="STM0428" />
      <fbc:geneProduct fbc:id="G_STM0429" fbc:label="STM0429" fbc:name="STM0429" />
      <fbc:geneProduct fbc:id="G_STM0431" fbc:label="STM0431" fbc:name="STM0431" />
      <fbc:geneProduct fbc:id="G_STM0432" fbc:label="STM0432" fbc:name="STM0432" />
      <fbc:geneProduct fbc:id="G_STM0434" fbc:label="STM0434" fbc:name="STM0434" />
      <fbc:geneProduct fbc:id="G_STM0439" fbc:label="STM0439" fbc:name="STM0439" />
      <fbc:geneProduct fbc:id="G_STM0440" fbc:label="STM0440" fbc:name="STM0440" />
      <fbc:geneProduct fbc:id="G_STM0441" fbc:label="STM0441" fbc:name="STM0441" />
      <fbc:geneProduct fbc:id="G_STM0442" fbc:label="STM0442" fbc:name="STM0442" />
      <fbc:geneProduct fbc:id="G_STM0443" fbc:label="STM0443" fbc:name="STM0443" />
      <fbc:geneProduct fbc:id="G_STM0463" fbc:label="STM0463" fbc:name="STM0463" />
      <fbc:geneProduct fbc:id="G_STM0475" fbc:label="STM0475" fbc:name="STM0475" />
      <fbc:geneProduct fbc:id="G_STM0476" fbc:label="STM0476" fbc:name="STM0476" />
      <fbc:geneProduct fbc:id="G_STM0483" fbc:label="STM0483" fbc:name="STM0483" />
      <fbc:geneProduct fbc:id="G_STM0488" fbc:label="STM0488" fbc:name="STM0488" />
      <fbc:geneProduct fbc:id="G_STM0489" fbc:label="STM0489" fbc:name="STM0489" />
      <fbc:geneProduct fbc:id="G_STM0491" fbc:label="STM0491" fbc:name="STM0491" />
      <fbc:geneProduct fbc:id="G_STM0515" fbc:label="STM0515" fbc:name="STM0515" />
      <fbc:geneProduct fbc:id="G_STM0517" fbc:label="STM0517" fbc:name="STM0517" />
      <fbc:geneProduct fbc:id="G_STM0518" fbc:label="STM0518" fbc:name="STM0518" />
      <fbc:geneProduct fbc:id="G_STM0519" fbc:label="STM0519" fbc:name="STM0519" />
      <fbc:geneProduct fbc:id="G_STM0522" fbc:label="STM0522" fbc:name="STM0522" />
      <fbc:geneProduct fbc:id="G_STM0523" fbc:label="STM0523" fbc:name="STM0523" />
      <fbc:geneProduct fbc:id="G_STM0525" fbc:label="STM0525" fbc:name="STM0525" />
      <fbc:geneProduct fbc:id="G_STM0527" fbc:label="STM0527" fbc:name="STM0527" />
      <fbc:geneProduct fbc:id="G_STM0528" fbc:label="STM0528" fbc:name="STM0528" />
      <fbc:geneProduct fbc:id="G_STM0532" fbc:label="STM0532" fbc:name="STM0532" />
      <fbc:geneProduct fbc:id="G_STM0533" fbc:label="STM0533" fbc:name="STM0533" />
      <fbc:geneProduct fbc:id="G_STM0534" fbc:label="STM0534" fbc:name="STM0534" />
      <fbc:geneProduct fbc:id="G_STM0535" fbc:label="STM0535" fbc:name="STM0535" />
      <fbc:geneProduct fbc:id="G_STM0537" fbc:label="STM0537" fbc:name="STM0537" />
      <fbc:geneProduct fbc:id="G_STM0542" fbc:label="STM0542" fbc:name="STM0542" />
      <fbc:geneProduct fbc:id="G_STM0568" fbc:label="STM0568" fbc:name="STM0568" />
      <fbc:geneProduct fbc:id="G_STM0574" fbc:label="STM0574" fbc:name="STM0574" />
      <fbc:geneProduct fbc:id="G_STM0575" fbc:label="STM0575" fbc:name="STM0575" />
      <fbc:geneProduct fbc:id="G_STM0576" fbc:label="STM0576" fbc:name="STM0576" />
      <fbc:geneProduct fbc:id="G_STM0577" fbc:label="STM0577" fbc:name="STM0577" />
      <fbc:geneProduct fbc:id="G_STM0584" fbc:label="STM0584" fbc:name="STM0584" />
      <fbc:geneProduct fbc:id="G_STM0588" fbc:label="STM0588" fbc:name="STM0588" />
      <fbc:geneProduct fbc:id="G_STM0595" fbc:label="STM0595" fbc:name="STM0595" />
      <fbc:geneProduct fbc:id="G_STM0596" fbc:label="STM0596" fbc:name="STM0596" />
      <fbc:geneProduct fbc:id="G_STM0597" fbc:label="STM0597" fbc:name="STM0597" />
      <fbc:geneProduct fbc:id="G_STM0598" fbc:label="STM0598" fbc:name="STM0598" />
      <fbc:geneProduct fbc:id="G_STM0611" fbc:label="STM0611" fbc:name="STM0611" />
      <fbc:geneProduct fbc:id="G_STM0612" fbc:label="STM0612" fbc:name="STM0612" />
      <fbc:geneProduct fbc:id="G_STM0613" fbc:label="STM0613" fbc:name="STM0613" />
      <fbc:geneProduct fbc:id="G_STM0618" fbc:label="STM0618" fbc:name="STM0618" />
      <fbc:geneProduct fbc:id="G_STM0621" fbc:label="STM0621" fbc:name="STM0621" />
      <fbc:geneProduct fbc:id="G_STM0622" fbc:label="STM0622" fbc:name="STM0622" />
      <fbc:geneProduct fbc:id="G_STM0623" fbc:label="STM0623" fbc:name="STM0623" />
      <fbc:geneProduct fbc:id="G_STM0627" fbc:label="STM0627" fbc:name="STM0627" />
      <fbc:geneProduct fbc:id="G_STM0643" fbc:label="STM0643" fbc:name="STM0643" />
      <fbc:geneProduct fbc:id="G_STM0644" fbc:label="STM0644" fbc:name="STM0644" />
      <fbc:geneProduct fbc:id="G_STM0645" fbc:label="STM0645" fbc:name="STM0645" />
      <fbc:geneProduct fbc:id="G_STM0648" fbc:label="STM0648" fbc:name="STM0648" />
      <fbc:geneProduct fbc:id="G_STM0651" fbc:label="STM0651" fbc:name="STM0651" />
      <fbc:geneProduct fbc:id="G_STM0661" fbc:label="STM0661" fbc:name="STM0661" />
      <fbc:geneProduct fbc:id="G_STM0662" fbc:label="STM0662" fbc:name="STM0662" />
      <fbc:geneProduct fbc:id="G_STM0663" fbc:label="STM0663" fbc:name="STM0663" />
      <fbc:geneProduct fbc:id="G_STM0664" fbc:label="STM0664" fbc:name="STM0664" />
      <fbc:geneProduct fbc:id="G_STM0665" fbc:label="STM0665" fbc:name="STM0665" />
      <fbc:geneProduct fbc:id="G_STM0671" fbc:label="STM0671" fbc:name="STM0671" />
      <fbc:geneProduct fbc:id="G_STM0680" fbc:label="STM0680" fbc:name="STM0680" />
      <fbc:geneProduct fbc:id="G_STM0683" fbc:label="STM0683" fbc:name="STM0683" />
      <fbc:geneProduct fbc:id="G_STM0684" fbc:label="STM0684" fbc:name="STM0684" />
      <fbc:geneProduct fbc:id="G_STM0685" fbc:label="STM0685" fbc:name="STM0685" />
      <fbc:geneProduct fbc:id="G_STM0686" fbc:label="STM0686" fbc:name="STM0686" />
      <fbc:geneProduct fbc:id="G_STM0689" fbc:label="STM0689" fbc:name="STM0689" />
      <fbc:geneProduct fbc:id="G_STM0690" fbc:label="STM0690" fbc:name="STM0690" />
      <fbc:geneProduct fbc:id="G_STM0691" fbc:label="STM0691" fbc:name="STM0691" />
      <fbc:geneProduct fbc:id="G_STM0694" fbc:label="STM0694" fbc:name="STM0694" />
      <fbc:geneProduct fbc:id="G_STM0698" fbc:label="STM0698" fbc:name="STM0698" />
      <fbc:geneProduct fbc:id="G_STM0700" fbc:label="STM0700" fbc:name="STM0700" />
      <fbc:geneProduct fbc:id="G_STM0701" fbc:label="STM0701" fbc:name="STM0701" />
      <fbc:geneProduct fbc:id="G_STM0704" fbc:label="STM0704" fbc:name="STM0704" />
      <fbc:geneProduct fbc:id="G_STM0705" fbc:label="STM0705" fbc:name="STM0705" />
      <fbc:geneProduct fbc:id="G_STM0706" fbc:label="STM0706" fbc:name="STM0706" />
      <fbc:geneProduct fbc:id="G_STM0719" fbc:label="STM0719" fbc:name="STM0719" />
      <fbc:geneProduct fbc:id="G_STM0730" fbc:label="STM0730" fbc:name="STM0730" />
      <fbc:geneProduct fbc:id="G_STM0732" fbc:label="STM0732" fbc:name="STM0732" />
      <fbc:geneProduct fbc:id="G_STM0733" fbc:label="STM0733" fbc:name="STM0733" />
      <fbc:geneProduct fbc:id="G_STM0734" fbc:label="STM0734" fbc:name="STM0734" />
      <fbc:geneProduct fbc:id="G_STM0735" fbc:label="STM0735" fbc:name="STM0735" />
      <fbc:geneProduct fbc:id="G_STM0736" fbc:label="STM0736" fbc:name="STM0736" />
      <fbc:geneProduct fbc:id="G_STM0737" fbc:label="STM0737" fbc:name="STM0737" />
      <fbc:geneProduct fbc:id="G_STM0738" fbc:label="STM0738" fbc:name="STM0738" />
      <fbc:geneProduct fbc:id="G_STM0739" fbc:label="STM0739" fbc:name="STM0739" />
      <fbc:geneProduct fbc:id="G_STM0740" fbc:label="STM0740" fbc:name="STM0740" />
      <fbc:geneProduct fbc:id="G_STM0741" fbc:label="STM0741" fbc:name="STM0741" />
      <fbc:geneProduct fbc:id="G_STM0756" fbc:label="STM0756" fbc:name="STM0756" />
      <fbc:geneProduct fbc:id="G_STM0757" fbc:label="STM0757" fbc:name="STM0757" />
      <fbc:geneProduct fbc:id="G_STM0760" fbc:label="STM0760" fbc:name="STM0760" />
      <fbc:geneProduct fbc:id="G_STM0772" fbc:label="STM0772" fbc:name="STM0772" />
      <fbc:geneProduct fbc:id="G_STM0774" fbc:label="STM0774" fbc:name="STM0774" />
      <fbc:geneProduct fbc:id="G_STM0775" fbc:label="STM0775" fbc:name="STM0775" />
      <fbc:geneProduct fbc:id="G_STM0776" fbc:label="STM0776" fbc:name="STM0776" />
      <fbc:geneProduct fbc:id="G_STM0785" fbc:label="STM0785" fbc:name="STM0785" />
      <fbc:geneProduct fbc:id="G_STM0787" fbc:label="STM0787" fbc:name="STM0787" />
      <fbc:geneProduct fbc:id="G_STM0788" fbc:label="STM0788" fbc:name="STM0788" />
      <fbc:geneProduct fbc:id="G_STM0791" fbc:label="STM0791" fbc:name="STM0791" />
      <fbc:geneProduct fbc:id="G_STM0793" fbc:label="STM0793" fbc:name="STM0793" />
      <fbc:geneProduct fbc:id="G_STM0794" fbc:label="STM0794" fbc:name="STM0794" />
      <fbc:geneProduct fbc:id="G_STM0795" fbc:label="STM0795" fbc:name="STM0795" />
      <fbc:geneProduct fbc:id="G_STM0797" fbc:label="STM0797" fbc:name="STM0797" />
      <fbc:geneProduct fbc:id="G_STM0812" fbc:label="STM0812" fbc:name="STM0812" />
      <fbc:geneProduct fbc:id="G_STM0828" fbc:label="STM0828" fbc:name="STM0828" />
      <fbc:geneProduct fbc:id="G_STM0829" fbc:label="STM0829" fbc:name="STM0829" />
      <fbc:geneProduct fbc:id="G_STM0830" fbc:label="STM0830" fbc:name="STM0830" />
      <fbc:geneProduct fbc:id="G_STM0843" fbc:label="STM0843" fbc:name="STM0843" />
      <fbc:geneProduct fbc:id="G_STM0844" fbc:label="STM0844" fbc:name="STM0844" />
      <fbc:geneProduct fbc:id="G_STM0847" fbc:label="STM0847" fbc:name="STM0847" />
      <fbc:geneProduct fbc:id="G_STM0877" fbc:label="STM0877" fbc:name="STM0877" />
      <fbc:geneProduct fbc:id="G_STM0878" fbc:label="STM0878" fbc:name="STM0878" />
      <fbc:geneProduct fbc:id="G_STM0879" fbc:label="STM0879" fbc:name="STM0879" />
      <fbc:geneProduct fbc:id="G_STM0880" fbc:label="STM0880" fbc:name="STM0880" />
      <fbc:geneProduct fbc:id="G_STM0887" fbc:label="STM0887" fbc:name="STM0887" />
      <fbc:geneProduct fbc:id="G_STM0888" fbc:label="STM0888" fbc:name="STM0888" />
      <fbc:geneProduct fbc:id="G_STM0889" fbc:label="STM0889" fbc:name="STM0889" />
      <fbc:geneProduct fbc:id="G_STM0891" fbc:label="STM0891" fbc:name="STM0891" />
      <fbc:geneProduct fbc:id="G_STM0934" fbc:label="STM0934" fbc:name="STM0934" />
      <fbc:geneProduct fbc:id="G_STM0935" fbc:label="STM0935" fbc:name="STM0935" />
      <fbc:geneProduct fbc:id="G_STM0956" fbc:label="STM0956" fbc:name="STM0956" />
      <fbc:geneProduct fbc:id="G_STM0957" fbc:label="STM0957" fbc:name="STM0957" />
      <fbc:geneProduct fbc:id="G_STM0958" fbc:label="STM0958" fbc:name="STM0958" />
      <fbc:geneProduct fbc:id="G_STM0963" fbc:label="STM0963" fbc:name="STM0963" />
      <fbc:geneProduct fbc:id="G_STM0964" fbc:label="STM0964" fbc:name="STM0964" />
      <fbc:geneProduct fbc:id="G_STM0965" fbc:label="STM0965" fbc:name="STM0965" />
      <fbc:geneProduct fbc:id="G_STM0966" fbc:label="STM0966" fbc:name="STM0966" />
      <fbc:geneProduct fbc:id="G_STM0970" fbc:label="STM0970" fbc:name="STM0970" />
      <fbc:geneProduct fbc:id="G_STM0973" fbc:label="STM0973" fbc:name="STM0973" />
      <fbc:geneProduct fbc:id="G_STM0974" fbc:label="STM0974" fbc:name="STM0974" />
      <fbc:geneProduct fbc:id="G_STM0977" fbc:label="STM0977" fbc:name="STM0977" />
      <fbc:geneProduct fbc:id="G_STM0978" fbc:label="STM0978" fbc:name="STM0978" />
      <fbc:geneProduct fbc:id="G_STM0980" fbc:label="STM0980" fbc:name="STM0980" />
      <fbc:geneProduct fbc:id="G_STM0985" fbc:label="STM0985" fbc:name="STM0985" />
      <fbc:geneProduct fbc:id="G_STM0988" fbc:label="STM0988" fbc:name="STM0988" />
      <fbc:geneProduct fbc:id="G_STM0998" fbc:label="STM0998" fbc:name="STM0998" />
      <fbc:geneProduct fbc:id="G_STM1000" fbc:label="STM1000" fbc:name="STM1000" />
      <fbc:geneProduct fbc:id="G_STM1004" fbc:label="STM1004" fbc:name="STM1004" />
      <fbc:geneProduct fbc:id="G_STM1044" fbc:label="STM1044" fbc:name="STM1044" />
      <fbc:geneProduct fbc:id="G_STM1057" fbc:label="STM1057" fbc:name="STM1057" />
      <fbc:geneProduct fbc:id="G_STM1058" fbc:label="STM1058" fbc:name="STM1058" />
      <fbc:geneProduct fbc:id="G_STM1067" fbc:label="STM1067" fbc:name="STM1067" />
      <fbc:geneProduct fbc:id="G_STM1076" fbc:label="STM1076" fbc:name="STM1076" />
      <fbc:geneProduct fbc:id="G_STM1098" fbc:label="STM1098" fbc:name="STM1098" />
      <fbc:geneProduct fbc:id="G_STM1099" fbc:label="STM1099" fbc:name="STM1099" />
      <fbc:geneProduct fbc:id="G_STM1101" fbc:label="STM1101" fbc:name="STM1101" />
      <fbc:geneProduct fbc:id="G_STM1102" fbc:label="STM1102" fbc:name="STM1102" />
      <fbc:geneProduct fbc:id="G_STM1103" fbc:label="STM1103" fbc:name="STM1103" />
      <fbc:geneProduct fbc:id="G_STM1104" fbc:label="STM1104" fbc:name="STM1104" />
      <fbc:geneProduct fbc:id="G_STM1105" fbc:label="STM1105" fbc:name="STM1105" />
      <fbc:geneProduct fbc:id="G_STM1106" fbc:label="STM1106" fbc:name="STM1106" />
      <fbc:geneProduct fbc:id="G_STM1107" fbc:label="STM1107" fbc:name="STM1107" />
      <fbc:geneProduct fbc:id="G_STM1117" fbc:label="STM1117" fbc:name="STM1117" />
      <fbc:geneProduct fbc:id="G_STM1124" fbc:label="STM1124" fbc:name="STM1124" />
      <fbc:geneProduct fbc:id="G_STM1125" fbc:label="STM1125" fbc:name="STM1125" />
      <fbc:geneProduct fbc:id="G_STM1135" fbc:label="STM1135" fbc:name="STM1135" />
      <fbc:geneProduct fbc:id="G_STM1155" fbc:label="STM1155" fbc:name="STM1155" />
      <fbc:geneProduct fbc:id="G_STM1160" fbc:label="STM1160" fbc:name="STM1160" />
      <fbc:geneProduct fbc:id="G_STM1163" fbc:label="STM1163" fbc:name="STM1163" />
      <fbc:geneProduct fbc:id="G_STM1187" fbc:label="STM1187" fbc:name="STM1187" />
      <fbc:geneProduct fbc:id="G_STM1193" fbc:label="STM1193" fbc:name="STM1193" />
      <fbc:geneProduct fbc:id="G_STM1194" fbc:label="STM1194" fbc:name="STM1194" />
      <fbc:geneProduct fbc:id="G_STM1195" fbc:label="STM1195" fbc:name="STM1195" />
      <fbc:geneProduct fbc:id="G_STM1197" fbc:label="STM1197" fbc:name="STM1197" />
      <fbc:geneProduct fbc:id="G_STM1198" fbc:label="STM1198" fbc:name="STM1198" />
      <fbc:geneProduct fbc:id="G_STM1200" fbc:label="STM1200" fbc:name="STM1200" />
      <fbc:geneProduct fbc:id="G_STM1203" fbc:label="STM1203" fbc:name="STM1203" />
      <fbc:geneProduct fbc:id="G_STM1208" fbc:label="STM1208" fbc:name="STM1208" />
      <fbc:geneProduct fbc:id="G_STM1211" fbc:label="STM1211" fbc:name="STM1211" />
      <fbc:geneProduct fbc:id="G_STM1222" fbc:label="STM1222" fbc:name="STM1222" />
      <fbc:geneProduct fbc:id="G_STM1223" fbc:label="STM1223" fbc:name="STM1223" />
      <fbc:geneProduct fbc:id="G_STM1225" fbc:label="STM1225" fbc:name="STM1225" />
      <fbc:geneProduct fbc:id="G_STM1226" fbc:label="STM1226" fbc:name="STM1226" />
      <fbc:geneProduct fbc:id="G_STM1232" fbc:label="STM1232" fbc:name="STM1232" />
      <fbc:geneProduct fbc:id="G_STM1238" fbc:label="STM1238" fbc:name="STM1238" />
      <fbc:geneProduct fbc:id="G_STM1255" fbc:label="STM1255" fbc:name="STM1255" />
      <fbc:geneProduct fbc:id="G_STM1256" fbc:label="STM1256" fbc:name="STM1256" />
      <fbc:geneProduct fbc:id="G_STM1257" fbc:label="STM1257" fbc:name="STM1257" />
      <fbc:geneProduct fbc:id="G_STM1258" fbc:label="STM1258" fbc:name="STM1258" />
      <fbc:geneProduct fbc:id="G_STM1259" fbc:label="STM1259" fbc:name="STM1259" />
      <fbc:geneProduct fbc:id="G_STM1290" fbc:label="STM1290" fbc:name="STM1290" />
      <fbc:geneProduct fbc:id="G_STM1291" fbc:label="STM1291" fbc:name="STM1291" />
      <fbc:geneProduct fbc:id="G_STM1293" fbc:label="STM1293" fbc:name="STM1293" />
      <fbc:geneProduct fbc:id="G_STM1294" fbc:label="STM1294" fbc:name="STM1294" />
      <fbc:geneProduct fbc:id="G_STM1297" fbc:label="STM1297" fbc:name="STM1297" />
      <fbc:geneProduct fbc:id="G_STM1299" fbc:label="STM1299" fbc:name="STM1299" />
      <fbc:geneProduct fbc:id="G_STM1303" fbc:label="STM1303" fbc:name="STM1303" />
      <fbc:geneProduct fbc:id="G_STM1304" fbc:label="STM1304" fbc:name="STM1304" />
      <fbc:geneProduct fbc:id="G_STM1305" fbc:label="STM1305" fbc:name="STM1305" />
      <fbc:geneProduct fbc:id="G_STM1306" fbc:label="STM1306" fbc:name="STM1306" />
      <fbc:geneProduct fbc:id="G_STM1307" fbc:label="STM1307" fbc:name="STM1307" />
      <fbc:geneProduct fbc:id="G_STM1310" fbc:label="STM1310" fbc:name="STM1310" />
      <fbc:geneProduct fbc:id="G_STM1312" fbc:label="STM1312" fbc:name="STM1312" />
      <fbc:geneProduct fbc:id="G_STM1313" fbc:label="STM1313" fbc:name="STM1313" />
      <fbc:geneProduct fbc:id="G_STM1314" fbc:label="STM1314" fbc:name="STM1314" />
      <fbc:geneProduct fbc:id="G_STM1316" fbc:label="STM1316" fbc:name="STM1316" />
      <fbc:geneProduct fbc:id="G_STM1318" fbc:label="STM1318" fbc:name="STM1318" />
      <fbc:geneProduct fbc:id="G_STM1326" fbc:label="STM1326" fbc:name="STM1326" />
      <fbc:geneProduct fbc:id="G_STM1332" fbc:label="STM1332" fbc:name="STM1332" />
      <fbc:geneProduct fbc:id="G_STM1333" fbc:label="STM1333" fbc:name="STM1333" />
      <fbc:geneProduct fbc:id="G_STM1337" fbc:label="STM1337" fbc:name="STM1337" />
      <fbc:geneProduct fbc:id="G_STM1338" fbc:label="STM1338" fbc:name="STM1338" />
      <fbc:geneProduct fbc:id="G_STM1340" fbc:label="STM1340" fbc:name="STM1340" />
      <fbc:geneProduct fbc:id="G_STM1341" fbc:label="STM1341" fbc:name="STM1341" />
      <fbc:geneProduct fbc:id="G_STM1342" fbc:label="STM1342" fbc:name="STM1342" />
      <fbc:geneProduct fbc:id="G_STM1347" fbc:label="STM1347" fbc:name="STM1347" />
      <fbc:geneProduct fbc:id="G_STM1349" fbc:label="STM1349" fbc:name="STM1349" />
      <fbc:geneProduct fbc:id="G_STM1350" fbc:label="STM1350" fbc:name="STM1350" />
      <fbc:geneProduct fbc:id="G_STM1358" fbc:label="STM1358" fbc:name="STM1358" />
      <fbc:geneProduct fbc:id="G_STM1359" fbc:label="STM1359" fbc:name="STM1359" />
      <fbc:geneProduct fbc:id="G_STM1378" fbc:label="STM1378" fbc:name="STM1378" />
      <fbc:geneProduct fbc:id="G_STM1383" fbc:label="STM1383" fbc:name="STM1383" />
      <fbc:geneProduct fbc:id="G_STM1384" fbc:label="STM1384" fbc:name="STM1384" />
      <fbc:geneProduct fbc:id="G_STM1385" fbc:label="STM1385" fbc:name="STM1385" />
      <fbc:geneProduct fbc:id="G_STM1426" fbc:label="STM1426" fbc:name="STM1426" />
      <fbc:geneProduct fbc:id="G_STM1431" fbc:label="STM1431" fbc:name="STM1431" />
      <fbc:geneProduct fbc:id="G_STM1435" fbc:label="STM1435" fbc:name="STM1435" />
      <fbc:geneProduct fbc:id="G_STM1440" fbc:label="STM1440" fbc:name="STM1440" />
      <fbc:geneProduct fbc:id="G_STM1448" fbc:label="STM1448" fbc:name="STM1448" />
      <fbc:geneProduct fbc:id="G_STM1449" fbc:label="STM1449" fbc:name="STM1449" />
      <fbc:geneProduct fbc:id="G_STM1450" fbc:label="STM1450" fbc:name="STM1450" />
      <fbc:geneProduct fbc:id="G_STM1463" fbc:label="STM1463" fbc:name="STM1463" />
      <fbc:geneProduct fbc:id="G_STM1467" fbc:label="STM1467" fbc:name="STM1467" />
      <fbc:geneProduct fbc:id="G_STM1468" fbc:label="STM1468" fbc:name="STM1468" />
      <fbc:geneProduct fbc:id="G_STM1469" fbc:label="STM1469" fbc:name="STM1469" />
      <fbc:geneProduct fbc:id="G_STM1477" fbc:label="STM1477" fbc:name="STM1477" />
      <fbc:geneProduct fbc:id="G_STM1479" fbc:label="STM1479" fbc:name="STM1479" />
      <fbc:geneProduct fbc:id="G_STM1480" fbc:label="STM1480" fbc:name="STM1480" />
      <fbc:geneProduct fbc:id="G_STM1489" fbc:label="STM1489" fbc:name="STM1489" />
      <fbc:geneProduct fbc:id="G_STM1490" fbc:label="STM1490" fbc:name="STM1490" />
      <fbc:geneProduct fbc:id="G_STM1502" fbc:label="STM1502" fbc:name="STM1502" />
      <fbc:geneProduct fbc:id="G_STM1525" fbc:label="STM1525" fbc:name="STM1525" />
      <fbc:geneProduct fbc:id="G_STM1557" fbc:label="STM1557" fbc:name="STM1557" />
      <fbc:geneProduct fbc:id="G_STM1566" fbc:label="STM1566" fbc:name="STM1566" />
      <fbc:geneProduct fbc:id="G_STM1567" fbc:label="STM1567" fbc:name="STM1567" />
      <fbc:geneProduct fbc:id="G_STM1568" fbc:label="STM1568" fbc:name="STM1568" />
      <fbc:geneProduct fbc:id="G_STM1569" fbc:label="STM1569" fbc:name="STM1569" />
      <fbc:geneProduct fbc:id="G_STM1570" fbc:label="STM1570" fbc:name="STM1570" />
      <fbc:geneProduct fbc:id="G_STM1576" fbc:label="STM1576" fbc:name="STM1576" />
      <fbc:geneProduct fbc:id="G_STM1577" fbc:label="STM1577" fbc:name="STM1577" />
      <fbc:geneProduct fbc:id="G_STM1578" fbc:label="STM1578" fbc:name="STM1578" />
      <fbc:geneProduct fbc:id="G_STM1579" fbc:label="STM1579" fbc:name="STM1579" />
      <fbc:geneProduct fbc:id="G_STM1580" fbc:label="STM1580" fbc:name="STM1580" />
      <fbc:geneProduct fbc:id="G_STM1584" fbc:label="STM1584" fbc:name="STM1584" />
      <fbc:geneProduct fbc:id="G_STM1597" fbc:label="STM1597" fbc:name="STM1597" />
      <fbc:geneProduct fbc:id="G_STM1617" fbc:label="STM1617" fbc:name="STM1617" />
      <fbc:geneProduct fbc:id="G_STM1627" fbc:label="STM1627" fbc:name="STM1627" />
      <fbc:geneProduct fbc:id="G_STM1647" fbc:label="STM1647" fbc:name="STM1647" />
      <fbc:geneProduct fbc:id="G_STM1651" fbc:label="STM1651" fbc:name="STM1651" />
      <fbc:geneProduct fbc:id="G_STM1680" fbc:label="STM1680" fbc:name="STM1680" />
      <fbc:geneProduct fbc:id="G_STM1681" fbc:label="STM1681" fbc:name="STM1681" />
      <fbc:geneProduct fbc:id="G_STM1682" fbc:label="STM1682" fbc:name="STM1682" />
      <fbc:geneProduct fbc:id="G_STM1700" fbc:label="STM1700" fbc:name="STM1700" />
      <fbc:geneProduct fbc:id="G_STM1707" fbc:label="STM1707" fbc:name="STM1707" />
      <fbc:geneProduct fbc:id="G_STM1710" fbc:label="STM1710" fbc:name="STM1710" />
      <fbc:geneProduct fbc:id="G_STM1711" fbc:label="STM1711" fbc:name="STM1711" />
      <fbc:geneProduct fbc:id="G_STM1712" fbc:label="STM1712" fbc:name="STM1712" />
      <fbc:geneProduct fbc:id="G_STM1718" fbc:label="STM1718" fbc:name="STM1718" />
      <fbc:geneProduct fbc:id="G_STM1723" fbc:label="STM1723" fbc:name="STM1723" />
      <fbc:geneProduct fbc:id="G_STM1724" fbc:label="STM1724" fbc:name="STM1724" />
      <fbc:geneProduct fbc:id="G_STM1725" fbc:label="STM1725" fbc:name="STM1725" />
      <fbc:geneProduct fbc:id="G_STM1726" fbc:label="STM1726" fbc:name="STM1726" />
      <fbc:geneProduct fbc:id="G_STM1727" fbc:label="STM1727" fbc:name="STM1727" />
      <fbc:geneProduct fbc:id="G_STM1731" fbc:label="STM1731" fbc:name="STM1731" />
      <fbc:geneProduct fbc:id="G_STM1739" fbc:label="STM1739" fbc:name="STM1739" />
      <fbc:geneProduct fbc:id="G_STM1743" fbc:label="STM1743" fbc:name="STM1743" />
      <fbc:geneProduct fbc:id="G_STM1749" fbc:label="STM1749" fbc:name="STM1749" />
      <fbc:geneProduct fbc:id="G_STM1750" fbc:label="STM1750" fbc:name="STM1750" />
      <fbc:geneProduct fbc:id="G_STM1752" fbc:label="STM1752" fbc:name="STM1752" />
      <fbc:geneProduct fbc:id="G_STM1756" fbc:label="STM1756" fbc:name="STM1756" />
      <fbc:geneProduct fbc:id="G_STM1761" fbc:label="STM1761" fbc:name="STM1761" />
      <fbc:geneProduct fbc:id="G_STM1762" fbc:label="STM1762" fbc:name="STM1762" />
      <fbc:geneProduct fbc:id="G_STM1763" fbc:label="STM1763" fbc:name="STM1763" />
      <fbc:geneProduct fbc:id="G_STM1764" fbc:label="STM1764" fbc:name="STM1764" />
      <fbc:geneProduct fbc:id="G_STM1765" fbc:label="STM1765" fbc:name="STM1765" />
      <fbc:geneProduct fbc:id="G_STM1771" fbc:label="STM1771" fbc:name="STM1771" />
      <fbc:geneProduct fbc:id="G_STM1772" fbc:label="STM1772" fbc:name="STM1772" />
      <fbc:geneProduct fbc:id="G_STM1777" fbc:label="STM1777" fbc:name="STM1777" />
      <fbc:geneProduct fbc:id="G_STM1779" fbc:label="STM1779" fbc:name="STM1779" />
      <fbc:geneProduct fbc:id="G_STM1780" fbc:label="STM1780" fbc:name="STM1780" />
      <fbc:geneProduct fbc:id="G_STM1781" fbc:label="STM1781" fbc:name="STM1781" />
      <fbc:geneProduct fbc:id="G_STM1786" fbc:label="STM1786" fbc:name="STM1786" />
      <fbc:geneProduct fbc:id="G_STM1787" fbc:label="STM1787" fbc:name="STM1787" />
      <fbc:geneProduct fbc:id="G_STM1788" fbc:label="STM1788" fbc:name="STM1788" />
      <fbc:geneProduct fbc:id="G_STM1796" fbc:label="STM1796" fbc:name="STM1796" />
      <fbc:geneProduct fbc:id="G_STM1802" fbc:label="STM1802" fbc:name="STM1802" />
      <fbc:geneProduct fbc:id="G_STM1803" fbc:label="STM1803" fbc:name="STM1803" />
      <fbc:geneProduct fbc:id="G_STM1806" fbc:label="STM1806" fbc:name="STM1806" />
      <fbc:geneProduct fbc:id="G_STM1818" fbc:label="STM1818" fbc:name="STM1818" />
      <fbc:geneProduct fbc:id="G_STM1824" fbc:label="STM1824" fbc:name="STM1824" />
      <fbc:geneProduct fbc:id="G_STM1826" fbc:label="STM1826" fbc:name="STM1826" />
      <fbc:geneProduct fbc:id="G_STM1830" fbc:label="STM1830" fbc:name="STM1830" />
      <fbc:geneProduct fbc:id="G_STM1831" fbc:label="STM1831" fbc:name="STM1831" />
      <fbc:geneProduct fbc:id="G_STM1832" fbc:label="STM1832" fbc:name="STM1832" />
      <fbc:geneProduct fbc:id="G_STM1883" fbc:label="STM1883" fbc:name="STM1883" />
      <fbc:geneProduct fbc:id="G_STM1884" fbc:label="STM1884" fbc:name="STM1884" />
      <fbc:geneProduct fbc:id="G_STM1885" fbc:label="STM1885" fbc:name="STM1885" />
      <fbc:geneProduct fbc:id="G_STM1886" fbc:label="STM1886" fbc:name="STM1886" />
      <fbc:geneProduct fbc:id="G_STM1888" fbc:label="STM1888" fbc:name="STM1888" />
      <fbc:geneProduct fbc:id="G_STM1889" fbc:label="STM1889" fbc:name="STM1889" />
      <fbc:geneProduct fbc:id="G_STM1900" fbc:label="STM1900" fbc:name="STM1900" />
      <fbc:geneProduct fbc:id="G_STM1901" fbc:label="STM1901" fbc:name="STM1901" />
      <fbc:geneProduct fbc:id="G_STM1909" fbc:label="STM1909" fbc:name="STM1909" />
      <fbc:geneProduct fbc:id="G_STM1928" fbc:label="STM1928" fbc:name="STM1928" />
      <fbc:geneProduct fbc:id="G_STM1929" fbc:label="STM1929" fbc:name="STM1929" />
      <fbc:geneProduct fbc:id="G_STM1933" fbc:label="STM1933" fbc:name="STM1933" />
      <fbc:geneProduct fbc:id="G_STM1937" fbc:label="STM1937" fbc:name="STM1937" />
      <fbc:geneProduct fbc:id="G_STM1945" fbc:label="STM1945" fbc:name="STM1945" />
      <fbc:geneProduct fbc:id="G_STM1953" fbc:label="STM1953" fbc:name="STM1953" />
      <fbc:geneProduct fbc:id="G_STM2009" fbc:label="STM2009" fbc:name="STM2009" />
      <fbc:geneProduct fbc:id="G_STM2016" fbc:label="STM2016" fbc:name="STM2016" />
      <fbc:geneProduct fbc:id="G_STM2017" fbc:label="STM2017" fbc:name="STM2017" />
      <fbc:geneProduct fbc:id="G_STM2018" fbc:label="STM2018" fbc:name="STM2018" />
      <fbc:geneProduct fbc:id="G_STM2019" fbc:label="STM2019" fbc:name="STM2019" />
      <fbc:geneProduct fbc:id="G_STM2020" fbc:label="STM2020" fbc:name="STM2020" />
      <fbc:geneProduct fbc:id="G_STM2021" fbc:label="STM2021" fbc:name="STM2021" />
      <fbc:geneProduct fbc:id="G_STM2022" fbc:label="STM2022" fbc:name="STM2022" />
      <fbc:geneProduct fbc:id="G_STM2023" fbc:label="STM2023" fbc:name="STM2023" />
      <fbc:geneProduct fbc:id="G_STM2024" fbc:label="STM2024" fbc:name="STM2024" />
      <fbc:geneProduct fbc:id="G_STM2025" fbc:label="STM2025" fbc:name="STM2025" />
      <fbc:geneProduct fbc:id="G_STM2026" fbc:label="STM2026" fbc:name="STM2026" />
      <fbc:geneProduct fbc:id="G_STM2027" fbc:label="STM2027" fbc:name="STM2027" />
      <fbc:geneProduct fbc:id="G_STM2029" fbc:label="STM2029" fbc:name="STM2029" />
      <fbc:geneProduct fbc:id="G_STM2030" fbc:label="STM2030" fbc:name="STM2030" />
      <fbc:geneProduct fbc:id="G_STM2031" fbc:label="STM2031" fbc:name="STM2031" />
      <fbc:geneProduct fbc:id="G_STM2032" fbc:label="STM2032" fbc:name="STM2032" />
      <fbc:geneProduct fbc:id="G_STM2033" fbc:label="STM2033" fbc:name="STM2033" />
      <fbc:geneProduct fbc:id="G_STM2034" fbc:label="STM2034" fbc:name="STM2034" />
      <fbc:geneProduct fbc:id="G_STM2035" fbc:label="STM2035" fbc:name="STM2035" />
      <fbc:geneProduct fbc:id="G_STM2037" fbc:label="STM2037" fbc:name="STM2037" />
      <fbc:geneProduct fbc:id="G_STM2040" fbc:label="STM2040" fbc:name="STM2040" />
      <fbc:geneProduct fbc:id="G_STM2041" fbc:label="STM2041" fbc:name="STM2041" />
      <fbc:geneProduct fbc:id="G_STM2042" fbc:label="STM2042" fbc:name="STM2042" />
      <fbc:geneProduct fbc:id="G_STM2051" fbc:label="STM2051" fbc:name="STM2051" />
      <fbc:geneProduct fbc:id="G_STM2052" fbc:label="STM2052" fbc:name="STM2052" />
      <fbc:geneProduct fbc:id="G_STM2057" fbc:label="STM2057" fbc:name="STM2057" />
      <fbc:geneProduct fbc:id="G_STM2063" fbc:label="STM2063" fbc:name="STM2063" />
      <fbc:geneProduct fbc:id="G_STM2064" fbc:label="STM2064" fbc:name="STM2064" />
      <fbc:geneProduct fbc:id="G_STM2065" fbc:label="STM2065" fbc:name="STM2065" />
      <fbc:geneProduct fbc:id="G_STM2071" fbc:label="STM2071" fbc:name="STM2071" />
      <fbc:geneProduct fbc:id="G_STM2072" fbc:label="STM2072" fbc:name="STM2072" />
      <fbc:geneProduct fbc:id="G_STM2073" fbc:label="STM2073" fbc:name="STM2073" />
      <fbc:geneProduct fbc:id="G_STM2074" fbc:label="STM2074" fbc:name="STM2074" />
      <fbc:geneProduct fbc:id="G_STM2075" fbc:label="STM2075" fbc:name="STM2075" />
      <fbc:geneProduct fbc:id="G_STM2076" fbc:label="STM2076" fbc:name="STM2076" />
      <fbc:geneProduct fbc:id="G_STM2077" fbc:label="STM2077" fbc:name="STM2077" />
      <fbc:geneProduct fbc:id="G_STM2078" fbc:label="STM2078" fbc:name="STM2078" />
      <fbc:geneProduct fbc:id="G_STM2080" fbc:label="STM2080" fbc:name="STM2080" />
      <fbc:geneProduct fbc:id="G_STM2081" fbc:label="STM2081" fbc:name="STM2081" />
      <fbc:geneProduct fbc:id="G_STM2082" fbc:label="STM2082" fbc:name="STM2082" />
      <fbc:geneProduct fbc:id="G_STM2083" fbc:label="STM2083" fbc:name="STM2083" />
      <fbc:geneProduct fbc:id="G_STM2084" fbc:label="STM2084" fbc:name="STM2084" />
      <fbc:geneProduct fbc:id="G_STM2085" fbc:label="STM2085" fbc:name="STM2085" />
      <fbc:geneProduct fbc:id="G_STM2086" fbc:label="STM2086" fbc:name="STM2086" />
      <fbc:geneProduct fbc:id="G_STM2087" fbc:label="STM2087" fbc:name="STM2087" />
      <fbc:geneProduct fbc:id="G_STM2089" fbc:label="STM2089" fbc:name="STM2089" />
      <fbc:geneProduct fbc:id="G_STM2090" fbc:label="STM2090" fbc:name="STM2090" />
      <fbc:geneProduct fbc:id="G_STM2091" fbc:label="STM2091" fbc:name="STM2091" />
      <fbc:geneProduct fbc:id="G_STM2092" fbc:label="STM2092" fbc:name="STM2092" />
      <fbc:geneProduct fbc:id="G_STM2093" fbc:label="STM2093" fbc:name="STM2093" />
      <fbc:geneProduct fbc:id="G_STM2094" fbc:label="STM2094" fbc:name="STM2094" />
      <fbc:geneProduct fbc:id="G_STM2095" fbc:label="STM2095" fbc:name="STM2095" />
      <fbc:geneProduct fbc:id="G_STM2096" fbc:label="STM2096" fbc:name="STM2096" />
      <fbc:geneProduct fbc:id="G_STM2097" fbc:label="STM2097" fbc:name="STM2097" />
      <fbc:geneProduct fbc:id="G_STM2098" fbc:label="STM2098" fbc:name="STM2098" />
      <fbc:geneProduct fbc:id="G_STM2104" fbc:label="STM2104" fbc:name="STM2104" />
      <fbc:geneProduct fbc:id="G_STM2105" fbc:label="STM2105" fbc:name="STM2105" />
      <fbc:geneProduct fbc:id="G_STM2107" fbc:label="STM2107" fbc:name="STM2107" />
      <fbc:geneProduct fbc:id="G_STM2108" fbc:label="STM2108" fbc:name="STM2108" />
      <fbc:geneProduct fbc:id="G_STM2109" fbc:label="STM2109" fbc:name="STM2109" />
      <fbc:geneProduct fbc:id="G_STM2121" fbc:label="STM2121" fbc:name="STM2121" />
      <fbc:geneProduct fbc:id="G_STM2122" fbc:label="STM2122" fbc:name="STM2122" />
      <fbc:geneProduct fbc:id="G_STM2141" fbc:label="STM2141" fbc:name="STM2141" />
      <fbc:geneProduct fbc:id="G_STM2146" fbc:label="STM2146" fbc:name="STM2146" />
      <fbc:geneProduct fbc:id="G_STM2147" fbc:label="STM2147" fbc:name="STM2147" />
      <fbc:geneProduct fbc:id="G_STM2155" fbc:label="STM2155" fbc:name="STM2155" />
      <fbc:geneProduct fbc:id="G_STM2167" fbc:label="STM2167" fbc:name="STM2167" />
      <fbc:geneProduct fbc:id="G_STM2183" fbc:label="STM2183" fbc:name="STM2183" />
      <fbc:geneProduct fbc:id="G_STM2188" fbc:label="STM2188" fbc:name="STM2188" />
      <fbc:geneProduct fbc:id="G_STM2189" fbc:label="STM2189" fbc:name="STM2189" />
      <fbc:geneProduct fbc:id="G_STM2190" fbc:label="STM2190" fbc:name="STM2190" />
      <fbc:geneProduct fbc:id="G_STM2193" fbc:label="STM2193" fbc:name="STM2193" />
      <fbc:geneProduct fbc:id="G_STM2194" fbc:label="STM2194" fbc:name="STM2194" />
      <fbc:geneProduct fbc:id="G_STM2196" fbc:label="STM2196" fbc:name="STM2196" />
      <fbc:geneProduct fbc:id="G_STM2200" fbc:label="STM2200" fbc:name="STM2200" />
      <fbc:geneProduct fbc:id="G_STM2204" fbc:label="STM2204" fbc:name="STM2204" />
      <fbc:geneProduct fbc:id="G_STM2205" fbc:label="STM2205" fbc:name="STM2205" />
      <fbc:geneProduct fbc:id="G_STM2206" fbc:label="STM2206" fbc:name="STM2206" />
      <fbc:geneProduct fbc:id="G_STM2232" fbc:label="STM2232" fbc:name="STM2232" />
      <fbc:geneProduct fbc:id="G_STM2255" fbc:label="STM2255" fbc:name="STM2255" />
      <fbc:geneProduct fbc:id="G_STM2256" fbc:label="STM2256" fbc:name="STM2256" />
      <fbc:geneProduct fbc:id="G_STM2257" fbc:label="STM2257" fbc:name="STM2257" />
      <fbc:geneProduct fbc:id="G_STM2258" fbc:label="STM2258" fbc:name="STM2258" />
      <fbc:geneProduct fbc:id="G_STM2259" fbc:label="STM2259" fbc:name="STM2259" />
      <fbc:geneProduct fbc:id="G_STM2260" fbc:label="STM2260" fbc:name="STM2260" />
      <fbc:geneProduct fbc:id="G_STM2276" fbc:label="STM2276" fbc:name="STM2276" />
      <fbc:geneProduct fbc:id="G_STM2277" fbc:label="STM2277" fbc:name="STM2277" />
      <fbc:geneProduct fbc:id="G_STM2278" fbc:label="STM2278" fbc:name="STM2278" />
      <fbc:geneProduct fbc:id="G_STM2282" fbc:label="STM2282" fbc:name="STM2282" />
      <fbc:geneProduct fbc:id="G_STM2283" fbc:label="STM2283" fbc:name="STM2283" />
      <fbc:geneProduct fbc:id="G_STM2284" fbc:label="STM2284" fbc:name="STM2284" />
      <fbc:geneProduct fbc:id="G_STM2285" fbc:label="STM2285" fbc:name="STM2285" />
      <fbc:geneProduct fbc:id="G_STM2286" fbc:label="STM2286" fbc:name="STM2286" />
      <fbc:geneProduct fbc:id="G_STM2289" fbc:label="STM2289" fbc:name="STM2289" />
      <fbc:geneProduct fbc:id="G_STM2297" fbc:label="STM2297" fbc:name="STM2297" />
      <fbc:geneProduct fbc:id="G_STM2298" fbc:label="STM2298" fbc:name="STM2298" />
      <fbc:geneProduct fbc:id="G_STM2299" fbc:label="STM2299" fbc:name="STM2299" />
      <fbc:geneProduct fbc:id="G_STM2301" fbc:label="STM2301" fbc:name="STM2301" />
      <fbc:geneProduct fbc:id="G_STM2305" fbc:label="STM2305" fbc:name="STM2305" />
      <fbc:geneProduct fbc:id="G_STM2306" fbc:label="STM2306" fbc:name="STM2306" />
      <fbc:geneProduct fbc:id="G_STM2307" fbc:label="STM2307" fbc:name="STM2307" />
      <fbc:geneProduct fbc:id="G_STM2309" fbc:label="STM2309" fbc:name="STM2309" />
      <fbc:geneProduct fbc:id="G_STM2310" fbc:label="STM2310" fbc:name="STM2310" />
      <fbc:geneProduct fbc:id="G_STM2316" fbc:label="STM2316" fbc:name="STM2316" />
      <fbc:geneProduct fbc:id="G_STM2317" fbc:label="STM2317" fbc:name="STM2317" />
      <fbc:geneProduct fbc:id="G_STM2318" fbc:label="STM2318" fbc:name="STM2318" />
      <fbc:geneProduct fbc:id="G_STM2319" fbc:label="STM2319" fbc:name="STM2319" />
      <fbc:geneProduct fbc:id="G_STM2320" fbc:label="STM2320" fbc:name="STM2320" />
      <fbc:geneProduct fbc:id="G_STM2321" fbc:label="STM2321" fbc:name="STM2321" />
      <fbc:geneProduct fbc:id="G_STM2322" fbc:label="STM2322" fbc:name="STM2322" />
      <fbc:geneProduct fbc:id="G_STM2323" fbc:label="STM2323" fbc:name="STM2323" />
      <fbc:geneProduct fbc:id="G_STM2324" fbc:label="STM2324" fbc:name="STM2324" />
      <fbc:geneProduct fbc:id="G_STM2325" fbc:label="STM2325" fbc:name="STM2325" />
      <fbc:geneProduct fbc:id="G_STM2326" fbc:label="STM2326" fbc:name="STM2326" />
      <fbc:geneProduct fbc:id="G_STM2327" fbc:label="STM2327" fbc:name="STM2327" />
      <fbc:geneProduct fbc:id="G_STM2328" fbc:label="STM2328" fbc:name="STM2328" />
      <fbc:geneProduct fbc:id="G_STM2332" fbc:label="STM2332" fbc:name="STM2332" />
      <fbc:geneProduct fbc:id="G_STM2337" fbc:label="STM2337" fbc:name="STM2337" />
      <fbc:geneProduct fbc:id="G_STM2338" fbc:label="STM2338" fbc:name="STM2338" />
      <fbc:geneProduct fbc:id="G_STM2340" fbc:label="STM2340" fbc:name="STM2340" />
      <fbc:geneProduct fbc:id="G_STM2341" fbc:label="STM2341" fbc:name="STM2341" />
      <fbc:geneProduct fbc:id="G_STM2351" fbc:label="STM2351" fbc:name="STM2351" />
      <fbc:geneProduct fbc:id="G_STM2352" fbc:label="STM2352" fbc:name="STM2352" />
      <fbc:geneProduct fbc:id="G_STM2353" fbc:label="STM2353" fbc:name="STM2353" />
      <fbc:geneProduct fbc:id="G_STM2354" fbc:label="STM2354" fbc:name="STM2354" />
      <fbc:geneProduct fbc:id="G_STM2355" fbc:label="STM2355" fbc:name="STM2355" />
      <fbc:geneProduct fbc:id="G_STM2356" fbc:label="STM2356" fbc:name="STM2356" />
      <fbc:geneProduct fbc:id="G_STM2362" fbc:label="STM2362" fbc:name="STM2362" />
      <fbc:geneProduct fbc:id="G_STM2365" fbc:label="STM2365" fbc:name="STM2365" />
      <fbc:geneProduct fbc:id="G_STM2366" fbc:label="STM2366" fbc:name="STM2366" />
      <fbc:geneProduct fbc:id="G_STM2370" fbc:label="STM2370" fbc:name="STM2370" />
      <fbc:geneProduct fbc:id="G_STM2378" fbc:label="STM2378" fbc:name="STM2378" />
      <fbc:geneProduct fbc:id="G_STM2384" fbc:label="STM2384" fbc:name="STM2384" />
      <fbc:geneProduct fbc:id="G_STM2388" fbc:label="STM2388" fbc:name="STM2388" />
      <fbc:geneProduct fbc:id="G_STM2389" fbc:label="STM2389" fbc:name="STM2389" />
      <fbc:geneProduct fbc:id="G_STM2391" fbc:label="STM2391" fbc:name="STM2391" />
      <fbc:geneProduct fbc:id="G_STM2399" fbc:label="STM2399" fbc:name="STM2399" />
      <fbc:geneProduct fbc:id="G_STM2402" fbc:label="STM2402" fbc:name="STM2402" />
      <fbc:geneProduct fbc:id="G_STM2403" fbc:label="STM2403" fbc:name="STM2403" />
      <fbc:geneProduct fbc:id="G_STM2409" fbc:label="STM2409" fbc:name="STM2409" />
      <fbc:geneProduct fbc:id="G_STM2415" fbc:label="STM2415" fbc:name="STM2415" />
      <fbc:geneProduct fbc:id="G_STM2421" fbc:label="STM2421" fbc:name="STM2421" />
      <fbc:geneProduct fbc:id="G_STM2427" fbc:label="STM2427" fbc:name="STM2427" />
      <fbc:geneProduct fbc:id="G_STM2430" fbc:label="STM2430" fbc:name="STM2430" />
      <fbc:geneProduct fbc:id="G_STM2431" fbc:label="STM2431" fbc:name="STM2431" />
      <fbc:geneProduct fbc:id="G_STM2432" fbc:label="STM2432" fbc:name="STM2432" />
      <fbc:geneProduct fbc:id="G_STM2433" fbc:label="STM2433" fbc:name="STM2433" />
      <fbc:geneProduct fbc:id="G_STM2435" fbc:label="STM2435" fbc:name="STM2435" />
      <fbc:geneProduct fbc:id="G_STM2440" fbc:label="STM2440" fbc:name="STM2440" />
      <fbc:geneProduct fbc:id="G_STM2441" fbc:label="STM2441" fbc:name="STM2441" />
      <fbc:geneProduct fbc:id="G_STM2442" fbc:label="STM2442" fbc:name="STM2442" />
      <fbc:geneProduct fbc:id="G_STM2443" fbc:label="STM2443" fbc:name="STM2443" />
      <fbc:geneProduct fbc:id="G_STM2444" fbc:label="STM2444" fbc:name="STM2444" />
      <fbc:geneProduct fbc:id="G_STM2451" fbc:label="STM2451" fbc:name="STM2451" />
      <fbc:geneProduct fbc:id="G_STM2457" fbc:label="STM2457" fbc:name="STM2457" />
      <fbc:geneProduct fbc:id="G_STM2458" fbc:label="STM2458" fbc:name="STM2458" />
      <fbc:geneProduct fbc:id="G_STM2460" fbc:label="STM2460" fbc:name="STM2460" />
      <fbc:geneProduct fbc:id="G_STM2461" fbc:label="STM2461" fbc:name="STM2461" />
      <fbc:geneProduct fbc:id="G_STM2463" fbc:label="STM2463" fbc:name="STM2463" />
      <fbc:geneProduct fbc:id="G_STM2466" fbc:label="STM2466" fbc:name="STM2466" />
      <fbc:geneProduct fbc:id="G_STM2467" fbc:label="STM2467" fbc:name="STM2467" />
      <fbc:geneProduct fbc:id="G_STM2472" fbc:label="STM2472" fbc:name="STM2472" />
      <fbc:geneProduct fbc:id="G_STM2473" fbc:label="STM2473" fbc:name="STM2473" />
      <fbc:geneProduct fbc:id="G_STM2474" fbc:label="STM2474" fbc:name="STM2474" />
      <fbc:geneProduct fbc:id="G_STM2483" fbc:label="STM2483" fbc:name="STM2483" />
      <fbc:geneProduct fbc:id="G_STM2487" fbc:label="STM2487" fbc:name="STM2487" />
      <fbc:geneProduct fbc:id="G_STM2489" fbc:label="STM2489" fbc:name="STM2489" />
      <fbc:geneProduct fbc:id="G_STM2492" fbc:label="STM2492" fbc:name="STM2492" />
      <fbc:geneProduct fbc:id="G_STM2497" fbc:label="STM2497" fbc:name="STM2497" />
      <fbc:geneProduct fbc:id="G_STM2498" fbc:label="STM2498" fbc:name="STM2498" />
      <fbc:geneProduct fbc:id="G_STM2499" fbc:label="STM2499" fbc:name="STM2499" />
      <fbc:geneProduct fbc:id="G_STM2500" fbc:label="STM2500" fbc:name="STM2500" />
      <fbc:geneProduct fbc:id="G_STM2501" fbc:label="STM2501" fbc:name="STM2501" />
      <fbc:geneProduct fbc:id="G_STM2502" fbc:label="STM2502" fbc:name="STM2502" />
      <fbc:geneProduct fbc:id="G_STM2510" fbc:label="STM2510" fbc:name="STM2510" />
      <fbc:geneProduct fbc:id="G_STM2511" fbc:label="STM2511" fbc:name="STM2511" />
      <fbc:geneProduct fbc:id="G_STM2522" fbc:label="STM2522" fbc:name="STM2522" />
      <fbc:geneProduct fbc:id="G_STM2523" fbc:label="STM2523" fbc:name="STM2523" />
      <fbc:geneProduct fbc:id="G_STM2526" fbc:label="STM2526" fbc:name="STM2526" />
      <fbc:geneProduct fbc:id="G_STM2528" fbc:label="STM2528" fbc:name="STM2528" />
      <fbc:geneProduct fbc:id="G_STM2529" fbc:label="STM2529" fbc:name="STM2529" />
      <fbc:geneProduct fbc:id="G_STM2530" fbc:label="STM2530" fbc:name="STM2530" />
      <fbc:geneProduct fbc:id="G_STM2543" fbc:label="STM2543" fbc:name="STM2543" />
      <fbc:geneProduct fbc:id="G_STM2546" fbc:label="STM2546" fbc:name="STM2546" />
      <fbc:geneProduct fbc:id="G_STM2548" fbc:label="STM2548" fbc:name="STM2548" />
      <fbc:geneProduct fbc:id="G_STM2549" fbc:label="STM2549" fbc:name="STM2549" />
      <fbc:geneProduct fbc:id="G_STM2550" fbc:label="STM2550" fbc:name="STM2550" />
      <fbc:geneProduct fbc:id="G_STM2554" fbc:label="STM2554" fbc:name="STM2554" />
      <fbc:geneProduct fbc:id="G_STM2555" fbc:label="STM2555" fbc:name="STM2555" />
      <fbc:geneProduct fbc:id="G_STM2556" fbc:label="STM2556" fbc:name="STM2556" />
      <fbc:geneProduct fbc:id="G_STM2558" fbc:label="STM2558" fbc:name="STM2558" />
      <fbc:geneProduct fbc:id="G_STM2559" fbc:label="STM2559" fbc:name="STM2559" />
      <fbc:geneProduct fbc:id="G_STM2565" fbc:label="STM2565" fbc:name="STM2565" />
      <fbc:geneProduct fbc:id="G_STM2573" fbc:label="STM2573" fbc:name="STM2573" />
      <fbc:geneProduct fbc:id="G_STM2577" fbc:label="STM2577" fbc:name="STM2577" />
      <fbc:geneProduct fbc:id="G_STM2578" fbc:label="STM2578" fbc:name="STM2578" />
      <fbc:geneProduct fbc:id="G_STM2641" fbc:label="STM2641" fbc:name="STM2641" />
      <fbc:geneProduct fbc:id="G_STM2652" fbc:label="STM2652" fbc:name="STM2652" />
      <fbc:geneProduct fbc:id="G_STM2654" fbc:label="STM2654" fbc:name="STM2654" />
      <fbc:geneProduct fbc:id="G_STM2662" fbc:label="STM2662" fbc:name="STM2662" />
      <fbc:geneProduct fbc:id="G_STM2667" fbc:label="STM2667" fbc:name="STM2667" />
      <fbc:geneProduct fbc:id="G_STM2669" fbc:label="STM2669" fbc:name="STM2669" />
      <fbc:geneProduct fbc:id="G_STM2670" fbc:label="STM2670" fbc:name="STM2670" />
      <fbc:geneProduct fbc:id="G_STM2683" fbc:label="STM2683" fbc:name="STM2683" />
      <fbc:geneProduct fbc:id="G_STM2750" fbc:label="STM2750" fbc:name="STM2750" />
      <fbc:geneProduct fbc:id="G_STM2752" fbc:label="STM2752" fbc:name="STM2752" />
      <fbc:geneProduct fbc:id="G_STM2786" fbc:label="STM2786" fbc:name="STM2786" />
      <fbc:geneProduct fbc:id="G_STM2787" fbc:label="STM2787" fbc:name="STM2787" />
      <fbc:geneProduct fbc:id="G_STM2788" fbc:label="STM2788" fbc:name="STM2788" />
      <fbc:geneProduct fbc:id="G_STM2791" fbc:label="STM2791" fbc:name="STM2791" />
      <fbc:geneProduct fbc:id="G_STM2792" fbc:label="STM2792" fbc:name="STM2792" />
      <fbc:geneProduct fbc:id="G_STM2793" fbc:label="STM2793" fbc:name="STM2793" />
      <fbc:geneProduct fbc:id="G_STM2807" fbc:label="STM2807" fbc:name="STM2807" />
      <fbc:geneProduct fbc:id="G_STM2808" fbc:label="STM2808" fbc:name="STM2808" />
      <fbc:geneProduct fbc:id="G_STM2809" fbc:label="STM2809" fbc:name="STM2809" />
      <fbc:geneProduct fbc:id="G_STM2810" fbc:label="STM2810" fbc:name="STM2810" />
      <fbc:geneProduct fbc:id="G_STM2811" fbc:label="STM2811" fbc:name="STM2811" />
      <fbc:geneProduct fbc:id="G_STM2817" fbc:label="STM2817" fbc:name="STM2817" />
      <fbc:geneProduct fbc:id="G_STM2818" fbc:label="STM2818" fbc:name="STM2818" />
      <fbc:geneProduct fbc:id="G_STM2827" fbc:label="STM2827" fbc:name="STM2827" />
      <fbc:geneProduct fbc:id="G_STM2832" fbc:label="STM2832" fbc:name="STM2832" />
      <fbc:geneProduct fbc:id="G_STM2833" fbc:label="STM2833" fbc:name="STM2833" />
      <fbc:geneProduct fbc:id="G_STM2834" fbc:label="STM2834" fbc:name="STM2834" />
      <fbc:geneProduct fbc:id="G_STM2835" fbc:label="STM2835" fbc:name="STM2835" />
      <fbc:geneProduct fbc:id="G_STM2840" fbc:label="STM2840" fbc:name="STM2840" />
      <fbc:geneProduct fbc:id="G_STM2841" fbc:label="STM2841" fbc:name="STM2841" />
      <fbc:geneProduct fbc:id="G_STM2847" fbc:label="STM2847" fbc:name="STM2847" />
      <fbc:geneProduct fbc:id="G_STM2848" fbc:label="STM2848" fbc:name="STM2848" />
      <fbc:geneProduct fbc:id="G_STM2849" fbc:label="STM2849" fbc:name="STM2849" />
      <fbc:geneProduct fbc:id="G_STM2850" fbc:label="STM2850" fbc:name="STM2850" />
      <fbc:geneProduct fbc:id="G_STM2851" fbc:label="STM2851" fbc:name="STM2851" />
      <fbc:geneProduct fbc:id="G_STM2852" fbc:label="STM2852" fbc:name="STM2852" />
      <fbc:geneProduct fbc:id="G_STM2918" fbc:label="STM2918" fbc:name="STM2918" />
      <fbc:geneProduct fbc:id="G_STM2927" fbc:label="STM2927" fbc:name="STM2927" />
      <fbc:geneProduct fbc:id="G_STM2929" fbc:label="STM2929" fbc:name="STM2929" />
      <fbc:geneProduct fbc:id="G_STM2930" fbc:label="STM2930" fbc:name="STM2930" />
      <fbc:geneProduct fbc:id="G_STM2933" fbc:label="STM2933" fbc:name="STM2933" />
      <fbc:geneProduct fbc:id="G_STM2934" fbc:label="STM2934" fbc:name="STM2934" />
      <fbc:geneProduct fbc:id="G_STM2935" fbc:label="STM2935" fbc:name="STM2935" />
      <fbc:geneProduct fbc:id="G_STM2946" fbc:label="STM2946" fbc:name="STM2946" />
      <fbc:geneProduct fbc:id="G_STM2947" fbc:label="STM2947" fbc:name="STM2947" />
      <fbc:geneProduct fbc:id="G_STM2948" fbc:label="STM2948" fbc:name="STM2948" />
      <fbc:geneProduct fbc:id="G_STM2949" fbc:label="STM2949" fbc:name="STM2949" />
      <fbc:geneProduct fbc:id="G_STM2952" fbc:label="STM2952" fbc:name="STM2952" />
      <fbc:geneProduct fbc:id="G_STM2953" fbc:label="STM2953" fbc:name="STM2953" />
      <fbc:geneProduct fbc:id="G_STM2954" fbc:label="STM2954" fbc:name="STM2954" />
      <fbc:geneProduct fbc:id="G_STM2956" fbc:label="STM2956" fbc:name="STM2956" />
      <fbc:geneProduct fbc:id="G_STM2959" fbc:label="STM2959" fbc:name="STM2959" />
      <fbc:geneProduct fbc:id="G_STM2960" fbc:label="STM2960" fbc:name="STM2960" />
      <fbc:geneProduct fbc:id="G_STM2961" fbc:label="STM2961" fbc:name="STM2961" />
      <fbc:geneProduct fbc:id="G_STM2962" fbc:label="STM2962" fbc:name="STM2962" />
      <fbc:geneProduct fbc:id="G_STM2970" fbc:label="STM2970" fbc:name="STM2970" />
      <fbc:geneProduct fbc:id="G_STM2971" fbc:label="STM2971" fbc:name="STM2971" />
      <fbc:geneProduct fbc:id="G_STM2973" fbc:label="STM2973" fbc:name="STM2973" />
      <fbc:geneProduct fbc:id="G_STM2974" fbc:label="STM2974" fbc:name="STM2974" />
      <fbc:geneProduct fbc:id="G_STM2976" fbc:label="STM2976" fbc:name="STM2976" />
      <fbc:geneProduct fbc:id="G_STM2977" fbc:label="STM2977" fbc:name="STM2977" />
      <fbc:geneProduct fbc:id="G_STM2992" fbc:label="STM2992" fbc:name="STM2992" />
      <fbc:geneProduct fbc:id="G_STM3001" fbc:label="STM3001" fbc:name="STM3001" />
      <fbc:geneProduct fbc:id="G_STM3010" fbc:label="STM3010" fbc:name="STM3010" />
      <fbc:geneProduct fbc:id="G_STM3013" fbc:label="STM3013" fbc:name="STM3013" />
      <fbc:geneProduct fbc:id="G_STM3015" fbc:label="STM3015" fbc:name="STM3015" />
      <fbc:geneProduct fbc:id="G_STM3016" fbc:label="STM3016" fbc:name="STM3016" />
      <fbc:geneProduct fbc:id="G_STM3017" fbc:label="STM3017" fbc:name="STM3017" />
      <fbc:geneProduct fbc:id="G_STM3018" fbc:label="STM3018" fbc:name="STM3018" />
      <fbc:geneProduct fbc:id="G_STM3039" fbc:label="STM3039" fbc:name="STM3039" />
      <fbc:geneProduct fbc:id="G_STM3040" fbc:label="STM3040" fbc:name="STM3040" />
      <fbc:geneProduct fbc:id="G_STM3045" fbc:label="STM3045" fbc:name="STM3045" />
      <fbc:geneProduct fbc:id="G_STM3051" fbc:label="STM3051" fbc:name="STM3051" />
      <fbc:geneProduct fbc:id="G_STM3053" fbc:label="STM3053" fbc:name="STM3053" />
      <fbc:geneProduct fbc:id="G_STM3054" fbc:label="STM3054" fbc:name="STM3054" />
      <fbc:geneProduct fbc:id="G_STM3055" fbc:label="STM3055" fbc:name="STM3055" />
      <fbc:geneProduct fbc:id="G_STM3057" fbc:label="STM3057" fbc:name="STM3057" />
      <fbc:geneProduct fbc:id="G_STM3062" fbc:label="STM3062" fbc:name="STM3062" />
      <fbc:geneProduct fbc:id="G_STM3063" fbc:label="STM3063" fbc:name="STM3063" />
      <fbc:geneProduct fbc:id="G_STM3066" fbc:label="STM3066" fbc:name="STM3066" />
      <fbc:geneProduct fbc:id="G_STM3068" fbc:label="STM3068" fbc:name="STM3068" />
      <fbc:geneProduct fbc:id="G_STM3069" fbc:label="STM3069" fbc:name="STM3069" />
      <fbc:geneProduct fbc:id="G_STM3070" fbc:label="STM3070" fbc:name="STM3070" />
      <fbc:geneProduct fbc:id="G_STM3076" fbc:label="STM3076" fbc:name="STM3076" />
      <fbc:geneProduct fbc:id="G_STM3078" fbc:label="STM3078" fbc:name="STM3078" />
      <fbc:geneProduct fbc:id="G_STM3086" fbc:label="STM3086" fbc:name="STM3086" />
      <fbc:geneProduct fbc:id="G_STM3090" fbc:label="STM3090" fbc:name="STM3090" />
      <fbc:geneProduct fbc:id="G_STM3091" fbc:label="STM3091" fbc:name="STM3091" />
      <fbc:geneProduct fbc:id="G_STM3095" fbc:label="STM3095" fbc:name="STM3095" />
      <fbc:geneProduct fbc:id="G_STM3103" fbc:label="STM3103" fbc:name="STM3103" />
      <fbc:geneProduct fbc:id="G_STM3106" fbc:label="STM3106" fbc:name="STM3106" />
      <fbc:geneProduct fbc:id="G_STM3113" fbc:label="STM3113" fbc:name="STM3113" />
      <fbc:geneProduct fbc:id="G_STM3114" fbc:label="STM3114" fbc:name="STM3114" />
      <fbc:geneProduct fbc:id="G_STM3118" fbc:label="STM3118" fbc:name="STM3118" />
      <fbc:geneProduct fbc:id="G_STM3134" fbc:label="STM3134" fbc:name="STM3134" />
      <fbc:geneProduct fbc:id="G_STM3135" fbc:label="STM3135" fbc:name="STM3135" />
      <fbc:geneProduct fbc:id="G_STM3136" fbc:label="STM3136" fbc:name="STM3136" />
      <fbc:geneProduct fbc:id="G_STM3137" fbc:label="STM3137" fbc:name="STM3137" />
      <fbc:geneProduct fbc:id="G_STM3139" fbc:label="STM3139" fbc:name="STM3139" />
      <fbc:geneProduct fbc:id="G_STM3147" fbc:label="STM3147" fbc:name="STM3147" />
      <fbc:geneProduct fbc:id="G_STM3150" fbc:label="STM3150" fbc:name="STM3150" />
      <fbc:geneProduct fbc:id="G_STM3161" fbc:label="STM3161" fbc:name="STM3161" />
      <fbc:geneProduct fbc:id="G_STM3165" fbc:label="STM3165" fbc:name="STM3165" />
      <fbc:geneProduct fbc:id="G_STM3173" fbc:label="STM3173" fbc:name="STM3173" />
      <fbc:geneProduct fbc:id="G_STM3185" fbc:label="STM3185" fbc:name="STM3185" />
      <fbc:geneProduct fbc:id="G_STM3186" fbc:label="STM3186" fbc:name="STM3186" />
      <fbc:geneProduct fbc:id="G_STM3195" fbc:label="STM3195" fbc:name="STM3195" />
      <fbc:geneProduct fbc:id="G_STM3200" fbc:label="STM3200" fbc:name="STM3200" />
      <fbc:geneProduct fbc:id="G_STM3205" fbc:label="STM3205" fbc:name="STM3205" />
      <fbc:geneProduct fbc:id="G_STM3206" fbc:label="STM3206" fbc:name="STM3206" />
      <fbc:geneProduct fbc:id="G_STM3218" fbc:label="STM3218" fbc:name="STM3218" />
      <fbc:geneProduct fbc:id="G_STM3225" fbc:label="STM3225" fbc:name="STM3225" />
      <fbc:geneProduct fbc:id="G_STM3240" fbc:label="STM3240" fbc:name="STM3240" />
      <fbc:geneProduct fbc:id="G_STM3241" fbc:label="STM3241" fbc:name="STM3241" />
      <fbc:geneProduct fbc:id="G_STM3242" fbc:label="STM3242" fbc:name="STM3242" />
      <fbc:geneProduct fbc:id="G_STM3243" fbc:label="STM3243" fbc:name="STM3243" />
      <fbc:geneProduct fbc:id="G_STM3244" fbc:label="STM3244" fbc:name="STM3244" />
      <fbc:geneProduct fbc:id="G_STM3247" fbc:label="STM3247" fbc:name="STM3247" />
      <fbc:geneProduct fbc:id="G_STM3248" fbc:label="STM3248" fbc:name="STM3248" />
      <fbc:geneProduct fbc:id="G_STM3249" fbc:label="STM3249" fbc:name="STM3249" />
      <fbc:geneProduct fbc:id="G_STM3250" fbc:label="STM3250" fbc:name="STM3250" />
      <fbc:geneProduct fbc:id="G_STM3253" fbc:label="STM3253" fbc:name="STM3253" />
      <fbc:geneProduct fbc:id="G_STM3254" fbc:label="STM3254" fbc:name="STM3254" />
      <fbc:geneProduct fbc:id="G_STM3257" fbc:label="STM3257" fbc:name="STM3257" />
      <fbc:geneProduct fbc:id="G_STM3258" fbc:label="STM3258" fbc:name="STM3258" />
      <fbc:geneProduct fbc:id="G_STM3259" fbc:label="STM3259" fbc:name="STM3259" />
      <fbc:geneProduct fbc:id="G_STM3260" fbc:label="STM3260" fbc:name="STM3260" />
      <fbc:geneProduct fbc:id="G_STM3261" fbc:label="STM3261" fbc:name="STM3261" />
      <fbc:geneProduct fbc:id="G_STM3279" fbc:label="STM3279" fbc:name="STM3279" />
      <fbc:geneProduct fbc:id="G_STM3290" fbc:label="STM3290" fbc:name="STM3290" />
      <fbc:geneProduct fbc:id="G_STM3294" fbc:label="STM3294" fbc:name="STM3294" />
      <fbc:geneProduct fbc:id="G_STM3295" fbc:label="STM3295" fbc:name="STM3295" />
      <fbc:geneProduct fbc:id="G_STM3305" fbc:label="STM3305" fbc:name="STM3305" />
      <fbc:geneProduct fbc:id="G_STM3307" fbc:label="STM3307" fbc:name="STM3307" />
      <fbc:geneProduct fbc:id="G_STM3315" fbc:label="STM3315" fbc:name="STM3315" />
      <fbc:geneProduct fbc:id="G_STM3316" fbc:label="STM3316" fbc:name="STM3316" />
      <fbc:geneProduct fbc:id="G_STM3330" fbc:label="STM3330" fbc:name="STM3330" />
      <fbc:geneProduct fbc:id="G_STM3331" fbc:label="STM3331" fbc:name="STM3331" />
      <fbc:geneProduct fbc:id="G_STM3333" fbc:label="STM3333" fbc:name="STM3333" />
      <fbc:geneProduct fbc:id="G_STM3334" fbc:label="STM3334" fbc:name="STM3334" />
      <fbc:geneProduct fbc:id="G_STM3336" fbc:label="STM3336" fbc:name="STM3336" />
      <fbc:geneProduct fbc:id="G_STM3337" fbc:label="STM3337" fbc:name="STM3337" />
      <fbc:geneProduct fbc:id="G_STM3338" fbc:label="STM3338" fbc:name="STM3338" />
      <fbc:geneProduct fbc:id="G_STM3339" fbc:label="STM3339" fbc:name="STM3339" />
      <fbc:geneProduct fbc:id="G_STM3351" fbc:label="STM3351" fbc:name="STM3351" />
      <fbc:geneProduct fbc:id="G_STM3352" fbc:label="STM3352" fbc:name="STM3352" />
      <fbc:geneProduct fbc:id="G_STM3353" fbc:label="STM3353" fbc:name="STM3353" />
      <fbc:geneProduct fbc:id="G_STM3354" fbc:label="STM3354" fbc:name="STM3354" />
      <fbc:geneProduct fbc:id="G_STM3355" fbc:label="STM3355" fbc:name="STM3355" />
      <fbc:geneProduct fbc:id="G_STM3359" fbc:label="STM3359" fbc:name="STM3359" />
      <fbc:geneProduct fbc:id="G_STM3379" fbc:label="STM3379" fbc:name="STM3379" />
      <fbc:geneProduct fbc:id="G_STM3380" fbc:label="STM3380" fbc:name="STM3380" />
      <fbc:geneProduct fbc:id="G_STM3382" fbc:label="STM3382" fbc:name="STM3382" />
      <fbc:geneProduct fbc:id="G_STM3401" fbc:label="STM3401" fbc:name="STM3401" />
      <fbc:geneProduct fbc:id="G_STM3406" fbc:label="STM3406" fbc:name="STM3406" />
      <fbc:geneProduct fbc:id="G_STM3407" fbc:label="STM3407" fbc:name="STM3407" />
      <fbc:geneProduct fbc:id="G_STM3409" fbc:label="STM3409" fbc:name="STM3409" />
      <fbc:geneProduct fbc:id="G_STM3457" fbc:label="STM3457" fbc:name="STM3457" />
      <fbc:geneProduct fbc:id="G_STM3468" fbc:label="STM3468" fbc:name="STM3468" />
      <fbc:geneProduct fbc:id="G_STM3469" fbc:label="STM3469" fbc:name="STM3469" />
      <fbc:geneProduct fbc:id="G_STM3474" fbc:label="STM3474" fbc:name="STM3474" />
      <fbc:geneProduct fbc:id="G_STM3475" fbc:label="STM3475" fbc:name="STM3475" />
      <fbc:geneProduct fbc:id="G_STM3476" fbc:label="STM3476" fbc:name="STM3476" />
      <fbc:geneProduct fbc:id="G_STM3477" fbc:label="STM3477" fbc:name="STM3477" />
      <fbc:geneProduct fbc:id="G_STM3481" fbc:label="STM3481" fbc:name="STM3481" />
      <fbc:geneProduct fbc:id="G_STM3482" fbc:label="STM3482" fbc:name="STM3482" />
      <fbc:geneProduct fbc:id="G_STM3483" fbc:label="STM3483" fbc:name="STM3483" />
      <fbc:geneProduct fbc:id="G_STM3486" fbc:label="STM3486" fbc:name="STM3486" />
      <fbc:geneProduct fbc:id="G_STM3487" fbc:label="STM3487" fbc:name="STM3487" />
      <fbc:geneProduct fbc:id="G_STM3494" fbc:label="STM3494" fbc:name="STM3494" />
      <fbc:geneProduct fbc:id="G_STM3500" fbc:label="STM3500" fbc:name="STM3500" />
      <fbc:geneProduct fbc:id="G_STM3506" fbc:label="STM3506" fbc:name="STM3506" />
      <fbc:geneProduct fbc:id="G_STM3509" fbc:label="STM3509" fbc:name="STM3509" />
      <fbc:geneProduct fbc:id="G_STM3512" fbc:label="STM3512" fbc:name="STM3512" />
      <fbc:geneProduct fbc:id="G_STM3513" fbc:label="STM3513" fbc:name="STM3513" />
      <fbc:geneProduct fbc:id="G_STM3514" fbc:label="STM3514" fbc:name="STM3514" />
      <fbc:geneProduct fbc:id="G_STM3525" fbc:label="STM3525" fbc:name="STM3525" />
      <fbc:geneProduct fbc:id="G_STM3526" fbc:label="STM3526" fbc:name="STM3526" />
      <fbc:geneProduct fbc:id="G_STM3529" fbc:label="STM3529" fbc:name="STM3529" />
      <fbc:geneProduct fbc:id="G_STM3534" fbc:label="STM3534" fbc:name="STM3534" />
      <fbc:geneProduct fbc:id="G_STM3535" fbc:label="STM3535" fbc:name="STM3535" />
      <fbc:geneProduct fbc:id="G_STM3536" fbc:label="STM3536" fbc:name="STM3536" />
      <fbc:geneProduct fbc:id="G_STM3539" fbc:label="STM3539" fbc:name="STM3539" />
      <fbc:geneProduct fbc:id="G_STM3541" fbc:label="STM3541" fbc:name="STM3541" />
      <fbc:geneProduct fbc:id="G_STM3542" fbc:label="STM3542" fbc:name="STM3542" />
      <fbc:geneProduct fbc:id="G_STM3553" fbc:label="STM3553" fbc:name="STM3553" />
      <fbc:geneProduct fbc:id="G_STM3554" fbc:label="STM3554" fbc:name="STM3554" />
      <fbc:geneProduct fbc:id="G_STM3555" fbc:label="STM3555" fbc:name="STM3555" />
      <fbc:geneProduct fbc:id="G_STM3556" fbc:label="STM3556" fbc:name="STM3556" />
      <fbc:geneProduct fbc:id="G_STM3557" fbc:label="STM3557" fbc:name="STM3557" />
      <fbc:geneProduct fbc:id="G_STM3560" fbc:label="STM3560" fbc:name="STM3560" />
      <fbc:geneProduct fbc:id="G_STM3561" fbc:label="STM3561" fbc:name="STM3561" />
      <fbc:geneProduct fbc:id="G_STM3562" fbc:label="STM3562" fbc:name="STM3562" />
      <fbc:geneProduct fbc:id="G_STM3563" fbc:label="STM3563" fbc:name="STM3563" />
      <fbc:geneProduct fbc:id="G_STM3564" fbc:label="STM3564" fbc:name="STM3564" />
      <fbc:geneProduct fbc:id="G_STM3567" fbc:label="STM3567" fbc:name="STM3567" />
      <fbc:geneProduct fbc:id="G_STM3589" fbc:label="STM3589" fbc:name="STM3589" />
      <fbc:geneProduct fbc:id="G_STM3597" fbc:label="STM3597" fbc:name="STM3597" />
      <fbc:geneProduct fbc:id="G_STM3598" fbc:label="STM3598" fbc:name="STM3598" />
      <fbc:geneProduct fbc:id="G_STM3599" fbc:label="STM3599" fbc:name="STM3599" />
      <fbc:geneProduct fbc:id="G_STM3603" fbc:label="STM3603" fbc:name="STM3603" />
      <fbc:geneProduct fbc:id="G_STM3612" fbc:label="STM3612" fbc:name="STM3612" />
      <fbc:geneProduct fbc:id="G_STM3614" fbc:label="STM3614" fbc:name="STM3614" />
      <fbc:geneProduct fbc:id="G_STM3616" fbc:label="STM3616" fbc:name="STM3616" />
      <fbc:geneProduct fbc:id="G_STM3618" fbc:label="STM3618" fbc:name="STM3618" />
      <fbc:geneProduct fbc:id="G_STM3619" fbc:label="STM3619" fbc:name="STM3619" />
      <fbc:geneProduct fbc:id="G_STM3631" fbc:label="STM3631" fbc:name="STM3631" />
      <fbc:geneProduct fbc:id="G_STM3635" fbc:label="STM3635" fbc:name="STM3635" />
      <fbc:geneProduct fbc:id="G_STM3644" fbc:label="STM3644" fbc:name="STM3644" />
      <fbc:geneProduct fbc:id="G_STM3646" fbc:label="STM3646" fbc:name="STM3646" />
      <fbc:geneProduct fbc:id="G_STM3655" fbc:label="STM3655" fbc:name="STM3655" />
      <fbc:geneProduct fbc:id="G_STM3656" fbc:label="STM3656" fbc:name="STM3656" />
      <fbc:geneProduct fbc:id="G_STM3660" fbc:label="STM3660" fbc:name="STM3660" />
      <fbc:geneProduct fbc:id="G_STM3661" fbc:label="STM3661" fbc:name="STM3661" />
      <fbc:geneProduct fbc:id="G_STM3665" fbc:label="STM3665" fbc:name="STM3665" />
      <fbc:geneProduct fbc:id="G_STM3668" fbc:label="STM3668" fbc:name="STM3668" />
      <fbc:geneProduct fbc:id="G_STM3674" fbc:label="STM3674" fbc:name="STM3674" />
      <fbc:geneProduct fbc:id="G_STM3675" fbc:label="STM3675" fbc:name="STM3675" />
      <fbc:geneProduct fbc:id="G_STM3677" fbc:label="STM3677" fbc:name="STM3677" />
      <fbc:geneProduct fbc:id="G_STM3680" fbc:label="STM3680" fbc:name="STM3680" />
      <fbc:geneProduct fbc:id="G_STM3685" fbc:label="STM3685" fbc:name="STM3685" />
      <fbc:geneProduct fbc:id="G_STM3686" fbc:label="STM3686" fbc:name="STM3686" />
      <fbc:geneProduct fbc:id="G_STM3692" fbc:label="STM3692" fbc:name="STM3692" />
      <fbc:geneProduct fbc:id="G_STM3694" fbc:label="STM3694" fbc:name="STM3694" />
      <fbc:geneProduct fbc:id="G_STM3699" fbc:label="STM3699" fbc:name="STM3699" />
      <fbc:geneProduct fbc:id="G_STM3700" fbc:label="STM3700" fbc:name="STM3700" />
      <fbc:geneProduct fbc:id="G_STM3704" fbc:label="STM3704" fbc:name="STM3704" />
      <fbc:geneProduct fbc:id="G_STM3708" fbc:label="STM3708" fbc:name="STM3708" />
      <fbc:geneProduct fbc:id="G_STM3709" fbc:label="STM3709" fbc:name="STM3709" />
      <fbc:geneProduct fbc:id="G_STM3710" fbc:label="STM3710" fbc:name="STM3710" />
      <fbc:geneProduct fbc:id="G_STM3711" fbc:label="STM3711" fbc:name="STM3711" />
      <fbc:geneProduct fbc:id="G_STM3712" fbc:label="STM3712" fbc:name="STM3712" />
      <fbc:geneProduct fbc:id="G_STM3713" fbc:label="STM3713" fbc:name="STM3713" />
      <fbc:geneProduct fbc:id="G_STM3714" fbc:label="STM3714" fbc:name="STM3714" />
      <fbc:geneProduct fbc:id="G_STM3716" fbc:label="STM3716" fbc:name="STM3716" />
      <fbc:geneProduct fbc:id="G_STM3717" fbc:label="STM3717" fbc:name="STM3717" />
      <fbc:geneProduct fbc:id="G_STM3718" fbc:label="STM3718" fbc:name="STM3718" />
      <fbc:geneProduct fbc:id="G_STM3719" fbc:label="STM3719" fbc:name="STM3719" />
      <fbc:geneProduct fbc:id="G_STM3721" fbc:label="STM3721" fbc:name="STM3721" />
      <fbc:geneProduct fbc:id="G_STM3722" fbc:label="STM3722" fbc:name="STM3722" />
      <fbc:geneProduct fbc:id="G_STM3724" fbc:label="STM3724" fbc:name="STM3724" />
      <fbc:geneProduct fbc:id="G_STM3725" fbc:label="STM3725" fbc:name="STM3725" />
      <fbc:geneProduct fbc:id="G_STM3730" fbc:label="STM3730" fbc:name="STM3730" />
      <fbc:geneProduct fbc:id="G_STM3731" fbc:label="STM3731" fbc:name="STM3731" />
      <fbc:geneProduct fbc:id="G_STM3733" fbc:label="STM3733" fbc:name="STM3733" />
      <fbc:geneProduct fbc:id="G_STM3740" fbc:label="STM3740" fbc:name="STM3740" />
      <fbc:geneProduct fbc:id="G_STM3742" fbc:label="STM3742" fbc:name="STM3742" />
      <fbc:geneProduct fbc:id="G_STM3746" fbc:label="STM3746" fbc:name="STM3746" />
      <fbc:geneProduct fbc:id="G_STM3747" fbc:label="STM3747" fbc:name="STM3747" />
      <fbc:geneProduct fbc:id="G_STM3763" fbc:label="STM3763" fbc:name="STM3763" />
      <fbc:geneProduct fbc:id="G_STM3787" fbc:label="STM3787" fbc:name="STM3787" />
      <fbc:geneProduct fbc:id="G_STM3792" fbc:label="STM3792" fbc:name="STM3792" />
      <fbc:geneProduct fbc:id="G_STM3793" fbc:label="STM3793" fbc:name="STM3793" />
      <fbc:geneProduct fbc:id="G_STM3795" fbc:label="STM3795" fbc:name="STM3795" />
      <fbc:geneProduct fbc:id="G_STM3796" fbc:label="STM3796" fbc:name="STM3796" />
      <fbc:geneProduct fbc:id="G_STM3802" fbc:label="STM3802" fbc:name="STM3802" />
      <fbc:geneProduct fbc:id="G_STM3822" fbc:label="STM3822" fbc:name="STM3822" />
      <fbc:geneProduct fbc:id="G_STM3823" fbc:label="STM3823" fbc:name="STM3823" />
      <fbc:geneProduct fbc:id="G_STM3827" fbc:label="STM3827" fbc:name="STM3827" />
      <fbc:geneProduct fbc:id="G_STM3828" fbc:label="STM3828" fbc:name="STM3828" />
      <fbc:geneProduct fbc:id="G_STM3829" fbc:label="STM3829" fbc:name="STM3829" />
      <fbc:geneProduct fbc:id="G_STM3854" fbc:label="STM3854" fbc:name="STM3854" />
      <fbc:geneProduct fbc:id="G_STM3855" fbc:label="STM3855" fbc:name="STM3855" />
      <fbc:geneProduct fbc:id="G_STM3856" fbc:label="STM3856" fbc:name="STM3856" />
      <fbc:geneProduct fbc:id="G_STM3857" fbc:label="STM3857" fbc:name="STM3857" />
      <fbc:geneProduct fbc:id="G_STM3858" fbc:label="STM3858" fbc:name="STM3858" />
      <fbc:geneProduct fbc:id="G_STM3859" fbc:label="STM3859" fbc:name="STM3859" />
      <fbc:geneProduct fbc:id="G_STM3861" fbc:label="STM3861" fbc:name="STM3861" />
      <fbc:geneProduct fbc:id="G_STM3862" fbc:label="STM3862" fbc:name="STM3862" />
      <fbc:geneProduct fbc:id="G_STM3864" fbc:label="STM3864" fbc:name="STM3864" />
      <fbc:geneProduct fbc:id="G_STM3865" fbc:label="STM3865" fbc:name="STM3865" />
      <fbc:geneProduct fbc:id="G_STM3866" fbc:label="STM3866" fbc:name="STM3866" />
      <fbc:geneProduct fbc:id="G_STM3867" fbc:label="STM3867" fbc:name="STM3867" />
      <fbc:geneProduct fbc:id="G_STM3868" fbc:label="STM3868" fbc:name="STM3868" />
      <fbc:geneProduct fbc:id="G_STM3869" fbc:label="STM3869" fbc:name="STM3869" />
      <fbc:geneProduct fbc:id="G_STM3870" fbc:label="STM3870" fbc:name="STM3870" />
      <fbc:geneProduct fbc:id="G_STM3871" fbc:label="STM3871" fbc:name="STM3871" />
      <fbc:geneProduct fbc:id="G_STM3872" fbc:label="STM3872" fbc:name="STM3872" />
      <fbc:geneProduct fbc:id="G_STM3877" fbc:label="STM3877" fbc:name="STM3877" />
      <fbc:geneProduct fbc:id="G_STM3880" fbc:label="STM3880" fbc:name="STM3880" />
      <fbc:geneProduct fbc:id="G_STM3881" fbc:label="STM3881" fbc:name="STM3881" />
      <fbc:geneProduct fbc:id="G_STM3882" fbc:label="STM3882" fbc:name="STM3882" />
      <fbc:geneProduct fbc:id="G_STM3883" fbc:label="STM3883" fbc:name="STM3883" />
      <fbc:geneProduct fbc:id="G_STM3884" fbc:label="STM3884" fbc:name="STM3884" />
      <fbc:geneProduct fbc:id="G_STM3885" fbc:label="STM3885" fbc:name="STM3885" />
      <fbc:geneProduct fbc:id="G_STM3901" fbc:label="STM3901" fbc:name="STM3901" />
      <fbc:geneProduct fbc:id="G_STM3902" fbc:label="STM3902" fbc:name="STM3902" />
      <fbc:geneProduct fbc:id="G_STM3903" fbc:label="STM3903" fbc:name="STM3903" />
      <fbc:geneProduct fbc:id="G_STM3904" fbc:label="STM3904" fbc:name="STM3904" />
      <fbc:geneProduct fbc:id="G_STM3905" fbc:label="STM3905" fbc:name="STM3905" />
      <fbc:geneProduct fbc:id="G_STM3909" fbc:label="STM3909" fbc:name="STM3909" />
      <fbc:geneProduct fbc:id="G_STM3918" fbc:label="STM3918" fbc:name="STM3918" />
      <fbc:geneProduct fbc:id="G_STM3920" fbc:label="STM3920" fbc:name="STM3920" />
      <fbc:geneProduct fbc:id="G_STM3921" fbc:label="STM3921" fbc:name="STM3921" />
      <fbc:geneProduct fbc:id="G_STM3922" fbc:label="STM3922" fbc:name="STM3922" />
      <fbc:geneProduct fbc:id="G_STM3923" fbc:label="STM3923" fbc:name="STM3923" />
      <fbc:geneProduct fbc:id="G_STM3924" fbc:label="STM3924" fbc:name="STM3924" />
      <fbc:geneProduct fbc:id="G_STM3925" fbc:label="STM3925" fbc:name="STM3925" />
      <fbc:geneProduct fbc:id="G_STM3926" fbc:label="STM3926" fbc:name="STM3926" />
      <fbc:geneProduct fbc:id="G_STM3927" fbc:label="STM3927" fbc:name="STM3927" />
      <fbc:geneProduct fbc:id="G_STM3929" fbc:label="STM3929" fbc:name="STM3929" />
      <fbc:geneProduct fbc:id="G_STM3936" fbc:label="STM3936" fbc:name="STM3936" />
      <fbc:geneProduct fbc:id="G_STM3937" fbc:label="STM3937" fbc:name="STM3937" />
      <fbc:geneProduct fbc:id="G_STM3938" fbc:label="STM3938" fbc:name="STM3938" />
      <fbc:geneProduct fbc:id="G_STM3939" fbc:label="STM3939" fbc:name="STM3939" />
      <fbc:geneProduct fbc:id="G_STM3947" fbc:label="STM3947" fbc:name="STM3947" />
      <fbc:geneProduct fbc:id="G_STM3952" fbc:label="STM3952" fbc:name="STM3952" />
      <fbc:geneProduct fbc:id="G_STM3957" fbc:label="STM3957" fbc:name="STM3957" />
      <fbc:geneProduct fbc:id="G_STM3960" fbc:label="STM3960" fbc:name="STM3960" />
      <fbc:geneProduct fbc:id="G_STM3961" fbc:label="STM3961" fbc:name="STM3961" />
      <fbc:geneProduct fbc:id="G_STM3965" fbc:label="STM3965" fbc:name="STM3965" />
      <fbc:geneProduct fbc:id="G_STM3968" fbc:label="STM3968" fbc:name="STM3968" />
      <fbc:geneProduct fbc:id="G_STM3970" fbc:label="STM3970" fbc:name="STM3970" />
      <fbc:geneProduct fbc:id="G_STM3972" fbc:label="STM3972" fbc:name="STM3972" />
      <fbc:geneProduct fbc:id="G_STM3978" fbc:label="STM3978" fbc:name="STM3978" />
      <fbc:geneProduct fbc:id="G_STM3982" fbc:label="STM3982" fbc:name="STM3982" />
      <fbc:geneProduct fbc:id="G_STM3983" fbc:label="STM3983" fbc:name="STM3983" />
      <fbc:geneProduct fbc:id="G_STM3986" fbc:label="STM3986" fbc:name="STM3986" />
      <fbc:geneProduct fbc:id="G_STM3987" fbc:label="STM3987" fbc:name="STM3987" />
      <fbc:geneProduct fbc:id="G_STM4007" fbc:label="STM4007" fbc:name="STM4007" />
      <fbc:geneProduct fbc:id="G_STM4035" fbc:label="STM4035" fbc:name="STM4035" />
      <fbc:geneProduct fbc:id="G_STM4036" fbc:label="STM4036" fbc:name="STM4036" />
      <fbc:geneProduct fbc:id="G_STM4037" fbc:label="STM4037" fbc:name="STM4037" />
      <fbc:geneProduct fbc:id="G_STM4045" fbc:label="STM4045" fbc:name="STM4045" />
      <fbc:geneProduct fbc:id="G_STM4046" fbc:label="STM4046" fbc:name="STM4046" />
      <fbc:geneProduct fbc:id="G_STM4047" fbc:label="STM4047" fbc:name="STM4047" />
      <fbc:geneProduct fbc:id="G_STM4050" fbc:label="STM4050" fbc:name="STM4050" />
      <fbc:geneProduct fbc:id="G_STM4055" fbc:label="STM4055" fbc:name="STM4055" />
      <fbc:geneProduct fbc:id="G_STM4062" fbc:label="STM4062" fbc:name="STM4062" />
      <fbc:geneProduct fbc:id="G_STM4063" fbc:label="STM4063" fbc:name="STM4063" />
      <fbc:geneProduct fbc:id="G_STM4064" fbc:label="STM4064" fbc:name="STM4064" />
      <fbc:geneProduct fbc:id="G_STM4080" fbc:label="STM4080" fbc:name="STM4080" />
      <fbc:geneProduct fbc:id="G_STM4081" fbc:label="STM4081" fbc:name="STM4081" />
      <fbc:geneProduct fbc:id="G_STM4084" fbc:label="STM4084" fbc:name="STM4084" />
      <fbc:geneProduct fbc:id="G_STM4085" fbc:label="STM4085" fbc:name="STM4085" />
      <fbc:geneProduct fbc:id="G_STM4086" fbc:label="STM4086" fbc:name="STM4086" />
      <fbc:geneProduct fbc:id="G_STM4087" fbc:label="STM4087" fbc:name="STM4087" />
      <fbc:geneProduct fbc:id="G_STM4090" fbc:label="STM4090" fbc:name="STM4090" />
      <fbc:geneProduct fbc:id="G_STM4100" fbc:label="STM4100" fbc:name="STM4100" />
      <fbc:geneProduct fbc:id="G_STM4101" fbc:label="STM4101" fbc:name="STM4101" />
      <fbc:geneProduct fbc:id="G_STM4105" fbc:label="STM4105" fbc:name="STM4105" />
      <fbc:geneProduct fbc:id="G_STM4106" fbc:label="STM4106" fbc:name="STM4106" />
      <fbc:geneProduct fbc:id="G_STM4108" fbc:label="STM4108" fbc:name="STM4108" />
      <fbc:geneProduct fbc:id="G_STM4109" fbc:label="STM4109" fbc:name="STM4109" />
      <fbc:geneProduct fbc:id="G_STM4114" fbc:label="STM4114" fbc:name="STM4114" />
      <fbc:geneProduct fbc:id="G_STM4115" fbc:label="STM4115" fbc:name="STM4115" />
      <fbc:geneProduct fbc:id="G_STM4119" fbc:label="STM4119" fbc:name="STM4119" />
      <fbc:geneProduct fbc:id="G_STM4120" fbc:label="STM4120" fbc:name="STM4120" />
      <fbc:geneProduct fbc:id="G_STM4121" fbc:label="STM4121" fbc:name="STM4121" />
      <fbc:geneProduct fbc:id="G_STM4122" fbc:label="STM4122" fbc:name="STM4122" />
      <fbc:geneProduct fbc:id="G_STM4123" fbc:label="STM4123" fbc:name="STM4123" />
      <fbc:geneProduct fbc:id="G_STM4126" fbc:label="STM4126" fbc:name="STM4126" />
      <fbc:geneProduct fbc:id="G_STM4130" fbc:label="STM4130" fbc:name="STM4130" />
      <fbc:geneProduct fbc:id="G_STM4131" fbc:label="STM4131" fbc:name="STM4131" />
      <fbc:geneProduct fbc:id="G_STM4137" fbc:label="STM4137" fbc:name="STM4137" />
      <fbc:geneProduct fbc:id="G_STM4139" fbc:label="STM4139" fbc:name="STM4139" />
      <fbc:geneProduct fbc:id="G_STM4159" fbc:label="STM4159" fbc:name="STM4159" />
      <fbc:geneProduct fbc:id="G_STM4160" fbc:label="STM4160" fbc:name="STM4160" />
      <fbc:geneProduct fbc:id="G_STM4161" fbc:label="STM4161" fbc:name="STM4161" />
      <fbc:geneProduct fbc:id="G_STM4162" fbc:label="STM4162" fbc:name="STM4162" />
      <fbc:geneProduct fbc:id="G_STM4163" fbc:label="STM4163" fbc:name="STM4163" />
      <fbc:geneProduct fbc:id="G_STM4164" fbc:label="STM4164" fbc:name="STM4164" />
      <fbc:geneProduct fbc:id="G_STM4166" fbc:label="STM4166" fbc:name="STM4166" />
      <fbc:geneProduct fbc:id="G_STM4167" fbc:label="STM4167" fbc:name="STM4167" />
      <fbc:geneProduct fbc:id="G_STM4175" fbc:label="STM4175" fbc:name="STM4175" />
      <fbc:geneProduct fbc:id="G_STM4176" fbc:label="STM4176" fbc:name="STM4176" />
      <fbc:geneProduct fbc:id="G_STM4182" fbc:label="STM4182" fbc:name="STM4182" />
      <fbc:geneProduct fbc:id="G_STM4183" fbc:label="STM4183" fbc:name="STM4183" />
      <fbc:geneProduct fbc:id="G_STM4184" fbc:label="STM4184" fbc:name="STM4184" />
      <fbc:geneProduct fbc:id="G_STM4188" fbc:label="STM4188" fbc:name="STM4188" />
      <fbc:geneProduct fbc:id="G_STM4220" fbc:label="STM4220" fbc:name="STM4220" />
      <fbc:geneProduct fbc:id="G_STM4221" fbc:label="STM4221" fbc:name="STM4221" />
      <fbc:geneProduct fbc:id="G_STM4227" fbc:label="STM4227" fbc:name="STM4227" />
      <fbc:geneProduct fbc:id="G_STM4228" fbc:label="STM4228" fbc:name="STM4228" />
      <fbc:geneProduct fbc:id="G_STM4229" fbc:label="STM4229" fbc:name="STM4229" />
      <fbc:geneProduct fbc:id="G_STM4230" fbc:label="STM4230" fbc:name="STM4230" />
      <fbc:geneProduct fbc:id="G_STM4233" fbc:label="STM4233" fbc:name="STM4233" />
      <fbc:geneProduct fbc:id="G_STM4234" fbc:label="STM4234" fbc:name="STM4234" />
      <fbc:geneProduct fbc:id="G_STM4235" fbc:label="STM4235" fbc:name="STM4235" />
      <fbc:geneProduct fbc:id="G_STM4236" fbc:label="STM4236" fbc:name="STM4236" />
      <fbc:geneProduct fbc:id="G_STM4247" fbc:label="STM4247" fbc:name="STM4247" />
      <fbc:geneProduct fbc:id="G_STM4248" fbc:label="STM4248" fbc:name="STM4248" />
      <fbc:geneProduct fbc:id="G_STM4249" fbc:label="STM4249" fbc:name="STM4249" />
      <fbc:geneProduct fbc:id="G_STM4273" fbc:label="STM4273" fbc:name="STM4273" />
      <fbc:geneProduct fbc:id="G_STM4275" fbc:label="STM4275" fbc:name="STM4275" />
      <fbc:geneProduct fbc:id="G_STM4277" fbc:label="STM4277" fbc:name="STM4277" />
      <fbc:geneProduct fbc:id="G_STM4278" fbc:label="STM4278" fbc:name="STM4278" />
      <fbc:geneProduct fbc:id="G_STM4279" fbc:label="STM4279" fbc:name="STM4279" />
      <fbc:geneProduct fbc:id="G_STM4280" fbc:label="STM4280" fbc:name="STM4280" />
      <fbc:geneProduct fbc:id="G_STM4283" fbc:label="STM4283" fbc:name="STM4283" />
      <fbc:geneProduct fbc:id="G_STM4285" fbc:label="STM4285" fbc:name="STM4285" />
      <fbc:geneProduct fbc:id="G_STM4290" fbc:label="STM4290" fbc:name="STM4290" />
      <fbc:geneProduct fbc:id="G_STM4293" fbc:label="STM4293" fbc:name="STM4293" />
      <fbc:geneProduct fbc:id="G_STM4296" fbc:label="STM4296" fbc:name="STM4296" />
      <fbc:geneProduct fbc:id="G_STM4298" fbc:label="STM4298" fbc:name="STM4298" />
      <fbc:geneProduct fbc:id="G_STM4299" fbc:label="STM4299" fbc:name="STM4299" />
      <fbc:geneProduct fbc:id="G_STM4300" fbc:label="STM4300" fbc:name="STM4300" />
      <fbc:geneProduct fbc:id="G_STM4301" fbc:label="STM4301" fbc:name="STM4301" />
      <fbc:geneProduct fbc:id="G_STM4305" fbc:label="STM4305" fbc:name="STM4305" />
      <fbc:geneProduct fbc:id="G_STM4306" fbc:label="STM4306" fbc:name="STM4306" />
      <fbc:geneProduct fbc:id="G_STM4307" fbc:label="STM4307" fbc:name="STM4307" />
      <fbc:geneProduct fbc:id="G_STM4325" fbc:label="STM4325" fbc:name="STM4325" />
      <fbc:geneProduct fbc:id="G_STM4326" fbc:label="STM4326" fbc:name="STM4326" />
      <fbc:geneProduct fbc:id="G_STM4333" fbc:label="STM4333" fbc:name="STM4333" />
      <fbc:geneProduct fbc:id="G_STM4340" fbc:label="STM4340" fbc:name="STM4340" />
      <fbc:geneProduct fbc:id="G_STM4341" fbc:label="STM4341" fbc:name="STM4341" />
      <fbc:geneProduct fbc:id="G_STM4342" fbc:label="STM4342" fbc:name="STM4342" />
      <fbc:geneProduct fbc:id="G_STM4343" fbc:label="STM4343" fbc:name="STM4343" />
      <fbc:geneProduct fbc:id="G_STM4348" fbc:label="STM4348" fbc:name="STM4348" />
      <fbc:geneProduct fbc:id="G_STM4366" fbc:label="STM4366" fbc:name="STM4366" />
      <fbc:geneProduct fbc:id="G_STM4382" fbc:label="STM4382" fbc:name="STM4382" />
      <fbc:geneProduct fbc:id="G_STM4383" fbc:label="STM4383" fbc:name="STM4383" />
      <fbc:geneProduct fbc:id="G_STM4384" fbc:label="STM4384" fbc:name="STM4384" />
      <fbc:geneProduct fbc:id="G_STM4385" fbc:label="STM4385" fbc:name="STM4385" />
      <fbc:geneProduct fbc:id="G_STM4386" fbc:label="STM4386" fbc:name="STM4386" />
      <fbc:geneProduct fbc:id="G_STM4387" fbc:label="STM4387" fbc:name="STM4387" />
      <fbc:geneProduct fbc:id="G_STM4388" fbc:label="STM4388" fbc:name="STM4388" />
      <fbc:geneProduct fbc:id="G_STM4398" fbc:label="STM4398" fbc:name="STM4398" />
      <fbc:geneProduct fbc:id="G_STM4403" fbc:label="STM4403" fbc:name="STM4403" />
      <fbc:geneProduct fbc:id="G_STM4408" fbc:label="STM4408" fbc:name="STM4408" />
      <fbc:geneProduct fbc:id="G_STM4414" fbc:label="STM4414" fbc:name="STM4414" />
      <fbc:geneProduct fbc:id="G_STM4415" fbc:label="STM4415" fbc:name="STM4415" />
      <fbc:geneProduct fbc:id="G_STM4418" fbc:label="STM4418" fbc:name="STM4418" />
      <fbc:geneProduct fbc:id="G_STM4420" fbc:label="STM4420" fbc:name="STM4420" />
      <fbc:geneProduct fbc:id="G_STM4421" fbc:label="STM4421" fbc:name="STM4421" />
      <fbc:geneProduct fbc:id="G_STM4425" fbc:label="STM4425" fbc:name="STM4425" />
      <fbc:geneProduct fbc:id="G_STM4433" fbc:label="STM4433" fbc:name="STM4433" />
      <fbc:geneProduct fbc:id="G_STM4452" fbc:label="STM4452" fbc:name="STM4452" />
      <fbc:geneProduct fbc:id="G_STM4453" fbc:label="STM4453" fbc:name="STM4453" />
      <fbc:geneProduct fbc:id="G_STM4456" fbc:label="STM4456" fbc:name="STM4456" />
      <fbc:geneProduct fbc:id="G_STM4459" fbc:label="STM4459" fbc:name="STM4459" />
      <fbc:geneProduct fbc:id="G_STM4460" fbc:label="STM4460" fbc:name="STM4460" />
      <fbc:geneProduct fbc:id="G_STM4465" fbc:label="STM4465" fbc:name="STM4465" />
      <fbc:geneProduct fbc:id="G_STM4466" fbc:label="STM4466" fbc:name="STM4466" />
      <fbc:geneProduct fbc:id="G_STM4467" fbc:label="STM4467" fbc:name="STM4467" />
      <fbc:geneProduct fbc:id="G_STM4469" fbc:label="STM4469" fbc:name="STM4469" />
      <fbc:geneProduct fbc:id="G_STM4475" fbc:label="STM4475" fbc:name="STM4475" />
      <fbc:geneProduct fbc:id="G_STM4482" fbc:label="STM4482" fbc:name="STM4482" />
      <fbc:geneProduct fbc:id="G_STM4483" fbc:label="STM4483" fbc:name="STM4483" />
      <fbc:geneProduct fbc:id="G_STM4484" fbc:label="STM4484" fbc:name="STM4484" />
      <fbc:geneProduct fbc:id="G_STM4485" fbc:label="STM4485" fbc:name="STM4485" />
      <fbc:geneProduct fbc:id="G_STM4510" fbc:label="STM4510" fbc:name="STM4510" />
      <fbc:geneProduct fbc:id="G_STM4535" fbc:label="STM4535" fbc:name="STM4535" />
      <fbc:geneProduct fbc:id="G_STM4536" fbc:label="STM4536" fbc:name="STM4536" />
      <fbc:geneProduct fbc:id="G_STM4537" fbc:label="STM4537" fbc:name="STM4537" />
      <fbc:geneProduct fbc:id="G_STM4538" fbc:label="STM4538" fbc:name="STM4538" />
      <fbc:geneProduct fbc:id="G_STM4559" fbc:label="STM4559" fbc:name="STM4559" />
      <fbc:geneProduct fbc:id="G_STM4567" fbc:label="STM4567" fbc:name="STM4567" />
      <fbc:geneProduct fbc:id="G_STM4568" fbc:label="STM4568" fbc:name="STM4568" />
      <fbc:geneProduct fbc:id="G_STM4569" fbc:label="STM4569" fbc:name="STM4569" />
      <fbc:geneProduct fbc:id="G_STM4570" fbc:label="STM4570" fbc:name="STM4570" />
      <fbc:geneProduct fbc:id="G_STM4578" fbc:label="STM4578" fbc:name="STM4578" />
      <fbc:geneProduct fbc:id="G_STM4580" fbc:label="STM4580" fbc:name="STM4580" />
      <fbc:geneProduct fbc:id="G_STM4585" fbc:label="STM4585" fbc:name="STM4585" />
    </fbc:listOfGeneProducts>
    <listOfReactions>
      <reaction fast="false" id="R_12PPDt" name="R_S_Propane_1_2_diol_facilitated_transport" reversible="true" fbc:lowerFluxBound="cobra_default_lb" fbc:upperFluxBound="cobra_default_ub">
        <listOfReactants>
          <speciesReference constant="true" species="M_12ppd_S_e" stoichiometry="1" />
        </listOfReactants>
        <listOfProducts>
          <speciesReference constant="true" species="M_12ppd_S_c" stoichiometry="1" />
        </listOfProducts>
        <fbc:geneProductAssociation>
          <fbc:geneProductRef fbc:geneProduct="G_STM2037" />
        </fbc:geneProductAssociation>
      </reaction>
      <reaction fast="false" id="R_23CN2P1" name="R_2__3__cyclic_nucleotide_2__phosphodiesterase__2__3__cyclc_AMP_" reversible="true" fbc:lowerFluxBound="cobra_default_lb" fbc:upperFluxBound="cobra_default_ub">
        <listOfReactants>
          <speciesReference constant="true" species="M_h2o_c" stoichiometry="1" />
          <speciesReference constant="true" species="M_23camp_c" stoichiometry="1" />
        </listOfReactants>
        <listOfProducts>
          <speciesReference constant="true" species="M_h_c" stoichiometry="1" />
          <speciesReference constant="true" species="M_3amp_c" stoichiometry="1" />
        </listOfProducts>
        <fbc:geneProductAssociation>
          <fbc:geneProductRef fbc:geneProduct="G_STM4403" />
        </fbc:geneProductAssociation>
      </reaction>
      <reaction fast="false" id="R_23CN2P2" name="R_2__3__cyclic_nucleotide_2__phosphodiesterase__2__3__cyclic_UMP_" reversible="true" fbc:lowerFluxBound="cobra_default_lb" fbc:upperFluxBound="cobra_default_ub">
        <listOfReactants>
          <speciesReference constant="true" species="M_h2o_c" stoichiometry="1" />
          <speciesReference constant="true" species="M_23cump_c" stoichiometry="1" />
        </listOfReactants>
        <listOfProducts>
          <speciesReference constant="true" species="M_3ump_c" stoichiometry="1" />
          <speciesReference constant="true" species="M_h_c" stoichiometry="1" />
        </listOfProducts>
        <fbc:geneProductAssociation>
          <fbc:geneProductRef fbc:geneProduct="G_STM4403" />
        </fbc:geneProductAssociation>
      </reaction>
      <reaction fast="false" id="R_23CN2P3" name="R_2__3__cyclic_nucleotide_2__phosphodiesterase__2__3__cyclic_CMP_" reversible="true" fbc:lowerFluxBound="cobra_default_lb" fbc:upperFluxBound="cobra_default_ub">
        <listOfReactants>
          <speciesReference constant="true" species="M_h2o_c" stoichiometry="1" />
          <speciesReference constant="true" species="M_23ccmp_c" stoichiometry="1" />
        </listOfReactants>
        <listOfProducts>
          <speciesReference constant="true" species="M_h_c" stoichiometry="1" />
          <speciesReference constant="true" species="M_3cmp_c" stoichiometry="1" />
        </listOfProducts>
        <fbc:geneProductAssociation>
          <fbc:geneProductRef fbc:geneProduct="G_STM4403" />
        </fbc:geneProductAssociation>
      </reaction>
      <reaction fast="false" id="R_23CN2P4" name="R_2__3__cyclic_nucleotide_2__phosphodiesterase__2__3___cyclic_GMP_" reversible="true" fbc:lowerFluxBound="cobra_default_lb" fbc:upperFluxBound="cobra_default_ub">
        <listOfReactants>
          <speciesReference constant="true" species="M_23cgmp_c" stoichiometry="1" />
          <speciesReference constant="true" species="M_h2o_c" stoichiometry="1" />
        </listOfReactants>
        <listOfProducts>
          <speciesReference constant="true" species="M_h_c" stoichiometry="1" />
          <speciesReference constant="true" species="M_3gmp_c" stoichiometry="1" />
        </listOfProducts>
        <fbc:geneProductAssociation>
          <fbc:geneProductRef fbc:geneProduct="G_STM4403" />
        </fbc:geneProductAssociation>
      </reaction>
      <reaction fast="false" id="R_2AMIPYT" name="R_2_aminoethylphosphonate_pyruvate_transaminase" reversible="true" fbc:lowerFluxBound="cobra_default_lb" fbc:upperFluxBound="cobra_default_ub">
        <listOfReactants>
          <speciesReference constant="true" species="M_pyr_c" stoichiometry="1" />
          <speciesReference constant="true" species="M_2aeppn_c" stoichiometry="1" />
        </listOfReactants>
        <listOfProducts>
          <speciesReference constant="true" species="M_ala_L_c" stoichiometry="1" />
          <speciesReference constant="true" species="M_pald_c" stoichiometry="1" />
        </listOfProducts>
        <fbc:geneProductAssociation>
          <fbc:geneProductRef fbc:geneProduct="G_STM0431" />
        </fbc:geneProductAssociation>
      </reaction>
      <reaction fast="false" id="R_2DGLCNRx" name="R_2_dehydro_D_gluconate_reductase__NADH_" reversible="false" fbc:lowerFluxBound="cobra_0_bound" fbc:upperFluxBound="cobra_default_ub">
        <listOfReactants>
          <speciesReference constant="true" species="M_h_c" stoichiometry="1" />
          <speciesReference constant="true" species="M_nadh_c" stoichiometry="1" />
          <speciesReference constant="true" species="M_2dhglcn_c" stoichiometry="1" />
        </listOfReactants>
        <listOfProducts>
          <speciesReference constant="true" species="M_glcn_D_c" stoichiometry="1" />
          <speciesReference constant="true" species="M_nad_c" stoichiometry="1" />
        </listOfProducts>
        <fbc:geneProductAssociation>
          <fbc:geneProductRef fbc:geneProduct="G_STM3646" />
        </fbc:geneProductAssociation>
      </reaction>
      <reaction fast="false" id="R_2DGLCNRy" name="R_2_dehydro_D_gluconate_reductase__NADPH_" reversible="false" fbc:lowerFluxBound="cobra_0_bound" fbc:upperFluxBound="cobra_default_ub">
        <listOfReactants>
          <speciesReference constant="true" species="M_nadph_c" stoichiometry="1" />
          <speciesReference constant="true" species="M_h_c" stoichiometry="1" />
          <speciesReference constant="true" species="M_2dhglcn_c" stoichiometry="1" />
        </listOfReactants>
        <listOfProducts>
          <speciesReference constant="true" species="M_glcn_D_c" stoichiometry="1" />
          <speciesReference constant="true" species="M_nadp_c" stoichiometry="1" />
        </listOfProducts>
        <fbc:geneProductAssociation>
          <fbc:geneProductRef fbc:geneProduct="G_STM3646" />
        </fbc:geneProductAssociation>
      </reaction>
      <reaction fast="false" id="R_2DGULRx" name="R_2_dehydro_L_gulonate_reductase__NADH_" reversible="false" fbc:lowerFluxBound="cobra_0_bound" fbc:upperFluxBound="cobra_default_ub">
        <listOfReactants>
          <speciesReference constant="true" species="M_h_c" stoichiometry="1" />
          <speciesReference constant="true" species="M_2dhguln_c" stoichiometry="1" />
          <speciesReference constant="true" species="M_nadh_c" stoichiometry="1" />
        </listOfReactants>
        <listOfProducts>
          <speciesReference constant="true" species="M_nad_c" stoichiometry="1" />
          <speciesReference constant="true" species="M_idon_L_c" stoichiometry="1" />
        </listOfProducts>
        <fbc:geneProductAssociation>
          <fbc:geneProductRef fbc:geneProduct="G_STM3646" />
        </fbc:geneProductAssociation>
      </reaction>
      <reaction fast="false" id="R_2DGULRy" name="R_2_dehydro_L_gulonate_reductase__NADPH_" reversible="false" fbc:lowerFluxBound="cobra_0_bound" fbc:upperFluxBound="cobra_default_ub">
        <listOfReactants>
          <speciesReference constant="true" species="M_nadph_c" stoichiometry="1" />
          <speciesReference constant="true" species="M_h_c" stoichiometry="1" />
          <speciesReference constant="true" species="M_2dhguln_c" stoichiometry="1" />
        </listOfReactants>
        <listOfProducts>
          <speciesReference constant="true" species="M_idon_L_c" stoichiometry="1" />
          <speciesReference constant="true" species="M_nadp_c" stoichiometry="1" />
        </listOfProducts>
        <fbc:geneProductAssociation>
          <fbc:geneProductRef fbc:geneProduct="G_STM3646" />
        </fbc:geneProductAssociation>
      </reaction>
      <reaction fast="false" id="R_2INSD" name="R_2_Inosose_dehydratase" reversible="false" fbc:lowerFluxBound="cobra_0_bound" fbc:upperFluxBound="cobra_default_ub">
        <listOfReactants>
          <speciesReference constant="true" species="M_2ins_c" stoichiometry="1" />
        </listOfReactants>
        <listOfProducts>
          <speciesReference constant="true" species="M_h2o_c" stoichiometry="1" />
          <speciesReference constant="true" species="M_dkdi_c" stoichiometry="1" />
        </listOfProducts>
      </reaction>
      <reaction fast="false" id="R_2PGt6ii" name="R_2_phosphoglycerate_transport_via_phosphate_antiport" reversible="false" fbc:lowerFluxBound="cobra_0_bound" fbc:upperFluxBound="cobra_default_ub">
        <listOfReactants>
          <speciesReference constant="true" species="M_pi_c" stoichiometry="1" />
          <speciesReference constant="true" species="M_2pg_e" stoichiometry="1" />
        </listOfReactants>
        <listOfProducts>
          <speciesReference constant="true" species="M_2pg_c" stoichiometry="1" />
          <speciesReference constant="true" species="M_pi_e" stoichiometry="1" />
        </listOfProducts>
        <fbc:geneProductAssociation>
          <fbc:geneProductRef fbc:geneProduct="G_STM2399" />
        </fbc:geneProductAssociation>
      </reaction>
      <reaction fast="false" id="R_3NUCLE1" name="R_3__nucleotidase__3__AMP_" reversible="true" fbc:lowerFluxBound="cobra_default_lb" fbc:upperFluxBound="cobra_default_ub">
        <listOfReactants>
          <speciesReference constant="true" species="M_h2o_c" stoichiometry="1" />
          <speciesReference constant="true" species="M_3amp_c" stoichiometry="1" />
        </listOfReactants>
        <listOfProducts>
          <speciesReference constant="true" species="M_pi_c" stoichiometry="1" />
          <speciesReference constant="true" species="M_adn_c" stoichiometry="1" />
        </listOfProducts>
        <fbc:geneProductAssociation>
          <fbc:or>
            <fbc:geneProductRef fbc:geneProduct="G_STM4403" />
            <fbc:geneProductRef fbc:geneProduct="G_STM2927" />
          </fbc:or>
        </fbc:geneProductAssociation>
      </reaction>
      <reaction fast="false" id="R_3NUCLE2" name="R_3__nucleotidase__3__UMP_" reversible="true" fbc:lowerFluxBound="cobra_default_lb" fbc:upperFluxBound="cobra_default_ub">
        <listOfReactants>
          <speciesReference constant="true" species="M_h2o_c" stoichiometry="1" />
          <speciesReference constant="true" species="M_3ump_c" stoichiometry="1" />
        </listOfReactants>
        <listOfProducts>
          <speciesReference constant="true" species="M_pi_c" stoichiometry="1" />
          <speciesReference constant="true" species="M_uri_c" stoichiometry="1" />
        </listOfProducts>
        <fbc:geneProductAssociation>
          <fbc:geneProductRef fbc:geneProduct="G_STM4403" />
        </fbc:geneProductAssociation>
      </reaction>
      <reaction fast="false" id="R_3NUCLE3" name="R_3__nucleotidase__3__cMP_" reversible="true" fbc:lowerFluxBound="cobra_default_lb" fbc:upperFluxBound="cobra_default_ub">
        <listOfReactants>
          <speciesReference constant="true" species="M_h2o_c" stoichiometry="1" />
          <speciesReference constant="true" species="M_3cmp_c" stoichiometry="1" />
        </listOfReactants>
        <listOfProducts>
          <speciesReference constant="true" species="M_pi_c" stoichiometry="1" />
          <speciesReference constant="true" species="M_cytd_c" stoichiometry="1" />
        </listOfProducts>
        <fbc:geneProductAssociation>
          <fbc:or>
            <fbc:geneProductRef fbc:geneProduct="G_STM4403" />
            <fbc:geneProductRef fbc:geneProduct="G_STM2927" />
          </fbc:or>
        </fbc:geneProductAssociation>
      </reaction>
      <reaction fast="false" id="R_3NUCLE4" name="R_3__nucleotidase__guanosine_3__phosphate_" reversible="true" fbc:lowerFluxBound="cobra_default_lb" fbc:upperFluxBound="cobra_default_ub">
        <listOfReactants>
          <speciesReference constant="true" species="M_h2o_c" stoichiometry="1" />
          <speciesReference constant="true" species="M_3gmp_c" stoichiometry="1" />
        </listOfReactants>
        <listOfProducts>
          <speciesReference constant="true" species="M_pi_c" stoichiometry="1" />
          <speciesReference constant="true" species="M_gsn_c" stoichiometry="1" />
        </listOfProducts>
        <fbc:geneProductAssociation>
          <fbc:geneProductRef fbc:geneProduct="G_STM4403" />
        </fbc:geneProductAssociation>
      </reaction>
      <reaction fast="false" id="R_3PGt_6" name="R_3_phosphoglycerate_transport_via_phosphate_antiport" reversible="false" fbc:lowerFluxBound="cobra_0_bound" fbc:upperFluxBound="cobra_default_ub">
        <listOfReactants>
          <speciesReference constant="true" species="M_pi_c" stoichiometry="1" />
          <speciesReference constant="true" species="M_3pg_e" stoichiometry="1" />
        </listOfReactants>
        <listOfProducts>
          <speciesReference constant="true" species="M_3pg_c" stoichiometry="1" />
          <speciesReference constant="true" species="M_pi_e" stoichiometry="1" />
        </listOfProducts>
        <fbc:geneProductAssociation>
          <fbc:geneProductRef fbc:geneProduct="G_STM2399" />
        </fbc:geneProductAssociation>
      </reaction>
      <reaction fast="false" id="R_4HPACt2r" name="R_4_Hydroxyphenylacetate__via_proton_symport" reversible="true" fbc:lowerFluxBound="cobra_default_lb" fbc:upperFluxBound="cobra_default_ub">
        <listOfReactants>
          <speciesReference constant="true" species="M_h_e" stoichiometry="1" />
          <speciesReference constant="true" species="M_4hphac_e" stoichiometry="1" />
        </listOfReactants>
        <listOfProducts>
          <speciesReference constant="true" species="M_4hphac_c" stoichiometry="1" />
          <speciesReference constant="true" species="M_h_c" stoichiometry="1" />
        </listOfProducts>
        <fbc:geneProductAssociation>
          <fbc:geneProductRef fbc:geneProduct="G_STM1107" />
        </fbc:geneProductAssociation>
      </reaction>
      <reaction fast="false" id="R_4HTHRS" name="R_4_Hydroxy_L_threonine_synthase" reversible="false" fbc:lowerFluxBound="cobra_0_bound" fbc:upperFluxBound="cobra_default_ub">
        <listOfReactants>
          <speciesReference constant="true" species="M_h2o_c" stoichiometry="1" />
          <speciesReference constant="true" species="M_phthr_c" stoichiometry="1" />
        </listOfReactants>
        <listOfProducts>
          <speciesReference constant="true" species="M_4hthr_c" stoichiometry="1" />
          <speciesReference constant="true" species="M_pi_c" stoichiometry="1" />
        </listOfProducts>
        <fbc:geneProductAssociation>
          <fbc:geneProductRef fbc:geneProduct="G_STM0004" />
        </fbc:geneProductAssociation>
      </reaction>
      <reaction fast="false" id="R_5CMHMISO" name="R_5_carboxymethyl_2_hydroxymuconate_Delta_isomerase" reversible="true" fbc:lowerFluxBound="cobra_default_lb" fbc:upperFluxBound="cobra_default_ub">
        <listOfReactants>
          <speciesReference constant="true" species="M_5cmhm_c" stoichiometry="1" />
        </listOfReactants>
        <listOfProducts>
          <speciesReference constant="true" species="M_5cohe_c" stoichiometry="1" />
        </listOfProducts>
        <fbc:geneProductAssociation>
          <fbc:geneProductRef fbc:geneProduct="G_STM1104" />
        </fbc:geneProductAssociation>
      </reaction>
      <reaction fast="false" id="R_5DGLCNR" name="R_5_dehydro_D_gluconate_reductase" reversible="true" fbc:lowerFluxBound="cobra_default_lb" fbc:upperFluxBound="cobra_default_ub">
        <listOfReactants>
          <speciesReference constant="true" species="M_5dglcn_c" stoichiometry="1" />
          <speciesReference constant="true" species="M_nadph_c" stoichiometry="1" />
          <speciesReference constant="true" species="M_h_c" stoichiometry="1" />
        </listOfReactants>
        <listOfProducts>
          <speciesReference constant="true" species="M_glcn_D_c" stoichiometry="1" />
          <speciesReference constant="true" species="M_nadp_c" stoichiometry="1" />
        </listOfProducts>
        <fbc:geneProductAssociation>
          <fbc:geneProductRef fbc:geneProduct="G_STM4483" />
        </fbc:geneProductAssociation>
      </reaction>
      <reaction fast="false" id="R_5DOAN" name="R_5__deoxyadenosine_nuclosidase" reversible="false" fbc:lowerFluxBound="cobra_0_bound" fbc:upperFluxBound="cobra_default_ub">
        <listOfReactants>
          <speciesReference constant="true" species="M_h2o_c" stoichiometry="1" />
          <speciesReference constant="true" species="M_dad_5_c" stoichiometry="1" />
        </listOfReactants>
        <listOfProducts>
          <speciesReference constant="true" species="M_5drib_c" stoichiometry="1" />
          <speciesReference constant="true" species="M_ade_c" stoichiometry="1" />
        </listOfProducts>
        <fbc:geneProductAssociation>
          <fbc:geneProductRef fbc:geneProduct="G_STM0207" />
        </fbc:geneProductAssociation>
      </reaction>
      <reaction fast="false" id="R_A5PISO" name="R_arabinose_5_phosphate_isomerase" reversible="true" fbc:lowerFluxBound="cobra_default_lb" fbc:upperFluxBound="cobra_default_ub">
        <listOfReactants>
          <speciesReference constant="true" species="M_ru5p_D_c" stoichiometry="1" />
        </listOfReactants>
        <listOfProducts>
          <speciesReference constant="true" species="M_ara5p_c" stoichiometry="1" />
        </listOfProducts>
        <fbc:geneProductAssociation>
          <fbc:geneProductRef fbc:geneProduct="G_STM3315" />
        </fbc:geneProductAssociation>
      </reaction>
      <reaction fast="false" id="R_AACPS1" name="R_acyl_acyl_carrier_protein_synthetase__n_C140_" reversible="false" fbc:lowerFluxBound="cobra_0_bound" fbc:upperFluxBound="cobra_default_ub">
        <listOfReactants>
          <speciesReference constant="true" species="M_ACP_c" stoichiometry="1" />
          <speciesReference constant="true" species="M_ttdca_c" stoichiometry="1" />
          <speciesReference constant="true" species="M_atp_c" stoichiometry="1" />
        </listOfReactants>
        <listOfProducts>
          <speciesReference constant="true" species="M_ppi_c" stoichiometry="1" />
          <speciesReference constant="true" species="M_myrsACP_c" stoichiometry="1" />
          <speciesReference constant="true" species="M_amp_c" stoichiometry="1" />
        </listOfProducts>
        <fbc:geneProductAssociation>
          <fbc:geneProductRef fbc:geneProduct="G_STM3010" />
        </fbc:geneProductAssociation>
      </reaction>
      <reaction fast="false" id="R_AACPS12" name="R_acyl_acyl_carrier_protein_synthetase" reversible="false" fbc:lowerFluxBound="cobra_0_bound" fbc:upperFluxBound="cobra_default_ub">
        <listOfReactants>
          <speciesReference constant="true" species="M_ACP_c" stoichiometry="1" />
          <speciesReference constant="true" species="M_atp_c" stoichiometry="1" />
          <speciesReference constant="true" species="M_ocdcya_c" stoichiometry="1" />
        </listOfReactants>
        <listOfProducts>
          <speciesReference constant="true" species="M_ppi_c" stoichiometry="1" />
          <speciesReference constant="true" species="M_ocdcyaACP_c" stoichiometry="1" />
          <speciesReference constant="true" species="M_amp_c" stoichiometry="1" />
        </listOfProducts>
        <fbc:geneProductAssociation>
          <fbc:geneProductRef fbc:geneProduct="G_STM3010" />
        </fbc:geneProductAssociation>
      </reaction>
      <reaction fast="false" id="R_AACPS3" name="R_acyl_acyl_carrier_protein_synthetase___n_C160_" reversible="false" fbc:lowerFluxBound="cobra_0_bound" fbc:upperFluxBound="cobra_default_ub">
        <listOfReactants>
          <speciesReference constant="true" species="M_ACP_c" stoichiometry="1" />
          <speciesReference constant="true" species="M_hdca_c" stoichiometry="1" />
          <speciesReference constant="true" species="M_atp_c" stoichiometry="1" />
        </listOfReactants>
        <listOfProducts>
          <speciesReference constant="true" species="M_ppi_c" stoichiometry="1" />
          <speciesReference constant="true" species="M_palmACP_c" stoichiometry="1" />
          <speciesReference constant="true" species="M_amp_c" stoichiometry="1" />
        </listOfProducts>
        <fbc:geneProductAssociation>
          <fbc:geneProductRef fbc:geneProduct="G_STM3010" />
        </fbc:geneProductAssociation>
      </reaction>
      <reaction fast="false" id="R_AACPS4" name="R_acyl_acyl_carrier_protein_synthetase___n_C161_" reversible="false" fbc:lowerFluxBound="cobra_0_bound" fbc:upperFluxBound="cobra_default_ub">
        <listOfReactants>
          <speciesReference constant="true" species="M_ACP_c" stoichiometry="1" />
          <speciesReference constant="true" species="M_atp_c" stoichiometry="1" />
          <speciesReference constant="true" species="M_hdcea_c" stoichiometry="1" />
        </listOfReactants>
        <listOfProducts>
          <speciesReference constant="true" species="M_ppi_c" stoichiometry="1" />
          <speciesReference constant="true" species="M_amp_c" stoichiometry="1" />
          <speciesReference constant="true" species="M_hdeACP_c" stoichiometry="1" />
        </listOfProducts>
        <fbc:geneProductAssociation>
          <fbc:geneProductRef fbc:geneProduct="G_STM3010" />
        </fbc:geneProductAssociation>
      </reaction>
      <reaction fast="false" id="R_AACPS5" name="R_acyl_acyl_carrier_protein_synthetase___n_C181_" reversible="false" fbc:lowerFluxBound="cobra_0_bound" fbc:upperFluxBound="cobra_default_ub">
        <listOfReactants>
          <speciesReference constant="true" species="M_ACP_c" stoichiometry="1" />
          <speciesReference constant="true" species="M_ocdcea_c" stoichiometry="1" />
          <speciesReference constant="true" species="M_atp_c" stoichiometry="1" />
        </listOfReactants>
        <listOfProducts>
          <speciesReference constant="true" species="M_ppi_c" stoichiometry="1" />
          <speciesReference constant="true" species="M_octeACP_c" stoichiometry="1" />
          <speciesReference constant="true" species="M_amp_c" stoichiometry="1" />
        </listOfProducts>
        <fbc:geneProductAssociation>
          <fbc:geneProductRef fbc:geneProduct="G_STM3010" />
        </fbc:geneProductAssociation>
      </reaction>
      <reaction fast="false" id="R_AACPS6" name="R_acyl_acyl_carrier_protein_synthetase___n_C180_" reversible="false" fbc:lowerFluxBound="cobra_0_bound" fbc:upperFluxBound="cobra_default_ub">
        <listOfReactants>
          <speciesReference constant="true" species="M_ocdca_c" stoichiometry="1" />
          <speciesReference constant="true" species="M_atp_c" stoichiometry="1" />
          <speciesReference constant="true" species="M_ACP_c" stoichiometry="1" />
        </listOfReactants>
        <listOfProducts>
          <speciesReference constant="true" species="M_ppi_c" stoichiometry="1" />
          <speciesReference constant="true" species="M_ocdACP_c" stoichiometry="1" />
          <speciesReference constant="true" species="M_amp_c" stoichiometry="1" />
        </listOfProducts>
        <fbc:geneProductAssociation>
          <fbc:geneProductRef fbc:geneProduct="G_STM3010" />
        </fbc:geneProductAssociation>
      </reaction>
      <reaction fast="false" id="R_AACPS7" name="R_acyl_acyl_carrier_protein_synthetase___n_C120_" reversible="false" fbc:lowerFluxBound="cobra_0_bound" fbc:upperFluxBound="cobra_default_ub">
        <listOfReactants>
          <speciesReference constant="true" species="M_ACP_c" stoichiometry="1" />
          <speciesReference constant="true" species="M_atp_c" stoichiometry="1" />
          <speciesReference constant="true" species="M_ddca_c" stoichiometry="1" />
        </listOfReactants>
        <listOfProducts>
          <speciesReference constant="true" species="M_ppi_c" stoichiometry="1" />
          <speciesReference constant="true" species="M_ddcaACP_c" stoichiometry="1" />
          <speciesReference constant="true" species="M_amp_c" stoichiometry="1" />
        </listOfProducts>
        <fbc:geneProductAssociation>
          <fbc:geneProductRef fbc:geneProduct="G_STM3010" />
        </fbc:geneProductAssociation>
      </reaction>
      <reaction fast="false" id="R_AACPS8" name="R_acyl_acyl_carrier_protein_synthetase___n_C184_" reversible="false" fbc:lowerFluxBound="cobra_0_bound" fbc:upperFluxBound="cobra_default_ub">
        <listOfReactants>
          <speciesReference constant="true" species="M_ACP_c" stoichiometry="1" />
          <speciesReference constant="true" species="M_atp_c" stoichiometry="1" />
          <speciesReference constant="true" species="M_ocdcte_c" stoichiometry="1" />
        </listOfReactants>
        <listOfProducts>
          <speciesReference constant="true" species="M_ppi_c" stoichiometry="1" />
          <speciesReference constant="true" species="M_ocdcteACP_c" stoichiometry="1" />
          <speciesReference constant="true" species="M_amp_c" stoichiometry="1" />
        </listOfProducts>
        <fbc:geneProductAssociation>
          <fbc:geneProductRef fbc:geneProduct="G_STM3010" />
        </fbc:geneProductAssociation>
      </reaction>
      <reaction fast="false" id="R_AADDGT" name="R_dTDP_N_4_acetamido_4_6_dideoxy_D_galactose_transferase" reversible="false" fbc:lowerFluxBound="cobra_0_bound" fbc:upperFluxBound="cobra_default_ub">
        <listOfReactants>
          <speciesReference constant="true" species="M_unagamu_c" stoichiometry="1" />
          <speciesReference constant="true" species="M_dtdp4aaddg_c" stoichiometry="1" />
        </listOfReactants>
        <listOfProducts>
          <speciesReference constant="true" species="M_dtdp_c" stoichiometry="1" />
          <speciesReference constant="true" species="M_h_c" stoichiometry="1" />
          <speciesReference constant="true" species="M_unagamuf_c" stoichiometry="1" />
        </listOfProducts>
        <fbc:geneProductAssociation>
          <fbc:geneProductRef fbc:geneProduct="G_STM3927" />
        </fbc:geneProductAssociation>
      </reaction>
      <reaction fast="false" id="R_ABTA" name="R_4_aminobutyrate_transaminase" reversible="false" fbc:lowerFluxBound="cobra_0_bound" fbc:upperFluxBound="cobra_default_ub">
        <listOfReactants>
          <speciesReference constant="true" species="M_4abut_c" stoichiometry="1" />
          <speciesReference constant="true" species="M_akg_c" stoichiometry="1" />
        </listOfReactants>
        <listOfProducts>
          <speciesReference constant="true" species="M_glu_L_c" stoichiometry="1" />
          <speciesReference constant="true" species="M_sucsal_c" stoichiometry="1" />
        </listOfProducts>
        <fbc:geneProductAssociation>
          <fbc:geneProductRef fbc:geneProduct="G_STM2792" />
        </fbc:geneProductAssociation>
      </reaction>
      <reaction fast="false" id="R_ABUTD" name="R_aminobutyraldehyde_dehydrogenase" reversible="false" fbc:lowerFluxBound="cobra_0_bound" fbc:upperFluxBound="cobra_default_ub">
        <listOfReactants>
          <speciesReference constant="true" species="M_h2o_c" stoichiometry="1" />
          <speciesReference constant="true" species="M_nad_c" stoichiometry="1" />
          <speciesReference constant="true" species="M_4abutn_c" stoichiometry="1" />
        </listOfReactants>
        <listOfProducts>
          <speciesReference constant="true" species="M_4abut_c" stoichiometry="1" />
          <speciesReference constant="true" species="M_h_c" stoichiometry="2" />
          <speciesReference constant="true" species="M_nadh_c" stoichiometry="1" />
        </listOfProducts>
        <fbc:geneProductAssociation>
          <fbc:geneProductRef fbc:geneProduct="G_STM1597" />
        </fbc:geneProductAssociation>
      </reaction>
      <reaction fast="false" id="R_ACALD" name="R_acetaldehyde_dehydrogenase__acetylating_" reversible="true" fbc:lowerFluxBound="cobra_default_lb" fbc:upperFluxBound="cobra_default_ub">
        <listOfReactants>
          <speciesReference constant="true" species="M_nad_c" stoichiometry="1" />
          <speciesReference constant="true" species="M_coa_c" stoichiometry="1" />
          <speciesReference constant="true" species="M_acald_c" stoichiometry="1" />
        </listOfReactants>
        <listOfProducts>
          <speciesReference constant="true" species="M_accoa_c" stoichiometry="1" />
          <speciesReference constant="true" species="M_h_c" stoichiometry="1" />
          <speciesReference constant="true" species="M_nadh_c" stoichiometry="1" />
        </listOfProducts>
        <fbc:geneProductAssociation>
          <fbc:or>
            <fbc:geneProductRef fbc:geneProduct="G_STM1749" />
            <fbc:geneProductRef fbc:geneProduct="G_STM2463" />
          </fbc:or>
        </fbc:geneProductAssociation>
      </reaction>
      <reaction fast="false" id="R_ACALDt" name="R_acetaldehyde_reversible_transport" reversible="true" fbc:lowerFluxBound="cobra_default_lb" fbc:upperFluxBound="cobra_default_ub">
        <listOfReactants>
          <speciesReference constant="true" species="M_acald_e" stoichiometry="1" />
        </listOfReactants>
        <listOfProducts>
          <speciesReference constant="true" species="M_acald_c" stoichiometry="1" />
        </listOfProducts>
      </reaction>
      <reaction fast="false" id="R_ACBIPGT" name="R_Adenosyl_cobainamide_GTP_transferase" reversible="false" fbc:lowerFluxBound="cobra_0_bound" fbc:upperFluxBound="cobra_default_ub">
        <listOfReactants>
          <speciesReference constant="true" species="M_h_c" stoichiometry="1" />
          <speciesReference constant="true" species="M_adcobap_c" stoichiometry="1" />
          <speciesReference constant="true" species="M_gtp_c" stoichiometry="1" />
        </listOfReactants>
        <listOfProducts>
          <speciesReference constant="true" species="M_ppi_c" stoichiometry="1" />
          <speciesReference constant="true" species="M_adgcoba_c" stoichiometry="1" />
        </listOfProducts>
        <fbc:geneProductAssociation>
          <fbc:geneProductRef fbc:geneProduct="G_STM2018" />
        </fbc:geneProductAssociation>
      </reaction>
      <reaction fast="false" id="R_ACCOACr" name="R_acetyl_CoA_carboxylase" reversible="true" fbc:lowerFluxBound="cobra_default_lb" fbc:upperFluxBound="cobra_default_ub">
        <listOfReactants>
          <speciesReference constant="true" species="M_accoa_c" stoichiometry="1" />
          <speciesReference constant="true" species="M_atp_c" stoichiometry="1" />
          <speciesReference constant="true" species="M_hco3_c" stoichiometry="1" />
        </listOfReactants>
        <listOfProducts>
          <speciesReference constant="true" species="M_pi_c" stoichiometry="1" />
          <speciesReference constant="true" species="M_h_c" stoichiometry="1" />
          <speciesReference constant="true" species="M_adp_c" stoichiometry="1" />
          <speciesReference constant="true" species="M_malcoa_c" stoichiometry="1" />
        </listOfProducts>
        <fbc:geneProductAssociation>
          <fbc:and>
            <fbc:geneProductRef fbc:geneProduct="G_STM0232" />
            <fbc:geneProductRef fbc:geneProduct="G_STM2366" />
            <fbc:geneProductRef fbc:geneProduct="G_STM3379" />
            <fbc:geneProductRef fbc:geneProduct="G_STM3380" />
          </fbc:and>
        </fbc:geneProductAssociation>
      </reaction>
      <reaction fast="false" id="R_ACCOAL" name="R_acetate_CoA_ligase__ADP_forming_" reversible="false" fbc:lowerFluxBound="cobra_0_bound" fbc:upperFluxBound="cobra_default_ub">
        <listOfReactants>
          <speciesReference constant="true" species="M_ppa_c" stoichiometry="1" />
          <speciesReference constant="true" species="M_atp_c" stoichiometry="1" />
          <speciesReference constant="true" species="M_coa_c" stoichiometry="1" />
        </listOfReactants>
        <listOfProducts>
          <speciesReference constant="true" species="M_ppcoa_c" stoichiometry="1" />
          <speciesReference constant="true" species="M_pi_c" stoichiometry="1" />
          <speciesReference constant="true" species="M_adp_c" stoichiometry="1" />
        </listOfProducts>
        <fbc:geneProductAssociation>
          <fbc:or>
            <fbc:geneProductRef fbc:geneProduct="G_STM4275" />
            <fbc:geneProductRef fbc:geneProduct="G_STM0371" />
          </fbc:or>
        </fbc:geneProductAssociation>
      </reaction>
      <reaction fast="false" id="R_ACGAMT" name="R_UDP_N_acetylglucosamineundecaprenylphosphate_N_acetylglucosamine__1_phosphate_transferase" reversible="false" fbc:lowerFluxBound="cobra_0_bound" fbc:upperFluxBound="cobra_default_ub">
        <listOfReactants>
          <speciesReference constant="true" species="M_udcpp_c" stoichiometry="1" />
          <speciesReference constant="true" species="M_uacgam_c" stoichiometry="1" />
        </listOfReactants>
        <listOfProducts>
          <speciesReference constant="true" species="M_unaga_c" stoichiometry="1" />
          <speciesReference constant="true" species="M_ump_c" stoichiometry="1" />
        </listOfProducts>
        <fbc:geneProductAssociation>
          <fbc:geneProductRef fbc:geneProduct="G_STM3918" />
        </fbc:geneProductAssociation>
      </reaction>
      <reaction fast="false" id="R_ACGApts" name="R_N_Acetyl_D_glucosamine_transport_via_PEPPyr_PTS" reversible="false" fbc:lowerFluxBound="cobra_0_bound" fbc:upperFluxBound="cobra_default_ub">
        <listOfReactants>
          <speciesReference constant="true" species="M_acgam_e" stoichiometry="1" />
          <speciesReference constant="true" species="M_pep_c" stoichiometry="1" />
        </listOfReactants>
        <listOfProducts>
          <speciesReference constant="true" species="M_pyr_c" stoichiometry="1" />
          <speciesReference constant="true" species="M_acgam6p_c" stoichiometry="1" />
        </listOfProducts>
        <fbc:geneProductAssociation>
          <fbc:or>
            <fbc:and>
              <fbc:geneProductRef fbc:geneProduct="G_STM0685" />
              <fbc:geneProductRef fbc:geneProduct="G_STM2431" />
              <fbc:geneProductRef fbc:geneProduct="G_STM2432" />
            </fbc:and>
            <fbc:and>
              <fbc:geneProductRef fbc:geneProduct="G_STM2433" />
              <fbc:geneProductRef fbc:geneProduct="G_STM1203" />
              <fbc:geneProductRef fbc:geneProduct="G_STM2431" />
              <fbc:geneProductRef fbc:geneProduct="G_STM2432" />
            </fbc:and>
          </fbc:or>
        </fbc:geneProductAssociation>
      </reaction>
      <reaction fast="false" id="R_ACGK" name="R_acetylglutamate_kinase" reversible="false" fbc:lowerFluxBound="cobra_0_bound" fbc:upperFluxBound="cobra_default_ub">
        <listOfReactants>
          <speciesReference constant="true" species="M_atp_c" stoichiometry="1" />
          <speciesReference constant="true" species="M_acglu_c" stoichiometry="1" />
        </listOfReactants>
        <listOfProducts>
          <speciesReference constant="true" species="M_adp_c" stoichiometry="1" />
          <speciesReference constant="true" species="M_acg5p_c" stoichiometry="1" />
        </listOfProducts>
        <fbc:geneProductAssociation>
          <fbc:geneProductRef fbc:geneProduct="G_STM4122" />
        </fbc:geneProductAssociation>
      </reaction>
      <reaction fast="false" id="R_ACGS" name="R_N_acetylglutamate_synthase" reversible="false" fbc:lowerFluxBound="cobra_0_bound" fbc:upperFluxBound="cobra_default_ub">
        <listOfReactants>
          <speciesReference constant="true" species="M_glu_L_c" stoichiometry="1" />
          <speciesReference constant="true" species="M_accoa_c" stoichiometry="1" />
        </listOfReactants>
        <listOfProducts>
          <speciesReference constant="true" species="M_h_c" stoichiometry="1" />
          <speciesReference constant="true" species="M_acglu_c" stoichiometry="1" />
          <speciesReference constant="true" species="M_coa_c" stoichiometry="1" />
        </listOfProducts>
        <fbc:geneProductAssociation>
          <fbc:geneProductRef fbc:geneProduct="G_STM2992" />
        </fbc:geneProductAssociation>
      </reaction>
      <reaction fast="false" id="R_ACHBS" name="R_2_aceto_2_hydroxybutanoate_synthase" reversible="false" fbc:lowerFluxBound="cobra_0_bound" fbc:upperFluxBound="cobra_default_ub">
        <listOfReactants>
          <speciesReference constant="true" species="M_pyr_c" stoichiometry="1" />
          <speciesReference constant="true" species="M_h_c" stoichiometry="1" />
          <speciesReference constant="true" species="M_2obut_c" stoichiometry="1" />
        </listOfReactants>
        <listOfProducts>
          <speciesReference constant="true" species="M_co2_c" stoichiometry="1" />
          <speciesReference constant="true" species="M_2ahbut_c" stoichiometry="1" />
        </listOfProducts>
        <fbc:geneProductAssociation>
          <fbc:or>
            <fbc:and>
              <fbc:geneProductRef fbc:geneProduct="G_STM3795" />
              <fbc:geneProductRef fbc:geneProduct="G_STM3796" />
            </fbc:and>
            <fbc:and>
              <fbc:geneProductRef fbc:geneProduct="G_STM3901" />
              <fbc:geneProductRef fbc:geneProduct="G_STM3902" />
            </fbc:and>
            <fbc:and>
              <fbc:geneProductRef fbc:geneProduct="G_STM0116" />
              <fbc:geneProductRef fbc:geneProduct="G_STM0117" />
            </fbc:and>
          </fbc:or>
        </fbc:geneProductAssociation>
      </reaction>
      <reaction fast="false" id="R_ACKr" name="R_acetate_kinase" reversible="true" fbc:lowerFluxBound="cobra_default_lb" fbc:upperFluxBound="cobra_default_ub">
        <listOfReactants>
          <speciesReference constant="true" species="M_ac_c" stoichiometry="1" />
          <speciesReference constant="true" species="M_atp_c" stoichiometry="1" />
        </listOfReactants>
        <listOfProducts>
          <speciesReference constant="true" species="M_actp_c" stoichiometry="1" />
          <speciesReference constant="true" species="M_adp_c" stoichiometry="1" />
        </listOfProducts>
        <fbc:geneProductAssociation>
          <fbc:or>
            <fbc:geneProductRef fbc:geneProduct="G_STM1883" />
            <fbc:geneProductRef fbc:geneProduct="G_STM2337" />
            <fbc:geneProductRef fbc:geneProduct="G_STM3242" />
          </fbc:or>
        </fbc:geneProductAssociation>
      </reaction>
      <reaction fast="false" id="R_ACLS" name="R_acetolactate_synthase__Also_catalyzes_ACHBS_" reversible="false" fbc:lowerFluxBound="cobra_0_bound" fbc:upperFluxBound="cobra_default_ub">
        <listOfReactants>
          <speciesReference constant="true" species="M_pyr_c" stoichiometry="2" />
          <speciesReference constant="true" species="M_h_c" stoichiometry="1" />
        </listOfReactants>
        <listOfProducts>
          <speciesReference constant="true" species="M_alac_S_c" stoichiometry="1" />
          <speciesReference constant="true" species="M_co2_c" stoichiometry="1" />
        </listOfProducts>
        <fbc:geneProductAssociation>
          <fbc:or>
            <fbc:and>
              <fbc:geneProductRef fbc:geneProduct="G_STM3795" />
              <fbc:geneProductRef fbc:geneProduct="G_STM3796" />
            </fbc:and>
            <fbc:and>
              <fbc:geneProductRef fbc:geneProduct="G_STM3901" />
              <fbc:geneProductRef fbc:geneProduct="G_STM3902" />
            </fbc:and>
            <fbc:and>
              <fbc:geneProductRef fbc:geneProduct="G_STM0116" />
              <fbc:geneProductRef fbc:geneProduct="G_STM0117" />
            </fbc:and>
          </fbc:or>
        </fbc:geneProductAssociation>
      </reaction>
      <reaction fast="false" id="R_ACMAMUT" name="R_UDP_N_acetyl_D_mannosaminuronic_acid_transferase" reversible="false" fbc:lowerFluxBound="cobra_0_bound" fbc:upperFluxBound="cobra_default_ub">
        <listOfReactants>
          <speciesReference constant="true" species="M_unaga_c" stoichiometry="1" />
          <speciesReference constant="true" species="M_uacmamu_c" stoichiometry="1" />
        </listOfReactants>
        <listOfProducts>
          <speciesReference constant="true" species="M_udp_c" stoichiometry="1" />
          <speciesReference constant="true" species="M_unagamu_c" stoichiometry="1" />
          <speciesReference constant="true" species="M_h_c" stoichiometry="1" />
        </listOfProducts>
        <fbc:geneProductAssociation>
          <fbc:geneProductRef fbc:geneProduct="G_STM3929" />
        </fbc:geneProductAssociation>
      </reaction>
      <reaction fast="false" id="R_ACMANApts" name="R_N_acetyl_D_mannosamine_transport_via_PTS" reversible="false" fbc:lowerFluxBound="cobra_0_bound" fbc:upperFluxBound="cobra_default_ub">
        <listOfReactants>
          <speciesReference constant="true" species="M_pep_c" stoichiometry="1" />
          <speciesReference constant="true" species="M_acmana_e" stoichiometry="1" />
        </listOfReactants>
        <listOfProducts>
          <speciesReference constant="true" species="M_pyr_c" stoichiometry="1" />
          <speciesReference constant="true" species="M_acmanap_c" stoichiometry="1" />
        </listOfProducts>
        <fbc:geneProductAssociation>
          <fbc:and>
            <fbc:geneProductRef fbc:geneProduct="G_STM1830" />
            <fbc:geneProductRef fbc:geneProduct="G_STM1831" />
            <fbc:geneProductRef fbc:geneProduct="G_STM1832" />
            <fbc:geneProductRef fbc:geneProduct="G_STM2431" />
            <fbc:geneProductRef fbc:geneProduct="G_STM2432" />
          </fbc:and>
        </fbc:geneProductAssociation>
      </reaction>
      <reaction fast="false" id="R_ACMAT1" name="R_Acyl_acyl_carrier_proteinmalonyl_acyl_carrier_protein_C_acyltransferase__decarboxylating_" reversible="false" fbc:lowerFluxBound="cobra_0_bound" fbc:upperFluxBound="cobra_default_ub">
        <listOfReactants>
          <speciesReference constant="true" species="M_h_c" stoichiometry="1" />
          <speciesReference constant="true" species="M_malACP_c" stoichiometry="1" />
          <speciesReference constant="true" species="M_acACP_c" stoichiometry="1" />
        </listOfReactants>
        <listOfProducts>
          <speciesReference constant="true" species="M_actACP_c" stoichiometry="1" />
          <speciesReference constant="true" species="M_co2_c" stoichiometry="1" />
          <speciesReference constant="true" species="M_ACP_c" stoichiometry="1" />
        </listOfProducts>
        <fbc:geneProductAssociation>
          <fbc:or>
            <fbc:geneProductRef fbc:geneProduct="G_STM2378" />
            <fbc:geneProductRef fbc:geneProduct="G_STM1197" />
          </fbc:or>
        </fbc:geneProductAssociation>
      </reaction>
      <reaction fast="false" id="R_ACNAMt2" name="R_N_acetylneuraminate_proton_symport" reversible="false" fbc:lowerFluxBound="cobra_0_bound" fbc:upperFluxBound="cobra_default_ub">
        <listOfReactants>
          <speciesReference constant="true" species="M_acnam_e" stoichiometry="1" />
          <speciesReference constant="true" species="M_h_e" stoichiometry="1" />
        </listOfReactants>
        <listOfProducts>
          <speciesReference constant="true" species="M_h_c" stoichiometry="1" />
          <speciesReference constant="true" species="M_acnam_c" stoichiometry="1" />
        </listOfProducts>
        <fbc:geneProductAssociation>
          <fbc:geneProductRef fbc:geneProduct="G_STM3338" />
        </fbc:geneProductAssociation>
      </reaction>
      <reaction fast="false" id="R_ACNML" name="R_N_Acetylneuraminate_lyase" reversible="false" fbc:lowerFluxBound="cobra_0_bound" fbc:upperFluxBound="cobra_default_ub">
        <listOfReactants>
          <speciesReference constant="true" species="M_acnam_c" stoichiometry="1" />
        </listOfReactants>
        <listOfProducts>
          <speciesReference constant="true" species="M_pyr_c" stoichiometry="1" />
          <speciesReference constant="true" species="M_acmana_c" stoichiometry="1" />
        </listOfProducts>
        <fbc:geneProductAssociation>
          <fbc:geneProductRef fbc:geneProduct="G_STM3339" />
        </fbc:geneProductAssociation>
      </reaction>
      <reaction fast="false" id="R_ACOATA" name="R_Acetyl_CoA_ACP_transacylase" reversible="true" fbc:lowerFluxBound="cobra_default_lb" fbc:upperFluxBound="cobra_default_ub">
        <listOfReactants>
          <speciesReference constant="true" species="M_accoa_c" stoichiometry="1" />
          <speciesReference constant="true" species="M_ACP_c" stoichiometry="1" />
        </listOfReactants>
        <listOfProducts>
          <speciesReference constant="true" species="M_coa_c" stoichiometry="1" />
          <speciesReference constant="true" species="M_acACP_c" stoichiometry="1" />
        </listOfProducts>
        <fbc:geneProductAssociation>
          <fbc:geneProductRef fbc:geneProduct="G_STM1193" />
        </fbc:geneProductAssociation>
      </reaction>
      <reaction fast="false" id="R_ACODA" name="R_acetylornithine_deacetylase" reversible="false" fbc:lowerFluxBound="cobra_0_bound" fbc:upperFluxBound="cobra_default_ub">
        <listOfReactants>
          <speciesReference constant="true" species="M_acorn_c" stoichiometry="1" />
          <speciesReference constant="true" species="M_h2o_c" stoichiometry="1" />
        </listOfReactants>
        <listOfProducts>
          <speciesReference constant="true" species="M_ac_c" stoichiometry="1" />
          <speciesReference constant="true" species="M_orn_L_c" stoichiometry="1" />
        </listOfProducts>
        <fbc:geneProductAssociation>
          <fbc:geneProductRef fbc:geneProduct="G_STM4120" />
        </fbc:geneProductAssociation>
      </reaction>
      <reaction fast="false" id="R_ACONTa" name="R_aconitase__half_reaction_A__Citrate_hydro_lyase_" reversible="true" fbc:lowerFluxBound="cobra_default_lb" fbc:upperFluxBound="cobra_default_ub">
        <listOfReactants>
          <speciesReference constant="true" species="M_cit_c" stoichiometry="1" />
        </listOfReactants>
        <listOfProducts>
          <speciesReference constant="true" species="M_h2o_c" stoichiometry="1" />
          <speciesReference constant="true" species="M_acon_C_c" stoichiometry="1" />
        </listOfProducts>
        <fbc:geneProductAssociation>
          <fbc:or>
            <fbc:geneProductRef fbc:geneProduct="G_STM0158" />
            <fbc:geneProductRef fbc:geneProduct="G_STM1712" />
          </fbc:or>
        </fbc:geneProductAssociation>
      </reaction>
      <reaction fast="false" id="R_ACONTb" name="R_aconitase__half_reaction_B__Isocitrate_hydro_lyase_" reversible="true" fbc:lowerFluxBound="cobra_default_lb" fbc:upperFluxBound="cobra_default_ub">
        <listOfReactants>
          <speciesReference constant="true" species="M_h2o_c" stoichiometry="1" />
          <speciesReference constant="true" species="M_acon_C_c" stoichiometry="1" />
        </listOfReactants>
        <listOfProducts>
          <speciesReference constant="true" species="M_icit_c" stoichiometry="1" />
        </listOfProducts>
        <fbc:geneProductAssociation>
          <fbc:or>
            <fbc:geneProductRef fbc:geneProduct="G_STM1712" />
            <fbc:geneProductRef fbc:geneProduct="G_STM0158" />
          </fbc:or>
        </fbc:geneProductAssociation>
      </reaction>
      <reaction fast="false" id="R_ACOTA" name="R_acetylornithine_transaminase" reversible="true" fbc:lowerFluxBound="cobra_default_lb" fbc:upperFluxBound="cobra_default_ub">
        <listOfReactants>
          <speciesReference constant="true" species="M_acorn_c" stoichiometry="1" />
          <speciesReference constant="true" species="M_akg_c" stoichiometry="1" />
        </listOfReactants>
        <listOfProducts>
          <speciesReference constant="true" species="M_glu_L_c" stoichiometry="1" />
          <speciesReference constant="true" species="M_acg5sa_c" stoichiometry="1" />
        </listOfProducts>
        <fbc:geneProductAssociation>
          <fbc:geneProductRef fbc:geneProduct="G_STM3468" />
        </fbc:geneProductAssociation>
      </reaction>
      <reaction fast="false" id="R_ACPS1" name="R_acyl_carrier_protein_synthase" reversible="false" fbc:lowerFluxBound="cobra_0_bound" fbc:upperFluxBound="cobra_default_ub">
        <listOfReactants>
          <speciesReference constant="true" species="M_apoACP_c" stoichiometry="1" />
          <speciesReference constant="true" species="M_coa_c" stoichiometry="1" />
        </listOfReactants>
        <listOfProducts>
          <speciesReference constant="true" species="M_ACP_c" stoichiometry="1" />
          <speciesReference constant="true" species="M_h_c" stoichiometry="1" />
          <speciesReference constant="true" species="M_pap_c" stoichiometry="1" />
        </listOfProducts>
        <fbc:geneProductAssociation>
          <fbc:geneProductRef fbc:geneProduct="G_STM2577" />
        </fbc:geneProductAssociation>
      </reaction>
      <reaction fast="false" id="R_ACS" name="R_acetyl_CoA_synthetase" reversible="false" fbc:lowerFluxBound="cobra_0_bound" fbc:upperFluxBound="cobra_default_ub">
        <listOfReactants>
          <speciesReference constant="true" species="M_ac_c" stoichiometry="1" />
          <speciesReference constant="true" species="M_atp_c" stoichiometry="1" />
          <speciesReference constant="true" species="M_coa_c" stoichiometry="1" />
        </listOfReactants>
        <listOfProducts>
          <speciesReference constant="true" species="M_accoa_c" stoichiometry="1" />
          <speciesReference constant="true" species="M_ppi_c" stoichiometry="1" />
          <speciesReference constant="true" species="M_amp_c" stoichiometry="1" />
        </listOfProducts>
        <fbc:geneProductAssociation>
          <fbc:geneProductRef fbc:geneProduct="G_STM4275" />
        </fbc:geneProductAssociation>
      </reaction>
      <reaction fast="false" id="R_ACt4" name="R_acetate_transport_in_via_protonsodium_symport" reversible="false" fbc:lowerFluxBound="cobra_0_bound" fbc:upperFluxBound="cobra_default_ub">
        <listOfReactants>
          <speciesReference constant="true" species="M_ac_e" stoichiometry="1" />
          <speciesReference constant="true" species="M_na1_e" stoichiometry="1" />
        </listOfReactants>
        <listOfProducts>
          <speciesReference constant="true" species="M_ac_c" stoichiometry="1" />
          <speciesReference constant="true" species="M_na1_c" stoichiometry="1" />
        </listOfProducts>
        <fbc:geneProductAssociation>
          <fbc:geneProductRef fbc:geneProduct="G_STM4273" />
        </fbc:geneProductAssociation>
      </reaction>
      <reaction fast="false" id="R_ACt6" name="R_acetate_transport_inout_via_proton_symport" reversible="true" fbc:lowerFluxBound="cobra_default_lb" fbc:upperFluxBound="cobra_default_ub">
        <listOfReactants>
          <speciesReference constant="true" species="M_h_e" stoichiometry="1" />
          <speciesReference constant="true" species="M_ac_e" stoichiometry="1" />
        </listOfReactants>
        <listOfProducts>
          <speciesReference constant="true" species="M_ac_c" stoichiometry="1" />
          <speciesReference constant="true" species="M_h_c" stoichiometry="1" />
        </listOfProducts>
      </reaction>
      <reaction fast="false" id="R_ADA" name="R_Adenosine_deaminase" reversible="false" fbc:lowerFluxBound="cobra_0_bound" fbc:upperFluxBound="cobra_default_ub">
        <listOfReactants>
          <speciesReference constant="true" species="M_h2o_c" stoichiometry="1" />
          <speciesReference constant="true" species="M_h_c" stoichiometry="1" />
          <speciesReference constant="true" species="M_adn_c" stoichiometry="1" />
        </listOfReactants>
        <listOfProducts>
          <speciesReference constant="true" species="M_ins_c" stoichiometry="1" />
          <speciesReference constant="true" species="M_nh4_c" stoichiometry="1" />
        </listOfProducts>
        <fbc:geneProductAssociation>
          <fbc:geneProductRef fbc:geneProduct="G_STM1463" />
        </fbc:geneProductAssociation>
      </reaction>
      <reaction fast="false" id="R_ADCL" name="R_4_aminobenzoate_synthase" reversible="false" fbc:lowerFluxBound="cobra_0_bound" fbc:upperFluxBound="cobra_default_ub">
        <listOfReactants>
          <speciesReference constant="true" species="M_4adcho_c" stoichiometry="1" />
        </listOfReactants>
        <listOfProducts>
          <speciesReference constant="true" species="M_pyr_c" stoichiometry="1" />
          <speciesReference constant="true" species="M_h_c" stoichiometry="1" />
          <speciesReference constant="true" species="M_4abz_c" stoichiometry="1" />
        </listOfProducts>
        <fbc:geneProductAssociation>
          <fbc:geneProductRef fbc:geneProduct="G_STM1198" />
        </fbc:geneProductAssociation>
      </reaction>
      <reaction fast="false" id="R_ADCOBAK" name="R_Adenosyl_cobinamide_kinase" reversible="false" fbc:lowerFluxBound="cobra_0_bound" fbc:upperFluxBound="cobra_default_ub">
        <listOfReactants>
          <speciesReference constant="true" species="M_atp_c" stoichiometry="1" />
          <speciesReference constant="true" species="M_adcoba_c" stoichiometry="1" />
        </listOfReactants>
        <listOfProducts>
          <speciesReference constant="true" species="M_h_c" stoichiometry="1" />
          <speciesReference constant="true" species="M_adp_c" stoichiometry="1" />
          <speciesReference constant="true" species="M_adcobap_c" stoichiometry="1" />
        </listOfProducts>
        <fbc:geneProductAssociation>
          <fbc:geneProductRef fbc:geneProduct="G_STM2018" />
        </fbc:geneProductAssociation>
      </reaction>
      <reaction fast="false" id="R_ADCOBHEXS" name="R_adenosylcobyric_acid_synthase" reversible="false" fbc:lowerFluxBound="cobra_0_bound" fbc:upperFluxBound="cobra_default_ub">
        <listOfReactants>
          <speciesReference constant="true" species="M_h2o_c" stoichiometry="4" />
          <speciesReference constant="true" species="M_gln_L_c" stoichiometry="4" />
          <speciesReference constant="true" species="M_atp_c" stoichiometry="4" />
          <speciesReference constant="true" species="M_adcobdam_c" stoichiometry="1" />
        </listOfReactants>
        <listOfProducts>
          <speciesReference constant="true" species="M_glu_L_c" stoichiometry="4" />
          <speciesReference constant="true" species="M_pi_c" stoichiometry="4" />
          <speciesReference constant="true" species="M_adcobhex_c" stoichiometry="1" />
          <speciesReference constant="true" species="M_h_c" stoichiometry="4" />
          <speciesReference constant="true" species="M_adp_c" stoichiometry="4" />
        </listOfProducts>
        <fbc:geneProductAssociation>
          <fbc:geneProductRef fbc:geneProduct="G_STM2019" />
        </fbc:geneProductAssociation>
      </reaction>
      <reaction fast="false" id="R_ADCPS2" name="R_adenosylcobinamide_phosphate_synthase" reversible="false" fbc:lowerFluxBound="cobra_0_bound" fbc:upperFluxBound="cobra_default_ub">
        <listOfReactants>
          <speciesReference constant="true" species="M_adcobhex_c" stoichiometry="1" />
          <speciesReference constant="true" species="M_atp_c" stoichiometry="1" />
          <speciesReference constant="true" species="M_applp_c" stoichiometry="1" />
        </listOfReactants>
        <listOfProducts>
          <speciesReference constant="true" species="M_pi_c" stoichiometry="1" />
          <speciesReference constant="true" species="M_adcobap_c" stoichiometry="1" />
          <speciesReference constant="true" species="M_adp_c" stoichiometry="1" />
          <speciesReference constant="true" species="M_h_c" stoichiometry="1" />
        </listOfProducts>
        <fbc:geneProductAssociation>
          <fbc:geneProductRef fbc:geneProduct="G_STM2034" />
        </fbc:geneProductAssociation>
      </reaction>
      <reaction fast="false" id="R_ADCS" name="R_4_amino_4_deoxychorismate_synthase" reversible="false" fbc:lowerFluxBound="cobra_0_bound" fbc:upperFluxBound="cobra_default_ub">
        <listOfReactants>
          <speciesReference constant="true" species="M_gln_L_c" stoichiometry="1" />
          <speciesReference constant="true" species="M_chor_c" stoichiometry="1" />
        </listOfReactants>
        <listOfProducts>
          <speciesReference constant="true" species="M_glu_L_c" stoichiometry="1" />
          <speciesReference constant="true" species="M_4adcho_c" stoichiometry="1" />
        </listOfProducts>
        <fbc:geneProductAssociation>
          <fbc:and>
            <fbc:geneProductRef fbc:geneProduct="G_STM3469" />
            <fbc:geneProductRef fbc:geneProduct="G_STM1824" />
          </fbc:and>
        </fbc:geneProductAssociation>
      </reaction>
      <reaction fast="false" id="R_ADEt2" name="R_adenine_transport_via_proton_symport__reversible_" reversible="true" fbc:lowerFluxBound="cobra_default_lb" fbc:upperFluxBound="cobra_default_ub">
        <listOfReactants>
          <speciesReference constant="true" species="M_h_e" stoichiometry="1" />
          <speciesReference constant="true" species="M_ade_e" stoichiometry="1" />
        </listOfReactants>
        <listOfProducts>
          <speciesReference constant="true" species="M_ade_c" stoichiometry="1" />
          <speciesReference constant="true" species="M_h_c" stoichiometry="1" />
        </listOfProducts>
        <fbc:geneProductAssociation>
          <fbc:geneProductRef fbc:geneProduct="G_STM3747" />
        </fbc:geneProductAssociation>
      </reaction>
      <reaction fast="false" id="R_ADK1" name="R_adenylate_kinase" reversible="true" fbc:lowerFluxBound="cobra_default_lb" fbc:upperFluxBound="cobra_default_ub">
        <listOfReactants>
          <speciesReference constant="true" species="M_atp_c" stoichiometry="1" />
          <speciesReference constant="true" species="M_amp_c" stoichiometry="1" />
        </listOfReactants>
        <listOfProducts>
          <speciesReference constant="true" species="M_adp_c" stoichiometry="2" />
        </listOfProducts>
        <fbc:geneProductAssociation>
          <fbc:geneProductRef fbc:geneProduct="G_STM0488" />
        </fbc:geneProductAssociation>
      </reaction>
      <reaction fast="false" id="R_ADK3" name="R_guanylate_kinase__aMPgTP_" reversible="true" fbc:lowerFluxBound="cobra_default_lb" fbc:upperFluxBound="cobra_default_ub">
        <listOfReactants>
          <speciesReference constant="true" species="M_gtp_c" stoichiometry="1" />
          <speciesReference constant="true" species="M_amp_c" stoichiometry="1" />
        </listOfReactants>
        <listOfProducts>
          <speciesReference constant="true" species="M_adp_c" stoichiometry="1" />
          <speciesReference constant="true" species="M_gdp_c" stoichiometry="1" />
        </listOfProducts>
        <fbc:geneProductAssociation>
          <fbc:geneProductRef fbc:geneProduct="G_STM0488" />
        </fbc:geneProductAssociation>
      </reaction>
      <reaction fast="false" id="R_ADK4" name="R_adentylate_kinase__ITP_" reversible="true" fbc:lowerFluxBound="cobra_default_lb" fbc:upperFluxBound="cobra_default_ub">
        <listOfReactants>
          <speciesReference constant="true" species="M_itp_c" stoichiometry="1" />
          <speciesReference constant="true" species="M_amp_c" stoichiometry="1" />
        </listOfReactants>
        <listOfProducts>
          <speciesReference constant="true" species="M_adp_c" stoichiometry="1" />
          <speciesReference constant="true" species="M_idp_c" stoichiometry="1" />
        </listOfProducts>
        <fbc:geneProductAssociation>
          <fbc:geneProductRef fbc:geneProduct="G_STM0488" />
        </fbc:geneProductAssociation>
      </reaction>
      <reaction fast="false" id="R_ADMDC" name="R_Adenosylmethionine_decarboxylase" reversible="true" fbc:lowerFluxBound="cobra_default_lb" fbc:upperFluxBound="cobra_default_ub">
        <listOfReactants>
          <speciesReference constant="true" species="M_h_c" stoichiometry="1" />
          <speciesReference constant="true" species="M_amet_c" stoichiometry="1" />
        </listOfReactants>
        <listOfProducts>
          <speciesReference constant="true" species="M_co2_c" stoichiometry="1" />
          <speciesReference constant="true" species="M_ametam_c" stoichiometry="1" />
        </listOfProducts>
        <fbc:geneProductAssociation>
          <fbc:geneProductRef fbc:geneProduct="G_STM0165" />
        </fbc:geneProductAssociation>
      </reaction>
      <reaction fast="false" id="R_ADNCYC" name="R_adenylate_cyclase" reversible="false" fbc:lowerFluxBound="cobra_0_bound" fbc:upperFluxBound="cobra_default_ub">
        <listOfReactants>
          <speciesReference constant="true" species="M_atp_c" stoichiometry="1" />
        </listOfReactants>
        <listOfProducts>
          <speciesReference constant="true" species="M_ppi_c" stoichiometry="1" />
          <speciesReference constant="true" species="M_camp_c" stoichiometry="1" />
        </listOfProducts>
        <fbc:geneProductAssociation>
          <fbc:geneProductRef fbc:geneProduct="G_STM3939" />
        </fbc:geneProductAssociation>
      </reaction>
      <reaction fast="false" id="R_ADNK1" name="R_adenosine_kinase" reversible="false" fbc:lowerFluxBound="cobra_0_bound" fbc:upperFluxBound="cobra_default_ub">
        <listOfReactants>
          <speciesReference constant="true" species="M_atp_c" stoichiometry="1" />
          <speciesReference constant="true" species="M_adn_c" stoichiometry="1" />
        </listOfReactants>
        <listOfProducts>
          <speciesReference constant="true" species="M_h_c" stoichiometry="1" />
          <speciesReference constant="true" species="M_adp_c" stoichiometry="1" />
          <speciesReference constant="true" species="M_amp_c" stoichiometry="1" />
        </listOfProducts>
        <fbc:geneProductAssociation>
          <fbc:geneProductRef fbc:geneProduct="G_STM0488" />
        </fbc:geneProductAssociation>
      </reaction>
      <reaction fast="false" id="R_ADNt2" name="R_adenosine_transport_in_via_proton_symport" reversible="false" fbc:lowerFluxBound="cobra_0_bound" fbc:upperFluxBound="cobra_default_ub">
        <listOfReactants>
          <speciesReference constant="true" species="M_adn_e" stoichiometry="1" />
          <speciesReference constant="true" species="M_h_e" stoichiometry="1" />
        </listOfReactants>
        <listOfProducts>
          <speciesReference constant="true" species="M_h_c" stoichiometry="1" />
          <speciesReference constant="true" species="M_adn_c" stoichiometry="1" />
        </listOfProducts>
        <fbc:geneProductAssociation>
          <fbc:or>
            <fbc:geneProductRef fbc:geneProduct="G_STM2421" />
            <fbc:geneProductRef fbc:geneProduct="G_STM3113" />
            <fbc:geneProductRef fbc:geneProduct="G_STM2409" />
          </fbc:or>
        </fbc:geneProductAssociation>
      </reaction>
      <reaction fast="false" id="R_ADOCBLS" name="R_Adenosine_GDP_cobinamide__alpha_Ribazole___Cobamide_coenzyme" reversible="false" fbc:lowerFluxBound="cobra_0_bound" fbc:upperFluxBound="cobra_default_ub">
        <listOfReactants>
          <speciesReference constant="true" species="M_nad_c" stoichiometry="0.5" />
          <speciesReference constant="true" species="M_h_c" stoichiometry="0.5" />
          <speciesReference constant="true" species="M_rdmbzi_c" stoichiometry="1" />
          <speciesReference constant="true" species="M_adgcoba_c" stoichiometry="1" />
        </listOfReactants>
        <listOfProducts>
          <speciesReference constant="true" species="M_gmp_c" stoichiometry="1" />
          <speciesReference constant="true" species="M_nadh_c" stoichiometry="0.5" />
          <speciesReference constant="true" species="M_cobamcoa_c" stoichiometry="1" />
        </listOfProducts>
        <fbc:geneProductAssociation>
          <fbc:geneProductRef fbc:geneProduct="G_STM2017" />
        </fbc:geneProductAssociation>
      </reaction>
      <reaction fast="false" id="R_ADPRDP" name="R_ADPribose_diphosphatase" reversible="false" fbc:lowerFluxBound="cobra_0_bound" fbc:upperFluxBound="cobra_default_ub">
        <listOfReactants>
          <speciesReference constant="true" species="M_h2o_c" stoichiometry="1" />
          <speciesReference constant="true" species="M_adprib_c" stoichiometry="1" />
        </listOfReactants>
        <listOfProducts>
          <speciesReference constant="true" species="M_r5p_c" stoichiometry="1" />
          <speciesReference constant="true" species="M_h_c" stoichiometry="2" />
          <speciesReference constant="true" species="M_amp_c" stoichiometry="1" />
        </listOfProducts>
        <fbc:geneProductAssociation>
          <fbc:or>
            <fbc:geneProductRef fbc:geneProduct="G_STM3185" />
            <fbc:geneProductRef fbc:geneProduct="G_STM3494" />
          </fbc:or>
        </fbc:geneProductAssociation>
      </reaction>
      <reaction fast="false" id="R_ADPT" name="R_adenine_phosphoribosyltransferase" reversible="false" fbc:lowerFluxBound="cobra_0_bound" fbc:upperFluxBound="cobra_default_ub">
        <listOfReactants>
          <speciesReference constant="true" species="M_prpp_c" stoichiometry="1" />
          <speciesReference constant="true" species="M_ade_c" stoichiometry="1" />
        </listOfReactants>
        <listOfProducts>
          <speciesReference constant="true" species="M_ppi_c" stoichiometry="1" />
          <speciesReference constant="true" species="M_amp_c" stoichiometry="1" />
        </listOfProducts>
        <fbc:geneProductAssociation>
          <fbc:geneProductRef fbc:geneProduct="G_STM0483" />
        </fbc:geneProductAssociation>
      </reaction>
      <reaction fast="false" id="R_ADSK" name="R_adenylyl_sulfate_kinase" reversible="false" fbc:lowerFluxBound="cobra_0_bound" fbc:upperFluxBound="cobra_default_ub">
        <listOfReactants>
          <speciesReference constant="true" species="M_atp_c" stoichiometry="1" />
          <speciesReference constant="true" species="M_aps_c" stoichiometry="1" />
        </listOfReactants>
        <listOfProducts>
          <speciesReference constant="true" species="M_paps_c" stoichiometry="1" />
          <speciesReference constant="true" species="M_h_c" stoichiometry="1" />
          <speciesReference constant="true" species="M_adp_c" stoichiometry="1" />
        </listOfProducts>
        <fbc:geneProductAssociation>
          <fbc:geneProductRef fbc:geneProduct="G_STM2933" />
        </fbc:geneProductAssociation>
      </reaction>
      <reaction fast="false" id="R_ADSL1r" name="R_adenylsuccinate_lyase" reversible="true" fbc:lowerFluxBound="cobra_default_lb" fbc:upperFluxBound="cobra_default_ub">
        <listOfReactants>
          <speciesReference constant="true" species="M_dcamp_c" stoichiometry="1" />
        </listOfReactants>
        <listOfProducts>
          <speciesReference constant="true" species="M_fum_c" stoichiometry="1" />
          <speciesReference constant="true" species="M_amp_c" stoichiometry="1" />
        </listOfProducts>
        <fbc:geneProductAssociation>
          <fbc:geneProductRef fbc:geneProduct="G_STM1232" />
        </fbc:geneProductAssociation>
      </reaction>
      <reaction fast="false" id="R_ADSL2r" name="R_adenylosuccinate_lyase" reversible="true" fbc:lowerFluxBound="cobra_default_lb" fbc:upperFluxBound="cobra_default_ub">
        <listOfReactants>
          <speciesReference constant="true" species="M_25aics_c" stoichiometry="1" />
        </listOfReactants>
        <listOfProducts>
          <speciesReference constant="true" species="M_fum_c" stoichiometry="1" />
          <speciesReference constant="true" species="M_aicar_c" stoichiometry="1" />
        </listOfProducts>
        <fbc:geneProductAssociation>
          <fbc:geneProductRef fbc:geneProduct="G_STM1232" />
        </fbc:geneProductAssociation>
      </reaction>
      <reaction fast="false" id="R_ADSS" name="R_adenylosuccinate_synthetase" reversible="false" fbc:lowerFluxBound="cobra_0_bound" fbc:upperFluxBound="cobra_default_ub">
        <listOfReactants>
          <speciesReference constant="true" species="M_gtp_c" stoichiometry="1" />
          <speciesReference constant="true" species="M_asp_L_c" stoichiometry="1" />
          <speciesReference constant="true" species="M_imp_c" stoichiometry="1" />
        </listOfReactants>
        <listOfProducts>
          <speciesReference constant="true" species="M_dcamp_c" stoichiometry="1" />
          <speciesReference constant="true" species="M_pi_c" stoichiometry="1" />
          <speciesReference constant="true" species="M_h_c" stoichiometry="2" />
          <speciesReference constant="true" species="M_gdp_c" stoichiometry="1" />
        </listOfProducts>
        <fbc:geneProductAssociation>
          <fbc:geneProductRef fbc:geneProduct="G_STM4366" />
        </fbc:geneProductAssociation>
      </reaction>
      <reaction fast="false" id="R_AEPPNabc" name="R_2_Aminoethylphosphonate_transport_via_ABC_system" reversible="false" fbc:lowerFluxBound="cobra_0_bound" fbc:upperFluxBound="cobra_default_ub">
        <listOfReactants>
          <speciesReference constant="true" species="M_2aeppn_e" stoichiometry="1" />
          <speciesReference constant="true" species="M_h2o_c" stoichiometry="1" />
          <speciesReference constant="true" species="M_atp_c" stoichiometry="1" />
        </listOfReactants>
        <listOfProducts>
          <speciesReference constant="true" species="M_pi_c" stoichiometry="1" />
          <speciesReference constant="true" species="M_h_c" stoichiometry="1" />
          <speciesReference constant="true" species="M_adp_c" stoichiometry="1" />
          <speciesReference constant="true" species="M_2aeppn_c" stoichiometry="1" />
        </listOfProducts>
        <fbc:geneProductAssociation>
          <fbc:and>
            <fbc:geneProductRef fbc:geneProduct="G_STM0429" />
            <fbc:geneProductRef fbc:geneProduct="G_STM0428" />
            <fbc:geneProductRef fbc:geneProduct="G_STM0427" />
            <fbc:geneProductRef fbc:geneProduct="G_STM0426" />
          </fbc:and>
        </fbc:geneProductAssociation>
      </reaction>
      <reaction fast="false" id="R_AGDC" name="R_N_acetylglucosamine_6_phosphate_deacetylase" reversible="false" fbc:lowerFluxBound="cobra_0_bound" fbc:upperFluxBound="cobra_default_ub">
        <listOfReactants>
          <speciesReference constant="true" species="M_h2o_c" stoichiometry="1" />
          <speciesReference constant="true" species="M_acgam6p_c" stoichiometry="1" />
        </listOfReactants>
        <listOfProducts>
          <speciesReference constant="true" species="M_ac_c" stoichiometry="1" />
          <speciesReference constant="true" species="M_gam6p_c" stoichiometry="1" />
        </listOfProducts>
        <fbc:geneProductAssociation>
          <fbc:geneProductRef fbc:geneProduct="G_STM0683" />
        </fbc:geneProductAssociation>
      </reaction>
      <reaction fast="false" id="R_AGMHE" name="R_ADP_D_glycero_D_manno_heptose_epimerase" reversible="false" fbc:lowerFluxBound="cobra_0_bound" fbc:upperFluxBound="cobra_default_ub">
        <listOfReactants>
          <speciesReference constant="true" species="M_adphep_D_D_c" stoichiometry="1" />
        </listOfReactants>
        <listOfProducts>
          <speciesReference constant="true" species="M_adphep_L_D_c" stoichiometry="1" />
        </listOfProducts>
        <fbc:geneProductAssociation>
          <fbc:geneProductRef fbc:geneProduct="G_STM3710" />
        </fbc:geneProductAssociation>
      </reaction>
      <reaction fast="false" id="R_AGMT" name="R_agmatinase" reversible="false" fbc:lowerFluxBound="cobra_0_bound" fbc:upperFluxBound="cobra_default_ub">
        <listOfReactants>
          <speciesReference constant="true" species="M_h2o_c" stoichiometry="1" />
          <speciesReference constant="true" species="M_agm_c" stoichiometry="1" />
        </listOfReactants>
        <listOfProducts>
          <speciesReference constant="true" species="M_urea_c" stoichiometry="1" />
          <speciesReference constant="true" species="M_ptrc_c" stoichiometry="1" />
        </listOfProducts>
        <fbc:geneProductAssociation>
          <fbc:geneProductRef fbc:geneProduct="G_STM3078" />
        </fbc:geneProductAssociation>
      </reaction>
      <reaction fast="false" id="R_AGPR" name="R_N_acetyl_g_glutamyl_phosphate_reductase" reversible="true" fbc:lowerFluxBound="cobra_default_lb" fbc:upperFluxBound="cobra_default_ub">
        <listOfReactants>
          <speciesReference constant="true" species="M_pi_c" stoichiometry="1" />
          <speciesReference constant="true" species="M_acg5sa_c" stoichiometry="1" />
          <speciesReference constant="true" species="M_nadp_c" stoichiometry="1" />
        </listOfReactants>
        <listOfProducts>
          <speciesReference constant="true" species="M_nadph_c" stoichiometry="1" />
          <speciesReference constant="true" species="M_h_c" stoichiometry="1" />
          <speciesReference constant="true" species="M_acg5p_c" stoichiometry="1" />
        </listOfProducts>
        <fbc:geneProductAssociation>
          <fbc:geneProductRef fbc:geneProduct="G_STM4121" />
        </fbc:geneProductAssociation>
      </reaction>
      <reaction fast="false" id="R_AHAI" name="R_acetohydroxy_acid_isomeroreductase" reversible="false" fbc:lowerFluxBound="cobra_0_bound" fbc:upperFluxBound="cobra_default_ub">
        <listOfReactants>
          <speciesReference constant="true" species="M_alac_S_c" stoichiometry="1" />
          <speciesReference constant="true" species="M_nadph_c" stoichiometry="1" />
          <speciesReference constant="true" species="M_h_c" stoichiometry="1" />
        </listOfReactants>
        <listOfProducts>
          <speciesReference constant="true" species="M_23dhmb_c" stoichiometry="1" />
          <speciesReference constant="true" species="M_nadp_c" stoichiometry="1" />
        </listOfProducts>
        <fbc:geneProductAssociation>
          <fbc:geneProductRef fbc:geneProduct="G_STM3909" />
        </fbc:geneProductAssociation>
      </reaction>
      <reaction fast="false" id="R_AHCYSNS" name="R_adenosylhomocysteine_nucleosidase" reversible="false" fbc:lowerFluxBound="cobra_0_bound" fbc:upperFluxBound="cobra_default_ub">
        <listOfReactants>
          <speciesReference constant="true" species="M_h2o_c" stoichiometry="1" />
          <speciesReference constant="true" species="M_ahcys_c" stoichiometry="1" />
        </listOfReactants>
        <listOfProducts>
          <speciesReference constant="true" species="M_ade_c" stoichiometry="1" />
          <speciesReference constant="true" species="M_rhcys_c" stoichiometry="1" />
        </listOfProducts>
        <fbc:geneProductAssociation>
          <fbc:geneProductRef fbc:geneProduct="G_STM0207" />
        </fbc:geneProductAssociation>
      </reaction>
      <reaction fast="false" id="R_AICART" name="R_phosphoribosylaminoimidazolecarboxamide_formyltransferase" reversible="true" fbc:lowerFluxBound="cobra_default_lb" fbc:upperFluxBound="cobra_default_ub">
        <listOfReactants>
          <speciesReference constant="true" species="M_10fthf_c" stoichiometry="1" />
          <speciesReference constant="true" species="M_aicar_c" stoichiometry="1" />
        </listOfReactants>
        <listOfProducts>
          <speciesReference constant="true" species="M_fprica_c" stoichiometry="1" />
          <speciesReference constant="true" species="M_thf_c" stoichiometry="1" />
        </listOfProducts>
        <fbc:geneProductAssociation>
          <fbc:geneProductRef fbc:geneProduct="G_STM4176" />
        </fbc:geneProductAssociation>
      </reaction>
      <reaction fast="false" id="R_AIRC2" name="R_phosphoribosylaminoimidazole_carboxylase" reversible="false" fbc:lowerFluxBound="cobra_0_bound" fbc:upperFluxBound="cobra_default_ub">
        <listOfReactants>
          <speciesReference constant="true" species="M_atp_c" stoichiometry="1" />
          <speciesReference constant="true" species="M_air_c" stoichiometry="1" />
          <speciesReference constant="true" species="M_hco3_c" stoichiometry="1" />
        </listOfReactants>
        <listOfProducts>
          <speciesReference constant="true" species="M_pi_c" stoichiometry="1" />
          <speciesReference constant="true" species="M_h_c" stoichiometry="1" />
          <speciesReference constant="true" species="M_adp_c" stoichiometry="1" />
          <speciesReference constant="true" species="M_5caiz_c" stoichiometry="1" />
        </listOfProducts>
        <fbc:geneProductAssociation>
          <fbc:geneProductRef fbc:geneProduct="G_STM0533" />
        </fbc:geneProductAssociation>
      </reaction>
      <reaction fast="false" id="R_AIRC3" name="R_phosphoribosylaminoimidazole_carboxylase__mutase_rxn_" reversible="true" fbc:lowerFluxBound="cobra_default_lb" fbc:upperFluxBound="cobra_default_ub">
        <listOfReactants>
          <speciesReference constant="true" species="M_5aizc_c" stoichiometry="1" />
        </listOfReactants>
        <listOfProducts>
          <speciesReference constant="true" species="M_5caiz_c" stoichiometry="1" />
        </listOfProducts>
        <fbc:geneProductAssociation>
          <fbc:geneProductRef fbc:geneProduct="G_STM0534" />
        </fbc:geneProductAssociation>
      </reaction>
      <reaction fast="false" id="R_AKGD" name="R_2_oxoglutarate_dehydrogenase" reversible="false" fbc:lowerFluxBound="cobra_0_bound" fbc:upperFluxBound="cobra_default_ub">
        <listOfReactants>
          <speciesReference constant="true" species="M_akg_c" stoichiometry="1" />
          <speciesReference constant="true" species="M_nad_c" stoichiometry="1" />
          <speciesReference constant="true" species="M_coa_c" stoichiometry="1" />
        </listOfReactants>
        <listOfProducts>
          <speciesReference constant="true" species="M_co2_c" stoichiometry="1" />
          <speciesReference constant="true" species="M_nadh_c" stoichiometry="1" />
          <speciesReference constant="true" species="M_succoa_c" stoichiometry="1" />
        </listOfProducts>
        <fbc:geneProductAssociation>
          <fbc:and>
            <fbc:geneProductRef fbc:geneProduct="G_STM0154" />
            <fbc:geneProductRef fbc:geneProduct="G_STM0736" />
            <fbc:geneProductRef fbc:geneProduct="G_STM0737" />
          </fbc:and>
        </fbc:geneProductAssociation>
      </reaction>
      <reaction fast="false" id="R_AKGt2" name="R_2_oxoglutarate_transport_in_via_proton_symport" reversible="false" fbc:lowerFluxBound="cobra_0_bound" fbc:upperFluxBound="cobra_default_ub">
        <listOfReactants>
          <speciesReference constant="true" species="M_akg_e" stoichiometry="1" />
          <speciesReference constant="true" species="M_h_e" stoichiometry="1" />
        </listOfReactants>
        <listOfProducts>
          <speciesReference constant="true" species="M_akg_c" stoichiometry="1" />
          <speciesReference constant="true" species="M_h_c" stoichiometry="1" />
        </listOfProducts>
        <fbc:geneProductAssociation>
          <fbc:geneProductRef fbc:geneProduct="G_STM2654" />
        </fbc:geneProductAssociation>
      </reaction>
      <reaction fast="false" id="R_ALAALA" name="R_D_alanine_D_alanine_ligase__reversible_" reversible="true" fbc:lowerFluxBound="cobra_default_lb" fbc:upperFluxBound="cobra_default_ub">
        <listOfReactants>
          <speciesReference constant="true" species="M_ala_D_c" stoichiometry="2" />
          <speciesReference constant="true" species="M_atp_c" stoichiometry="1" />
        </listOfReactants>
        <listOfProducts>
          <speciesReference constant="true" species="M_alaala_c" stoichiometry="1" />
          <speciesReference constant="true" species="M_h_c" stoichiometry="1" />
          <speciesReference constant="true" species="M_adp_c" stoichiometry="1" />
          <speciesReference constant="true" species="M_pi_c" stoichiometry="1" />
        </listOfProducts>
        <fbc:geneProductAssociation>
          <fbc:or>
            <fbc:geneProductRef fbc:geneProduct="G_STM0130" />
            <fbc:geneProductRef fbc:geneProduct="G_STM0380" />
          </fbc:or>
        </fbc:geneProductAssociation>
      </reaction>
      <reaction fast="false" id="R_ALAGLUEP" name="R_L_Ala_DL_Glu_epimerase" reversible="true" fbc:lowerFluxBound="cobra_default_lb" fbc:upperFluxBound="cobra_default_ub">
        <listOfReactants>
          <speciesReference constant="true" species="M_ala_L_glu_L_c" stoichiometry="1" />
        </listOfReactants>
        <listOfProducts>
          <speciesReference constant="true" species="M_ala_L_glu_D_c" stoichiometry="1" />
        </listOfProducts>
        <fbc:geneProductAssociation>
          <fbc:geneProductRef fbc:geneProduct="G_STM1681" />
        </fbc:geneProductAssociation>
      </reaction>
      <reaction fast="false" id="R_ALAR" name="R_alanine_racemase" reversible="true" fbc:lowerFluxBound="cobra_default_lb" fbc:upperFluxBound="cobra_default_ub">
        <listOfReactants>
          <speciesReference constant="true" species="M_ala_L_c" stoichiometry="1" />
        </listOfReactants>
        <listOfProducts>
          <speciesReference constant="true" species="M_ala_D_c" stoichiometry="1" />
        </listOfProducts>
        <fbc:geneProductAssociation>
          <fbc:or>
            <fbc:geneProductRef fbc:geneProduct="G_STM1802" />
            <fbc:geneProductRef fbc:geneProduct="G_STM4247" />
          </fbc:or>
        </fbc:geneProductAssociation>
      </reaction>
      <reaction fast="false" id="R_ALATA_D2" name="R_D_alanine_transaminase" reversible="false" fbc:lowerFluxBound="cobra_0_bound" fbc:upperFluxBound="cobra_default_ub">
        <listOfReactants>
          <speciesReference constant="true" species="M_ala_D_c" stoichiometry="1" />
          <speciesReference constant="true" species="M_pydx5p_c" stoichiometry="1" />
        </listOfReactants>
        <listOfProducts>
          <speciesReference constant="true" species="M_pyam5p_c" stoichiometry="1" />
          <speciesReference constant="true" species="M_pyr_c" stoichiometry="1" />
        </listOfProducts>
        <fbc:geneProductAssociation>
          <fbc:geneProductRef fbc:geneProduct="G_STM2555" />
        </fbc:geneProductAssociation>
      </reaction>
      <reaction fast="false" id="R_ALATA_L" name="R_L_alanine_transaminase" reversible="true" fbc:lowerFluxBound="cobra_default_lb" fbc:upperFluxBound="cobra_default_ub">
        <listOfReactants>
          <speciesReference constant="true" species="M_akg_c" stoichiometry="1" />
          <speciesReference constant="true" species="M_ala_L_c" stoichiometry="1" />
        </listOfReactants>
        <listOfProducts>
          <speciesReference constant="true" species="M_glu_L_c" stoichiometry="1" />
          <speciesReference constant="true" species="M_pyr_c" stoichiometry="1" />
        </listOfProducts>
      </reaction>
      <reaction fast="false" id="R_ALATA_L2" name="R_alanine_transaminase" reversible="false" fbc:lowerFluxBound="cobra_0_bound" fbc:upperFluxBound="cobra_default_ub">
        <listOfReactants>
          <speciesReference constant="true" species="M_ala_L_c" stoichiometry="1" />
          <speciesReference constant="true" species="M_pydx5p_c" stoichiometry="1" />
        </listOfReactants>
        <listOfProducts>
          <speciesReference constant="true" species="M_pyam5p_c" stoichiometry="1" />
          <speciesReference constant="true" species="M_pyr_c" stoichiometry="1" />
        </listOfProducts>
        <fbc:geneProductAssociation>
          <fbc:geneProductRef fbc:geneProduct="G_STM2555" />
        </fbc:geneProductAssociation>
      </reaction>
      <reaction fast="false" id="R_ALATRS" name="R_Alanyl_tRNA_synthetase" reversible="false" fbc:lowerFluxBound="cobra_0_bound" fbc:upperFluxBound="cobra_default_ub">
        <listOfReactants>
          <speciesReference constant="true" species="M_trnaala_c" stoichiometry="1" />
          <speciesReference constant="true" species="M_atp_c" stoichiometry="1" />
          <speciesReference constant="true" species="M_ala_L_c" stoichiometry="1" />
        </listOfReactants>
        <listOfProducts>
          <speciesReference constant="true" species="M_ppi_c" stoichiometry="1" />
          <speciesReference constant="true" species="M_alatrna_c" stoichiometry="1" />
          <speciesReference constant="true" species="M_amp_c" stoichiometry="1" />
        </listOfProducts>
        <fbc:geneProductAssociation>
          <fbc:geneProductRef fbc:geneProduct="G_STM2827" />
        </fbc:geneProductAssociation>
      </reaction>
      <reaction fast="false" id="R_ALA_Dt2" name="R_D_alanine_transport_in_via_proton_symport" reversible="false" fbc:lowerFluxBound="cobra_0_bound" fbc:upperFluxBound="cobra_default_ub">
        <listOfReactants>
          <speciesReference constant="true" species="M_ala_D_e" stoichiometry="1" />
          <speciesReference constant="true" species="M_h_e" stoichiometry="1" />
        </listOfReactants>
        <listOfProducts>
          <speciesReference constant="true" species="M_ala_D_c" stoichiometry="1" />
          <speciesReference constant="true" species="M_h_c" stoichiometry="1" />
        </listOfProducts>
        <fbc:geneProductAssociation>
          <fbc:geneProductRef fbc:geneProduct="G_STM4398" />
        </fbc:geneProductAssociation>
      </reaction>
      <reaction fast="false" id="R_ALAabc" name="R_L_alanine_transport_via_ABC_system" reversible="false" fbc:lowerFluxBound="cobra_0_bound" fbc:upperFluxBound="cobra_default_ub">
        <listOfReactants>
          <speciesReference constant="true" species="M_h2o_c" stoichiometry="1" />
          <speciesReference constant="true" species="M_ala_L_e" stoichiometry="1" />
          <speciesReference constant="true" species="M_atp_c" stoichiometry="1" />
        </listOfReactants>
        <listOfProducts>
          <speciesReference constant="true" species="M_pi_c" stoichiometry="1" />
          <speciesReference constant="true" species="M_ala_L_c" stoichiometry="1" />
          <speciesReference constant="true" species="M_h_c" stoichiometry="1" />
          <speciesReference constant="true" species="M_adp_c" stoichiometry="1" />
        </listOfProducts>
        <fbc:geneProductAssociation>
          <fbc:and>
            <fbc:geneProductRef fbc:geneProduct="G_STM3560" />
            <fbc:geneProductRef fbc:geneProduct="G_STM3561" />
            <fbc:geneProductRef fbc:geneProduct="G_STM3563" />
            <fbc:geneProductRef fbc:geneProduct="G_STM3567" />
            <fbc:geneProductRef fbc:geneProduct="G_STM3562" />
          </fbc:and>
        </fbc:geneProductAssociation>
      </reaction>
      <reaction fast="false" id="R_ALAt2" name="R_L_alanine_transport_in_via_proton_symport" reversible="false" fbc:lowerFluxBound="cobra_0_bound" fbc:upperFluxBound="cobra_default_ub">
        <listOfReactants>
          <speciesReference constant="true" species="M_ala_L_e" stoichiometry="1" />
          <speciesReference constant="true" species="M_h_e" stoichiometry="1" />
        </listOfReactants>
        <listOfProducts>
          <speciesReference constant="true" species="M_ala_L_c" stoichiometry="1" />
          <speciesReference constant="true" species="M_h_c" stoichiometry="1" />
        </listOfProducts>
        <fbc:geneProductAssociation>
          <fbc:geneProductRef fbc:geneProduct="G_STM4398" />
        </fbc:geneProductAssociation>
      </reaction>
      <reaction fast="false" id="R_ALCD2x" name="R_alcohol_dehydrogenase__ethanol_NAD_" reversible="true" fbc:lowerFluxBound="cobra_default_lb" fbc:upperFluxBound="cobra_default_ub">
        <listOfReactants>
          <speciesReference constant="true" species="M_etoh_c" stoichiometry="1" />
          <speciesReference constant="true" species="M_nad_c" stoichiometry="1" />
        </listOfReactants>
        <listOfProducts>
          <speciesReference constant="true" species="M_h_c" stoichiometry="1" />
          <speciesReference constant="true" species="M_nadh_c" stoichiometry="1" />
          <speciesReference constant="true" species="M_acald_c" stoichiometry="1" />
        </listOfProducts>
        <fbc:geneProductAssociation>
          <fbc:or>
            <fbc:geneProductRef fbc:geneProduct="G_STM1749" />
            <fbc:geneProductRef fbc:geneProduct="G_STM2461" />
            <fbc:geneProductRef fbc:geneProduct="G_STM1567" />
          </fbc:or>
        </fbc:geneProductAssociation>
      </reaction>
      <reaction fast="false" id="R_ALCD2z" name="R_alcohol_dehydrogenase__propanol_NAD_" reversible="false" fbc:lowerFluxBound="cobra_0_bound" fbc:upperFluxBound="cobra_default_ub">
        <listOfReactants>
          <speciesReference constant="true" species="M_h_c" stoichiometry="1" />
          <speciesReference constant="true" species="M_ppal_c" stoichiometry="1" />
          <speciesReference constant="true" species="M_nadh_c" stoichiometry="1" />
        </listOfReactants>
        <listOfProducts>
          <speciesReference constant="true" species="M_ppoh_c" stoichiometry="1" />
          <speciesReference constant="true" species="M_nad_c" stoichiometry="1" />
        </listOfProducts>
        <fbc:geneProductAssociation>
          <fbc:geneProductRef fbc:geneProduct="G_STM2052" />
        </fbc:geneProductAssociation>
      </reaction>
      <reaction fast="false" id="R_ALDD2y" name="R_aldehyde_dehydrogenase__acetaldehyde__NADP_" reversible="false" fbc:lowerFluxBound="cobra_0_bound" fbc:upperFluxBound="cobra_default_ub">
        <listOfReactants>
          <speciesReference constant="true" species="M_h2o_c" stoichiometry="1" />
          <speciesReference constant="true" species="M_nadp_c" stoichiometry="1" />
          <speciesReference constant="true" species="M_acald_c" stoichiometry="1" />
        </listOfReactants>
        <listOfProducts>
          <speciesReference constant="true" species="M_ac_c" stoichiometry="1" />
          <speciesReference constant="true" species="M_nadph_c" stoichiometry="1" />
          <speciesReference constant="true" species="M_h_c" stoichiometry="2" />
        </listOfProducts>
        <fbc:geneProductAssociation>
          <fbc:geneProductRef fbc:geneProduct="G_STM3680" />
        </fbc:geneProductAssociation>
      </reaction>
      <reaction fast="false" id="R_ALLTAMH" name="R_allantoate_amidohydrolase" reversible="false" fbc:lowerFluxBound="cobra_0_bound" fbc:upperFluxBound="cobra_default_ub">
        <listOfReactants>
          <speciesReference constant="true" species="M_h2o_c" stoichiometry="2" />
          <speciesReference constant="true" species="M_h_c" stoichiometry="2" />
          <speciesReference constant="true" species="M_alltt_c" stoichiometry="1" />
        </listOfReactants>
        <listOfProducts>
          <speciesReference constant="true" species="M_co2_c" stoichiometry="1" />
          <speciesReference constant="true" species="M_urdglyc_c" stoichiometry="1" />
          <speciesReference constant="true" species="M_nh4_c" stoichiometry="2" />
        </listOfProducts>
        <fbc:geneProductAssociation>
          <fbc:geneProductRef fbc:geneProduct="G_STM0527" />
        </fbc:geneProductAssociation>
      </reaction>
      <reaction fast="false" id="R_ALLTN" name="R_allantoinase" reversible="false" fbc:lowerFluxBound="cobra_0_bound" fbc:upperFluxBound="cobra_default_ub">
        <listOfReactants>
          <speciesReference constant="true" species="M_h2o_c" stoichiometry="1" />
          <speciesReference constant="true" species="M_alltn_c" stoichiometry="1" />
        </listOfReactants>
        <listOfProducts>
          <speciesReference constant="true" species="M_h_c" stoichiometry="1" />
          <speciesReference constant="true" species="M_alltt_c" stoichiometry="1" />
        </listOfProducts>
        <fbc:geneProductAssociation>
          <fbc:geneProductRef fbc:geneProduct="G_STM0523" />
        </fbc:geneProductAssociation>
      </reaction>
      <reaction fast="false" id="R_ALLTNt6" name="R_allantoin_transport_inout_via_proton_symport" reversible="true" fbc:lowerFluxBound="cobra_default_lb" fbc:upperFluxBound="cobra_default_ub">
        <listOfReactants>
          <speciesReference constant="true" species="M_h_e" stoichiometry="1" />
          <speciesReference constant="true" species="M_alltn_e" stoichiometry="1" />
        </listOfReactants>
        <listOfProducts>
          <speciesReference constant="true" species="M_alltn_c" stoichiometry="1" />
          <speciesReference constant="true" species="M_h_c" stoichiometry="1" />
        </listOfProducts>
        <fbc:geneProductAssociation>
          <fbc:geneProductRef fbc:geneProduct="G_STM0522" />
        </fbc:geneProductAssociation>
      </reaction>
      <reaction fast="false" id="R_AMALT1" name="R_Amylomaltase__maltotriose_" reversible="false" fbc:lowerFluxBound="cobra_0_bound" fbc:upperFluxBound="cobra_default_ub">
        <listOfReactants>
          <speciesReference constant="true" species="M_malt_c" stoichiometry="1" />
          <speciesReference constant="true" species="M_malttr_c" stoichiometry="1" />
        </listOfReactants>
        <listOfProducts>
          <speciesReference constant="true" species="M_maltttr_c" stoichiometry="1" />
          <speciesReference constant="true" species="M_glc_D_c" stoichiometry="1" />
        </listOfProducts>
        <fbc:geneProductAssociation>
          <fbc:geneProductRef fbc:geneProduct="G_STM3513" />
        </fbc:geneProductAssociation>
      </reaction>
      <reaction fast="false" id="R_AMALT2" name="R_Amylomaltase__maltotetraose_" reversible="false" fbc:lowerFluxBound="cobra_0_bound" fbc:upperFluxBound="cobra_default_ub">
        <listOfReactants>
          <speciesReference constant="true" species="M_malt_c" stoichiometry="1" />
          <speciesReference constant="true" species="M_maltttr_c" stoichiometry="1" />
        </listOfReactants>
        <listOfProducts>
          <speciesReference constant="true" species="M_maltpt_c" stoichiometry="1" />
          <speciesReference constant="true" species="M_glc_D_c" stoichiometry="1" />
        </listOfProducts>
        <fbc:geneProductAssociation>
          <fbc:geneProductRef fbc:geneProduct="G_STM3513" />
        </fbc:geneProductAssociation>
      </reaction>
      <reaction fast="false" id="R_AMALT3" name="R_Amylomaltase__maltopentaose_" reversible="false" fbc:lowerFluxBound="cobra_0_bound" fbc:upperFluxBound="cobra_default_ub">
        <listOfReactants>
          <speciesReference constant="true" species="M_maltpt_c" stoichiometry="1" />
          <speciesReference constant="true" species="M_malt_c" stoichiometry="1" />
        </listOfReactants>
        <listOfProducts>
          <speciesReference constant="true" species="M_malthx_c" stoichiometry="1" />
          <speciesReference constant="true" species="M_glc_D_c" stoichiometry="1" />
        </listOfProducts>
        <fbc:geneProductAssociation>
          <fbc:geneProductRef fbc:geneProduct="G_STM3513" />
        </fbc:geneProductAssociation>
      </reaction>
      <reaction fast="false" id="R_AMALT4" name="R_Amylomaltase__maltohexaose_" reversible="false" fbc:lowerFluxBound="cobra_0_bound" fbc:upperFluxBound="cobra_default_ub">
        <listOfReactants>
          <speciesReference constant="true" species="M_malt_c" stoichiometry="1" />
          <speciesReference constant="true" species="M_malthx_c" stoichiometry="1" />
        </listOfReactants>
        <listOfProducts>
          <speciesReference constant="true" species="M_malthp_c" stoichiometry="1" />
          <speciesReference constant="true" species="M_glc_D_c" stoichiometry="1" />
        </listOfProducts>
        <fbc:geneProductAssociation>
          <fbc:geneProductRef fbc:geneProduct="G_STM3513" />
        </fbc:geneProductAssociation>
      </reaction>
      <reaction fast="false" id="R_AMANAPEr" name="R_N_acetylmannosamine_6_phosphate_epimerase" reversible="true" fbc:lowerFluxBound="cobra_default_lb" fbc:upperFluxBound="cobra_default_ub">
        <listOfReactants>
          <speciesReference constant="true" species="M_acmanap_c" stoichiometry="1" />
        </listOfReactants>
        <listOfProducts>
          <speciesReference constant="true" species="M_acgam6p_c" stoichiometry="1" />
        </listOfProducts>
        <fbc:geneProductAssociation>
          <fbc:geneProductRef fbc:geneProduct="G_STM3337" />
        </fbc:geneProductAssociation>
      </reaction>
      <reaction fast="false" id="R_AMANK" name="R_N_acetyl_D_mannosamine_kinase" reversible="false" fbc:lowerFluxBound="cobra_0_bound" fbc:upperFluxBound="cobra_default_ub">
        <listOfReactants>
          <speciesReference constant="true" species="M_acmana_c" stoichiometry="1" />
          <speciesReference constant="true" species="M_atp_c" stoichiometry="1" />
        </listOfReactants>
        <listOfProducts>
          <speciesReference constant="true" species="M_h_c" stoichiometry="1" />
          <speciesReference constant="true" species="M_adp_c" stoichiometry="1" />
          <speciesReference constant="true" species="M_acmanap_c" stoichiometry="1" />
        </listOfProducts>
        <fbc:geneProductAssociation>
          <fbc:geneProductRef fbc:geneProduct="G_STM3336" />
        </fbc:geneProductAssociation>
      </reaction>
      <reaction fast="false" id="R_AMAOT" name="R_adenosylmethionine_8_amino_7_oxononanoate_transaminase" reversible="true" fbc:lowerFluxBound="cobra_default_lb" fbc:upperFluxBound="cobra_default_ub">
        <listOfReactants>
          <speciesReference constant="true" species="M_8aonn_c" stoichiometry="1" />
          <speciesReference constant="true" species="M_amet_c" stoichiometry="1" />
        </listOfReactants>
        <listOfProducts>
          <speciesReference constant="true" species="M_amob_c" stoichiometry="1" />
          <speciesReference constant="true" species="M_dann_c" stoichiometry="1" />
        </listOfProducts>
        <fbc:geneProductAssociation>
          <fbc:geneProductRef fbc:geneProduct="G_STM0793" />
        </fbc:geneProductAssociation>
      </reaction>
      <reaction fast="false" id="R_AMMQT8_2" name="R_S_adenosylmethione2_demethylmenaquinone_methyltransferase" reversible="false" fbc:lowerFluxBound="cobra_0_bound" fbc:upperFluxBound="cobra_default_ub">
        <listOfReactants>
          <speciesReference constant="true" species="M_2dmmq8_c" stoichiometry="1" />
          <speciesReference constant="true" species="M_amet_c" stoichiometry="1" />
        </listOfReactants>
        <listOfProducts>
          <speciesReference constant="true" species="M_mqn8_c" stoichiometry="1" />
          <speciesReference constant="true" species="M_h_c" stoichiometry="1" />
          <speciesReference constant="true" species="M_ahcys_c" stoichiometry="1" />
        </listOfProducts>
        <fbc:geneProductAssociation>
          <fbc:geneProductRef fbc:geneProduct="G_STM3970" />
        </fbc:geneProductAssociation>
      </reaction>
      <reaction fast="false" id="R_AMPCLNt" name="R_ampicillin_efflux_transport" reversible="false" fbc:lowerFluxBound="cobra_0_bound" fbc:upperFluxBound="cobra_default_ub">
        <listOfReactants>
          <speciesReference constant="true" species="M_h_e" stoichiometry="1" />
          <speciesReference constant="true" species="M_ampcln_c" stoichiometry="1" />
        </listOfReactants>
        <listOfProducts>
          <speciesReference constant="true" species="M_ampcln_e" stoichiometry="1" />
          <speciesReference constant="true" species="M_h_c" stoichiometry="1" />
        </listOfProducts>
        <fbc:geneProductAssociation>
          <fbc:and>
            <fbc:geneProductRef fbc:geneProduct="G_STM0476" />
            <fbc:geneProductRef fbc:geneProduct="G_STM0475" />
            <fbc:geneProductRef fbc:geneProduct="G_STM3186" />
          </fbc:and>
        </fbc:geneProductAssociation>
      </reaction>
      <reaction fast="false" id="R_AMPMS" name="R_4_amino_2_methyl_5_phosphomethylpyrimidine_synthetase" reversible="false" fbc:lowerFluxBound="cobra_0_bound" fbc:upperFluxBound="cobra_default_ub">
        <listOfReactants>
          <speciesReference constant="true" species="M_h2o_c" stoichiometry="1" />
          <speciesReference constant="true" species="M_air_c" stoichiometry="1" />
        </listOfReactants>
        <listOfProducts>
          <speciesReference constant="true" species="M_for_c" stoichiometry="2" />
          <speciesReference constant="true" species="M_h_c" stoichiometry="4" />
          <speciesReference constant="true" species="M_4ampm_c" stoichiometry="1" />
        </listOfProducts>
        <fbc:geneProductAssociation>
          <fbc:geneProductRef fbc:geneProduct="G_STM4164" />
        </fbc:geneProductAssociation>
      </reaction>
      <reaction fast="false" id="R_AMPN" name="R_AMP_nucleosidase" reversible="false" fbc:lowerFluxBound="cobra_0_bound" fbc:upperFluxBound="cobra_default_ub">
        <listOfReactants>
          <speciesReference constant="true" species="M_h2o_c" stoichiometry="1" />
          <speciesReference constant="true" species="M_amp_c" stoichiometry="1" />
        </listOfReactants>
        <listOfProducts>
          <speciesReference constant="true" species="M_r5p_c" stoichiometry="1" />
          <speciesReference constant="true" species="M_ade_c" stoichiometry="1" />
        </listOfProducts>
        <fbc:geneProductAssociation>
          <fbc:geneProductRef fbc:geneProduct="G_STM2009" />
        </fbc:geneProductAssociation>
      </reaction>
      <reaction fast="false" id="R_ANPRT" name="R_anthranilate_phosphoribosyltransferase" reversible="false" fbc:lowerFluxBound="cobra_0_bound" fbc:upperFluxBound="cobra_default_ub">
        <listOfReactants>
          <speciesReference constant="true" species="M_prpp_c" stoichiometry="1" />
          <speciesReference constant="true" species="M_anth_c" stoichiometry="1" />
        </listOfReactants>
        <listOfProducts>
          <speciesReference constant="true" species="M_ppi_c" stoichiometry="1" />
          <speciesReference constant="true" species="M_pran_c" stoichiometry="1" />
        </listOfProducts>
        <fbc:geneProductAssociation>
          <fbc:geneProductRef fbc:geneProduct="G_STM1724" />
        </fbc:geneProductAssociation>
      </reaction>
      <reaction fast="false" id="R_ANS1" name="R_anthranilate_synthase" reversible="false" fbc:lowerFluxBound="cobra_0_bound" fbc:upperFluxBound="cobra_default_ub">
        <listOfReactants>
          <speciesReference constant="true" species="M_gln_L_c" stoichiometry="1" />
          <speciesReference constant="true" species="M_chor_c" stoichiometry="1" />
        </listOfReactants>
        <listOfProducts>
          <speciesReference constant="true" species="M_glu_L_c" stoichiometry="1" />
          <speciesReference constant="true" species="M_pyr_c" stoichiometry="1" />
          <speciesReference constant="true" species="M_h_c" stoichiometry="1" />
          <speciesReference constant="true" species="M_anth_c" stoichiometry="1" />
        </listOfProducts>
        <fbc:geneProductAssociation>
          <fbc:and>
            <fbc:geneProductRef fbc:geneProduct="G_STM1724" />
            <fbc:geneProductRef fbc:geneProduct="G_STM1723" />
          </fbc:and>
        </fbc:geneProductAssociation>
      </reaction>
      <reaction fast="false" id="R_AOXS" name="R_8_amino_7_oxononanoate_synthase" reversible="true" fbc:lowerFluxBound="cobra_default_lb" fbc:upperFluxBound="cobra_default_ub">
        <listOfReactants>
          <speciesReference constant="true" species="M_ala_L_c" stoichiometry="1" />
          <speciesReference constant="true" species="M_h_c" stoichiometry="1" />
          <speciesReference constant="true" species="M_pmcoa_c" stoichiometry="1" />
        </listOfReactants>
        <listOfProducts>
          <speciesReference constant="true" species="M_co2_c" stoichiometry="1" />
          <speciesReference constant="true" species="M_coa_c" stoichiometry="1" />
          <speciesReference constant="true" species="M_8aonn_c" stoichiometry="1" />
        </listOfProducts>
        <fbc:geneProductAssociation>
          <fbc:geneProductRef fbc:geneProduct="G_STM0795" />
        </fbc:geneProductAssociation>
      </reaction>
      <reaction fast="false" id="R_AP4AH" name="R_bis_5__nucleosyl__tetraphosphatase" reversible="false" fbc:lowerFluxBound="cobra_0_bound" fbc:upperFluxBound="cobra_default_ub">
        <listOfReactants>
          <speciesReference constant="true" species="M_h2o_c" stoichiometry="1" />
          <speciesReference constant="true" species="M_ap4a_c" stoichiometry="1" />
        </listOfReactants>
        <listOfProducts>
          <speciesReference constant="true" species="M_h_c" stoichiometry="2" />
          <speciesReference constant="true" species="M_adp_c" stoichiometry="2" />
        </listOfProducts>
        <fbc:geneProductAssociation>
          <fbc:geneProductRef fbc:geneProduct="G_STM0088" />
        </fbc:geneProductAssociation>
      </reaction>
      <reaction fast="false" id="R_AP5AH" name="R_Ap5A_hydrolase" reversible="false" fbc:lowerFluxBound="cobra_0_bound" fbc:upperFluxBound="cobra_default_ub">
        <listOfReactants>
          <speciesReference constant="true" species="M_h2o_c" stoichiometry="1" />
          <speciesReference constant="true" species="M_ap5a_c" stoichiometry="1" />
        </listOfReactants>
        <listOfProducts>
          <speciesReference constant="true" species="M_atp_c" stoichiometry="1" />
          <speciesReference constant="true" species="M_h_c" stoichiometry="2" />
          <speciesReference constant="true" species="M_adp_c" stoichiometry="1" />
        </listOfProducts>
        <fbc:geneProductAssociation>
          <fbc:geneProductRef fbc:geneProduct="G_STM0088" />
        </fbc:geneProductAssociation>
      </reaction>
      <reaction fast="false" id="R_APRAUR" name="R_5_amino_6__5_phosphoribosylamino_uracil_reductase" reversible="false" fbc:lowerFluxBound="cobra_0_bound" fbc:upperFluxBound="cobra_default_ub">
        <listOfReactants>
          <speciesReference constant="true" species="M_nadph_c" stoichiometry="1" />
          <speciesReference constant="true" species="M_h_c" stoichiometry="1" />
          <speciesReference constant="true" species="M_5apru_c" stoichiometry="1" />
        </listOfReactants>
        <listOfProducts>
          <speciesReference constant="true" species="M_nadp_c" stoichiometry="1" />
          <speciesReference constant="true" species="M_5aprbu_c" stoichiometry="1" />
        </listOfProducts>
        <fbc:geneProductAssociation>
          <fbc:geneProductRef fbc:geneProduct="G_STM0416" />
        </fbc:geneProductAssociation>
      </reaction>
      <reaction fast="false" id="R_ARAI" name="R_L_arabinose_isomerase" reversible="true" fbc:lowerFluxBound="cobra_default_lb" fbc:upperFluxBound="cobra_default_ub">
        <listOfReactants>
          <speciesReference constant="true" species="M_arab_L_c" stoichiometry="1" />
        </listOfReactants>
        <listOfProducts>
          <speciesReference constant="true" species="M_rbl_L_c" stoichiometry="1" />
        </listOfProducts>
        <fbc:geneProductAssociation>
          <fbc:geneProductRef fbc:geneProduct="G_STM0102" />
        </fbc:geneProductAssociation>
      </reaction>
      <reaction fast="false" id="R_ARBt2" name="R_L_arabinose_transport_via_proton_symport" reversible="true" fbc:lowerFluxBound="cobra_default_lb" fbc:upperFluxBound="cobra_default_ub">
        <listOfReactants>
          <speciesReference constant="true" species="M_h_e" stoichiometry="1" />
          <speciesReference constant="true" species="M_arab_L_e" stoichiometry="1" />
        </listOfReactants>
        <listOfProducts>
          <speciesReference constant="true" species="M_arab_L_c" stoichiometry="1" />
          <speciesReference constant="true" species="M_h_c" stoichiometry="1" />
        </listOfProducts>
        <fbc:geneProductAssociation>
          <fbc:geneProductRef fbc:geneProduct="G_STM3016" />
        </fbc:geneProductAssociation>
      </reaction>
      <reaction fast="false" id="R_ARGDC" name="R_arginine_decarboxylase" reversible="false" fbc:lowerFluxBound="cobra_0_bound" fbc:upperFluxBound="cobra_default_ub">
        <listOfReactants>
          <speciesReference constant="true" species="M_arg_L_c" stoichiometry="1" />
          <speciesReference constant="true" species="M_h_c" stoichiometry="1" />
        </listOfReactants>
        <listOfProducts>
          <speciesReference constant="true" species="M_agm_c" stoichiometry="1" />
          <speciesReference constant="true" species="M_co2_c" stoichiometry="1" />
        </listOfProducts>
        <fbc:geneProductAssociation>
          <fbc:or>
            <fbc:geneProductRef fbc:geneProduct="G_STM3086" />
            <fbc:geneProductRef fbc:geneProduct="G_STM4296" />
          </fbc:or>
        </fbc:geneProductAssociation>
      </reaction>
      <reaction fast="false" id="R_ARGDr" name="R_arginine_deiminase" reversible="true" fbc:lowerFluxBound="cobra_default_lb" fbc:upperFluxBound="cobra_default_ub">
        <listOfReactants>
          <speciesReference constant="true" species="M_h2o_c" stoichiometry="1" />
          <speciesReference constant="true" species="M_arg_L_c" stoichiometry="1" />
        </listOfReactants>
        <listOfProducts>
          <speciesReference constant="true" species="M_citr_L_c" stoichiometry="1" />
          <speciesReference constant="true" species="M_nh4_c" stoichiometry="1" />
        </listOfProducts>
        <fbc:geneProductAssociation>
          <fbc:geneProductRef fbc:geneProduct="G_STM4467" />
        </fbc:geneProductAssociation>
      </reaction>
      <reaction fast="false" id="R_ARGORNt3" name="R_Arginineornithine_antiporter" reversible="true" fbc:lowerFluxBound="cobra_default_lb" fbc:upperFluxBound="cobra_default_ub">
        <listOfReactants>
          <speciesReference constant="true" species="M_arg_L_e" stoichiometry="1" />
          <speciesReference constant="true" species="M_orn_L_c" stoichiometry="1" />
        </listOfReactants>
        <listOfProducts>
          <speciesReference constant="true" species="M_arg_L_c" stoichiometry="1" />
          <speciesReference constant="true" species="M_orn_L_e" stoichiometry="1" />
        </listOfProducts>
        <fbc:geneProductAssociation>
          <fbc:geneProductRef fbc:geneProduct="G_STM1477" />
        </fbc:geneProductAssociation>
      </reaction>
      <reaction fast="false" id="R_ARGSL" name="R_argininosuccinate_lyase" reversible="true" fbc:lowerFluxBound="cobra_default_lb" fbc:upperFluxBound="cobra_default_ub">
        <listOfReactants>
          <speciesReference constant="true" species="M_argsuc_c" stoichiometry="1" />
        </listOfReactants>
        <listOfProducts>
          <speciesReference constant="true" species="M_fum_c" stoichiometry="1" />
          <speciesReference constant="true" species="M_arg_L_c" stoichiometry="1" />
        </listOfProducts>
        <fbc:geneProductAssociation>
          <fbc:geneProductRef fbc:geneProduct="G_STM4123" />
        </fbc:geneProductAssociation>
      </reaction>
      <reaction fast="false" id="R_ARGSS" name="R_argininosuccinate_synthase" reversible="false" fbc:lowerFluxBound="cobra_0_bound" fbc:upperFluxBound="cobra_default_ub">
        <listOfReactants>
          <speciesReference constant="true" species="M_citr_L_c" stoichiometry="1" />
          <speciesReference constant="true" species="M_atp_c" stoichiometry="1" />
          <speciesReference constant="true" species="M_asp_L_c" stoichiometry="1" />
        </listOfReactants>
        <listOfProducts>
          <speciesReference constant="true" species="M_ppi_c" stoichiometry="1" />
          <speciesReference constant="true" species="M_argsuc_c" stoichiometry="1" />
          <speciesReference constant="true" species="M_h_c" stoichiometry="1" />
          <speciesReference constant="true" species="M_amp_c" stoichiometry="1" />
        </listOfProducts>
        <fbc:geneProductAssociation>
          <fbc:geneProductRef fbc:geneProduct="G_STM3290" />
        </fbc:geneProductAssociation>
      </reaction>
      <reaction fast="false" id="R_ARGTRS" name="R_Arginyl_tRNA_synthetase" reversible="false" fbc:lowerFluxBound="cobra_0_bound" fbc:upperFluxBound="cobra_default_ub">
        <listOfReactants>
          <speciesReference constant="true" species="M_arg_L_c" stoichiometry="1" />
          <speciesReference constant="true" species="M_atp_c" stoichiometry="1" />
          <speciesReference constant="true" species="M_trnaarg_c" stoichiometry="1" />
        </listOfReactants>
        <listOfProducts>
          <speciesReference constant="true" species="M_ppi_c" stoichiometry="1" />
          <speciesReference constant="true" species="M_argtrna_c" stoichiometry="1" />
          <speciesReference constant="true" species="M_amp_c" stoichiometry="1" />
        </listOfProducts>
        <fbc:geneProductAssociation>
          <fbc:geneProductRef fbc:geneProduct="G_STM1909" />
        </fbc:geneProductAssociation>
      </reaction>
      <reaction fast="false" id="R_ARGabc" name="R_L_arginine_transport_via_ABC_system" reversible="false" fbc:lowerFluxBound="cobra_0_bound" fbc:upperFluxBound="cobra_default_ub">
        <listOfReactants>
          <speciesReference constant="true" species="M_h2o_c" stoichiometry="1" />
          <speciesReference constant="true" species="M_arg_L_e" stoichiometry="1" />
          <speciesReference constant="true" species="M_atp_c" stoichiometry="1" />
        </listOfReactants>
        <listOfProducts>
          <speciesReference constant="true" species="M_pi_c" stoichiometry="1" />
          <speciesReference constant="true" species="M_arg_L_c" stoichiometry="1" />
          <speciesReference constant="true" species="M_h_c" stoichiometry="1" />
          <speciesReference constant="true" species="M_adp_c" stoichiometry="1" />
        </listOfProducts>
        <fbc:geneProductAssociation>
          <fbc:or>
            <fbc:and>
              <fbc:geneProductRef fbc:geneProduct="G_STM2355" />
              <fbc:geneProductRef fbc:geneProduct="G_STM2352" />
              <fbc:geneProductRef fbc:geneProduct="G_STM2351" />
              <fbc:geneProductRef fbc:geneProduct="G_STM2353" />
            </fbc:and>
            <fbc:and>
              <fbc:geneProductRef fbc:geneProduct="G_STM0887" />
              <fbc:geneProductRef fbc:geneProduct="G_STM0888" />
              <fbc:geneProductRef fbc:geneProduct="G_STM0891" />
              <fbc:geneProductRef fbc:geneProduct="G_STM0889" />
            </fbc:and>
          </fbc:or>
        </fbc:geneProductAssociation>
      </reaction>
      <reaction fast="false" id="R_ARGt3" name="R_L_arginine_transport_out_via_proton_antiport" reversible="false" fbc:lowerFluxBound="cobra_0_bound" fbc:upperFluxBound="cobra_default_ub">
        <listOfReactants>
          <speciesReference constant="true" species="M_arg_L_c" stoichiometry="1" />
          <speciesReference constant="true" species="M_h_e" stoichiometry="1" />
        </listOfReactants>
        <listOfProducts>
          <speciesReference constant="true" species="M_h_c" stoichiometry="1" />
          <speciesReference constant="true" species="M_arg_L_e" stoichiometry="1" />
        </listOfProducts>
        <fbc:geneProductAssociation>
          <fbc:geneProductRef fbc:geneProduct="G_STM3066" />
        </fbc:geneProductAssociation>
      </reaction>
      <reaction fast="false" id="R_ASAD" name="R_aspartate_semialdehyde_dehydrogenase" reversible="true" fbc:lowerFluxBound="cobra_default_lb" fbc:upperFluxBound="cobra_default_ub">
        <listOfReactants>
          <speciesReference constant="true" species="M_pi_c" stoichiometry="1" />
          <speciesReference constant="true" species="M_nadp_c" stoichiometry="1" />
          <speciesReference constant="true" species="M_aspsa_c" stoichiometry="1" />
        </listOfReactants>
        <listOfProducts>
          <speciesReference constant="true" species="M_nadph_c" stoichiometry="1" />
          <speciesReference constant="true" species="M_h_c" stoichiometry="1" />
          <speciesReference constant="true" species="M_4pasp_c" stoichiometry="1" />
        </listOfProducts>
        <fbc:geneProductAssociation>
          <fbc:geneProductRef fbc:geneProduct="G_STM3539" />
        </fbc:geneProductAssociation>
      </reaction>
      <reaction fast="false" id="R_ASCBPL" name="R_L_ascorbate_6_phosphate_lactonase" reversible="false" fbc:lowerFluxBound="cobra_0_bound" fbc:upperFluxBound="cobra_default_ub">
        <listOfReactants>
          <speciesReference constant="true" species="M_h2o_c" stoichiometry="1" />
          <speciesReference constant="true" species="M_ascb6p_c" stoichiometry="1" />
        </listOfReactants>
        <listOfProducts>
          <speciesReference constant="true" species="M_3dgulnp_c" stoichiometry="1" />
          <speciesReference constant="true" species="M_h_c" stoichiometry="1" />
        </listOfProducts>
        <fbc:geneProductAssociation>
          <fbc:geneProductRef fbc:geneProduct="G_STM4382" />
        </fbc:geneProductAssociation>
      </reaction>
      <reaction fast="false" id="R_ASCBpts" name="R_L_ascorbate_transport_via_PEPPyr_PTS" reversible="false" fbc:lowerFluxBound="cobra_0_bound" fbc:upperFluxBound="cobra_default_ub">
        <listOfReactants>
          <speciesReference constant="true" species="M_pep_c" stoichiometry="1" />
          <speciesReference constant="true" species="M_ascb_e" stoichiometry="1" />
        </listOfReactants>
        <listOfProducts>
          <speciesReference constant="true" species="M_pyr_c" stoichiometry="1" />
          <speciesReference constant="true" species="M_ascb6p_c" stoichiometry="1" />
        </listOfProducts>
        <fbc:geneProductAssociation>
          <fbc:and>
            <fbc:geneProductRef fbc:geneProduct="G_STM2431" />
            <fbc:geneProductRef fbc:geneProduct="G_STM2432" />
            <fbc:geneProductRef fbc:geneProduct="G_STM4385" />
            <fbc:geneProductRef fbc:geneProduct="G_STM4384" />
            <fbc:geneProductRef fbc:geneProduct="G_STM4383" />
          </fbc:and>
        </fbc:geneProductAssociation>
      </reaction>
      <reaction fast="false" id="R_ASNN" name="R_L_asparaginase" reversible="false" fbc:lowerFluxBound="cobra_0_bound" fbc:upperFluxBound="cobra_default_ub">
        <listOfReactants>
          <speciesReference constant="true" species="M_asn_L_c" stoichiometry="1" />
          <speciesReference constant="true" species="M_h2o_c" stoichiometry="1" />
        </listOfReactants>
        <listOfProducts>
          <speciesReference constant="true" species="M_asp_L_c" stoichiometry="1" />
          <speciesReference constant="true" species="M_nh4_c" stoichiometry="1" />
        </listOfProducts>
        <fbc:geneProductAssociation>
          <fbc:or>
            <fbc:geneProductRef fbc:geneProduct="G_STM3598" />
            <fbc:geneProductRef fbc:geneProduct="G_STM1294" />
            <fbc:geneProductRef fbc:geneProduct="G_STM0847" />
          </fbc:or>
        </fbc:geneProductAssociation>
      </reaction>
      <reaction fast="false" id="R_ASNNe" name="R_L_asparaginase__extracellular" reversible="false" fbc:lowerFluxBound="cobra_0_bound" fbc:upperFluxBound="cobra_default_ub">
        <listOfReactants>
          <speciesReference constant="true" species="M_h2o_e" stoichiometry="1" />
          <speciesReference constant="true" species="M_asn_L_e" stoichiometry="1" />
        </listOfReactants>
        <listOfProducts>
          <speciesReference constant="true" species="M_asp_L_e" stoichiometry="1" />
          <speciesReference constant="true" species="M_nh4_e" stoichiometry="1" />
        </listOfProducts>
        <fbc:geneProductAssociation>
          <fbc:geneProductRef fbc:geneProduct="G_STM3106" />
        </fbc:geneProductAssociation>
      </reaction>
      <reaction fast="false" id="R_ASNS1" name="R_asparagine_synthase__glutamine_hydrolysing_" reversible="false" fbc:lowerFluxBound="cobra_0_bound" fbc:upperFluxBound="cobra_default_ub">
        <listOfReactants>
          <speciesReference constant="true" species="M_h2o_c" stoichiometry="1" />
          <speciesReference constant="true" species="M_gln_L_c" stoichiometry="1" />
          <speciesReference constant="true" species="M_atp_c" stoichiometry="1" />
          <speciesReference constant="true" species="M_asp_L_c" stoichiometry="1" />
        </listOfReactants>
        <listOfProducts>
          <speciesReference constant="true" species="M_ppi_c" stoichiometry="1" />
          <speciesReference constant="true" species="M_glu_L_c" stoichiometry="1" />
          <speciesReference constant="true" species="M_h_c" stoichiometry="1" />
          <speciesReference constant="true" species="M_asn_L_c" stoichiometry="1" />
          <speciesReference constant="true" species="M_amp_c" stoichiometry="1" />
        </listOfProducts>
        <fbc:geneProductAssociation>
          <fbc:geneProductRef fbc:geneProduct="G_STM0680" />
        </fbc:geneProductAssociation>
      </reaction>
      <reaction fast="false" id="R_ASNS2" name="R_asparagine_synthetase" reversible="false" fbc:lowerFluxBound="cobra_0_bound" fbc:upperFluxBound="cobra_default_ub">
        <listOfReactants>
          <speciesReference constant="true" species="M_atp_c" stoichiometry="1" />
          <speciesReference constant="true" species="M_asp_L_c" stoichiometry="1" />
          <speciesReference constant="true" species="M_nh4_c" stoichiometry="1" />
        </listOfReactants>
        <listOfProducts>
          <speciesReference constant="true" species="M_ppi_c" stoichiometry="1" />
          <speciesReference constant="true" species="M_asn_L_c" stoichiometry="1" />
          <speciesReference constant="true" species="M_h_c" stoichiometry="1" />
          <speciesReference constant="true" species="M_amp_c" stoichiometry="1" />
        </listOfProducts>
        <fbc:geneProductAssociation>
          <fbc:geneProductRef fbc:geneProduct="G_STM3877" />
        </fbc:geneProductAssociation>
      </reaction>
      <reaction fast="false" id="R_ASNTRS" name="R_Asparaginyl_tRNA_synthetase" reversible="false" fbc:lowerFluxBound="cobra_0_bound" fbc:upperFluxBound="cobra_default_ub">
        <listOfReactants>
          <speciesReference constant="true" species="M_trnaasn_c" stoichiometry="1" />
          <speciesReference constant="true" species="M_asn_L_c" stoichiometry="1" />
          <speciesReference constant="true" species="M_atp_c" stoichiometry="1" />
        </listOfReactants>
        <listOfProducts>
          <speciesReference constant="true" species="M_ppi_c" stoichiometry="1" />
          <speciesReference constant="true" species="M_asntrna_c" stoichiometry="1" />
          <speciesReference constant="true" species="M_amp_c" stoichiometry="1" />
        </listOfProducts>
        <fbc:geneProductAssociation>
          <fbc:geneProductRef fbc:geneProduct="G_STM1000" />
        </fbc:geneProductAssociation>
      </reaction>
      <reaction fast="false" id="R_ASNt2" name="R_L_asparagine_transport_in_via_proton_symport" reversible="false" fbc:lowerFluxBound="cobra_0_bound" fbc:upperFluxBound="cobra_default_ub">
        <listOfReactants>
          <speciesReference constant="true" species="M_h_e" stoichiometry="1" />
          <speciesReference constant="true" species="M_asn_L_e" stoichiometry="1" />
        </listOfReactants>
        <listOfProducts>
          <speciesReference constant="true" species="M_asn_L_c" stoichiometry="1" />
          <speciesReference constant="true" species="M_h_c" stoichiometry="1" />
        </listOfProducts>
        <fbc:geneProductAssociation>
          <fbc:geneProductRef fbc:geneProduct="G_STM1584" />
        </fbc:geneProductAssociation>
      </reaction>
      <reaction fast="false" id="R_ASP1DC" name="R_aspartate_1_decarboxylase" reversible="false" fbc:lowerFluxBound="cobra_0_bound" fbc:upperFluxBound="cobra_default_ub">
        <listOfReactants>
          <speciesReference constant="true" species="M_h_c" stoichiometry="1" />
          <speciesReference constant="true" species="M_asp_L_c" stoichiometry="1" />
        </listOfReactants>
        <listOfProducts>
          <speciesReference constant="true" species="M_ala_B_c" stoichiometry="1" />
          <speciesReference constant="true" species="M_co2_c" stoichiometry="1" />
        </listOfProducts>
        <fbc:geneProductAssociation>
          <fbc:geneProductRef fbc:geneProduct="G_STM0180" />
        </fbc:geneProductAssociation>
      </reaction>
      <reaction fast="false" id="R_ASPCT" name="R_aspartate_carbamoyltransferase" reversible="false" fbc:lowerFluxBound="cobra_0_bound" fbc:upperFluxBound="cobra_default_ub">
        <listOfReactants>
          <speciesReference constant="true" species="M_cbp_c" stoichiometry="1" />
          <speciesReference constant="true" species="M_asp_L_c" stoichiometry="1" />
        </listOfReactants>
        <listOfProducts>
          <speciesReference constant="true" species="M_pi_c" stoichiometry="1" />
          <speciesReference constant="true" species="M_h_c" stoichiometry="1" />
          <speciesReference constant="true" species="M_cbasp_c" stoichiometry="1" />
        </listOfProducts>
        <fbc:geneProductAssociation>
          <fbc:and>
            <fbc:geneProductRef fbc:geneProduct="G_STM4459" />
            <fbc:geneProductRef fbc:geneProduct="G_STM4460" />
          </fbc:and>
        </fbc:geneProductAssociation>
      </reaction>
      <reaction fast="false" id="R_ASPDt" name="R_D_Aspartic_Acid_transport_reatcion" reversible="true" fbc:lowerFluxBound="cobra_default_lb" fbc:upperFluxBound="cobra_default_ub">
        <listOfReactants>
          <speciesReference constant="true" species="M_asp_D_e" stoichiometry="1" />
        </listOfReactants>
        <listOfProducts>
          <speciesReference constant="true" species="M_asp_D_c" stoichiometry="1" />
        </listOfProducts>
      </reaction>
      <reaction fast="false" id="R_ASPK" name="R_aspartate_kinase" reversible="true" fbc:lowerFluxBound="cobra_default_lb" fbc:upperFluxBound="cobra_default_ub">
        <listOfReactants>
          <speciesReference constant="true" species="M_atp_c" stoichiometry="1" />
          <speciesReference constant="true" species="M_asp_L_c" stoichiometry="1" />
        </listOfReactants>
        <listOfProducts>
          <speciesReference constant="true" species="M_4pasp_c" stoichiometry="1" />
          <speciesReference constant="true" species="M_adp_c" stoichiometry="1" />
        </listOfProducts>
        <fbc:geneProductAssociation>
          <fbc:or>
            <fbc:geneProductRef fbc:geneProduct="G_STM0002" />
            <fbc:geneProductRef fbc:geneProduct="G_STM4101" />
            <fbc:geneProductRef fbc:geneProduct="G_STM4220" />
          </fbc:or>
        </fbc:geneProductAssociation>
      </reaction>
      <reaction fast="false" id="R_ASPO3" name="R_L_aspartate_oxidase" reversible="false" fbc:lowerFluxBound="cobra_0_bound" fbc:upperFluxBound="cobra_default_ub">
        <listOfReactants>
          <speciesReference constant="true" species="M_ubq8_c" stoichiometry="1" />
          <speciesReference constant="true" species="M_asp_L_c" stoichiometry="1" />
        </listOfReactants>
        <listOfProducts>
          <speciesReference constant="true" species="M_h_c" stoichiometry="1" />
          <speciesReference constant="true" species="M_ubq8h2_c" stoichiometry="1" />
          <speciesReference constant="true" species="M_iasp_c" stoichiometry="1" />
        </listOfProducts>
        <fbc:geneProductAssociation>
          <fbc:geneProductRef fbc:geneProduct="G_STM2641" />
        </fbc:geneProductAssociation>
      </reaction>
      <reaction fast="false" id="R_ASPO4" name="R_L_aspartate_oxidase" reversible="false" fbc:lowerFluxBound="cobra_0_bound" fbc:upperFluxBound="cobra_default_ub">
        <listOfReactants>
          <speciesReference constant="true" species="M_mqn8_c" stoichiometry="1" />
          <speciesReference constant="true" species="M_asp_L_c" stoichiometry="1" />
        </listOfReactants>
        <listOfProducts>
          <speciesReference constant="true" species="M_mql8_c" stoichiometry="1" />
          <speciesReference constant="true" species="M_h_c" stoichiometry="1" />
          <speciesReference constant="true" species="M_iasp_c" stoichiometry="1" />
        </listOfProducts>
        <fbc:geneProductAssociation>
          <fbc:geneProductRef fbc:geneProduct="G_STM2641" />
        </fbc:geneProductAssociation>
      </reaction>
      <reaction fast="false" id="R_ASPO5" name="R_L_aspartate_oxidase" reversible="false" fbc:lowerFluxBound="cobra_0_bound" fbc:upperFluxBound="cobra_default_ub">
        <listOfReactants>
          <speciesReference constant="true" species="M_fum_c" stoichiometry="1" />
          <speciesReference constant="true" species="M_asp_L_c" stoichiometry="1" />
        </listOfReactants>
        <listOfProducts>
          <speciesReference constant="true" species="M_h_c" stoichiometry="1" />
          <speciesReference constant="true" species="M_succ_c" stoichiometry="1" />
          <speciesReference constant="true" species="M_iasp_c" stoichiometry="1" />
        </listOfProducts>
        <fbc:geneProductAssociation>
          <fbc:geneProductRef fbc:geneProduct="G_STM2641" />
        </fbc:geneProductAssociation>
      </reaction>
      <reaction fast="false" id="R_ASPO6" name="R_L_aspartate_oxidase" reversible="false" fbc:lowerFluxBound="cobra_0_bound" fbc:upperFluxBound="cobra_default_ub">
        <listOfReactants>
          <speciesReference constant="true" species="M_o2_c" stoichiometry="1" />
          <speciesReference constant="true" species="M_asp_L_c" stoichiometry="1" />
        </listOfReactants>
        <listOfProducts>
          <speciesReference constant="true" species="M_h_c" stoichiometry="1" />
          <speciesReference constant="true" species="M_iasp_c" stoichiometry="1" />
          <speciesReference constant="true" species="M_h2o2_c" stoichiometry="1" />
        </listOfProducts>
        <fbc:geneProductAssociation>
          <fbc:geneProductRef fbc:geneProduct="G_STM2641" />
        </fbc:geneProductAssociation>
      </reaction>
      <reaction fast="false" id="R_ASPR" name="R_aspartate_racemase" reversible="true" fbc:lowerFluxBound="cobra_default_lb" fbc:upperFluxBound="cobra_default_ub">
        <listOfReactants>
          <speciesReference constant="true" species="M_asp_L_c" stoichiometry="1" />
        </listOfReactants>
        <listOfProducts>
          <speciesReference constant="true" species="M_asp_D_c" stoichiometry="1" />
        </listOfProducts>
        <fbc:geneProductAssociation>
          <fbc:or>
            <fbc:geneProductRef fbc:geneProduct="G_STM4510" />
            <fbc:geneProductRef fbc:geneProduct="G_STM3015" />
          </fbc:or>
        </fbc:geneProductAssociation>
      </reaction>
      <reaction fast="false" id="R_ASPT" name="R_L_aspartase" reversible="false" fbc:lowerFluxBound="cobra_0_bound" fbc:upperFluxBound="cobra_default_ub">
        <listOfReactants>
          <speciesReference constant="true" species="M_asp_L_c" stoichiometry="1" />
        </listOfReactants>
        <listOfProducts>
          <speciesReference constant="true" species="M_fum_c" stoichiometry="1" />
          <speciesReference constant="true" species="M_nh4_c" stoichiometry="1" />
        </listOfProducts>
        <fbc:geneProductAssociation>
          <fbc:geneProductRef fbc:geneProduct="G_STM4326" />
        </fbc:geneProductAssociation>
      </reaction>
      <reaction fast="false" id="R_ASPTA1r" name="R_aspartate_transaminase" reversible="true" fbc:lowerFluxBound="cobra_default_lb" fbc:upperFluxBound="cobra_default_ub">
        <listOfReactants>
          <speciesReference constant="true" species="M_akg_c" stoichiometry="1" />
          <speciesReference constant="true" species="M_asp_L_c" stoichiometry="1" />
        </listOfReactants>
        <listOfProducts>
          <speciesReference constant="true" species="M_glu_L_c" stoichiometry="1" />
          <speciesReference constant="true" species="M_oaa_c" stoichiometry="1" />
        </listOfProducts>
        <fbc:geneProductAssociation>
          <fbc:geneProductRef fbc:geneProduct="G_STM0998" />
        </fbc:geneProductAssociation>
      </reaction>
      <reaction fast="false" id="R_ASPTRS" name="R_Aspartyl_tRNA_synthetase" reversible="false" fbc:lowerFluxBound="cobra_0_bound" fbc:upperFluxBound="cobra_default_ub">
        <listOfReactants>
          <speciesReference constant="true" species="M_trnaasp_c" stoichiometry="1" />
          <speciesReference constant="true" species="M_atp_c" stoichiometry="1" />
[truncated: 895,865 more chars]
