# Supplementary material for: Do genome-scale models need exact solvers or clearer standards?
Source: Mol Syst Biol. 2015 Oct 14;11(10):831. doi: 10.15252/msb.20156157 (PMC4631202; doi:10.15252/msb.20156157)
Supplement: Supplementary file 2 — Dataset EV1 [file msb0011-0831-sd2.zip › m_model_collection-master/sbml3/iRS1563.xml]

<?xml version='1.0' encoding='UTF-8'?>
<sbml xmlns:fbc="http://www.sbml.org/sbml/level3/version1/fbc/version2" level="3" sboTerm="SBO:0000624" version="1" xmlns="http://www.sbml.org/sbml/level3/version1/core" fbc:required="false">
  <model id="iRS1563" fbc:strict="true">
    <listOfUnitDefinitions>
      <unitDefinition id="mmol_per_gDW_per_hr">
        <listOfUnits>
          <unit exponent="1" kind="mole" multiplier="1" scale="-3" />
          <unit exponent="-1" kind="gram" multiplier="1" scale="0" />
          <unit exponent="-1" kind="second" multiplier="3600" scale="0" />
        </listOfUnits>
      </unitDefinition>
    </listOfUnitDefinitions>
    <fbc:listOfObjectives fbc:activeObjective="obj">
      <fbc:objective fbc:id="obj" fbc:type="maximize">
        <fbc:listOfFluxObjectives>
          <fbc:fluxObjective fbc:coefficient="1" fbc:reaction="R_EX_Biomass" />
        </fbc:listOfFluxObjectives>
      </fbc:objective>
    </fbc:listOfObjectives>
    <listOfParameters>
      <parameter constant="true" id="cobra_default_lb" sboTerm="SBO:0000626" units="mmol_per_gDW_per_hr" value="-1000" />
      <parameter constant="true" id="cobra_default_ub" sboTerm="SBO:0000626" units="mmol_per_gDW_per_hr" value="1000" />
      <parameter constant="true" id="cobra_0_bound" sboTerm="SBO:0000626" units="mmol_per_gDW_per_hr" value="0" />
    </listOfParameters>
    <listOfCompartments>
      <compartment constant="true" id="p" name="Periplasm" />
      <compartment constant="true" id="c" name="Cytoplasm" />
      <compartment constant="true" id="m" name="Mitochondrion" />
      <compartment constant="true" id="x" name="Peroxisome" />
      <compartment constant="true" id="v" name="Vacuole" />
    </listOfCompartments>
    <listOfSpecies>
      <species boundaryCondition="false" compartment="c" constant="false" hasOnlySubstanceUnits="false" id="M_C00002_c" name="ATP" fbc:charge="-3" />
      <species boundaryCondition="false" compartment="c" constant="false" hasOnlySubstanceUnits="false" id="M_C00001_c" name="H2O" fbc:charge="0" />
      <species boundaryCondition="false" compartment="c" constant="false" hasOnlySubstanceUnits="false" id="M_C00138_c" name="Reduced ferredoxin" fbc:charge="0" />
      <species boundaryCondition="false" compartment="c" constant="false" hasOnlySubstanceUnits="false" id="M_C00009_c" name="Orthophosphate" fbc:charge="-2" />
      <species boundaryCondition="false" compartment="c" constant="false" hasOnlySubstanceUnits="false" id="M_C00008_c" name="ADP" fbc:charge="-3" />
      <species boundaryCondition="false" compartment="c" constant="false" hasOnlySubstanceUnits="false" id="M_C00139_c" name="Oxidized ferredoxin" fbc:charge="0" />
      <species boundaryCondition="false" compartment="c" constant="false" hasOnlySubstanceUnits="false" id="M_C00080_c" name="H+" fbc:charge="0" />
      <species boundaryCondition="false" compartment="c" constant="false" hasOnlySubstanceUnits="false" id="M_C00013_c" name="Diphosphate" fbc:charge="-3" />
      <species boundaryCondition="false" compartment="p" constant="false" hasOnlySubstanceUnits="false" id="M_C00013_p" name="Diphosphate" fbc:charge="-3" />
      <species boundaryCondition="false" compartment="p" constant="false" hasOnlySubstanceUnits="false" id="M_C00001_p" name="H2O" fbc:charge="0" />
      <species boundaryCondition="false" compartment="p" constant="false" hasOnlySubstanceUnits="false" id="M_C00009_p" name="Orthophosphate" fbc:charge="-2" />
      <species boundaryCondition="false" compartment="c" constant="false" hasOnlySubstanceUnits="false" id="M_C00022_c" name="Pyruvate" fbc:charge="-1" />
      <species boundaryCondition="false" compartment="c" constant="false" hasOnlySubstanceUnits="false" id="M_C00900_c" name="2-Acetolactate" fbc:charge="-1" />
      <species boundaryCondition="false" compartment="c" constant="false" hasOnlySubstanceUnits="false" id="M_C00011_c" name="CO2" fbc:charge="0" />
      <species boundaryCondition="false" compartment="p" constant="false" hasOnlySubstanceUnits="false" id="M_C00027_p" name="H2O2" fbc:charge="0" />
      <species boundaryCondition="false" compartment="p" constant="false" hasOnlySubstanceUnits="false" id="M_C00007_p" name="Oxygen" fbc:charge="0" />
      <species boundaryCondition="false" compartment="x" constant="false" hasOnlySubstanceUnits="false" id="M_C00027_x" name="H2O2" fbc:charge="0" />
      <species boundaryCondition="false" compartment="x" constant="false" hasOnlySubstanceUnits="false" id="M_C00007_x" name="Oxygen" fbc:charge="0" />
      <species boundaryCondition="false" compartment="x" constant="false" hasOnlySubstanceUnits="false" id="M_C00001_x" name="H2O" fbc:charge="0" />
      <species boundaryCondition="false" compartment="c" constant="false" hasOnlySubstanceUnits="false" id="M_C01083_c" name="alpha,alpha-Trehalose" fbc:charge="0" />
      <species boundaryCondition="false" compartment="c" constant="false" hasOnlySubstanceUnits="false" id="M_C00031_c" name="D-Glucose" fbc:charge="0" />
      <species boundaryCondition="false" compartment="c" constant="false" hasOnlySubstanceUnits="false" id="M_C00068_c" name="Thiamin diphosphate" fbc:charge="-2" />
      <species boundaryCondition="false" compartment="c" constant="false" hasOnlySubstanceUnits="false" id="M_C05125_c" name="2-(alpha-Hydroxyethyl)thiamine diphosphate" fbc:charge="-2" />
      <species boundaryCondition="false" compartment="c" constant="false" hasOnlySubstanceUnits="false" id="M_C00125_c" name="Ferricytochrome c" fbc:charge="-1" />
      <species boundaryCondition="false" compartment="c" constant="false" hasOnlySubstanceUnits="false" id="M_C00027_c" name="H2O2" fbc:charge="0" />
      <species boundaryCondition="false" compartment="c" constant="false" hasOnlySubstanceUnits="false" id="M_C00126_c" name="Ferrocytochrome c" fbc:charge="-2" />
      <species boundaryCondition="false" compartment="c" constant="false" hasOnlySubstanceUnits="false" id="M_C00282_c" name="Hydrogen" fbc:charge="0" />
      <species boundaryCondition="false" compartment="p" constant="false" hasOnlySubstanceUnits="false" id="M_C00064_p" name="L-Glutamine" fbc:charge="0" />
      <species boundaryCondition="false" compartment="p" constant="false" hasOnlySubstanceUnits="false" id="M_C00026_p" name="2-Oxoglutarate" fbc:charge="-2" />
      <species boundaryCondition="false" compartment="p" constant="false" hasOnlySubstanceUnits="false" id="M_C00138_p" name="Reduced ferredoxin" fbc:charge="0" />
      <species boundaryCondition="false" compartment="p" constant="false" hasOnlySubstanceUnits="false" id="M_C00025_p" name="L-Glutamate" fbc:charge="-1" />
      <species boundaryCondition="false" compartment="p" constant="false" hasOnlySubstanceUnits="false" id="M_C00139_p" name="Oxidized ferredoxin" fbc:charge="0" />
      <species boundaryCondition="false" compartment="c" constant="false" hasOnlySubstanceUnits="false" id="M_C01674_c" name="Chitobiose" fbc:charge="0" />
      <species boundaryCondition="false" compartment="c" constant="false" hasOnlySubstanceUnits="false" id="M_C00140_c" name="N-Acetyl-D-glucosamine" fbc:charge="0" />
      <species boundaryCondition="false" compartment="p" constant="false" hasOnlySubstanceUnits="false" id="M_C01182_p" name="D-Ribulose 1,5-bisphosphate" fbc:charge="-4" />
      <species boundaryCondition="false" compartment="p" constant="false" hasOnlySubstanceUnits="false" id="M_C00011_p" name="CO2" fbc:charge="0" />
      <species boundaryCondition="false" compartment="p" constant="false" hasOnlySubstanceUnits="false" id="M_C00197_p" name="3-Phospho-D-glycerate" fbc:charge="-3" />
      <species boundaryCondition="false" compartment="c" constant="false" hasOnlySubstanceUnits="false" id="M_C00185_c" name="Cellobiose" fbc:charge="0" />
      <species boundaryCondition="false" compartment="c" constant="false" hasOnlySubstanceUnits="false" id="M_C00221_c" name="beta-D-Glucose" fbc:charge="0" />
      <species boundaryCondition="false" compartment="c" constant="false" hasOnlySubstanceUnits="false" id="M_C00208_c" name="Maltose" fbc:charge="0" />
      <species boundaryCondition="false" compartment="c" constant="false" hasOnlySubstanceUnits="false" id="M_C00267_c" name="alpha-D-Glucose" fbc:charge="0" />
      <species boundaryCondition="false" compartment="p" constant="false" hasOnlySubstanceUnits="false" id="M_C00208_p" name="Maltose" fbc:charge="0" />
      <species boundaryCondition="false" compartment="p" constant="false" hasOnlySubstanceUnits="false" id="M_C00267_p" name="alpha-D-Glucose" fbc:charge="0" />
      <species boundaryCondition="false" compartment="c" constant="false" hasOnlySubstanceUnits="false" id="M_C00007_c" name="Oxygen" fbc:charge="0" />
      <species boundaryCondition="false" compartment="c" constant="false" hasOnlySubstanceUnits="false" id="M_C00082_c" name="L-Tyrosine" fbc:charge="0" />
      <species boundaryCondition="false" compartment="c" constant="false" hasOnlySubstanceUnits="false" id="M_C00355_c" name="3,4-Dihydroxy-L-phenylalanine" fbc:charge="0" />
      <species boundaryCondition="false" compartment="c" constant="false" hasOnlySubstanceUnits="false" id="M_C00430_c" name="5-Aminolevulinate" fbc:charge="0" />
      <species boundaryCondition="false" compartment="c" constant="false" hasOnlySubstanceUnits="false" id="M_C00931_c" name="Porphobilinogen" fbc:charge="0" />
      <species boundaryCondition="false" compartment="c" constant="false" hasOnlySubstanceUnits="false" id="M_C00822_c" name="Dopaquinone" fbc:charge="0" />
      <species boundaryCondition="false" compartment="c" constant="false" hasOnlySubstanceUnits="false" id="M_C01020_c" name="6-Hydroxynicotinate" fbc:charge="-1" />
      <species boundaryCondition="false" compartment="c" constant="false" hasOnlySubstanceUnits="false" id="M_C01059_c" name="2,5-Dihydroxypyridine" fbc:charge="0" />
      <species boundaryCondition="false" compartment="c" constant="false" hasOnlySubstanceUnits="false" id="M_C04733_c" name="4-(4-Deoxy-beta-D-gluc-4-enuronosyl)-D-galacturonate" fbc:charge="0" />
      <species boundaryCondition="false" compartment="c" constant="false" hasOnlySubstanceUnits="false" id="M_C04053_c" name="5-Dehydro-4-deoxy-D-glucuronate" fbc:charge="-1" />
      <species boundaryCondition="false" compartment="c" constant="false" hasOnlySubstanceUnits="false" id="M_C04332_c" name="6,7-Dimethyl-8-(1-D-ribityl)lumazine" fbc:charge="-1" />
      <species boundaryCondition="false" compartment="c" constant="false" hasOnlySubstanceUnits="false" id="M_C00255_c" name="Riboflavin" fbc:charge="-1" />
      <species boundaryCondition="false" compartment="c" constant="false" hasOnlySubstanceUnits="false" id="M_C04732_c" name="5-Amino-6-(1-D-ribitylamino)uracil" fbc:charge="0" />
      <species boundaryCondition="false" compartment="c" constant="false" hasOnlySubstanceUnits="false" id="M_C05359_c" name="electron" fbc:charge="0" />
      <species boundaryCondition="false" compartment="c" constant="false" hasOnlySubstanceUnits="false" id="M_C00072_c" name="Ascorbate" fbc:charge="-1" />
      <species boundaryCondition="false" compartment="c" constant="false" hasOnlySubstanceUnits="false" id="M_C05422_c" name="Dehydroascorbate" fbc:charge="-1" />
      <species boundaryCondition="false" compartment="c" constant="false" hasOnlySubstanceUnits="false" id="M_C01000_c" name="Ferrocytochrome c2" fbc:charge="0" />
      <species boundaryCondition="false" compartment="c" constant="false" hasOnlySubstanceUnits="false" id="M_C00997_c" name="Ferricytochrome c2" fbc:charge="0" />
      <species boundaryCondition="false" compartment="p" constant="false" hasOnlySubstanceUnits="false" id="M_C01000_p" name="Ferrocytochrome c2" fbc:charge="0" />
      <species boundaryCondition="false" compartment="p" constant="false" hasOnlySubstanceUnits="false" id="M_C00997_p" name="Ferricytochrome c2" fbc:charge="0" />
      <species boundaryCondition="false" compartment="c" constant="false" hasOnlySubstanceUnits="false" id="M_C01024_c" name="Hydroxymethylbilane" fbc:charge="-8" />
      <species boundaryCondition="false" compartment="c" constant="false" hasOnlySubstanceUnits="false" id="M_C00014_c" name="NH3" fbc:charge="1" />
      <species boundaryCondition="false" compartment="c" constant="false" hasOnlySubstanceUnits="false" id="M_C00003_c" name="NAD+" fbc:charge="-1" />
      <species boundaryCondition="false" compartment="c" constant="false" hasOnlySubstanceUnits="false" id="M_C00004_c" name="NADH" fbc:charge="-2" />
      <species boundaryCondition="false" compartment="c" constant="false" hasOnlySubstanceUnits="false" id="M_C01041_c" name="Monodehydroascorbate" fbc:charge="-1" />
      <species boundaryCondition="false" compartment="c" constant="false" hasOnlySubstanceUnits="false" id="M_C00996_c" name="Ferricytochrome b5" fbc:charge="0" />
      <species boundaryCondition="false" compartment="c" constant="false" hasOnlySubstanceUnits="false" id="M_C00999_c" name="Ferrocytochrome b5" fbc:charge="0" />
      <species boundaryCondition="false" compartment="c" constant="false" hasOnlySubstanceUnits="false" id="M_C00006_c" name="NADP+" fbc:charge="-3" />
      <species boundaryCondition="false" compartment="c" constant="false" hasOnlySubstanceUnits="false" id="M_C00020_c" name="AMP" fbc:charge="-2" />
      <species boundaryCondition="false" compartment="p" constant="false" hasOnlySubstanceUnits="false" id="M_C00002_p" name="ATP" fbc:charge="-3" />
      <species boundaryCondition="false" compartment="p" constant="false" hasOnlySubstanceUnits="false" id="M_C00020_p" name="AMP" fbc:charge="-2" />
      <species boundaryCondition="false" compartment="p" constant="false" hasOnlySubstanceUnits="false" id="M_C00008_p" name="ADP" fbc:charge="-3" />
      <species boundaryCondition="false" compartment="p" constant="false" hasOnlySubstanceUnits="false" id="M_C00080_p" name="H+" fbc:charge="0" />
      <species boundaryCondition="false" compartment="c" constant="false" hasOnlySubstanceUnits="false" id="M_C00882_c" name="Dephospho-CoA" fbc:charge="-2" />
      <species boundaryCondition="false" compartment="c" constant="false" hasOnlySubstanceUnits="false" id="M_C00010_c" name="CoA" fbc:charge="-4" />
      <species boundaryCondition="false" compartment="c" constant="false" hasOnlySubstanceUnits="false" id="M_C00086_c" name="Urea" fbc:charge="0" />
      <species boundaryCondition="false" compartment="c" constant="false" hasOnlySubstanceUnits="false" id="M_C00288_c" name="HCO3-" fbc:charge="-1" />
      <species boundaryCondition="false" compartment="m" constant="false" hasOnlySubstanceUnits="false" id="M_C00001_m" name="H2O" fbc:charge="0" />
      <species boundaryCondition="false" compartment="m" constant="false" hasOnlySubstanceUnits="false" id="M_C00011_m" name="CO2" fbc:charge="0" />
      <species boundaryCondition="false" compartment="m" constant="false" hasOnlySubstanceUnits="false" id="M_C00080_m" name="H+" fbc:charge="0" />
      <species boundaryCondition="false" compartment="m" constant="false" hasOnlySubstanceUnits="false" id="M_C00288_m" name="HCO3-" fbc:charge="-1" />
      <species boundaryCondition="false" compartment="p" constant="false" hasOnlySubstanceUnits="false" id="M_C00288_p" name="HCO3-" fbc:charge="-1" />
      <species boundaryCondition="false" compartment="c" constant="false" hasOnlySubstanceUnits="false" id="M_C00058_c" name="Formate" fbc:charge="-1" />
      <species boundaryCondition="false" compartment="c" constant="false" hasOnlySubstanceUnits="false" id="M_C00005_c" name="NADPH" fbc:charge="-4" />
      <species boundaryCondition="false" compartment="c" constant="false" hasOnlySubstanceUnits="false" id="M_C00455_c" name="Nicotinamide D-ribonucleotide" fbc:charge="-1" />
      <species boundaryCondition="false" compartment="c" constant="false" hasOnlySubstanceUnits="false" id="M_C00169_c" name="Carbamoyl phosphate" fbc:charge="-2" />
      <species boundaryCondition="false" compartment="c" constant="false" hasOnlySubstanceUnits="false" id="M_C00015_c" name="UDP" fbc:charge="-3" />
      <species boundaryCondition="false" compartment="c" constant="false" hasOnlySubstanceUnits="false" id="M_C00075_c" name="UTP" fbc:charge="-4" />
      <species boundaryCondition="false" compartment="p" constant="false" hasOnlySubstanceUnits="false" id="M_C00015_p" name="UDP" fbc:charge="-3" />
      <species boundaryCondition="false" compartment="p" constant="false" hasOnlySubstanceUnits="false" id="M_C00075_p" name="UTP" fbc:charge="-4" />
      <species boundaryCondition="false" compartment="c" constant="false" hasOnlySubstanceUnits="false" id="M_C00105_c" name="UMP" fbc:charge="-2" />
      <species boundaryCondition="false" compartment="c" constant="false" hasOnlySubstanceUnits="false" id="M_C00562_c" name="Phosphoprotein" fbc:charge="0" />
      <species boundaryCondition="false" compartment="c" constant="false" hasOnlySubstanceUnits="false" id="M_C00017_c" name="Protein" fbc:charge="0" />
      <species boundaryCondition="false" compartment="c" constant="false" hasOnlySubstanceUnits="false" id="M_C00250_c" name="Pyridoxal" fbc:charge="0" />
      <species boundaryCondition="false" compartment="c" constant="false" hasOnlySubstanceUnits="false" id="M_C00018_c" name="Pyridoxal phosphate" fbc:charge="-2" />
      <species boundaryCondition="false" compartment="c" constant="false" hasOnlySubstanceUnits="false" id="M_C00019_c" name="S-Adenosyl-L-methionine" fbc:charge="1" />
      <species boundaryCondition="false" compartment="c" constant="false" hasOnlySubstanceUnits="false" id="M_C00170_c" name="5'-Methylthioadenosine" fbc:charge="0" />
      <species boundaryCondition="false" compartment="c" constant="false" hasOnlySubstanceUnits="false" id="M_C00263_c" name="L-Homoserine" fbc:charge="0" />
      <species boundaryCondition="false" compartment="c" constant="false" hasOnlySubstanceUnits="false" id="M_C00073_c" name="L-Methionine" fbc:charge="0" />
      <species boundaryCondition="false" compartment="c" constant="false" hasOnlySubstanceUnits="false" id="M_C01137_c" name="S-Adenosylmethioninamine" fbc:charge="2" />
      <species boundaryCondition="false" compartment="c" constant="false" hasOnlySubstanceUnits="false" id="M_C01234_c" name="1-Aminocyclopropane-1-carboxylate" fbc:charge="0" />
      <species boundaryCondition="false" compartment="c" constant="false" hasOnlySubstanceUnits="false" id="M_C00130_c" name="IMP" fbc:charge="-2" />
      <species boundaryCondition="false" compartment="c" constant="false" hasOnlySubstanceUnits="false" id="M_C00212_c" name="Adenosine" fbc:charge="0" />
      <species boundaryCondition="false" compartment="c" constant="false" hasOnlySubstanceUnits="false" id="M_C06197_c" name="P1,P3-Bis(5'-adenosyl) triphosphate" fbc:charge="-3" />
      <species boundaryCondition="false" compartment="c" constant="false" hasOnlySubstanceUnits="false" id="M_C00054_c" name="Adenosine 3',5'-bisphosphate" fbc:charge="-4" />
      <species boundaryCondition="false" compartment="c" constant="false" hasOnlySubstanceUnits="false" id="M_C00147_c" name="Adenine" fbc:charge="0" />
      <species boundaryCondition="false" compartment="c" constant="false" hasOnlySubstanceUnits="false" id="M_C00119_c" name="5-Phospho-alpha-D-ribose 1-diphosphate" fbc:charge="-5" />
      <species boundaryCondition="false" compartment="c" constant="false" hasOnlySubstanceUnits="false" id="M_C00021_c" name="S-Adenosyl-L-homocysteine" fbc:charge="0" />
      <species boundaryCondition="false" compartment="c" constant="false" hasOnlySubstanceUnits="false" id="M_C00155_c" name="L-Homocysteine" fbc:charge="0" />
      <species boundaryCondition="false" compartment="c" constant="false" hasOnlySubstanceUnits="false" id="M_C00074_c" name="Phosphoenolpyruvate" fbc:charge="-3" />
      <species boundaryCondition="false" compartment="p" constant="false" hasOnlySubstanceUnits="false" id="M_C00074_p" name="Phosphoenolpyruvate" fbc:charge="-3" />
      <species boundaryCondition="false" compartment="p" constant="false" hasOnlySubstanceUnits="false" id="M_C00022_p" name="Pyruvate" fbc:charge="-1" />
      <species boundaryCondition="false" compartment="c" constant="false" hasOnlySubstanceUnits="false" id="M_C00546_c" name="Methylglyoxal" fbc:charge="0" />
      <species boundaryCondition="false" compartment="c" constant="false" hasOnlySubstanceUnits="false" id="M_C00227_c" name="Acetyl phosphate" fbc:charge="-2" />
      <species boundaryCondition="false" compartment="m" constant="false" hasOnlySubstanceUnits="false" id="M_C00022_m" name="Pyruvate" fbc:charge="-1" />
      <species boundaryCondition="false" compartment="m" constant="false" hasOnlySubstanceUnits="false" id="M_C00010_m" name="CoA" fbc:charge="-4" />
      <species boundaryCondition="false" compartment="m" constant="false" hasOnlySubstanceUnits="false" id="M_C00003_m" name="NAD+" fbc:charge="-1" />
      <species boundaryCondition="false" compartment="m" constant="false" hasOnlySubstanceUnits="false" id="M_C00024_m" name="Acetyl-CoA" fbc:charge="-4" />
      <species boundaryCondition="false" compartment="m" constant="false" hasOnlySubstanceUnits="false" id="M_C00004_m" name="NADH" fbc:charge="-2" />
      <species boundaryCondition="false" compartment="p" constant="false" hasOnlySubstanceUnits="false" id="M_C00010_p" name="CoA" fbc:charge="-4" />
      <species boundaryCondition="false" compartment="p" constant="false" hasOnlySubstanceUnits="false" id="M_C00003_p" name="NAD+" fbc:charge="-1" />
      <species boundaryCondition="false" compartment="p" constant="false" hasOnlySubstanceUnits="false" id="M_C00024_p" name="Acetyl-CoA" fbc:charge="-4" />
      <species boundaryCondition="false" compartment="p" constant="false" hasOnlySubstanceUnits="false" id="M_C00004_p" name="NADH" fbc:charge="-2" />
      <species boundaryCondition="false" compartment="c" constant="false" hasOnlySubstanceUnits="false" id="M_C00149_c" name="(S)-Malate" fbc:charge="-2" />
      <species boundaryCondition="false" compartment="p" constant="false" hasOnlySubstanceUnits="false" id="M_C00149_p" name="(S)-Malate" fbc:charge="-2" />
      <species boundaryCondition="false" compartment="p" constant="false" hasOnlySubstanceUnits="false" id="M_C00006_p" name="NADP+" fbc:charge="-3" />
      <species boundaryCondition="false" compartment="p" constant="false" hasOnlySubstanceUnits="false" id="M_C00005_p" name="NADPH" fbc:charge="-4" />
      <species boundaryCondition="false" compartment="c" constant="false" hasOnlySubstanceUnits="false" id="M_C03981_c" name="2-Hydroxyethylenedicarboxylate" fbc:charge="-2" />
      <species boundaryCondition="false" compartment="c" constant="false" hasOnlySubstanceUnits="false" id="M_C00065_c" name="L-Serine" fbc:charge="0" />
      <species boundaryCondition="false" compartment="c" constant="false" hasOnlySubstanceUnits="false" id="M_C00084_c" name="Acetaldehyde" fbc:charge="0" />
      <species boundaryCondition="false" compartment="c" constant="false" hasOnlySubstanceUnits="false" id="M_C00083_c" name="Malonyl-CoA" fbc:charge="-5" />
      <species boundaryCondition="false" compartment="c" constant="false" hasOnlySubstanceUnits="false" id="M_C00024_c" name="Acetyl-CoA" fbc:charge="-4" />
      <species boundaryCondition="false" compartment="c" constant="false" hasOnlySubstanceUnits="false" id="M_C05993_c" name="Acetyl adenylate" fbc:charge="-1" />
      <species boundaryCondition="false" compartment="m" constant="false" hasOnlySubstanceUnits="false" id="M_C05993_m" name="Acetyl adenylate" fbc:charge="-1" />
      <species boundaryCondition="false" compartment="m" constant="false" hasOnlySubstanceUnits="false" id="M_C00020_m" name="AMP" fbc:charge="-2" />
      <species boundaryCondition="false" compartment="c" constant="false" hasOnlySubstanceUnits="false" id="M_C00332_c" name="Acetoacetyl-CoA" fbc:charge="-4" />
      <species boundaryCondition="false" compartment="m" constant="false" hasOnlySubstanceUnits="false" id="M_C00332_m" name="Acetoacetyl-CoA" fbc:charge="-4" />
      <species boundaryCondition="false" compartment="p" constant="false" hasOnlySubstanceUnits="false" id="M_C00332_p" name="Acetoacetyl-CoA" fbc:charge="-4" />
      <species boundaryCondition="false" compartment="x" constant="false" hasOnlySubstanceUnits="false" id="M_C00024_x" name="Acetyl-CoA" fbc:charge="-4" />
      <species boundaryCondition="false" compartment="x" constant="false" hasOnlySubstanceUnits="false" id="M_C00010_x" name="CoA" fbc:charge="-4" />
      <species boundaryCondition="false" compartment="x" constant="false" hasOnlySubstanceUnits="false" id="M_C00332_x" name="Acetoacetyl-CoA" fbc:charge="-4" />
      <species boundaryCondition="false" compartment="c" constant="false" hasOnlySubstanceUnits="false" id="M_C00025_c" name="L-Glutamate" fbc:charge="-1" />
      <species boundaryCondition="false" compartment="c" constant="false" hasOnlySubstanceUnits="false" id="M_C03287_c" name="L-Glutamyl 5-phosphate" fbc:charge="-2" />
      <species boundaryCondition="false" compartment="p" constant="false" hasOnlySubstanceUnits="false" id="M_C03287_p" name="L-Glutamyl 5-phosphate" fbc:charge="-2" />
      <species boundaryCondition="false" compartment="c" constant="false" hasOnlySubstanceUnits="false" id="M_C00026_c" name="2-Oxoglutarate" fbc:charge="-2" />
      <species boundaryCondition="false" compartment="m" constant="false" hasOnlySubstanceUnits="false" id="M_C00025_m" name="L-Glutamate" fbc:charge="-1" />
      <species boundaryCondition="false" compartment="m" constant="false" hasOnlySubstanceUnits="false" id="M_C00026_m" name="2-Oxoglutarate" fbc:charge="-2" />
      <species boundaryCondition="false" compartment="m" constant="false" hasOnlySubstanceUnits="false" id="M_C00014_m" name="NH3" fbc:charge="1" />
      <species boundaryCondition="false" compartment="c" constant="false" hasOnlySubstanceUnits="false" id="M_C01165_c" name="L-Glutamate 5-semialdehyde" fbc:charge="0" />
      <species boundaryCondition="false" compartment="m" constant="false" hasOnlySubstanceUnits="false" id="M_C00006_m" name="NADP+" fbc:charge="-3" />
      <species boundaryCondition="false" compartment="m" constant="false" hasOnlySubstanceUnits="false" id="M_C00005_m" name="NADPH" fbc:charge="-4" />
      <species boundaryCondition="false" compartment="c" constant="false" hasOnlySubstanceUnits="false" id="M_C01879_c" name="5-Oxoproline" fbc:charge="-1" />
      <species boundaryCondition="false" compartment="m" constant="false" hasOnlySubstanceUnits="false" id="M_C00002_m" name="ATP" fbc:charge="-3" />
      <species boundaryCondition="false" compartment="m" constant="false" hasOnlySubstanceUnits="false" id="M_C00008_m" name="ADP" fbc:charge="-3" />
      <species boundaryCondition="false" compartment="m" constant="false" hasOnlySubstanceUnits="false" id="M_C00009_m" name="Orthophosphate" fbc:charge="-2" />
      <species boundaryCondition="false" compartment="m" constant="false" hasOnlySubstanceUnits="false" id="M_C00064_m" name="L-Glutamine" fbc:charge="0" />
      <species boundaryCondition="false" compartment="p" constant="false" hasOnlySubstanceUnits="false" id="M_C00014_p" name="NH3" fbc:charge="1" />
      <species boundaryCondition="false" compartment="c" constant="false" hasOnlySubstanceUnits="false" id="M_C00064_c" name="L-Glutamine" fbc:charge="0" />
      <species boundaryCondition="false" compartment="c" constant="false" hasOnlySubstanceUnits="false" id="M_C00857_c" name="Deamino-NAD+" fbc:charge="-2" />
      <species boundaryCondition="false" compartment="c" constant="false" hasOnlySubstanceUnits="false" id="M_C00041_c" name="L-Alanine" fbc:charge="0" />
      <species boundaryCondition="false" compartment="p" constant="false" hasOnlySubstanceUnits="false" id="M_C00041_p" name="L-Alanine" fbc:charge="0" />
      <species boundaryCondition="false" compartment="c" constant="false" hasOnlySubstanceUnits="false" id="M_C00624_c" name="N-Acetyl-L-glutamate" fbc:charge="-2" />
      <species boundaryCondition="false" compartment="c" constant="false" hasOnlySubstanceUnits="false" id="M_C00217_c" name="D-Glutamate" fbc:charge="-1" />
      <species boundaryCondition="false" compartment="c" constant="false" hasOnlySubstanceUnits="false" id="M_C00334_c" name="4-Aminobutanoate" fbc:charge="0" />
      <species boundaryCondition="false" compartment="c" constant="false" hasOnlySubstanceUnits="false" id="M_C00433_c" name="2,5-Dioxopentanoate" fbc:charge="0" />
      <species boundaryCondition="false" compartment="c" constant="false" hasOnlySubstanceUnits="false" id="M_C00311_c" name="Isocitrate" fbc:charge="-3" />
      <species boundaryCondition="false" compartment="m" constant="false" hasOnlySubstanceUnits="false" id="M_C00311_m" name="Isocitrate" fbc:charge="-3" />
      <species boundaryCondition="false" compartment="p" constant="false" hasOnlySubstanceUnits="false" id="M_C00311_p" name="Isocitrate" fbc:charge="-3" />
      <species boundaryCondition="false" compartment="x" constant="false" hasOnlySubstanceUnits="false" id="M_C00311_x" name="Isocitrate" fbc:charge="-3" />
      <species boundaryCondition="false" compartment="x" constant="false" hasOnlySubstanceUnits="false" id="M_C00006_x" name="NADP+" fbc:charge="-3" />
      <species boundaryCondition="false" compartment="x" constant="false" hasOnlySubstanceUnits="false" id="M_C00026_x" name="2-Oxoglutarate" fbc:charge="-2" />
      <species boundaryCondition="false" compartment="x" constant="false" hasOnlySubstanceUnits="false" id="M_C00011_x" name="CO2" fbc:charge="0" />
      <species boundaryCondition="false" compartment="x" constant="false" hasOnlySubstanceUnits="false" id="M_C00005_x" name="NADPH" fbc:charge="-4" />
      <species boundaryCondition="false" compartment="c" constant="false" hasOnlySubstanceUnits="false" id="M_C05379_c" name="Oxalosuccinate" fbc:charge="-3" />
      <species boundaryCondition="false" compartment="c" constant="false" hasOnlySubstanceUnits="false" id="M_C00232_c" name="Succinate semialdehyde" fbc:charge="-1" />
      <species boundaryCondition="false" compartment="c" constant="false" hasOnlySubstanceUnits="false" id="M_C00704_c" name="O2.-" fbc:charge="0" />
      <species boundaryCondition="false" compartment="c" constant="false" hasOnlySubstanceUnits="false" id="M_C00647_c" name="Pyridoxamine phosphate" fbc:charge="-1" />
      <species boundaryCondition="false" compartment="c" constant="false" hasOnlySubstanceUnits="false" id="M_C00627_c" name="Pyridoxine phosphate" fbc:charge="-2" />
      <species boundaryCondition="false" compartment="p" constant="false" hasOnlySubstanceUnits="false" id="M_C00028_p" name="Hydrogen-acceptor" fbc:charge="1" />
      <species boundaryCondition="false" compartment="p" constant="false" hasOnlySubstanceUnits="false" id="M_C00030_p" name="Hydrogen-donor" fbc:charge="0" />
      <species boundaryCondition="false" compartment="c" constant="false" hasOnlySubstanceUnits="false" id="M_C00028_c" name="Hydrogen-acceptor" fbc:charge="1" />
      <species boundaryCondition="false" compartment="c" constant="false" hasOnlySubstanceUnits="false" id="M_C00030_c" name="Hydrogen-donor" fbc:charge="0" />
      <species boundaryCondition="false" compartment="c" constant="false" hasOnlySubstanceUnits="false" id="M_C00029_c" name="UDP-glucose" fbc:charge="-2" />
      <species boundaryCondition="false" compartment="c" constant="false" hasOnlySubstanceUnits="false" id="M_C00167_c" name="UDP-glucuronate" fbc:charge="-3" />
      <species boundaryCondition="false" compartment="c" constant="false" hasOnlySubstanceUnits="false" id="M_C00103_c" name="D-Glucose 1-phosphate" fbc:charge="-2" />
      <species boundaryCondition="false" compartment="c" constant="false" hasOnlySubstanceUnits="false" id="M_C00052_c" name="UDP-D-galactose" fbc:charge="-2" />
      <species boundaryCondition="false" compartment="c" constant="false" hasOnlySubstanceUnits="false" id="M_C04089_c" name="UDP-4-dehydro-6-deoxy-D-glucose" fbc:charge="-2" />
      <species boundaryCondition="false" compartment="c" constant="false" hasOnlySubstanceUnits="false" id="M_C00198_c" name="D-Glucono-1,5-lactone" fbc:charge="0" />
      <species boundaryCondition="false" compartment="c" constant="false" hasOnlySubstanceUnits="false" id="M_C02191_c" name="Protoporphyrin" fbc:charge="-2" />
      <species boundaryCondition="false" compartment="c" constant="false" hasOnlySubstanceUnits="false" id="M_C14818_c" name="Fe2+" fbc:charge="2" />
      <species boundaryCondition="false" compartment="c" constant="false" hasOnlySubstanceUnits="false" id="M_C00032_c" name="Heme" fbc:charge="-2" />
      <species boundaryCondition="false" compartment="m" constant="false" hasOnlySubstanceUnits="false" id="M_C00033_m" name="Acetate" fbc:charge="-1" />
      <species boundaryCondition="false" compartment="m" constant="false" hasOnlySubstanceUnits="false" id="M_C00013_m" name="Diphosphate" fbc:charge="-3" />
      <species boundaryCondition="false" compartment="c" constant="false" hasOnlySubstanceUnits="false" id="M_C00033_c" name="Acetate" fbc:charge="-1" />
      <species boundaryCondition="false" compartment="c" constant="false" hasOnlySubstanceUnits="false" id="M_C00035_c" name="GDP" fbc:charge="-3" />
      <species boundaryCondition="false" compartment="c" constant="false" hasOnlySubstanceUnits="false" id="M_C00144_c" name="GMP" fbc:charge="-2" />
      <species boundaryCondition="false" compartment="c" constant="false" hasOnlySubstanceUnits="false" id="M_C00036_c" name="Oxaloacetate" fbc:charge="-2" />
      <species boundaryCondition="false" compartment="c" constant="false" hasOnlySubstanceUnits="false" id="M_C00209_c" name="Oxalate" fbc:charge="-2" />
      <species boundaryCondition="false" compartment="m" constant="false" hasOnlySubstanceUnits="false" id="M_C00149_m" name="(S)-Malate" fbc:charge="-2" />
      <species boundaryCondition="false" compartment="m" constant="false" hasOnlySubstanceUnits="false" id="M_C00036_m" name="Oxaloacetate" fbc:charge="-2" />
      <species boundaryCondition="false" compartment="p" constant="false" hasOnlySubstanceUnits="false" id="M_C00036_p" name="Oxaloacetate" fbc:charge="-2" />
      <species boundaryCondition="false" compartment="x" constant="false" hasOnlySubstanceUnits="false" id="M_C00149_x" name="(S)-Malate" fbc:charge="-2" />
      <species boundaryCondition="false" compartment="x" constant="false" hasOnlySubstanceUnits="false" id="M_C00003_x" name="NAD+" fbc:charge="-1" />
      <species boundaryCondition="false" compartment="x" constant="false" hasOnlySubstanceUnits="false" id="M_C00036_x" name="Oxaloacetate" fbc:charge="-2" />
      <species boundaryCondition="false" compartment="x" constant="false" hasOnlySubstanceUnits="false" id="M_C00004_x" name="NADH" fbc:charge="-2" />
      <species boundaryCondition="false" compartment="x" constant="false" hasOnlySubstanceUnits="false" id="M_C00080_x" name="H+" fbc:charge="0" />
      <species boundaryCondition="false" compartment="m" constant="false" hasOnlySubstanceUnits="false" id="M_C00158_m" name="Citrate" fbc:charge="-3" />
      <species boundaryCondition="false" compartment="x" constant="false" hasOnlySubstanceUnits="false" id="M_C00158_x" name="Citrate" fbc:charge="-3" />
      <species boundaryCondition="false" compartment="c" constant="false" hasOnlySubstanceUnits="false" id="M_C00158_c" name="Citrate" fbc:charge="-3" />
      <species boundaryCondition="false" compartment="c" constant="false" hasOnlySubstanceUnits="false" id="M_C00049_c" name="L-Aspartate" fbc:charge="-1" />
      <species boundaryCondition="false" compartment="m" constant="false" hasOnlySubstanceUnits="false" id="M_C00049_m" name="L-Aspartate" fbc:charge="-1" />
      <species boundaryCondition="false" compartment="p" constant="false" hasOnlySubstanceUnits="false" id="M_C00049_p" name="L-Aspartate" fbc:charge="-1" />
      <species boundaryCondition="false" compartment="c" constant="false" hasOnlySubstanceUnits="false" id="M_C00048_c" name="Glyoxylate" fbc:charge="-1" />
      <species boundaryCondition="false" compartment="c" constant="false" hasOnlySubstanceUnits="false" id="M_C00037_c" name="Glycine" fbc:charge="0" />
      <species boundaryCondition="false" compartment="c" constant="false" hasOnlySubstanceUnits="false" id="M_C00213_c" name="Sarcosine" fbc:charge="0" />
      <species boundaryCondition="false" compartment="c" constant="false" hasOnlySubstanceUnits="false" id="M_C03508_c" name="L-2-Amino-3-oxobutanoic acid" fbc:charge="0" />
      <species boundaryCondition="false" compartment="x" constant="false" hasOnlySubstanceUnits="false" id="M_C00037_x" name="Glycine" fbc:charge="0" />
      <species boundaryCondition="false" compartment="x" constant="false" hasOnlySubstanceUnits="false" id="M_C00048_x" name="Glyoxylate" fbc:charge="-1" />
      <species boundaryCondition="false" compartment="x" constant="false" hasOnlySubstanceUnits="false" id="M_C00025_x" name="L-Glutamate" fbc:charge="-1" />
      <species boundaryCondition="false" compartment="c" constant="false" hasOnlySubstanceUnits="false" id="M_C04256_c" name="N-Acetyl-D-glucosamine 1-phosphate" fbc:charge="0" />
      <species boundaryCondition="false" compartment="c" constant="false" hasOnlySubstanceUnits="false" id="M_C00043_c" name="UDP-N-acetyl-D-glucosamine" fbc:charge="-2" />
      <species boundaryCondition="false" compartment="c" constant="false" hasOnlySubstanceUnits="false" id="M_C04501_c" name="N-Acetyl-alpha-D-glucosamine 1-phosphate" fbc:charge="-2" />
      <species boundaryCondition="false" compartment="c" constant="false" hasOnlySubstanceUnits="false" id="M_C00044_c" name="GTP" fbc:charge="-4" />
      <species boundaryCondition="false" compartment="c" constant="false" hasOnlySubstanceUnits="false" id="M_C01304_c" name="2,5-Diamino-6-(5'-phosphoribosylamino)-4-pyrimidineone" fbc:charge="-2" />
      <species boundaryCondition="false" compartment="c" constant="false" hasOnlySubstanceUnits="false" id="M_C05922_c" name="Formamidopyrimidine nucleoside triphosphate" fbc:charge="-3" />
      <species boundaryCondition="false" compartment="c" constant="false" hasOnlySubstanceUnits="false" id="M_C00042_c" name="Succinate" fbc:charge="-2" />
      <species boundaryCondition="false" compartment="c" constant="false" hasOnlySubstanceUnits="false" id="M_C00091_c" name="Succinyl-CoA" fbc:charge="-5" />
      <species boundaryCondition="false" compartment="c" constant="false" hasOnlySubstanceUnits="false" id="M_C00047_c" name="L-Lysine" fbc:charge="1" />
      <species boundaryCondition="false" compartment="c" constant="false" hasOnlySubstanceUnits="false" id="M_C04092_c" name="delta1-Piperideine-2-carboxylate" fbc:charge="-1" />
      <species boundaryCondition="false" compartment="c" constant="false" hasOnlySubstanceUnits="false" id="M_C00680_c" name="meso-2,6-Diaminoheptanedioate" fbc:charge="0" />
      <species boundaryCondition="false" compartment="c" constant="false" hasOnlySubstanceUnits="false" id="M_C00408_c" name="L-Pipecolate" fbc:charge="0" />
      <species boundaryCondition="false" compartment="x" constant="false" hasOnlySubstanceUnits="false" id="M_C00160_x" name="Glycolate" fbc:charge="-1" />
      <species boundaryCondition="false" compartment="c" constant="false" hasOnlySubstanceUnits="false" id="M_C00160_c" name="Glycolate" fbc:charge="-1" />
      <species boundaryCondition="false" compartment="x" constant="false" hasOnlySubstanceUnits="false" id="M_C00042_x" name="Succinate" fbc:charge="-2" />
      <species boundaryCondition="false" compartment="c" constant="false" hasOnlySubstanceUnits="false" id="M_C03082_c" name="4-Phospho-L-aspartate" fbc:charge="-2" />
      <species boundaryCondition="false" compartment="c" constant="false" hasOnlySubstanceUnits="false" id="M_C05840_c" name="Iminoaspartate" fbc:charge="-2" />
      <species boundaryCondition="false" compartment="c" constant="false" hasOnlySubstanceUnits="false" id="M_C00152_c" name="L-Asparagine" fbc:charge="0" />
      <species boundaryCondition="false" compartment="c" constant="false" hasOnlySubstanceUnits="false" id="M_C02512_c" name="3-Cyano-L-alanine" fbc:charge="0" />
      <species boundaryCondition="false" compartment="c" constant="false" hasOnlySubstanceUnits="false" id="M_C00099_c" name="beta-Alanine" fbc:charge="0" />
      <species boundaryCondition="false" compartment="c" constant="false" hasOnlySubstanceUnits="false" id="M_C00161_c" name="2-Oxo acid" fbc:charge="-1" />
      <species boundaryCondition="false" compartment="c" constant="false" hasOnlySubstanceUnits="false" id="M_C05167_c" name="alpha-Amino acid" fbc:charge="0" />
      <species boundaryCondition="false" compartment="c" constant="false" hasOnlySubstanceUnits="false" id="M_C00051_c" name="Glutathione" fbc:charge="-1" />
      <species boundaryCondition="false" compartment="c" constant="false" hasOnlySubstanceUnits="false" id="M_C01419_c" name="Cys-Gly" fbc:charge="0" />
      <species boundaryCondition="false" compartment="c" constant="false" hasOnlySubstanceUnits="false" id="M_C00669_c" name="gamma-L-Glutamyl-L-cysteine" fbc:charge="-1" />
      <species boundaryCondition="false" compartment="c" constant="false" hasOnlySubstanceUnits="false" id="M_C00446_c" name="alpha-D-Galactose 1-phosphate" fbc:charge="-2" />
      <species boundaryCondition="false" compartment="c" constant="false" hasOnlySubstanceUnits="false" id="M_C00053_c" name="3'-Phosphoadenylyl sulfate" fbc:charge="-4" />
      <species boundaryCondition="false" compartment="c" constant="false" hasOnlySubstanceUnits="false" id="M_C00224_c" name="Adenylyl sulfate" fbc:charge="-2" />
      <species boundaryCondition="false" compartment="c" constant="false" hasOnlySubstanceUnits="false" id="M_C00055_c" name="CMP" fbc:charge="-2" />
      <species boundaryCondition="false" compartment="c" constant="false" hasOnlySubstanceUnits="false" id="M_C00475_c" name="Cytidine" fbc:charge="0" />
      <species boundaryCondition="false" compartment="c" constant="false" hasOnlySubstanceUnits="false" id="M_C00112_c" name="CDP" fbc:charge="-3" />
      <species boundaryCondition="false" compartment="x" constant="false" hasOnlySubstanceUnits="false" id="M_C00058_x" name="Formate" fbc:charge="-1" />
      <species boundaryCondition="false" compartment="c" constant="false" hasOnlySubstanceUnits="false" id="M_C01044_c" name="N-Formyl-L-aspartate" fbc:charge="-2" />
      <species boundaryCondition="false" compartment="c" constant="false" hasOnlySubstanceUnits="false" id="M_C01031_c" name="S-Formylglutathione" fbc:charge="-1" />
      <species boundaryCondition="false" compartment="c" constant="false" hasOnlySubstanceUnits="false" id="M_C00059_c" name="Sulfate" fbc:charge="-2" />
      <species boundaryCondition="false" compartment="c" constant="false" hasOnlySubstanceUnits="false" id="M_C00094_c" name="Sulfite" fbc:charge="-1" />
      <species boundaryCondition="false" compartment="c" constant="false" hasOnlySubstanceUnits="false" id="M_C00071_c" name="Aldehyde" fbc:charge="0" />
      <species boundaryCondition="false" compartment="c" constant="false" hasOnlySubstanceUnits="false" id="M_C00060_c" name="Carboxylate" fbc:charge="-1" />
      <species boundaryCondition="false" compartment="c" constant="false" hasOnlySubstanceUnits="false" id="M_C00726_c" name="Nitrile" fbc:charge="0" />
      <species boundaryCondition="false" compartment="c" constant="false" hasOnlySubstanceUnits="false" id="M_C00062_c" name="L-Arginine" fbc:charge="1" />
      <species boundaryCondition="false" compartment="c" constant="false" hasOnlySubstanceUnits="false" id="M_C00077_c" name="L-Ornithine" fbc:charge="1" />
      <species boundaryCondition="false" compartment="c" constant="false" hasOnlySubstanceUnits="false" id="M_C05933_c" name="N-(omega)-Hydroxyarginine" fbc:charge="1" />
      <species boundaryCondition="false" compartment="c" constant="false" hasOnlySubstanceUnits="false" id="M_C00179_c" name="Agmatine" fbc:charge="2" />
      <species boundaryCondition="false" compartment="c" constant="false" hasOnlySubstanceUnits="false" id="M_C00063_c" name="CTP" fbc:charge="-4" />
      <species boundaryCondition="false" compartment="m" constant="false" hasOnlySubstanceUnits="false" id="M_C00169_m" name="Carbamoyl phosphate" fbc:charge="-2" />
      <species boundaryCondition="false" compartment="c" constant="false" hasOnlySubstanceUnits="false" id="M_C01005_c" name="O-Phospho-L-serine" fbc:charge="-3" />
      <species boundaryCondition="false" compartment="c" constant="false" hasOnlySubstanceUnits="false" id="M_C00168_c" name="Hydroxypyruvate" fbc:charge="-1" />
      <species boundaryCondition="false" compartment="c" constant="false" hasOnlySubstanceUnits="false" id="M_C00979_c" name="O-Acetyl-L-serine" fbc:charge="0" />
      <species boundaryCondition="false" compartment="x" constant="false" hasOnlySubstanceUnits="false" id="M_C00065_x" name="L-Serine" fbc:charge="0" />
      <species boundaryCondition="false" compartment="x" constant="false" hasOnlySubstanceUnits="false" id="M_C00168_x" name="Hydroxypyruvate" fbc:charge="-1" />
      <species boundaryCondition="false" compartment="m" constant="false" hasOnlySubstanceUnits="false" id="M_C00019_m" name="S-Adenosyl-L-methionine" fbc:charge="1" />
      <species boundaryCondition="false" compartment="m" constant="false" hasOnlySubstanceUnits="false" id="M_C01977_m" name="tRNA guanine" fbc:charge="-4" />
      <species boundaryCondition="false" compartment="m" constant="false" hasOnlySubstanceUnits="false" id="M_C00021_m" name="S-Adenosyl-L-homocysteine" fbc:charge="0" />
      <species boundaryCondition="false" compartment="m" constant="false" hasOnlySubstanceUnits="false" id="M_C04158_m" name="tRNA containing N2-methylguanine" fbc:charge="0" />
      <species boundaryCondition="false" compartment="c" constant="false" hasOnlySubstanceUnits="false" id="M_C00132_c" name="Methanol" fbc:charge="0" />
      <species boundaryCondition="false" compartment="c" constant="false" hasOnlySubstanceUnits="false" id="M_C00067_c" name="Formaldehyde" fbc:charge="0" />
      <species boundaryCondition="false" compartment="c" constant="false" hasOnlySubstanceUnits="false" id="M_C01081_c" name="Thiamin monophosphate" fbc:charge="-1" />
      <species boundaryCondition="false" compartment="c" constant="false" hasOnlySubstanceUnits="false" id="M_C00378_c" name="Thiamine" fbc:charge="1" />
      <species boundaryCondition="false" compartment="m" constant="false" hasOnlySubstanceUnits="false" id="M_C00068_m" name="Thiamin diphosphate" fbc:charge="-2" />
      <species boundaryCondition="false" compartment="m" constant="false" hasOnlySubstanceUnits="false" id="M_C05381_m" name="3-Carboxy-1-hydroxypropyl-ThPP" fbc:charge="-3" />
      <species boundaryCondition="false" compartment="c" constant="false" hasOnlySubstanceUnits="false" id="M_C00162_c" name="Fatty acid" fbc:charge="-1" />
      <species boundaryCondition="false" compartment="c" constant="false" hasOnlySubstanceUnits="false" id="M_C01115_c" name="L-Galactono-1,4-lactone" fbc:charge="0" />
      <species boundaryCondition="false" compartment="m" constant="false" hasOnlySubstanceUnits="false" id="M_C00072_m" name="Ascorbate" fbc:charge="-1" />
      <species boundaryCondition="false" compartment="m" constant="false" hasOnlySubstanceUnits="false" id="M_C00027_m" name="H2O2" fbc:charge="0" />
      <species boundaryCondition="false" compartment="m" constant="false" hasOnlySubstanceUnits="false" id="M_C05422_m" name="Dehydroascorbate" fbc:charge="-1" />
      <species boundaryCondition="false" compartment="c" constant="false" hasOnlySubstanceUnits="false" id="M_C00631_c" name="2-Phospho-D-glycerate" fbc:charge="-3" />
      <species boundaryCondition="false" compartment="c" constant="false" hasOnlySubstanceUnits="false" id="M_C00437_c" name="N-Acetylornithine" fbc:charge="0" />
      <species boundaryCondition="false" compartment="c" constant="false" hasOnlySubstanceUnits="false" id="M_C00134_c" name="Putrescine" fbc:charge="2" />
      <species boundaryCondition="false" compartment="c" constant="false" hasOnlySubstanceUnits="false" id="M_C00078_c" name="L-Tryptophan" fbc:charge="0" />
      <species boundaryCondition="false" compartment="c" constant="false" hasOnlySubstanceUnits="false" id="M_C00398_c" name="Tryptamine" fbc:charge="1" />
      <species boundaryCondition="false" compartment="c" constant="false" hasOnlySubstanceUnits="false" id="M_C00079_c" name="L-Phenylalanine" fbc:charge="0" />
      <species boundaryCondition="false" compartment="c" constant="false" hasOnlySubstanceUnits="false" id="M_C02505_c" name="2-Phenylacetamide" fbc:charge="0" />
      <species boundaryCondition="false" compartment="c" constant="false" hasOnlySubstanceUnits="false" id="M_C00166_c" name="Phenylpyruvate" fbc:charge="-1" />
      <species boundaryCondition="false" compartment="c" constant="false" hasOnlySubstanceUnits="false" id="M_C00423_c" name="trans-Cinnamate" fbc:charge="-1" />
      <species boundaryCondition="false" compartment="c" constant="false" hasOnlySubstanceUnits="false" id="M_C05332_c" name="Phenethylamine" fbc:charge="1" />
      <species boundaryCondition="false" compartment="c" constant="false" hasOnlySubstanceUnits="false" id="M_C00448_c" name="trans,trans-Farnesyl diphosphate" fbc:charge="-3" />
      <species boundaryCondition="false" compartment="c" constant="false" hasOnlySubstanceUnits="false" id="M_C03428_c" name="Presqualene diphosphate" fbc:charge="-3" />
      <species boundaryCondition="false" compartment="c" constant="false" hasOnlySubstanceUnits="false" id="M_C00186_c" name="(S)-Lactate" fbc:charge="-1" />
      <species boundaryCondition="false" compartment="c" constant="false" hasOnlySubstanceUnits="false" id="M_C00222_c" name="3-Oxopropanoate" fbc:charge="-1" />
      <species boundaryCondition="false" compartment="c" constant="false" hasOnlySubstanceUnits="false" id="M_C03912_c" name="(S)-1-Pyrroline-5-carboxylate" fbc:charge="-1" />
      <species boundaryCondition="false" compartment="c" constant="false" hasOnlySubstanceUnits="false" id="M_C00449_c" name="N6-(L-1,3-Dicarboxypropyl)-L-lysine" fbc:charge="0" />
      <species boundaryCondition="false" compartment="p" constant="false" hasOnlySubstanceUnits="false" id="M_C00160_p" name="Glycolate" fbc:charge="-1" />
      <species boundaryCondition="false" compartment="p" constant="false" hasOnlySubstanceUnits="false" id="M_C00048_p" name="Glyoxylate" fbc:charge="-1" />
      <species boundaryCondition="false" compartment="c" constant="false" hasOnlySubstanceUnits="false" id="M_C00081_c" name="ITP" fbc:charge="-4" />
      <species boundaryCondition="false" compartment="c" constant="false" hasOnlySubstanceUnits="false" id="M_C00104_c" name="IDP" fbc:charge="-3" />
      <species boundaryCondition="false" compartment="c" constant="false" hasOnlySubstanceUnits="false" id="M_C01179_c" name="3-(4-Hydroxyphenyl)pyruvate" fbc:charge="-1" />
      <species boundaryCondition="false" compartment="c" constant="false" hasOnlySubstanceUnits="false" id="M_C00483_c" name="Tyramine" fbc:charge="1" />
      <species boundaryCondition="false" compartment="p" constant="false" hasOnlySubstanceUnits="false" id="M_C00082_p" name="L-Tyrosine" fbc:charge="0" />
      <species boundaryCondition="false" compartment="p" constant="false" hasOnlySubstanceUnits="false" id="M_C00483_p" name="Tyramine" fbc:charge="1" />
      <species boundaryCondition="false" compartment="c" constant="false" hasOnlySubstanceUnits="false" id="M_C00811_c" name="4-Coumarate" fbc:charge="-1" />
      <species boundaryCondition="false" compartment="p" constant="false" hasOnlySubstanceUnits="false" id="M_C00083_p" name="Malonyl-CoA" fbc:charge="-5" />
      <species boundaryCondition="false" compartment="c" constant="false" hasOnlySubstanceUnits="false" id="M_C00085_c" name="D-Fructose 6-phosphate" fbc:charge="-2" />
      <species boundaryCondition="false" compartment="c" constant="false" hasOnlySubstanceUnits="false" id="M_C00354_c" name="D-Fructose 1,6-bisphosphate" fbc:charge="-4" />
      <species boundaryCondition="false" compartment="c" constant="false" hasOnlySubstanceUnits="false" id="M_C00095_c" name="D-Fructose" fbc:charge="0" />
      <species boundaryCondition="false" compartment="c" constant="false" hasOnlySubstanceUnits="false" id="M_C00279_c" name="D-Erythrose 4-phosphate" fbc:charge="-2" />
      <species boundaryCondition="false" compartment="p" constant="false" hasOnlySubstanceUnits="false" id="M_C00354_p" name="D-Fructose 1,6-bisphosphate" fbc:charge="-4" />
      <species boundaryCondition="false" compartment="p" constant="false" hasOnlySubstanceUnits="false" id="M_C00085_p" name="D-Fructose 6-phosphate" fbc:charge="-2" />
      <species boundaryCondition="false" compartment="c" constant="false" hasOnlySubstanceUnits="false" id="M_C00665_c" name="beta-D-Fructose 2,6-bisphosphate" fbc:charge="-4" />
      <species boundaryCondition="false" compartment="c" constant="false" hasOnlySubstanceUnits="false" id="M_C02591_c" name="Sucrose 6-phosphate" fbc:charge="-2" />
      <species boundaryCondition="false" compartment="c" constant="false" hasOnlySubstanceUnits="false" id="M_C00092_c" name="D-Glucose 6-phosphate" fbc:charge="-2" />
      <species boundaryCondition="false" compartment="c" constant="false" hasOnlySubstanceUnits="false" id="M_C00603_c" name="(-)-Ureidoglycolate" fbc:charge="-1" />
      <species boundaryCondition="false" compartment="c" constant="false" hasOnlySubstanceUnits="false" id="M_C00097_c" name="L-Cysteine" fbc:charge="0" />
      <species boundaryCondition="false" compartment="c" constant="false" hasOnlySubstanceUnits="false" id="M_C00283_c" name="Hydrogen sulfide" fbc:charge="-1" />
      <species boundaryCondition="false" compartment="c" constant="false" hasOnlySubstanceUnits="false" id="M_C00533_c" name="Nitric oxide" fbc:charge="0" />
      <species boundaryCondition="false" compartment="c" constant="false" hasOnlySubstanceUnits="false" id="M_C00088_c" name="Nitrite" fbc:charge="-1" />
      <species boundaryCondition="false" compartment="p" constant="false" hasOnlySubstanceUnits="false" id="M_C00088_p" name="Nitrite" fbc:charge="-1" />
      <species boundaryCondition="false" compartment="c" constant="false" hasOnlySubstanceUnits="false" id="M_C00244_c" name="Nitrate" fbc:charge="-1" />
      <species boundaryCondition="false" compartment="c" constant="false" hasOnlySubstanceUnits="false" id="M_C00089_c" name="Sucrose" fbc:charge="0" />
      <species boundaryCondition="false" compartment="c" constant="false" hasOnlySubstanceUnits="false" id="M_C06321_c" name="1,6-Dihydroxy-cis-2,4-cyclohexadiene-1-carboxylic acid" fbc:charge="-1" />
      <species boundaryCondition="false" compartment="c" constant="false" hasOnlySubstanceUnits="false" id="M_C00090_c" name="Catechol" fbc:charge="0" />
      <species boundaryCondition="false" compartment="c" constant="false" hasOnlySubstanceUnits="false" id="M_C00805_c" name="Salicylate" fbc:charge="-1" />
      <species boundaryCondition="false" compartment="p" constant="false" hasOnlySubstanceUnits="false" id="M_C00805_p" name="Salicylate" fbc:charge="-1" />
      <species boundaryCondition="false" compartment="p" constant="false" hasOnlySubstanceUnits="false" id="M_C00090_p" name="Catechol" fbc:charge="0" />
      <species boundaryCondition="false" compartment="c" constant="false" hasOnlySubstanceUnits="false" id="M_C02232_c" name="3-Oxoadipyl-CoA" fbc:charge="-5" />
      <species boundaryCondition="false" compartment="c" constant="false" hasOnlySubstanceUnits="false" id="M_C01213_c" name="(R)-Methylmalonyl-CoA" fbc:charge="-5" />
      <species boundaryCondition="false" compartment="c" constant="false" hasOnlySubstanceUnits="false" id="M_C01236_c" name="D-Glucono-1,5-lactone 6-phosphate" fbc:charge="-2" />
      <species boundaryCondition="false" compartment="c" constant="false" hasOnlySubstanceUnits="false" id="M_C00689_c" name="alpha,alpha'-Trehalose 6-phosphate" fbc:charge="-2" />
      <species boundaryCondition="false" compartment="c" constant="false" hasOnlySubstanceUnits="false" id="M_C01177_c" name="Inositol 1-phosphate" fbc:charge="-2" />
      <species boundaryCondition="false" compartment="c" constant="false" hasOnlySubstanceUnits="false" id="M_C00093_c" name="sn-Glycerol 3-phosphate" fbc:charge="-2" />
      <species boundaryCondition="false" compartment="c" constant="false" hasOnlySubstanceUnits="false" id="M_C00118_c" name="D-Glyceraldehyde 3-phosphate" fbc:charge="-2" />
      <species boundaryCondition="false" compartment="c" constant="false" hasOnlySubstanceUnits="false" id="M_C00111_c" name="Glycerone phosphate" fbc:charge="-2" />
      <species boundaryCondition="false" compartment="c" constant="false" hasOnlySubstanceUnits="false" id="M_C00116_c" name="Glycerol" fbc:charge="0" />
      <species boundaryCondition="false" compartment="c" constant="false" hasOnlySubstanceUnits="false" id="M_C00016_c" name="FAD" fbc:charge="-2" />
      <species boundaryCondition="false" compartment="c" constant="false" hasOnlySubstanceUnits="false" id="M_C01352_c" name="FADH2" fbc:charge="-2" />
      <species boundaryCondition="false" compartment="c" constant="false" hasOnlySubstanceUnits="false" id="M_C00530_c" name="p-Benzenediol" fbc:charge="0" />
      <species boundaryCondition="false" compartment="c" constant="false" hasOnlySubstanceUnits="false" id="M_C00472_c" name="p-Benzoquinone" fbc:charge="0" />
      <species boundaryCondition="false" compartment="c" constant="false" hasOnlySubstanceUnits="false" id="M_C00087_c" name="Sulfur" fbc:charge="0" />
      <species boundaryCondition="false" compartment="c" constant="false" hasOnlySubstanceUnits="false" id="M_C00320_c" name="Thiosulfate" fbc:charge="-1" />
      <species boundaryCondition="false" compartment="c" constant="false" hasOnlySubstanceUnits="false" id="M_C05345_c" name="beta-D-Fructose 6-phosphate" fbc:charge="-2" />
      <species boundaryCondition="false" compartment="c" constant="false" hasOnlySubstanceUnits="false" id="M_C00636_c" name="D-Mannose 1-phosphate" fbc:charge="-2" />
      <species boundaryCondition="false" compartment="c" constant="false" hasOnlySubstanceUnits="false" id="M_C00096_c" name="GDP-mannose" fbc:charge="-2" />
      <species boundaryCondition="false" compartment="c" constant="false" hasOnlySubstanceUnits="false" id="M_C00464_c" name="Mannoglycan" fbc:charge="0" />
      <species boundaryCondition="false" compartment="c" constant="false" hasOnlySubstanceUnits="false" id="M_C01222_c" name="GDP-4-dehydro-6-deoxy-D-mannose" fbc:charge="-2" />
      <species boundaryCondition="false" compartment="c" constant="false" hasOnlySubstanceUnits="false" id="M_C02280_c" name="GDP-L-galactose" fbc:charge="-2" />
      <species boundaryCondition="false" compartment="c" constant="false" hasOnlySubstanceUnits="false" id="M_C00491_c" name="L-Cystine" fbc:charge="0" />
      <species boundaryCondition="false" compartment="c" constant="false" hasOnlySubstanceUnits="false" id="M_C00606_c" name="3-Sulfino-L-alanine" fbc:charge="-1" />
      <species boundaryCondition="false" compartment="c" constant="false" hasOnlySubstanceUnits="false" id="M_C00957_c" name="Mercaptopyruvate" fbc:charge="-1" />
      <species boundaryCondition="false" compartment="c" constant="false" hasOnlySubstanceUnits="false" id="M_C00302_c" name="DL-Glutamate" fbc:charge="0" />
      <species boundaryCondition="false" compartment="c" constant="false" hasOnlySubstanceUnits="false" id="M_C05665_c" name="3-Aminopropanal" fbc:charge="1" />
      <species boundaryCondition="false" compartment="c" constant="false" hasOnlySubstanceUnits="false" id="M_C02642_c" name="3-Ureidopropionate" fbc:charge="-1" />
      <species boundaryCondition="false" compartment="c" constant="false" hasOnlySubstanceUnits="false" id="M_C03722_c" name="Pyridine-2,3-dicarboxylate" fbc:charge="-2" />
      <species boundaryCondition="false" compartment="c" constant="false" hasOnlySubstanceUnits="false" id="M_C00100_c" name="Propanoyl-CoA" fbc:charge="-4" />
      <species boundaryCondition="false" compartment="c" constant="false" hasOnlySubstanceUnits="false" id="M_C00894_c" name="Propenoyl-CoA" fbc:charge="-4" />
      <species boundaryCondition="false" compartment="c" constant="false" hasOnlySubstanceUnits="false" id="M_C02876_c" name="Propanoyl phosphate" fbc:charge="-2" />
      <species boundaryCondition="false" compartment="c" constant="false" hasOnlySubstanceUnits="false" id="M_C03344_c" name="2-Methylacetoacetyl-CoA" fbc:charge="-4" />
      <species boundaryCondition="false" compartment="c" constant="false" hasOnlySubstanceUnits="false" id="M_C02630_c" name="2-Hydroxyglutarate" fbc:charge="0" />
      <species boundaryCondition="false" compartment="c" constant="false" hasOnlySubstanceUnits="false" id="M_C06002_c" name="(S)-Methylmalonate semialdehyde" fbc:charge="-1" />
      <species boundaryCondition="false" compartment="c" constant="false" hasOnlySubstanceUnits="false" id="M_C00415_c" name="Dihydrofolate" fbc:charge="-2" />
      <species boundaryCondition="false" compartment="c" constant="false" hasOnlySubstanceUnits="false" id="M_C00101_c" name="Tetrahydrofolate" fbc:charge="-2" />
      <species boundaryCondition="false" compartment="c" constant="false" hasOnlySubstanceUnits="false" id="M_C00504_c" name="Folate" fbc:charge="-2" />
      <species boundaryCondition="false" compartment="c" constant="false" hasOnlySubstanceUnits="false" id="M_C00234_c" name="10-Formyltetrahydrofolate" fbc:charge="-2" />
      <species boundaryCondition="false" compartment="c" constant="false" hasOnlySubstanceUnits="false" id="M_C00143_c" name="5,10-Methylenetetrahydrofolate" fbc:charge="-2" />
      <species boundaryCondition="false" compartment="m" constant="false" hasOnlySubstanceUnits="false" id="M_C00143_m" name="5,10-Methylenetetrahydrofolate" fbc:charge="-2" />
      <species boundaryCondition="false" compartment="m" constant="false" hasOnlySubstanceUnits="false" id="M_C00037_m" name="Glycine" fbc:charge="0" />
      <species boundaryCondition="false" compartment="m" constant="false" hasOnlySubstanceUnits="false" id="M_C00101_m" name="Tetrahydrofolate" fbc:charge="-2" />
      <species boundaryCondition="false" compartment="m" constant="false" hasOnlySubstanceUnits="false" id="M_C00065_m" name="L-Serine" fbc:charge="0" />
      <species boundaryCondition="false" compartment="c" constant="false" hasOnlySubstanceUnits="false" id="M_C00440_c" name="5-Methyltetrahydrofolate" fbc:charge="-2" />
      <species boundaryCondition="false" compartment="c" constant="false" hasOnlySubstanceUnits="false" id="M_C00498_c" name="ADP-glucose" fbc:charge="-2" />
      <species boundaryCondition="false" compartment="p" constant="false" hasOnlySubstanceUnits="false" id="M_C00103_p" name="D-Glucose 1-phosphate" fbc:charge="-2" />
      <species boundaryCondition="false" compartment="p" constant="false" hasOnlySubstanceUnits="false" id="M_C00498_p" name="ADP-glucose" fbc:charge="-2" />
      <species boundaryCondition="false" compartment="c" constant="false" hasOnlySubstanceUnits="false" id="M_C00668_c" name="alpha-D-Glucose 6-phosphate" fbc:charge="-2" />
      <species boundaryCondition="false" compartment="c" constant="false" hasOnlySubstanceUnits="false" id="M_C00299_c" name="Uridine" fbc:charge="0" />
      <species boundaryCondition="false" compartment="c" constant="false" hasOnlySubstanceUnits="false" id="M_C01103_c" name="Orotidine 5'-phosphate" fbc:charge="-3" />
      <species boundaryCondition="false" compartment="c" constant="false" hasOnlySubstanceUnits="false" id="M_C00106_c" name="Uracil" fbc:charge="0" />
      <species boundaryCondition="false" compartment="c" constant="false" hasOnlySubstanceUnits="false" id="M_C00429_c" name="5,6-Dihydrouracil" fbc:charge="0" />
      <species boundaryCondition="false" compartment="c" constant="false" hasOnlySubstanceUnits="false" id="M_C00108_c" name="Anthranilate" fbc:charge="-1" />
      <species boundaryCondition="false" compartment="c" constant="false" hasOnlySubstanceUnits="false" id="M_C02247_c" name="Anthranilyl-CoA" fbc:charge="-4" />
      <species boundaryCondition="false" compartment="c" constant="false" hasOnlySubstanceUnits="false" id="M_C00251_c" name="Chorismate" fbc:charge="-2" />
      <species boundaryCondition="false" compartment="c" constant="false" hasOnlySubstanceUnits="false" id="M_C00328_c" name="L-Kynurenine" fbc:charge="0" />
      <species boundaryCondition="false" compartment="c" constant="false" hasOnlySubstanceUnits="false" id="M_C00109_c" name="2-Oxobutanoate" fbc:charge="-1" />
      <species boundaryCondition="false" compartment="c" constant="false" hasOnlySubstanceUnits="false" id="M_C06032_c" name="D-erythro-3-Methylmalate" fbc:charge="-2" />
      <species boundaryCondition="false" compartment="c" constant="false" hasOnlySubstanceUnits="false" id="M_C01118_c" name="O-Succinyl-L-homoserine" fbc:charge="-1" />
      <species boundaryCondition="false" compartment="c" constant="false" hasOnlySubstanceUnits="false" id="M_C05984_c" name="2-Hydroxybutanoic acid" fbc:charge="-1" />
      <species boundaryCondition="false" compartment="c" constant="false" hasOnlySubstanceUnits="false" id="M_C00621_c" name="Dolichyl diphosphate" fbc:charge="-3" />
      <species boundaryCondition="false" compartment="c" constant="false" hasOnlySubstanceUnits="false" id="M_C00110_c" name="Dolichyl phosphate" fbc:charge="-2" />
      <species boundaryCondition="false" compartment="c" constant="false" hasOnlySubstanceUnits="false" id="M_C01246_c" name="Dolichyl beta-D-glucosyl phosphate" fbc:charge="-1" />
      <species boundaryCondition="false" compartment="c" constant="false" hasOnlySubstanceUnits="false" id="M_C00184_c" name="Glycerone" fbc:charge="0" />
      <species boundaryCondition="false" compartment="p" constant="false" hasOnlySubstanceUnits="false" id="M_C00118_p" name="D-Glyceraldehyde 3-phosphate" fbc:charge="-2" />
      <species boundaryCondition="false" compartment="p" constant="false" hasOnlySubstanceUnits="false" id="M_C00111_p" name="Glycerone phosphate" fbc:charge="-2" />
      <species boundaryCondition="false" compartment="c" constant="false" hasOnlySubstanceUnits="false" id="M_C00114_c" name="Choline" fbc:charge="1" />
      <species boundaryCondition="false" compartment="c" constant="false" hasOnlySubstanceUnits="false" id="M_C00588_c" name="Choline phosphate" fbc:charge="-1" />
      <species boundaryCondition="false" compartment="c" constant="false" hasOnlySubstanceUnits="false" id="M_C00670_c" name="sn-glycero-3-Phosphocholine" fbc:charge="0" />
      <species boundaryCondition="false" compartment="p" constant="false" hasOnlySubstanceUnits="false" id="M_C00670_p" name="sn-glycero-3-Phosphocholine" fbc:charge="0" />
      <species boundaryCondition="false" compartment="p" constant="false" hasOnlySubstanceUnits="false" id="M_C00114_p" name="Choline" fbc:charge="1" />
      <species boundaryCondition="false" compartment="p" constant="false" hasOnlySubstanceUnits="false" id="M_C00093_p" name="sn-Glycerol 3-phosphate" fbc:charge="-2" />
      <species boundaryCondition="false" compartment="c" constant="false" hasOnlySubstanceUnits="false" id="M_C00117_c" name="D-Ribose 5-phosphate" fbc:charge="-2" />
      <species boundaryCondition="false" compartment="c" constant="false" hasOnlySubstanceUnits="false" id="M_C01151_c" name="D-Ribose 1,5-bisphosphate" fbc:charge="-4" />
      <species boundaryCondition="false" compartment="c" constant="false" hasOnlySubstanceUnits="false" id="M_C00121_c" name="D-Ribose" fbc:charge="0" />
      <species boundaryCondition="false" compartment="c" constant="false" hasOnlySubstanceUnits="false" id="M_C00301_c" name="ADP-ribose" fbc:charge="-2" />
      <species boundaryCondition="false" compartment="p" constant="false" hasOnlySubstanceUnits="false" id="M_C00117_p" name="D-Ribose 5-phosphate" fbc:charge="-2" />
      <species boundaryCondition="false" compartment="p" constant="false" hasOnlySubstanceUnits="false" id="M_C00199_p" name="D-Ribulose 5-phosphate" fbc:charge="-2" />
      <species boundaryCondition="false" compartment="c" constant="false" hasOnlySubstanceUnits="false" id="M_C00236_c" name="3-Phospho-D-glyceroyl phosphate" fbc:charge="-4" />
      <species boundaryCondition="false" compartment="p" constant="false" hasOnlySubstanceUnits="false" id="M_C00236_p" name="3-Phospho-D-glyceroyl phosphate" fbc:charge="-4" />
      <species boundaryCondition="false" compartment="p" constant="false" hasOnlySubstanceUnits="false" id="M_C00279_p" name="D-Erythrose 4-phosphate" fbc:charge="-2" />
      <species boundaryCondition="false" compartment="p" constant="false" hasOnlySubstanceUnits="false" id="M_C00231_p" name="D-Xylulose 5-phosphate" fbc:charge="-2" />
      <species boundaryCondition="false" compartment="c" constant="false" hasOnlySubstanceUnits="false" id="M_C05378_c" name="beta-D-Fructose 1,6-bisphosphate" fbc:charge="-4" />
      <species boundaryCondition="false" compartment="c" constant="false" hasOnlySubstanceUnits="false" id="M_C02739_c" name="1-(5-Phospho-D-ribosyl)-ATP" fbc:charge="-5" />
      <species boundaryCondition="false" compartment="c" constant="false" hasOnlySubstanceUnits="false" id="M_C03090_c" name="5-Phosphoribosylamine" fbc:charge="-1" />
      <species boundaryCondition="false" compartment="c" constant="false" hasOnlySubstanceUnits="false" id="M_C04302_c" name="N-(5-Phospho-D-ribosyl)anthranilate" fbc:charge="-3" />
      <species boundaryCondition="false" compartment="c" constant="false" hasOnlySubstanceUnits="false" id="M_C01909_c" name="Dethiobiotin" fbc:charge="-1" />
      <species boundaryCondition="false" compartment="c" constant="false" hasOnlySubstanceUnits="false" id="M_C00120_c" name="Biotin" fbc:charge="-1" />
      <species boundaryCondition="false" compartment="c" constant="false" hasOnlySubstanceUnits="false" id="M_C05198_c" name="5'-Deoxyadenosine" fbc:charge="0" />
      <species boundaryCondition="false" compartment="c" constant="false" hasOnlySubstanceUnits="false" id="M_C00309_c" name="D-Ribulose" fbc:charge="0" />
      <species boundaryCondition="false" compartment="m" constant="false" hasOnlySubstanceUnits="false" id="M_C00122_m" name="Fumarate" fbc:charge="-2" />
      <species boundaryCondition="false" compartment="c" constant="false" hasOnlySubstanceUnits="false" id="M_C03406_c" name="N-(L-Arginino)succinate" fbc:charge="-1" />
      <species boundaryCondition="false" compartment="c" constant="false" hasOnlySubstanceUnits="false" id="M_C00122_c" name="Fumarate" fbc:charge="-2" />
      <species boundaryCondition="false" compartment="c" constant="false" hasOnlySubstanceUnits="false" id="M_C01384_c" name="Maleic acid" fbc:charge="-2" />
      <species boundaryCondition="false" compartment="c" constant="false" hasOnlySubstanceUnits="false" id="M_C00233_c" name="4-Methyl-2-oxopentanoate" fbc:charge="-1" />
      <species boundaryCondition="false" compartment="c" constant="false" hasOnlySubstanceUnits="false" id="M_C00123_c" name="L-Leucine" fbc:charge="0" />
      <species boundaryCondition="false" compartment="c" constant="false" hasOnlySubstanceUnits="false" id="M_C00124_c" name="D-Galactose" fbc:charge="0" />
      <species boundaryCondition="false" compartment="c" constant="false" hasOnlySubstanceUnits="false" id="M_C00243_c" name="Lactose" fbc:charge="0" />
      <species boundaryCondition="false" compartment="c" constant="false" hasOnlySubstanceUnits="false" id="M_C05402_c" name="Melibiose" fbc:charge="0" />
      <species boundaryCondition="false" compartment="c" constant="false" hasOnlySubstanceUnits="false" id="M_C00492_c" name="Raffinose" fbc:charge="0" />
      <species boundaryCondition="false" compartment="c" constant="false" hasOnlySubstanceUnits="false" id="M_C05401_c" name="3-beta-D-Galactosyl-sn-glycerol" fbc:charge="0" />
      <species boundaryCondition="false" compartment="c" constant="false" hasOnlySubstanceUnits="false" id="M_C01143_c" name="(R)-5-Diphosphomevalonate" fbc:charge="-3" />
      <species boundaryCondition="false" compartment="c" constant="false" hasOnlySubstanceUnits="false" id="M_C00129_c" name="Isopentenyl diphosphate" fbc:charge="-3" />
      <species boundaryCondition="false" compartment="c" constant="false" hasOnlySubstanceUnits="false" id="M_C00235_c" name="Dimethylallyl diphosphate" fbc:charge="-3" />
      <species boundaryCondition="false" compartment="p" constant="false" hasOnlySubstanceUnits="false" id="M_C00129_p" name="Isopentenyl diphosphate" fbc:charge="-3" />
      <species boundaryCondition="false" compartment="p" constant="false" hasOnlySubstanceUnits="false" id="M_C00235_p" name="Dimethylallyl diphosphate" fbc:charge="-3" />
      <species boundaryCondition="false" compartment="c" constant="false" hasOnlySubstanceUnits="false" id="M_C00294_c" name="Inosine" fbc:charge="0" />
      <species boundaryCondition="false" compartment="c" constant="false" hasOnlySubstanceUnits="false" id="M_C04734_c" name="1-(5'-Phosphoribosyl)-5-formamido-4-imidazolecarboxamide" fbc:charge="-2" />
      <species boundaryCondition="false" compartment="c" constant="false" hasOnlySubstanceUnits="false" id="M_C00655_c" name="Xanthosine 5'-phosphate" fbc:charge="-2" />
      <species boundaryCondition="false" compartment="p" constant="false" hasOnlySubstanceUnits="false" id="M_C00130_p" name="IMP" fbc:charge="-2" />
      <species boundaryCondition="false" compartment="p" constant="false" hasOnlySubstanceUnits="false" id="M_C00655_p" name="Xanthosine 5'-phosphate" fbc:charge="-2" />
      <species boundaryCondition="false" compartment="c" constant="false" hasOnlySubstanceUnits="false" id="M_C00262_c" name="Hypoxanthine" fbc:charge="0" />
      <species boundaryCondition="false" compartment="c" constant="false" hasOnlySubstanceUnits="false" id="M_C00206_c" name="dADP" fbc:charge="-3" />
      <species boundaryCondition="false" compartment="c" constant="false" hasOnlySubstanceUnits="false" id="M_C00131_c" name="dATP" fbc:charge="-4" />
      <species boundaryCondition="false" compartment="c" constant="false" hasOnlySubstanceUnits="false" id="M_C00555_c" name="4-Aminobutyraldehyde" fbc:charge="1" />
      <species boundaryCondition="false" compartment="c" constant="false" hasOnlySubstanceUnits="false" id="M_C00135_c" name="L-Histidine" fbc:charge="0" />
      <species boundaryCondition="false" compartment="c" constant="false" hasOnlySubstanceUnits="false" id="M_C01152_c" name="N(pi)-Methyl-L-histidine" fbc:charge="0" />
      <species boundaryCondition="false" compartment="c" constant="false" hasOnlySubstanceUnits="false" id="M_C00388_c" name="1H-Imidazole-4-ethanamine" fbc:charge="1" />
      <species boundaryCondition="false" compartment="c" constant="false" hasOnlySubstanceUnits="false" id="M_C00785_c" name="Urocanate" fbc:charge="-1" />
      <species boundaryCondition="false" compartment="c" constant="false" hasOnlySubstanceUnits="false" id="M_C00136_c" name="Butanoyl-CoA" fbc:charge="-4" />
      <species boundaryCondition="false" compartment="c" constant="false" hasOnlySubstanceUnits="false" id="M_C00877_c" name="Crotonoyl-CoA" fbc:charge="-4" />
      <species boundaryCondition="false" compartment="x" constant="false" hasOnlySubstanceUnits="false" id="M_C00136_x" name="Butanoyl-CoA" fbc:charge="-4" />
      <species boundaryCondition="false" compartment="x" constant="false" hasOnlySubstanceUnits="false" id="M_C00016_x" name="FAD" fbc:charge="-2" />
      <species boundaryCondition="false" compartment="x" constant="false" hasOnlySubstanceUnits="false" id="M_C01352_x" name="FADH2" fbc:charge="-2" />
      <species boundaryCondition="false" compartment="x" constant="false" hasOnlySubstanceUnits="false" id="M_C00877_x" name="Crotonoyl-CoA" fbc:charge="-4" />
      <species boundaryCondition="false" compartment="x" constant="false" hasOnlySubstanceUnits="false" id="M_C05269_x" name="3-Oxohexanoyl-CoA" fbc:charge="-4" />
      <species boundaryCondition="false" compartment="c" constant="false" hasOnlySubstanceUnits="false" id="M_C00137_c" name="myo-Inositol" fbc:charge="0" />
      <species boundaryCondition="false" compartment="c" constant="false" hasOnlySubstanceUnits="false" id="M_C00191_c" name="D-Glucuronate" fbc:charge="-1" />
      <species boundaryCondition="false" compartment="c" constant="false" hasOnlySubstanceUnits="false" id="M_C03546_c" name="myo-Inositol 4-phosphate" fbc:charge="-2" />
      <species boundaryCondition="false" compartment="c" constant="false" hasOnlySubstanceUnits="false" id="M_C04006_c" name="1D-myo-Inositol 3-phosphate" fbc:charge="-2" />
      <species boundaryCondition="false" compartment="c" constant="false" hasOnlySubstanceUnits="false" id="M_C01235_c" name="alpha-D-Galactosyl-(1-&gt;3)-1D-myo-inositol" fbc:charge="0" />
      <species boundaryCondition="false" compartment="c" constant="false" hasOnlySubstanceUnits="false" id="M_C04039_c" name="2,3-Dihydroxy-3-methylbutanoate" fbc:charge="-1" />
      <species boundaryCondition="false" compartment="c" constant="false" hasOnlySubstanceUnits="false" id="M_C00141_c" name="3-Methyl-2-oxobutanoic acid" fbc:charge="-1" />
      <species boundaryCondition="false" compartment="c" constant="false" hasOnlySubstanceUnits="false" id="M_C02504_c" name="(2S)-2-Isopropylmalate" fbc:charge="-2" />
      <species boundaryCondition="false" compartment="c" constant="false" hasOnlySubstanceUnits="false" id="M_C00183_c" name="L-Valine" fbc:charge="0" />
      <species boundaryCondition="false" compartment="c" constant="false" hasOnlySubstanceUnits="false" id="M_C00445_c" name="5,10-Methenyltetrahydrofolate" fbc:charge="-1" />
      <species boundaryCondition="false" compartment="c" constant="false" hasOnlySubstanceUnits="false" id="M_C00966_c" name="2-Dehydropantoate" fbc:charge="0" />
      <species boundaryCondition="false" compartment="c" constant="false" hasOnlySubstanceUnits="false" id="M_C00387_c" name="Guanosine" fbc:charge="0" />
      <species boundaryCondition="false" compartment="c" constant="false" hasOnlySubstanceUnits="false" id="M_C00148_c" name="L-Proline" fbc:charge="0" />
      <species boundaryCondition="false" compartment="c" constant="false" hasOnlySubstanceUnits="false" id="M_C01157_c" name="trans-4-Hydroxy-L-proline" fbc:charge="0" />
      <species boundaryCondition="false" compartment="c" constant="false" hasOnlySubstanceUnits="false" id="M_C00151_c" name="L-Amino acid" fbc:charge="0" />
      <species boundaryCondition="false" compartment="c" constant="false" hasOnlySubstanceUnits="false" id="M_C03740_c" name="(5-L-Glutamyl)-L-amino acid" fbc:charge="-1" />
      <species boundaryCondition="false" compartment="c" constant="false" hasOnlySubstanceUnits="false" id="M_C02850_c" name="N-Acyl-L-amino acid" fbc:charge="-1" />
      <species boundaryCondition="false" compartment="c" constant="false" hasOnlySubstanceUnits="false" id="M_C05272_c" name="trans-Hexadec-2-enoyl-CoA" fbc:charge="-4" />
      <species boundaryCondition="false" compartment="c" constant="false" hasOnlySubstanceUnits="false" id="M_C00154_c" name="Palmitoyl-CoA" fbc:charge="-4" />
      <species boundaryCondition="false" compartment="x" constant="false" hasOnlySubstanceUnits="false" id="M_C00154_x" name="Palmitoyl-CoA" fbc:charge="-4" />
      <species boundaryCondition="false" compartment="x" constant="false" hasOnlySubstanceUnits="false" id="M_C05272_x" name="trans-Hexadec-2-enoyl-CoA" fbc:charge="-4" />
      <species boundaryCondition="false" compartment="x" constant="false" hasOnlySubstanceUnits="false" id="M_C00002_x" name="ATP" fbc:charge="-3" />
      <species boundaryCondition="false" compartment="x" constant="false" hasOnlySubstanceUnits="false" id="M_C00249_x" name="Hexadecanoic acid" fbc:charge="-1" />
      <species boundaryCondition="false" compartment="x" constant="false" hasOnlySubstanceUnits="false" id="M_C00020_x" name="AMP" fbc:charge="-2" />
      <species boundaryCondition="false" compartment="x" constant="false" hasOnlySubstanceUnits="false" id="M_C00013_x" name="Diphosphate" fbc:charge="-3" />
      <species boundaryCondition="false" compartment="c" constant="false" hasOnlySubstanceUnits="false" id="M_C02934_c" name="3-Dehydrosphinganine" fbc:charge="1" />
      <species boundaryCondition="false" compartment="c" constant="false" hasOnlySubstanceUnits="false" id="M_C02291_c" name="L-Cystathionine" fbc:charge="0" />
      <species boundaryCondition="false" compartment="c" constant="false" hasOnlySubstanceUnits="false" id="M_C01077_c" name="O-Acetyl-L-homoserine" fbc:charge="0" />
      <species boundaryCondition="false" compartment="c" constant="false" hasOnlySubstanceUnits="false" id="M_C00297_c" name="Sulfide" fbc:charge="0" />
      <species boundaryCondition="false" compartment="c" constant="false" hasOnlySubstanceUnits="false" id="M_C00633_c" name="4-Hydroxybenzaldehyde" fbc:charge="0" />
      <species boundaryCondition="false" compartment="c" constant="false" hasOnlySubstanceUnits="false" id="M_C00156_c" name="4-Hydroxybenzoate" fbc:charge="-1" />
      <species boundaryCondition="false" compartment="c" constant="false" hasOnlySubstanceUnits="false" id="M_C00157_c" name="Phosphatidylcholine" fbc:charge="0" />
      <species boundaryCondition="false" compartment="c" constant="false" hasOnlySubstanceUnits="false" id="M_C00416_c" name="Phosphatidate" fbc:charge="-2" />
      <species boundaryCondition="false" compartment="c" constant="false" hasOnlySubstanceUnits="false" id="M_C00641_c" name="1,2-Diacyl-sn-glycerol" fbc:charge="0" />
      <species boundaryCondition="false" compartment="c" constant="false" hasOnlySubstanceUnits="false" id="M_C04230_c" name="1-Acyl-sn-glycero-3-phosphocholine" fbc:charge="0" />
      <species boundaryCondition="false" compartment="c" constant="false" hasOnlySubstanceUnits="false" id="M_C04233_c" name="2-Acyl-sn-glycero-3-phosphocholine" fbc:charge="0" />
      <species boundaryCondition="false" compartment="c" constant="false" hasOnlySubstanceUnits="false" id="M_C00040_c" name="Acyl-CoA" fbc:charge="-4" />
      <species boundaryCondition="false" compartment="c" constant="false" hasOnlySubstanceUnits="false" id="M_C00307_c" name="CDP-choline" fbc:charge="-1" />
      <species boundaryCondition="false" compartment="c" constant="false" hasOnlySubstanceUnits="false" id="M_C05400_c" name="Epimelibiose" fbc:charge="0" />
      <species boundaryCondition="false" compartment="c" constant="false" hasOnlySubstanceUnits="false" id="M_C00159_c" name="D-Mannose" fbc:charge="0" />
      <species boundaryCondition="false" compartment="c" constant="false" hasOnlySubstanceUnits="false" id="M_C00275_c" name="D-Mannose 6-phosphate" fbc:charge="-2" />
      <species boundaryCondition="false" compartment="c" constant="false" hasOnlySubstanceUnits="false" id="M_C00266_c" name="Glycolaldehyde" fbc:charge="0" />
      <species boundaryCondition="false" compartment="c" constant="false" hasOnlySubstanceUnits="false" id="M_C00988_c" name="2-Phosphoglycolate" fbc:charge="-3" />
      <species boundaryCondition="false" compartment="p" constant="false" hasOnlySubstanceUnits="false" id="M_C00988_p" name="2-Phosphoglycolate" fbc:charge="-3" />
      <species boundaryCondition="false" compartment="c" constant="false" hasOnlySubstanceUnits="false" id="M_C02613_c" name="(S)-2-Hydroxy acid" fbc:charge="-1" />
      <species boundaryCondition="false" compartment="c" constant="false" hasOnlySubstanceUnits="false" id="M_C00422_c" name="Triacylglycerol" fbc:charge="0" />
      <species boundaryCondition="false" compartment="c" constant="false" hasOnlySubstanceUnits="false" id="M_C01885_c" name="1-Acylglycerol" fbc:charge="0" />
      <species boundaryCondition="false" compartment="c" constant="false" hasOnlySubstanceUnits="false" id="M_C02112_c" name="2-Acylglycerol" fbc:charge="0" />
      <species boundaryCondition="false" compartment="c" constant="false" hasOnlySubstanceUnits="false" id="M_C00163_c" name="Propanoate" fbc:charge="-1" />
      <species boundaryCondition="false" compartment="c" constant="false" hasOnlySubstanceUnits="false" id="M_C05983_c" name="Propionyladenylate" fbc:charge="-1" />
      <species boundaryCondition="false" compartment="c" constant="false" hasOnlySubstanceUnits="false" id="M_C00356_c" name="(S)-3-Hydroxy-3-methylglutaryl-CoA" fbc:charge="-5" />
      <species boundaryCondition="false" compartment="c" constant="false" hasOnlySubstanceUnits="false" id="M_C00164_c" name="Acetoacetate" fbc:charge="-1" />
      <species boundaryCondition="false" compartment="c" constant="false" hasOnlySubstanceUnits="false" id="M_C01061_c" name="4-Fumarylacetoacetate" fbc:charge="-2" />
      <species boundaryCondition="false" compartment="c" constant="false" hasOnlySubstanceUnits="false" id="M_C06144_c" name="3-Butynoate" fbc:charge="-1" />
      <species boundaryCondition="false" compartment="c" constant="false" hasOnlySubstanceUnits="false" id="M_C05852_c" name="2-Hydroxyphenylacetate" fbc:charge="-1" />
      <species boundaryCondition="false" compartment="c" constant="false" hasOnlySubstanceUnits="false" id="M_C00254_c" name="Prephenate" fbc:charge="-2" />
      <species boundaryCondition="false" compartment="c" constant="false" hasOnlySubstanceUnits="false" id="M_C00601_c" name="Phenylacetaldehyde" fbc:charge="0" />
      <species boundaryCondition="false" compartment="c" constant="false" hasOnlySubstanceUnits="false" id="M_C00190_c" name="UDP-D-xylose" fbc:charge="-2" />
      <species boundaryCondition="false" compartment="c" constant="false" hasOnlySubstanceUnits="false" id="M_C00617_c" name="UDP-D-galacturonate" fbc:charge="-3" />
      <species boundaryCondition="false" compartment="p" constant="false" hasOnlySubstanceUnits="false" id="M_C00168_p" name="Hydroxypyruvate" fbc:charge="-1" />
      <species boundaryCondition="false" compartment="p" constant="false" hasOnlySubstanceUnits="false" id="M_C00258_p" name="D-Glycerate" fbc:charge="-1" />
      <species boundaryCondition="false" compartment="c" constant="false" hasOnlySubstanceUnits="false" id="M_C00438_c" name="N-Carbamoyl-L-aspartate" fbc:charge="-2" />
      <species boundaryCondition="false" compartment="c" constant="false" hasOnlySubstanceUnits="false" id="M_C00327_c" name="L-Citrulline" fbc:charge="0" />
      <species boundaryCondition="false" compartment="m" constant="false" hasOnlySubstanceUnits="false" id="M_C00077_m" name="L-Ornithine" fbc:charge="1" />
      <species boundaryCondition="false" compartment="m" constant="false" hasOnlySubstanceUnits="false" id="M_C00327_m" name="L-Citrulline" fbc:charge="0" />
      <species boundaryCondition="false" compartment="p" constant="false" hasOnlySubstanceUnits="false" id="M_C00169_p" name="Carbamoyl phosphate" fbc:charge="-2" />
      <species boundaryCondition="false" compartment="p" constant="false" hasOnlySubstanceUnits="false" id="M_C00077_p" name="L-Ornithine" fbc:charge="1" />
      <species boundaryCondition="false" compartment="p" constant="false" hasOnlySubstanceUnits="false" id="M_C00327_p" name="L-Citrulline" fbc:charge="0" />
      <species boundaryCondition="false" compartment="c" constant="false" hasOnlySubstanceUnits="false" id="M_C03089_c" name="5-Methylthio-D-ribose" fbc:charge="0" />
      <species boundaryCondition="false" compartment="c" constant="false" hasOnlySubstanceUnits="false" id="M_C05712_c" name="Cyanohydrin" fbc:charge="0" />
      <species boundaryCondition="false" compartment="c" constant="false" hasOnlySubstanceUnits="false" id="M_C00177_c" name="Cyanide" fbc:charge="0" />
      <species boundaryCondition="false" compartment="c" constant="false" hasOnlySubstanceUnits="false" id="M_C00180_c" name="Benzoate" fbc:charge="-1" />
      <species boundaryCondition="false" compartment="c" constant="false" hasOnlySubstanceUnits="false" id="M_C00512_c" name="S-Benzoate coenzyme A" fbc:charge="-4" />
      <species boundaryCondition="false" compartment="c" constant="false" hasOnlySubstanceUnits="false" id="M_C01586_c" name="Hippurate" fbc:charge="-1" />
      <species boundaryCondition="false" compartment="p" constant="false" hasOnlySubstanceUnits="false" id="M_C00180_p" name="Benzoate" fbc:charge="-1" />
      <species boundaryCondition="false" compartment="p" constant="false" hasOnlySubstanceUnits="false" id="M_C00033_p" name="Acetate" fbc:charge="-1" />
      <species boundaryCondition="false" compartment="p" constant="false" hasOnlySubstanceUnits="false" id="M_C00423_p" name="trans-Cinnamate" fbc:charge="-1" />
      <species boundaryCondition="false" compartment="c" constant="false" hasOnlySubstanceUnits="false" id="M_C00181_c" name="D-Xylose" fbc:charge="0" />
      <species boundaryCondition="false" compartment="c" constant="false" hasOnlySubstanceUnits="false" id="M_C00310_c" name="D-Xylulose" fbc:charge="0" />
      <species boundaryCondition="false" compartment="c" constant="false" hasOnlySubstanceUnits="false" id="M_C00424_c" name="(S)-Lactaldehyde" fbc:charge="0" />
      <species boundaryCondition="false" compartment="c" constant="false" hasOnlySubstanceUnits="false" id="M_C01164_c" name="Cholesta-5,7-dien-3beta-ol" fbc:charge="0" />
      <species boundaryCondition="false" compartment="c" constant="false" hasOnlySubstanceUnits="false" id="M_C00187_c" name="Cholesterol" fbc:charge="0" />
      <species boundaryCondition="false" compartment="c" constant="false" hasOnlySubstanceUnits="false" id="M_C01802_c" name="Desmosterol" fbc:charge="0" />
      <species boundaryCondition="false" compartment="c" constant="false" hasOnlySubstanceUnits="false" id="M_C03594_c" name="7alpha-Hydroxycholesterol" fbc:charge="0" />
      <species boundaryCondition="false" compartment="c" constant="false" hasOnlySubstanceUnits="false" id="M_C01102_c" name="O-Phospho-L-homoserine" fbc:charge="-2" />
      <species boundaryCondition="false" compartment="c" constant="false" hasOnlySubstanceUnits="false" id="M_C00188_c" name="L-Threonine" fbc:charge="0" />
      <species boundaryCondition="false" compartment="c" constant="false" hasOnlySubstanceUnits="false" id="M_C00189_c" name="Ethanolamine" fbc:charge="1" />
      <species boundaryCondition="false" compartment="c" constant="false" hasOnlySubstanceUnits="false" id="M_C00346_c" name="Ethanolamine phosphate" fbc:charge="-1" />
      <species boundaryCondition="false" compartment="c" constant="false" hasOnlySubstanceUnits="false" id="M_C01233_c" name="sn-glycero-3-Phosphoethanolamine" fbc:charge="0" />
      <species boundaryCondition="false" compartment="c" constant="false" hasOnlySubstanceUnits="false" id="M_C00935_c" name="UDP-L-arabinose" fbc:charge="-2" />
      <species boundaryCondition="false" compartment="c" constant="false" hasOnlySubstanceUnits="false" id="M_C01190_c" name="Glucosylceramide" fbc:charge="0" />
      <species boundaryCondition="false" compartment="c" constant="false" hasOnlySubstanceUnits="false" id="M_C00195_c" name="N-Acylsphingosine" fbc:charge="0" />
      <species boundaryCondition="false" compartment="c" constant="false" hasOnlySubstanceUnits="false" id="M_C00197_c" name="3-Phospho-D-glycerate" fbc:charge="-3" />
      <species boundaryCondition="false" compartment="c" constant="false" hasOnlySubstanceUnits="false" id="M_C03232_c" name="3-Phosphonooxypyruvate" fbc:charge="-3" />
      <species boundaryCondition="false" compartment="p" constant="false" hasOnlySubstanceUnits="false" id="M_C00345_p" name="6-Phospho-D-gluconate" fbc:charge="-3" />
      <species boundaryCondition="false" compartment="c" constant="false" hasOnlySubstanceUnits="false" id="M_C01112_c" name="D-Arabinose 5-phosphate" fbc:charge="-2" />
      <species boundaryCondition="false" compartment="c" constant="false" hasOnlySubstanceUnits="false" id="M_C00199_c" name="D-Ribulose 5-phosphate" fbc:charge="-2" />
      <species boundaryCondition="false" compartment="c" constant="false" hasOnlySubstanceUnits="false" id="M_C00204_c" name="2-Dehydro-3-deoxy-D-gluconate" fbc:charge="-1" />
      <species boundaryCondition="false" compartment="c" constant="false" hasOnlySubstanceUnits="false" id="M_C04349_c" name="(4S)-4,6-Dihydroxy-2,5-dioxohexanoate" fbc:charge="-1" />
      <species boundaryCondition="false" compartment="c" constant="false" hasOnlySubstanceUnits="false" id="M_C00360_c" name="dAMP" fbc:charge="-2" />
      <species boundaryCondition="false" compartment="c" constant="false" hasOnlySubstanceUnits="false" id="M_C00214_c" name="Thymidine" fbc:charge="0" />
      <species boundaryCondition="false" compartment="c" constant="false" hasOnlySubstanceUnits="false" id="M_C00364_c" name="dTMP" fbc:charge="-2" />
      <species boundaryCondition="false" compartment="c" constant="false" hasOnlySubstanceUnits="false" id="M_C00219_c" name="(5Z,8Z,11Z,14Z)-Icosatetraenoic acid" fbc:charge="-1" />
      <species boundaryCondition="false" compartment="c" constant="false" hasOnlySubstanceUnits="false" id="M_C05966_c" name="15(S)-HPETE" fbc:charge="-1" />
      <species boundaryCondition="false" compartment="c" constant="false" hasOnlySubstanceUnits="false" id="M_C05356_c" name="5(S)-HPETE" fbc:charge="-1" />
      <species boundaryCondition="false" compartment="c" constant="false" hasOnlySubstanceUnits="false" id="M_C01172_c" name="beta-D-Glucose 6-phosphate" fbc:charge="-2" />
      <species boundaryCondition="false" compartment="c" constant="false" hasOnlySubstanceUnits="false" id="M_C00804_c" name="Propynoate" fbc:charge="-1" />
      <species boundaryCondition="false" compartment="c" constant="false" hasOnlySubstanceUnits="false" id="M_C00223_c" name="p-Coumaroyl-CoA" fbc:charge="-4" />
      <species boundaryCondition="false" compartment="c" constant="false" hasOnlySubstanceUnits="false" id="M_C06561_c" name="Naringenin chalcone" fbc:charge="0" />
      <species boundaryCondition="false" compartment="c" constant="false" hasOnlySubstanceUnits="false" id="M_C05608_c" name="4-Hydroxycinnamyl aldehyde" fbc:charge="0" />
      <species boundaryCondition="false" compartment="c" constant="false" hasOnlySubstanceUnits="false" id="M_C00231_c" name="D-Xylulose 5-phosphate" fbc:charge="-2" />
      <species boundaryCondition="false" compartment="c" constant="false" hasOnlySubstanceUnits="false" id="M_C00229_c" name="Acyl-carrier protein" fbc:charge="0" />
      <species boundaryCondition="false" compartment="c" constant="false" hasOnlySubstanceUnits="false" id="M_C03939_c" name="Acetyl-[acyl-carrier protein]" fbc:charge="0" />
      <species boundaryCondition="false" compartment="p" constant="false" hasOnlySubstanceUnits="false" id="M_C00229_p" name="Acyl-carrier protein" fbc:charge="0" />
      <species boundaryCondition="false" compartment="p" constant="false" hasOnlySubstanceUnits="false" id="M_C03939_p" name="Acetyl-[acyl-carrier protein]" fbc:charge="0" />
      <species boundaryCondition="false" compartment="c" constant="false" hasOnlySubstanceUnits="false" id="M_C01209_c" name="Malonyl-[acyl-carrier protein]" fbc:charge="-1" />
      <species boundaryCondition="false" compartment="c" constant="false" hasOnlySubstanceUnits="false" id="M_C02637_c" name="3-Dehydroshikimate" fbc:charge="-1" />
      <species boundaryCondition="false" compartment="c" constant="false" hasOnlySubstanceUnits="false" id="M_C00230_c" name="3,4-Dihydroxybenzoate" fbc:charge="-1" />
      <species boundaryCondition="false" compartment="c" constant="false" hasOnlySubstanceUnits="false" id="M_C02814_c" name="Benzene-1,2,4-triol" fbc:charge="0" />
      <species boundaryCondition="false" compartment="p" constant="false" hasOnlySubstanceUnits="false" id="M_C05382_p" name="Sedoheptulose 7-phosphate" fbc:charge="-2" />
      <species boundaryCondition="false" compartment="c" constant="false" hasOnlySubstanceUnits="false" id="M_C00989_c" name="4-Hydroxybutanoic acid" fbc:charge="-1" />
      <species boundaryCondition="false" compartment="c" constant="false" hasOnlySubstanceUnits="false" id="M_C05601_c" name="4-Hydroxy-2-oxo-heptanedioate" fbc:charge="-2" />
      <species boundaryCondition="false" compartment="c" constant="false" hasOnlySubstanceUnits="false" id="M_C06201_c" name="2,4-Dihydroxyhept-2-enedioate" fbc:charge="-2" />
      <species boundaryCondition="false" compartment="c" constant="false" hasOnlySubstanceUnits="false" id="M_C04236_c" name="(2S)-2-Isopropyl-3-oxosuccinate" fbc:charge="-2" />
      <species boundaryCondition="false" compartment="c" constant="false" hasOnlySubstanceUnits="false" id="M_C00341_c" name="Geranyl diphosphate" fbc:charge="-3" />
      <species boundaryCondition="false" compartment="c" constant="false" hasOnlySubstanceUnits="false" id="M_C01159_c" name="2,3-Bisphospho-D-glycerate" fbc:charge="-5" />
      <species boundaryCondition="false" compartment="c" constant="false" hasOnlySubstanceUnits="false" id="M_C00239_c" name="dCMP" fbc:charge="-2" />
      <species boundaryCondition="false" compartment="c" constant="false" hasOnlySubstanceUnits="false" id="M_C00365_c" name="dUMP" fbc:charge="-2" />
      <species boundaryCondition="false" compartment="c" constant="false" hasOnlySubstanceUnits="false" id="M_C00881_c" name="Deoxycytidine" fbc:charge="0" />
      <species boundaryCondition="false" compartment="c" constant="false" hasOnlySubstanceUnits="false" id="M_C00242_c" name="Guanine" fbc:charge="0" />
      <species boundaryCondition="false" compartment="p" constant="false" hasOnlySubstanceUnits="false" id="M_C00243_p" name="Lactose" fbc:charge="0" />
      <species boundaryCondition="false" compartment="p" constant="false" hasOnlySubstanceUnits="false" id="M_C00124_p" name="D-Galactose" fbc:charge="0" />
      <species boundaryCondition="false" compartment="c" constant="false" hasOnlySubstanceUnits="false" id="M_C05396_c" name="Lactose 6-phosphate" fbc:charge="-2" />
      <species boundaryCondition="false" compartment="c" constant="false" hasOnlySubstanceUnits="false" id="M_C03193_c" name="(5-L-Glutamyl)-peptide" fbc:charge="-1" />
      <species boundaryCondition="false" compartment="c" constant="false" hasOnlySubstanceUnits="false" id="M_C00245_c" name="Taurine" fbc:charge="0" />
      <species boundaryCondition="false" compartment="c" constant="false" hasOnlySubstanceUnits="false" id="M_C00012_c" name="Peptide" fbc:charge="0" />
      <species boundaryCondition="false" compartment="c" constant="false" hasOnlySubstanceUnits="false" id="M_C05844_c" name="5-L-Glutamyl-taurine" fbc:charge="-1" />
      <species boundaryCondition="false" compartment="c" constant="false" hasOnlySubstanceUnits="false" id="M_C00579_c" name="Dihydrolipoamide" fbc:charge="0" />
      <species boundaryCondition="false" compartment="c" constant="false" hasOnlySubstanceUnits="false" id="M_C00248_c" name="Lipoamide" fbc:charge="0" />
      <species boundaryCondition="false" compartment="c" constant="false" hasOnlySubstanceUnits="false" id="M_C15972_c" name="Enzyme N6-(lipoyl)lysine" fbc:charge="0" />
      <species boundaryCondition="false" compartment="c" constant="false" hasOnlySubstanceUnits="false" id="M_C15977_c" name="[Dihydrolipoyllysine-residue (2-methylpropanoyl)transferase]" fbc:charge="0" />
      <species boundaryCondition="false" compartment="c" constant="false" hasOnlySubstanceUnits="false" id="M_C15975_c" name="[Dihydrolipoyllysine-residue (2-methylpropanoyl)transferase]" fbc:charge="0" />
      <species boundaryCondition="false" compartment="c" constant="false" hasOnlySubstanceUnits="false" id="M_C00249_c" name="Hexadecanoic acid" fbc:charge="-1" />
      <species boundaryCondition="false" compartment="c" constant="false" hasOnlySubstanceUnits="false" id="M_C05764_c" name="Hexadecanoyl-[acp]" fbc:charge="0" />
      <species boundaryCondition="false" compartment="c" constant="false" hasOnlySubstanceUnits="false" id="M_C01269_c" name="5-O-(1-Carboxyvinyl)-3-phosphoshikimate" fbc:charge="-4" />
      <species boundaryCondition="false" compartment="c" constant="false" hasOnlySubstanceUnits="false" id="M_C11355_c" name="4-Amino-4-deoxychorismate" fbc:charge="-1" />
      <species boundaryCondition="false" compartment="c" constant="false" hasOnlySubstanceUnits="false" id="M_C00885_c" name="Isochorismate" fbc:charge="-2" />
      <species boundaryCondition="false" compartment="c" constant="false" hasOnlySubstanceUnits="false" id="M_C00253_c" name="Nicotinate" fbc:charge="-1" />
      <species boundaryCondition="false" compartment="c" constant="false" hasOnlySubstanceUnits="false" id="M_C01185_c" name="Nicotinate D-ribonucleotide" fbc:charge="-2" />
      <species boundaryCondition="false" compartment="c" constant="false" hasOnlySubstanceUnits="false" id="M_C00257_c" name="D-Gluconic acid" fbc:charge="-1" />
      <species boundaryCondition="false" compartment="c" constant="false" hasOnlySubstanceUnits="false" id="M_C00345_c" name="6-Phospho-D-gluconate" fbc:charge="-3" />
      <species boundaryCondition="false" compartment="c" constant="false" hasOnlySubstanceUnits="false" id="M_C00577_c" name="D-Glyceraldehyde" fbc:charge="0" />
      <species boundaryCondition="false" compartment="c" constant="false" hasOnlySubstanceUnits="false" id="M_C00258_c" name="D-Glycerate" fbc:charge="-1" />
      <species boundaryCondition="false" compartment="c" constant="false" hasOnlySubstanceUnits="false" id="M_C00259_c" name="L-Arabinose" fbc:charge="0" />
      <species boundaryCondition="false" compartment="c" constant="false" hasOnlySubstanceUnits="false" id="M_C03906_c" name="beta-L-Arabinose 1-phosphate" fbc:charge="-2" />
      <species boundaryCondition="false" compartment="c" constant="false" hasOnlySubstanceUnits="false" id="M_C00385_c" name="Xanthine" fbc:charge="0" />
      <species boundaryCondition="false" compartment="c" constant="false" hasOnlySubstanceUnits="false" id="M_C00441_c" name="L-Aspartate 4-semialdehyde" fbc:charge="0" />
      <species boundaryCondition="false" compartment="c" constant="false" hasOnlySubstanceUnits="false" id="M_C00269_c" name="CDP-diacylglycerol" fbc:charge="-2" />
      <species boundaryCondition="false" compartment="c" constant="false" hasOnlySubstanceUnits="false" id="M_C03892_c" name="Phosphatidylglycerophosphate" fbc:charge="-3" />
      <species boundaryCondition="false" compartment="c" constant="false" hasOnlySubstanceUnits="false" id="M_C01194_c" name="1-Phosphatidyl-D-myo-inositol" fbc:charge="-1" />
      <species boundaryCondition="false" compartment="c" constant="false" hasOnlySubstanceUnits="false" id="M_C04691_c" name="2-Dehydro-3-deoxy-D-arabino-heptonate 7-phosphate" fbc:charge="-3" />
      <species boundaryCondition="false" compartment="p" constant="false" hasOnlySubstanceUnits="false" id="M_C00447_p" name="Sedoheptulose 1,7-bisphosphate" fbc:charge="-4" />
      <species boundaryCondition="false" compartment="p" constant="false" hasOnlySubstanceUnits="false" id="M_C05345_p" name="beta-D-Fructose 6-phosphate" fbc:charge="-2" />
      <species boundaryCondition="false" compartment="c" constant="false" hasOnlySubstanceUnits="false" id="M_C05382_c" name="Sedoheptulose 7-phosphate" fbc:charge="-2" />
      <species boundaryCondition="false" compartment="c" constant="false" hasOnlySubstanceUnits="false" id="M_C00447_c" name="Sedoheptulose 1,7-bisphosphate" fbc:charge="-4" />
      <species boundaryCondition="false" compartment="c" constant="false" hasOnlySubstanceUnits="false" id="M_C00286_c" name="dGTP" fbc:charge="-4" />
      <species boundaryCondition="false" compartment="c" constant="false" hasOnlySubstanceUnits="false" id="M_C00362_c" name="dGMP" fbc:charge="-2" />
      <species boundaryCondition="false" compartment="c" constant="false" hasOnlySubstanceUnits="false" id="M_C00361_c" name="dGDP" fbc:charge="-3" />
      <species boundaryCondition="false" compartment="c" constant="false" hasOnlySubstanceUnits="false" id="M_C00568_c" name="4-Aminobenzoate" fbc:charge="-1" />
      <species boundaryCondition="false" compartment="c" constant="false" hasOnlySubstanceUnits="false" id="M_C00292_c" name="Aniline" fbc:charge="0" />
      <species boundaryCondition="false" compartment="c" constant="false" hasOnlySubstanceUnits="false" id="M_C00620_c" name="alpha-D-Ribose 1-phosphate" fbc:charge="-2" />
      <species boundaryCondition="false" compartment="c" constant="false" hasOnlySubstanceUnits="false" id="M_C00337_c" name="(S)-Dihydroorotate" fbc:charge="-1" />
      <species boundaryCondition="false" compartment="c" constant="false" hasOnlySubstanceUnits="false" id="M_C00295_c" name="Orotate" fbc:charge="-1" />
      <species boundaryCondition="false" compartment="c" constant="false" hasOnlySubstanceUnits="false" id="M_C00127_c" name="Glutathione disulfide" fbc:charge="-2" />
      <species boundaryCondition="false" compartment="c" constant="false" hasOnlySubstanceUnits="false" id="M_C05715_c" name="gamma-Amino-gamma-cyanobutanoate" fbc:charge="0" />
      <species boundaryCondition="false" compartment="x" constant="false" hasOnlySubstanceUnits="false" id="M_C00417_x" name="cis-Aconitate" fbc:charge="-3" />
      <species boundaryCondition="false" compartment="c" constant="false" hasOnlySubstanceUnits="false" id="M_C00314_c" name="Pyridoxine" fbc:charge="0" />
      <species boundaryCondition="false" compartment="c" constant="false" hasOnlySubstanceUnits="false" id="M_C00315_c" name="Spermidine" fbc:charge="3" />
      <species boundaryCondition="false" compartment="c" constant="false" hasOnlySubstanceUnits="false" id="M_C00319_c" name="Sphingosine" fbc:charge="1" />
      <species boundaryCondition="false" compartment="c" constant="false" hasOnlySubstanceUnits="false" id="M_C06124_c" name="Sphingosine 1-phosphate" fbc:charge="-1" />
      <species boundaryCondition="false" compartment="c" constant="false" hasOnlySubstanceUnits="false" id="M_C00322_c" name="2-Oxoadipate" fbc:charge="-2" />
      <species boundaryCondition="false" compartment="c" constant="false" hasOnlySubstanceUnits="false" id="M_C00527_c" name="Glutaryl-CoA" fbc:charge="-5" />
      <species boundaryCondition="false" compartment="c" constant="false" hasOnlySubstanceUnits="false" id="M_C00956_c" name="L-2-Aminoadipate" fbc:charge="-1" />
      <species boundaryCondition="false" compartment="c" constant="false" hasOnlySubstanceUnits="false" id="M_C06157_c" name="[Dihydrolipoyllysine-residue succinyltransferase]" fbc:charge="-1" />
      <species boundaryCondition="false" compartment="c" constant="false" hasOnlySubstanceUnits="false" id="M_C10945_c" name="Caffeic aldehyde" fbc:charge="0" />
      <species boundaryCondition="false" compartment="c" constant="false" hasOnlySubstanceUnits="false" id="M_C00323_c" name="Caffeoyl-CoA" fbc:charge="-4" />
      <species boundaryCondition="false" compartment="c" constant="false" hasOnlySubstanceUnits="false" id="M_C00406_c" name="Feruloyl-CoA" fbc:charge="-4" />
      <species boundaryCondition="false" compartment="c" constant="false" hasOnlySubstanceUnits="false" id="M_C01197_c" name="Caffeate" fbc:charge="-1" />
      <species boundaryCondition="false" compartment="c" constant="false" hasOnlySubstanceUnits="false" id="M_C00325_c" name="GDP-L-fucose" fbc:charge="-2" />
      <species boundaryCondition="false" compartment="c" constant="false" hasOnlySubstanceUnits="false" id="M_C02985_c" name="L-Fucose 1-phosphate" fbc:charge="-2" />
      <species boundaryCondition="false" compartment="c" constant="false" hasOnlySubstanceUnits="false" id="M_C01252_c" name="4-(2-Aminophenyl)-2,4-dioxobutanoate" fbc:charge="-1" />
      <species boundaryCondition="false" compartment="c" constant="false" hasOnlySubstanceUnits="false" id="M_C00330_c" name="Deoxyguanosine" fbc:charge="0" />
      <species boundaryCondition="false" compartment="c" constant="false" hasOnlySubstanceUnits="false" id="M_C02462_c" name="Sabinene hydrate" fbc:charge="0" />
      <species boundaryCondition="false" compartment="c" constant="false" hasOnlySubstanceUnits="false" id="M_C17622_c" name="10-Oxogeranial" fbc:charge="0" />
      <species boundaryCondition="false" compartment="c" constant="false" hasOnlySubstanceUnits="false" id="M_C06069_c" name="Iridodial" fbc:charge="0" />
      <species boundaryCondition="false" compartment="c" constant="false" hasOnlySubstanceUnits="false" id="M_C00343_c" name="Thioredoxin disulfide" fbc:charge="0" />
      <species boundaryCondition="false" compartment="c" constant="false" hasOnlySubstanceUnits="false" id="M_C00342_c" name="Thioredoxin" fbc:charge="0" />
      <species boundaryCondition="false" compartment="c" constant="false" hasOnlySubstanceUnits="false" id="M_C01346_c" name="dUDP" fbc:charge="-3" />
      <species boundaryCondition="false" compartment="c" constant="false" hasOnlySubstanceUnits="false" id="M_C00705_c" name="dCDP" fbc:charge="-3" />
      <species boundaryCondition="false" compartment="c" constant="false" hasOnlySubstanceUnits="false" id="M_C00344_c" name="Phosphatidylglycerol" fbc:charge="-1" />
      <species boundaryCondition="false" compartment="p" constant="false" hasOnlySubstanceUnits="false" id="M_C01236_p" name="D-Glucono-1,5-lactone 6-phosphate" fbc:charge="-2" />
      <species boundaryCondition="false" compartment="c" constant="false" hasOnlySubstanceUnits="false" id="M_C00570_c" name="CDP-ethanolamine" fbc:charge="-1" />
      <species boundaryCondition="false" compartment="c" constant="false" hasOnlySubstanceUnits="false" id="M_C00350_c" name="Phosphatidylethanolamine" fbc:charge="0" />
      <species boundaryCondition="false" compartment="c" constant="false" hasOnlySubstanceUnits="false" id="M_C00353_c" name="Geranylgeranyl diphosphate" fbc:charge="-3" />
      <species boundaryCondition="false" compartment="c" constant="false" hasOnlySubstanceUnits="false" id="M_C05427_c" name="Phytyl diphosphate" fbc:charge="-3" />
      <species boundaryCondition="false" compartment="c" constant="false" hasOnlySubstanceUnits="false" id="M_C03427_c" name="Prephytoene diphosphate" fbc:charge="-3" />
      <species boundaryCondition="false" compartment="p" constant="false" hasOnlySubstanceUnits="false" id="M_C00353_p" name="Geranylgeranyl diphosphate" fbc:charge="-3" />
      <species boundaryCondition="false" compartment="p" constant="false" hasOnlySubstanceUnits="false" id="M_C03427_p" name="Prephytoene diphosphate" fbc:charge="-3" />
      <species boundaryCondition="false" compartment="c" constant="false" hasOnlySubstanceUnits="false" id="M_C06089_c" name="ent-Copalyl diphosphate" fbc:charge="-3" />
      <species boundaryCondition="false" compartment="c" constant="false" hasOnlySubstanceUnits="false" id="M_C03758_c" name="Dopamine" fbc:charge="1" />
      <species boundaryCondition="false" compartment="c" constant="false" hasOnlySubstanceUnits="false" id="M_C00418_c" name="(R)-Mevalonate" fbc:charge="0" />
      <species boundaryCondition="false" compartment="c" constant="false" hasOnlySubstanceUnits="false" id="M_C03231_c" name="3-Methylglutaconyl-CoA" fbc:charge="-5" />
      <species boundaryCondition="false" compartment="c" constant="false" hasOnlySubstanceUnits="false" id="M_C00357_c" name="N-Acetyl-D-glucosamine 6-phosphate" fbc:charge="-2" />
      <species boundaryCondition="false" compartment="c" constant="false" hasOnlySubstanceUnits="false" id="M_C00559_c" name="Deoxyadenosine" fbc:charge="0" />
      <species boundaryCondition="false" compartment="c" constant="false" hasOnlySubstanceUnits="false" id="M_C00363_c" name="dTDP" fbc:charge="-3" />
      <species boundaryCondition="false" compartment="c" constant="false" hasOnlySubstanceUnits="false" id="M_C00459_c" name="dTTP" fbc:charge="-4" />
      <species boundaryCondition="false" compartment="c" constant="false" hasOnlySubstanceUnits="false" id="M_C00526_c" name="Deoxyuridine" fbc:charge="0" />
      <species boundaryCondition="false" compartment="c" constant="false" hasOnlySubstanceUnits="false" id="M_C00460_c" name="dUTP" fbc:charge="-4" />
      <species boundaryCondition="false" compartment="c" constant="false" hasOnlySubstanceUnits="false" id="M_C00366_c" name="Urate" fbc:charge="0" />
      <species boundaryCondition="false" compartment="c" constant="false" hasOnlySubstanceUnits="false" id="M_C11821_c" name="5-Hydroxyisourate" fbc:charge="0" />
      <species boundaryCondition="false" compartment="p" constant="false" hasOnlySubstanceUnits="false" id="M_C00718_p" name="Amylose" fbc:charge="0" />
      <species boundaryCondition="false" compartment="p" constant="false" hasOnlySubstanceUnits="false" id="M_C00369_p" name="Starch" fbc:charge="0" />
      <species boundaryCondition="false" compartment="p" constant="false" hasOnlySubstanceUnits="false" id="M_C01935_p" name="Maltodextrin" fbc:charge="0" />
      <species boundaryCondition="false" compartment="c" constant="false" hasOnlySubstanceUnits="false" id="M_C00370_c" name="Sterol" fbc:charge="0" />
      <species boundaryCondition="false" compartment="c" constant="false" hasOnlySubstanceUnits="false" id="M_C03641_c" name="Sterol 3-beta-D-glucoside" fbc:charge="0" />
      <species boundaryCondition="false" compartment="c" constant="false" hasOnlySubstanceUnits="false" id="M_C00473_c" name="Retinol" fbc:charge="0" />
      <species boundaryCondition="false" compartment="c" constant="false" hasOnlySubstanceUnits="false" id="M_C00376_c" name="Retinal" fbc:charge="0" />
      <species boundaryCondition="false" compartment="c" constant="false" hasOnlySubstanceUnits="false" id="M_C01279_c" name="4-Amino-5-hydroxymethyl-2-methylpyrimidine" fbc:charge="0" />
      <species boundaryCondition="false" compartment="c" constant="false" hasOnlySubstanceUnits="false" id="M_C04294_c" name="5-(2-Hydroxyethyl)-4-methylthiazole" fbc:charge="0" />
      <species boundaryCondition="false" compartment="c" constant="false" hasOnlySubstanceUnits="false" id="M_C01762_c" name="Xanthosine" fbc:charge="0" />
      <species boundaryCondition="false" compartment="c" constant="false" hasOnlySubstanceUnits="false" id="M_C05130_c" name="Imidazole-4-acetaldehyde" fbc:charge="0" />
      <species boundaryCondition="false" compartment="p" constant="false" hasOnlySubstanceUnits="false" id="M_C00388_p" name="1H-Imidazole-4-ethanamine" fbc:charge="1" />
      <species boundaryCondition="false" compartment="p" constant="false" hasOnlySubstanceUnits="false" id="M_C05130_p" name="Imidazole-4-acetaldehyde" fbc:charge="0" />
      <species boundaryCondition="false" compartment="c" constant="false" hasOnlySubstanceUnits="false" id="M_C00389_c" name="Quercetin" fbc:charge="-1" />
      <species boundaryCondition="false" compartment="c" constant="false" hasOnlySubstanceUnits="false" id="M_C04443_c" name="3',4',5,7-Tetrahydroxy-3-methoxyflavone" fbc:charge="-1" />
      <species boundaryCondition="false" compartment="c" constant="false" hasOnlySubstanceUnits="false" id="M_C05623_c" name="Quercetin 3-O-glucoside" fbc:charge="-1" />
      <species boundaryCondition="false" compartment="c" constant="false" hasOnlySubstanceUnits="false" id="M_C01617_c" name="Taxifolin" fbc:charge="0" />
      <species boundaryCondition="false" compartment="c" constant="false" hasOnlySubstanceUnits="false" id="M_C00390_c" name="Ubiquinol" fbc:charge="0" />
      <species boundaryCondition="false" compartment="c" constant="false" hasOnlySubstanceUnits="false" id="M_C00399_c" name="Ubiquinone" fbc:charge="0" />
      <species boundaryCondition="false" compartment="c" constant="false" hasOnlySubstanceUnits="false" id="M_C00637_c" name="Indole-3-acetaldehyde" fbc:charge="0" />
      <species boundaryCondition="false" compartment="c" constant="false" hasOnlySubstanceUnits="false" id="M_C05805_c" name="2-Hexaprenyl-3-methyl-5-hydroxy-6-methoxy-1,4-benzoquinone" fbc:charge="0" />
      <species boundaryCondition="false" compartment="c" constant="false" hasOnlySubstanceUnits="false" id="M_C17568_c" name="Ubiquinone-6" fbc:charge="0" />
      <species boundaryCondition="false" compartment="c" constant="false" hasOnlySubstanceUnits="false" id="M_C00671_c" name="(S)-3-Methyl-2-oxopentanoic acid" fbc:charge="-1" />
      <species boundaryCondition="false" compartment="c" constant="false" hasOnlySubstanceUnits="false" id="M_C00407_c" name="L-Isoleucine" fbc:charge="0" />
      <species boundaryCondition="false" compartment="c" constant="false" hasOnlySubstanceUnits="false" id="M_C00450_c" name="(S)-2,3,4,5-Tetrahydropyridine-2-carboxylate" fbc:charge="-1" />
      <species boundaryCondition="false" compartment="c" constant="false" hasOnlySubstanceUnits="false" id="M_C00412_c" name="Stearoyl-CoA" fbc:charge="-4" />
      <species boundaryCondition="false" compartment="c" constant="false" hasOnlySubstanceUnits="false" id="M_C00510_c" name="Oleoyl-CoA" fbc:charge="-4" />
      <species boundaryCondition="false" compartment="c" constant="false" hasOnlySubstanceUnits="false" id="M_C00571_c" name="Cyclohexylamine" fbc:charge="1" />
      <species boundaryCondition="false" compartment="c" constant="false" hasOnlySubstanceUnits="false" id="M_C00414_c" name="Cyclohexanone" fbc:charge="0" />
      <species boundaryCondition="false" compartment="c" constant="false" hasOnlySubstanceUnits="false" id="M_C00681_c" name="1-Acyl-sn-glycerol 3-phosphate" fbc:charge="-2" />
      <species boundaryCondition="false" compartment="c" constant="false" hasOnlySubstanceUnits="false" id="M_C01107_c" name="(R)-5-Phosphomevalonate" fbc:charge="-3" />
      <species boundaryCondition="false" compartment="c" constant="false" hasOnlySubstanceUnits="false" id="M_C03463_c" name="3'-Phosphopolynucleotide" fbc:charge="-4" />
      <species boundaryCondition="false" compartment="c" constant="false" hasOnlySubstanceUnits="false" id="M_C00419_c" name="Polynucleotide" fbc:charge="-2" />
      <species boundaryCondition="false" compartment="c" constant="false" hasOnlySubstanceUnits="false" id="M_C01772_c" name="trans-2-Hydroxycinnamate" fbc:charge="-1" />
      <species boundaryCondition="false" compartment="c" constant="false" hasOnlySubstanceUnits="false" id="M_C00540_c" name="Cinnamoyl-CoA" fbc:charge="-4" />
      <species boundaryCondition="false" compartment="c" constant="false" hasOnlySubstanceUnits="false" id="M_C00583_c" name="Propane-1,2-diol" fbc:charge="0" />
      <species boundaryCondition="false" compartment="c" constant="false" hasOnlySubstanceUnits="false" id="M_C03979_c" name="2-Dehydro-3-deoxy-L-rhamnonate" fbc:charge="-1" />
      <species boundaryCondition="false" compartment="c" constant="false" hasOnlySubstanceUnits="false" id="M_C01131_c" name="L-Rhamnulose 1-phosphate" fbc:charge="-2" />
      <species boundaryCondition="false" compartment="c" constant="false" hasOnlySubstanceUnits="false" id="M_C03741_c" name="(S)-4-Amino-5-oxopentanoate" fbc:charge="0" />
      <species boundaryCondition="false" compartment="c" constant="false" hasOnlySubstanceUnits="false" id="M_C01250_c" name="N-Acetyl-L-glutamate 5-semialdehyde" fbc:charge="-1" />
      <species boundaryCondition="false" compartment="c" constant="false" hasOnlySubstanceUnits="false" id="M_C03340_c" name="L-2,3-Dihydrodipicolinate" fbc:charge="-2" />
      <species boundaryCondition="false" compartment="c" constant="false" hasOnlySubstanceUnits="false" id="M_C03283_c" name="L-2,4-Diaminobutanoate" fbc:charge="1" />
      <species boundaryCondition="false" compartment="c" constant="false" hasOnlySubstanceUnits="false" id="M_C04076_c" name="L-2-Aminoadipate 6-semialdehyde" fbc:charge="0" />
      <species boundaryCondition="false" compartment="c" constant="false" hasOnlySubstanceUnits="false" id="M_C00454_c" name="NDP" fbc:charge="-3" />
      <species boundaryCondition="false" compartment="c" constant="false" hasOnlySubstanceUnits="false" id="M_C00201_c" name="Nucleoside triphosphate" fbc:charge="-4" />
      <species boundaryCondition="false" compartment="c" constant="false" hasOnlySubstanceUnits="false" id="M_C03150_c" name="N-Ribosylnicotinamide" fbc:charge="1" />
      <species boundaryCondition="false" compartment="c" constant="false" hasOnlySubstanceUnits="false" id="M_C00458_c" name="dCTP" fbc:charge="-4" />
      <species boundaryCondition="false" compartment="c" constant="false" hasOnlySubstanceUnits="false" id="M_C00714_c" name="Pectin" fbc:charge="0" />
      <species boundaryCondition="false" compartment="c" constant="false" hasOnlySubstanceUnits="false" id="M_C00470_c" name="Pectate" fbc:charge="-3" />
      <species boundaryCondition="false" compartment="c" constant="false" hasOnlySubstanceUnits="false" id="M_C15602_c" name="Quinone" fbc:charge="0" />
      <species boundaryCondition="false" compartment="c" constant="false" hasOnlySubstanceUnits="false" id="M_C05309_c" name="Semiquinone" fbc:charge="0" />
      <species boundaryCondition="false" compartment="c" constant="false" hasOnlySubstanceUnits="false" id="M_C00482_c" name="Sinapate" fbc:charge="-1" />
      <species boundaryCondition="false" compartment="c" constant="false" hasOnlySubstanceUnits="false" id="M_C01175_c" name="1-O-Sinapoyl-beta-D-glucose" fbc:charge="0" />
      <species boundaryCondition="false" compartment="c" constant="false" hasOnlySubstanceUnits="false" id="M_C03765_c" name="4-Hydroxyphenylacetaldehyde" fbc:charge="0" />
      <species boundaryCondition="false" compartment="c" constant="false" hasOnlySubstanceUnits="false" id="M_C00490_c" name="Itaconate" fbc:charge="-2" />
      <species boundaryCondition="false" compartment="c" constant="false" hasOnlySubstanceUnits="false" id="M_C00531_c" name="Itaconyl-CoA" fbc:charge="-5" />
      <species boundaryCondition="false" compartment="c" constant="false" hasOnlySubstanceUnits="false" id="M_C05824_c" name="S-Sulfo-L-cysteine" fbc:charge="-1" />
      <species boundaryCondition="false" compartment="c" constant="false" hasOnlySubstanceUnits="false" id="M_C00493_c" name="Shikimate" fbc:charge="-1" />
      <species boundaryCondition="false" compartment="c" constant="false" hasOnlySubstanceUnits="false" id="M_C03175_c" name="Shikimate 3-phosphate" fbc:charge="-3" />
      <species boundaryCondition="false" compartment="c" constant="false" hasOnlySubstanceUnits="false" id="M_C02947_c" name="4-Coumaroylshikimate" fbc:charge="-1" />
      <species boundaryCondition="false" compartment="c" constant="false" hasOnlySubstanceUnits="false" id="M_C04090_c" name="Ubiquitin C-terminal thiolester" fbc:charge="0" />
      <species boundaryCondition="false" compartment="c" constant="false" hasOnlySubstanceUnits="false" id="M_C00496_c" name="Ubiquitin" fbc:charge="0" />
      <species boundaryCondition="false" compartment="c" constant="false" hasOnlySubstanceUnits="false" id="M_C00145_c" name="Thiol" fbc:charge="0" />
      <species boundaryCondition="false" compartment="m" constant="false" hasOnlySubstanceUnits="false" id="M_C04090_m" name="Ubiquitin C-terminal thiolester" fbc:charge="0" />
      <species boundaryCondition="false" compartment="m" constant="false" hasOnlySubstanceUnits="false" id="M_C00496_m" name="Ubiquitin" fbc:charge="0" />
      <species boundaryCondition="false" compartment="m" constant="false" hasOnlySubstanceUnits="false" id="M_C00145_m" name="Thiol" fbc:charge="0" />
      <species boundaryCondition="false" compartment="c" constant="false" hasOnlySubstanceUnits="false" id="M_C00499_c" name="Allantoate" fbc:charge="-1" />
      <species boundaryCondition="false" compartment="c" constant="false" hasOnlySubstanceUnits="false" id="M_C02350_c" name="(S)(+)-Allantoin" fbc:charge="-1" />
      <species boundaryCondition="false" compartment="c" constant="false" hasOnlySubstanceUnits="false" id="M_C00506_c" name="L-Cysteate" fbc:charge="-1" />
      <species boundaryCondition="false" compartment="c" constant="false" hasOnlySubstanceUnits="false" id="M_C05528_c" name="3-Sulfopyruvate" fbc:charge="-2" />
      <species boundaryCondition="false" compartment="c" constant="false" hasOnlySubstanceUnits="false" id="M_C02218_c" name="2-Aminoacrylate" fbc:charge="0" />
      <species boundaryCondition="false" compartment="c" constant="false" hasOnlySubstanceUnits="false" id="M_C00507_c" name="L-Rhamnose" fbc:charge="0" />
      <species boundaryCondition="false" compartment="c" constant="false" hasOnlySubstanceUnits="false" id="M_C00861_c" name="L-Rhamnulose" fbc:charge="0" />
      <species boundaryCondition="false" compartment="c" constant="false" hasOnlySubstanceUnits="false" id="M_C00509_c" name="Naringenin" fbc:charge="0" />
      <species boundaryCondition="false" compartment="c" constant="false" hasOnlySubstanceUnits="false" id="M_C05631_c" name="Eriodictyol" fbc:charge="0" />
      <species boundaryCondition="false" compartment="c" constant="false" hasOnlySubstanceUnits="false" id="M_C00974_c" name="Dihydrokaempferol" fbc:charge="0" />
      <species boundaryCondition="false" compartment="c" constant="false" hasOnlySubstanceUnits="false" id="M_C06322_c" name="S-1,5-Cyclohexadiene-1-carboxylate coenzymeA" fbc:charge="-4" />
      <species boundaryCondition="false" compartment="c" constant="false" hasOnlySubstanceUnits="false" id="M_C01120_c" name="Sphinganine 1-phosphate" fbc:charge="-1" />
      <species boundaryCondition="false" compartment="c" constant="false" hasOnlySubstanceUnits="false" id="M_C00517_c" name="Hexadecanal" fbc:charge="0" />
      <species boundaryCondition="false" compartment="c" constant="false" hasOnlySubstanceUnits="false" id="M_C00519_c" name="Hypotaurine" fbc:charge="0" />
      <species boundaryCondition="false" compartment="c" constant="false" hasOnlySubstanceUnits="false" id="M_C00522_c" name="(R)-Pantoate" fbc:charge="0" />
      <species boundaryCondition="false" compartment="c" constant="false" hasOnlySubstanceUnits="false" id="M_C00864_c" name="Pantothenate" fbc:charge="-1" />
      <species boundaryCondition="false" compartment="c" constant="false" hasOnlySubstanceUnits="false" id="M_C00534_c" name="Pyridoxamine" fbc:charge="1" />
      <species boundaryCondition="false" compartment="c" constant="false" hasOnlySubstanceUnits="false" id="M_C05593_c" name="3-Hydroxyphenylacetate" fbc:charge="-1" />
      <species boundaryCondition="false" compartment="c" constant="false" hasOnlySubstanceUnits="false" id="M_C00544_c" name="Homogentisate" fbc:charge="-1" />
      <species boundaryCondition="false" compartment="c" constant="false" hasOnlySubstanceUnits="false" id="M_C05585_c" name="Gentisate aldehyde" fbc:charge="0" />
      <species boundaryCondition="false" compartment="c" constant="false" hasOnlySubstanceUnits="false" id="M_C01036_c" name="4-Maleylacetoacetate" fbc:charge="-2" />
      <species boundaryCondition="false" compartment="c" constant="false" hasOnlySubstanceUnits="false" id="M_C01888_c" name="Aminoacetone" fbc:charge="1" />
      <species boundaryCondition="false" compartment="c" constant="false" hasOnlySubstanceUnits="false" id="M_C07086_c" name="Phenylacetic acid" fbc:charge="-1" />
      <species boundaryCondition="false" compartment="c" constant="false" hasOnlySubstanceUnits="false" id="M_C00550_c" name="Sphingomyelin" fbc:charge="0" />
      <species boundaryCondition="false" compartment="c" constant="false" hasOnlySubstanceUnits="false" id="M_C05512_c" name="Deoxyinosine" fbc:charge="0" />
      <species boundaryCondition="false" compartment="c" constant="false" hasOnlySubstanceUnits="false" id="M_C02372_c" name="4-Hydroxyaniline" fbc:charge="0" />
      <species boundaryCondition="false" compartment="c" constant="false" hasOnlySubstanceUnits="false" id="M_C00576_c" name="Betaine aldehyde" fbc:charge="1" />
      <species boundaryCondition="false" compartment="c" constant="false" hasOnlySubstanceUnits="false" id="M_C00719_c" name="Betaine" fbc:charge="0" />
      <species boundaryCondition="false" compartment="c" constant="false" hasOnlySubstanceUnits="false" id="M_C01094_c" name="D-Fructose 1-phosphate" fbc:charge="-2" />
      <species boundaryCondition="false" compartment="m" constant="false" hasOnlySubstanceUnits="false" id="M_C15973_m" name="Enzyme N6-(dihydrolipoyl)lysine" fbc:charge="0" />
      <species boundaryCondition="false" compartment="m" constant="false" hasOnlySubstanceUnits="false" id="M_C16255_m" name="[Dihydrolipoyllysine-residue acetyltransferase]" fbc:charge="0" />
      <species boundaryCondition="false" compartment="m" constant="false" hasOnlySubstanceUnits="false" id="M_C00091_m" name="Succinyl-CoA" fbc:charge="-5" />
      <species boundaryCondition="false" compartment="m" constant="false" hasOnlySubstanceUnits="false" id="M_C16254_m" name="[Dihydrolipoyllysine-residue succinyltransferase]" fbc:charge="-1" />
      <species boundaryCondition="false" compartment="c" constant="false" hasOnlySubstanceUnits="false" id="M_C15973_c" name="Enzyme N6-(dihydrolipoyl)lysine" fbc:charge="0" />
      <species boundaryCondition="false" compartment="c" constant="false" hasOnlySubstanceUnits="false" id="M_C05999_c" name="Lactaldehyde" fbc:charge="0" />
      <species boundaryCondition="false" compartment="c" constant="false" hasOnlySubstanceUnits="false" id="M_C06459_c" name="N-Trimethyl-2-aminoethylphosphonate" fbc:charge="0" />
      <species boundaryCondition="false" compartment="c" constant="false" hasOnlySubstanceUnits="false" id="M_C05674_c" name="CMP-N-trimethyl-2-aminoethylphosphonate" fbc:charge="-1" />
      <species boundaryCondition="false" compartment="c" constant="false" hasOnlySubstanceUnits="false" id="M_C02666_c" name="Coniferyl aldehyde" fbc:charge="0" />
      <species boundaryCondition="false" compartment="c" constant="false" hasOnlySubstanceUnits="false" id="M_C00590_c" name="Coniferyl alcohol" fbc:charge="0" />
      <species boundaryCondition="false" compartment="c" constant="false" hasOnlySubstanceUnits="false" id="M_C00596_c" name="2-Hydroxy-2,4-pentadienoate" fbc:charge="-1" />
      <species boundaryCondition="false" compartment="c" constant="false" hasOnlySubstanceUnits="false" id="M_C03589_c" name="4-Hydroxy-2-oxopentanoate" fbc:charge="-1" />
      <species boundaryCondition="false" compartment="c" constant="false" hasOnlySubstanceUnits="false" id="M_C05527_c" name="3-Sulfinylpyruvate" fbc:charge="-2" />
      <species boundaryCondition="false" compartment="c" constant="false" hasOnlySubstanceUnits="false" id="M_C00630_c" name="2-Methylpropanoyl-CoA" fbc:charge="-4" />
      <species boundaryCondition="false" compartment="c" constant="false" hasOnlySubstanceUnits="false" id="M_C03460_c" name="2-Methylprop-2-enoyl-CoA" fbc:charge="-4" />
      <species boundaryCondition="false" compartment="c" constant="false" hasOnlySubstanceUnits="false" id="M_C00632_c" name="3-Hydroxyanthranilate" fbc:charge="-1" />
      <species boundaryCondition="false" compartment="c" constant="false" hasOnlySubstanceUnits="false" id="M_C01987_c" name="2-Aminophenol" fbc:charge="0" />
      <species boundaryCondition="false" compartment="c" constant="false" hasOnlySubstanceUnits="false" id="M_C05640_c" name="Cinnavalininate" fbc:charge="0" />
      <species boundaryCondition="false" compartment="c" constant="false" hasOnlySubstanceUnits="false" id="M_C10905_c" name="Activated methyl group" fbc:charge="0" />
      <species boundaryCondition="false" compartment="c" constant="false" hasOnlySubstanceUnits="false" id="M_C05831_c" name="3-Methoxyanthranilate" fbc:charge="0" />
      <species boundaryCondition="false" compartment="c" constant="false" hasOnlySubstanceUnits="false" id="M_C03198_c" name="(S)-4-Hydroxymandelate" fbc:charge="-1" />
      <species boundaryCondition="false" compartment="c" constant="false" hasOnlySubstanceUnits="false" id="M_C00954_c" name="Indole-3-acetate" fbc:charge="-1" />
      <species boundaryCondition="false" compartment="c" constant="false" hasOnlySubstanceUnits="false" id="M_C03692_c" name="1,2-Diacyl-3-beta-D-galactosyl-sn-glycerol" fbc:charge="0" />
      <species boundaryCondition="false" compartment="c" constant="false" hasOnlySubstanceUnits="false" id="M_C00642_c" name="4-Hydroxyphenylacetate" fbc:charge="-1" />
      <species boundaryCondition="false" compartment="c" constant="false" hasOnlySubstanceUnits="false" id="M_C05338_c" name="4-Hydroxyphenylacetyl-CoA" fbc:charge="-4" />
      <species boundaryCondition="false" compartment="c" constant="false" hasOnlySubstanceUnits="false" id="M_C00643_c" name="5-Hydroxy-L-tryptophan" fbc:charge="0" />
      <species boundaryCondition="false" compartment="c" constant="false" hasOnlySubstanceUnits="false" id="M_C00780_c" name="Serotonin" fbc:charge="1" />
      <species boundaryCondition="false" compartment="c" constant="false" hasOnlySubstanceUnits="false" id="M_C00700_c" name="XTP" fbc:charge="-4" />
      <species boundaryCondition="false" compartment="c" constant="false" hasOnlySubstanceUnits="false" id="M_C03506_c" name="Indoleglycerol phosphate" fbc:charge="-2" />
      <species boundaryCondition="false" compartment="p" constant="false" hasOnlySubstanceUnits="false" id="M_C00065_p" name="L-Serine" fbc:charge="0" />
      <species boundaryCondition="false" compartment="p" constant="false" hasOnlySubstanceUnits="false" id="M_C03506_p" name="Indoleglycerol phosphate" fbc:charge="-2" />
      <species boundaryCondition="false" compartment="p" constant="false" hasOnlySubstanceUnits="false" id="M_C00078_p" name="L-Tryptophan" fbc:charge="0" />
      <species boundaryCondition="false" compartment="c" constant="false" hasOnlySubstanceUnits="false" id="M_C00666_c" name="LL-2,6-Diaminoheptanedioate" fbc:charge="0" />
      <species boundaryCondition="false" compartment="p" constant="false" hasOnlySubstanceUnits="false" id="M_C01172_p" name="beta-D-Glucose 6-phosphate" fbc:charge="-2" />
      <species boundaryCondition="false" compartment="p" constant="false" hasOnlySubstanceUnits="false" id="M_C00668_p" name="alpha-D-Glucose 6-phosphate" fbc:charge="-2" />
      <species boundaryCondition="false" compartment="c" constant="false" hasOnlySubstanceUnits="false" id="M_C00672_c" name="2-Deoxy-D-ribose 1-phosphate" fbc:charge="-2" />
      <species boundaryCondition="false" compartment="c" constant="false" hasOnlySubstanceUnits="false" id="M_C00673_c" name="2-Deoxy-D-ribose 5-phosphate" fbc:charge="-2" />
      <species boundaryCondition="false" compartment="c" constant="false" hasOnlySubstanceUnits="false" id="M_C01801_c" name="Deoxyribose" fbc:charge="0" />
      <species boundaryCondition="false" compartment="c" constant="false" hasOnlySubstanceUnits="false" id="M_C03372_c" name="Acylglycerone phosphate" fbc:charge="-2" />
      <species boundaryCondition="false" compartment="c" constant="false" hasOnlySubstanceUnits="false" id="M_C00842_c" name="dTDP-glucose" fbc:charge="-2" />
      <species boundaryCondition="false" compartment="c" constant="false" hasOnlySubstanceUnits="false" id="M_C00687_c" fbc:charge="0" />
      <species boundaryCondition="false" compartment="c" constant="false" hasOnlySubstanceUnits="false" id="M_C01450_c" name="Ketone" fbc:charge="0" />
      <species boundaryCondition="false" compartment="c" constant="false" hasOnlySubstanceUnits="false" id="M_C01203_c" name="Oleoyl-[acyl-carrier protein]" fbc:charge="0" />
      <species boundaryCondition="false" compartment="c" constant="false" hasOnlySubstanceUnits="false" id="M_C00712_c" name="(9Z)-Octadecenoic acid" fbc:charge="-1" />
      <species boundaryCondition="false" compartment="c" constant="false" hasOnlySubstanceUnits="false" id="M_C00783_c" name="Tropinone" fbc:charge="1" />
      <species boundaryCondition="false" compartment="c" constant="false" hasOnlySubstanceUnits="false" id="M_C00729_c" name="Tropine" fbc:charge="1" />
      <species boundaryCondition="false" compartment="c" constant="false" hasOnlySubstanceUnits="false" id="M_C00735_c" name="Cortisol" fbc:charge="0" />
      <species boundaryCondition="false" compartment="c" constant="false" hasOnlySubstanceUnits="false" id="M_C00762_c" name="Cortisone" fbc:charge="0" />
      <species boundaryCondition="false" compartment="c" constant="false" hasOnlySubstanceUnits="false" id="M_C00736_c" name="Cysteine" fbc:charge="0" />
      <species boundaryCondition="false" compartment="c" constant="false" hasOnlySubstanceUnits="false" id="M_C02532_c" name="D-O-Phosphoserine" fbc:charge="-3" />
      <species boundaryCondition="false" compartment="c" constant="false" hasOnlySubstanceUnits="false" id="M_C00740_c" name="D-Serine" fbc:charge="0" />
      <species boundaryCondition="false" compartment="c" constant="false" hasOnlySubstanceUnits="false" id="M_C00751_c" name="Squalene" fbc:charge="0" />
      <species boundaryCondition="false" compartment="c" constant="false" hasOnlySubstanceUnits="false" id="M_C01054_c" name="(S)-2,3-Epoxysqualene" fbc:charge="0" />
      <species boundaryCondition="false" compartment="c" constant="false" hasOnlySubstanceUnits="false" id="M_C00759_c" name="Caldesmon" fbc:charge="0" />
      <species boundaryCondition="false" compartment="c" constant="false" hasOnlySubstanceUnits="false" id="M_C01022_c" name="Caldesmon phosphate" fbc:charge="0" />
      <species boundaryCondition="false" compartment="c" constant="false" hasOnlySubstanceUnits="false" id="M_C05659_c" name="5-Methoxytryptamine" fbc:charge="1" />
      <species boundaryCondition="false" compartment="c" constant="false" hasOnlySubstanceUnits="false" id="M_C00787_c" name="tRNA(Tyr)" fbc:charge="-2" />
      <species boundaryCondition="false" compartment="c" constant="false" hasOnlySubstanceUnits="false" id="M_C02839_c" name="L-Tyrosyl-tRNA(Tyr)" fbc:charge="-1" />
      <species boundaryCondition="false" compartment="c" constant="false" hasOnlySubstanceUnits="false" id="M_C05399_c" name="Melibiitol" fbc:charge="0" />
      <species boundaryCondition="false" compartment="c" constant="false" hasOnlySubstanceUnits="false" id="M_C00794_c" name="D-Sorbitol" fbc:charge="0" />
      <species boundaryCondition="false" compartment="c" constant="false" hasOnlySubstanceUnits="false" id="M_C05985_c" name="2-Propyn-1-al" fbc:charge="0" />
      <species boundaryCondition="false" compartment="c" constant="false" hasOnlySubstanceUnits="false" id="M_C06202_c" name="Salicylaldehyde" fbc:charge="0" />
      <species boundaryCondition="false" compartment="p" constant="false" hasOnlySubstanceUnits="false" id="M_C06202_p" name="Salicylaldehyde" fbc:charge="0" />
      <species boundaryCondition="false" compartment="c" constant="false" hasOnlySubstanceUnits="false" id="M_C00810_c" name="(R)-Acetoin" fbc:charge="0" />
      <species boundaryCondition="false" compartment="c" constant="false" hasOnlySubstanceUnits="false" id="M_C03044_c" name="(R,R)-Butane-2,3-diol" fbc:charge="0" />
      <species boundaryCondition="false" compartment="c" constant="false" hasOnlySubstanceUnits="false" id="M_C05627_c" name="4-Hydroxystyrene" fbc:charge="0" />
      <species boundaryCondition="false" compartment="c" constant="false" hasOnlySubstanceUnits="false" id="M_C02670_c" name="D-Glucuronolactone" fbc:charge="0" />
      <species boundaryCondition="false" compartment="c" constant="false" hasOnlySubstanceUnits="false" id="M_C00818_c" name="D-Glucarate" fbc:charge="-2" />
      <species boundaryCondition="false" compartment="c" constant="false" hasOnlySubstanceUnits="false" id="M_C00836_c" name="Sphinganine" fbc:charge="1" />
      <species boundaryCondition="false" compartment="p" constant="false" hasOnlySubstanceUnits="false" id="M_C00836_p" name="Sphinganine" fbc:charge="1" />
      <species boundaryCondition="false" compartment="p" constant="false" hasOnlySubstanceUnits="false" id="M_C02934_p" name="3-Dehydrosphinganine" fbc:charge="1" />
      <species boundaryCondition="false" compartment="c" constant="false" hasOnlySubstanceUnits="false" id="M_C02097_c" name="dTDP-galactose" fbc:charge="-2" />
      <species boundaryCondition="false" compartment="c" constant="false" hasOnlySubstanceUnits="false" id="M_C00859_c" name="Gibberellin A1" fbc:charge="0" />
      <species boundaryCondition="false" compartment="c" constant="false" hasOnlySubstanceUnits="false" id="M_C03579_c" name="2beta-Hydroxygibberellin 1" fbc:charge="0" />
      <species boundaryCondition="false" compartment="c" constant="false" hasOnlySubstanceUnits="false" id="M_C00860_c" name="L-Histidinol" fbc:charge="1" />
      <species boundaryCondition="false" compartment="c" constant="false" hasOnlySubstanceUnits="false" id="M_C01929_c" name="L-Histidinal" fbc:charge="1" />
      <species boundaryCondition="false" compartment="c" constant="false" hasOnlySubstanceUnits="false" id="M_C01100_c" name="L-Histidinol phosphate" fbc:charge="-1" />
      <species boundaryCondition="false" compartment="m" constant="false" hasOnlySubstanceUnits="false" id="M_C00868_m" name="tRNA uridine" fbc:charge="-4" />
      <species boundaryCondition="false" compartment="m" constant="false" hasOnlySubstanceUnits="false" id="M_C02764_m" name="tRNA pseudouridine" fbc:charge="-4" />
      <species boundaryCondition="false" compartment="c" constant="false" hasOnlySubstanceUnits="false" id="M_C03360_c" name="4-Nitrophenyl phosphate" fbc:charge="-2" />
      <species boundaryCondition="false" compartment="c" constant="false" hasOnlySubstanceUnits="false" id="M_C00870_c" name="4-Nitrophenol" fbc:charge="-1" />
      <species boundaryCondition="false" compartment="x" constant="false" hasOnlySubstanceUnits="false" id="M_C01144_x" name="(S)-3-Hydroxybutanoyl-CoA" fbc:charge="-4" />
      <species boundaryCondition="false" compartment="c" constant="false" hasOnlySubstanceUnits="false" id="M_C01134_c" name="Pantetheine 4'-phosphate" fbc:charge="-2" />
      <species boundaryCondition="false" compartment="c" constant="false" hasOnlySubstanceUnits="false" id="M_C01635_c" name="tRNA(Ala)" fbc:charge="-2" />
      <species boundaryCondition="false" compartment="c" constant="false" hasOnlySubstanceUnits="false" id="M_C00886_c" name="L-Alanyl-tRNA" fbc:charge="-1" />
      <species boundaryCondition="false" compartment="c" constant="false" hasOnlySubstanceUnits="false" id="M_C05668_c" name="3-Hydroxypropionyl-CoA" fbc:charge="-4" />
      <species boundaryCondition="false" compartment="c" constant="false" hasOnlySubstanceUnits="false" id="M_C00906_c" name="5,6-Dihydrothymine" fbc:charge="0" />
      <species boundaryCondition="false" compartment="c" constant="false" hasOnlySubstanceUnits="false" id="M_C05100_c" name="3-Ureidoisobutyrate" fbc:charge="-1" />
      <species boundaryCondition="false" compartment="c" constant="false" hasOnlySubstanceUnits="false" id="M_C00909_c" name="Leukotriene A4" fbc:charge="-1" />
      <species boundaryCondition="false" compartment="c" constant="false" hasOnlySubstanceUnits="false" id="M_C02165_c" name="Leukotriene B4" fbc:charge="-1" />
      <species boundaryCondition="false" compartment="c" constant="false" hasOnlySubstanceUnits="false" id="M_C04807_c" name="2-Amino-7,8-dihydro-4-hydroxy-6-(diphosphooxymethyl)pteridine" fbc:charge="-3" />
      <species boundaryCondition="false" compartment="c" constant="false" hasOnlySubstanceUnits="false" id="M_C00921_c" name="Dihydropteroate" fbc:charge="-1" />
      <species boundaryCondition="false" compartment="c" constant="false" hasOnlySubstanceUnits="false" id="M_C00933_c" name="Sinapoylcholine" fbc:charge="1" />
      <species boundaryCondition="false" compartment="c" constant="false" hasOnlySubstanceUnits="false" id="M_C00944_c" name="3-Dehydroquinate" fbc:charge="-1" />
      <species boundaryCondition="false" compartment="c" constant="false" hasOnlySubstanceUnits="false" id="M_C02938_c" name="3-Indoleacetonitrile" fbc:charge="0" />
      <species boundaryCondition="false" compartment="c" constant="false" hasOnlySubstanceUnits="false" id="M_C05835_c" name="2-Formaminobenzoylacetate" fbc:charge="-1" />
      <species boundaryCondition="false" compartment="c" constant="false" hasOnlySubstanceUnits="false" id="M_C05823_c" name="3-Mercaptolactate" fbc:charge="-1" />
      <species boundaryCondition="false" compartment="c" constant="false" hasOnlySubstanceUnits="false" id="M_C05903_c" name="Kaempferol" fbc:charge="-1" />
      <species boundaryCondition="false" compartment="c" constant="false" hasOnlySubstanceUnits="false" id="M_C00986_c" name="1,3-Diaminopropane" fbc:charge="2" />
      <species boundaryCondition="false" compartment="c" constant="false" hasOnlySubstanceUnits="false" id="M_C01019_c" name="6-Deoxy-L-galactose" fbc:charge="0" />
      <species boundaryCondition="false" compartment="c" constant="false" hasOnlySubstanceUnits="false" id="M_C01051_c" name="Uroporphyrinogen III" fbc:charge="-8" />
      <species boundaryCondition="false" compartment="c" constant="false" hasOnlySubstanceUnits="false" id="M_C15980_c" name="(S)-2-Methylbutanoyl-CoA" fbc:charge="-4" />
      <species boundaryCondition="false" compartment="c" constant="false" hasOnlySubstanceUnits="false" id="M_C03345_c" name="2-Methylbut-2-enoyl-CoA" fbc:charge="-4" />
      <species boundaryCondition="false" compartment="c" constant="false" hasOnlySubstanceUnits="false" id="M_C01033_c" name="2-Methylbutanoyl-CoA" fbc:charge="-4" />
      <species boundaryCondition="false" compartment="c" constant="false" hasOnlySubstanceUnits="false" id="M_C15979_c" name="[Dihydrolipoyllysine-residue (2-methylpropanoyl)transferase]" fbc:charge="0" />
      <species boundaryCondition="false" compartment="c" constant="false" hasOnlySubstanceUnits="false" id="M_C02463_c" name="Precorrin 2" fbc:charge="-7" />
      <species boundaryCondition="false" compartment="c" constant="false" hasOnlySubstanceUnits="false" id="M_C03263_c" name="Coproporphyrinogen III" fbc:charge="-4" />
      <species boundaryCondition="false" compartment="c" constant="false" hasOnlySubstanceUnits="false" id="M_C01724_c" name="Lanosterol" fbc:charge="0" />
      <species boundaryCondition="false" compartment="c" constant="false" hasOnlySubstanceUnits="false" id="M_C01902_c" name="Cycloartenol" fbc:charge="0" />
      <species boundaryCondition="false" compartment="c" constant="false" hasOnlySubstanceUnits="false" id="M_C01596_c" name="Maleamate" fbc:charge="-1" />
      <species boundaryCondition="false" compartment="c" constant="false" hasOnlySubstanceUnits="false" id="M_C02656_c" name="6-Carboxyhexanoate" fbc:charge="-2" />
      <species boundaryCondition="false" compartment="c" constant="false" hasOnlySubstanceUnits="false" id="M_C01063_c" name="6-Carboxyhexanoyl-CoA" fbc:charge="-5" />
      <species boundaryCondition="false" compartment="c" constant="false" hasOnlySubstanceUnits="false" id="M_C01092_c" name="8-Amino-7-oxononanoate" fbc:charge="0" />
      <species boundaryCondition="false" compartment="c" constant="false" hasOnlySubstanceUnits="false" id="M_C01079_c" name="Protoporphyrinogen IX" fbc:charge="-2" />
      <species boundaryCondition="false" compartment="c" constant="false" hasOnlySubstanceUnits="false" id="M_C04752_c" name="2-Methyl-4-amino-5-hydroxymethylpyrimidine diphosphate" fbc:charge="-3" />
      <species boundaryCondition="false" compartment="c" constant="false" hasOnlySubstanceUnits="false" id="M_C04327_c" name="4-Methyl-5-(2-phosphoethyl)-thiazole" fbc:charge="-2" />
      <species boundaryCondition="false" compartment="c" constant="false" hasOnlySubstanceUnits="false" id="M_C01267_c" name="3-(Imidazol-4-yl)-2-oxopropyl phosphate" fbc:charge="-2" />
      <species boundaryCondition="false" compartment="c" constant="false" hasOnlySubstanceUnits="false" id="M_C01101_c" name="L-Ribulose 5-phosphate" fbc:charge="-2" />
      <species boundaryCondition="false" compartment="c" constant="false" hasOnlySubstanceUnits="false" id="M_C03291_c" name="L-Xylulose 5-phosphate" fbc:charge="-2" />
      <species boundaryCondition="false" compartment="c" constant="false" hasOnlySubstanceUnits="false" id="M_C04478_c" name="3-Deoxy-D-manno-octulosonate 8-phosphate" fbc:charge="-3" />
      <species boundaryCondition="false" compartment="c" constant="false" hasOnlySubstanceUnits="false" id="M_C04352_c" name="(R)-4'-Phosphopantothenoyl-L-cysteine" fbc:charge="-3" />
      <species boundaryCondition="false" compartment="c" constant="false" hasOnlySubstanceUnits="false" id="M_C16255_c" name="[Dihydrolipoyllysine-residue acetyltransferase]" fbc:charge="0" />
      <species boundaryCondition="false" compartment="c" constant="false" hasOnlySubstanceUnits="false" id="M_C01149_c" name="4-Trimethylammoniobutanal" fbc:charge="1" />
      <species boundaryCondition="false" compartment="c" constant="false" hasOnlySubstanceUnits="false" id="M_C01259_c" name="3-Hydroxy-N6,N6,N6-trimethyl-L-lysine" fbc:charge="1" />
      <species boundaryCondition="false" compartment="c" constant="false" hasOnlySubstanceUnits="false" id="M_C04281_c" name="L-1-Pyrroline-3-hydroxy-5-carboxylate" fbc:charge="-1" />
      <species boundaryCondition="false" compartment="c" constant="false" hasOnlySubstanceUnits="false" id="M_C04043_c" name="3,4-Dihydroxyphenylacetaldehyde" fbc:charge="0" />
      <species boundaryCondition="false" compartment="c" constant="false" hasOnlySubstanceUnits="false" id="M_C01161_c" name="3,4-Dihydroxyphenylacetate" fbc:charge="-1" />
      <species boundaryCondition="false" compartment="m" constant="false" hasOnlySubstanceUnits="false" id="M_C15972_m" name="Enzyme N6-(lipoyl)lysine" fbc:charge="0" />
      <species boundaryCondition="false" compartment="c" constant="false" hasOnlySubstanceUnits="false" id="M_C02887_c" name="Sinapoyl malate" fbc:charge="-2" />
      <species boundaryCondition="false" compartment="c" constant="false" hasOnlySubstanceUnits="false" id="M_C03672_c" name="3-(4-Hydroxyphenyl)lactate" fbc:charge="-1" />
      <species boundaryCondition="false" compartment="c" constant="false" hasOnlySubstanceUnits="false" id="M_C05841_c" name="Nicotinate D-ribonucleoside" fbc:charge="0" />
      <species boundaryCondition="false" compartment="c" constant="false" hasOnlySubstanceUnits="false" id="M_C01187_c" name="3-Deoxy-D-manno-octulosonate" fbc:charge="-1" />
      <species boundaryCondition="false" compartment="c" constant="false" hasOnlySubstanceUnits="false" id="M_C04121_c" name="CMP-3-deoxy-D-manno-octulosonate" fbc:charge="-2" />
      <species boundaryCondition="false" compartment="c" constant="false" hasOnlySubstanceUnits="false" id="M_C01189_c" name="5alpha-Cholest-7-en-3beta-ol" fbc:charge="0" />
      <species boundaryCondition="false" compartment="c" constant="false" hasOnlySubstanceUnits="false" id="M_C03845_c" name="5alpha-Cholest-8-en-3beta-ol" fbc:charge="0" />
      <species boundaryCondition="false" compartment="c" constant="false" hasOnlySubstanceUnits="false" id="M_C01290_c" name="beta-D-Galactosyl-1,4-beta-D-glucosylceramide" fbc:charge="0" />
      <species boundaryCondition="false" compartment="c" constant="false" hasOnlySubstanceUnits="false" id="M_C01277_c" name="1-Phosphatidyl-1D-myo-inositol 4-phosphate" fbc:charge="-3" />
      <species boundaryCondition="false" compartment="c" constant="false" hasOnlySubstanceUnits="false" id="M_C04549_c" name="1-Phosphatidyl-1D-myo-inositol 3-phosphate" fbc:charge="-3" />
      <species boundaryCondition="false" compartment="c" constant="false" hasOnlySubstanceUnits="false" id="M_C01494_c" name="Ferulate" fbc:charge="-1" />
      <species boundaryCondition="false" compartment="c" constant="false" hasOnlySubstanceUnits="false" id="M_C06224_c" name="3,4-Dihydroxystyrene" fbc:charge="0" />
      <species boundaryCondition="false" compartment="c" constant="false" hasOnlySubstanceUnits="false" id="M_C04088_c" name="Octadecanoyl-[acyl-carrier protein]" fbc:charge="0" />
      <species boundaryCondition="false" compartment="c" constant="false" hasOnlySubstanceUnits="false" id="M_C01220_c" name="1D-myo-Inositol 1,4-bisphosphate" fbc:charge="-4" />
      <species boundaryCondition="false" compartment="c" constant="false" hasOnlySubstanceUnits="false" id="M_C01245_c" name="D-myo-Inositol 1,4,5-trisphosphate" fbc:charge="-6" />
      <species boundaryCondition="false" compartment="c" constant="false" hasOnlySubstanceUnits="false" id="M_C04780_c" name="8-[(1R,2R)-3-Oxo-2-{(Z)-pent-2-enyl}cyclopentyl]octanoate" fbc:charge="-1" />
      <species boundaryCondition="false" compartment="c" constant="false" hasOnlySubstanceUnits="false" id="M_C01226_c" name="12-OPDA" fbc:charge="-1" />
      <species boundaryCondition="false" compartment="c" constant="false" hasOnlySubstanceUnits="false" id="M_C04672_c" name="(9Z,15Z)-(13S)-12,13-Epoxyoctadeca-9,11,15-trienoic acid" fbc:charge="-1" />
      <species boundaryCondition="false" compartment="c" constant="false" hasOnlySubstanceUnits="false" id="M_C01227_c" name="3beta-Hydroxyandrost-5-en-17-one" fbc:charge="0" />
      <species boundaryCondition="false" compartment="c" constant="false" hasOnlySubstanceUnits="false" id="M_C05139_c" name="16alpha-Hydroxydehydroepiandrosterone" fbc:charge="0" />
      <species boundaryCondition="false" compartment="c" constant="false" hasOnlySubstanceUnits="false" id="M_C04635_c" name="1-(1-Alkenyl)-sn-glycero-3-phosphoethanolamine" fbc:charge="0" />
      <species boundaryCondition="false" compartment="c" constant="false" hasOnlySubstanceUnits="false" id="M_C01613_c" name="Stachyose" fbc:charge="0" />
      <species boundaryCondition="false" compartment="m" constant="false" hasOnlySubstanceUnits="false" id="M_C02051_m" name="Lipoylprotein" fbc:charge="0" />
      <species boundaryCondition="false" compartment="m" constant="false" hasOnlySubstanceUnits="false" id="M_C01242_m" name="S-Aminomethyldihydrolipoylprotein" fbc:charge="1" />
      <species boundaryCondition="false" compartment="c" constant="false" hasOnlySubstanceUnits="false" id="M_C01243_c" name="1D-myo-Inositol 1,3,4-trisphosphate" fbc:charge="-6" />
      <species boundaryCondition="false" compartment="c" constant="false" hasOnlySubstanceUnits="false" id="M_C04063_c" name="D-myo-Inositol 3,4-bisphosphate" fbc:charge="-4" />
      <species boundaryCondition="false" compartment="c" constant="false" hasOnlySubstanceUnits="false" id="M_C04637_c" name="1-Phosphatidyl-D-myo-inositol 4,5-bisphosphate" fbc:charge="-5" />
      <species boundaryCondition="false" compartment="c" constant="false" hasOnlySubstanceUnits="false" id="M_C04133_c" name="N-Acetyl-L-glutamate 5-phosphate" fbc:charge="-3" />
      <species boundaryCondition="false" compartment="c" constant="false" hasOnlySubstanceUnits="false" id="M_C04666_c" name="D-erythro-1-(Imidazol-4-yl)glycerol 3-phosphate" fbc:charge="-2" />
      <species boundaryCondition="false" compartment="c" constant="false" hasOnlySubstanceUnits="false" id="M_C01268_c" name="5-Amino-6-(5'-phosphoribosylamino)uracil" fbc:charge="-2" />
      <species boundaryCondition="false" compartment="c" constant="false" hasOnlySubstanceUnits="false" id="M_C04454_c" name="5-Amino-6-(5'-phosphoribitylamino)uracil" fbc:charge="-2" />
      <species boundaryCondition="false" compartment="c" constant="false" hasOnlySubstanceUnits="false" id="M_C03373_c" name="Aminoimidazole ribotide" fbc:charge="-1" />
      <species boundaryCondition="false" compartment="c" constant="false" hasOnlySubstanceUnits="false" id="M_C04675_c" name="3-Hydroxy-3-(4-methylpent-3-en-1-yl)glutaryl-CoA" fbc:charge="-5" />
      <species boundaryCondition="false" compartment="c" constant="false" hasOnlySubstanceUnits="false" id="M_C01291_c" name="3-(4-Methylpent-3-en-1-yl)pent-2-enedioyl-CoA" fbc:charge="-5" />
      <species boundaryCondition="false" compartment="c" constant="false" hasOnlySubstanceUnits="false" id="M_C01920_c" name="Geranoyl-CoA" fbc:charge="-4" />
      <species boundaryCondition="false" compartment="c" constant="false" hasOnlySubstanceUnits="false" id="M_C01300_c" name="2-Amino-4-hydroxy-6-hydroxymethyl-7,8-dihydropteridine" fbc:charge="0" />
      <species boundaryCondition="false" compartment="c" constant="false" hasOnlySubstanceUnits="false" id="M_C04874_c" name="2-Amino-4-hydroxy-6-(D-erythro-1,2,3-trihydroxypropyl)-7,8-" fbc:charge="0" />
      <species boundaryCondition="false" compartment="c" constant="false" hasOnlySubstanceUnits="false" id="M_C01302_c" name="1-(2-Carboxyphenylamino)-1-deoxy-D-ribulose 5-phosphate" fbc:charge="-3" />
      <species boundaryCondition="false" compartment="c" constant="false" hasOnlySubstanceUnits="false" id="M_C01322_c" name="RX" fbc:charge="0" />
      <species boundaryCondition="false" compartment="c" constant="false" hasOnlySubstanceUnits="false" id="M_C00462_c" name="Halide" fbc:charge="0" />
      <species boundaryCondition="false" compartment="c" constant="false" hasOnlySubstanceUnits="false" id="M_C02320_c" name="R-S-Glutathione" fbc:charge="-1" />
      <species boundaryCondition="false" compartment="c" constant="false" hasOnlySubstanceUnits="false" id="M_C01798_c" name="D-Glucoside" fbc:charge="0" />
      <species boundaryCondition="false" compartment="c" constant="false" hasOnlySubstanceUnits="false" id="M_C01335_c" name="ROH" fbc:charge="0" />
      <species boundaryCondition="false" compartment="c" constant="false" hasOnlySubstanceUnits="false" id="M_C01344_c" name="dIDP" fbc:charge="-3" />
      <species boundaryCondition="false" compartment="c" constant="false" hasOnlySubstanceUnits="false" id="M_C01345_c" name="dITP" fbc:charge="-4" />
      <species boundaryCondition="false" compartment="c" constant="false" hasOnlySubstanceUnits="false" id="M_C06196_c" name="2'-Deoxyinosine 5'-phosphate" fbc:charge="-2" />
      <species boundaryCondition="false" compartment="c" constant="false" hasOnlySubstanceUnits="false" id="M_C05714_c" name="alpha-Aminopropiononitrile" fbc:charge="0" />
      <species boundaryCondition="false" compartment="c" constant="false" hasOnlySubstanceUnits="false" id="M_C01401_c" name="Alanine" fbc:charge="0" />
      <species boundaryCondition="false" compartment="c" constant="false" hasOnlySubstanceUnits="false" id="M_C01417_c" name="Cyanate" fbc:charge="-1" />
      <species boundaryCondition="false" compartment="c" constant="false" hasOnlySubstanceUnits="false" id="M_C01563_c" name="Carbamate" fbc:charge="-1" />
      <species boundaryCondition="false" compartment="c" constant="false" hasOnlySubstanceUnits="false" id="M_C02415_c" name="Histone-L-lysine" fbc:charge="1" />
      <species boundaryCondition="false" compartment="c" constant="false" hasOnlySubstanceUnits="false" id="M_C01997_c" name="Histone N6-acetyl-L-lysine" fbc:charge="0" />
      <species boundaryCondition="false" compartment="c" constant="false" hasOnlySubstanceUnits="false" id="M_C01500_c" name="Geraniol" fbc:charge="0" />
      <species boundaryCondition="false" compartment="c" constant="false" hasOnlySubstanceUnits="false" id="M_C01499_c" name="Geranial" fbc:charge="0" />
      <species boundaryCondition="false" compartment="c" constant="false" hasOnlySubstanceUnits="false" id="M_C01516_c" name="Morphine" fbc:charge="1" />
      <species boundaryCondition="false" compartment="c" constant="false" hasOnlySubstanceUnits="false" id="M_C01735_c" name="Morphinone" fbc:charge="1" />
      <species boundaryCondition="false" compartment="c" constant="false" hasOnlySubstanceUnits="false" id="M_C05688_c" name="Selenocysteine" fbc:charge="0" />
      <species boundaryCondition="false" compartment="c" constant="false" hasOnlySubstanceUnits="false" id="M_C01528_c" name="Selenide" fbc:charge="0" />
      <species boundaryCondition="false" compartment="c" constant="false" hasOnlySubstanceUnits="false" id="M_C05684_c" name="Selenite" fbc:charge="0" />
      <species boundaryCondition="false" compartment="c" constant="false" hasOnlySubstanceUnits="false" id="M_C01582_c" name="Galactose" fbc:charge="0" />
      <species boundaryCondition="false" compartment="c" constant="false" hasOnlySubstanceUnits="false" id="M_C01595_c" name="Linoleate" fbc:charge="-1" />
      <species boundaryCondition="false" compartment="c" constant="false" hasOnlySubstanceUnits="false" id="M_C04717_c" name="(9Z,11E)-(13S)-13-Hydroperoxyoctadeca-9,11-dienoic acid" fbc:charge="-1" />
      <species boundaryCondition="false" compartment="c" constant="false" hasOnlySubstanceUnits="false" id="M_C01609_c" name="Protamine" fbc:charge="0" />
      <species boundaryCondition="false" compartment="c" constant="false" hasOnlySubstanceUnits="false" id="M_C02729_c" name="O-Phosphoprotamine" fbc:charge="0" />
      <species boundaryCondition="false" compartment="c" constant="false" hasOnlySubstanceUnits="false" id="M_C05404_c" name="D-Gal alpha 1-&gt;6D-Gal alpha 1-&gt;6D-Glucose" fbc:charge="0" />
      <species boundaryCondition="false" compartment="c" constant="false" hasOnlySubstanceUnits="false" id="M_C05906_c" name="Leucocyanidin" fbc:charge="0" />
      <species boundaryCondition="false" compartment="c" constant="false" hasOnlySubstanceUnits="false" id="M_C01636_c" name="tRNA(Arg)" fbc:charge="-2" />
      <species boundaryCondition="false" compartment="c" constant="false" hasOnlySubstanceUnits="false" id="M_C02163_c" name="L-Arginyl-tRNA(Arg)" fbc:charge="0" />
      <species boundaryCondition="false" compartment="c" constant="false" hasOnlySubstanceUnits="false" id="M_C01637_c" name="tRNA(Asn)" fbc:charge="-2" />
      <species boundaryCondition="false" compartment="c" constant="false" hasOnlySubstanceUnits="false" id="M_C03402_c" name="L-Asparaginyl-tRNA(Asn)" fbc:charge="-2" />
      <species boundaryCondition="false" compartment="c" constant="false" hasOnlySubstanceUnits="false" id="M_C01639_c" name="tRNA(Cys)" fbc:charge="-2" />
      <species boundaryCondition="false" compartment="c" constant="false" hasOnlySubstanceUnits="false" id="M_C03125_c" name="L-Cysteinyl-tRNA(Cys)" fbc:charge="-1" />
      <species boundaryCondition="false" compartment="c" constant="false" hasOnlySubstanceUnits="false" id="M_C01640_c" name="tRNA(Gln)" fbc:charge="0" />
      <species boundaryCondition="false" compartment="c" constant="false" hasOnlySubstanceUnits="false" id="M_C02282_c" name="Glutaminyl-tRNA" fbc:charge="0" />
      <species boundaryCondition="false" compartment="c" constant="false" hasOnlySubstanceUnits="false" id="M_C01642_c" name="tRNA(Gly)" fbc:charge="-2" />
      <species boundaryCondition="false" compartment="c" constant="false" hasOnlySubstanceUnits="false" id="M_C02412_c" name="Glycyl-tRNA(Gly)" fbc:charge="-2" />
      <species boundaryCondition="false" compartment="c" constant="false" hasOnlySubstanceUnits="false" id="M_C01643_c" name="tRNA(His)" fbc:charge="-2" />
      <species boundaryCondition="false" compartment="c" constant="false" hasOnlySubstanceUnits="false" id="M_C02988_c" name="L-Histidyl-tRNA(His)" fbc:charge="-2" />
      <species boundaryCondition="false" compartment="c" constant="false" hasOnlySubstanceUnits="false" id="M_C01644_c" name="tRNA(Ile)" fbc:charge="-2" />
      <species boundaryCondition="false" compartment="c" constant="false" hasOnlySubstanceUnits="false" id="M_C03127_c" name="L-Isoleucyl-tRNA(Ile)" fbc:charge="-1" />
      <species boundaryCondition="false" compartment="c" constant="false" hasOnlySubstanceUnits="false" id="M_C01645_c" name="tRNA(Leu)" fbc:charge="-2" />
      <species boundaryCondition="false" compartment="c" constant="false" hasOnlySubstanceUnits="false" id="M_C02047_c" name="L-Leucyl-tRNA" fbc:charge="-1" />
      <species boundaryCondition="false" compartment="c" constant="false" hasOnlySubstanceUnits="false" id="M_C01646_c" name="tRNA(Lys)" fbc:charge="0" />
      <species boundaryCondition="false" compartment="c" constant="false" hasOnlySubstanceUnits="false" id="M_C01931_c" name="L-Lysyl-tRNA" fbc:charge="0" />
      <species boundaryCondition="false" compartment="c" constant="false" hasOnlySubstanceUnits="false" id="M_C01647_c" name="tRNA(Met)" fbc:charge="-2" />
      <species boundaryCondition="false" compartment="c" constant="false" hasOnlySubstanceUnits="false" id="M_C02430_c" name="L-Methionyl-tRNA" fbc:charge="-1" />
      <species boundaryCondition="false" compartment="c" constant="false" hasOnlySubstanceUnits="false" id="M_C01648_c" name="tRNA(Phe)" fbc:charge="-2" />
      <species boundaryCondition="false" compartment="c" constant="false" hasOnlySubstanceUnits="false" id="M_C03511_c" name="L-Phenylalanyl-tRNA(Phe)" fbc:charge="-2" />
      <species boundaryCondition="false" compartment="c" constant="false" hasOnlySubstanceUnits="false" id="M_C01649_c" name="tRNA(Pro)" fbc:charge="-2" />
      <species boundaryCondition="false" compartment="c" constant="false" hasOnlySubstanceUnits="false" id="M_C02702_c" name="L-Prolyl-tRNA(Pro)" fbc:charge="-1" />
      <species boundaryCondition="false" compartment="c" constant="false" hasOnlySubstanceUnits="false" id="M_C01650_c" name="tRNA(Ser)" fbc:charge="-2" />
      <species boundaryCondition="false" compartment="c" constant="false" hasOnlySubstanceUnits="false" id="M_C02553_c" name="L-Seryl-tRNA(Ser)" fbc:charge="-2" />
      <species boundaryCondition="false" compartment="c" constant="false" hasOnlySubstanceUnits="false" id="M_C01651_c" name="tRNA(Thr)" fbc:charge="-2" />
      <species boundaryCondition="false" compartment="c" constant="false" hasOnlySubstanceUnits="false" id="M_C02992_c" name="L-Threonyl-tRNA(Thr)" fbc:charge="-2" />
      <species boundaryCondition="false" compartment="c" constant="false" hasOnlySubstanceUnits="false" id="M_C01652_c" name="tRNA(Trp)" fbc:charge="-2" />
      <species boundaryCondition="false" compartment="c" constant="false" hasOnlySubstanceUnits="false" id="M_C03512_c" name="L-Tryptophanyl-tRNA(Trp)" fbc:charge="-1" />
      <species boundaryCondition="false" compartment="c" constant="false" hasOnlySubstanceUnits="false" id="M_C01653_c" name="tRNA(Val)" fbc:charge="-2" />
      <species boundaryCondition="false" compartment="c" constant="false" hasOnlySubstanceUnits="false" id="M_C02554_c" name="L-Valyl-tRNA(Val)" fbc:charge="-1" />
      <species boundaryCondition="false" compartment="c" constant="false" hasOnlySubstanceUnits="false" id="M_C01672_c" name="Cadaverine" fbc:charge="2" />
      <species boundaryCondition="false" compartment="c" constant="false" hasOnlySubstanceUnits="false" id="M_C06181_c" name="Piperideine" fbc:charge="1" />
      <species boundaryCondition="false" compartment="c" constant="false" hasOnlySubstanceUnits="false" id="M_C01693_c" name="L-Dopachrome" fbc:charge="-1" />
      <species boundaryCondition="false" compartment="c" constant="false" hasOnlySubstanceUnits="false" id="M_C05578_c" name="5,6-Dihydroxyindole" fbc:charge="0" />
      <species boundaryCondition="false" compartment="c" constant="false" hasOnlySubstanceUnits="false" id="M_C01708_c" name="Hemoglobin" fbc:charge="0" />
      <species boundaryCondition="false" compartment="c" constant="false" hasOnlySubstanceUnits="false" id="M_C06258_c" name="Globin" fbc:charge="0" />
      <species boundaryCondition="false" compartment="c" constant="false" hasOnlySubstanceUnits="false" id="M_C00500_c" name="Biliverdin" fbc:charge="-2" />
      <species boundaryCondition="false" compartment="c" constant="false" hasOnlySubstanceUnits="false" id="M_C00237_c" name="CO" fbc:charge="1" />
      <species boundaryCondition="false" compartment="c" constant="false" hasOnlySubstanceUnits="false" id="M_C14819_c" name="Fe3+" fbc:charge="3" />
      <species boundaryCondition="false" compartment="c" constant="false" hasOnlySubstanceUnits="false" id="M_C05467_c" name="3alpha,7alpha,12alpha-Trihydroxy-5beta-24-oxocholestanoyl-CoA" fbc:charge="-4" />
      <species boundaryCondition="false" compartment="c" constant="false" hasOnlySubstanceUnits="false" id="M_C01794_c" name="Choloyl-CoA" fbc:charge="-4" />
      <species boundaryCondition="false" compartment="c" constant="false" hasOnlySubstanceUnits="false" id="M_C01852_c" name="Secologanin" fbc:charge="0" />
      <species boundaryCondition="false" compartment="c" constant="false" hasOnlySubstanceUnits="false" id="M_C03470_c" name="3-alpha(S)-Strictosidine" fbc:charge="1" />
      <species boundaryCondition="false" compartment="c" constant="false" hasOnlySubstanceUnits="false" id="M_C01867_c" name="tau-Protein" fbc:charge="0" />
      <species boundaryCondition="false" compartment="c" constant="false" hasOnlySubstanceUnits="false" id="M_C03157_c" name="O-Phospho-tau-protein" fbc:charge="0" />
      <species boundaryCondition="false" compartment="c" constant="false" hasOnlySubstanceUnits="false" id="M_C02141_c" name="Cycloeucalenol" fbc:charge="0" />
      <species boundaryCondition="false" compartment="c" constant="false" hasOnlySubstanceUnits="false" id="M_C01943_c" name="Obtusifoliol" fbc:charge="0" />
      <species boundaryCondition="false" compartment="x" constant="false" hasOnlySubstanceUnits="false" id="M_C01944_x" name="Octanoyl-CoA" fbc:charge="-4" />
      <species boundaryCondition="false" compartment="x" constant="false" hasOnlySubstanceUnits="false" id="M_C05276_x" name="trans-Oct-2-enoyl-CoA" fbc:charge="-4" />
      <species boundaryCondition="false" compartment="x" constant="false" hasOnlySubstanceUnits="false" id="M_C05265_x" name="3-Oxodecanoyl-CoA" fbc:charge="-4" />
      <species boundaryCondition="false" compartment="c" constant="false" hasOnlySubstanceUnits="false" id="M_C01977_c" name="tRNA guanine" fbc:charge="-4" />
      <species boundaryCondition="false" compartment="c" constant="false" hasOnlySubstanceUnits="false" id="M_C01449_c" name="Queuine" fbc:charge="1" />
      <species boundaryCondition="false" compartment="c" constant="false" hasOnlySubstanceUnits="false" id="M_C01978_c" name="tRNA queuine" fbc:charge="-3" />
      <species boundaryCondition="false" compartment="c" constant="false" hasOnlySubstanceUnits="false" id="M_C02031_c" name="G(5')pppR-RNA" fbc:charge="-5" />
      <species boundaryCondition="false" compartment="c" constant="false" hasOnlySubstanceUnits="false" id="M_C02339_c" name="m7G(5')pppR-RNA" fbc:charge="-4" />
      <species boundaryCondition="false" compartment="c" constant="false" hasOnlySubstanceUnits="false" id="M_C06095_c" name="Gibberellin A44 diacid" fbc:charge="0" />
      <species boundaryCondition="false" compartment="c" constant="false" hasOnlySubstanceUnits="false" id="M_C02034_c" name="Gibberellin A19" fbc:charge="0" />
      <species boundaryCondition="false" compartment="c" constant="false" hasOnlySubstanceUnits="false" id="M_C02035_c" name="Gibberellin A20" fbc:charge="0" />
      <species boundaryCondition="false" compartment="c" constant="false" hasOnlySubstanceUnits="false" id="M_C06096_c" name="Gibberellin A29" fbc:charge="0" />
      <species boundaryCondition="false" compartment="c" constant="false" hasOnlySubstanceUnits="false" id="M_C02972_c" name="Dihydrolipoylprotein" fbc:charge="0" />
      <species boundaryCondition="false" compartment="c" constant="false" hasOnlySubstanceUnits="false" id="M_C02051_c" name="Lipoylprotein" fbc:charge="0" />
      <species boundaryCondition="false" compartment="c" constant="false" hasOnlySubstanceUnits="false" id="M_C05435_c" name="gamma-Carotene" fbc:charge="0" />
      <species boundaryCondition="false" compartment="c" constant="false" hasOnlySubstanceUnits="false" id="M_C02094_c" name="beta-Carotene" fbc:charge="0" />
      <species boundaryCondition="false" compartment="c" constant="false" hasOnlySubstanceUnits="false" id="M_C02374_c" name="5'-Dephospho-DNA" fbc:charge="-2" />
      <species boundaryCondition="false" compartment="c" constant="false" hasOnlySubstanceUnits="false" id="M_C02128_c" name="5'-Phospho-DNA" fbc:charge="-4" />
      <species boundaryCondition="false" compartment="c" constant="false" hasOnlySubstanceUnits="false" id="M_C02140_c" name="Corticosterone" fbc:charge="0" />
      <species boundaryCondition="false" compartment="c" constant="false" hasOnlySubstanceUnits="false" id="M_C05490_c" name="11-Dehydrocorticosterone" fbc:charge="0" />
      <species boundaryCondition="false" compartment="x" constant="false" hasOnlySubstanceUnits="false" id="M_C01832_x" name="Lauroyl-CoA" fbc:charge="-4" />
      <species boundaryCondition="false" compartment="x" constant="false" hasOnlySubstanceUnits="false" id="M_C03221_x" name="2-trans-Dodecenoyl-CoA" fbc:charge="-4" />
      <species boundaryCondition="false" compartment="x" constant="false" hasOnlySubstanceUnits="false" id="M_C05261_x" name="3-Oxotetradecanoyl-CoA" fbc:charge="-4" />
      <species boundaryCondition="false" compartment="c" constant="false" hasOnlySubstanceUnits="false" id="M_C02166_c" name="Leukotriene C4" fbc:charge="-2" />
      <species boundaryCondition="false" compartment="c" constant="false" hasOnlySubstanceUnits="false" id="M_C00045_c" name="Amino acid" fbc:charge="0" />
      <species boundaryCondition="false" compartment="c" constant="false" hasOnlySubstanceUnits="false" id="M_C05951_c" name="Leukotriene D4" fbc:charge="-1" />
      <species boundaryCondition="false" compartment="c" constant="false" hasOnlySubstanceUnits="false" id="M_C03363_c" name="5-L-Glutamyl amino acid" fbc:charge="-1" />
      <species boundaryCondition="false" compartment="c" constant="false" hasOnlySubstanceUnits="false" id="M_C02170_c" name="Methylmalonate" fbc:charge="-2" />
      <species boundaryCondition="false" compartment="c" constant="false" hasOnlySubstanceUnits="false" id="M_C02188_c" name="Protein lysine" fbc:charge="1" />
      <species boundaryCondition="false" compartment="c" constant="false" hasOnlySubstanceUnits="false" id="M_C03635_c" name="Protein N-ubiquityllysine" fbc:charge="0" />
      <species boundaryCondition="false" compartment="c" constant="false" hasOnlySubstanceUnits="false" id="M_C00305_c" name="Magnesium" fbc:charge="2" />
      <species boundaryCondition="false" compartment="c" constant="false" hasOnlySubstanceUnits="false" id="M_C03516_c" name="Magnesium protoporphyrin" fbc:charge="-2" />
      <species boundaryCondition="false" compartment="c" constant="false" hasOnlySubstanceUnits="false" id="M_C02222_c" name="2-Maleylacetate" fbc:charge="-2" />
      <species boundaryCondition="false" compartment="c" constant="false" hasOnlySubstanceUnits="false" id="M_C02612_c" name="(R)-2-Methylmalate" fbc:charge="0" />
      <species boundaryCondition="false" compartment="c" constant="false" hasOnlySubstanceUnits="false" id="M_C02226_c" name="2-Methylmaleate" fbc:charge="-2" />
      <species boundaryCondition="false" compartment="c" constant="false" hasOnlySubstanceUnits="false" id="M_C05729_c" name="R-S-Cysteinylglycine" fbc:charge="0" />
      <species boundaryCondition="false" compartment="c" constant="false" hasOnlySubstanceUnits="false" id="M_C05610_c" name="Sinapoyl aldehyde" fbc:charge="0" />
      <species boundaryCondition="false" compartment="c" constant="false" hasOnlySubstanceUnits="false" id="M_C02325_c" name="Sinapyl alcohol" fbc:charge="0" />
      <species boundaryCondition="false" compartment="c" constant="false" hasOnlySubstanceUnits="false" id="M_C02336_c" name="beta-D-Fructose" fbc:charge="0" />
      <species boundaryCondition="false" compartment="c" constant="false" hasOnlySubstanceUnits="false" id="M_C16688_c" name="Sucrose-6-phosphate" fbc:charge="-2" />
      <species boundaryCondition="false" compartment="c" constant="false" hasOnlySubstanceUnits="false" id="M_C03294_c" name="N-Formylmethionyl-tRNA" fbc:charge="-2" />
      <species boundaryCondition="false" compartment="c" constant="false" hasOnlySubstanceUnits="false" id="M_C02442_c" name="N-Methyltyramine" fbc:charge="1" />
      <species boundaryCondition="false" compartment="c" constant="false" hasOnlySubstanceUnits="false" id="M_C06199_c" name="Hordenine" fbc:charge="1" />
      <species boundaryCondition="false" compartment="c" constant="false" hasOnlySubstanceUnits="false" id="M_C02470_c" name="Xanthurenic acid" fbc:charge="-1" />
      <species boundaryCondition="false" compartment="c" constant="false" hasOnlySubstanceUnits="false" id="M_C05830_c" name="8-Methoxykynurenate" fbc:charge="-1" />
      <species boundaryCondition="false" compartment="c" constant="false" hasOnlySubstanceUnits="false" id="M_C02631_c" name="2-Isopropylmaleate" fbc:charge="-2" />
      <species boundaryCondition="false" compartment="c" constant="false" hasOnlySubstanceUnits="false" id="M_C05711_c" name="gamma-Glutamyl-beta-cyanoalanine" fbc:charge="0" />
      <species boundaryCondition="false" compartment="c" constant="false" hasOnlySubstanceUnits="false" id="M_C06114_c" name="gamma-Glutamyl-beta-aminopropiononitrile" fbc:charge="0" />
      <species boundaryCondition="false" compartment="c" constant="false" hasOnlySubstanceUnits="false" id="M_C02593_c" name="Tetradecanoyl-CoA" fbc:charge="-4" />
      <species boundaryCondition="false" compartment="c" constant="false" hasOnlySubstanceUnits="false" id="M_C05259_c" name="3-Oxopalmitoyl-CoA" fbc:charge="-4" />
      <species boundaryCondition="false" compartment="c" constant="false" hasOnlySubstanceUnits="false" id="M_C02038_c" name="Glycylpeptide" fbc:charge="0" />
      <species boundaryCondition="false" compartment="c" constant="false" hasOnlySubstanceUnits="false" id="M_C03881_c" name="N-Tetradecanoylglycylpeptide" fbc:charge="0" />
      <species boundaryCondition="false" compartment="c" constant="false" hasOnlySubstanceUnits="false" id="M_C04411_c" name="(2R,3S)-3-Isopropylmalate" fbc:charge="-2" />
      <species boundaryCondition="false" compartment="c" constant="false" hasOnlySubstanceUnits="false" id="M_C02646_c" name="4-Coumaryl alcohol" fbc:charge="0" />
      <species boundaryCondition="false" compartment="c" constant="false" hasOnlySubstanceUnits="false" id="M_C02647_c" name="4-Guanidinobutanal" fbc:charge="0" />
      <species boundaryCondition="false" compartment="c" constant="false" hasOnlySubstanceUnits="false" id="M_C05935_c" fbc:charge="0" />
      <species boundaryCondition="false" compartment="c" constant="false" hasOnlySubstanceUnits="false" id="M_C06126_c" name="Digalactosylceramide" fbc:charge="0" />
      <species boundaryCondition="false" compartment="c" constant="false" hasOnlySubstanceUnits="false" id="M_C02686_c" name="Galactosylceramide" fbc:charge="0" />
      <species boundaryCondition="false" compartment="c" constant="false" hasOnlySubstanceUnits="false" id="M_C02723_c" name="N-Methylputrescine" fbc:charge="2" />
      <species boundaryCondition="false" compartment="c" constant="false" hasOnlySubstanceUnits="false" id="M_C06178_c" name="1-Methylpyrrolinium" fbc:charge="1" />
      <species boundaryCondition="false" compartment="c" constant="false" hasOnlySubstanceUnits="false" id="M_C02741_c" name="Phosphoribosyl-AMP" fbc:charge="-4" />
      <species boundaryCondition="false" compartment="c" constant="false" hasOnlySubstanceUnits="false" id="M_C04896_c" name="5-(5-Phospho-D-ribosylaminoformimino)-1-(5-phosphoribosyl)-" fbc:charge="-4" />
      <species boundaryCondition="false" compartment="c" constant="false" hasOnlySubstanceUnits="false" id="M_C02835_c" name="Imidazole-4-acetate" fbc:charge="-1" />
      <species boundaryCondition="false" compartment="c" constant="false" hasOnlySubstanceUnits="false" id="M_C02937_c" name="Indole-3-acetaldehyde oxime" fbc:charge="0" />
      <species boundaryCondition="false" compartment="c" constant="false" hasOnlySubstanceUnits="false" id="M_C05837_c" name="Glucobrassicin" fbc:charge="-1" />
      <species boundaryCondition="false" compartment="c" constant="false" hasOnlySubstanceUnits="false" id="M_C02939_c" name="3-Methylbutanoyl-CoA" fbc:charge="-4" />
      <species boundaryCondition="false" compartment="c" constant="false" hasOnlySubstanceUnits="false" id="M_C03069_c" name="3-Methylcrotonyl-CoA" fbc:charge="-4" />
      <species boundaryCondition="false" compartment="c" constant="false" hasOnlySubstanceUnits="false" id="M_C02987_c" name="L-Glutamyl-tRNA(Glu)" fbc:charge="0" />
      <species boundaryCondition="false" compartment="c" constant="false" hasOnlySubstanceUnits="false" id="M_C01641_c" name="tRNA(Glu)" fbc:charge="0" />
      <species boundaryCondition="false" compartment="c" constant="false" hasOnlySubstanceUnits="false" id="M_C03012_c" name="Naphthalene-1,2-diol" fbc:charge="0" />
      <species boundaryCondition="false" compartment="c" constant="false" hasOnlySubstanceUnits="false" id="M_C06204_c" name="2-Hydroxychromene-2-carboxylate" fbc:charge="-1" />
      <species boundaryCondition="false" compartment="c" constant="false" hasOnlySubstanceUnits="false" id="M_C03023_c" name="Peptide-L-methionine" fbc:charge="0" />
      <species boundaryCondition="false" compartment="c" constant="false" hasOnlySubstanceUnits="false" id="M_C03895_c" name="Peptide-L-methionine (S)-S-oxide" fbc:charge="0" />
      <species boundaryCondition="false" compartment="c" constant="false" hasOnlySubstanceUnits="false" id="M_C01242_c" name="S-Aminomethyldihydrolipoylprotein" fbc:charge="1" />
      <species boundaryCondition="false" compartment="c" constant="false" hasOnlySubstanceUnits="false" id="M_C03063_c" name="2-Oxohept-3-enedioate" fbc:charge="-2" />
      <species boundaryCondition="false" compartment="c" constant="false" hasOnlySubstanceUnits="false" id="M_C05600_c" name="2-Hydroxyhepta-2,4-dienedioate" fbc:charge="-2" />
      <species boundaryCondition="false" compartment="c" constant="false" hasOnlySubstanceUnits="false" id="M_C05998_c" name="3-Hydroxyisovaleryl-CoA" fbc:charge="-4" />
      <species boundaryCondition="false" compartment="c" constant="false" hasOnlySubstanceUnits="false" id="M_C03838_c" name="5'-Phosphoribosylglycinamide" fbc:charge="-1" />
      <species boundaryCondition="false" compartment="c" constant="false" hasOnlySubstanceUnits="false" id="M_C05557_c" name="Isopenicillin N" fbc:charge="-1" />
      <species boundaryCondition="false" compartment="c" constant="false" hasOnlySubstanceUnits="false" id="M_C06564_c" name="Penicillin N" fbc:charge="-1" />
      <species boundaryCondition="false" compartment="c" constant="false" hasOnlySubstanceUnits="false" id="M_C05977_c" name="2-Acyl-1-alkyl-sn-glycero-3-phosphate" fbc:charge="-2" />
      <species boundaryCondition="false" compartment="c" constant="false" hasOnlySubstanceUnits="false" id="M_C03201_c" name="1-Alkyl-2-acylglycerol" fbc:charge="0" />
      <species boundaryCondition="false" compartment="c" constant="false" hasOnlySubstanceUnits="false" id="M_C05262_c" name="(S)-3-Hydroxydodecanoyl-CoA" fbc:charge="-4" />
      <species boundaryCondition="false" compartment="c" constant="false" hasOnlySubstanceUnits="false" id="M_C03221_c" name="2-trans-Dodecenoyl-CoA" fbc:charge="-4" />
      <species boundaryCondition="false" compartment="c" constant="false" hasOnlySubstanceUnits="false" id="M_C03227_c" name="3-Hydroxy-L-kynurenine" fbc:charge="0" />
      <species boundaryCondition="false" compartment="c" constant="false" hasOnlySubstanceUnits="false" id="M_C05636_c" name="3-Hydroxykynurenamine" fbc:charge="1" />
      <species boundaryCondition="false" compartment="c" constant="false" hasOnlySubstanceUnits="false" id="M_C03306_c" name="Protein L-isoaspartate" fbc:charge="-1" />
      <species boundaryCondition="false" compartment="c" constant="false" hasOnlySubstanceUnits="false" id="M_C04311_c" name="Protein L-isoaspartate methyl ester" fbc:charge="0" />
      <species boundaryCondition="false" compartment="c" constant="false" hasOnlySubstanceUnits="false" id="M_C03972_c" name="2,3,4,5-Tetrahydrodipicolinate" fbc:charge="-2" />
      <species boundaryCondition="false" compartment="c" constant="false" hasOnlySubstanceUnits="false" id="M_C04405_c" name="(2S,3S)-3-Hydroxy-2-methylbutanoyl-CoA" fbc:charge="-4" />
      <species boundaryCondition="false" compartment="c" constant="false" hasOnlySubstanceUnits="false" id="M_C03356_c" name="3-Phospho-D-erythronate" fbc:charge="-3" />
      <species boundaryCondition="false" compartment="c" constant="false" hasOnlySubstanceUnits="false" id="M_C04309_c" name="Phosphoenol-4-deoxy-3-tetrulosonate" fbc:charge="-3" />
      <species boundaryCondition="false" compartment="c" constant="false" hasOnlySubstanceUnits="false" id="M_C04640_c" name="2-(Formamido)-N1-(5'-phosphoribosyl)acetamidine" fbc:charge="-1" />
      <species boundaryCondition="false" compartment="c" constant="false" hasOnlySubstanceUnits="false" id="M_C04751_c" name="1-(5-Phospho-D-ribosyl)-5-amino-4-imidazolecarboxylate" fbc:charge="-3" />
      <species boundaryCondition="false" compartment="c" constant="false" hasOnlySubstanceUnits="false" id="M_C03453_c" name="(Z)-5-Oxohex-2-enedioate" fbc:charge="-2" />
      <species boundaryCondition="false" compartment="c" constant="false" hasOnlySubstanceUnits="false" id="M_C06000_c" name="(S)-3-Hydroxyisobutyryl-CoA" fbc:charge="-4" />
      <species boundaryCondition="false" compartment="c" constant="false" hasOnlySubstanceUnits="false" id="M_C03880_c" name="N-Substituted aminoacyl-tRNA" fbc:charge="-2" />
      <species boundaryCondition="false" compartment="c" constant="false" hasOnlySubstanceUnits="false" id="M_C03523_c" name="N-Substituted amino acid" fbc:charge="-1" />
      <species boundaryCondition="false" compartment="c" constant="false" hasOnlySubstanceUnits="false" id="M_C00066_c" name="tRNA" fbc:charge="-2" />
      <species boundaryCondition="false" compartment="c" constant="false" hasOnlySubstanceUnits="false" id="M_C03541_c" name="Tetrahydrofolyl-[Glu](n)" fbc:charge="-3" />
      <species boundaryCondition="false" compartment="c" constant="false" hasOnlySubstanceUnits="false" id="M_C05930_c" name="Poly-L-glutamate" fbc:charge="-3" />
      <species boundaryCondition="false" compartment="c" constant="false" hasOnlySubstanceUnits="false" id="M_C03557_c" name="2-Aminoethylphosphonate" fbc:charge="0" />
      <species boundaryCondition="false" compartment="c" constant="false" hasOnlySubstanceUnits="false" id="M_C05673_c" name="CMP-2-aminoethylphosphonate" fbc:charge="-1" />
      <species boundaryCondition="false" compartment="c" constant="false" hasOnlySubstanceUnits="false" id="M_C03561_c" name="(R)-3-Hydroxybutanoyl-CoA" fbc:charge="-4" />
      <species boundaryCondition="false" compartment="c" constant="false" hasOnlySubstanceUnits="false" id="M_C06143_c" name="Poly-beta-hydroxybutyrate" fbc:charge="0" />
      <species boundaryCondition="false" compartment="m" constant="false" hasOnlySubstanceUnits="false" id="M_C03561_m" name="(R)-3-Hydroxybutanoyl-CoA" fbc:charge="-4" />
      <species boundaryCondition="false" compartment="m" constant="false" hasOnlySubstanceUnits="false" id="M_C06143_m" name="Poly-beta-hydroxybutyrate" fbc:charge="0" />
      <species boundaryCondition="false" compartment="p" constant="false" hasOnlySubstanceUnits="false" id="M_C03561_p" name="(R)-3-Hydroxybutanoyl-CoA" fbc:charge="-4" />
      <species boundaryCondition="false" compartment="p" constant="false" hasOnlySubstanceUnits="false" id="M_C06143_p" name="Poly-beta-hydroxybutyrate" fbc:charge="0" />
      <species boundaryCondition="false" compartment="x" constant="false" hasOnlySubstanceUnits="false" id="M_C03561_x" name="(R)-3-Hydroxybutanoyl-CoA" fbc:charge="-4" />
      <species boundaryCondition="false" compartment="x" constant="false" hasOnlySubstanceUnits="false" id="M_C06143_x" name="Poly-beta-hydroxybutyrate" fbc:charge="0" />
      <species boundaryCondition="false" compartment="c" constant="false" hasOnlySubstanceUnits="false" id="M_C03582_c" name="3,4',5-Trihydroxystilbene" fbc:charge="0" />
      <species boundaryCondition="false" compartment="c" constant="false" hasOnlySubstanceUnits="false" id="M_C05901_c" name="3,3',4'5-Tetrahydroxystilbene" fbc:charge="0" />
      <species boundaryCondition="false" compartment="c" constant="false" hasOnlySubstanceUnits="false" id="M_C03798_c" name="Peptidylproline (omega=180)" fbc:charge="0" />
      <species boundaryCondition="false" compartment="c" constant="false" hasOnlySubstanceUnits="false" id="M_C03633_c" name="Peptidylproline (omega=0)" fbc:charge="0" />
      <species boundaryCondition="false" compartment="c" constant="false" hasOnlySubstanceUnits="false" id="M_C03648_c" name="cis-3,4-Leucopelargonidin" fbc:charge="0" />
      <species boundaryCondition="false" compartment="c" constant="false" hasOnlySubstanceUnits="false" id="M_C05904_c" name="Pelargonidin" fbc:charge="-1" />
      <species boundaryCondition="false" compartment="c" constant="false" hasOnlySubstanceUnits="false" id="M_C05546_c" name="Protein N6,N6,N6-trimethyl-L-lysine" fbc:charge="1" />
      <species boundaryCondition="false" compartment="c" constant="false" hasOnlySubstanceUnits="false" id="M_C03793_c" name="N6,N6,N6-Trimethyl-L-lysine" fbc:charge="0" />
      <species boundaryCondition="false" compartment="c" constant="false" hasOnlySubstanceUnits="false" id="M_C00658_c" name="trans-2,3-Dehydroacyl-CoA" fbc:charge="-4" />
      <species boundaryCondition="false" compartment="c" constant="false" hasOnlySubstanceUnits="false" id="M_C04512_c" name="trans,trans-2,3,4,5-Tetradehydroacyl-CoA" fbc:charge="-4" />
      <species boundaryCondition="false" compartment="c" constant="false" hasOnlySubstanceUnits="false" id="M_C04376_c" name="5'-Phosphoribosyl-N-formylglycinamide" fbc:charge="-2" />
      <species boundaryCondition="false" compartment="p" constant="false" hasOnlySubstanceUnits="false" id="M_C01209_p" name="Malonyl-[acyl-carrier protein]" fbc:charge="-1" />
      <species boundaryCondition="false" compartment="p" constant="false" hasOnlySubstanceUnits="false" id="M_C05744_p" name="Acetoacetyl-[acp]" fbc:charge="0" />
      <species boundaryCondition="false" compartment="c" constant="false" hasOnlySubstanceUnits="false" id="M_C03715_c" name="O-Alkylglycerone phosphate" fbc:charge="-2" />
      <species boundaryCondition="false" compartment="c" constant="false" hasOnlySubstanceUnits="false" id="M_C03968_c" name="1-Alkyl-sn-glycero-3-phosphate" fbc:charge="-2" />
      <species boundaryCondition="false" compartment="c" constant="false" hasOnlySubstanceUnits="false" id="M_C04046_c" name="3-D-Glucosyl-1,2-diacylglycerol" fbc:charge="0" />
      <species boundaryCondition="false" compartment="c" constant="false" hasOnlySubstanceUnits="false" id="M_C06040_c" name="Diglucosyl-diacylglycerol" fbc:charge="0" />
      <species boundaryCondition="false" compartment="c" constant="false" hasOnlySubstanceUnits="false" id="M_C04677_c" name="1-(5'-Phosphoribosyl)-5-amino-4-imidazolecarboxamide" fbc:charge="-2" />
      <species boundaryCondition="false" compartment="c" constant="false" hasOnlySubstanceUnits="false" id="M_C04051_c" name="5-Amino-4-imidazolecarboxyamide" fbc:charge="0" />
      <species boundaryCondition="false" compartment="c" constant="false" hasOnlySubstanceUnits="false" id="M_C06250_c" name="Holo-[carboxylase]" fbc:charge="0" />
      <species boundaryCondition="false" compartment="c" constant="false" hasOnlySubstanceUnits="false" id="M_C04419_c" name="Carboxybiotin-carboxyl-carrier protein" fbc:charge="-1" />
      <species boundaryCondition="false" compartment="c" constant="false" hasOnlySubstanceUnits="false" id="M_C04261_c" name="Protein N(pi)-phospho-L-histidine" fbc:charge="-2" />
      <species boundaryCondition="false" compartment="c" constant="false" hasOnlySubstanceUnits="false" id="M_C00615_c" name="Protein histidine" fbc:charge="0" />
      <species boundaryCondition="false" compartment="c" constant="false" hasOnlySubstanceUnits="false" id="M_C04489_c" name="5-Methyltetrahydropteroyltri-L-glutamate" fbc:charge="-4" />
      <species boundaryCondition="false" compartment="c" constant="false" hasOnlySubstanceUnits="false" id="M_C04144_c" name="Tetrahydropteroyltri-L-glutamate" fbc:charge="-4" />
      <species boundaryCondition="false" compartment="c" constant="false" hasOnlySubstanceUnits="false" id="M_C05437_c" name="Zymosterol" fbc:charge="0" />
      <species boundaryCondition="false" compartment="c" constant="false" hasOnlySubstanceUnits="false" id="M_C04525_c" name="Fecosterol" fbc:charge="0" />
      <species boundaryCondition="false" compartment="c" constant="false" hasOnlySubstanceUnits="false" id="M_C04253_c" name="Electron-transferring flavoprotein" fbc:charge="0" />
      <species boundaryCondition="false" compartment="c" constant="false" hasOnlySubstanceUnits="false" id="M_C04570_c" name="Reduced electron-transferring flavoprotein" fbc:charge="0" />
      <species boundaryCondition="false" compartment="c" constant="false" hasOnlySubstanceUnits="false" id="M_C04272_c" name="(R)-2,3-Dihydroxy-3-methylbutanoate" fbc:charge="-1" />
      <species boundaryCondition="false" compartment="c" constant="false" hasOnlySubstanceUnits="false" id="M_C04181_c" name="3-Hydroxy-3-methyl-2-oxobutanoic acid" fbc:charge="-1" />
      <species boundaryCondition="false" compartment="c" constant="false" hasOnlySubstanceUnits="false" id="M_C05947_c" name="L-erythro-4-Hydroxyglutamate" fbc:charge="-1" />
      <species boundaryCondition="false" compartment="c" constant="false" hasOnlySubstanceUnits="false" id="M_C15556_c" name="3,4-Dihydroxy-2-butanone 4-phosphate" fbc:charge="-2" />
      <species boundaryCondition="false" compartment="c" constant="false" hasOnlySubstanceUnits="false" id="M_C06037_c" name="Digalactosyl-diacylglycerol" fbc:charge="0" />
      <species boundaryCondition="false" compartment="c" constant="false" hasOnlySubstanceUnits="false" id="M_C04506_c" name="Protein C-terminal S-farnesyl-L-cysteine" fbc:charge="0" />
      <species boundaryCondition="false" compartment="c" constant="false" hasOnlySubstanceUnits="false" id="M_C04748_c" name="Protein C-terminal S-farnesyl-L-cysteine methyl ester" fbc:charge="1" />
      <species boundaryCondition="false" compartment="c" constant="false" hasOnlySubstanceUnits="false" id="M_C05445_c" name="3alpha,7alpha-Dihydroxy-5beta-cholestan-26-al" fbc:charge="0" />
      <species boundaryCondition="false" compartment="c" constant="false" hasOnlySubstanceUnits="false" id="M_C04554_c" name="3alpha,7alpha-Dihydroxy-5beta-cholestanate" fbc:charge="-1" />
      <species boundaryCondition="false" compartment="c" constant="false" hasOnlySubstanceUnits="false" id="M_C04556_c" name="4-Amino-2-methyl-5-phosphomethylpyrimidine" fbc:charge="-2" />
      <species boundaryCondition="false" compartment="c" constant="false" hasOnlySubstanceUnits="false" id="M_C05981_c" name="Phosphatidylinositol-3,4,5-trisphosphate" fbc:charge="-7" />
      <species boundaryCondition="false" compartment="c" constant="false" hasOnlySubstanceUnits="false" id="M_C04575_c" name="(4R,5S)-4,5,6-Trihydroxy-2,3-dioxohexanoate" fbc:charge="-1" />
      <species boundaryCondition="false" compartment="c" constant="false" hasOnlySubstanceUnits="false" id="M_C05411_c" name="L-Xylonate" fbc:charge="-1" />
      <species boundaryCondition="false" compartment="c" constant="false" hasOnlySubstanceUnits="false" id="M_C04785_c" name="13(S)-HPOT" fbc:charge="-1" />
      <species boundaryCondition="false" compartment="c" constant="false" hasOnlySubstanceUnits="false" id="M_C04594_c" name="(9Z)-(13S)-12,13-Epoxyoctadeca-9,11-dienoic acid" fbc:charge="-1" />
      <species boundaryCondition="false" compartment="c" constant="false" hasOnlySubstanceUnits="false" id="M_C05337_c" name="Chenodeoxycholoyl-CoA" fbc:charge="-4" />
      <species boundaryCondition="false" compartment="c" constant="false" hasOnlySubstanceUnits="false" id="M_C04644_c" name="3alpha,7alpha-Dihydroxy-5beta-cholestanoyl-CoA" fbc:charge="-4" />
      <species boundaryCondition="false" compartment="c" constant="false" hasOnlySubstanceUnits="false" id="M_C05447_c" name="3alpha,7alpha-Dihydroxy-5beta-cholest-24-enoyl-CoA" fbc:charge="-4" />
      <species boundaryCondition="false" compartment="c" constant="false" hasOnlySubstanceUnits="false" id="M_C04916_c" name="N-(5'-Phospho-D-1'-ribulosylformimino)-5-amino-1-(5''-phospho-D-" fbc:charge="-3" />
      <species boundaryCondition="false" compartment="c" constant="false" hasOnlySubstanceUnits="false" id="M_C04823_c" name="1-(5'-Phosphoribosyl)-5-amino-4-(N-succinocarboxamide)-imidazole" fbc:charge="-4" />
      <species boundaryCondition="false" compartment="c" constant="false" hasOnlySubstanceUnits="false" id="M_C04760_c" name="3alpha,7alpha,12alpha-Trihydroxy-5beta-cholestanoyl-CoA" fbc:charge="-4" />
      <species boundaryCondition="false" compartment="c" constant="false" hasOnlySubstanceUnits="false" id="M_C05460_c" name="3alpha,7alpha,12alpha-Trihydroxy-5beta-cholest-24-enoyl-CoA" fbc:charge="-4" />
      <species boundaryCondition="false" compartment="c" constant="false" hasOnlySubstanceUnits="false" id="M_C04652_c" name="UDP-2,3-bis(3-hydroxytetradecanoyl)glucosamine" fbc:charge="-2" />
      <species boundaryCondition="false" compartment="c" constant="false" hasOnlySubstanceUnits="false" id="M_C04824_c" name="2,3-Bis(3-hydroxytetradecanoyl)-beta-D-glucosaminyl 1-phosphate" fbc:charge="-2" />
      <species boundaryCondition="false" compartment="c" constant="false" hasOnlySubstanceUnits="false" id="M_C04932_c" name="2,3,2',3'-Tetrakis(3-hydroxytetradecanoyl)-D-glucosaminyl-1,6-beta-" fbc:charge="-2" />
      <species boundaryCondition="false" compartment="c" constant="false" hasOnlySubstanceUnits="false" id="M_C05925_c" name="Dihydroneopterin phosphate" fbc:charge="-2" />
      <species boundaryCondition="false" compartment="c" constant="false" hasOnlySubstanceUnits="false" id="M_C04895_c" name="2-Amino-4-hydroxy-6-(erythro-1,2,3-trihydroxypropyl)dihydropteridine" fbc:charge="-4" />
      <species boundaryCondition="false" compartment="c" constant="false" hasOnlySubstanceUnits="false" id="M_C06148_c" name="2,5-Diamino-6-(5'-triphosphoryl-3',4'-trihydroxy-2'-oxopentyl)-" fbc:charge="-4" />
      <species boundaryCondition="false" compartment="c" constant="false" hasOnlySubstanceUnits="false" id="M_C05145_c" name="3-Aminoisobutyric acid" fbc:charge="0" />
      <species boundaryCondition="false" compartment="c" constant="false" hasOnlySubstanceUnits="false" id="M_C05110_c" name="4alpha-Methylcholesta-8-en-3beta-ol" fbc:charge="0" />
      <species boundaryCondition="false" compartment="c" constant="false" hasOnlySubstanceUnits="false" id="M_C05111_c" name="Methostenol" fbc:charge="0" />
      <species boundaryCondition="false" compartment="c" constant="false" hasOnlySubstanceUnits="false" id="M_C06010_c" name="(S)-2-Acetolactate" fbc:charge="-1" />
      <species boundaryCondition="false" compartment="c" constant="false" hasOnlySubstanceUnits="false" id="M_C06006_c" name="(S)-2-Aceto-2-hydroxybutanoate" fbc:charge="-1" />
      <species boundaryCondition="false" compartment="c" constant="false" hasOnlySubstanceUnits="false" id="M_C05158_c" name="trans-beta-D-Glucosyl-2-hydroxycinnamate" fbc:charge="-1" />
      <species boundaryCondition="false" compartment="c" constant="false" hasOnlySubstanceUnits="false" id="M_C05839_c" name="cis-beta-D-Glucosyl-2-hydroxycinnamate" fbc:charge="-1" />
      <species boundaryCondition="false" compartment="c" constant="false" hasOnlySubstanceUnits="false" id="M_C05200_c" name="3-Hexaprenyl-4,5-dihydroxybenzoate" fbc:charge="-1" />
      <species boundaryCondition="false" compartment="c" constant="false" hasOnlySubstanceUnits="false" id="M_C05313_c" name="3-Hexaprenyl-4-hydroxy-5-methoxybenzoate" fbc:charge="-1" />
      <species boundaryCondition="false" compartment="c" constant="false" hasOnlySubstanceUnits="false" id="M_C05206_c" name="Histone L-arginine" fbc:charge="1" />
      <species boundaryCondition="false" compartment="c" constant="false" hasOnlySubstanceUnits="false" id="M_C05320_c" name="Histone N(omega)-methyl-L-arginine" fbc:charge="1" />
      <species boundaryCondition="false" compartment="c" constant="false" hasOnlySubstanceUnits="false" id="M_C05223_c" name="Dodecanoyl-[acyl-carrier protein]" fbc:charge="0" />
      <species boundaryCondition="false" compartment="c" constant="false" hasOnlySubstanceUnits="false" id="M_C05759_c" name="3-Oxotetradecanoyl-[acp]" fbc:charge="0" />
      <species boundaryCondition="false" compartment="p" constant="false" hasOnlySubstanceUnits="false" id="M_C05223_p" name="Dodecanoyl-[acyl-carrier protein]" fbc:charge="0" />
      <species boundaryCondition="false" compartment="p" constant="false" hasOnlySubstanceUnits="false" id="M_C05759_p" name="3-Oxotetradecanoyl-[acp]" fbc:charge="0" />
      <species boundaryCondition="false" compartment="c" constant="false" hasOnlySubstanceUnits="false" id="M_C05516_c" name="5-Amino-4-imidazole carboxylate" fbc:charge="0" />
      <species boundaryCondition="false" compartment="c" constant="false" hasOnlySubstanceUnits="false" id="M_C05239_c" name="5-Aminoimidazole" fbc:charge="1" />
      <species boundaryCondition="false" compartment="x" constant="false" hasOnlySubstanceUnits="false" id="M_C05258_x" name="(S)-3-Hydroxyhexadecanoyl-CoA" fbc:charge="-4" />
      <species boundaryCondition="false" compartment="x" constant="false" hasOnlySubstanceUnits="false" id="M_C05259_x" name="3-Oxopalmitoyl-CoA" fbc:charge="-4" />
      <species boundaryCondition="false" compartment="c" constant="false" hasOnlySubstanceUnits="false" id="M_C05258_c" name="(S)-3-Hydroxyhexadecanoyl-CoA" fbc:charge="-4" />
      <species boundaryCondition="false" compartment="x" constant="false" hasOnlySubstanceUnits="false" id="M_C05260_x" name="(S)-3-Hydroxytetradecanoyl-CoA" fbc:charge="-4" />
      <species boundaryCondition="false" compartment="c" constant="false" hasOnlySubstanceUnits="false" id="M_C05260_c" name="(S)-3-Hydroxytetradecanoyl-CoA" fbc:charge="-4" />
      <species boundaryCondition="false" compartment="c" constant="false" hasOnlySubstanceUnits="false" id="M_C05273_c" name="trans-Tetradec-2-enoyl-CoA" fbc:charge="-4" />
      <species boundaryCondition="false" compartment="x" constant="false" hasOnlySubstanceUnits="false" id="M_C05262_x" name="(S)-3-Hydroxydodecanoyl-CoA" fbc:charge="-4" />
      <species boundaryCondition="false" compartment="x" constant="false" hasOnlySubstanceUnits="false" id="M_C05263_x" name="3-Oxododecanoyl-CoA" fbc:charge="-4" />
      <species boundaryCondition="false" compartment="x" constant="false" hasOnlySubstanceUnits="false" id="M_C05274_x" name="Decanoyl-CoA" fbc:charge="-4" />
      <species boundaryCondition="false" compartment="x" constant="false" hasOnlySubstanceUnits="false" id="M_C05264_x" name="(S)-Hydroxydecanoyl-CoA" fbc:charge="-4" />
      <species boundaryCondition="false" compartment="c" constant="false" hasOnlySubstanceUnits="false" id="M_C05264_c" name="(S)-Hydroxydecanoyl-CoA" fbc:charge="-4" />
      <species boundaryCondition="false" compartment="c" constant="false" hasOnlySubstanceUnits="false" id="M_C05275_c" name="trans-Dec-2-enoyl-CoA" fbc:charge="-4" />
      <species boundaryCondition="false" compartment="x" constant="false" hasOnlySubstanceUnits="false" id="M_C05266_x" name="(S)-Hydroxyoctanoyl-CoA" fbc:charge="-4" />
      <species boundaryCondition="false" compartment="x" constant="false" hasOnlySubstanceUnits="false" id="M_C05267_x" name="3-Oxooctanoyl-CoA" fbc:charge="-4" />
      <species boundaryCondition="false" compartment="c" constant="false" hasOnlySubstanceUnits="false" id="M_C05266_c" name="(S)-Hydroxyoctanoyl-CoA" fbc:charge="-4" />
      <species boundaryCondition="false" compartment="c" constant="false" hasOnlySubstanceUnits="false" id="M_C05276_c" name="trans-Oct-2-enoyl-CoA" fbc:charge="-4" />
      <species boundaryCondition="false" compartment="x" constant="false" hasOnlySubstanceUnits="false" id="M_C05270_x" name="Hexanoyl-CoA" fbc:charge="-4" />
      <species boundaryCondition="false" compartment="x" constant="false" hasOnlySubstanceUnits="false" id="M_C05268_x" name="(S)-Hydroxyhexanoyl-CoA" fbc:charge="-4" />
      <species boundaryCondition="false" compartment="c" constant="false" hasOnlySubstanceUnits="false" id="M_C05268_c" name="(S)-Hydroxyhexanoyl-CoA" fbc:charge="-4" />
      <species boundaryCondition="false" compartment="c" constant="false" hasOnlySubstanceUnits="false" id="M_C05271_c" name="trans-Hex-2-enoyl-CoA" fbc:charge="-4" />
      <species boundaryCondition="false" compartment="x" constant="false" hasOnlySubstanceUnits="false" id="M_C05271_x" name="trans-Hex-2-enoyl-CoA" fbc:charge="-4" />
      <species boundaryCondition="false" compartment="x" constant="false" hasOnlySubstanceUnits="false" id="M_C05275_x" name="trans-Dec-2-enoyl-CoA" fbc:charge="-4" />
      <species boundaryCondition="false" compartment="c" constant="false" hasOnlySubstanceUnits="false" id="M_C05284_c" name="11beta-Hydroxyandrost-4-ene-3,17-dione" fbc:charge="0" />
      <species boundaryCondition="false" compartment="c" constant="false" hasOnlySubstanceUnits="false" id="M_C05285_c" name="Adrenosterone" fbc:charge="0" />
      <species boundaryCondition="false" compartment="c" constant="false" hasOnlySubstanceUnits="false" id="M_C05301_c" name="2-Hydroxyestradiol-17beta" fbc:charge="0" />
      <species boundaryCondition="false" compartment="c" constant="false" hasOnlySubstanceUnits="false" id="M_C05302_c" name="2-Methoxyestradiol-17beta" fbc:charge="0" />
      <species boundaryCondition="false" compartment="c" constant="false" hasOnlySubstanceUnits="false" id="M_C05335_c" name="Selenomethionine" fbc:charge="0" />
      <species boundaryCondition="false" compartment="c" constant="false" hasOnlySubstanceUnits="false" id="M_C05691_c" name="Se-Adenosylselenomethionine" fbc:charge="1" />
      <species boundaryCondition="false" compartment="c" constant="false" hasOnlySubstanceUnits="false" id="M_C05690_c" name="Se-Methylselenomethionine" fbc:charge="1" />
      <species boundaryCondition="false" compartment="c" constant="false" hasOnlySubstanceUnits="false" id="M_C05336_c" name="Selenomethionyl-tRNA(Met)" fbc:charge="-1" />
      <species boundaryCondition="false" compartment="c" constant="false" hasOnlySubstanceUnits="false" id="M_C05596_c" name="p-Hydroxyphenylacetylglycine" fbc:charge="-1" />
      <species boundaryCondition="false" compartment="p" constant="false" hasOnlySubstanceUnits="false" id="M_C05378_p" name="beta-D-Fructose 1,6-bisphosphate" fbc:charge="-4" />
      <species boundaryCondition="false" compartment="c" constant="false" hasOnlySubstanceUnits="false" id="M_C05403_c" name="3-Ketolactose" fbc:charge="0" />
      <species boundaryCondition="false" compartment="c" constant="false" hasOnlySubstanceUnits="false" id="M_C05394_c" name="3-Keto-beta-D-galactose" fbc:charge="0" />
      <species boundaryCondition="false" compartment="c" constant="false" hasOnlySubstanceUnits="false" id="M_C05412_c" name="L-Lyxonate" fbc:charge="-1" />
      <species boundaryCondition="false" compartment="c" constant="false" hasOnlySubstanceUnits="false" id="M_C05413_c" name="Phytoene" fbc:charge="0" />
      <species boundaryCondition="false" compartment="c" constant="false" hasOnlySubstanceUnits="false" id="M_C05414_c" name="Phytofluene" fbc:charge="0" />
      <species boundaryCondition="false" compartment="c" constant="false" hasOnlySubstanceUnits="false" id="M_C05430_c" name="zeta-Carotene" fbc:charge="0" />
      <species boundaryCondition="false" compartment="c" constant="false" hasOnlySubstanceUnits="false" id="M_C05431_c" name="Neurosporene" fbc:charge="0" />
      <species boundaryCondition="false" compartment="c" constant="false" hasOnlySubstanceUnits="false" id="M_C05432_c" name="Lycopene" fbc:charge="0" />
      <species boundaryCondition="false" compartment="c" constant="false" hasOnlySubstanceUnits="false" id="M_C05434_c" name="beta-Zeacarotene" fbc:charge="0" />
      <species boundaryCondition="false" compartment="c" constant="false" hasOnlySubstanceUnits="false" id="M_C05439_c" name="5alpha-Cholesta-7,24-dien-3beta-ol" fbc:charge="0" />
      <species boundaryCondition="false" compartment="c" constant="false" hasOnlySubstanceUnits="false" id="M_C05444_c" name="3alpha,7alpha,26-Trihydroxy-5beta-cholestane" fbc:charge="0" />
      <species boundaryCondition="false" compartment="c" constant="false" hasOnlySubstanceUnits="false" id="M_C05448_c" name="3alpha,7alpha,24-Trihydroxy-5beta-cholestanoyl-CoA" fbc:charge="-4" />
      <species boundaryCondition="false" compartment="c" constant="false" hasOnlySubstanceUnits="false" id="M_C05449_c" name="3alpha,7alpha-Dihydroxy-5beta-24-oxocholestanoyl-CoA" fbc:charge="-4" />
      <species boundaryCondition="false" compartment="c" constant="false" hasOnlySubstanceUnits="false" id="M_C05461_c" fbc:charge="0" />
      <species boundaryCondition="false" compartment="c" constant="false" hasOnlySubstanceUnits="false" id="M_C05451_c" name="7alpha-Hydroxy-5beta-cholestan-3-one" fbc:charge="0" />
      <species boundaryCondition="false" compartment="c" constant="false" hasOnlySubstanceUnits="false" id="M_C05455_c" name="7alpha-Hydroxycholest-4-en-3-one" fbc:charge="0" />
      <species boundaryCondition="false" compartment="c" constant="false" hasOnlySubstanceUnits="false" id="M_C05452_c" name="3alpha,7alpha-Dihydroxy-5beta-cholestane" fbc:charge="0" />
      <species boundaryCondition="false" compartment="c" constant="false" hasOnlySubstanceUnits="false" id="M_C05453_c" name="7alpha,12alpha-Dihydroxy-5beta-cholestan-3-one" fbc:charge="0" />
      <species boundaryCondition="false" compartment="c" constant="false" hasOnlySubstanceUnits="false" id="M_C17339_c" name="4-Cholesten-7alpha,12alpha-diol-3-one" fbc:charge="0" />
      <species boundaryCondition="false" compartment="c" constant="false" hasOnlySubstanceUnits="false" id="M_C05454_c" name="3alpha,7alpha,12alpha-Trihydroxy-5beta-cholestane" fbc:charge="0" />
      <species boundaryCondition="false" compartment="c" constant="false" hasOnlySubstanceUnits="false" id="M_C05476_c" name="Tetrahydrocorticosterone" fbc:charge="0" />
      <species boundaryCondition="false" compartment="c" constant="false" hasOnlySubstanceUnits="false" id="M_C05478_c" name="3alpha,21-Dihydroxy-5beta-pregnane-11,20-dione" fbc:charge="0" />
      <species boundaryCondition="false" compartment="c" constant="false" hasOnlySubstanceUnits="false" id="M_C00856_c" name="DNA cytosine" fbc:charge="-4" />
      <species boundaryCondition="false" compartment="c" constant="false" hasOnlySubstanceUnits="false" id="M_C02967_c" name="DNA 5-methylcytosine" fbc:charge="-4" />
      <species boundaryCondition="false" compartment="m" constant="false" hasOnlySubstanceUnits="false" id="M_C05545_m" name="Protein N6,N6-dimethyl-L-lysine" fbc:charge="1" />
      <species boundaryCondition="false" compartment="m" constant="false" hasOnlySubstanceUnits="false" id="M_C05546_m" name="Protein N6,N6,N6-trimethyl-L-lysine" fbc:charge="1" />
      <species boundaryCondition="false" compartment="c" constant="false" hasOnlySubstanceUnits="false" id="M_C05552_c" name="N6-D-Biotinyl-L-lysine" fbc:charge="0" />
      <species boundaryCondition="false" compartment="c" constant="false" hasOnlySubstanceUnits="false" id="M_C05576_c" name="3,4-Dihydroxyphenylethyleneglycol" fbc:charge="0" />
      <species boundaryCondition="false" compartment="c" constant="false" hasOnlySubstanceUnits="false" id="M_C05577_c" name="3,4-Dihydroxymandelaldehyde" fbc:charge="0" />
      <species boundaryCondition="false" compartment="c" constant="false" hasOnlySubstanceUnits="false" id="M_C05604_c" name="2-Carboxy-2,3-dihydro-5,6-dihydroxyindole" fbc:charge="-1" />
      <species boundaryCondition="false" compartment="c" constant="false" hasOnlySubstanceUnits="false" id="M_C05911_c" name="Pentahydroxyflavanone" fbc:charge="0" />
      <species boundaryCondition="false" compartment="c" constant="false" hasOnlySubstanceUnits="false" id="M_C05634_c" name="5-Hydroxyindoleacetaldehyde" fbc:charge="0" />
      <species boundaryCondition="false" compartment="c" constant="false" hasOnlySubstanceUnits="false" id="M_C05635_c" name="5-Hydroxyindoleacetate" fbc:charge="-1" />
      <species boundaryCondition="false" compartment="c" constant="false" hasOnlySubstanceUnits="false" id="M_C05832_c" name="5-Hydroxyindoleacetylglycine" fbc:charge="-1" />
      <species boundaryCondition="false" compartment="c" constant="false" hasOnlySubstanceUnits="false" id="M_C05641_c" name="5-(3'-Carboxy-3'-oxopropenyl)-4,6-dihydroxypicolinate" fbc:charge="-2" />
      <species boundaryCondition="false" compartment="c" constant="false" hasOnlySubstanceUnits="false" id="M_C05656_c" name="5-(3'-Carboxy-3'-oxopropyl)-4,6-dihydroxypicolinate" fbc:charge="-2" />
      <species boundaryCondition="false" compartment="c" constant="false" hasOnlySubstanceUnits="false" id="M_C00165_c" name="Diacylglycerol" fbc:charge="0" />
      <species boundaryCondition="false" compartment="c" constant="false" hasOnlySubstanceUnits="false" id="M_C05675_c" name="Diacylglyceryl-2-aminoethylphosphonate" fbc:charge="0" />
      <species boundaryCondition="false" compartment="c" constant="false" hasOnlySubstanceUnits="false" id="M_C05686_c" name="Adenylylselenate" fbc:charge="-1" />
      <species boundaryCondition="false" compartment="c" constant="false" hasOnlySubstanceUnits="false" id="M_C05696_c" name="3'-Phosphoadenylylselenate" fbc:charge="-3" />
      <species boundaryCondition="false" compartment="c" constant="false" hasOnlySubstanceUnits="false" id="M_C05697_c" name="Selenate" fbc:charge="0" />
      <species boundaryCondition="false" compartment="c" constant="false" hasOnlySubstanceUnits="false" id="M_C05689_c" name="Se-Methylselenocysteine" fbc:charge="0" />
      <species boundaryCondition="false" compartment="c" constant="false" hasOnlySubstanceUnits="false" id="M_C05695_c" name="gamma-Glutamyl-Se-methylselenocysteine" fbc:charge="-1" />
      <species boundaryCondition="false" compartment="c" constant="false" hasOnlySubstanceUnits="false" id="M_C05692_c" name="Se-Adenosylselenohomocysteine" fbc:charge="0" />
      <species boundaryCondition="false" compartment="c" constant="false" hasOnlySubstanceUnits="false" id="M_C05698_c" name="Selenohomocysteine" fbc:charge="0" />
      <species boundaryCondition="false" compartment="c" constant="false" hasOnlySubstanceUnits="false" id="M_C05693_c" name="Methyl group acceptor" fbc:charge="0" />
      <species boundaryCondition="false" compartment="c" constant="false" hasOnlySubstanceUnits="false" id="M_C05694_c" name="Methyl-acceptor" fbc:charge="0" />
      <species boundaryCondition="false" compartment="c" constant="false" hasOnlySubstanceUnits="false" id="M_C05699_c" name="Selenocystathionine" fbc:charge="0" />
      <species boundaryCondition="false" compartment="c" constant="false" hasOnlySubstanceUnits="false" id="M_C05702_c" name="O-Phosphorylhomoserine" fbc:charge="-2" />
      <species boundaryCondition="false" compartment="c" constant="false" hasOnlySubstanceUnits="false" id="M_C05700_c" name="O-Acetylhomoserine" fbc:charge="0" />
      <species boundaryCondition="false" compartment="c" constant="false" hasOnlySubstanceUnits="false" id="M_C05701_c" name="O-Succinylhomoserine" fbc:charge="-1" />
      <species boundaryCondition="false" compartment="c" constant="false" hasOnlySubstanceUnits="false" id="M_C05713_c" name="Cyanoglycoside" fbc:charge="0" />
      <species boundaryCondition="false" compartment="c" constant="false" hasOnlySubstanceUnits="false" id="M_C05726_c" name="S-Substituted L-cysteine" fbc:charge="0" />
      <species boundaryCondition="false" compartment="c" constant="false" hasOnlySubstanceUnits="false" id="M_C05745_c" name="Butyryl-[acp]" fbc:charge="0" />
      <species boundaryCondition="false" compartment="c" constant="false" hasOnlySubstanceUnits="false" id="M_C05746_c" name="3-Oxohexanoyl-[acp]" fbc:charge="0" />
      <species boundaryCondition="false" compartment="p" constant="false" hasOnlySubstanceUnits="false" id="M_C05745_p" name="Butyryl-[acp]" fbc:charge="0" />
      <species boundaryCondition="false" compartment="p" constant="false" hasOnlySubstanceUnits="false" id="M_C05746_p" name="3-Oxohexanoyl-[acp]" fbc:charge="0" />
      <species boundaryCondition="false" compartment="c" constant="false" hasOnlySubstanceUnits="false" id="M_C05747_c" name="(R)-3-Hydroxyhexanoyl-[acp]" fbc:charge="0" />
      <species boundaryCondition="false" compartment="c" constant="false" hasOnlySubstanceUnits="false" id="M_C05748_c" name="trans-Hex-2-enoyl-[acp]" fbc:charge="0" />
      <species boundaryCondition="false" compartment="p" constant="false" hasOnlySubstanceUnits="false" id="M_C05747_p" name="(R)-3-Hydroxyhexanoyl-[acp]" fbc:charge="0" />
      <species boundaryCondition="false" compartment="p" constant="false" hasOnlySubstanceUnits="false" id="M_C05748_p" name="trans-Hex-2-enoyl-[acp]" fbc:charge="0" />
      <species boundaryCondition="false" compartment="c" constant="false" hasOnlySubstanceUnits="false" id="M_C05749_c" name="Hexanoyl-[acp]" fbc:charge="0" />
      <species boundaryCondition="false" compartment="c" constant="false" hasOnlySubstanceUnits="false" id="M_C05750_c" name="3-Oxooctanoyl-[acp]" fbc:charge="0" />
      <species boundaryCondition="false" compartment="p" constant="false" hasOnlySubstanceUnits="false" id="M_C05749_p" name="Hexanoyl-[acp]" fbc:charge="0" />
      <species boundaryCondition="false" compartment="p" constant="false" hasOnlySubstanceUnits="false" id="M_C05750_p" name="3-Oxooctanoyl-[acp]" fbc:charge="0" />
      <species boundaryCondition="false" compartment="c" constant="false" hasOnlySubstanceUnits="false" id="M_C05752_c" name="Octanoyl-[acp]" fbc:charge="0" />
      <species boundaryCondition="false" compartment="c" constant="false" hasOnlySubstanceUnits="false" id="M_C05753_c" name="3-Oxodecanoyl-[acp]" fbc:charge="0" />
      <species boundaryCondition="false" compartment="p" constant="false" hasOnlySubstanceUnits="false" id="M_C05752_p" name="Octanoyl-[acp]" fbc:charge="0" />
      <species boundaryCondition="false" compartment="p" constant="false" hasOnlySubstanceUnits="false" id="M_C05753_p" name="3-Oxodecanoyl-[acp]" fbc:charge="0" />
      <species boundaryCondition="false" compartment="c" constant="false" hasOnlySubstanceUnits="false" id="M_C05755_c" name="Decanoyl-[acp]" fbc:charge="0" />
      <species boundaryCondition="false" compartment="c" constant="false" hasOnlySubstanceUnits="false" id="M_C05756_c" name="3-Oxododecanoyl-[acp]" fbc:charge="0" />
      <species boundaryCondition="false" compartment="p" constant="false" hasOnlySubstanceUnits="false" id="M_C05755_p" name="Decanoyl-[acp]" fbc:charge="0" />
      <species boundaryCondition="false" compartment="p" constant="false" hasOnlySubstanceUnits="false" id="M_C05756_p" name="3-Oxododecanoyl-[acp]" fbc:charge="0" />
      <species boundaryCondition="false" compartment="c" constant="false" hasOnlySubstanceUnits="false" id="M_C05761_c" name="Tetradecanoyl-[acp]" fbc:charge="0" />
      <species boundaryCondition="false" compartment="c" constant="false" hasOnlySubstanceUnits="false" id="M_C05762_c" name="3-Oxohexadecanoyl-[acp]" fbc:charge="0" />
      <species boundaryCondition="false" compartment="p" constant="false" hasOnlySubstanceUnits="false" id="M_C05761_p" name="Tetradecanoyl-[acp]" fbc:charge="0" />
      <species boundaryCondition="false" compartment="p" constant="false" hasOnlySubstanceUnits="false" id="M_C05762_p" name="3-Oxohexadecanoyl-[acp]" fbc:charge="0" />
      <species boundaryCondition="false" compartment="c" constant="false" hasOnlySubstanceUnits="false" id="M_C05763_c" name="trans-Hexadec-2-enoyl-[acp]" fbc:charge="0" />
      <species boundaryCondition="false" compartment="p" constant="false" hasOnlySubstanceUnits="false" id="M_C05764_p" name="Hexadecanoyl-[acp]" fbc:charge="0" />
      <species boundaryCondition="false" compartment="p" constant="false" hasOnlySubstanceUnits="false" id="M_C05763_p" name="trans-Hexadec-2-enoyl-[acp]" fbc:charge="0" />
      <species boundaryCondition="false" compartment="c" constant="false" hasOnlySubstanceUnits="false" id="M_C05766_c" name="Uroporphyrinogen I" fbc:charge="-8" />
      <species boundaryCondition="false" compartment="c" constant="false" hasOnlySubstanceUnits="false" id="M_C05768_c" name="Coproporphyrinogen I" fbc:charge="-4" />
      <species boundaryCondition="false" compartment="c" constant="false" hasOnlySubstanceUnits="false" id="M_C05802_c" name="2-Hexaprenyl-6-methoxyphenol" fbc:charge="0" />
      <species boundaryCondition="false" compartment="c" constant="false" hasOnlySubstanceUnits="false" id="M_C05803_c" name="2-Hexaprenyl-6-methoxy-1,4-benzoquinone" fbc:charge="0" />
      <species boundaryCondition="false" compartment="c" constant="false" hasOnlySubstanceUnits="false" id="M_C05804_c" name="2-Hexaprenyl-3-methyl-6-methoxy-1,4-benzoquinone" fbc:charge="0" />
      <species boundaryCondition="false" compartment="c" constant="false" hasOnlySubstanceUnits="false" id="M_C05809_c" name="3-Octaprenyl-4-hydroxybenzoate" fbc:charge="-1" />
      <species boundaryCondition="false" compartment="c" constant="false" hasOnlySubstanceUnits="false" id="M_C05810_c" name="2-Octaprenylphenol" fbc:charge="0" />
      <species boundaryCondition="false" compartment="c" constant="false" hasOnlySubstanceUnits="false" id="M_C05811_c" name="2-Octaprenyl-6-hydroxyphenol" fbc:charge="0" />
      <species boundaryCondition="false" compartment="c" constant="false" hasOnlySubstanceUnits="false" id="M_C05812_c" name="2-Octaprenyl-6-methoxyphenol" fbc:charge="0" />
      <species boundaryCondition="false" compartment="c" constant="false" hasOnlySubstanceUnits="false" id="M_C05813_c" name="2-Octaprenyl-6-methoxy-1,4-benzoquinone" fbc:charge="0" />
      <species boundaryCondition="false" compartment="c" constant="false" hasOnlySubstanceUnits="false" id="M_C05814_c" name="2-Octaprenyl-3-methyl-6-methoxy-1,4-benzoquinone" fbc:charge="0" />
      <species boundaryCondition="false" compartment="c" constant="false" hasOnlySubstanceUnits="false" id="M_C05818_c" name="2-Demethylmenaquinone" fbc:charge="0" />
      <species boundaryCondition="false" compartment="c" constant="false" hasOnlySubstanceUnits="false" id="M_C00828_c" name="Menaquinone" fbc:charge="0" />
      <species boundaryCondition="false" compartment="c" constant="false" hasOnlySubstanceUnits="false" id="M_C05838_c" name="cis-2-Hydroxycinnamate" fbc:charge="-1" />
      <species boundaryCondition="false" compartment="c" constant="false" hasOnlySubstanceUnits="false" id="M_C05888_c" fbc:charge="0" />
      <species boundaryCondition="false" compartment="c" constant="false" hasOnlySubstanceUnits="false" id="M_C05889_c" fbc:charge="0" />
      <species boundaryCondition="false" compartment="c" constant="false" hasOnlySubstanceUnits="false" id="M_C05890_c" fbc:charge="0" />
      <species boundaryCondition="false" compartment="c" constant="false" hasOnlySubstanceUnits="false" id="M_C05893_c" name="Undecaprenyl-diphospho-N-acetylmuramoyl-(N-acetylglucosamine)-L-" fbc:charge="-3" />
      <species boundaryCondition="false" compartment="c" constant="false" hasOnlySubstanceUnits="false" id="M_C05894_c" name="Undecaprenyl-diphospho-N-acetylmuramoyl-(N-acetylglucosamine)-L-" fbc:charge="-2" />
      <species boundaryCondition="false" compartment="c" constant="false" hasOnlySubstanceUnits="false" id="M_C05897_c" name="Undecaprenyl-diphospho-N-acetylmuramoyl-L-alanyl-D-glutamyl-meso-" fbc:charge="-4" />
      <species boundaryCondition="false" compartment="c" constant="false" hasOnlySubstanceUnits="false" id="M_C05898_c" name="Undecaprenyl-diphospho-N-acetylmuramoyl-(N-acetylglucosamine)-L-" fbc:charge="-4" />
      <species boundaryCondition="false" compartment="c" constant="false" hasOnlySubstanceUnits="false" id="M_C05899_c" fbc:charge="0" />
      <species boundaryCondition="false" compartment="c" constant="false" hasOnlySubstanceUnits="false" id="M_C05902_c" name="3-Methoxyapigenin" fbc:charge="0" />
      <species boundaryCondition="false" compartment="c" constant="false" hasOnlySubstanceUnits="false" id="M_C05905_c" name="Cyanidin" fbc:charge="-1" />
      <species boundaryCondition="false" compartment="c" constant="false" hasOnlySubstanceUnits="false" id="M_C05909_c" name="Leucodelphinidin" fbc:charge="0" />
      <species boundaryCondition="false" compartment="c" constant="false" hasOnlySubstanceUnits="false" id="M_C05908_c" name="Delphinidin" fbc:charge="-1" />
      <species boundaryCondition="false" compartment="c" constant="false" hasOnlySubstanceUnits="false" id="M_C02906_c" name="Dihydromyricetin" fbc:charge="0" />
      <species boundaryCondition="false" compartment="c" constant="false" hasOnlySubstanceUnits="false" id="M_C05923_c" name="2,5-Diaminopyrimidine nucleoside triphosphate" fbc:charge="-4" />
      <species boundaryCondition="false" compartment="c" constant="false" hasOnlySubstanceUnits="false" id="M_C05936_c" name="N4-Acetylaminobutanal" fbc:charge="0" />
      <species boundaryCondition="false" compartment="c" constant="false" hasOnlySubstanceUnits="false" id="M_C02946_c" name="4-Acetamidobutanoate" fbc:charge="0" />
      <species boundaryCondition="false" compartment="c" constant="false" hasOnlySubstanceUnits="false" id="M_C05946_c" name="D-4-Hydroxy-2-oxoglutarate" fbc:charge="-2" />
      <species boundaryCondition="false" compartment="c" constant="false" hasOnlySubstanceUnits="false" id="M_C06001_c" name="(S)-3-Hydroxyisobutyrate" fbc:charge="-1" />
      <species boundaryCondition="false" compartment="c" constant="false" hasOnlySubstanceUnits="false" id="M_C06007_c" name="(R)-2,3-Dihydroxy-3-methylpentanoate" fbc:charge="0" />
      <species boundaryCondition="false" compartment="c" constant="false" hasOnlySubstanceUnits="false" id="M_C14463_c" name="(R)-3-Hydroxy-3-methyl-2-oxopentanoate" fbc:charge="0" />
      <species boundaryCondition="false" compartment="c" constant="false" hasOnlySubstanceUnits="false" id="M_C06055_c" name="O-Phospho-4-hydroxy-L-threonine" fbc:charge="-2" />
      <species boundaryCondition="false" compartment="c" constant="false" hasOnlySubstanceUnits="false" id="M_C06054_c" name="2-Oxo-3-hydroxy-4-phosphobutanoate" fbc:charge="-3" />
      <species boundaryCondition="false" compartment="c" constant="false" hasOnlySubstanceUnits="false" id="M_C06056_c" name="4-Hydroxy-L-threonine" fbc:charge="0" />
      <species boundaryCondition="false" compartment="c" constant="false" hasOnlySubstanceUnits="false" id="M_C16354_c" name="Albireodelphin" fbc:charge="0" />
      <species boundaryCondition="false" compartment="c" constant="false" hasOnlySubstanceUnits="false" id="M_C08641_c" name="Gentiodelphin" fbc:charge="0" />
      <species boundaryCondition="false" compartment="c" constant="false" hasOnlySubstanceUnits="false" id="M_C06090_c" name="ent-Kaurene" fbc:charge="0" />
      <species boundaryCondition="false" compartment="c" constant="false" hasOnlySubstanceUnits="false" id="M_C06094_c" name="Gibberellin A53" fbc:charge="0" />
      <species boundaryCondition="false" compartment="c" constant="false" hasOnlySubstanceUnits="false" id="M_C06145_c" name="3-Butyn-1-al" fbc:charge="0" />
      <species boundaryCondition="false" compartment="c" constant="false" hasOnlySubstanceUnits="false" id="M_C06203_c" name="trans-O-Hydroxybenzylidenepyruvate" fbc:charge="-1" />
      <species boundaryCondition="false" compartment="c" constant="false" hasOnlySubstanceUnits="false" id="M_C00718_c" name="Amylose" fbc:charge="0" />
      <species boundaryCondition="false" compartment="c" constant="false" hasOnlySubstanceUnits="false" id="M_C00293_c" name="Glucose" fbc:charge="0" />
      <species boundaryCondition="false" compartment="p" constant="false" hasOnlySubstanceUnits="false" id="M_C00293_p" name="Glucose" fbc:charge="0" />
      <species boundaryCondition="false" compartment="c" constant="false" hasOnlySubstanceUnits="false" id="M_C06453_c" name="Methylcobalamin" fbc:charge="0" />
      <species boundaryCondition="false" compartment="c" constant="false" hasOnlySubstanceUnits="false" id="M_C03167_c" name="Phosphonoacetaldehyde" fbc:charge="-1" />
      <species boundaryCondition="false" compartment="c" constant="false" hasOnlySubstanceUnits="false" id="M_C06452_c" name="2-Hydroxypropylphosphonate" fbc:charge="-1" />
      <species boundaryCondition="false" compartment="c" constant="false" hasOnlySubstanceUnits="false" id="M_C05776_c" name="Vitamin B12" fbc:charge="0" />
      <species boundaryCondition="false" compartment="c" constant="false" hasOnlySubstanceUnits="false" id="M_C06103_c" name="6-Hydroxyhexanoic acid" fbc:charge="-1" />
      <species boundaryCondition="false" compartment="c" constant="false" hasOnlySubstanceUnits="false" id="M_C06102_c" name="Adipate semialdehyde" fbc:charge="-1" />
      <species boundaryCondition="false" compartment="c" constant="false" hasOnlySubstanceUnits="false" id="M_C06599_c" name="2,5-Dichloro-2,5-cyclohexadiene-1,4-diol" fbc:charge="0" />
      <species boundaryCondition="false" compartment="c" constant="false" hasOnlySubstanceUnits="false" id="M_C06600_c" name="2,5-Dichlorohydroquinone" fbc:charge="0" />
      <species boundaryCondition="false" compartment="c" constant="false" hasOnlySubstanceUnits="false" id="M_C06603_c" name="cis,trans-4-Hydroxymuconic semialdehyde" fbc:charge="-1" />
      <species boundaryCondition="false" compartment="c" constant="false" hasOnlySubstanceUnits="false" id="M_C06650_c" name="2,3-Dihydroxy 1,1,1-Trichloro-2,2-bis(4'-chlorophenyl)ethane" fbc:charge="0" />
      <species boundaryCondition="false" compartment="c" constant="false" hasOnlySubstanceUnits="false" id="M_C06651_c" name="6-Oxo-2-hydroxy-7-(4'-chlorophenyl)-3,8,8,8-tetrachloroocta-2E,4E-" fbc:charge="-1" />
      <species boundaryCondition="false" compartment="c" constant="false" hasOnlySubstanceUnits="false" id="M_C06604_c" name="Parathion" fbc:charge="0" />
      <species boundaryCondition="false" compartment="c" constant="false" hasOnlySubstanceUnits="false" id="M_C03024_c" name="Reduced flavoprotein" fbc:charge="0" />
      <species boundaryCondition="false" compartment="c" constant="false" hasOnlySubstanceUnits="false" id="M_C06606_c" name="Paraoxon" fbc:charge="0" />
      <species boundaryCondition="false" compartment="c" constant="false" hasOnlySubstanceUnits="false" id="M_C03161_c" name="Oxidized flavoprotein" fbc:charge="0" />
      <species boundaryCondition="false" compartment="c" constant="false" hasOnlySubstanceUnits="false" id="M_C02235_c" name="4-Nitrocatechol" fbc:charge="-1" />
      <species boundaryCondition="false" compartment="c" constant="false" hasOnlySubstanceUnits="false" id="M_C11062_c" name="4-Hydroxybutyryl-CoA" fbc:charge="-4" />
      <species boundaryCondition="false" compartment="c" constant="false" hasOnlySubstanceUnits="false" id="M_C02331_c" name="Vinylacetyl-CoA" fbc:charge="-4" />
      <species boundaryCondition="false" compartment="p" constant="false" hasOnlySubstanceUnits="false" id="M_C11062_p" name="4-Hydroxybutyryl-CoA" fbc:charge="-4" />
      <species boundaryCondition="false" compartment="p" constant="false" hasOnlySubstanceUnits="false" id="M_C02331_p" name="Vinylacetyl-CoA" fbc:charge="-4" />
      <species boundaryCondition="false" compartment="c" constant="false" hasOnlySubstanceUnits="false" id="M_C06548_c" name="Ethylene oxide" fbc:charge="0" />
      <species boundaryCondition="false" compartment="c" constant="false" hasOnlySubstanceUnits="false" id="M_C11348_c" name="(S)-1-Phenethyl alcohol" fbc:charge="0" />
      <species boundaryCondition="false" compartment="c" constant="false" hasOnlySubstanceUnits="false" id="M_C07113_c" name="Acetophenone" fbc:charge="0" />
      <species boundaryCondition="false" compartment="c" constant="false" hasOnlySubstanceUnits="false" id="M_C06640_c" name="Bis(4'-chlorophenyl)acetate" fbc:charge="-1" />
      <species boundaryCondition="false" compartment="c" constant="false" hasOnlySubstanceUnits="false" id="M_C06641_c" name="Bis(4'-chlorophenyl)methane" fbc:charge="0" />
      <species boundaryCondition="false" compartment="c" constant="false" hasOnlySubstanceUnits="false" id="M_C06649_c" name="cis-2,3-Dihydrodiol 1,1,1-Trichloro-2,2-bis(4'-chlorophenyl)ethane" fbc:charge="0" />
      <species boundaryCondition="false" compartment="c" constant="false" hasOnlySubstanceUnits="false" id="M_C07093_c" name="3,6-Dichloro-cis-1,2-dihydroxycyclohexa-3,5-diene" fbc:charge="0" />
      <species boundaryCondition="false" compartment="c" constant="false" hasOnlySubstanceUnits="false" id="M_C07094_c" name="3,6-Dichlorocatechol" fbc:charge="0" />
      <species boundaryCondition="false" compartment="c" constant="false" hasOnlySubstanceUnits="false" id="M_C07095_c" name="2,5-Dichloro-cis,cis-muconate" fbc:charge="-2" />
      <species boundaryCondition="false" compartment="c" constant="false" hasOnlySubstanceUnits="false" id="M_C07717_c" name="3,4-Dihydroxyfluorene" fbc:charge="0" />
      <species boundaryCondition="false" compartment="c" constant="false" hasOnlySubstanceUnits="false" id="M_C07718_c" name="2-Hydroxy-4-(1-oxo-1,3-dihydro-2H-inden-2-ylidene)-but-2-enoic acid" fbc:charge="-1" />
      <species boundaryCondition="false" compartment="c" constant="false" hasOnlySubstanceUnits="false" id="M_C07724_c" name="1,2-Dihydroxyfluorene" fbc:charge="0" />
      <species boundaryCondition="false" compartment="c" constant="false" hasOnlySubstanceUnits="false" id="M_C07725_c" name="2-Hydroxy-4-(2-oxo-1,3-dihydro-2H-inden-1-ylidene)but-2-enoic acid" fbc:charge="-1" />
      <species boundaryCondition="false" compartment="c" constant="false" hasOnlySubstanceUnits="false" id="M_C07114_c" name="Benzoyl acetate" fbc:charge="-1" />
      <species boundaryCondition="false" compartment="c" constant="false" hasOnlySubstanceUnits="false" id="M_C07118_c" name="Benzoyl acetyl-CoA" fbc:charge="-4" />
      <species boundaryCondition="false" compartment="c" constant="false" hasOnlySubstanceUnits="false" id="M_C06594_c" name="1,2,4-Trichlorobenzene" fbc:charge="0" />
      <species boundaryCondition="false" compartment="c" constant="false" hasOnlySubstanceUnits="false" id="M_C01327_c" name="Hydrochloric acid" fbc:charge="-1" />
      <species boundaryCondition="false" compartment="c" constant="false" hasOnlySubstanceUnits="false" id="M_C06597_c" name="1,3,4,6-Tetrachloro-1,4-cyclohexadiene" fbc:charge="0" />
      <species boundaryCondition="false" compartment="c" constant="false" hasOnlySubstanceUnits="false" id="M_C07083_c" name="Styrene" fbc:charge="0" />
      <species boundaryCondition="false" compartment="c" constant="false" hasOnlySubstanceUnits="false" id="M_C02083_c" name="Styrene oxide" fbc:charge="0" />
      <species boundaryCondition="false" compartment="c" constant="false" hasOnlySubstanceUnits="false" id="M_C04623_c" name="1,1,1-Trichloro-2,2-bis(4-chlorophenyl)ethane" fbc:charge="0" />
      <species boundaryCondition="false" compartment="c" constant="false" hasOnlySubstanceUnits="false" id="M_C07715_c" name="Fluorene" fbc:charge="0" />
      <species boundaryCondition="false" compartment="c" constant="false" hasOnlySubstanceUnits="false" id="M_C06711_c" name="Fluoren-9-ol" fbc:charge="0" />
      <species boundaryCondition="false" compartment="c" constant="false" hasOnlySubstanceUnits="false" id="M_C06790_c" name="Trichloroethene" fbc:charge="0" />
      <species boundaryCondition="false" compartment="c" constant="false" hasOnlySubstanceUnits="false" id="M_C06791_c" name="trans-1,2-Dichloroethene" fbc:charge="0" />
      <species boundaryCondition="false" compartment="c" constant="false" hasOnlySubstanceUnits="false" id="M_C04706_c" name="cis-2-Chloro-4-carboxymethylenebut-2-en-1,4-olide" fbc:charge="-1" />
      <species boundaryCondition="false" compartment="c" constant="false" hasOnlySubstanceUnits="false" id="M_C06329_c" name="2-Chloromaleylacetate" fbc:charge="-2" />
      <species boundaryCondition="false" compartment="c" constant="false" hasOnlySubstanceUnits="false" id="M_C11356_c" name="trans,trans,cis-Geranylgeranyl diphosphate" fbc:charge="-3" />
      <species boundaryCondition="false" compartment="c" constant="false" hasOnlySubstanceUnits="false" id="M_C05859_c" name="Dehydrodolichol diphosphate" fbc:charge="-3" />
      <species boundaryCondition="false" compartment="c" constant="false" hasOnlySubstanceUnits="false" id="M_C05116_c" name="3-Hydroxybutanoyl-CoA" fbc:charge="-4" />
      <species boundaryCondition="false" compartment="c" constant="false" hasOnlySubstanceUnits="false" id="M_C09824_c" name="2,6-Dihydroxycyclohexane-1-carboxyl-CoA" fbc:charge="-4" />
      <species boundaryCondition="false" compartment="c" constant="false" hasOnlySubstanceUnits="false" id="M_C09825_c" name="6-Oxo-2-hydroxycyclohexane-1-carboxyl-CoA" fbc:charge="-4" />
      <species boundaryCondition="false" compartment="c" constant="false" hasOnlySubstanceUnits="false" id="M_C06715_c" name="3-Oxopimeloyl-CoA" fbc:charge="-5" />
      <species boundaryCondition="false" compartment="c" constant="false" hasOnlySubstanceUnits="false" id="M_C09814_c" name="Benzonitrile" fbc:charge="0" />
      <species boundaryCondition="false" compartment="c" constant="false" hasOnlySubstanceUnits="false" id="M_C06714_c" name="3-Hydroxypimeloyl-CoA" fbc:charge="-5" />
      <species boundaryCondition="false" compartment="c" constant="false" hasOnlySubstanceUnits="false" id="M_C01904_c" name="D-Arabitol" fbc:charge="0" />
      <species boundaryCondition="false" compartment="c" constant="false" hasOnlySubstanceUnits="false" id="M_C04146_c" name="all-trans-Octaprenyl diphosphate" fbc:charge="-3" />
      <species boundaryCondition="false" compartment="c" constant="false" hasOnlySubstanceUnits="false" id="M_C04216_c" name="all-trans-Heptaprenyl diphosphate" fbc:charge="-3" />
      <species boundaryCondition="false" compartment="c" constant="false" hasOnlySubstanceUnits="false" id="M_C01230_c" name="all-trans-Hexaprenyl diphosphate" fbc:charge="-3" />
      <species boundaryCondition="false" compartment="c" constant="false" hasOnlySubstanceUnits="false" id="M_C04217_c" name="all-trans-Pentaprenyl diphosphate" fbc:charge="-3" />
      <species boundaryCondition="false" compartment="c" constant="false" hasOnlySubstanceUnits="false" id="M_C13425_c" name="3-Hexaprenyl-4-hydroxybenzoate" fbc:charge="-1" />
      <species boundaryCondition="false" compartment="c" constant="false" hasOnlySubstanceUnits="false" id="M_C03657_c" name="1,4-Dihydroxy-2-naphthoate" fbc:charge="-1" />
      <species boundaryCondition="false" compartment="c" constant="false" hasOnlySubstanceUnits="false" id="M_C05306_c" name="Chlorophyll a" fbc:charge="0" />
      <species boundaryCondition="false" compartment="c" constant="false" hasOnlySubstanceUnits="false" id="M_C02139_c" name="Chlorophyllide" fbc:charge="-2" />
      <species boundaryCondition="false" compartment="c" constant="false" hasOnlySubstanceUnits="false" id="M_C01389_c" name="Phytol" fbc:charge="0" />
      <species boundaryCondition="false" compartment="c" constant="false" hasOnlySubstanceUnits="false" id="M_C04882_c" name="UDP-N-acetylmuramoyl-L-alanyl-D-glutamyl-6-carboxy-L-lysyl-D-alanyl-" fbc:charge="-4" />
      <species boundaryCondition="false" compartment="c" constant="false" hasOnlySubstanceUnits="false" id="M_C17556_c" name="di-trans,poly-cis-Undecaprenyl phosphate" fbc:charge="-2" />
      <species boundaryCondition="false" compartment="c" constant="false" hasOnlySubstanceUnits="false" id="M_C11434_c" name="2-C-Methyl-D-erythritol 4-phosphate" fbc:charge="-2" />
      <species boundaryCondition="false" compartment="c" constant="false" hasOnlySubstanceUnits="false" id="M_C11435_c" name="4-(Cytidine 5'-diphospho)-2-C-methyl-D-erythritol" fbc:charge="-2" />
      <species boundaryCondition="false" compartment="c" constant="false" hasOnlySubstanceUnits="false" id="M_C11436_c" name="2-Phospho-4-(cytidine 5'-diphospho)-2-C-methyl-D-erythritol" fbc:charge="-4" />
      <species boundaryCondition="false" compartment="c" constant="false" hasOnlySubstanceUnits="false" id="M_C11439_c" name="Formyl-L-methionyl peptide" fbc:charge="-1" />
      <species boundaryCondition="false" compartment="c" constant="false" hasOnlySubstanceUnits="false" id="M_C11440_c" name="Methionyl peptide" fbc:charge="0" />
      <species boundaryCondition="false" compartment="c" constant="false" hasOnlySubstanceUnits="false" id="M_C11437_c" name="1-Deoxy-D-xylulose 5-phosphate" fbc:charge="-2" />
      <species boundaryCondition="false" compartment="c" constant="false" hasOnlySubstanceUnits="false" id="M_C11453_c" name="2-C-Methyl-D-erythritol 2,4-cyclodiphosphate" fbc:charge="-2" />
      <species boundaryCondition="false" compartment="c" constant="false" hasOnlySubstanceUnits="false" id="M_C05108_c" name="14-Demethyllanosterol" fbc:charge="0" />
      <species boundaryCondition="false" compartment="c" constant="false" hasOnlySubstanceUnits="false" id="M_C11455_c" name="4,4-Dimethyl-5alpha-cholesta-8,14,24-trien-3beta-ol" fbc:charge="0" />
      <species boundaryCondition="false" compartment="c" constant="false" hasOnlySubstanceUnits="false" id="M_C07838_c" name="D-glycero-D-manno-Heptose 1-phosphate" fbc:charge="-2" />
      <species boundaryCondition="false" compartment="c" constant="false" hasOnlySubstanceUnits="false" id="M_C06397_c" name="ADP-D-glycero-D-manno-heptose" fbc:charge="-2" />
      <species boundaryCondition="false" compartment="c" constant="false" hasOnlySubstanceUnits="false" id="M_C11426_c" name="cis-4-(1'-Hydroxynaphth-2'-yl)-2-oxobut-3-enoate" fbc:charge="-1" />
      <species boundaryCondition="false" compartment="c" constant="false" hasOnlySubstanceUnits="false" id="M_C11427_c" name="1-Hydroxy-2-naphthaldehyde" fbc:charge="0" />
      <species boundaryCondition="false" compartment="c" constant="false" hasOnlySubstanceUnits="false" id="M_C03203_c" name="1-Hydroxy-2-naphthoate" fbc:charge="-1" />
      <species boundaryCondition="false" compartment="c" constant="false" hasOnlySubstanceUnits="false" id="M_C00593_c" name="Sulfoacetaldehyde" fbc:charge="-1" />
      <species boundaryCondition="false" compartment="c" constant="false" hasOnlySubstanceUnits="false" id="M_C11432_c" name="1-Phenanthrol" fbc:charge="0" />
      <species boundaryCondition="false" compartment="c" constant="false" hasOnlySubstanceUnits="false" id="M_C11433_c" name="1-Methoxyphenanthrene" fbc:charge="0" />
      <species boundaryCondition="false" compartment="c" constant="false" hasOnlySubstanceUnits="false" id="M_C04851_c" name="MurAc(oyl-L-Ala-D-gamma-Glu-L-Lys-D-Ala-D-Ala)-diphospho-" fbc:charge="-3" />
      <species boundaryCondition="false" compartment="c" constant="false" hasOnlySubstanceUnits="false" id="M_C11508_c" name="4alpha-Methyl-5alpha-ergosta-8,14,24(28)-trien-3beta-ol" fbc:charge="0" />
      <species boundaryCondition="false" compartment="c" constant="false" hasOnlySubstanceUnits="false" id="M_C06308_c" name="(-)-alpha-Pinene" fbc:charge="0" />
      <species boundaryCondition="false" compartment="c" constant="false" hasOnlySubstanceUnits="false" id="M_C06307_c" name="(-)-beta-Pinene" fbc:charge="0" />
      <species boundaryCondition="false" compartment="c" constant="false" hasOnlySubstanceUnits="false" id="M_C11521_c" name="UDP-6-sulfoquinovose" fbc:charge="-3" />
      <species boundaryCondition="false" compartment="c" constant="false" hasOnlySubstanceUnits="false" id="M_C11522_c" name="24-Methylene lophenol" fbc:charge="0" />
      <species boundaryCondition="false" compartment="c" constant="false" hasOnlySubstanceUnits="false" id="M_C11523_c" name="24-Ethylidene lophenol" fbc:charge="0" />
      <species boundaryCondition="false" compartment="c" constant="false" hasOnlySubstanceUnits="false" id="M_C11632_c" name="Polyneuridine aldehyde" fbc:charge="0" />
      <species boundaryCondition="false" compartment="c" constant="false" hasOnlySubstanceUnits="false" id="M_C11633_c" name="16-Epivellosimine" fbc:charge="0" />
      <species boundaryCondition="false" compartment="c" constant="false" hasOnlySubstanceUnits="false" id="M_C00582_c" name="Phenylacetyl-CoA" fbc:charge="-4" />
      <species boundaryCondition="false" compartment="c" constant="false" hasOnlySubstanceUnits="false" id="M_C05598_c" name="Phenylacetylglycine" fbc:charge="-1" />
      <species boundaryCondition="false" compartment="c" constant="false" hasOnlySubstanceUnits="false" id="M_C02315_c" name="Protein dithiol" fbc:charge="0" />
      <species boundaryCondition="false" compartment="c" constant="false" hasOnlySubstanceUnits="false" id="M_C11811_c" name="1-Hydroxy-2-methyl-2-butenyl 4-diphosphate" fbc:charge="-3" />
      <species boundaryCondition="false" compartment="c" constant="false" hasOnlySubstanceUnits="false" id="M_C02582_c" name="Protein disulfide" fbc:charge="0" />
      <species boundaryCondition="false" compartment="c" constant="false" hasOnlySubstanceUnits="false" id="M_G00143_c" name="Glycan" fbc:charge="0" />
      <species boundaryCondition="false" compartment="c" constant="false" hasOnlySubstanceUnits="false" id="M_G00144_c" name="Glycan" fbc:charge="0" />
      <species boundaryCondition="false" compartment="c" constant="false" hasOnlySubstanceUnits="false" id="M_G00145_c" name="Glycan" fbc:charge="0" />
      <species boundaryCondition="false" compartment="c" constant="false" hasOnlySubstanceUnits="false" id="M_C03862_c" name="Dolichyl phosphate D-mannose" fbc:charge="-1" />
      <species boundaryCondition="false" compartment="c" constant="false" hasOnlySubstanceUnits="false" id="M_G00146_c" name="Glycan" fbc:charge="0" />
      <species boundaryCondition="false" compartment="c" constant="false" hasOnlySubstanceUnits="false" id="M_G00148_c" name="Glycan" fbc:charge="0" />
      <species boundaryCondition="false" compartment="c" constant="false" hasOnlySubstanceUnits="false" id="M_G00149_c" name="Glycan" fbc:charge="0" />
      <species boundaryCondition="false" compartment="c" constant="false" hasOnlySubstanceUnits="false" id="M_G00093_c" name="Glycan" fbc:charge="0" />
      <species boundaryCondition="false" compartment="c" constant="false" hasOnlySubstanceUnits="false" id="M_C00984_c" name="alpha-D-Galactose" fbc:charge="0" />
      <species boundaryCondition="false" compartment="c" constant="false" hasOnlySubstanceUnits="false" id="M_G00092_c" name="Glycan" fbc:charge="0" />
      <species boundaryCondition="false" compartment="c" constant="false" hasOnlySubstanceUnits="false" id="M_G00094_c" name="Glycan" fbc:charge="0" />
      <species boundaryCondition="false" compartment="c" constant="false" hasOnlySubstanceUnits="false" id="M_C01132_c" name="N-Acetyl-D-galactosamine" fbc:charge="0" />
      <species boundaryCondition="false" compartment="c" constant="false" hasOnlySubstanceUnits="false" id="M_G00097_c" name="Glycan" fbc:charge="0" />
      <species boundaryCondition="false" compartment="c" constant="false" hasOnlySubstanceUnits="false" id="M_G00099_c" name="Glycan" fbc:charge="0" />
      <species boundaryCondition="false" compartment="c" constant="false" hasOnlySubstanceUnits="false" id="M_C04500_c" name="N-Acetyl-D-glucosaminyldiphosphodolichol" fbc:charge="-2" />
      <species boundaryCondition="false" compartment="c" constant="false" hasOnlySubstanceUnits="false" id="M_G00001_c" name="Glycan" fbc:charge="0" />
      <species boundaryCondition="false" compartment="c" constant="false" hasOnlySubstanceUnits="false" id="M_G00002_c" name="Glycan" fbc:charge="0" />
      <species boundaryCondition="false" compartment="p" constant="false" hasOnlySubstanceUnits="false" id="M_C00043_p" name="UDP-N-acetyl-D-glucosamine" fbc:charge="-2" />
      <species boundaryCondition="false" compartment="p" constant="false" hasOnlySubstanceUnits="false" id="M_G00001_p" name="Glycan" fbc:charge="0" />
      <species boundaryCondition="false" compartment="p" constant="false" hasOnlySubstanceUnits="false" id="M_G00002_p" name="Glycan" fbc:charge="0" />
      <species boundaryCondition="false" compartment="c" constant="false" hasOnlySubstanceUnits="false" id="M_G10614_c" name="Glycan" fbc:charge="0" />
      <species boundaryCondition="false" compartment="c" constant="false" hasOnlySubstanceUnits="false" id="M_G00003_c" name="Glycan" fbc:charge="0" />
      <species boundaryCondition="false" compartment="c" constant="false" hasOnlySubstanceUnits="false" id="M_G10620_c" name="Glycan" fbc:charge="0" />
      <species boundaryCondition="false" compartment="c" constant="false" hasOnlySubstanceUnits="false" id="M_G00004_c" name="Glycan" fbc:charge="0" />
      <species boundaryCondition="false" compartment="c" constant="false" hasOnlySubstanceUnits="false" id="M_C03021_c" name="Protein asparagine" fbc:charge="0" />
      <species boundaryCondition="false" compartment="c" constant="false" hasOnlySubstanceUnits="false" id="M_G00008_c" name="Glycan" fbc:charge="0" />
      <species boundaryCondition="false" compartment="c" constant="false" hasOnlySubstanceUnits="false" id="M_G00009_c" name="Glycan" fbc:charge="0" />
      <species boundaryCondition="false" compartment="c" constant="false" hasOnlySubstanceUnits="false" id="M_G00171_c" name="Glycan" fbc:charge="0" />
      <species boundaryCondition="false" compartment="c" constant="false" hasOnlySubstanceUnits="false" id="M_G00011_c" name="Glycan" fbc:charge="0" />
      <species boundaryCondition="false" compartment="c" constant="false" hasOnlySubstanceUnits="false" id="M_G00012_c" name="Glycan" fbc:charge="0" />
      <species boundaryCondition="false" compartment="c" constant="false" hasOnlySubstanceUnits="false" id="M_G00013_c" name="Glycan" fbc:charge="0" />
      <species boundaryCondition="false" compartment="c" constant="false" hasOnlySubstanceUnits="false" id="M_G00014_c" name="Glycan" fbc:charge="0" />
      <species boundaryCondition="false" compartment="c" constant="false" hasOnlySubstanceUnits="false" id="M_G00109_c" name="Glycan" fbc:charge="0" />
      <species boundaryCondition="false" compartment="c" constant="false" hasOnlySubstanceUnits="false" id="M_G00108_c" name="Glycan" fbc:charge="0" />
      <species boundaryCondition="false" compartment="c" constant="false" hasOnlySubstanceUnits="false" id="M_G00110_c" name="Glycan" fbc:charge="0" />
      <species boundaryCondition="false" compartment="c" constant="false" hasOnlySubstanceUnits="false" id="M_G00050_c" name="Glycan" fbc:charge="0" />
      <species boundaryCondition="false" compartment="c" constant="false" hasOnlySubstanceUnits="false" id="M_G00055_c" name="Glycan" fbc:charge="0" />
      <species boundaryCondition="false" compartment="c" constant="false" hasOnlySubstanceUnits="false" id="M_G00051_c" name="Glycan" fbc:charge="0" />
      <species boundaryCondition="false" compartment="c" constant="false" hasOnlySubstanceUnits="false" id="M_G00052_c" name="Glycan" fbc:charge="0" />
      <species boundaryCondition="false" compartment="c" constant="false" hasOnlySubstanceUnits="false" id="M_G00057_c" name="Glycan" fbc:charge="0" />
      <species boundaryCondition="false" compartment="c" constant="false" hasOnlySubstanceUnits="false" id="M_G00058_c" name="Glycan" fbc:charge="0" />
      <species boundaryCondition="false" compartment="c" constant="false" hasOnlySubstanceUnits="false" id="M_G00067_c" name="Glycan" fbc:charge="0" />
      <species boundaryCondition="false" compartment="c" constant="false" hasOnlySubstanceUnits="false" id="M_G00071_c" name="Glycan" fbc:charge="0" />
      <species boundaryCondition="false" compartment="c" constant="false" hasOnlySubstanceUnits="false" id="M_G00073_c" name="Glycan" fbc:charge="0" />
      <species boundaryCondition="false" compartment="c" constant="false" hasOnlySubstanceUnits="false" id="M_G00074_c" name="Glycan" fbc:charge="0" />
      <species boundaryCondition="false" compartment="c" constant="false" hasOnlySubstanceUnits="false" id="M_G10608_c" name="UDP-D-glucose" fbc:charge="0" />
      <species boundaryCondition="false" compartment="c" constant="false" hasOnlySubstanceUnits="false" id="M_G10619_c" name="Uridine 5'-diphosphate" fbc:charge="0" />
      <species boundaryCondition="false" compartment="c" constant="false" hasOnlySubstanceUnits="false" id="M_G10508_c" name="Sucrose 6F-phosphate" fbc:charge="0" />
      <species boundaryCondition="false" compartment="c" constant="false" hasOnlySubstanceUnits="false" id="M_G00078_c" name="Glycan" fbc:charge="0" />
      <species boundaryCondition="false" compartment="c" constant="false" hasOnlySubstanceUnits="false" id="M_G04561_c" name="Glycan" fbc:charge="0" />
      <species boundaryCondition="false" compartment="c" constant="false" hasOnlySubstanceUnits="false" id="M_G00079_c" name="Glycan" fbc:charge="0" />
      <species boundaryCondition="false" compartment="c" constant="false" hasOnlySubstanceUnits="false" id="M_G00370_c" name="Reiniose" fbc:charge="0" />
      <species boundaryCondition="false" compartment="c" constant="false" hasOnlySubstanceUnits="false" id="M_G00289_c" name="Cellobiose" fbc:charge="0" />
      <species boundaryCondition="false" compartment="c" constant="false" hasOnlySubstanceUnits="false" id="M_C06059_c" name="Cyclic amidines" fbc:charge="0" />
      <species boundaryCondition="false" compartment="c" constant="false" hasOnlySubstanceUnits="false" id="M_C11824_c" name="Cyclic amide" fbc:charge="0" />
      <species boundaryCondition="false" compartment="c" constant="false" hasOnlySubstanceUnits="false" id="M_G00278_c" name="Stachyose" fbc:charge="0" />
      <species boundaryCondition="false" compartment="c" constant="false" hasOnlySubstanceUnits="false" id="M_G00249_c" name="Raffinose" fbc:charge="0" />
      <species boundaryCondition="false" compartment="c" constant="false" hasOnlySubstanceUnits="false" id="M_G00037_c" name="Glycan" fbc:charge="0" />
      <species boundaryCondition="false" compartment="c" constant="false" hasOnlySubstanceUnits="false" id="M_G00044_c" name="Glycan" fbc:charge="0" />
      <species boundaryCondition="false" compartment="c" constant="false" hasOnlySubstanceUnits="false" id="M_G00038_c" name="Glycan" fbc:charge="0" />
      <species boundaryCondition="false" compartment="c" constant="false" hasOnlySubstanceUnits="false" id="M_G00039_c" name="Glycan" fbc:charge="0" />
      <species boundaryCondition="false" compartment="c" constant="false" hasOnlySubstanceUnits="false" id="M_C05519_c" name="L-Allothreonine" fbc:charge="0" />
      <species boundaryCondition="false" compartment="c" constant="false" hasOnlySubstanceUnits="false" id="M_G10556_c" name="Glycan" fbc:charge="0" />
      <species boundaryCondition="false" compartment="c" constant="false" hasOnlySubstanceUnits="false" id="M_G10610_c" name="UDP-N-acetylglucosamine" fbc:charge="0" />
      <species boundaryCondition="false" compartment="c" constant="false" hasOnlySubstanceUnits="false" id="M_G10555_c" name="Glycan" fbc:charge="0" />
      <species boundaryCondition="false" compartment="c" constant="false" hasOnlySubstanceUnits="false" id="M_G00006_c" name="Glycan" fbc:charge="0" />
      <species boundaryCondition="false" compartment="c" constant="false" hasOnlySubstanceUnits="false" id="M_G10595_c" name="Glycan" fbc:charge="0" />
      <species boundaryCondition="false" compartment="c" constant="false" hasOnlySubstanceUnits="false" id="M_G10596_c" name="Glycan" fbc:charge="0" />
      <species boundaryCondition="false" compartment="c" constant="false" hasOnlySubstanceUnits="false" id="M_G10597_c" name="Glycan" fbc:charge="0" />
      <species boundaryCondition="false" compartment="c" constant="false" hasOnlySubstanceUnits="false" id="M_G00007_c" name="Glycan" fbc:charge="0" />
      <species boundaryCondition="false" compartment="c" constant="false" hasOnlySubstanceUnits="false" id="M_G10618_c" name="Glycan" fbc:charge="0" />
      <species boundaryCondition="false" compartment="c" constant="false" hasOnlySubstanceUnits="false" id="M_G10598_c" name="Glycan" fbc:charge="0" />
      <species boundaryCondition="false" compartment="c" constant="false" hasOnlySubstanceUnits="false" id="M_G10599_c" name="Glycan" fbc:charge="0" />
      <species boundaryCondition="false" compartment="c" constant="false" hasOnlySubstanceUnits="false" id="M_C04536_c" name="Magnesium protoporphyrin monomethyl ester" fbc:charge="-1" />
      <species boundaryCondition="false" compartment="c" constant="false" hasOnlySubstanceUnits="false" id="M_C11829_c" name="13(1)-Hydroxy-magnesium-protoporphyrin IX 13-monomethyl ester" fbc:charge="-1" />
      <species boundaryCondition="false" compartment="c" constant="false" hasOnlySubstanceUnits="false" id="M_C11830_c" name="13(1)-Oxo-magnesium-protoporphyrin IX 13-monomethyl ester" fbc:charge="-1" />
      <species boundaryCondition="false" compartment="c" constant="false" hasOnlySubstanceUnits="false" id="M_C11831_c" name="Divinylprotochlorophyllide" fbc:charge="-2" />
      <species boundaryCondition="false" compartment="c" constant="false" hasOnlySubstanceUnits="false" id="M_C11832_c" name="Divinyl chlorophyllide a" fbc:charge="-2" />
      <species boundaryCondition="false" compartment="c" constant="false" hasOnlySubstanceUnits="false" id="M_C11850_c" name="Divinylchlorophyll a" fbc:charge="0" />
      <species boundaryCondition="false" compartment="c" constant="false" hasOnlySubstanceUnits="false" id="M_C11872_c" name="Kaur-16-en-18-ol" fbc:charge="0" />
      <species boundaryCondition="false" compartment="c" constant="false" hasOnlySubstanceUnits="false" id="M_C11873_c" name="Kaur-16-en-18-al" fbc:charge="0" />
      <species boundaryCondition="false" compartment="c" constant="false" hasOnlySubstanceUnits="false" id="M_C11874_c" name="Kaur-16-en-18-oic acid" fbc:charge="-1" />
      <species boundaryCondition="false" compartment="c" constant="false" hasOnlySubstanceUnits="false" id="M_C11875_c" name="ent-7alpha-Hydroxykaur-16-en-19-oic acid" fbc:charge="-1" />
      <species boundaryCondition="false" compartment="c" constant="false" hasOnlySubstanceUnits="false" id="M_C06093_c" name="Gibberellin A12 aldehyde" fbc:charge="0" />
      <species boundaryCondition="false" compartment="c" constant="false" hasOnlySubstanceUnits="false" id="M_C11876_c" name="6beta,7beta-Dihydroxykaurenoic acid" fbc:charge="-1" />
      <species boundaryCondition="false" compartment="c" constant="false" hasOnlySubstanceUnits="false" id="M_C11857_c" name="Gibberellin A12" fbc:charge="0" />
      <species boundaryCondition="false" compartment="c" constant="false" hasOnlySubstanceUnits="false" id="M_C11860_c" name="Gibberellin A15 open lactone" fbc:charge="0" />
      <species boundaryCondition="false" compartment="c" constant="false" hasOnlySubstanceUnits="false" id="M_C11861_c" name="Gibberellin A24" fbc:charge="0" />
      <species boundaryCondition="false" compartment="c" constant="false" hasOnlySubstanceUnits="false" id="M_C11863_c" name="Gibberellin A9" fbc:charge="0" />
      <species boundaryCondition="false" compartment="c" constant="false" hasOnlySubstanceUnits="false" id="M_C11864_c" name="Gibberellin A4" fbc:charge="0" />
      <species boundaryCondition="false" compartment="c" constant="false" hasOnlySubstanceUnits="false" id="M_C11865_c" name="Gibberellin A51" fbc:charge="0" />
      <species boundaryCondition="false" compartment="c" constant="false" hasOnlySubstanceUnits="false" id="M_C11868_c" name="Gibberellin A34" fbc:charge="0" />
      <species boundaryCondition="false" compartment="c" constant="false" hasOnlySubstanceUnits="false" id="M_C04475_c" name="1-Alkyl-2-acylglycerophosphoethanolamine" fbc:charge="0" />
      <species boundaryCondition="false" compartment="c" constant="false" hasOnlySubstanceUnits="false" id="M_C02576_c" name="Perillyl aldehyde" fbc:charge="0" />
      <species boundaryCondition="false" compartment="c" constant="false" hasOnlySubstanceUnits="false" id="M_C11924_c" name="Perillic acid" fbc:charge="-1" />
      <species boundaryCondition="false" compartment="c" constant="false" hasOnlySubstanceUnits="false" id="M_C11929_c" name="Perillyl-CoA" fbc:charge="-4" />
      <species boundaryCondition="false" compartment="c" constant="false" hasOnlySubstanceUnits="false" id="M_C11934_c" name="2-Hydroxy-4-isopropenylcyclohexane-1-carboxyl-CoA" fbc:charge="-4" />
      <species boundaryCondition="false" compartment="c" constant="false" hasOnlySubstanceUnits="false" id="M_C11935_c" name="4-Isopropenyl-2-oxy-cyclohexanecarboxyl-CoA" fbc:charge="-4" />
      <species boundaryCondition="false" compartment="c" constant="false" hasOnlySubstanceUnits="false" id="M_C09880_c" name="alpha-Pinene" fbc:charge="0" />
      <species boundaryCondition="false" compartment="c" constant="false" hasOnlySubstanceUnits="false" id="M_C11938_c" name="Myrtenol" fbc:charge="0" />
      <species boundaryCondition="false" compartment="c" constant="false" hasOnlySubstanceUnits="false" id="M_C11939_c" name="Myrtenal" fbc:charge="0" />
      <species boundaryCondition="false" compartment="c" constant="false" hasOnlySubstanceUnits="false" id="M_C11941_c" name="Pinocarveol" fbc:charge="0" />
      <species boundaryCondition="false" compartment="c" constant="false" hasOnlySubstanceUnits="false" id="M_C09884_c" name="Pinocarvone" fbc:charge="0" />
      <species boundaryCondition="false" compartment="c" constant="false" hasOnlySubstanceUnits="false" id="M_C11946_c" name="cis-2-Methyl-5-isopropylhexa-2,5-dienoyl-CoA" fbc:charge="-4" />
      <species boundaryCondition="false" compartment="c" constant="false" hasOnlySubstanceUnits="false" id="M_C11947_c" name="3-Hydroxy-2,6-dimethyl-5-methylene-heptanoyl-CoA" fbc:charge="-4" />
      <species boundaryCondition="false" compartment="c" constant="false" hasOnlySubstanceUnits="false" id="M_C11945_c" name="trans-2-Methyl-5-isopropylhexa-2,5-dienoyl-CoA" fbc:charge="-4" />
      <species boundaryCondition="false" compartment="c" constant="false" hasOnlySubstanceUnits="false" id="M_C11948_c" name="2,6-Dimethyl-5-methylene-3-oxo-heptanoyl-CoA" fbc:charge="-4" />
      <species boundaryCondition="false" compartment="c" constant="false" hasOnlySubstanceUnits="false" id="M_C11949_c" name="3-Isopropylbut-3-enoyl-CoA" fbc:charge="-4" />
      <species boundaryCondition="false" compartment="c" constant="false" hasOnlySubstanceUnits="false" id="M_C11950_c" name="3-Isopropylbut-3-enoic acid" fbc:charge="-1" />
      <species boundaryCondition="false" compartment="c" constant="false" hasOnlySubstanceUnits="false" id="M_C16358_c" name="1-Methylxanthine" fbc:charge="0" />
      <species boundaryCondition="false" compartment="c" constant="false" hasOnlySubstanceUnits="false" id="M_C11907_c" name="4,6-Dideoxy-4-oxo-dTDP-D-glucose" fbc:charge="-2" />
      <species boundaryCondition="false" compartment="c" constant="false" hasOnlySubstanceUnits="false" id="M_C06123_c" name="Hexadecenal" fbc:charge="0" />
      <species boundaryCondition="false" compartment="c" constant="false" hasOnlySubstanceUnits="false" id="M_C12126_c" name="Dihydroceramide" fbc:charge="0" />
      <species boundaryCondition="false" compartment="c" constant="false" hasOnlySubstanceUnits="false" id="M_C12138_c" name="Delphinidin 3-O-glucoside" fbc:charge="0" />
      <species boundaryCondition="false" compartment="c" constant="false" hasOnlySubstanceUnits="false" id="M_C01477_c" name="Apigenin" fbc:charge="-1" />
      <species boundaryCondition="false" compartment="c" constant="false" hasOnlySubstanceUnits="false" id="M_C01514_c" name="Luteolin" fbc:charge="-1" />
      <species boundaryCondition="false" compartment="c" constant="false" hasOnlySubstanceUnits="false" id="M_C10107_c" name="Myricetin" fbc:charge="-1" />
      <species boundaryCondition="false" compartment="c" constant="false" hasOnlySubstanceUnits="false" id="M_C12128_c" name="(-)-Epiafzelechin" fbc:charge="0" />
      <species boundaryCondition="false" compartment="c" constant="false" hasOnlySubstanceUnits="false" id="M_C09727_c" name="(-)-Epicatechin" fbc:charge="0" />
      <species boundaryCondition="false" compartment="c" constant="false" hasOnlySubstanceUnits="false" id="M_C12136_c" name="(-)-Epigallocatechin" fbc:charge="0" />
      <species boundaryCondition="false" compartment="c" constant="false" hasOnlySubstanceUnits="false" id="M_C08650_c" name="Isoliquiritigenin" fbc:charge="0" />
      <species boundaryCondition="false" compartment="c" constant="false" hasOnlySubstanceUnits="false" id="M_C09762_c" name="Liquiritigenin" fbc:charge="0" />
      <species boundaryCondition="false" compartment="c" constant="false" hasOnlySubstanceUnits="false" id="M_C12204_c" name="5-Hydroxyconiferaldehyde" fbc:charge="0" />
      <species boundaryCondition="false" compartment="c" constant="false" hasOnlySubstanceUnits="false" id="M_C12205_c" name="5-Hydroxyconiferyl alcohol" fbc:charge="0" />
      <species boundaryCondition="false" compartment="c" constant="false" hasOnlySubstanceUnits="false" id="M_C12203_c" name="5-Hydroxyferuloyl-CoA" fbc:charge="-4" />
      <species boundaryCondition="false" compartment="c" constant="false" hasOnlySubstanceUnits="false" id="M_C00411_c" name="Sinapoyl-CoA" fbc:charge="-4" />
      <species boundaryCondition="false" compartment="c" constant="false" hasOnlySubstanceUnits="false" id="M_C10434_c" name="5-O-Caffeoylshikimic acid" fbc:charge="-1" />
      <species boundaryCondition="false" compartment="c" constant="false" hasOnlySubstanceUnits="false" id="M_C05619_c" name="5-Hydroxyferulate" fbc:charge="-1" />
      <species boundaryCondition="false" compartment="c" constant="false" hasOnlySubstanceUnits="false" id="M_C12249_c" name="Astragalin" fbc:charge="-1" />
      <species boundaryCondition="false" compartment="c" constant="false" hasOnlySubstanceUnits="false" id="M_C12452_c" name="Acetyltropine" fbc:charge="1" />
      <species boundaryCondition="false" compartment="c" constant="false" hasOnlySubstanceUnits="false" id="M_C02066_c" name="Pseudotropine" fbc:charge="1" />
      <species boundaryCondition="false" compartment="c" constant="false" hasOnlySubstanceUnits="false" id="M_C12453_c" name="Acetylpseudotropine" fbc:charge="1" />
      <species boundaryCondition="false" compartment="c" constant="false" hasOnlySubstanceUnits="false" id="M_C12455_c" name="5-Aminopentanal" fbc:charge="1" />
      <species boundaryCondition="false" compartment="c" constant="false" hasOnlySubstanceUnits="false" id="M_C12137_c" name="Pelargonidin 3-O-glucoside" fbc:charge="0" />
      <species boundaryCondition="false" compartment="c" constant="false" hasOnlySubstanceUnits="false" id="M_C12640_c" name="Pelargonidin 3-O-(6-caffeoyl-beta-D-glucoside) 5-O-beta-D-glucoside" fbc:charge="0" />
      <species boundaryCondition="false" compartment="c" constant="false" hasOnlySubstanceUnits="false" id="M_C12838_c" name="trans-4-Carboxymethylenebut-2-en-4-olide" fbc:charge="-1" />
      <species boundaryCondition="false" compartment="c" constant="false" hasOnlySubstanceUnits="false" id="M_C05618_c" name="3-Chlorocatechol" fbc:charge="0" />
      <species boundaryCondition="false" compartment="c" constant="false" hasOnlySubstanceUnits="false" id="M_C03572_c" name="2-Chloro-cis,cis-muconate" fbc:charge="-2" />
      <species boundaryCondition="false" compartment="c" constant="false" hasOnlySubstanceUnits="false" id="M_C07103_c" name="2-Hydroxy-1,4-benzoquinone" fbc:charge="0" />
      <species boundaryCondition="false" compartment="c" constant="false" hasOnlySubstanceUnits="false" id="M_C12837_c" name="3-Chloro-cis-1,2-dihydroxycyclohexa-3,5-diene" fbc:charge="0" />
      <species boundaryCondition="false" compartment="c" constant="false" hasOnlySubstanceUnits="false" id="M_C13309_c" name="2-Phytyl-1,4-naphthoquinone" fbc:charge="0" />
      <species boundaryCondition="false" compartment="c" constant="false" hasOnlySubstanceUnits="false" id="M_C02059_c" name="Phylloquinone" fbc:charge="0" />
      <species boundaryCondition="false" compartment="c" constant="false" hasOnlySubstanceUnits="false" id="M_C13508_c" name="Sulfoquinovosyldiacylglycerol" fbc:charge="-1" />
      <species boundaryCondition="false" compartment="c" constant="false" hasOnlySubstanceUnits="false" id="M_C13482_c" name="Phosphodimethylethanolamine" fbc:charge="0" />
      <species boundaryCondition="false" compartment="c" constant="false" hasOnlySubstanceUnits="false" id="M_C03974_c" name="2-Acyl-sn-glycerol 3-phosphate" fbc:charge="-2" />
      <species boundaryCondition="false" compartment="c" constant="false" hasOnlySubstanceUnits="false" id="M_C14116_c" name="Naphthyl-2-methyl-succinyl-CoA" fbc:charge="-5" />
      <species boundaryCondition="false" compartment="c" constant="false" hasOnlySubstanceUnits="false" id="M_C14117_c" name="Naphthyl-2-methylene-succinyl-CoA" fbc:charge="-5" />
      <species boundaryCondition="false" compartment="c" constant="false" hasOnlySubstanceUnits="false" id="M_C14118_c" name="Naphthyl-2-hydroxymethyl-succinyl CoA" fbc:charge="-5" />
      <species boundaryCondition="false" compartment="c" constant="false" hasOnlySubstanceUnits="false" id="M_C14119_c" name="Naphthyl-2-oxomethyl-succinyl-CoA" fbc:charge="-5" />
      <species boundaryCondition="false" compartment="c" constant="false" hasOnlySubstanceUnits="false" id="M_C14120_c" name="2-Naphthoyl-CoA" fbc:charge="-4" />
      <species boundaryCondition="false" compartment="c" constant="false" hasOnlySubstanceUnits="false" id="M_C14084_c" name="1,2-Dihydroxy-8-methylnaphthalene" fbc:charge="0" />
      <species boundaryCondition="false" compartment="c" constant="false" hasOnlySubstanceUnits="false" id="M_C14085_c" name="2-Hydroxy-8-methylchromene-2-carboxylate" fbc:charge="-1" />
      <species boundaryCondition="false" compartment="c" constant="false" hasOnlySubstanceUnits="false" id="M_C14086_c" name="2-Hydroxy-3-methylbenzalpyruvate" fbc:charge="-1" />
      <species boundaryCondition="false" compartment="c" constant="false" hasOnlySubstanceUnits="false" id="M_C14087_c" name="3-Methylsalicylaldehyde" fbc:charge="0" />
      <species boundaryCondition="false" compartment="c" constant="false" hasOnlySubstanceUnits="false" id="M_C14088_c" name="3-Methylsalicylate" fbc:charge="-1" />
      <species boundaryCondition="false" compartment="c" constant="false" hasOnlySubstanceUnits="false" id="M_C14082_c" name="1-Methylnaphthalene" fbc:charge="0" />
      <species boundaryCondition="false" compartment="c" constant="false" hasOnlySubstanceUnits="false" id="M_C14089_c" name="1-Hydroxymethylnaphthalene" fbc:charge="0" />
      <species boundaryCondition="false" compartment="c" constant="false" hasOnlySubstanceUnits="false" id="M_C14090_c" name="1-Naphthaldehyde" fbc:charge="0" />
      <species boundaryCondition="false" compartment="c" constant="false" hasOnlySubstanceUnits="false" id="M_C14091_c" name="1-Naphthoic acid" fbc:charge="-1" />
      <species boundaryCondition="false" compartment="c" constant="false" hasOnlySubstanceUnits="false" id="M_C14092_c" name="cis-1,2-Dihydroxy-1,2-dihydro-8-carboxynaphthalene" fbc:charge="-1" />
      <species boundaryCondition="false" compartment="c" constant="false" hasOnlySubstanceUnits="false" id="M_C14093_c" name="1,2-Dihydroxy-8-carboxynaphthalene" fbc:charge="-1" />
      <species boundaryCondition="false" compartment="c" constant="false" hasOnlySubstanceUnits="false" id="M_C14094_c" name="2-Carboxy-2-hydroxy-8-carboxychromene" fbc:charge="-2" />
      <species boundaryCondition="false" compartment="c" constant="false" hasOnlySubstanceUnits="false" id="M_C14095_c" name="2-Hydroxy-3-carboxybenzalpyruvate" fbc:charge="-2" />
      <species boundaryCondition="false" compartment="c" constant="false" hasOnlySubstanceUnits="false" id="M_C14096_c" name="3-Formylsalicylic acid" fbc:charge="-1" />
      <species boundaryCondition="false" compartment="c" constant="false" hasOnlySubstanceUnits="false" id="M_C14097_c" name="2-Hydroxyisophthalic acid" fbc:charge="-2" />
      <species boundaryCondition="false" compartment="c" constant="false" hasOnlySubstanceUnits="false" id="M_C14098_c" name="2-Methylnaphthalene" fbc:charge="0" />
      <species boundaryCondition="false" compartment="c" constant="false" hasOnlySubstanceUnits="false" id="M_C02909_c" name="(2-Naphthyl)methanol" fbc:charge="0" />
      <species boundaryCondition="false" compartment="c" constant="false" hasOnlySubstanceUnits="false" id="M_C14099_c" name="2-Naphthaldehyde" fbc:charge="0" />
      <species boundaryCondition="false" compartment="c" constant="false" hasOnlySubstanceUnits="false" id="M_C14101_c" name="2-Naphthoic acid" fbc:charge="-1" />
      <species boundaryCondition="false" compartment="c" constant="false" hasOnlySubstanceUnits="false" id="M_C14102_c" name="cis-1,2-Dihydroxy-1,2-dihydro-7-methylnaphthalene" fbc:charge="0" />
      <species boundaryCondition="false" compartment="c" constant="false" hasOnlySubstanceUnits="false" id="M_C14103_c" name="4-Methylsalicylate" fbc:charge="-1" />
      <species boundaryCondition="false" compartment="p" constant="false" hasOnlySubstanceUnits="false" id="M_C14102_p" name="cis-1,2-Dihydroxy-1,2-dihydro-7-methylnaphthalene" fbc:charge="0" />
      <species boundaryCondition="false" compartment="p" constant="false" hasOnlySubstanceUnits="false" id="M_C14103_p" name="4-Methylsalicylate" fbc:charge="-1" />
      <species boundaryCondition="false" compartment="c" constant="false" hasOnlySubstanceUnits="false" id="M_C11519_c" name="N-Cyclohexylformamide" fbc:charge="0" />
      <species boundaryCondition="false" compartment="c" constant="false" hasOnlySubstanceUnits="false" id="M_C14145_c" name="(3S)-3-Hydroxyadipyl-CoA" fbc:charge="-5" />
      <species boundaryCondition="false" compartment="c" constant="false" hasOnlySubstanceUnits="false" id="M_C14144_c" name="5-Carboxy-2-pentenoyl-CoA" fbc:charge="-5" />
      <species boundaryCondition="false" compartment="c" constant="false" hasOnlySubstanceUnits="false" id="M_C14143_c" name="Adipyl-CoA" fbc:charge="-5" />
      <species boundaryCondition="false" compartment="c" constant="false" hasOnlySubstanceUnits="false" id="M_C06104_c" name="Adipate" fbc:charge="-2" />
      <species boundaryCondition="false" compartment="c" constant="false" hasOnlySubstanceUnits="false" id="M_C13453_c" name="Xanthoxin" fbc:charge="0" />
      <species boundaryCondition="false" compartment="c" constant="false" hasOnlySubstanceUnits="false" id="M_C13455_c" name="Abscisic aldehyde" fbc:charge="0" />
      <species boundaryCondition="false" compartment="c" constant="false" hasOnlySubstanceUnits="false" id="M_C14146_c" name="alpha-Zeacarotene" fbc:charge="0" />
      <species boundaryCondition="false" compartment="c" constant="false" hasOnlySubstanceUnits="false" id="M_C08586_c" name="delta-Carotene" fbc:charge="0" />
      <species boundaryCondition="false" compartment="c" constant="false" hasOnlySubstanceUnits="false" id="M_C05433_c" name="alpha-Carotene" fbc:charge="0" />
      <species boundaryCondition="false" compartment="c" constant="false" hasOnlySubstanceUnits="false" id="M_C14786_c" name="(1R,2S)-Naphthalene 1,2-oxide" fbc:charge="0" />
      <species boundaryCondition="false" compartment="c" constant="false" hasOnlySubstanceUnits="false" id="M_C14791_c" name="(1R)-Hydroxy-(2R)-glutathionyl-1,2-dihydronaphthalene" fbc:charge="-1" />
      <species boundaryCondition="false" compartment="c" constant="false" hasOnlySubstanceUnits="false" id="M_C14787_c" name="(1S,2R)-Naphthalene 1,2-oxide" fbc:charge="0" />
      <species boundaryCondition="false" compartment="c" constant="false" hasOnlySubstanceUnits="false" id="M_C14793_c" name="(1R)-Glutathionyl-(2R)-hydroxy-1,2-dihydronaphthalene" fbc:charge="-1" />
      <species boundaryCondition="false" compartment="c" constant="false" hasOnlySubstanceUnits="false" id="M_C14792_c" name="(1S)-Hydroxy-(2S)-glutathionyl-1,2-dihydronaphthalene" fbc:charge="-1" />
      <species boundaryCondition="false" compartment="c" constant="false" hasOnlySubstanceUnits="false" id="M_C06205_c" name="1,2-Dihydronaphthalene-1,2-diol" fbc:charge="0" />
      <species boundaryCondition="false" compartment="c" constant="false" hasOnlySubstanceUnits="false" id="M_C11713_c" name="beta-Naphthol" fbc:charge="0" />
      <species boundaryCondition="false" compartment="c" constant="false" hasOnlySubstanceUnits="false" id="M_C14802_c" name="1-Nitronaphthalene-7,8-oxide" fbc:charge="0" />
      <species boundaryCondition="false" compartment="c" constant="false" hasOnlySubstanceUnits="false" id="M_C14803_c" name="1-Nitro-7-hydroxy-8-glutathionyl-7,8-dihydronaphthalene" fbc:charge="-1" />
      <species boundaryCondition="false" compartment="c" constant="false" hasOnlySubstanceUnits="false" id="M_C14804_c" name="1-Nitro-7-glutathionyl-8-hydroxy-7,8-dihydronaphthalene" fbc:charge="-1" />
      <species boundaryCondition="false" compartment="c" constant="false" hasOnlySubstanceUnits="false" id="M_C14800_c" name="1-Nitronaphthalene-5,6-oxide" fbc:charge="0" />
      <species boundaryCondition="false" compartment="c" constant="false" hasOnlySubstanceUnits="false" id="M_C14805_c" name="1-Nitro-5-hydroxy-6-glutathionyl-5,6-dihydronaphthalene" fbc:charge="-1" />
      <species boundaryCondition="false" compartment="c" constant="false" hasOnlySubstanceUnits="false" id="M_C14806_c" name="1-Nitro-5-glutathionyl-6-hydroxy-5,6-dihydronaphthalene" fbc:charge="-1" />
      <species boundaryCondition="false" compartment="c" constant="false" hasOnlySubstanceUnits="false" id="M_C04805_c" name="5(S)-HETE" fbc:charge="-1" />
      <species boundaryCondition="false" compartment="c" constant="false" hasOnlySubstanceUnits="false" id="M_C04742_c" name="(15S)-15-Hydroxy-5,8,11-cis-13-trans-eicosatetraenoate" fbc:charge="-1" />
      <species boundaryCondition="false" compartment="c" constant="false" hasOnlySubstanceUnits="false" id="M_C14830_c" name="GDP-4-keto-6-L-deoxygalactose" fbc:charge="-2" />
      <species boundaryCondition="false" compartment="c" constant="false" hasOnlySubstanceUnits="false" id="M_C14839_c" name="Bromobenzene-3,4-oxide" fbc:charge="0" />
      <species boundaryCondition="false" compartment="c" constant="false" hasOnlySubstanceUnits="false" id="M_C14847_c" name="3,4-Dihydro-3-hydroxy-4-S-glutathionyl bromobenzene" fbc:charge="-1" />
      <species boundaryCondition="false" compartment="c" constant="false" hasOnlySubstanceUnits="false" id="M_C14840_c" name="Bromobenzene-2,3-oxide" fbc:charge="0" />
      <species boundaryCondition="false" compartment="c" constant="false" hasOnlySubstanceUnits="false" id="M_C14848_c" name="2,3-Dihydro-2-S-glutathionyl-3-hydroxy bromobenzene" fbc:charge="-1" />
      <species boundaryCondition="false" compartment="c" constant="false" hasOnlySubstanceUnits="false" id="M_C14851_c" name="Benzo[a]pyrene-4,5-oxide" fbc:charge="0" />
      <species boundaryCondition="false" compartment="c" constant="false" hasOnlySubstanceUnits="false" id="M_C14855_c" name="4,5-Dihydro-4-hydroxy-5-S-glutathionyl-benzo[a]pyrene" fbc:charge="-1" />
      <species boundaryCondition="false" compartment="c" constant="false" hasOnlySubstanceUnits="false" id="M_C14852_c" name="Benzo[a]pyrene-7,8-diol" fbc:charge="0" />
      <species boundaryCondition="false" compartment="c" constant="false" hasOnlySubstanceUnits="false" id="M_C14856_c" name="7,8-Dihydro-7-hydroxy-8-S-glutathionyl-benzo[a]pyrene" fbc:charge="-1" />
      <species boundaryCondition="false" compartment="c" constant="false" hasOnlySubstanceUnits="false" id="M_C14039_c" name="1,1-Dichloroethylene" fbc:charge="0" />
      <species boundaryCondition="false" compartment="c" constant="false" hasOnlySubstanceUnits="false" id="M_C14858_c" name="2,2-Dichloroacetaldehyde" fbc:charge="0" />
      <species boundaryCondition="false" compartment="c" constant="false" hasOnlySubstanceUnits="false" id="M_C14857_c" name="1,1-Dichloroethylene epoxide" fbc:charge="0" />
      <species boundaryCondition="false" compartment="c" constant="false" hasOnlySubstanceUnits="false" id="M_C14859_c" name="Chloroacetyl chloride" fbc:charge="0" />
      <species boundaryCondition="false" compartment="c" constant="false" hasOnlySubstanceUnits="false" id="M_C14861_c" name="S-(2,2-Dichloro-1-hydroxy)ethyl glutathione" fbc:charge="-1" />
      <species boundaryCondition="false" compartment="c" constant="false" hasOnlySubstanceUnits="false" id="M_C14865_c" name="2-(S-Glutathionyl)acetyl chloride" fbc:charge="-1" />
      <species boundaryCondition="false" compartment="c" constant="false" hasOnlySubstanceUnits="false" id="M_C14864_c" name="S-(2-Chloroacetyl)glutathione" fbc:charge="-1" />
      <species boundaryCondition="false" compartment="c" constant="false" hasOnlySubstanceUnits="false" id="M_C14863_c" name="2-(S-Glutathionyl)acetyl glutathione" fbc:charge="-2" />
      <species boundaryCondition="false" compartment="c" constant="false" hasOnlySubstanceUnits="false" id="M_C14866_c" name="Chloral" fbc:charge="0" />
      <species boundaryCondition="false" compartment="c" constant="false" hasOnlySubstanceUnits="false" id="M_C14868_c" name="S-(1,2-Dichlorovinyl)glutathione" fbc:charge="-1" />
      <species boundaryCondition="false" compartment="c" constant="false" hasOnlySubstanceUnits="false" id="M_C06899_c" name="Chloral hydrate" fbc:charge="0" />
      <species boundaryCondition="false" compartment="c" constant="false" hasOnlySubstanceUnits="false" id="M_C07490_c" name="Trichloroethanol" fbc:charge="0" />
      <species boundaryCondition="false" compartment="c" constant="false" hasOnlySubstanceUnits="false" id="M_C11088_c" name="1,2-Dibromoethane" fbc:charge="0" />
      <species boundaryCondition="false" compartment="c" constant="false" hasOnlySubstanceUnits="false" id="M_C14874_c" name="Glutathione episulfonium ion" fbc:charge="0" />
      <species boundaryCondition="false" compartment="c" constant="false" hasOnlySubstanceUnits="false" id="M_C13645_c" name="Hydrobromic acid" fbc:charge="-1" />
      <species boundaryCondition="false" compartment="c" constant="false" hasOnlySubstanceUnits="false" id="M_C14870_c" name="2-Bromoacetaldehyde" fbc:charge="0" />
      <species boundaryCondition="false" compartment="c" constant="false" hasOnlySubstanceUnits="false" id="M_C14871_c" name="S-(Formylmethyl)glutathione" fbc:charge="-1" />
      <species boundaryCondition="false" compartment="c" constant="false" hasOnlySubstanceUnits="false" id="M_C00392_c" name="Mannitol" fbc:charge="0" />
      <species boundaryCondition="false" compartment="c" constant="false" hasOnlySubstanceUnits="false" id="M_C14180_c" name="S-(Hydroxymethyl)glutathione" fbc:charge="-1" />
      <species boundaryCondition="false" compartment="c" constant="false" hasOnlySubstanceUnits="false" id="M_C01507_c" name="L-Iditol" fbc:charge="0" />
      <species boundaryCondition="false" compartment="c" constant="false" hasOnlySubstanceUnits="false" id="M_C00247_c" name="L-Sorbose" fbc:charge="0" />
      <species boundaryCondition="false" compartment="c" constant="false" hasOnlySubstanceUnits="false" id="M_C06082_c" name="Abscisate" fbc:charge="-1" />
      <species boundaryCondition="false" compartment="c" constant="false" hasOnlySubstanceUnits="false" id="M_C15514_c" name="8'-Hydroxyabscisate" fbc:charge="-1" />
      <species boundaryCondition="false" compartment="c" constant="false" hasOnlySubstanceUnits="false" id="M_C06547_c" name="Ethylene" fbc:charge="0" />
      <species boundaryCondition="false" compartment="c" constant="false" hasOnlySubstanceUnits="false" id="M_C03160_c" name="2-Succinylbenzoyl-CoA" fbc:charge="-5" />
      <species boundaryCondition="false" compartment="c" constant="false" hasOnlySubstanceUnits="false" id="M_C15547_c" name="1,4-Dihydroxy-2-naphthoyl-CoA" fbc:charge="-4" />
      <species boundaryCondition="false" compartment="c" constant="false" hasOnlySubstanceUnits="false" id="M_C04509_c" name="di-trans,poly-cis-Decaprenyl diphosphate" fbc:charge="-3" />
      <species boundaryCondition="false" compartment="c" constant="false" hasOnlySubstanceUnits="false" id="M_C04574_c" name="di-trans,poly-cis-Undecaprenyl diphosphate" fbc:charge="-3" />
      <species boundaryCondition="false" compartment="c" constant="false" hasOnlySubstanceUnits="false" id="M_C02520_c" name="5'-Ribonucleotide" fbc:charge="-2" />
      <species boundaryCondition="false" compartment="c" constant="false" hasOnlySubstanceUnits="false" id="M_C00911_c" name="Ribonucleoside" fbc:charge="0" />
      <species boundaryCondition="false" compartment="c" constant="false" hasOnlySubstanceUnits="false" id="M_C15585_c" name="myo-Inositol phosphate" fbc:charge="0" />
      <species boundaryCondition="false" compartment="c" constant="false" hasOnlySubstanceUnits="false" id="M_C15596_c" name="n-Alkanal" fbc:charge="0" />
      <species boundaryCondition="false" compartment="c" constant="false" hasOnlySubstanceUnits="false" id="M_C15597_c" name="Alk-2-enal" fbc:charge="0" />
      <species boundaryCondition="false" compartment="p" constant="false" hasOnlySubstanceUnits="false" id="M_C06751_p" name="Prenyl-L-cysteine" fbc:charge="0" />
      <species boundaryCondition="false" compartment="p" constant="false" hasOnlySubstanceUnits="false" id="M_C15604_p" name="Prenal" fbc:charge="0" />
      <species boundaryCondition="false" compartment="p" constant="false" hasOnlySubstanceUnits="false" id="M_C00097_p" name="L-Cysteine" fbc:charge="0" />
      <species boundaryCondition="false" compartment="c" constant="false" hasOnlySubstanceUnits="false" id="M_C15606_c" name="1,2-Dihydroxy-5-(methylthio)pent-1-en-3-one" fbc:charge="0" />
      <species boundaryCondition="false" compartment="c" constant="false" hasOnlySubstanceUnits="false" id="M_C08276_c" name="3-(Methylthio)propionic acid" fbc:charge="0" />
      <species boundaryCondition="false" compartment="c" constant="false" hasOnlySubstanceUnits="false" id="M_C01180_c" name="4-Methylthio-2-oxobutanoic acid" fbc:charge="-1" />
      <species boundaryCondition="false" compartment="c" constant="false" hasOnlySubstanceUnits="false" id="M_C02737_c" name="Phosphatidylserine" fbc:charge="-2" />
      <species boundaryCondition="false" compartment="m" constant="false" hasOnlySubstanceUnits="false" id="M_C04756_m" name="O-1-Alk-1-enyl-2-acyl-sn-glycero-3-phosphoethanolamine" fbc:charge="0" />
      <species boundaryCondition="false" compartment="m" constant="false" hasOnlySubstanceUnits="false" id="M_C03454_m" name="1-Alkenyl-2-acylglycerol" fbc:charge="0" />
      <species boundaryCondition="false" compartment="m" constant="false" hasOnlySubstanceUnits="false" id="M_C00346_m" name="Ethanolamine phosphate" fbc:charge="-1" />
      <species boundaryCondition="false" compartment="c" constant="false" hasOnlySubstanceUnits="false" id="M_C15646_c" name="1-(1-Alkenyl)-sn-glycero-3-phosphate" fbc:charge="-2" />
      <species boundaryCondition="false" compartment="c" constant="false" hasOnlySubstanceUnits="false" id="M_C15647_c" name="2-Acyl-1-(1-alkenyl)-sn-glycero-3-phosphate" fbc:charge="-2" />
      <species boundaryCondition="false" compartment="c" constant="false" hasOnlySubstanceUnits="false" id="M_C04756_c" name="O-1-Alk-1-enyl-2-acyl-sn-glycero-3-phosphoethanolamine" fbc:charge="0" />
      <species boundaryCondition="false" compartment="c" constant="false" hasOnlySubstanceUnits="false" id="M_C03454_c" name="1-Alkenyl-2-acylglycerol" fbc:charge="0" />
      <species boundaryCondition="false" compartment="c" constant="false" hasOnlySubstanceUnits="false" id="M_C00958_c" name="Plasmenylcholine" fbc:charge="0" />
      <species boundaryCondition="false" compartment="c" constant="false" hasOnlySubstanceUnits="false" id="M_C15650_c" name="2,3-Diketo-5-methylthiopentyl-1-phosphate" fbc:charge="-2" />
      <species boundaryCondition="false" compartment="c" constant="false" hasOnlySubstanceUnits="false" id="M_C15672_c" name="Heme O" fbc:charge="-2" />
      <species boundaryCondition="false" compartment="c" constant="false" hasOnlySubstanceUnits="false" id="M_C02273_c" name="Digalacturonate" fbc:charge="-2" />
      <species boundaryCondition="false" compartment="c" constant="false" hasOnlySubstanceUnits="false" id="M_C00333_c" name="D-Galacturonate" fbc:charge="-1" />
      <species boundaryCondition="false" compartment="c" constant="false" hasOnlySubstanceUnits="false" id="M_C15785_c" name="Campest-4-en-3-one" fbc:charge="0" />
      <species boundaryCondition="false" compartment="c" constant="false" hasOnlySubstanceUnits="false" id="M_C15786_c" name="5alpha-Campestan-3-one" fbc:charge="0" />
      <species boundaryCondition="false" compartment="c" constant="false" hasOnlySubstanceUnits="false" id="M_C15789_c" name="6-Oxocampestanol" fbc:charge="0" />
      <species boundaryCondition="false" compartment="c" constant="false" hasOnlySubstanceUnits="false" id="M_C15790_c" name="Cathasterone" fbc:charge="0" />
      <species boundaryCondition="false" compartment="c" constant="false" hasOnlySubstanceUnits="false" id="M_C15791_c" name="Teasterone" fbc:charge="0" />
      <species boundaryCondition="false" compartment="c" constant="false" hasOnlySubstanceUnits="false" id="M_C15792_c" name="3-Dehydroteasterone" fbc:charge="0" />
      <species boundaryCondition="false" compartment="c" constant="false" hasOnlySubstanceUnits="false" id="M_C01789_c" name="Campesterol" fbc:charge="0" />
      <species boundaryCondition="false" compartment="c" constant="false" hasOnlySubstanceUnits="false" id="M_C15795_c" name="22alpha-Hydroxy-campesterol" fbc:charge="0" />
      <species boundaryCondition="false" compartment="c" constant="false" hasOnlySubstanceUnits="false" id="M_C15796_c" name="22alpha-Hydroxy-campest-4-en-3-one" fbc:charge="0" />
      <species boundaryCondition="false" compartment="c" constant="false" hasOnlySubstanceUnits="false" id="M_C15797_c" name="22alpha-Hydroxy-5alpha-campestan-3-one" fbc:charge="0" />
      <species boundaryCondition="false" compartment="c" constant="false" hasOnlySubstanceUnits="false" id="M_C15798_c" name="6-Deoxocathasterone" fbc:charge="0" />
      <species boundaryCondition="false" compartment="c" constant="false" hasOnlySubstanceUnits="false" id="M_C15799_c" name="6-Deoxoteasterone" fbc:charge="0" />
      <species boundaryCondition="false" compartment="c" constant="false" hasOnlySubstanceUnits="false" id="M_C15800_c" name="3-Dehydro-6-deoxoteasterone" fbc:charge="0" />
      <species boundaryCondition="false" compartment="c" constant="false" hasOnlySubstanceUnits="false" id="M_C15802_c" name="6-Deoxocastasterone" fbc:charge="0" />
      <species boundaryCondition="false" compartment="c" constant="false" hasOnlySubstanceUnits="false" id="M_C15803_c" name="6alpha-Hydroxy-castasterone" fbc:charge="0" />
      <species boundaryCondition="false" compartment="c" constant="false" hasOnlySubstanceUnits="false" id="M_C15794_c" name="Castasterone" fbc:charge="0" />
      <species boundaryCondition="false" compartment="c" constant="false" hasOnlySubstanceUnits="false" id="M_C15787_c" name="Campestanol" fbc:charge="0" />
      <species boundaryCondition="false" compartment="c" constant="false" hasOnlySubstanceUnits="false" id="M_C15801_c" name="6-Deoxotyphasterol" fbc:charge="0" />
      <species boundaryCondition="false" compartment="c" constant="false" hasOnlySubstanceUnits="false" id="M_C15793_c" name="Typhasterol" fbc:charge="0" />
      <species boundaryCondition="false" compartment="c" constant="false" hasOnlySubstanceUnits="false" id="M_C15811_c" name="[Enzyme]-cysteine" fbc:charge="0" />
      <species boundaryCondition="false" compartment="c" constant="false" hasOnlySubstanceUnits="false" id="M_C15812_c" name="[Enzyme]-S-sulfanylcysteine" fbc:charge="0" />
      <species boundaryCondition="false" compartment="c" constant="false" hasOnlySubstanceUnits="false" id="M_C08830_c" name="24-Methylenecycloartanol" fbc:charge="0" />
      <species boundaryCondition="false" compartment="c" constant="false" hasOnlySubstanceUnits="false" id="M_C15776_c" name="4alpha-Methylfecosterol" fbc:charge="0" />
      <species boundaryCondition="false" compartment="c" constant="false" hasOnlySubstanceUnits="false" id="M_C15782_c" name="delta7-Avenasterol" fbc:charge="0" />
      <species boundaryCondition="false" compartment="c" constant="false" hasOnlySubstanceUnits="false" id="M_C15783_c" name="5-Dehydroavenasterol" fbc:charge="0" />
      <species boundaryCondition="false" compartment="c" constant="false" hasOnlySubstanceUnits="false" id="M_C08821_c" name="Isofucosterol" fbc:charge="0" />
      <species boundaryCondition="false" compartment="c" constant="false" hasOnlySubstanceUnits="false" id="M_C01753_c" name="Sitosterol" fbc:charge="0" />
      <species boundaryCondition="false" compartment="c" constant="false" hasOnlySubstanceUnits="false" id="M_C05442_c" name="Stigmasterol" fbc:charge="0" />
      <species boundaryCondition="false" compartment="c" constant="false" hasOnlySubstanceUnits="false" id="M_C15777_c" name="Episterol" fbc:charge="0" />
      <species boundaryCondition="false" compartment="c" constant="false" hasOnlySubstanceUnits="false" id="M_C15780_c" name="5-Dehydroepisterol" fbc:charge="0" />
      <species boundaryCondition="false" compartment="c" constant="false" hasOnlySubstanceUnits="false" id="M_C15781_c" name="24-Methylenecholesterol" fbc:charge="0" />
      <species boundaryCondition="false" compartment="c" constant="false" hasOnlySubstanceUnits="false" id="M_C15915_c" name="4,4-Dimethyl-5alpha-cholesta-8-en-3beta-ol" fbc:charge="0" />
      <species boundaryCondition="false" compartment="c" constant="false" hasOnlySubstanceUnits="false" id="M_C15882_c" name="2-Methyl-6-phytylquinol" fbc:charge="0" />
      <species boundaryCondition="false" compartment="c" constant="false" hasOnlySubstanceUnits="false" id="M_C15883_c" name="2,3-Dimethyl-5-phytylquinol" fbc:charge="0" />
      <species boundaryCondition="false" compartment="c" constant="false" hasOnlySubstanceUnits="false" id="M_C02483_c" name="gamma-Tocopherol" fbc:charge="0" />
      <species boundaryCondition="false" compartment="c" constant="false" hasOnlySubstanceUnits="false" id="M_C14151_c" name="delta-Tocopherol" fbc:charge="0" />
      <species boundaryCondition="false" compartment="c" constant="false" hasOnlySubstanceUnits="false" id="M_C14152_c" name="beta-Tocopherol" fbc:charge="0" />
      <species boundaryCondition="false" compartment="c" constant="false" hasOnlySubstanceUnits="false" id="M_C05107_c" name="7-Dehydrodesmosterol" fbc:charge="0" />
      <species boundaryCondition="false" compartment="c" constant="false" hasOnlySubstanceUnits="false" id="M_C15808_c" name="4alpha-Methylzymosterol-4-carboxylate" fbc:charge="-1" />
      <species boundaryCondition="false" compartment="c" constant="false" hasOnlySubstanceUnits="false" id="M_C08590_c" name="Zeinoxanthin" fbc:charge="0" />
      <species boundaryCondition="false" compartment="c" constant="false" hasOnlySubstanceUnits="false" id="M_C08601_c" name="Lutein" fbc:charge="0" />
      <species boundaryCondition="false" compartment="c" constant="false" hasOnlySubstanceUnits="false" id="M_C15935_c" name="(2'S)-Deoxymyxol 2'-(2,4-di-O-methyl-alpha-L-fucoside)" fbc:charge="0" />
      <species boundaryCondition="false" compartment="c" constant="false" hasOnlySubstanceUnits="false" id="M_C15937_c" name="(3R,2'S)-Myxol 2'-(2,4-di-O-methyl-alpha-L-fucoside)" fbc:charge="0" />
      <species boundaryCondition="false" compartment="c" constant="false" hasOnlySubstanceUnits="false" id="M_C15940_c" name="(2'S)-Deoxymyxol 2'-alpha-L-fucoside" fbc:charge="0" />
      <species boundaryCondition="false" compartment="c" constant="false" hasOnlySubstanceUnits="false" id="M_C15941_c" name="(3R,2'S)-Myxol 2'-alpha-L-fucoside" fbc:charge="0" />
      <species boundaryCondition="false" compartment="c" constant="false" hasOnlySubstanceUnits="false" id="M_C08591_c" name="beta-Cryptoxanthin" fbc:charge="0" />
      <species boundaryCondition="false" compartment="c" constant="false" hasOnlySubstanceUnits="false" id="M_C06098_c" name="Zeaxanthin" fbc:charge="0" />
      <species boundaryCondition="false" compartment="c" constant="false" hasOnlySubstanceUnits="false" id="M_C08592_c" name="Echinenone" fbc:charge="0" />
      <species boundaryCondition="false" compartment="c" constant="false" hasOnlySubstanceUnits="false" id="M_C15965_c" name="3'-Hydroxyechinenone" fbc:charge="0" />
      <species boundaryCondition="false" compartment="c" constant="false" hasOnlySubstanceUnits="false" id="M_C08583_c" name="Canthaxanthin" fbc:charge="0" />
      <species boundaryCondition="false" compartment="c" constant="false" hasOnlySubstanceUnits="false" id="M_C15967_c" name="Phoenicoxanthin" fbc:charge="0" />
      <species boundaryCondition="false" compartment="c" constant="false" hasOnlySubstanceUnits="false" id="M_C15968_c" name="Adonixanthin" fbc:charge="0" />
      <species boundaryCondition="false" compartment="c" constant="false" hasOnlySubstanceUnits="false" id="M_C08580_c" name="Astaxanthin" fbc:charge="0" />
      <species boundaryCondition="false" compartment="c" constant="false" hasOnlySubstanceUnits="false" id="M_C15976_c" name="2-Methyl-1-hydroxypropyl-ThPP" fbc:charge="-2" />
      <species boundaryCondition="false" compartment="c" constant="false" hasOnlySubstanceUnits="false" id="M_C15974_c" name="3-Methyl-1-hydroxybutyl-ThPP" fbc:charge="-2" />
      <species boundaryCondition="false" compartment="c" constant="false" hasOnlySubstanceUnits="false" id="M_C15978_c" name="2-Methyl-1-hydroxybutyl-ThPP" fbc:charge="-2" />
      <species boundaryCondition="false" compartment="c" constant="false" hasOnlySubstanceUnits="false" id="M_C15999_c" name="L-Methionine (S)-S-oxide" fbc:charge="0" />
      <species boundaryCondition="false" compartment="p" constant="false" hasOnlySubstanceUnits="false" id="M_C00666_p" name="LL-2,6-Diaminoheptanedioate" fbc:charge="0" />
      <species boundaryCondition="false" compartment="p" constant="false" hasOnlySubstanceUnits="false" id="M_C03972_p" name="2,3,4,5-Tetrahydrodipicolinate" fbc:charge="-2" />
      <species boundaryCondition="false" compartment="c" constant="false" hasOnlySubstanceUnits="false" id="M_C15925_c" name="GDP-L-gulose" fbc:charge="-2" />
      <species boundaryCondition="false" compartment="c" constant="false" hasOnlySubstanceUnits="false" id="M_C15926_c" name="L-Galactose 1-phosphate" fbc:charge="-2" />
      <species boundaryCondition="false" compartment="c" constant="false" hasOnlySubstanceUnits="false" id="M_C01825_c" name="L-Galactose" fbc:charge="0" />
      <species boundaryCondition="false" compartment="c" constant="false" hasOnlySubstanceUnits="false" id="M_C15930_c" name="L-Galactonate" fbc:charge="-1" />
      <species boundaryCondition="false" compartment="c" constant="false" hasOnlySubstanceUnits="false" id="M_C16186_c" name="L-Ascorbate 6-phosphate" fbc:charge="-3" />
      <species boundaryCondition="false" compartment="c" constant="false" hasOnlySubstanceUnits="false" id="M_C14899_c" name="3-Dehydro-L-gulonate 6-phosphate" fbc:charge="-3" />
      <species boundaryCondition="false" compartment="c" constant="false" hasOnlySubstanceUnits="false" id="M_C14315_c" name="Anthracene" fbc:charge="0" />
      <species boundaryCondition="false" compartment="c" constant="false" hasOnlySubstanceUnits="false" id="M_C16205_c" name="Anthracene-9,10-dihydrodiol" fbc:charge="0" />
      <species boundaryCondition="false" compartment="c" constant="false" hasOnlySubstanceUnits="false" id="M_C16206_c" name="9,10-Dihydroxyanthracene" fbc:charge="0" />
      <species boundaryCondition="false" compartment="c" constant="false" hasOnlySubstanceUnits="false" id="M_C16200_c" name="Phenylboronic acid" fbc:charge="0" />
      <species boundaryCondition="false" compartment="c" constant="false" hasOnlySubstanceUnits="false" id="M_C00146_c" name="Phenol" fbc:charge="0" />
      <species boundaryCondition="false" compartment="c" constant="false" hasOnlySubstanceUnits="false" id="M_C12486_c" name="Boric acid" fbc:charge="0" />
      <species boundaryCondition="false" compartment="c" constant="false" hasOnlySubstanceUnits="false" id="M_C16204_c" name="1,2-Anthracenediol" fbc:charge="0" />
      <species boundaryCondition="false" compartment="c" constant="false" hasOnlySubstanceUnits="false" id="M_C16210_c" name="4-(3-Hydroxy-2-naphthyl)-2-oxobut-3-enoic acid" fbc:charge="-1" />
      <species boundaryCondition="false" compartment="c" constant="false" hasOnlySubstanceUnits="false" id="M_C06813_c" name="Nitrobenzene" fbc:charge="0" />
      <species boundaryCondition="false" compartment="c" constant="false" hasOnlySubstanceUnits="false" id="M_C00858_c" name="Formononetin" fbc:charge="-1" />
      <species boundaryCondition="false" compartment="c" constant="false" hasOnlySubstanceUnits="false" id="M_C10509_c" name="Ononin" fbc:charge="0" />
      <species boundaryCondition="false" compartment="c" constant="false" hasOnlySubstanceUnits="false" id="M_C16235_c" name="o-Hydroxylaminobenzoate" fbc:charge="-1" />
      <species boundaryCondition="false" compartment="p" constant="false" hasOnlySubstanceUnits="false" id="M_C10509_p" name="Ononin" fbc:charge="0" />
      <species boundaryCondition="false" compartment="p" constant="false" hasOnlySubstanceUnits="false" id="M_C00858_p" name="Formononetin" fbc:charge="-1" />
      <species boundaryCondition="false" compartment="c" constant="false" hasOnlySubstanceUnits="false" id="M_C10503_c" name="(-)-Medicarpin" fbc:charge="0" />
      <species boundaryCondition="false" compartment="c" constant="false" hasOnlySubstanceUnits="false" id="M_C16223_c" name="(-)-Medicocarpin" fbc:charge="0" />
      <species boundaryCondition="false" compartment="c" constant="false" hasOnlySubstanceUnits="false" id="M_C10502_c" name="(-)-Maackiain" fbc:charge="0" />
      <species boundaryCondition="false" compartment="c" constant="false" hasOnlySubstanceUnits="false" id="M_C10538_c" name="Trifolirhizin" fbc:charge="0" />
      <species boundaryCondition="false" compartment="c" constant="false" hasOnlySubstanceUnits="false" id="M_C16231_c" name="(-)-Maackiain-3-O-glucosyl-6''-O-malonate" fbc:charge="-1" />
      <species boundaryCondition="false" compartment="c" constant="false" hasOnlySubstanceUnits="false" id="M_C16216_c" name="3-Oxostearoyl-CoA" fbc:charge="-4" />
      <species boundaryCondition="false" compartment="c" constant="false" hasOnlySubstanceUnits="false" id="M_C16217_c" name="3-Hydroxyoctadecanoyl-CoA" fbc:charge="-4" />
      <species boundaryCondition="false" compartment="c" constant="false" hasOnlySubstanceUnits="false" id="M_C16218_c" name="(2E)-Octadecenoyl-CoA" fbc:charge="-4" />
      <species boundaryCondition="false" compartment="c" constant="false" hasOnlySubstanceUnits="false" id="M_C16219_c" name="3-Oxostearoyl-[acp]" fbc:charge="0" />
      <species boundaryCondition="false" compartment="c" constant="false" hasOnlySubstanceUnits="false" id="M_C16220_c" name="3-Hydroxyoctadecanoyl-[acp]" fbc:charge="0" />
      <species boundaryCondition="false" compartment="c" constant="false" hasOnlySubstanceUnits="false" id="M_C16221_c" name="(2E)-Octadecenoyl-[acp]" fbc:charge="0" />
      <species boundaryCondition="false" compartment="c" constant="false" hasOnlySubstanceUnits="false" id="M_C16240_c" name="Apoprotein" fbc:charge="1" />
      <species boundaryCondition="false" compartment="c" constant="false" hasOnlySubstanceUnits="false" id="M_C16236_c" name="Protein N6-(octanoyl)lysine" fbc:charge="0" />
      <species boundaryCondition="false" compartment="c" constant="false" hasOnlySubstanceUnits="false" id="M_C16237_c" name="Protein N6-(lipoyl)lysine" fbc:charge="0" />
      <species boundaryCondition="false" compartment="c" constant="false" hasOnlySubstanceUnits="false" id="M_C16239_c" name="Lipoyl-[acp]" fbc:charge="0" />
      <species boundaryCondition="false" compartment="c" constant="false" hasOnlySubstanceUnits="false" id="M_C04178_c" name="3,5-Dibromo-4-hydroxybenzonitrile" fbc:charge="-1" />
      <species boundaryCondition="false" compartment="c" constant="false" hasOnlySubstanceUnits="false" id="M_C16248_c" name="2,6-Dibromohydroquinone" fbc:charge="0" />
      <species boundaryCondition="false" compartment="c" constant="false" hasOnlySubstanceUnits="false" id="M_C01326_c" name="Hydrogen cyanide" fbc:charge="0" />
      <species boundaryCondition="false" compartment="c" constant="false" hasOnlySubstanceUnits="false" id="M_C07721_c" name="(+)-(3S,4R)-cis-3,4-Dihydroxy-3,4-dihydrofluorene" fbc:charge="0" />
      <species boundaryCondition="false" compartment="c" constant="false" hasOnlySubstanceUnits="false" id="M_G13032_c" name="Glycan" fbc:charge="0" />
      <species boundaryCondition="false" compartment="c" constant="false" hasOnlySubstanceUnits="false" id="M_G06780_c" name="Glycan" fbc:charge="0" />
      <species boundaryCondition="false" compartment="c" constant="false" hasOnlySubstanceUnits="false" id="M_G13033_c" name="Glycan" fbc:charge="0" />
      <species boundaryCondition="false" compartment="c" constant="false" hasOnlySubstanceUnits="false" id="M_G08421_c" name="Glycan" fbc:charge="0" />
      <species boundaryCondition="false" compartment="m" constant="false" hasOnlySubstanceUnits="false" id="M_G13037_m" name="Glycan" fbc:charge="0" />
      <species boundaryCondition="false" compartment="m" constant="false" hasOnlySubstanceUnits="false" id="M_G13038_m" name="Glycan" fbc:charge="0" />
      <species boundaryCondition="false" compartment="c" constant="false" hasOnlySubstanceUnits="false" id="M_G13038_c" name="Glycan" fbc:charge="0" />
      <species boundaryCondition="false" compartment="c" constant="false" hasOnlySubstanceUnits="false" id="M_G13039_c" name="Glycan" fbc:charge="0" />
      <species boundaryCondition="false" compartment="c" constant="false" hasOnlySubstanceUnits="false" id="M_C16276_c" name="epsilon-Carotene" fbc:charge="0" />
      <species boundaryCondition="false" compartment="c" constant="false" hasOnlySubstanceUnits="false" id="M_C15981_c" name="alpha-Cryptoxanthin" fbc:charge="0" />
      <species boundaryCondition="false" compartment="c" constant="false" hasOnlySubstanceUnits="false" id="M_C16074_c" name="Phenylacetonitrile" fbc:charge="0" />
      <species boundaryCondition="false" compartment="c" constant="false" hasOnlySubstanceUnits="false" id="M_C16291_c" name="7,8-Dihydro-beta-carotene" fbc:charge="0" />
      <species boundaryCondition="false" compartment="c" constant="false" hasOnlySubstanceUnits="false" id="M_C06427_c" name="(9Z,12Z,15Z)-Octadecatrienoic acid" fbc:charge="-1" />
      <species boundaryCondition="false" compartment="c" constant="false" hasOnlySubstanceUnits="false" id="M_C16300_c" name="Stearidonic acid" fbc:charge="0" />
      <species boundaryCondition="false" compartment="c" constant="false" hasOnlySubstanceUnits="false" id="M_C16321_c" name="9(S)-HPOT" fbc:charge="-1" />
      <species boundaryCondition="false" compartment="c" constant="false" hasOnlySubstanceUnits="false" id="M_C16324_c" name="9,10-EOT" fbc:charge="-1" />
      <species boundaryCondition="false" compartment="c" constant="false" hasOnlySubstanceUnits="false" id="M_C16322_c" name="9-Oxononanoic acid" fbc:charge="-1" />
      <species boundaryCondition="false" compartment="c" constant="false" hasOnlySubstanceUnits="false" id="M_C16323_c" name="3,6-Nonadienal" fbc:charge="0" />
      <species boundaryCondition="false" compartment="c" constant="false" hasOnlySubstanceUnits="false" id="M_C16311_c" name="12-Oxo-9(Z)-dodecenoic acid" fbc:charge="-1" />
      <species boundaryCondition="false" compartment="c" constant="false" hasOnlySubstanceUnits="false" id="M_C16310_c" name="3-Hexenal" fbc:charge="0" />
      <species boundaryCondition="false" compartment="c" constant="false" hasOnlySubstanceUnits="false" id="M_C16297_c" name="Pelargonidin 3-O-(6-caffeoyl-beta-D-glucoside)" fbc:charge="0" />
      <species boundaryCondition="false" compartment="c" constant="false" hasOnlySubstanceUnits="false" id="M_C08725_c" name="Pelargonin" fbc:charge="0" />
      <species boundaryCondition="false" compartment="c" constant="false" hasOnlySubstanceUnits="false" id="M_C16327_c" name="OPC8-CoA" fbc:charge="-4" />
      <species boundaryCondition="false" compartment="c" constant="false" hasOnlySubstanceUnits="false" id="M_C16328_c" name="trans-2-Enoyl-OPC8-CoA" fbc:charge="-4" />
      <species boundaryCondition="false" compartment="c" constant="false" hasOnlySubstanceUnits="false" id="M_C16329_c" name="3-Hydroxy-OPC8-CoA" fbc:charge="-4" />
      <species boundaryCondition="false" compartment="c" constant="false" hasOnlySubstanceUnits="false" id="M_C16330_c" name="3-Oxo-OPC8-CoA" fbc:charge="-4" />
      <species boundaryCondition="false" compartment="c" constant="false" hasOnlySubstanceUnits="false" id="M_C16331_c" name="OPC6-CoA" fbc:charge="-4" />
      <species boundaryCondition="false" compartment="c" constant="false" hasOnlySubstanceUnits="false" id="M_C16332_c" name="trans-2-Enoyl-OPC6-CoA" fbc:charge="-4" />
      <species boundaryCondition="false" compartment="c" constant="false" hasOnlySubstanceUnits="false" id="M_C16333_c" name="3-Hydroxy-OPC6-CoA" fbc:charge="-4" />
      <species boundaryCondition="false" compartment="c" constant="false" hasOnlySubstanceUnits="false" id="M_C16334_c" name="3-Oxo-OPC6-CoA" fbc:charge="-4" />
      <species boundaryCondition="false" compartment="c" constant="false" hasOnlySubstanceUnits="false" id="M_C16335_c" name="OPC4-CoA" fbc:charge="-4" />
      <species boundaryCondition="false" compartment="c" constant="false" hasOnlySubstanceUnits="false" id="M_C16336_c" name="trans-2-Enoyl-OPC4-CoA" fbc:charge="-4" />
      <species boundaryCondition="false" compartment="c" constant="false" hasOnlySubstanceUnits="false" id="M_C16337_c" name="3-Hydroxy-OPC4-CoA" fbc:charge="-4" />
      <species boundaryCondition="false" compartment="c" constant="false" hasOnlySubstanceUnits="false" id="M_C16338_c" name="3-Oxo-OPC4-CoA" fbc:charge="-4" />
      <species boundaryCondition="false" compartment="c" constant="false" hasOnlySubstanceUnits="false" id="M_C16339_c" name="(+)-7-Isojasmonic acid CoA" fbc:charge="-4" />
      <species boundaryCondition="false" compartment="c" constant="false" hasOnlySubstanceUnits="false" id="M_C16312_c" name="Delphin" fbc:charge="0" />
      <species boundaryCondition="false" compartment="c" constant="false" hasOnlySubstanceUnits="false" id="M_C16168_c" name="(6Z,9Z,12Z,15Z,18Z,21Z)-Tetracosahexaenoyl-CoA" fbc:charge="-4" />
      <species boundaryCondition="false" compartment="c" constant="false" hasOnlySubstanceUnits="false" id="M_C16374_c" name="(2E,6Z,9Z,12Z,15Z,18Z,21Z)-Tetracosahepta-2,6,9,12,15,18,21-enoyl-" fbc:charge="-4" />
      <species boundaryCondition="false" compartment="c" constant="false" hasOnlySubstanceUnits="false" id="M_C07481_c" name="Caffeine" fbc:charge="0" />
      <species boundaryCondition="false" compartment="c" constant="false" hasOnlySubstanceUnits="false" id="M_C13747_c" name="1,7-Dimethylxanthine" fbc:charge="0" />
      <species boundaryCondition="false" compartment="c" constant="false" hasOnlySubstanceUnits="false" id="M_C16359_c" name="1-Methyluric acid" fbc:charge="0" />
      <species boundaryCondition="false" compartment="c" constant="false" hasOnlySubstanceUnits="false" id="M_C16172_c" name="(6Z,9Z,12Z,15Z,18Z)-Tetracosapentaenoyl-CoA" fbc:charge="-4" />
      <species boundaryCondition="false" compartment="c" constant="false" hasOnlySubstanceUnits="false" id="M_C16387_c" name="(2E,6Z,9Z,12Z,15Z,18Z)-Tetracosahexa-2,6,9,12,15,18-enoyl-CoA" fbc:charge="-4" />
      <species boundaryCondition="false" compartment="c" constant="false" hasOnlySubstanceUnits="false" id="M_C16388_c" name="(6Z,9Z,12Z,15Z,18Z)-3-Hydroxytetracosapenta-6,9,12,15,18-enoyl-CoA" fbc:charge="-4" />
      <species boundaryCondition="false" compartment="c" constant="false" hasOnlySubstanceUnits="false" id="M_C16389_c" name="(6Z,9Z,12Z,15Z,18Z)-3-Oxotetracosapenta-6,9,12,15,18-enoyl-CoA" fbc:charge="-4" />
      <species boundaryCondition="false" compartment="c" constant="false" hasOnlySubstanceUnits="false" id="M_C16356_c" name="1,7-Dimethyluric acid" fbc:charge="0" />
      <species boundaryCondition="false" compartment="c" constant="false" hasOnlySubstanceUnits="false" id="M_C07480_c" name="Theobromine" fbc:charge="0" />
      <species boundaryCondition="false" compartment="c" constant="false" hasOnlySubstanceUnits="false" id="M_C16360_c" name="3,7-Dimethyluric acid" fbc:charge="0" />
      <species boundaryCondition="false" compartment="c" constant="false" hasOnlySubstanceUnits="false" id="M_C16353_c" name="7-Methylxanthine" fbc:charge="0" />
      <species boundaryCondition="false" compartment="c" constant="false" hasOnlySubstanceUnits="false" id="M_C16355_c" name="7-Methyluric acid" fbc:charge="0" />
      <species boundaryCondition="false" compartment="c" constant="false" hasOnlySubstanceUnits="false" id="M_C16361_c" name="1,3,7-Trimethyluric acid" fbc:charge="0" />
      <species boundaryCondition="false" compartment="c" constant="false" hasOnlySubstanceUnits="false" id="M_C16362_c" name="3,6,8-Trimethylallantoin" fbc:charge="-1" />
      <species boundaryCondition="false" compartment="c" constant="false" hasOnlySubstanceUnits="false" id="M_C16404_c" name="Pinocembrin chalcone" fbc:charge="0" />
      <species boundaryCondition="false" compartment="c" constant="false" hasOnlySubstanceUnits="false" id="M_C15525_c" name="Eriodictyol chalcone" fbc:charge="0" />
      <species boundaryCondition="false" compartment="c" constant="false" hasOnlySubstanceUnits="false" id="M_C16405_c" name="Homoeriodictyol chalcone" fbc:charge="0" />
      <species boundaryCondition="false" compartment="c" constant="false" hasOnlySubstanceUnits="false" id="M_C09827_c" name="Pinocembrin" fbc:charge="0" />
      <species boundaryCondition="false" compartment="c" constant="false" hasOnlySubstanceUnits="false" id="M_C09826_c" name="Pinobanksin" fbc:charge="0" />
      <species boundaryCondition="false" compartment="c" constant="false" hasOnlySubstanceUnits="false" id="M_C08578_c" name="Butein" fbc:charge="0" />
      <species boundaryCondition="false" compartment="c" constant="false" hasOnlySubstanceUnits="false" id="M_C09614_c" name="Butin" fbc:charge="0" />
      <species boundaryCondition="false" compartment="c" constant="false" hasOnlySubstanceUnits="false" id="M_C09751_c" name="Garbanzol" fbc:charge="0" />
      <species boundaryCondition="false" compartment="c" constant="false" hasOnlySubstanceUnits="false" id="M_C01378_c" name="Fustin" fbc:charge="0" />
      <species boundaryCondition="false" compartment="c" constant="false" hasOnlySubstanceUnits="false" id="M_C16415_c" name="5-Deoxyleucopelargonidin" fbc:charge="0" />
      <species boundaryCondition="false" compartment="c" constant="false" hasOnlySubstanceUnits="false" id="M_C09736_c" name="Fisetinidol-4beta-ol" fbc:charge="0" />
      <species boundaryCondition="false" compartment="c" constant="false" hasOnlySubstanceUnits="false" id="M_C16424_c" name="Isopentenyladenosine-5'-triphosphate" fbc:charge="-3" />
      <species boundaryCondition="false" compartment="c" constant="false" hasOnlySubstanceUnits="false" id="M_C16426_c" name="Isopentenyladenosine-5'-diphosphate" fbc:charge="-3" />
      <species boundaryCondition="false" compartment="c" constant="false" hasOnlySubstanceUnits="false" id="M_C16428_c" name="trans-Zeatin riboside triphosphate" fbc:charge="-3" />
      <species boundaryCondition="false" compartment="c" constant="false" hasOnlySubstanceUnits="false" id="M_C16429_c" name="trans-Zeatin riboside diphosphate" fbc:charge="-3" />
      <species boundaryCondition="false" compartment="c" constant="false" hasOnlySubstanceUnits="false" id="M_C04713_c" name="N6-(delta2-Isopentenyl)-adenosine 5'-monophosphate" fbc:charge="-2" />
      <species boundaryCondition="false" compartment="c" constant="false" hasOnlySubstanceUnits="false" id="M_C16430_c" name="trans-Zeatin riboside monophosphate" fbc:charge="-2" />
      <species boundaryCondition="false" compartment="c" constant="false" hasOnlySubstanceUnits="false" id="M_C00371_c" name="Zeatin" fbc:charge="0" />
      <species boundaryCondition="false" compartment="c" constant="false" hasOnlySubstanceUnits="false" id="M_C16443_c" name="trans-Zeatin-7-beta-D-glucoside" fbc:charge="0" />
      <species boundaryCondition="false" compartment="c" constant="false" hasOnlySubstanceUnits="false" id="M_C02029_c" name="Dihydrozeatin" fbc:charge="0" />
      <species boundaryCondition="false" compartment="c" constant="false" hasOnlySubstanceUnits="false" id="M_C16448_c" name="Dihydrozeatin-O-glucoside" fbc:charge="0" />
      <species boundaryCondition="false" compartment="c" constant="false" hasOnlySubstanceUnits="false" id="M_C10044_c" name="Galangin" fbc:charge="0" />
      <species boundaryCondition="false" compartment="c" constant="false" hasOnlySubstanceUnits="false" id="M_C16461_c" name="Geranic acid" fbc:charge="-1" />
      <species boundaryCondition="false" compartment="c" constant="false" hasOnlySubstanceUnits="false" id="M_C16466_c" name="7-Methyl-3-oxo-6-octenoyl-CoA" fbc:charge="-4" />
      <species boundaryCondition="false" compartment="c" constant="false" hasOnlySubstanceUnits="false" id="M_C16470_c" name="5-Methylhex-4-enoyl-CoA" fbc:charge="-4" />
      <species boundaryCondition="false" compartment="c" constant="false" hasOnlySubstanceUnits="false" id="M_C16468_c" name="(2E)-5-Methylhexa-2,4-dienoyl-CoA" fbc:charge="-4" />
      <species boundaryCondition="false" compartment="c" constant="false" hasOnlySubstanceUnits="false" id="M_C16469_c" name="3-Hydroxy-5-methylhex-4-enoyl-CoA" fbc:charge="-4" />
      <species boundaryCondition="false" compartment="c" constant="false" hasOnlySubstanceUnits="false" id="M_C16471_c" name="5-Methyl-3-oxo-4-hexenoyl-CoA" fbc:charge="-4" />
      <species boundaryCondition="false" compartment="c" constant="false" hasOnlySubstanceUnits="false" id="M_C02359_c" name="2-Fluorobenzoate" fbc:charge="-1" />
      <species boundaryCondition="false" compartment="c" constant="false" hasOnlySubstanceUnits="false" id="M_C16482_c" name="2-Fluorocyclohexadiene-cis,cis-1,2-diol-1-carboxylate" fbc:charge="-1" />
      <species boundaryCondition="false" compartment="c" constant="false" hasOnlySubstanceUnits="false" id="M_C16483_c" name="4-Fluorocyclohexadiene-cis,cis-1,2-diol" fbc:charge="0" />
      <species boundaryCondition="false" compartment="c" constant="false" hasOnlySubstanceUnits="false" id="M_C16473_c" name="4-Fluorocatechol" fbc:charge="0" />
      <species boundaryCondition="false" compartment="c" constant="false" hasOnlySubstanceUnits="false" id="M_C16477_c" name="5-Fluoromuconolactone" fbc:charge="-2" />
      <species boundaryCondition="false" compartment="c" constant="false" hasOnlySubstanceUnits="false" id="M_C16487_c" name="Hydrofluoric acid" fbc:charge="-1" />
      <species boundaryCondition="false" compartment="c" constant="false" hasOnlySubstanceUnits="false" id="M_C16476_c" name="4-Fluoromuconolactone" fbc:charge="-1" />
      <species boundaryCondition="false" compartment="c" constant="false" hasOnlySubstanceUnits="false" id="M_C16481_c" name="6-Fluorocyclohexadiene-cis,cis-1,2-diol-1-carboxylate" fbc:charge="-1" />
      <species boundaryCondition="false" compartment="c" constant="false" hasOnlySubstanceUnits="false" id="M_C16472_c" name="3-Fluorocatechol" fbc:charge="0" />
      <species boundaryCondition="false" compartment="c" constant="false" hasOnlySubstanceUnits="false" id="M_C02633_c" name="20-Hydroxyecdysone" fbc:charge="0" />
      <species boundaryCondition="false" compartment="c" constant="false" hasOnlySubstanceUnits="false" id="M_C16500_c" name="20,26-Dihydroxyecdysone" fbc:charge="0" />
      <species boundaryCondition="false" compartment="c" constant="false" hasOnlySubstanceUnits="false" id="M_C06423_c" name="Octanoic acid" fbc:charge="0" />
      <species boundaryCondition="false" compartment="c" constant="false" hasOnlySubstanceUnits="false" id="M_C01571_c" name="Decanoic acid" fbc:charge="-1" />
      <species boundaryCondition="false" compartment="c" constant="false" hasOnlySubstanceUnits="false" id="M_C06424_c" name="Tetradecanoic acid" fbc:charge="-1" />
      <species boundaryCondition="false" compartment="c" constant="false" hasOnlySubstanceUnits="false" id="M_C16520_c" name="Hexadecenoyl-[acyl-carrier protein]" fbc:charge="0" />
      <species boundaryCondition="false" compartment="c" constant="false" hasOnlySubstanceUnits="false" id="M_C08362_c" name="(9Z)-Hexadecenoic acid" fbc:charge="-1" />
      <species boundaryCondition="false" compartment="c" constant="false" hasOnlySubstanceUnits="false" id="M_C01530_c" name="Octadecanoic acid" fbc:charge="-1" />
      <species boundaryCondition="false" compartment="c" constant="false" hasOnlySubstanceUnits="false" id="M_C02041_c" name="Eicosanoyl-CoA" fbc:charge="-4" />
      <species boundaryCondition="false" compartment="c" constant="false" hasOnlySubstanceUnits="false" id="M_C06425_c" name="Icosanoic acid" fbc:charge="-1" />
      <species boundaryCondition="false" compartment="c" constant="false" hasOnlySubstanceUnits="false" id="M_C02050_c" name="Linoleoyl-CoA" fbc:charge="-4" />
      <species boundaryCondition="false" compartment="c" constant="false" hasOnlySubstanceUnits="false" id="M_C16162_c" name="(9Z,12Z,15Z)-Octadecatrienoyl-CoA" fbc:charge="-4" />
      <species boundaryCondition="false" compartment="c" constant="false" hasOnlySubstanceUnits="false" id="M_C16165_c" name="(5Z,8Z,11Z,14Z,17Z)-Icosapentaenoyl-CoA" fbc:charge="-4" />
      <species boundaryCondition="false" compartment="c" constant="false" hasOnlySubstanceUnits="false" id="M_C06428_c" name="(5Z,8Z,11Z,14Z,17Z)-Icosapentaenoic acid" fbc:charge="-1" />
      <species boundaryCondition="false" compartment="c" constant="false" hasOnlySubstanceUnits="false" id="M_C16169_c" name="(4Z,7Z,10Z,13Z,16Z,19Z)-Docosahexaenoyl-CoA" fbc:charge="-4" />
      <species boundaryCondition="false" compartment="c" constant="false" hasOnlySubstanceUnits="false" id="M_C06429_c" name="(4Z,7Z,10Z,13Z,16Z,19Z)-Docosahexaenoic acid" fbc:charge="-1" />
      <species boundaryCondition="false" compartment="c" constant="false" hasOnlySubstanceUnits="false" id="M_C03035_c" name="gamma-Linolenoyl-CoA" fbc:charge="-4" />
      <species boundaryCondition="false" compartment="c" constant="false" hasOnlySubstanceUnits="false" id="M_C06426_c" name="(6Z,9Z,12Z)-Octadecatrienoic acid" fbc:charge="-1" />
      <species boundaryCondition="false" compartment="c" constant="false" hasOnlySubstanceUnits="false" id="M_C03595_c" name="8,11,14-Eicosatrienoyl-CoA" fbc:charge="-4" />
      <species boundaryCondition="false" compartment="c" constant="false" hasOnlySubstanceUnits="false" id="M_C03242_c" name="(8Z,11Z,14Z)-Icosatrienoic acid" fbc:charge="-1" />
      <species boundaryCondition="false" compartment="c" constant="false" hasOnlySubstanceUnits="false" id="M_C02249_c" name="Arachidonyl-CoA" fbc:charge="-4" />
      <species boundaryCondition="false" compartment="c" constant="false" hasOnlySubstanceUnits="false" id="M_C16528_c" name="Docosanoyl-CoA" fbc:charge="-4" />
      <species boundaryCondition="false" compartment="c" constant="false" hasOnlySubstanceUnits="false" id="M_C08281_c" name="Docosanoic acid" fbc:charge="-1" />
      <species boundaryCondition="false" compartment="c" constant="false" hasOnlySubstanceUnits="false" id="M_C16529_c" name="Tetracosanoyl-CoA" fbc:charge="-4" />
      <species boundaryCondition="false" compartment="c" constant="false" hasOnlySubstanceUnits="false" id="M_C08320_c" name="Tetracosanoic acid" fbc:charge="-1" />
      <species boundaryCondition="false" compartment="c" constant="false" hasOnlySubstanceUnits="false" id="M_C16530_c" name="Icosenoyl-CoA" fbc:charge="-4" />
      <species boundaryCondition="false" compartment="c" constant="false" hasOnlySubstanceUnits="false" id="M_C16526_c" name="Icosenoic acid" fbc:charge="-1" />
      <species boundaryCondition="false" compartment="c" constant="false" hasOnlySubstanceUnits="false" id="M_C16531_c" name="Docosenoyl-CoA" fbc:charge="-4" />
      <species boundaryCondition="false" compartment="c" constant="false" hasOnlySubstanceUnits="false" id="M_C08316_c" name="(13Z)-Docosenoic acid" fbc:charge="-1" />
      <species boundaryCondition="false" compartment="c" constant="false" hasOnlySubstanceUnits="false" id="M_C16532_c" name="Tetracosenoyl-CoA" fbc:charge="-4" />
      <species boundaryCondition="false" compartment="c" constant="false" hasOnlySubstanceUnits="false" id="M_C08323_c" name="(15Z)-Tetracosenoic acid" fbc:charge="-1" />
      <species boundaryCondition="false" compartment="c" constant="false" hasOnlySubstanceUnits="false" id="M_C16166_c" name="(7Z,10Z,13Z,16Z,19Z)-Docosapentaenoyl-CoA" fbc:charge="-4" />
      <species boundaryCondition="false" compartment="c" constant="false" hasOnlySubstanceUnits="false" id="M_C16513_c" name="(7Z,10Z,13Z,16Z,19Z)-Docosa-7,10,13,16,19-pentaenoic acid" fbc:charge="-1" />
      <species boundaryCondition="false" compartment="c" constant="false" hasOnlySubstanceUnits="false" id="M_C16180_c" name="(11Z,14Z)-Icosadienoyl-CoA" fbc:charge="-4" />
      <species boundaryCondition="false" compartment="c" constant="false" hasOnlySubstanceUnits="false" id="M_C16525_c" name="Icosadienoic acid" fbc:charge="-1" />
      <species boundaryCondition="false" compartment="c" constant="false" hasOnlySubstanceUnits="false" id="M_C16170_c" name="(7Z,10Z,13Z,16Z)-Docosatetraenoyl-CoA" fbc:charge="-4" />
      <species boundaryCondition="false" compartment="c" constant="false" hasOnlySubstanceUnits="false" id="M_C16527_c" name="7,10,13,16-Docosatetraenoic acid" fbc:charge="-1" />
      <species boundaryCondition="false" compartment="c" constant="false" hasOnlySubstanceUnits="false" id="M_C16179_c" name="(11Z,14Z,17Z)-Icosatrienoyl-CoA" fbc:charge="-4" />
      <species boundaryCondition="false" compartment="c" constant="false" hasOnlySubstanceUnits="false" id="M_C16522_c" name="Icosatrienoic acid" fbc:charge="-1" />
      <species boundaryCondition="false" compartment="c" constant="false" hasOnlySubstanceUnits="false" id="M_C16636_c" name="tRNA(Sec)" fbc:charge="-2" />
      <species boundaryCondition="false" compartment="c" constant="false" hasOnlySubstanceUnits="false" id="M_C06481_c" name="L-Seryl-tRNA(Sec)" fbc:charge="-2" />
      <species boundaryCondition="false" compartment="c" constant="false" hasOnlySubstanceUnits="false" id="M_C16635_c" name="5'-Deoxy-5-fluorocytidine" fbc:charge="0" />
      <species boundaryCondition="false" compartment="c" constant="false" hasOnlySubstanceUnits="false" id="M_C12739_c" name="5'-Deoxy-5-fluorouridine" fbc:charge="0" />
      <species boundaryCondition="false" compartment="c" constant="false" hasOnlySubstanceUnits="false" id="M_C16630_c" name="5,6-Dihydro-5-fluorouracil" fbc:charge="0" />
      <species boundaryCondition="false" compartment="c" constant="false" hasOnlySubstanceUnits="false" id="M_C16631_c" name="alpha-Fluoro-beta-ureidopropionic acid" fbc:charge="0" />
      <species boundaryCondition="false" compartment="c" constant="false" hasOnlySubstanceUnits="false" id="M_C16632_c" name="alpha-Fluoro-beta-alanine" fbc:charge="0" />
      <species boundaryCondition="false" compartment="c" constant="false" hasOnlySubstanceUnits="false" id="M_C07649_c" name="5-FU" fbc:charge="0" />
      <species boundaryCondition="false" compartment="c" constant="false" hasOnlySubstanceUnits="false" id="M_C16634_c" name="5-Fluorouridine monophosphate" fbc:charge="-2" />
      <species boundaryCondition="false" compartment="c" constant="false" hasOnlySubstanceUnits="false" id="M_C11736_c" name="5-Fluorodeoxyuridine" fbc:charge="0" />
      <species boundaryCondition="false" compartment="c" constant="false" hasOnlySubstanceUnits="false" id="M_C04242_c" name="5-Fluorodeoxyuridine monophosphate" fbc:charge="-2" />
      <species boundaryCondition="false" compartment="c" constant="false" hasOnlySubstanceUnits="false" id="M_C02380_c" name="6-Mercaptopurine" fbc:charge="0" />
      <species boundaryCondition="false" compartment="c" constant="false" hasOnlySubstanceUnits="false" id="M_C04646_c" name="6-Thioinosine-5'-monophosphate" fbc:charge="-2" />
      <species boundaryCondition="false" compartment="c" constant="false" hasOnlySubstanceUnits="false" id="M_C16614_c" name="6-Methylmercaptopurine" fbc:charge="0" />
      <species boundaryCondition="false" compartment="c" constant="false" hasOnlySubstanceUnits="false" id="M_C16615_c" name="6-Methylthiopurine 5'-monophosphate ribonucleotide" fbc:charge="-2" />
      <species boundaryCondition="false" compartment="c" constant="false" hasOnlySubstanceUnits="false" id="M_C16618_c" name="6-Thioxanthine 5'-monophosphate" fbc:charge="-2" />
      <species boundaryCondition="false" compartment="c" constant="false" hasOnlySubstanceUnits="false" id="M_C16617_c" name="6-Mercaptopurine ribonucleoside triphosphate" fbc:charge="-3" />
      <species boundaryCondition="false" compartment="c" constant="false" hasOnlySubstanceUnits="false" id="M_C16619_c" name="6-Thioguanosine monophosphate" fbc:charge="-2" />
      <species boundaryCondition="false" compartment="c" constant="false" hasOnlySubstanceUnits="false" id="M_C07648_c" name="Thioguanine" fbc:charge="0" />
      <species boundaryCondition="false" compartment="c" constant="false" hasOnlySubstanceUnits="false" id="M_C07108_c" name="Tamoxifen" fbc:charge="1" />
      <species boundaryCondition="false" compartment="c" constant="false" hasOnlySubstanceUnits="false" id="M_C16545_c" name="Tamoxifen N-oxide" fbc:charge="0" />
      <species boundaryCondition="false" compartment="c" constant="false" hasOnlySubstanceUnits="false" id="M_C16645_c" name="(13Z,16Z)-Docosadi-13,16-enoyl-CoA" fbc:charge="-4" />
      <species boundaryCondition="false" compartment="c" constant="false" hasOnlySubstanceUnits="false" id="M_C16533_c" name="13,16-Docosadienoic acid" fbc:charge="-1" />
      <species boundaryCondition="false" compartment="c" constant="false" hasOnlySubstanceUnits="false" id="M_C07645_c" name="Aldophosphamide" fbc:charge="0" />
      <species boundaryCondition="false" compartment="c" constant="false" hasOnlySubstanceUnits="false" id="M_C11583_c" name="4-Glutathionyl cyclophosphamide" fbc:charge="-1" />
      <species boundaryCondition="false" compartment="c" constant="false" hasOnlySubstanceUnits="false" id="M_C16551_c" name="Alcophosphamide" fbc:charge="0" />
      <species boundaryCondition="false" compartment="c" constant="false" hasOnlySubstanceUnits="false" id="M_C16586_c" name="2-Phenyl-1,3-propanediol monocarbamate" fbc:charge="0" />
      <species boundaryCondition="false" compartment="c" constant="false" hasOnlySubstanceUnits="false" id="M_C16587_c" name="3-Carbamoyl-2-phenylpropionaldehyde" fbc:charge="0" />
      <species boundaryCondition="false" compartment="c" constant="false" hasOnlySubstanceUnits="false" id="M_C16595_c" name="4-Hydroxy-5-phenyltetrahydro-1,3-oxazin-2-one" fbc:charge="0" />
      <species boundaryCondition="false" compartment="c" constant="false" hasOnlySubstanceUnits="false" id="M_C16596_c" name="5-Phenyl-1,3-oxazinane-2,4-dione" fbc:charge="0" />
      <species boundaryCondition="false" compartment="c" constant="false" hasOnlySubstanceUnits="false" id="M_C16565_c" name="Aminopropylcadaverine" fbc:charge="3" />
      <species boundaryCondition="false" compartment="c" constant="false" hasOnlySubstanceUnits="false" id="M_C16663_c" name="Tryparedoxin" fbc:charge="0" />
      <species boundaryCondition="false" compartment="c" constant="false" hasOnlySubstanceUnits="false" id="M_C15498_c" name="ROOH" fbc:charge="0" />
      <species boundaryCondition="false" compartment="c" constant="false" hasOnlySubstanceUnits="false" id="M_C16664_c" name="Tryparedoxin disulfide" fbc:charge="0" />
      <species boundaryCondition="false" compartment="c" constant="false" hasOnlySubstanceUnits="false" id="M_C02090_c" name="Trypanothione" fbc:charge="1" />
      <species boundaryCondition="false" compartment="c" constant="false" hasOnlySubstanceUnits="false" id="M_C03170_c" name="Trypanothione disulfide" fbc:charge="1" />
      <species boundaryCondition="false" compartment="c" constant="false" hasOnlySubstanceUnits="false" id="M_C03723_c" name="Ribonucleoside diphosphate" fbc:charge="-3" />
      <species boundaryCondition="false" compartment="c" constant="false" hasOnlySubstanceUnits="false" id="M_C04232_c" name="2'-Deoxyribonucleoside diphosphate" fbc:charge="-3" />
      <species boundaryCondition="false" compartment="c" constant="false" hasOnlySubstanceUnits="false" id="M_C03658_c" name="1-Hydroxyalkyl-sn-glycerol" fbc:charge="0" />
      <species boundaryCondition="false" compartment="c" constant="false" hasOnlySubstanceUnits="false" id="M_C16682_c" name="9-cis-Retinol" fbc:charge="0" />
      <species boundaryCondition="false" compartment="c" constant="false" hasOnlySubstanceUnits="false" id="M_C16681_c" name="9-cis-Retinal" fbc:charge="0" />
      <species boundaryCondition="false" compartment="c" constant="false" hasOnlySubstanceUnits="false" id="M_C16695_c" name="Plastoquinol-9" fbc:charge="0" />
      <species boundaryCondition="false" compartment="c" constant="false" hasOnlySubstanceUnits="false" id="M_C03162_c" name="Oxidized plastocyanin" fbc:charge="0" />
      <species boundaryCondition="false" compartment="c" constant="false" hasOnlySubstanceUnits="false" id="M_C10385_c" name="Plastoquinone-9" fbc:charge="0" />
      <species boundaryCondition="false" compartment="c" constant="false" hasOnlySubstanceUnits="false" id="M_C03025_c" name="Reduced plastocyanin" fbc:charge="0" />
      <species boundaryCondition="false" compartment="c" constant="false" hasOnlySubstanceUnits="false" id="M_C16720_c" name="Peptide 2-[3-carboxy-3-(dimethylammonio)propyl]-L-histidine" fbc:charge="0" />
      <species boundaryCondition="false" compartment="c" constant="false" hasOnlySubstanceUnits="false" id="M_C01573_c" name="Peptide diphthine" fbc:charge="0" />
      <species boundaryCondition="false" compartment="c" constant="false" hasOnlySubstanceUnits="false" id="M_C17621_c" name="10-Hydroxygeraniol" fbc:charge="0" />
      <species boundaryCondition="false" compartment="c" constant="false" hasOnlySubstanceUnits="false" id="M_C16738_c" name="Sulfuric monoester" fbc:charge="-1" />
      <species boundaryCondition="false" compartment="p" constant="false" hasOnlySubstanceUnits="false" id="M_C16738_p" name="Sulfuric monoester" fbc:charge="-1" />
      <species boundaryCondition="false" compartment="p" constant="false" hasOnlySubstanceUnits="false" id="M_C00051_p" name="Glutathione" fbc:charge="-1" />
      <species boundaryCondition="false" compartment="p" constant="false" hasOnlySubstanceUnits="false" id="M_C00059_p" name="Sulfate" fbc:charge="-2" />
      <species boundaryCondition="false" compartment="p" constant="false" hasOnlySubstanceUnits="false" id="M_C02320_p" name="R-S-Glutathione" fbc:charge="-1" />
      <species boundaryCondition="false" compartment="c" constant="false" hasOnlySubstanceUnits="false" id="M_C16832_c" name="Protein N6-(dihydrolipoyl)lysine" fbc:charge="0" />
      <species boundaryCondition="false" compartment="c" constant="false" hasOnlySubstanceUnits="false" id="M_C17017_c" name="Cyclic de-hypoxanthine futalosine" fbc:charge="-1" />
      <species boundaryCondition="false" compartment="c" constant="false" hasOnlySubstanceUnits="false" id="M_C17018_c" name="1,4-Dihydroxy-6-naphthoate" fbc:charge="-1" />
      <species boundaryCondition="false" compartment="c" constant="false" hasOnlySubstanceUnits="false" id="M_C17203_c" name="N-Hydroxyl-tryptamine" fbc:charge="0" />
      <species boundaryCondition="false" compartment="c" constant="false" hasOnlySubstanceUnits="false" id="M_C00463_c" name="Indole" fbc:charge="0" />
      <species boundaryCondition="false" compartment="c" constant="false" hasOnlySubstanceUnits="false" id="M_C17234_c" name="2-Aminobut-2-enoate" fbc:charge="0" />
      <species boundaryCondition="false" compartment="c" constant="false" hasOnlySubstanceUnits="false" id="M_C04353_c" name="(Z)-4-Hydroxyphenylacetaldehyde-oxime" fbc:charge="0" />
      <species boundaryCondition="false" compartment="c" constant="false" hasOnlySubstanceUnits="false" id="M_C17259_c" name="desulfo-Glucosinolate" fbc:charge="0" />
      <species boundaryCondition="false" compartment="c" constant="false" hasOnlySubstanceUnits="false" id="M_C17260_c" name="Glucosinolate" fbc:charge="-1" />
      <species boundaryCondition="false" compartment="c" constant="false" hasOnlySubstanceUnits="false" id="M_C04375_c" name="4-N-(N-Acetyl-D-glucosaminyl)-protein" fbc:charge="0" />
      <species boundaryCondition="false" compartment="c" constant="false" hasOnlySubstanceUnits="false" id="M_C01239_c" name="N-Acetyl-beta-D-glucosaminylamine" fbc:charge="0" />
      <species boundaryCondition="false" compartment="c" constant="false" hasOnlySubstanceUnits="false" id="M_C02871_c" name="Peptide L-aspartate" fbc:charge="-1" />
      <species boundaryCondition="false" compartment="c" constant="false" hasOnlySubstanceUnits="false" id="M_G00595_c" name="Glycan" fbc:charge="0" />
      <species boundaryCondition="false" compartment="c" constant="false" hasOnlySubstanceUnits="false" id="M_G00971_c" name="Glycan" fbc:charge="0" />
      <species boundaryCondition="false" compartment="c" constant="false" hasOnlySubstanceUnits="false" id="M_C17435_c" name="di-trans,poly-cis-Pentaprenyl diphosphate" fbc:charge="-3" />
      <species boundaryCondition="false" compartment="c" constant="false" hasOnlySubstanceUnits="false" id="M_C17434_c" name="di-trans,poly-cis-Hexaprenyl diphosphate" fbc:charge="-3" />
      <species boundaryCondition="false" compartment="c" constant="false" hasOnlySubstanceUnits="false" id="M_C17436_c" name="di-trans,poly-cis-Heptaprenyl diphosphate" fbc:charge="-3" />
      <species boundaryCondition="false" compartment="c" constant="false" hasOnlySubstanceUnits="false" id="M_C17437_c" name="di-trans,poly-cis-Octaprenyl diphosphate" fbc:charge="-3" />
      <species boundaryCondition="false" compartment="c" constant="false" hasOnlySubstanceUnits="false" id="M_C17438_c" name="di-trans,poly-cis-Nonaprenyl diphosphate" fbc:charge="-3" />
      <species boundaryCondition="false" compartment="c" constant="false" hasOnlySubstanceUnits="false" id="M_C17440_c" name="Tetrahydrogeranylgeranyl diphosphate" fbc:charge="-3" />
      <species boundaryCondition="false" compartment="m" constant="false" hasOnlySubstanceUnits="false" id="M_C03672_m" name="3-(4-Hydroxyphenyl)lactate" fbc:charge="-1" />
      <species boundaryCondition="false" compartment="m" constant="false" hasOnlySubstanceUnits="false" id="M_C00811_m" name="4-Coumarate" fbc:charge="-1" />
      <species boundaryCondition="false" compartment="c" constant="false" hasOnlySubstanceUnits="false" id="M_C04145_c" name="all-trans-Nonaprenyl diphosphate" fbc:charge="-3" />
      <species boundaryCondition="false" compartment="c" constant="false" hasOnlySubstanceUnits="false" id="M_C17570_c" name="2-Methyl-6-solanyl-1,4-benzoquinol" fbc:charge="0" />
      <species boundaryCondition="false" compartment="c" constant="false" hasOnlySubstanceUnits="false" id="M_C08540_c" name="Betanin" fbc:charge="-2" />
      <species boundaryCondition="false" compartment="c" constant="false" hasOnlySubstanceUnits="false" id="M_C17759_c" name="1-O-Feruloyl-beta-D-glucose" fbc:charge="0" />
      <species boundaryCondition="false" compartment="c" constant="false" hasOnlySubstanceUnits="false" id="M_C08552_c" name="Lampranthin II" fbc:charge="-1" />
      <species boundaryCondition="false" compartment="c" constant="false" hasOnlySubstanceUnits="false" id="M_C00991_c" name="alpha-D-Aldose 1-phosphate" fbc:charge="0" />
      <species boundaryCondition="false" compartment="c" constant="false" hasOnlySubstanceUnits="false" id="M_C05227_c" name="UDP-sugar" fbc:charge="0" />
      <species boundaryCondition="false" compartment="c" constant="false" hasOnlySubstanceUnits="false" id="M_C17580_c" name="2-Deoxy-scyllo-inosamine" fbc:charge="1" />
      <species boundaryCondition="false" compartment="c" constant="false" hasOnlySubstanceUnits="false" id="M_C17581_c" name="3-Amino-2,3-dideoxy-scyllo-inosose" fbc:charge="1" />
      <species boundaryCondition="false" compartment="p" constant="false" hasOnlySubstanceUnits="false" id="M_C01759_p" name="Ribostamycin" fbc:charge="4" />
      <species boundaryCondition="false" compartment="p" constant="false" hasOnlySubstanceUnits="false" id="M_C17587_p" name="2'''-N-Acetyl-6'''-deamino-6'''-hydroxyneomycin C" fbc:charge="4" />
      <species boundaryCondition="false" compartment="c" constant="false" hasOnlySubstanceUnits="false" id="M_C17587_c" name="2'''-N-Acetyl-6'''-deamino-6'''-hydroxyneomycin C" fbc:charge="4" />
      <species boundaryCondition="false" compartment="c" constant="false" hasOnlySubstanceUnits="false" id="M_C17588_c" name="6'''-Deamino-6'''-hydroxyneomycin C" fbc:charge="5" />
      <species boundaryCondition="false" compartment="c" constant="false" hasOnlySubstanceUnits="false" id="M_C18032_c" name="dTDP-4-oxo-2,3,6-trideoxy-D-glucose" fbc:charge="-2" />
      <species boundaryCondition="false" compartment="c" constant="false" hasOnlySubstanceUnits="false" id="M_C18033_c" name="dTDP-4-amino-2,3,4,6-tetradeoxy-D-glucose" fbc:charge="-1" />
      <species boundaryCondition="false" compartment="c" constant="false" hasOnlySubstanceUnits="false" id="M_C15772_c" name="DIBOA-glucoside" fbc:charge="0" />
      <species boundaryCondition="false" compartment="c" constant="false" hasOnlySubstanceUnits="false" id="M_C18062_c" name="TRIBOA-glucoside" fbc:charge="0" />
      <species boundaryCondition="false" compartment="c" constant="false" hasOnlySubstanceUnits="false" id="M_C18072_c" name="N1,N5,N10-Tri-(hydroxyferuloyl)-spermidine" fbc:charge="0" />
      <species boundaryCondition="false" compartment="c" constant="false" hasOnlySubstanceUnits="false" id="M_C18073_c" name="N1,N5-Tri-di(hydroxyferuloyl)-N10-sinapoyl-spermidine" fbc:charge="0" />
      <species boundaryCondition="false" compartment="c" constant="false" hasOnlySubstanceUnits="false" id="M_C18037_c" name="5-Deoxystrigol" fbc:charge="0" />
      <species boundaryCondition="false" compartment="c" constant="false" hasOnlySubstanceUnits="false" id="M_C09190_c" name="Strigol" fbc:charge="0" />
      <species boundaryCondition="false" compartment="c" constant="false" hasOnlySubstanceUnits="false" id="M_C18094_c" name="UDP-L-arabinofuranose" fbc:charge="-2" />
      <species boundaryCondition="false" compartment="c" constant="false" hasOnlySubstanceUnits="false" id="M_C18096_c" name="D-Allulose 6-phosphate" fbc:charge="-2" />
      <species boundaryCondition="false" compartment="m" constant="false" hasOnlySubstanceUnits="false" id="M_C00042_m" name="Succinate" fbc:charge="-2" />
      <species boundaryCondition="false" compartment="c" constant="false" hasOnlySubstanceUnits="false" id="M_C01353_c" name="Carbonic acid" fbc:charge="-1" />
      <species boundaryCondition="false" compartment="m" constant="false" hasOnlySubstanceUnits="false" id="M_C01353_m" name="Carbonic acid" fbc:charge="-1" />
      <species boundaryCondition="false" compartment="c" constant="false" hasOnlySubstanceUnits="false" id="M_C01182_c" name="D-Ribulose 1,5-bisphosphate" fbc:charge="-4" />
      <species boundaryCondition="false" compartment="p" constant="false" hasOnlySubstanceUnits="false" id="M_C01353_p" name="Carbonic acid" fbc:charge="-1" />
      <species boundaryCondition="false" compartment="v" constant="false" hasOnlySubstanceUnits="false" id="M_C00059_v" name="Sulfate" fbc:charge="-2" />
      <species boundaryCondition="false" compartment="v" constant="false" hasOnlySubstanceUnits="false" id="M_C00089_v" name="Sucrose" fbc:charge="0" />
      <species boundaryCondition="false" compartment="v" constant="false" hasOnlySubstanceUnits="false" id="M_C00149_v" name="(S)-Malate" fbc:charge="-2" />
      <species boundaryCondition="false" compartment="v" constant="false" hasOnlySubstanceUnits="false" id="M_C00158_v" name="Citrate" fbc:charge="-3" />
      <species boundaryCondition="false" compartment="v" constant="false" hasOnlySubstanceUnits="false" id="M_C00244_v" name="Nitrate" fbc:charge="-1" />
      <species boundaryCondition="false" compartment="c" constant="false" hasOnlySubstanceUnits="false" id="M_C00417_c" name="cis-Aconitate" fbc:charge="-3" />
      <species boundaryCondition="false" compartment="c" constant="false" hasOnlySubstanceUnits="false" id="M_C01144_c" name="(S)-3-Hydroxybutanoyl-CoA" fbc:charge="-4" />
      <species boundaryCondition="false" compartment="x" constant="false" hasOnlySubstanceUnits="false" id="M_C02593_x" name="Tetradecanoyl-CoA" fbc:charge="-4" />
      <species boundaryCondition="false" compartment="x" constant="false" hasOnlySubstanceUnits="false" id="M_C05273_x" name="trans-Tetradec-2-enoyl-CoA" fbc:charge="-4" />
      <species boundaryCondition="false" compartment="c" constant="false" hasOnlySubstanceUnits="false" id="M_hvi_c" name="hv_input" fbc:charge="0" />
      <species boundaryCondition="false" compartment="c" constant="false" hasOnlySubstanceUnits="false" id="M_hvo_c" name="hv_output" fbc:charge="0" />
      <species boundaryCondition="false" compartment="c" constant="false" hasOnlySubstanceUnits="false" id="M_Amino_acids_c" name="Amino_acids" fbc:charge="0" />
      <species boundaryCondition="false" compartment="c" constant="false" hasOnlySubstanceUnits="false" id="M_Hemicellulose_c" name="Hemicellulose" fbc:charge="0" />
      <species boundaryCondition="false" compartment="c" constant="false" hasOnlySubstanceUnits="false" id="M_Carbohydrates_c" name="Carbohydrates" fbc:charge="0" />
      <species boundaryCondition="false" compartment="c" constant="false" hasOnlySubstanceUnits="false" id="M_Glyceroltrilinolate_c" name="Glyceroltrilinolate" fbc:charge="0" />
      <species boundaryCondition="false" compartment="c" constant="false" hasOnlySubstanceUnits="false" id="M_Glyceroltrilinoleate_c" name="Glyceroltrilinoleate" fbc:charge="0" />
      <species boundaryCondition="false" compartment="c" constant="false" hasOnlySubstanceUnits="false" id="M_Glyceroltrioleate_c" name="Glyceroltrioleate" fbc:charge="0" />
      <species boundaryCondition="false" compartment="c" constant="false" hasOnlySubstanceUnits="false" id="M_Glyceroltripalmitate_c" name="Glyceroltripalmitate" fbc:charge="0" />
      <species boundaryCondition="false" compartment="c" constant="false" hasOnlySubstanceUnits="false" id="M_Glyceroltripalmitoleate_c" name="Glyceroltripalmitoleate" fbc:charge="0" />
      <species boundaryCondition="false" compartment="c" constant="false" hasOnlySubstanceUnits="false" id="M_Glyceroltristearate_c" name="Glyceroltristearate" fbc:charge="0" />
      <species boundaryCondition="false" compartment="c" constant="false" hasOnlySubstanceUnits="false" id="M_C00216_c" name="D-Arabinose" fbc:charge="0" />
      <species boundaryCondition="false" compartment="c" constant="false" hasOnlySubstanceUnits="false" id="M_Lignin_c" name="Lignin" fbc:charge="0" />
      <species boundaryCondition="false" compartment="c" constant="false" hasOnlySubstanceUnits="false" id="M_Lipids_c" name="Lipids" fbc:charge="0" />
      <species boundaryCondition="false" compartment="c" constant="false" hasOnlySubstanceUnits="false" id="M_C00238_c" name="Potassium" fbc:charge="0" />
      <species boundaryCondition="false" compartment="c" constant="false" hasOnlySubstanceUnits="false" id="M_C00698_c" name="Cl-" fbc:charge="-1" />
      <species boundaryCondition="false" compartment="c" constant="false" hasOnlySubstanceUnits="false" id="M_Materials_c" name="Materials" fbc:charge="0" />
      <species boundaryCondition="false" compartment="c" constant="false" hasOnlySubstanceUnits="false" id="M_Protein_c" name="Protein" fbc:charge="0" />
      <species boundaryCondition="false" compartment="c" constant="false" hasOnlySubstanceUnits="false" id="M_Nucleic_acids_c" name="Nucleic_acids" fbc:charge="0" />
      <species boundaryCondition="false" compartment="c" constant="false" hasOnlySubstanceUnits="false" id="M_Nitrogenous_LSQBKT_c_RSQBKT_ompounds_c" name="Nitrogenous[c]ompounds[c]" fbc:charge="0" />
      <species boundaryCondition="false" compartment="c" constant="false" hasOnlySubstanceUnits="false" id="M_Organic_acids_c" name="Organic_acids" fbc:charge="0" />
      <species boundaryCondition="false" compartment="c" constant="false" hasOnlySubstanceUnits="false" id="M_Biomass_c" name="Biomass[c]" fbc:charge="0" />
      <species boundaryCondition="false" compartment="c" constant="false" hasOnlySubstanceUnits="false" id="M_product_c" name="product[c]" fbc:charge="0" />
      <species boundaryCondition="false" compartment="c" constant="false" hasOnlySubstanceUnits="false" id="M_C01832_c" name="Dodecanoyl-CoA" fbc:charge="0" />
      <species boundaryCondition="false" compartment="c" constant="false" hasOnlySubstanceUnits="false" id="M_C01944_c" name="Octanoyl-CoA" fbc:charge="0" />
      <species boundaryCondition="false" compartment="c" constant="false" hasOnlySubstanceUnits="false" id="M_C05270_c" name="Hexanoyl-CoA" fbc:charge="0" />
      <species boundaryCondition="false" compartment="c" constant="false" hasOnlySubstanceUnits="false" id="M_C05274_c" name="Decanoyl-CoA" fbc:charge="0" />
      <species boundaryCondition="false" compartment="c" constant="false" hasOnlySubstanceUnits="false" id="M_C05572_c" name="4-Oxoglutaramate" fbc:charge="-1" />
      <species boundaryCondition="false" compartment="c" constant="false" hasOnlySubstanceUnits="false" id="M_C03680_c" name="4-Imidazolone-5-propanoate" fbc:charge="0" />
      <species boundaryCondition="false" compartment="c" constant="false" hasOnlySubstanceUnits="false" id="M_G00275_c" name="Maltose" fbc:charge="0" />
    </listOfSpecies>
    <fbc:listOfGeneProducts>
      <fbc:geneProduct fbc:id="G_AC155376_DOT_2_FG" fbc:label="AC155376_DOT_2_FG" fbc:name="AC155376.2_FG" />
      <fbc:geneProduct fbc:id="G_AC155417_DOT_2_FG009" fbc:label="AC155417_DOT_2_FG009" fbc:name="AC155417.2_FG009" />
      <fbc:geneProduct fbc:id="G_AC182418_DOT_6_FG010" fbc:label="AC182418_DOT_6_FG010" fbc:name="AC182418.6_FG010" />
      <fbc:geneProduct fbc:id="G_AC191387_DOT_3_FG" fbc:label="AC191387_DOT_3_FG" fbc:name="AC191387.3_FG" />
      <fbc:geneProduct fbc:id="G_AC191387_DOT_3_FG009" fbc:label="AC191387_DOT_3_FG009" fbc:name="AC191387.3_FG009" />
      <fbc:geneProduct fbc:id="G_AC194970_DOT_5_FG001" fbc:label="AC194970_DOT_5_FG001" fbc:name="AC194970.5_FG001" />
      <fbc:geneProduct fbc:id="G_AC194970_DOT_5_FG009" fbc:label="AC194970_DOT_5_FG009" fbc:name="AC194970.5_FG009" />
      <fbc:geneProduct fbc:id="G_AC195340_DOT_3_FG002" fbc:label="AC195340_DOT_3_FG002" fbc:name="AC195340.3_FG002" />
      <fbc:geneProduct fbc:id="G_AC196475_DOT_3_FG" fbc:label="AC196475_DOT_3_FG" fbc:name="AC196475.3_FG" />
      <fbc:geneProduct fbc:id="G_AC196475_DOT_3_FG004" fbc:label="AC196475_DOT_3_FG004" fbc:name="AC196475.3_FG004" />
      <fbc:geneProduct fbc:id="G_AC197705_DOT_4_FG" fbc:label="AC197705_DOT_4_FG" fbc:name="AC197705.4_FG" />
      <fbc:geneProduct fbc:id="G_AC197705_DOT_4_FG001" fbc:label="AC197705_DOT_4_FG001" fbc:name="AC197705.4_FG001" />
      <fbc:geneProduct fbc:id="G_AC197758_DOT_3_FG004" fbc:label="AC197758_DOT_3_FG004" fbc:name="AC197758.3_FG004" />
      <fbc:geneProduct fbc:id="G_AC198353_DOT_5_FG004" fbc:label="AC198353_DOT_5_FG004" fbc:name="AC198353.5_FG004" />
      <fbc:geneProduct fbc:id="G_AC199782_DOT_5_FG002" fbc:label="AC199782_DOT_5_FG002" fbc:name="AC199782.5_FG002" />
      <fbc:geneProduct fbc:id="G_AC203966_DOT_5_FG005" fbc:label="AC203966_DOT_5_FG005" fbc:name="AC203966.5_FG005" />
      <fbc:geneProduct fbc:id="G_AC205122_DOT_4_FG004" fbc:label="AC205122_DOT_4_FG004" fbc:name="AC205122.4_FG004" />
      <fbc:geneProduct fbc:id="G_AC205413_DOT_4_FG001" fbc:label="AC205413_DOT_4_FG001" fbc:name="AC205413.4_FG001" />
      <fbc:geneProduct fbc:id="G_AC205502_DOT_4_FG003" fbc:label="AC205502_DOT_4_FG003" fbc:name="AC205502.4_FG003" />
      <fbc:geneProduct fbc:id="G_AC205536_DOT_3_FG003" fbc:label="AC205536_DOT_3_FG003" fbc:name="AC205536.3_FG003" />
      <fbc:geneProduct fbc:id="G_AC206185_DOT_3_FG002" fbc:label="AC206185_DOT_3_FG002" fbc:name="AC206185.3_FG002" />
      <fbc:geneProduct fbc:id="G_AC209206_DOT_3_FG" fbc:label="AC209206_DOT_3_FG" fbc:name="AC209206.3_FG" />
      <fbc:geneProduct fbc:id="G_AC209374_DOT_4_FG" fbc:label="AC209374_DOT_4_FG" fbc:name="AC209374.4_FG" />
      <fbc:geneProduct fbc:id="G_AC209755_DOT_3_FG003" fbc:label="AC209755_DOT_3_FG003" fbc:name="AC209755.3_FG003" />
      <fbc:geneProduct fbc:id="G_AC209987_DOT_4_FG002" fbc:label="AC209987_DOT_4_FG002" fbc:name="AC209987.4_FG002" />
      <fbc:geneProduct fbc:id="G_AC210013_DOT_4_FG014" fbc:label="AC210013_DOT_4_FG014" fbc:name="AC210013.4_FG014" />
      <fbc:geneProduct fbc:id="G_AC210173_DOT_4_FG005" fbc:label="AC210173_DOT_4_FG005" fbc:name="AC210173.4_FG005" />
      <fbc:geneProduct fbc:id="G_AC211164_DOT_5_FG004" fbc:label="AC211164_DOT_5_FG004" fbc:name="AC211164.5_FG004" />
      <fbc:geneProduct fbc:id="G_AC212361_DOT_3_FG010" fbc:label="AC212361_DOT_3_FG010" fbc:name="AC212361.3_FG010" />
      <fbc:geneProduct fbc:id="G_AC212667_DOT_3_FG005" fbc:label="AC212667_DOT_3_FG005" fbc:name="AC212667.3_FG005" />
      <fbc:geneProduct fbc:id="G_AC213654_DOT_3_FG002" fbc:label="AC213654_DOT_3_FG002" fbc:name="AC213654.3_FG002" />
      <fbc:geneProduct fbc:id="G_AC214350_DOT_3_FG007" fbc:label="AC214350_DOT_3_FG007" fbc:name="AC214350.3_FG007" />
      <fbc:geneProduct fbc:id="G_AC216010_DOT_3_FG001" fbc:label="AC216010_DOT_3_FG001" fbc:name="AC216010.3_FG001" />
      <fbc:geneProduct fbc:id="G_AC220999_DOT_3_FG006" fbc:label="AC220999_DOT_3_FG006" fbc:name="AC220999.3_FG006" />
      <fbc:geneProduct fbc:id="G_AC226235_DOT_2_FG" fbc:label="AC226235_DOT_2_FG" fbc:name="AC226235.2_FG" />
      <fbc:geneProduct fbc:id="G_AC226235_DOT_2_FG001" fbc:label="AC226235_DOT_2_FG001" fbc:name="AC226235.2_FG001" />
      <fbc:geneProduct fbc:id="G_AC230013_DOT_2_FG002" fbc:label="AC230013_DOT_2_FG002" fbc:name="AC230013.2_FG002" />
      <fbc:geneProduct fbc:id="G_AC233850_DOT_1_FG006" fbc:label="AC233850_DOT_1_FG006" fbc:name="AC233850.1_FG006" />
      <fbc:geneProduct fbc:id="G_AC233853_DOT_1_FG003" fbc:label="AC233853_DOT_1_FG003" fbc:name="AC233853.1_FG003" />
      <fbc:geneProduct fbc:id="G_AC233870_DOT_1_FG001" fbc:label="AC233870_DOT_1_FG001" fbc:name="AC233870.1_FG001" />
      <fbc:geneProduct fbc:id="G_AC233871_DOT_1_FG003" fbc:label="AC233871_DOT_1_FG003" fbc:name="AC233871.1_FG003" />
      <fbc:geneProduct fbc:id="G_AC233883_DOT_1_FG003" fbc:label="AC233883_DOT_1_FG003" fbc:name="AC233883.1_FG003" />
      <fbc:geneProduct fbc:id="G_AC233887_DOT_1_FG006" fbc:label="AC233887_DOT_1_FG006" fbc:name="AC233887.1_FG006" />
      <fbc:geneProduct fbc:id="G_AC234160_DOT_1_FG003" fbc:label="AC234160_DOT_1_FG003" fbc:name="AC234160.1_FG003" />
      <fbc:geneProduct fbc:id="G_AC234163_DOT_1_FG004" fbc:label="AC234163_DOT_1_FG004" fbc:name="AC234163.1_FG004" />
      <fbc:geneProduct fbc:id="G_AC234196_DOT_1_FG004" fbc:label="AC234196_DOT_1_FG004" fbc:name="AC234196.1_FG004" />
      <fbc:geneProduct fbc:id="G_AC234201_DOT_1_FG003" fbc:label="AC234201_DOT_1_FG003" fbc:name="AC234201.1_FG003" />
      <fbc:geneProduct fbc:id="G_AC234203_DOT_1_FG012" fbc:label="AC234203_DOT_1_FG012" fbc:name="AC234203.1_FG012" />
      <fbc:geneProduct fbc:id="G_ACF83838" fbc:label="ACF83838" fbc:name="ACF83838" />
      <fbc:geneProduct fbc:id="G_ACG24703" fbc:label="ACG24703" fbc:name="ACG24703" />
      <fbc:geneProduct fbc:id="G_ACG37110" fbc:label="ACG37110" fbc:name="ACG37110" />
      <fbc:geneProduct fbc:id="G_ACG39857" fbc:label="ACG39857" fbc:name="ACG39857" />
      <fbc:geneProduct fbc:id="G_ACG46729" fbc:label="ACG46729" fbc:name="ACG46729" />
      <fbc:geneProduct fbc:id="G_ACR35772" fbc:label="ACR35772" fbc:name="ACR35772" />
      <fbc:geneProduct fbc:id="G_ACR38079" fbc:label="ACR38079" fbc:name="ACR38079" />
      <fbc:geneProduct fbc:id="G_AT5G62530" fbc:label="AT5G62530" fbc:name="AT5G62530" />
      <fbc:geneProduct fbc:id="G_CAR70074" fbc:label="CAR70074" fbc:name="CAR70074" />
      <fbc:geneProduct fbc:id="G_GRMZM2G000236" fbc:label="GRMZM2G000236" fbc:name="GRMZM2G000236" />
      <fbc:geneProduct fbc:id="G_GRMZM2G000481" fbc:label="GRMZM2G000481" fbc:name="GRMZM2G000481" />
      <fbc:geneProduct fbc:id="G_GRMZM2G000622" fbc:label="GRMZM2G000622" fbc:name="GRMZM2G000622" />
      <fbc:geneProduct fbc:id="G_GRMZM2G000937" fbc:label="GRMZM2G000937" fbc:name="GRMZM2G000937" />
      <fbc:geneProduct fbc:id="G_GRMZM2G001297" fbc:label="GRMZM2G001297" fbc:name="GRMZM2G001297" />
      <fbc:geneProduct fbc:id="G_GRMZM2G001314" fbc:label="GRMZM2G001314" fbc:name="GRMZM2G001314" />
      <fbc:geneProduct fbc:id="G_GRMZM2G001405" fbc:label="GRMZM2G001405" fbc:name="GRMZM2G001405" />
      <fbc:geneProduct fbc:id="G_GRMZM2G001645" fbc:label="GRMZM2G001645" fbc:name="GRMZM2G001645" />
      <fbc:geneProduct fbc:id="G_GRMZM2G001898" fbc:label="GRMZM2G001898" fbc:name="GRMZM2G001898" />
      <fbc:geneProduct fbc:id="G_GRMZM2G001904" fbc:label="GRMZM2G001904" fbc:name="GRMZM2G001904" />
      <fbc:geneProduct fbc:id="G_GRMZM2G002178" fbc:label="GRMZM2G002178" fbc:name="GRMZM2G002178" />
      <fbc:geneProduct fbc:id="G_GRMZM2G002416" fbc:label="GRMZM2G002416" fbc:name="GRMZM2G002416" />
      <fbc:geneProduct fbc:id="G_GRMZM2G002603" fbc:label="GRMZM2G002603" fbc:name="GRMZM2G002603" />
      <fbc:geneProduct fbc:id="G_GRMZM2G002652" fbc:label="GRMZM2G002652" fbc:name="GRMZM2G002652" />
      <fbc:geneProduct fbc:id="G_GRMZM2G002807" fbc:label="GRMZM2G002807" fbc:name="GRMZM2G002807" />
      <fbc:geneProduct fbc:id="G_GRMZM2G002851" fbc:label="GRMZM2G002851" fbc:name="GRMZM2G002851" />
      <fbc:geneProduct fbc:id="G_GRMZM2G002959" fbc:label="GRMZM2G002959" fbc:name="GRMZM2G002959" />
      <fbc:geneProduct fbc:id="G_GRMZM2G003038" fbc:label="GRMZM2G003038" fbc:name="GRMZM2G003038" />
      <fbc:geneProduct fbc:id="G_GRMZM2G003109" fbc:label="GRMZM2G003109" fbc:name="GRMZM2G003109" />
      <fbc:geneProduct fbc:id="G_GRMZM2G003385" fbc:label="GRMZM2G003385" fbc:name="GRMZM2G003385" />
      <fbc:geneProduct fbc:id="G_GRMZM2G003789" fbc:label="GRMZM2G003789" fbc:name="GRMZM2G003789" />
      <fbc:geneProduct fbc:id="G_GRMZM2G003853" fbc:label="GRMZM2G003853" fbc:name="GRMZM2G003853" />
      <fbc:geneProduct fbc:id="G_GRMZM2G003875" fbc:label="GRMZM2G003875" fbc:name="GRMZM2G003875" />
      <fbc:geneProduct fbc:id="G_GRMZM2G003883" fbc:label="GRMZM2G003883" fbc:name="GRMZM2G003883" />
      <fbc:geneProduct fbc:id="G_GRMZM2G004161" fbc:label="GRMZM2G004161" fbc:name="GRMZM2G004161" />
      <fbc:geneProduct fbc:id="G_GRMZM2G004211" fbc:label="GRMZM2G004211" fbc:name="GRMZM2G004211" />
      <fbc:geneProduct fbc:id="G_GRMZM2G004320" fbc:label="GRMZM2G004320" fbc:name="GRMZM2G004320" />
      <fbc:geneProduct fbc:id="G_GRMZM2G004382" fbc:label="GRMZM2G004382" fbc:name="GRMZM2G004382" />
      <fbc:geneProduct fbc:id="G_GRMZM2G004534" fbc:label="GRMZM2G004534" fbc:name="GRMZM2G004534" />
      <fbc:geneProduct fbc:id="G_GRMZM2G004590" fbc:label="GRMZM2G004590" fbc:name="GRMZM2G004590" />
      <fbc:geneProduct fbc:id="G_GRMZM2G004824" fbc:label="GRMZM2G004824" fbc:name="GRMZM2G004824" />
      <fbc:geneProduct fbc:id="G_GRMZM2G005024" fbc:label="GRMZM2G005024" fbc:name="GRMZM2G005024" />
      <fbc:geneProduct fbc:id="G_GRMZM2G005107" fbc:label="GRMZM2G005107" fbc:name="GRMZM2G005107" />
      <fbc:geneProduct fbc:id="G_GRMZM2G005346" fbc:label="GRMZM2G005346" fbc:name="GRMZM2G005346" />
      <fbc:geneProduct fbc:id="G_GRMZM2G005365" fbc:label="GRMZM2G005365" fbc:name="GRMZM2G005365" />
      <fbc:geneProduct fbc:id="G_GRMZM2G005710" fbc:label="GRMZM2G005710" fbc:name="GRMZM2G005710" />
      <fbc:geneProduct fbc:id="G_GRMZM2G005887" fbc:label="GRMZM2G005887" fbc:name="GRMZM2G005887" />
      <fbc:geneProduct fbc:id="G_GRMZM2G006085" fbc:label="GRMZM2G006085" fbc:name="GRMZM2G006085" />
      <fbc:geneProduct fbc:id="G_GRMZM2G006119" fbc:label="GRMZM2G006119" fbc:name="GRMZM2G006119" />
      <fbc:geneProduct fbc:id="G_GRMZM2G006404" fbc:label="GRMZM2G006404" fbc:name="GRMZM2G006404" />
      <fbc:geneProduct fbc:id="G_GRMZM2G006791" fbc:label="GRMZM2G006791" fbc:name="GRMZM2G006791" />
      <fbc:geneProduct fbc:id="G_GRMZM2G006894" fbc:label="GRMZM2G006894" fbc:name="GRMZM2G006894" />
      <fbc:geneProduct fbc:id="G_GRMZM2G007122" fbc:label="GRMZM2G007122" fbc:name="GRMZM2G007122" />
      <fbc:geneProduct fbc:id="G_GRMZM2G007249" fbc:label="GRMZM2G007249" fbc:name="GRMZM2G007249" />
      <fbc:geneProduct fbc:id="G_GRMZM2G007260" fbc:label="GRMZM2G007260" fbc:name="GRMZM2G007260" />
      <fbc:geneProduct fbc:id="G_GRMZM2G007263" fbc:label="GRMZM2G007263" fbc:name="GRMZM2G007263" />
      <fbc:geneProduct fbc:id="G_GRMZM2G007486" fbc:label="GRMZM2G007486" fbc:name="GRMZM2G007486" />
      <fbc:geneProduct fbc:id="G_GRMZM2G007489" fbc:label="GRMZM2G007489" fbc:name="GRMZM2G007489" />
      <fbc:geneProduct fbc:id="G_GRMZM2G007630" fbc:label="GRMZM2G007630" fbc:name="GRMZM2G007630" />
      <fbc:geneProduct fbc:id="G_GRMZM2G007721" fbc:label="GRMZM2G007721" fbc:name="GRMZM2G007721" />
      <fbc:geneProduct fbc:id="G_GRMZM2G007757" fbc:label="GRMZM2G007757" fbc:name="GRMZM2G007757" />
      <fbc:geneProduct fbc:id="G_GRMZM2G007939" fbc:label="GRMZM2G007939" fbc:name="GRMZM2G007939" />
      <fbc:geneProduct fbc:id="G_GRMZM2G008464" fbc:label="GRMZM2G008464" fbc:name="GRMZM2G008464" />
      <fbc:geneProduct fbc:id="G_GRMZM2G008714" fbc:label="GRMZM2G008714" fbc:name="GRMZM2G008714" />
      <fbc:geneProduct fbc:id="G_GRMZM2G009091" fbc:label="GRMZM2G009091" fbc:name="GRMZM2G009091" />
      <fbc:geneProduct fbc:id="G_GRMZM2G009196" fbc:label="GRMZM2G009196" fbc:name="GRMZM2G009196" />
      <fbc:geneProduct fbc:id="G_GRMZM2G009323" fbc:label="GRMZM2G009323" fbc:name="GRMZM2G009323" />
      <fbc:geneProduct fbc:id="G_GRMZM2G009479" fbc:label="GRMZM2G009479" fbc:name="GRMZM2G009479" />
      <fbc:geneProduct fbc:id="G_GRMZM2G009607" fbc:label="GRMZM2G009607" fbc:name="GRMZM2G009607" />
      <fbc:geneProduct fbc:id="G_GRMZM2G009655" fbc:label="GRMZM2G009655" fbc:name="GRMZM2G009655" />
      <fbc:geneProduct fbc:id="G_GRMZM2G009785" fbc:label="GRMZM2G009785" fbc:name="GRMZM2G009785" />
      <fbc:geneProduct fbc:id="G_GRMZM2G009843" fbc:label="GRMZM2G009843" fbc:name="GRMZM2G009843" />
      <fbc:geneProduct fbc:id="G_GRMZM2G009913" fbc:label="GRMZM2G009913" fbc:name="GRMZM2G009913" />
      <fbc:geneProduct fbc:id="G_GRMZM2G010044" fbc:label="GRMZM2G010044" fbc:name="GRMZM2G010044" />
      <fbc:geneProduct fbc:id="G_GRMZM2G010328" fbc:label="GRMZM2G010328" fbc:name="GRMZM2G010328" />
      <fbc:geneProduct fbc:id="G_GRMZM2G010406" fbc:label="GRMZM2G010406" fbc:name="GRMZM2G010406" />
      <fbc:geneProduct fbc:id="G_GRMZM2G010596" fbc:label="GRMZM2G010596" fbc:name="GRMZM2G010596" />
      <fbc:geneProduct fbc:id="G_GRMZM2G010640" fbc:label="GRMZM2G010640" fbc:name="GRMZM2G010640" />
      <fbc:geneProduct fbc:id="G_GRMZM2G010823" fbc:label="GRMZM2G010823" fbc:name="GRMZM2G010823" />
      <fbc:geneProduct fbc:id="G_GRMZM2G012260" fbc:label="GRMZM2G012260" fbc:name="GRMZM2G012260" />
      <fbc:geneProduct fbc:id="G_GRMZM2G012276" fbc:label="GRMZM2G012276" fbc:name="GRMZM2G012276" />
      <fbc:geneProduct fbc:id="G_GRMZM2G012326" fbc:label="GRMZM2G012326" fbc:name="GRMZM2G012326" />
      <fbc:geneProduct fbc:id="G_GRMZM2G012328" fbc:label="GRMZM2G012328" fbc:name="GRMZM2G012328" />
      <fbc:geneProduct fbc:id="G_GRMZM2G012391" fbc:label="GRMZM2G012391" fbc:name="GRMZM2G012391" />
      <fbc:geneProduct fbc:id="G_GRMZM2G012404" fbc:label="GRMZM2G012404" fbc:name="GRMZM2G012404" />
      <fbc:geneProduct fbc:id="G_GRMZM2G012479" fbc:label="GRMZM2G012479" fbc:name="GRMZM2G012479" />
      <fbc:geneProduct fbc:id="G_GRMZM2G012966" fbc:label="GRMZM2G012966" fbc:name="GRMZM2G012966" />
      <fbc:geneProduct fbc:id="G_GRMZM2G013082" fbc:label="GRMZM2G013082" fbc:name="GRMZM2G013082" />
      <fbc:geneProduct fbc:id="G_GRMZM2G013236" fbc:label="GRMZM2G013236" fbc:name="GRMZM2G013236" />
      <fbc:geneProduct fbc:id="G_GRMZM2G013357" fbc:label="GRMZM2G013357" fbc:name="GRMZM2G013357" />
      <fbc:geneProduct fbc:id="G_GRMZM2G013448" fbc:label="GRMZM2G013448" fbc:name="GRMZM2G013448" />
      <fbc:geneProduct fbc:id="G_GRMZM2G013478" fbc:label="GRMZM2G013478" fbc:name="GRMZM2G013478" />
      <fbc:geneProduct fbc:id="G_GRMZM2G013726" fbc:label="GRMZM2G013726" fbc:name="GRMZM2G013726" />
      <fbc:geneProduct fbc:id="G_GRMZM2G013811" fbc:label="GRMZM2G013811" fbc:name="GRMZM2G013811" />
      <fbc:geneProduct fbc:id="G_GRMZM2G013956" fbc:label="GRMZM2G013956" fbc:name="GRMZM2G013956" />
      <fbc:geneProduct fbc:id="G_GRMZM2G014069" fbc:label="GRMZM2G014069" fbc:name="GRMZM2G014069" />
      <fbc:geneProduct fbc:id="G_GRMZM2G014136" fbc:label="GRMZM2G014136" fbc:name="GRMZM2G014136" />
      <fbc:geneProduct fbc:id="G_GRMZM2G014303" fbc:label="GRMZM2G014303" fbc:name="GRMZM2G014303" />
      <fbc:geneProduct fbc:id="G_GRMZM2G014376" fbc:label="GRMZM2G014376" fbc:name="GRMZM2G014376" />
      <fbc:geneProduct fbc:id="G_GRMZM2G014382" fbc:label="GRMZM2G014382" fbc:name="GRMZM2G014382" />
      <fbc:geneProduct fbc:id="G_GRMZM2G014397" fbc:label="GRMZM2G014397" fbc:name="GRMZM2G014397" />
      <fbc:geneProduct fbc:id="G_GRMZM2G014789" fbc:label="GRMZM2G014789" fbc:name="GRMZM2G014789" />
      <fbc:geneProduct fbc:id="G_GRMZM2G015132" fbc:label="GRMZM2G015132" fbc:name="GRMZM2G015132" />
      <fbc:geneProduct fbc:id="G_GRMZM2G015287" fbc:label="GRMZM2G015287" fbc:name="GRMZM2G015287" />
      <fbc:geneProduct fbc:id="G_GRMZM2G015289" fbc:label="GRMZM2G015289" fbc:name="GRMZM2G015289" />
      <fbc:geneProduct fbc:id="G_GRMZM2G015295" fbc:label="GRMZM2G015295" fbc:name="GRMZM2G015295" />
      <fbc:geneProduct fbc:id="G_GRMZM2G015418" fbc:label="GRMZM2G015418" fbc:name="GRMZM2G015418" />
      <fbc:geneProduct fbc:id="G_GRMZM2G015419" fbc:label="GRMZM2G015419" fbc:name="GRMZM2G015419" />
      <fbc:geneProduct fbc:id="G_GRMZM2G015542" fbc:label="GRMZM2G015542" fbc:name="GRMZM2G015542" />
      <fbc:geneProduct fbc:id="G_GRMZM2G015588" fbc:label="GRMZM2G015588" fbc:name="GRMZM2G015588" />
      <fbc:geneProduct fbc:id="G_GRMZM2G015784" fbc:label="GRMZM2G015784" fbc:name="GRMZM2G015784" />
      <fbc:geneProduct fbc:id="G_GRMZM2G015804" fbc:label="GRMZM2G015804" fbc:name="GRMZM2G015804" />
      <fbc:geneProduct fbc:id="G_GRMZM2G016323" fbc:label="GRMZM2G016323" fbc:name="GRMZM2G016323" />
      <fbc:geneProduct fbc:id="G_GRMZM2G016592" fbc:label="GRMZM2G016592" fbc:name="GRMZM2G016592" />
      <fbc:geneProduct fbc:id="G_GRMZM2G016660" fbc:label="GRMZM2G016660" fbc:name="GRMZM2G016660" />
      <fbc:geneProduct fbc:id="G_GRMZM2G016774" fbc:label="GRMZM2G016774" fbc:name="GRMZM2G016774" />
      <fbc:geneProduct fbc:id="G_GRMZM2G016930" fbc:label="GRMZM2G016930" fbc:name="GRMZM2G016930" />
      <fbc:geneProduct fbc:id="G_GRMZM2G016958" fbc:label="GRMZM2G016958" fbc:name="GRMZM2G016958" />
      <fbc:geneProduct fbc:id="G_GRMZM2G017110" fbc:label="GRMZM2G017110" fbc:name="GRMZM2G017110" />
      <fbc:geneProduct fbc:id="G_GRMZM2G017305" fbc:label="GRMZM2G017305" fbc:name="GRMZM2G017305" />
      <fbc:geneProduct fbc:id="G_GRMZM2G017616" fbc:label="GRMZM2G017616" fbc:name="GRMZM2G017616" />
      <fbc:geneProduct fbc:id="G_GRMZM2G017671" fbc:label="GRMZM2G017671" fbc:name="GRMZM2G017671" />
      <fbc:geneProduct fbc:id="G_GRMZM2G017678" fbc:label="GRMZM2G017678" fbc:name="GRMZM2G017678" />
      <fbc:geneProduct fbc:id="G_GRMZM2G018046" fbc:label="GRMZM2G018046" fbc:name="GRMZM2G018046" />
      <fbc:geneProduct fbc:id="G_GRMZM2G018238" fbc:label="GRMZM2G018238" fbc:name="GRMZM2G018238" />
      <fbc:geneProduct fbc:id="G_GRMZM2G018724" fbc:label="GRMZM2G018724" fbc:name="GRMZM2G018724" />
      <fbc:geneProduct fbc:id="G_GRMZM2G018923" fbc:label="GRMZM2G018923" fbc:name="GRMZM2G018923" />
      <fbc:geneProduct fbc:id="G_GRMZM2G018941" fbc:label="GRMZM2G018941" fbc:name="GRMZM2G018941" />
      <fbc:geneProduct fbc:id="G_GRMZM2G019260" fbc:label="GRMZM2G019260" fbc:name="GRMZM2G019260" />
      <fbc:geneProduct fbc:id="G_GRMZM2G019404" fbc:label="GRMZM2G019404" fbc:name="GRMZM2G019404" />
      <fbc:geneProduct fbc:id="G_GRMZM2G019437" fbc:label="GRMZM2G019437" fbc:name="GRMZM2G019437" />
      <fbc:geneProduct fbc:id="G_GRMZM2G019812" fbc:label="GRMZM2G019812" fbc:name="GRMZM2G019812" />
      <fbc:geneProduct fbc:id="G_GRMZM2G019971" fbc:label="GRMZM2G019971" fbc:name="GRMZM2G019971" />
      <fbc:geneProduct fbc:id="G_GRMZM2G020002" fbc:label="GRMZM2G020002" fbc:name="GRMZM2G020002" />
      <fbc:geneProduct fbc:id="G_GRMZM2G020295" fbc:label="GRMZM2G020295" fbc:name="GRMZM2G020295" />
      <fbc:geneProduct fbc:id="G_GRMZM2G020446" fbc:label="GRMZM2G020446" fbc:name="GRMZM2G020446" />
      <fbc:geneProduct fbc:id="G_GRMZM2G020801" fbc:label="GRMZM2G020801" fbc:name="GRMZM2G020801" />
      <fbc:geneProduct fbc:id="G_GRMZM2G020915" fbc:label="GRMZM2G020915" fbc:name="GRMZM2G020915" />
      <fbc:geneProduct fbc:id="G_GRMZM2G021422" fbc:label="GRMZM2G021422" fbc:name="GRMZM2G021422" />
      <fbc:geneProduct fbc:id="G_GRMZM2G021605" fbc:label="GRMZM2G021605" fbc:name="GRMZM2G021605" />
      <fbc:geneProduct fbc:id="G_GRMZM2G021846" fbc:label="GRMZM2G021846" fbc:name="GRMZM2G021846" />
      <fbc:geneProduct fbc:id="G_GRMZM2G022206" fbc:label="GRMZM2G022206" fbc:name="GRMZM2G022206" />
      <fbc:geneProduct fbc:id="G_GRMZM2G022310" fbc:label="GRMZM2G022310" fbc:name="GRMZM2G022310" />
      <fbc:geneProduct fbc:id="G_GRMZM2G022547" fbc:label="GRMZM2G022547" fbc:name="GRMZM2G022547" />
      <fbc:geneProduct fbc:id="G_GRMZM2G022563" fbc:label="GRMZM2G022563" fbc:name="GRMZM2G022563" />
      <fbc:geneProduct fbc:id="G_GRMZM2G022679" fbc:label="GRMZM2G022679" fbc:name="GRMZM2G022679" />
      <fbc:geneProduct fbc:id="G_GRMZM2G022904" fbc:label="GRMZM2G022904" fbc:name="GRMZM2G022904" />
      <fbc:geneProduct fbc:id="G_GRMZM2G023528" fbc:label="GRMZM2G023528" fbc:name="GRMZM2G023528" />
      <fbc:geneProduct fbc:id="G_GRMZM2G023667" fbc:label="GRMZM2G023667" fbc:name="GRMZM2G023667" />
      <fbc:geneProduct fbc:id="G_GRMZM2G023798" fbc:label="GRMZM2G023798" fbc:name="GRMZM2G023798" />
      <fbc:geneProduct fbc:id="G_GRMZM2G023840" fbc:label="GRMZM2G023840" fbc:name="GRMZM2G023840" />
      <fbc:geneProduct fbc:id="G_GRMZM2G023884" fbc:label="GRMZM2G023884" fbc:name="GRMZM2G023884" />
      <fbc:geneProduct fbc:id="G_GRMZM2G024104" fbc:label="GRMZM2G024104" fbc:name="GRMZM2G024104" />
      <fbc:geneProduct fbc:id="G_GRMZM2G024151" fbc:label="GRMZM2G024151" fbc:name="GRMZM2G024151" />
      <fbc:geneProduct fbc:id="G_GRMZM2G024303" fbc:label="GRMZM2G024303" fbc:name="GRMZM2G024303" />
      <fbc:geneProduct fbc:id="G_GRMZM2G024482" fbc:label="GRMZM2G024482" fbc:name="GRMZM2G024482" />
      <fbc:geneProduct fbc:id="G_GRMZM2G024738" fbc:label="GRMZM2G024738" fbc:name="GRMZM2G024738" />
      <fbc:geneProduct fbc:id="G_GRMZM2G024811" fbc:label="GRMZM2G024811" fbc:name="GRMZM2G024811" />
      <fbc:geneProduct fbc:id="G_GRMZM2G024910" fbc:label="GRMZM2G024910" fbc:name="GRMZM2G024910" />
      <fbc:geneProduct fbc:id="G_GRMZM2G025031" fbc:label="GRMZM2G025031" fbc:name="GRMZM2G025031" />
      <fbc:geneProduct fbc:id="G_GRMZM2G025072" fbc:label="GRMZM2G025072" fbc:name="GRMZM2G025072" />
      <fbc:geneProduct fbc:id="G_GRMZM2G025222" fbc:label="GRMZM2G025222" fbc:name="GRMZM2G025222" />
      <fbc:geneProduct fbc:id="G_GRMZM2G025243" fbc:label="GRMZM2G025243" fbc:name="GRMZM2G025243" />
      <fbc:geneProduct fbc:id="G_GRMZM2G025387" fbc:label="GRMZM2G025387" fbc:name="GRMZM2G025387" />
      <fbc:geneProduct fbc:id="G_GRMZM2G025441" fbc:label="GRMZM2G025441" fbc:name="GRMZM2G025441" />
      <fbc:geneProduct fbc:id="G_GRMZM2G025592" fbc:label="GRMZM2G025592" fbc:name="GRMZM2G025592" />
      <fbc:geneProduct fbc:id="G_GRMZM2G025832" fbc:label="GRMZM2G025832" fbc:name="GRMZM2G025832" />
      <fbc:geneProduct fbc:id="G_GRMZM2G025854" fbc:label="GRMZM2G025854" fbc:name="GRMZM2G025854" />
      <fbc:geneProduct fbc:id="G_GRMZM2G026117" fbc:label="GRMZM2G026117" fbc:name="GRMZM2G026117" />
      <fbc:geneProduct fbc:id="G_GRMZM2G026470" fbc:label="GRMZM2G026470" fbc:name="GRMZM2G026470" />
      <fbc:geneProduct fbc:id="G_GRMZM2G026807" fbc:label="GRMZM2G026807" fbc:name="GRMZM2G026807" />
      <fbc:geneProduct fbc:id="G_GRMZM2G026855" fbc:label="GRMZM2G026855" fbc:name="GRMZM2G026855" />
      <fbc:geneProduct fbc:id="G_GRMZM2G026991" fbc:label="GRMZM2G026991" fbc:name="GRMZM2G026991" />
      <fbc:geneProduct fbc:id="G_GRMZM2G027059" fbc:label="GRMZM2G027059" fbc:name="GRMZM2G027059" />
      <fbc:geneProduct fbc:id="G_GRMZM2G027115" fbc:label="GRMZM2G027115" fbc:name="GRMZM2G027115" />
      <fbc:geneProduct fbc:id="G_GRMZM2G027663" fbc:label="GRMZM2G027663" fbc:name="GRMZM2G027663" />
      <fbc:geneProduct fbc:id="G_GRMZM2G027835" fbc:label="GRMZM2G027835" fbc:name="GRMZM2G027835" />
      <fbc:geneProduct fbc:id="G_GRMZM2G027860" fbc:label="GRMZM2G027860" fbc:name="GRMZM2G027860" />
      <fbc:geneProduct fbc:id="G_GRMZM2G027886" fbc:label="GRMZM2G027886" fbc:name="GRMZM2G027886" />
      <fbc:geneProduct fbc:id="G_GRMZM2G028183" fbc:label="GRMZM2G028183" fbc:name="GRMZM2G028183" />
      <fbc:geneProduct fbc:id="G_GRMZM2G028369" fbc:label="GRMZM2G028369" fbc:name="GRMZM2G028369" />
      <fbc:geneProduct fbc:id="G_GRMZM2G028556" fbc:label="GRMZM2G028556" fbc:name="GRMZM2G028556" />
      <fbc:geneProduct fbc:id="G_GRMZM2G028926" fbc:label="GRMZM2G028926" fbc:name="GRMZM2G028926" />
      <fbc:geneProduct fbc:id="G_GRMZM2G029055" fbc:label="GRMZM2G029055" fbc:name="GRMZM2G029055" />
      <fbc:geneProduct fbc:id="G_GRMZM2G029262" fbc:label="GRMZM2G029262" fbc:name="GRMZM2G029262" />
      <fbc:geneProduct fbc:id="G_GRMZM2G029573" fbc:label="GRMZM2G029573" fbc:name="GRMZM2G029573" />
      <fbc:geneProduct fbc:id="G_GRMZM2G029856" fbc:label="GRMZM2G029856" fbc:name="GRMZM2G029856" />
      <fbc:geneProduct fbc:id="G_GRMZM2G030510" fbc:label="GRMZM2G030510" fbc:name="GRMZM2G030510" />
      <fbc:geneProduct fbc:id="G_GRMZM2G030570" fbc:label="GRMZM2G030570" fbc:name="GRMZM2G030570" />
      <fbc:geneProduct fbc:id="G_GRMZM2G030583" fbc:label="GRMZM2G030583" fbc:name="GRMZM2G030583" />
      <fbc:geneProduct fbc:id="G_GRMZM2G030628" fbc:label="GRMZM2G030628" fbc:name="GRMZM2G030628" />
      <fbc:geneProduct fbc:id="G_GRMZM2G030673" fbc:label="GRMZM2G030673" fbc:name="GRMZM2G030673" />
      <fbc:geneProduct fbc:id="G_GRMZM2G030784" fbc:label="GRMZM2G030784" fbc:name="GRMZM2G030784" />
      <fbc:geneProduct fbc:id="G_GRMZM2G030805" fbc:label="GRMZM2G030805" fbc:name="GRMZM2G030805" />
      <fbc:geneProduct fbc:id="G_GRMZM2G031117" fbc:label="GRMZM2G031117" fbc:name="GRMZM2G031117" />
      <fbc:geneProduct fbc:id="G_GRMZM2G031204" fbc:label="GRMZM2G031204" fbc:name="GRMZM2G031204" />
      <fbc:geneProduct fbc:id="G_GRMZM2G031311" fbc:label="GRMZM2G031311" fbc:name="GRMZM2G031311" />
      <fbc:geneProduct fbc:id="G_GRMZM2G031647" fbc:label="GRMZM2G031647" fbc:name="GRMZM2G031647" />
      <fbc:geneProduct fbc:id="G_GRMZM2G032049" fbc:label="GRMZM2G032049" fbc:name="GRMZM2G032049" />
      <fbc:geneProduct fbc:id="G_GRMZM2G032282" fbc:label="GRMZM2G032282" fbc:name="GRMZM2G032282" />
      <fbc:geneProduct fbc:id="G_GRMZM2G032496" fbc:label="GRMZM2G032496" fbc:name="GRMZM2G032496" />
      <fbc:geneProduct fbc:id="G_GRMZM2G032694" fbc:label="GRMZM2G032694" fbc:name="GRMZM2G032694" />
      <fbc:geneProduct fbc:id="G_GRMZM2G033098" fbc:label="GRMZM2G033098" fbc:name="GRMZM2G033098" />
      <fbc:geneProduct fbc:id="G_GRMZM2G033208" fbc:label="GRMZM2G033208" fbc:name="GRMZM2G033208" />
      <fbc:geneProduct fbc:id="G_GRMZM2G033219" fbc:label="GRMZM2G033219" fbc:name="GRMZM2G033219" />
      <fbc:geneProduct fbc:id="G_GRMZM2G033491" fbc:label="GRMZM2G033491" fbc:name="GRMZM2G033491" />
      <fbc:geneProduct fbc:id="G_GRMZM2G033515" fbc:label="GRMZM2G033515" fbc:name="GRMZM2G033515" />
      <fbc:geneProduct fbc:id="G_GRMZM2G033592" fbc:label="GRMZM2G033592" fbc:name="GRMZM2G033592" />
      <fbc:geneProduct fbc:id="G_GRMZM2G033630" fbc:label="GRMZM2G033630" fbc:name="GRMZM2G033630" />
      <fbc:geneProduct fbc:id="G_GRMZM2G033894" fbc:label="GRMZM2G033894" fbc:name="GRMZM2G033894" />
      <fbc:geneProduct fbc:id="G_GRMZM2G033926" fbc:label="GRMZM2G033926" fbc:name="GRMZM2G033926" />
      <fbc:geneProduct fbc:id="G_GRMZM2G033985" fbc:label="GRMZM2G033985" fbc:name="GRMZM2G033985" />
      <fbc:geneProduct fbc:id="G_GRMZM2G034083" fbc:label="GRMZM2G034083" fbc:name="GRMZM2G034083" />
      <fbc:geneProduct fbc:id="G_GRMZM2G034143" fbc:label="GRMZM2G034143" fbc:name="GRMZM2G034143" />
      <fbc:geneProduct fbc:id="G_GRMZM2G034278" fbc:label="GRMZM2G034278" fbc:name="GRMZM2G034278" />
      <fbc:geneProduct fbc:id="G_GRMZM2G034417" fbc:label="GRMZM2G034417" fbc:name="GRMZM2G034417" />
      <fbc:geneProduct fbc:id="G_GRMZM2G034471" fbc:label="GRMZM2G034471" fbc:name="GRMZM2G034471" />
      <fbc:geneProduct fbc:id="G_GRMZM2G034575" fbc:label="GRMZM2G034575" fbc:name="GRMZM2G034575" />
      <fbc:geneProduct fbc:id="G_GRMZM2G034622" fbc:label="GRMZM2G034622" fbc:name="GRMZM2G034622" />
      <fbc:geneProduct fbc:id="G_GRMZM2G034896" fbc:label="GRMZM2G034896" fbc:name="GRMZM2G034896" />
      <fbc:geneProduct fbc:id="G_GRMZM2G035134" fbc:label="GRMZM2G035134" fbc:name="GRMZM2G035134" />
      <fbc:geneProduct fbc:id="G_GRMZM2G035213" fbc:label="GRMZM2G035213" fbc:name="GRMZM2G035213" />
      <fbc:geneProduct fbc:id="G_GRMZM2G035520" fbc:label="GRMZM2G035520" fbc:name="GRMZM2G035520" />
      <fbc:geneProduct fbc:id="G_GRMZM2G035620" fbc:label="GRMZM2G035620" fbc:name="GRMZM2G035620" />
      <fbc:geneProduct fbc:id="G_GRMZM2G035749" fbc:label="GRMZM2G035749" fbc:name="GRMZM2G035749" />
      <fbc:geneProduct fbc:id="G_GRMZM2G035809" fbc:label="GRMZM2G035809" fbc:name="GRMZM2G035809" />
      <fbc:geneProduct fbc:id="G_GRMZM2G035843" fbc:label="GRMZM2G035843" fbc:name="GRMZM2G035843" />
      <fbc:geneProduct fbc:id="G_GRMZM2G036186" fbc:label="GRMZM2G036186" fbc:name="GRMZM2G036186" />
      <fbc:geneProduct fbc:id="G_GRMZM2G036340" fbc:label="GRMZM2G036340" fbc:name="GRMZM2G036340" />
      <fbc:geneProduct fbc:id="G_GRMZM2G036534" fbc:label="GRMZM2G036534" fbc:name="GRMZM2G036534" />
      <fbc:geneProduct fbc:id="G_GRMZM2G036543" fbc:label="GRMZM2G036543" fbc:name="GRMZM2G036543" />
      <fbc:geneProduct fbc:id="G_GRMZM2G036609" fbc:label="GRMZM2G036609" fbc:name="GRMZM2G036609" />
      <fbc:geneProduct fbc:id="G_GRMZM2G036634" fbc:label="GRMZM2G036634" fbc:name="GRMZM2G036634" />
      <fbc:geneProduct fbc:id="G_GRMZM2G036650" fbc:label="GRMZM2G036650" fbc:name="GRMZM2G036650" />
      <fbc:geneProduct fbc:id="G_GRMZM2G036708" fbc:label="GRMZM2G036708" fbc:name="GRMZM2G036708" />
      <fbc:geneProduct fbc:id="G_GRMZM2G037335" fbc:label="GRMZM2G037335" fbc:name="GRMZM2G037335" />
      <fbc:geneProduct fbc:id="G_GRMZM2G037379" fbc:label="GRMZM2G037379" fbc:name="GRMZM2G037379" />
      <fbc:geneProduct fbc:id="G_GRMZM2G037614" fbc:label="GRMZM2G037614" fbc:name="GRMZM2G037614" />
      <fbc:geneProduct fbc:id="G_GRMZM2G037624" fbc:label="GRMZM2G037624" fbc:name="GRMZM2G037624" />
      <fbc:geneProduct fbc:id="G_GRMZM2G037698" fbc:label="GRMZM2G037698" fbc:name="GRMZM2G037698" />
      <fbc:geneProduct fbc:id="G_GRMZM2G038195" fbc:label="GRMZM2G038195" fbc:name="GRMZM2G038195" />
      <fbc:geneProduct fbc:id="G_GRMZM2G038309" fbc:label="GRMZM2G038309" fbc:name="GRMZM2G038309" />
      <fbc:geneProduct fbc:id="G_GRMZM2G038365" fbc:label="GRMZM2G038365" fbc:name="GRMZM2G038365" />
      <fbc:geneProduct fbc:id="G_GRMZM2G038598" fbc:label="GRMZM2G038598" fbc:name="GRMZM2G038598" />
      <fbc:geneProduct fbc:id="G_GRMZM2G038791" fbc:label="GRMZM2G038791" fbc:name="GRMZM2G038791" />
      <fbc:geneProduct fbc:id="G_GRMZM2G038848" fbc:label="GRMZM2G038848" fbc:name="GRMZM2G038848" />
      <fbc:geneProduct fbc:id="G_GRMZM2G038922" fbc:label="GRMZM2G038922" fbc:name="GRMZM2G038922" />
      <fbc:geneProduct fbc:id="G_GRMZM2G039238" fbc:label="GRMZM2G039238" fbc:name="GRMZM2G039238" />
      <fbc:geneProduct fbc:id="G_GRMZM2G039251" fbc:label="GRMZM2G039251" fbc:name="GRMZM2G039251" />
      <fbc:geneProduct fbc:id="G_GRMZM2G039396" fbc:label="GRMZM2G039396" fbc:name="GRMZM2G039396" />
      <fbc:geneProduct fbc:id="G_GRMZM2G040209" fbc:label="GRMZM2G040209" fbc:name="GRMZM2G040209" />
      <fbc:geneProduct fbc:id="G_GRMZM2G040734" fbc:label="GRMZM2G040734" fbc:name="GRMZM2G040734" />
      <fbc:geneProduct fbc:id="G_GRMZM2G041028" fbc:label="GRMZM2G041028" fbc:name="GRMZM2G041028" />
      <fbc:geneProduct fbc:id="G_GRMZM2G041249" fbc:label="GRMZM2G041249" fbc:name="GRMZM2G041249" />
      <fbc:geneProduct fbc:id="G_GRMZM2G041314" fbc:label="GRMZM2G041314" fbc:name="GRMZM2G041314" />
      <fbc:geneProduct fbc:id="G_GRMZM2G041418" fbc:label="GRMZM2G041418" fbc:name="GRMZM2G041418" />
      <fbc:geneProduct fbc:id="G_GRMZM2G041561" fbc:label="GRMZM2G041561" fbc:name="GRMZM2G041561" />
      <fbc:geneProduct fbc:id="G_GRMZM2G041694" fbc:label="GRMZM2G041694" fbc:name="GRMZM2G041694" />
      <fbc:geneProduct fbc:id="G_GRMZM2G041797" fbc:label="GRMZM2G041797" fbc:name="GRMZM2G041797" />
      <fbc:geneProduct fbc:id="G_GRMZM2G041822" fbc:label="GRMZM2G041822" fbc:name="GRMZM2G041822" />
      <fbc:geneProduct fbc:id="G_GRMZM2G042040" fbc:label="GRMZM2G042040" fbc:name="GRMZM2G042040" />
      <fbc:geneProduct fbc:id="G_GRMZM2G042269" fbc:label="GRMZM2G042269" fbc:name="GRMZM2G042269" />
      <fbc:geneProduct fbc:id="G_GRMZM2G042398" fbc:label="GRMZM2G042398" fbc:name="GRMZM2G042398" />
      <fbc:geneProduct fbc:id="G_GRMZM2G042502" fbc:label="GRMZM2G042502" fbc:name="GRMZM2G042502" />
      <fbc:geneProduct fbc:id="G_GRMZM2G042572" fbc:label="GRMZM2G042572" fbc:name="GRMZM2G042572" />
      <fbc:geneProduct fbc:id="G_GRMZM2G042660" fbc:label="GRMZM2G042660" fbc:name="GRMZM2G042660" />
      <fbc:geneProduct fbc:id="G_GRMZM2G043109" fbc:label="GRMZM2G043109" fbc:name="GRMZM2G043109" />
      <fbc:geneProduct fbc:id="G_GRMZM2G043191" fbc:label="GRMZM2G043191" fbc:name="GRMZM2G043191" />
      <fbc:geneProduct fbc:id="G_GRMZM2G043277" fbc:label="GRMZM2G043277" fbc:name="GRMZM2G043277" />
      <fbc:geneProduct fbc:id="G_GRMZM2G043291" fbc:label="GRMZM2G043291" fbc:name="GRMZM2G043291" />
      <fbc:geneProduct fbc:id="G_GRMZM2G043350" fbc:label="GRMZM2G043350" fbc:name="GRMZM2G043350" />
      <fbc:geneProduct fbc:id="G_GRMZM2G043501" fbc:label="GRMZM2G043501" fbc:name="GRMZM2G043501" />
      <fbc:geneProduct fbc:id="G_GRMZM2G043724" fbc:label="GRMZM2G043724" fbc:name="GRMZM2G043724" />
      <fbc:geneProduct fbc:id="G_GRMZM2G043762" fbc:label="GRMZM2G043762" fbc:name="GRMZM2G043762" />
      <fbc:geneProduct fbc:id="G_GRMZM2G043776" fbc:label="GRMZM2G043776" fbc:name="GRMZM2G043776" />
      <fbc:geneProduct fbc:id="G_GRMZM2G043819" fbc:label="GRMZM2G043819" fbc:name="GRMZM2G043819" />
      <fbc:geneProduct fbc:id="G_GRMZM2G043887" fbc:label="GRMZM2G043887" fbc:name="GRMZM2G043887" />
      <fbc:geneProduct fbc:id="G_GRMZM2G043943" fbc:label="GRMZM2G043943" fbc:name="GRMZM2G043943" />
      <fbc:geneProduct fbc:id="G_GRMZM2G044027" fbc:label="GRMZM2G044027" fbc:name="GRMZM2G044027" />
      <fbc:geneProduct fbc:id="G_GRMZM2G044126" fbc:label="GRMZM2G044126" fbc:name="GRMZM2G044126" />
      <fbc:geneProduct fbc:id="G_GRMZM2G044237" fbc:label="GRMZM2G044237" fbc:name="GRMZM2G044237" />
      <fbc:geneProduct fbc:id="G_GRMZM2G044247" fbc:label="GRMZM2G044247" fbc:name="GRMZM2G044247" />
      <fbc:geneProduct fbc:id="G_GRMZM2G044281" fbc:label="GRMZM2G044281" fbc:name="GRMZM2G044281" />
      <fbc:geneProduct fbc:id="G_GRMZM2G044317" fbc:label="GRMZM2G044317" fbc:name="GRMZM2G044317" />
      <fbc:geneProduct fbc:id="G_GRMZM2G044337" fbc:label="GRMZM2G044337" fbc:name="GRMZM2G044337" />
      <fbc:geneProduct fbc:id="G_GRMZM2G044629" fbc:label="GRMZM2G044629" fbc:name="GRMZM2G044629" />
      <fbc:geneProduct fbc:id="G_GRMZM2G045090" fbc:label="GRMZM2G045090" fbc:name="GRMZM2G045090" />
      <fbc:geneProduct fbc:id="G_GRMZM2G045171" fbc:label="GRMZM2G045171" fbc:name="GRMZM2G045171" />
      <fbc:geneProduct fbc:id="G_GRMZM2G046021" fbc:label="GRMZM2G046021" fbc:name="GRMZM2G046021" />
      <fbc:geneProduct fbc:id="G_GRMZM2G046191" fbc:label="GRMZM2G046191" fbc:name="GRMZM2G046191" />
      <fbc:geneProduct fbc:id="G_GRMZM2G046284" fbc:label="GRMZM2G046284" fbc:name="GRMZM2G046284" />
      <fbc:geneProduct fbc:id="G_GRMZM2G046468" fbc:label="GRMZM2G046468" fbc:name="GRMZM2G046468" />
      <fbc:geneProduct fbc:id="G_GRMZM2G046558" fbc:label="GRMZM2G046558" fbc:name="GRMZM2G046558" />
      <fbc:geneProduct fbc:id="G_GRMZM2G046583" fbc:label="GRMZM2G046583" fbc:name="GRMZM2G046583" />
      <fbc:geneProduct fbc:id="G_GRMZM2G046748" fbc:label="GRMZM2G046748" fbc:name="GRMZM2G046748" />
      <fbc:geneProduct fbc:id="G_GRMZM2G046932" fbc:label="GRMZM2G046932" fbc:name="GRMZM2G046932" />
      <fbc:geneProduct fbc:id="G_GRMZM2G047095" fbc:label="GRMZM2G047095" fbc:name="GRMZM2G047095" />
      <fbc:geneProduct fbc:id="G_GRMZM2G047376" fbc:label="GRMZM2G047376" fbc:name="GRMZM2G047376" />
      <fbc:geneProduct fbc:id="G_GRMZM2G047456" fbc:label="GRMZM2G047456" fbc:name="GRMZM2G047456" />
      <fbc:geneProduct fbc:id="G_GRMZM2G047479" fbc:label="GRMZM2G047479" fbc:name="GRMZM2G047479" />
      <fbc:geneProduct fbc:id="G_GRMZM2G047486" fbc:label="GRMZM2G047486" fbc:name="GRMZM2G047486" />
      <fbc:geneProduct fbc:id="G_GRMZM2G047968" fbc:label="GRMZM2G047968" fbc:name="GRMZM2G047968" />
      <fbc:geneProduct fbc:id="G_GRMZM2G048006" fbc:label="GRMZM2G048006" fbc:name="GRMZM2G048006" />
      <fbc:geneProduct fbc:id="G_GRMZM2G048277" fbc:label="GRMZM2G048277" fbc:name="GRMZM2G048277" />
      <fbc:geneProduct fbc:id="G_GRMZM2G048371" fbc:label="GRMZM2G048371" fbc:name="GRMZM2G048371" />
      <fbc:geneProduct fbc:id="G_GRMZM2G048497" fbc:label="GRMZM2G048497" fbc:name="GRMZM2G048497" />
      <fbc:geneProduct fbc:id="G_GRMZM2G048522" fbc:label="GRMZM2G048522" fbc:name="GRMZM2G048522" />
      <fbc:geneProduct fbc:id="G_GRMZM2G048762" fbc:label="GRMZM2G048762" fbc:name="GRMZM2G048762" />
      <fbc:geneProduct fbc:id="G_GRMZM2G048821" fbc:label="GRMZM2G048821" fbc:name="GRMZM2G048821" />
      <fbc:geneProduct fbc:id="G_GRMZM2G049484" fbc:label="GRMZM2G049484" fbc:name="GRMZM2G049484" />
      <fbc:geneProduct fbc:id="G_GRMZM2G049568" fbc:label="GRMZM2G049568" fbc:name="GRMZM2G049568" />
      <fbc:geneProduct fbc:id="G_GRMZM2G049588" fbc:label="GRMZM2G049588" fbc:name="GRMZM2G049588" />
      <fbc:geneProduct fbc:id="G_GRMZM2G050309" fbc:label="GRMZM2G050309" fbc:name="GRMZM2G050309" />
      <fbc:geneProduct fbc:id="G_GRMZM2G050514" fbc:label="GRMZM2G050514" fbc:name="GRMZM2G050514" />
      <fbc:geneProduct fbc:id="G_GRMZM2G050570" fbc:label="GRMZM2G050570" fbc:name="GRMZM2G050570" />
      <fbc:geneProduct fbc:id="G_GRMZM2G050705" fbc:label="GRMZM2G050705" fbc:name="GRMZM2G050705" />
      <fbc:geneProduct fbc:id="G_GRMZM2G050748" fbc:label="GRMZM2G050748" fbc:name="GRMZM2G050748" />
      <fbc:geneProduct fbc:id="G_GRMZM2G050984" fbc:label="GRMZM2G050984" fbc:name="GRMZM2G050984" />
      <fbc:geneProduct fbc:id="G_GRMZM2G051004" fbc:label="GRMZM2G051004" fbc:name="GRMZM2G051004" />
      <fbc:geneProduct fbc:id="G_GRMZM2G051101" fbc:label="GRMZM2G051101" fbc:name="GRMZM2G051101" />
      <fbc:geneProduct fbc:id="G_GRMZM2G051129" fbc:label="GRMZM2G051129" fbc:name="GRMZM2G051129" />
      <fbc:geneProduct fbc:id="G_GRMZM2G051219" fbc:label="GRMZM2G051219" fbc:name="GRMZM2G051219" />
      <fbc:geneProduct fbc:id="G_GRMZM2G051262" fbc:label="GRMZM2G051262" fbc:name="GRMZM2G051262" />
      <fbc:geneProduct fbc:id="G_GRMZM2G051276" fbc:label="GRMZM2G051276" fbc:name="GRMZM2G051276" />
      <fbc:geneProduct fbc:id="G_GRMZM2G051355" fbc:label="GRMZM2G051355" fbc:name="GRMZM2G051355" />
      <fbc:geneProduct fbc:id="G_GRMZM2G051613" fbc:label="GRMZM2G051613" fbc:name="GRMZM2G051613" />
      <fbc:geneProduct fbc:id="G_GRMZM2G051637" fbc:label="GRMZM2G051637" fbc:name="GRMZM2G051637" />
      <fbc:geneProduct fbc:id="G_GRMZM2G051677" fbc:label="GRMZM2G051677" fbc:name="GRMZM2G051677" />
      <fbc:geneProduct fbc:id="G_GRMZM2G052142" fbc:label="GRMZM2G052142" fbc:name="GRMZM2G052142" />
      <fbc:geneProduct fbc:id="G_GRMZM2G052266" fbc:label="GRMZM2G052266" fbc:name="GRMZM2G052266" />
      <fbc:geneProduct fbc:id="G_GRMZM2G052288" fbc:label="GRMZM2G052288" fbc:name="GRMZM2G052288" />
      <fbc:geneProduct fbc:id="G_GRMZM2G052336" fbc:label="GRMZM2G052336" fbc:name="GRMZM2G052336" />
      <fbc:geneProduct fbc:id="G_GRMZM2G052389" fbc:label="GRMZM2G052389" fbc:name="GRMZM2G052389" />
      <fbc:geneProduct fbc:id="G_GRMZM2G052418" fbc:label="GRMZM2G052418" fbc:name="GRMZM2G052418" />
      <fbc:geneProduct fbc:id="G_GRMZM2G052422" fbc:label="GRMZM2G052422" fbc:name="GRMZM2G052422" />
      <fbc:geneProduct fbc:id="G_GRMZM2G052625" fbc:label="GRMZM2G052625" fbc:name="GRMZM2G052625" />
      <fbc:geneProduct fbc:id="G_GRMZM2G052630" fbc:label="GRMZM2G052630" fbc:name="GRMZM2G052630" />
      <fbc:geneProduct fbc:id="G_GRMZM2G052666" fbc:label="GRMZM2G052666" fbc:name="GRMZM2G052666" />
      <fbc:geneProduct fbc:id="G_GRMZM2G052989" fbc:label="GRMZM2G052989" fbc:name="GRMZM2G052989" />
      <fbc:geneProduct fbc:id="G_GRMZM2G053261" fbc:label="GRMZM2G053261" fbc:name="GRMZM2G053261" />
      <fbc:geneProduct fbc:id="G_GRMZM2G053322" fbc:label="GRMZM2G053322" fbc:name="GRMZM2G053322" />
      <fbc:geneProduct fbc:id="G_GRMZM2G053397" fbc:label="GRMZM2G053397" fbc:name="GRMZM2G053397" />
      <fbc:geneProduct fbc:id="G_GRMZM2G053554" fbc:label="GRMZM2G053554" fbc:name="GRMZM2G053554" />
      <fbc:geneProduct fbc:id="G_GRMZM2G053720" fbc:label="GRMZM2G053720" fbc:name="GRMZM2G053720" />
      <fbc:geneProduct fbc:id="G_GRMZM2G053764" fbc:label="GRMZM2G053764" fbc:name="GRMZM2G053764" />
      <fbc:geneProduct fbc:id="G_GRMZM2G054013" fbc:label="GRMZM2G054013" fbc:name="GRMZM2G054013" />
      <fbc:geneProduct fbc:id="G_GRMZM2G054152" fbc:label="GRMZM2G054152" fbc:name="GRMZM2G054152" />
      <fbc:geneProduct fbc:id="G_GRMZM2G054300" fbc:label="GRMZM2G054300" fbc:name="GRMZM2G054300" />
      <fbc:geneProduct fbc:id="G_GRMZM2G054361" fbc:label="GRMZM2G054361" fbc:name="GRMZM2G054361" />
      <fbc:geneProduct fbc:id="G_GRMZM2G054465" fbc:label="GRMZM2G054465" fbc:name="GRMZM2G054465" />
      <fbc:geneProduct fbc:id="G_GRMZM2G054509" fbc:label="GRMZM2G054509" fbc:name="GRMZM2G054509" />
      <fbc:geneProduct fbc:id="G_GRMZM2G054803" fbc:label="GRMZM2G054803" fbc:name="GRMZM2G054803" />
      <fbc:geneProduct fbc:id="G_GRMZM2G055320" fbc:label="GRMZM2G055320" fbc:name="GRMZM2G055320" />
      <fbc:geneProduct fbc:id="G_GRMZM2G055331" fbc:label="GRMZM2G055331" fbc:name="GRMZM2G055331" />
      <fbc:geneProduct fbc:id="G_GRMZM2G055452" fbc:label="GRMZM2G055452" fbc:name="GRMZM2G055452" />
      <fbc:geneProduct fbc:id="G_GRMZM2G055507" fbc:label="GRMZM2G055507" fbc:name="GRMZM2G055507" />
      <fbc:geneProduct fbc:id="G_GRMZM2G055643" fbc:label="GRMZM2G055643" fbc:name="GRMZM2G055643" />
      <fbc:geneProduct fbc:id="G_GRMZM2G055667" fbc:label="GRMZM2G055667" fbc:name="GRMZM2G055667" />
      <fbc:geneProduct fbc:id="G_GRMZM2G055807" fbc:label="GRMZM2G055807" fbc:name="GRMZM2G055807" />
      <fbc:geneProduct fbc:id="G_GRMZM2G056036" fbc:label="GRMZM2G056036" fbc:name="GRMZM2G056036" />
      <fbc:geneProduct fbc:id="G_GRMZM2G056252" fbc:label="GRMZM2G056252" fbc:name="GRMZM2G056252" />
      <fbc:geneProduct fbc:id="G_GRMZM2G056369" fbc:label="GRMZM2G056369" fbc:name="GRMZM2G056369" />
      <fbc:geneProduct fbc:id="G_GRMZM2G056629" fbc:label="GRMZM2G056629" fbc:name="GRMZM2G056629" />
      <fbc:geneProduct fbc:id="G_GRMZM2G056975" fbc:label="GRMZM2G056975" fbc:name="GRMZM2G056975" />
      <fbc:geneProduct fbc:id="G_GRMZM2G057000" fbc:label="GRMZM2G057000" fbc:name="GRMZM2G057000" />
      <fbc:geneProduct fbc:id="G_GRMZM2G057086" fbc:label="GRMZM2G057086" fbc:name="GRMZM2G057086" />
      <fbc:geneProduct fbc:id="G_GRMZM2G057186" fbc:label="GRMZM2G057186" fbc:name="GRMZM2G057186" />
      <fbc:geneProduct fbc:id="G_GRMZM2G057231" fbc:label="GRMZM2G057231" fbc:name="GRMZM2G057231" />
      <fbc:geneProduct fbc:id="G_GRMZM2G057329" fbc:label="GRMZM2G057329" fbc:name="GRMZM2G057329" />
      <fbc:geneProduct fbc:id="G_GRMZM2G057394" fbc:label="GRMZM2G057394" fbc:name="GRMZM2G057394" />
      <fbc:geneProduct fbc:id="G_GRMZM2G057441" fbc:label="GRMZM2G057441" fbc:name="GRMZM2G057441" />
      <fbc:geneProduct fbc:id="G_GRMZM2G057448" fbc:label="GRMZM2G057448" fbc:name="GRMZM2G057448" />
      <fbc:geneProduct fbc:id="G_GRMZM2G057475" fbc:label="GRMZM2G057475" fbc:name="GRMZM2G057475" />
      <fbc:geneProduct fbc:id="G_GRMZM2G057491" fbc:label="GRMZM2G057491" fbc:name="GRMZM2G057491" />
      <fbc:geneProduct fbc:id="G_GRMZM2G057823" fbc:label="GRMZM2G057823" fbc:name="GRMZM2G057823" />
      <fbc:geneProduct fbc:id="G_GRMZM2G058095" fbc:label="GRMZM2G058095" fbc:name="GRMZM2G058095" />
      <fbc:geneProduct fbc:id="G_GRMZM2G058173" fbc:label="GRMZM2G058173" fbc:name="GRMZM2G058173" />
      <fbc:geneProduct fbc:id="G_GRMZM2G058305" fbc:label="GRMZM2G058305" fbc:name="GRMZM2G058305" />
      <fbc:geneProduct fbc:id="G_GRMZM2G058584" fbc:label="GRMZM2G058584" fbc:name="GRMZM2G058584" />
      <fbc:geneProduct fbc:id="G_GRMZM2G058659" fbc:label="GRMZM2G058659" fbc:name="GRMZM2G058659" />
      <fbc:geneProduct fbc:id="G_GRMZM2G058760" fbc:label="GRMZM2G058760" fbc:name="GRMZM2G058760" />
      <fbc:geneProduct fbc:id="G_GRMZM2G058925" fbc:label="GRMZM2G058925" fbc:name="GRMZM2G058925" />
      <fbc:geneProduct fbc:id="G_GRMZM2G059083" fbc:label="GRMZM2G059083" fbc:name="GRMZM2G059083" />
      <fbc:geneProduct fbc:id="G_GRMZM2G059121" fbc:label="GRMZM2G059121" fbc:name="GRMZM2G059121" />
      <fbc:geneProduct fbc:id="G_GRMZM2G059151" fbc:label="GRMZM2G059151" fbc:name="GRMZM2G059151" />
      <fbc:geneProduct fbc:id="G_GRMZM2G059285" fbc:label="GRMZM2G059285" fbc:name="GRMZM2G059285" />
      <fbc:geneProduct fbc:id="G_GRMZM2G059308" fbc:label="GRMZM2G059308" fbc:name="GRMZM2G059308" />
      <fbc:geneProduct fbc:id="G_GRMZM2G059314" fbc:label="GRMZM2G059314" fbc:name="GRMZM2G059314" />
      <fbc:geneProduct fbc:id="G_GRMZM2G059381" fbc:label="GRMZM2G059381" fbc:name="GRMZM2G059381" />
      <fbc:geneProduct fbc:id="G_GRMZM2G059556" fbc:label="GRMZM2G059556" fbc:name="GRMZM2G059556" />
      <fbc:geneProduct fbc:id="G_GRMZM2G060156" fbc:label="GRMZM2G060156" fbc:name="GRMZM2G060156" />
      <fbc:geneProduct fbc:id="G_GRMZM2G060369" fbc:label="GRMZM2G060369" fbc:name="GRMZM2G060369" />
      <fbc:geneProduct fbc:id="G_GRMZM2G060470" fbc:label="GRMZM2G060470" fbc:name="GRMZM2G060470" />
      <fbc:geneProduct fbc:id="G_GRMZM2G060659" fbc:label="GRMZM2G060659" fbc:name="GRMZM2G060659" />
      <fbc:geneProduct fbc:id="G_GRMZM2G060886" fbc:label="GRMZM2G060886" fbc:name="GRMZM2G060886" />
      <fbc:geneProduct fbc:id="G_GRMZM2G061023" fbc:label="GRMZM2G061023" fbc:name="GRMZM2G061023" />
      <fbc:geneProduct fbc:id="G_GRMZM2G061135" fbc:label="GRMZM2G061135" fbc:name="GRMZM2G061135" />
      <fbc:geneProduct fbc:id="G_GRMZM2G061230" fbc:label="GRMZM2G061230" fbc:name="GRMZM2G061230" />
      <fbc:geneProduct fbc:id="G_GRMZM2G061624" fbc:label="GRMZM2G061624" fbc:name="GRMZM2G061624" />
      <fbc:geneProduct fbc:id="G_GRMZM2G061969" fbc:label="GRMZM2G061969" fbc:name="GRMZM2G061969" />
      <fbc:geneProduct fbc:id="G_GRMZM2G061990" fbc:label="GRMZM2G061990" fbc:name="GRMZM2G061990" />
      <fbc:geneProduct fbc:id="G_GRMZM2G062029" fbc:label="GRMZM2G062029" fbc:name="GRMZM2G062029" />
      <fbc:geneProduct fbc:id="G_GRMZM2G062056" fbc:label="GRMZM2G062056" fbc:name="GRMZM2G062056" />
      <fbc:geneProduct fbc:id="G_GRMZM2G062151" fbc:label="GRMZM2G062151" fbc:name="GRMZM2G062151" />
      <fbc:geneProduct fbc:id="G_GRMZM2G062320" fbc:label="GRMZM2G062320" fbc:name="GRMZM2G062320" />
      <fbc:geneProduct fbc:id="G_GRMZM2G062396" fbc:label="GRMZM2G062396" fbc:name="GRMZM2G062396" />
      <fbc:geneProduct fbc:id="G_GRMZM2G062416" fbc:label="GRMZM2G062416" fbc:name="GRMZM2G062416" />
      <fbc:geneProduct fbc:id="G_GRMZM2G062420" fbc:label="GRMZM2G062420" fbc:name="GRMZM2G062420" />
      <fbc:geneProduct fbc:id="G_GRMZM2G062524" fbc:label="GRMZM2G062524" fbc:name="GRMZM2G062524" />
      <fbc:geneProduct fbc:id="G_GRMZM2G062761" fbc:label="GRMZM2G062761" fbc:name="GRMZM2G062761" />
      <fbc:geneProduct fbc:id="G_GRMZM2G062914" fbc:label="GRMZM2G062914" fbc:name="GRMZM2G062914" />
      <fbc:geneProduct fbc:id="G_GRMZM2G063435" fbc:label="GRMZM2G063435" fbc:name="GRMZM2G063435" />
      <fbc:geneProduct fbc:id="G_GRMZM2G063533" fbc:label="GRMZM2G063533" fbc:name="GRMZM2G063533" />
      <fbc:geneProduct fbc:id="G_GRMZM2G063851" fbc:label="GRMZM2G063851" fbc:name="GRMZM2G063851" />
      <fbc:geneProduct fbc:id="G_GRMZM2G063931" fbc:label="GRMZM2G063931" fbc:name="GRMZM2G063931" />
      <fbc:geneProduct fbc:id="G_GRMZM2G064023" fbc:label="GRMZM2G064023" fbc:name="GRMZM2G064023" />
      <fbc:geneProduct fbc:id="G_GRMZM2G064056" fbc:label="GRMZM2G064056" fbc:name="GRMZM2G064056" />
      <fbc:geneProduct fbc:id="G_GRMZM2G064163" fbc:label="GRMZM2G064163" fbc:name="GRMZM2G064163" />
      <fbc:geneProduct fbc:id="G_GRMZM2G064302" fbc:label="GRMZM2G064302" fbc:name="GRMZM2G064302" />
      <fbc:geneProduct fbc:id="G_GRMZM2G064695" fbc:label="GRMZM2G064695" fbc:name="GRMZM2G064695" />
      <fbc:geneProduct fbc:id="G_GRMZM2G064701" fbc:label="GRMZM2G064701" fbc:name="GRMZM2G064701" />
      <fbc:geneProduct fbc:id="G_GRMZM2G064799" fbc:label="GRMZM2G064799" fbc:name="GRMZM2G064799" />
      <fbc:geneProduct fbc:id="G_GRMZM2G065635" fbc:label="GRMZM2G065635" fbc:name="GRMZM2G065635" />
      <fbc:geneProduct fbc:id="G_GRMZM2G066024" fbc:label="GRMZM2G066024" fbc:name="GRMZM2G066024" />
      <fbc:geneProduct fbc:id="G_GRMZM2G066485" fbc:label="GRMZM2G066485" fbc:name="GRMZM2G066485" />
      <fbc:geneProduct fbc:id="G_GRMZM2G066867" fbc:label="GRMZM2G066867" fbc:name="GRMZM2G066867" />
      <fbc:geneProduct fbc:id="G_GRMZM2G067225" fbc:label="GRMZM2G067225" fbc:name="GRMZM2G067225" />
      <fbc:geneProduct fbc:id="G_GRMZM2G067265" fbc:label="GRMZM2G067265" fbc:name="GRMZM2G067265" />
      <fbc:geneProduct fbc:id="G_GRMZM2G067453" fbc:label="GRMZM2G067453" fbc:name="GRMZM2G067453" />
      <fbc:geneProduct fbc:id="G_GRMZM2G068193" fbc:label="GRMZM2G068193" fbc:name="GRMZM2G068193" />
      <fbc:geneProduct fbc:id="G_GRMZM2G068378" fbc:label="GRMZM2G068378" fbc:name="GRMZM2G068378" />
      <fbc:geneProduct fbc:id="G_GRMZM2G068465" fbc:label="GRMZM2G068465" fbc:name="GRMZM2G068465" />
      <fbc:geneProduct fbc:id="G_GRMZM2G068665" fbc:label="GRMZM2G068665" fbc:name="GRMZM2G068665" />
      <fbc:geneProduct fbc:id="G_GRMZM2G068710" fbc:label="GRMZM2G068710" fbc:name="GRMZM2G068710" />
      <fbc:geneProduct fbc:id="G_GRMZM2G068862" fbc:label="GRMZM2G068862" fbc:name="GRMZM2G068862" />
      <fbc:geneProduct fbc:id="G_GRMZM2G068943" fbc:label="GRMZM2G068943" fbc:name="GRMZM2G068943" />
      <fbc:geneProduct fbc:id="G_GRMZM2G069298" fbc:label="GRMZM2G069298" fbc:name="GRMZM2G069298" />
      <fbc:geneProduct fbc:id="G_GRMZM2G069596" fbc:label="GRMZM2G069596" fbc:name="GRMZM2G069596" />
      <fbc:geneProduct fbc:id="G_GRMZM2G069758" fbc:label="GRMZM2G069758" fbc:name="GRMZM2G069758" />
      <fbc:geneProduct fbc:id="G_GRMZM2G069772" fbc:label="GRMZM2G069772" fbc:name="GRMZM2G069772" />
[truncated: 1,760,890 more chars]
