# Supplementary material for: Do genome-scale models need exact solvers or clearer standards?
Source: Mol Syst Biol. 2015 Oct 14;11(10):831. doi: 10.15252/msb.20156157 (PMC4631202; doi:10.15252/msb.20156157)
Supplement: Supplementary file 2 — Dataset EV1 [file msb0011-0831-sd2.zip › m_model_collection-master/sbml3/iRS1597.xml]

<?xml version='1.0' encoding='UTF-8'?>
<sbml xmlns:fbc="http://www.sbml.org/sbml/level3/version1/fbc/version2" level="3" sboTerm="SBO:0000624" version="1" xmlns="http://www.sbml.org/sbml/level3/version1/core" fbc:required="false">
  <model id="iRS1597" fbc:strict="true">
    <listOfUnitDefinitions>
      <unitDefinition id="mmol_per_gDW_per_hr">
        <listOfUnits>
          <unit exponent="1" kind="mole" multiplier="1" scale="-3" />
          <unit exponent="-1" kind="gram" multiplier="1" scale="0" />
          <unit exponent="-1" kind="second" multiplier="3600" scale="0" />
        </listOfUnits>
      </unitDefinition>
    </listOfUnitDefinitions>
    <fbc:listOfObjectives fbc:activeObjective="obj">
      <fbc:objective fbc:id="obj" fbc:type="maximize">
        <fbc:listOfFluxObjectives>
          <fbc:fluxObjective fbc:coefficient="1" fbc:reaction="R_EX_Biomass" />
        </fbc:listOfFluxObjectives>
      </fbc:objective>
    </fbc:listOfObjectives>
    <listOfParameters>
      <parameter constant="true" id="cobra_default_lb" sboTerm="SBO:0000626" units="mmol_per_gDW_per_hr" value="-1000" />
      <parameter constant="true" id="cobra_default_ub" sboTerm="SBO:0000626" units="mmol_per_gDW_per_hr" value="1000" />
      <parameter constant="true" id="cobra_0_bound" sboTerm="SBO:0000626" units="mmol_per_gDW_per_hr" value="0" />
    </listOfParameters>
    <listOfCompartments>
      <compartment constant="true" id="p" name="Periplasm" />
      <compartment constant="true" id="c" name="Cytoplasm" />
      <compartment constant="true" id="m" name="Mitochondrion" />
      <compartment constant="true" id="x" name="Peroxisome" />
      <compartment constant="true" id="v" name="Vacuole" />
    </listOfCompartments>
    <listOfSpecies>
      <species boundaryCondition="false" compartment="x" constant="false" hasOnlySubstanceUnits="false" id="M_C00027_x" name="H2O2" fbc:charge="0" />
      <species boundaryCondition="false" compartment="x" constant="false" hasOnlySubstanceUnits="false" id="M_C00007_x" name="Oxygen" fbc:charge="0" />
      <species boundaryCondition="false" compartment="x" constant="false" hasOnlySubstanceUnits="false" id="M_C00001_x" name="H2O" fbc:charge="0" />
      <species boundaryCondition="false" compartment="c" constant="false" hasOnlySubstanceUnits="false" id="M_C00031_c" name="D-Glucose" fbc:charge="0" />
      <species boundaryCondition="false" compartment="c" constant="false" hasOnlySubstanceUnits="false" id="M_C01083_c" name="alpha,alpha-Trehalose" fbc:charge="0" />
      <species boundaryCondition="false" compartment="c" constant="false" hasOnlySubstanceUnits="false" id="M_C00001_c" name="H2O" fbc:charge="0" />
      <species boundaryCondition="false" compartment="c" constant="false" hasOnlySubstanceUnits="false" id="M_C01674_c" name="Chitobiose" fbc:charge="0" />
      <species boundaryCondition="false" compartment="c" constant="false" hasOnlySubstanceUnits="false" id="M_C00140_c" name="N-Acetyl-D-glucosamine" fbc:charge="0" />
      <species boundaryCondition="false" compartment="c" constant="false" hasOnlySubstanceUnits="false" id="M_C00185_c" name="Cellobiose" fbc:charge="0" />
      <species boundaryCondition="false" compartment="c" constant="false" hasOnlySubstanceUnits="false" id="M_C00221_c" name="beta-D-Glucose" fbc:charge="0" />
      <species boundaryCondition="false" compartment="c" constant="false" hasOnlySubstanceUnits="false" id="M_C00267_c" name="alpha-D-Glucose" fbc:charge="0" />
      <species boundaryCondition="false" compartment="c" constant="false" hasOnlySubstanceUnits="false" id="M_C00208_c" name="Maltose" fbc:charge="0" />
      <species boundaryCondition="false" compartment="p" constant="false" hasOnlySubstanceUnits="false" id="M_C00267_p" name="alpha-D-Glucose" fbc:charge="0" />
      <species boundaryCondition="false" compartment="p" constant="false" hasOnlySubstanceUnits="false" id="M_C00208_p" name="Maltose" fbc:charge="0" />
      <species boundaryCondition="false" compartment="p" constant="false" hasOnlySubstanceUnits="false" id="M_C00001_p" name="H2O" fbc:charge="-1" />
      <species boundaryCondition="false" compartment="c" constant="false" hasOnlySubstanceUnits="false" id="M_C04332_c" name="6,7-Dimethyl-8-(1-D-ribityl)lumazine" fbc:charge="0" />
      <species boundaryCondition="false" compartment="c" constant="false" hasOnlySubstanceUnits="false" id="M_C00080_c" name="H+" fbc:charge="-1" />
      <species boundaryCondition="false" compartment="c" constant="false" hasOnlySubstanceUnits="false" id="M_C00255_c" name="Riboflavin" fbc:charge="0" />
      <species boundaryCondition="false" compartment="c" constant="false" hasOnlySubstanceUnits="false" id="M_C04732_c" name="5-Amino-6-(1-D-ribitylamino)uracil" fbc:charge="-3" />
      <species boundaryCondition="false" compartment="c" constant="false" hasOnlySubstanceUnits="false" id="M_C00003_c" name="NAD+" fbc:charge="-2" />
      <species boundaryCondition="false" compartment="c" constant="false" hasOnlySubstanceUnits="false" id="M_C00020_c" name="AMP" fbc:charge="-1" />
      <species boundaryCondition="false" compartment="c" constant="false" hasOnlySubstanceUnits="false" id="M_C00455_c" name="Nicotinamide D-ribonucleotide" fbc:charge="-4" />
      <species boundaryCondition="false" compartment="c" constant="false" hasOnlySubstanceUnits="false" id="M_C00009_c" name="Orthophosphate" fbc:charge="-3" />
      <species boundaryCondition="false" compartment="c" constant="false" hasOnlySubstanceUnits="false" id="M_C01260_c" name="P1,P4-Bis(5'-adenosyl) tetraphosphate" fbc:charge="-4" />
      <species boundaryCondition="false" compartment="c" constant="false" hasOnlySubstanceUnits="false" id="M_C00008_c" name="ADP" fbc:charge="-2" />
      <species boundaryCondition="false" compartment="c" constant="false" hasOnlySubstanceUnits="false" id="M_C00002_c" name="ATP" fbc:charge="-1" />
      <species boundaryCondition="false" compartment="c" constant="false" hasOnlySubstanceUnits="false" id="M_C00010_c" name="CoA" fbc:charge="-2" />
      <species boundaryCondition="false" compartment="c" constant="false" hasOnlySubstanceUnits="false" id="M_C00882_c" name="Dephospho-CoA" fbc:charge="-2" />
      <species boundaryCondition="false" compartment="c" constant="false" hasOnlySubstanceUnits="false" id="M_C00018_c" name="Pyridoxal phosphate" fbc:charge="0" />
      <species boundaryCondition="false" compartment="c" constant="false" hasOnlySubstanceUnits="false" id="M_C00250_c" name="Pyridoxal" fbc:charge="0" />
      <species boundaryCondition="false" compartment="c" constant="false" hasOnlySubstanceUnits="false" id="M_C00073_c" name="L-Methionine" fbc:charge="-3" />
      <species boundaryCondition="false" compartment="c" constant="false" hasOnlySubstanceUnits="false" id="M_C00013_c" name="Diphosphate" fbc:charge="1" />
      <species boundaryCondition="false" compartment="c" constant="false" hasOnlySubstanceUnits="false" id="M_C00019_c" name="S-Adenosyl-L-methionine" fbc:charge="2" />
      <species boundaryCondition="false" compartment="c" constant="false" hasOnlySubstanceUnits="false" id="M_C01137_c" name="S-Adenosylmethioninamine" fbc:charge="0" />
      <species boundaryCondition="false" compartment="c" constant="false" hasOnlySubstanceUnits="false" id="M_C00011_c" name="CO2" fbc:charge="0" />
      <species boundaryCondition="false" compartment="c" constant="false" hasOnlySubstanceUnits="false" id="M_C01234_c" name="1-Aminocyclopropane-1-carboxylate" fbc:charge="0" />
      <species boundaryCondition="false" compartment="c" constant="false" hasOnlySubstanceUnits="false" id="M_C00170_c" name="5'-Methylthioadenosine" fbc:charge="-2" />
      <species boundaryCondition="false" compartment="c" constant="false" hasOnlySubstanceUnits="false" id="M_C06197_c" name="P1,P3-Bis(5'-adenosyl) triphosphate" fbc:charge="0" />
      <species boundaryCondition="false" compartment="c" constant="false" hasOnlySubstanceUnits="false" id="M_C00212_c" name="Adenosine" fbc:charge="0" />
      <species boundaryCondition="false" compartment="c" constant="false" hasOnlySubstanceUnits="false" id="M_C00155_c" name="L-Homocysteine" fbc:charge="0" />
      <species boundaryCondition="false" compartment="c" constant="false" hasOnlySubstanceUnits="false" id="M_C00021_c" name="S-Adenosyl-L-homocysteine" fbc:charge="-2" />
      <species boundaryCondition="false" compartment="p" constant="false" hasOnlySubstanceUnits="false" id="M_C00020_p" name="AMP" fbc:charge="-3" />
      <species boundaryCondition="false" compartment="p" constant="false" hasOnlySubstanceUnits="false" id="M_C00074_p" name="Phosphoenolpyruvate" fbc:charge="-3" />
      <species boundaryCondition="false" compartment="p" constant="false" hasOnlySubstanceUnits="false" id="M_C00013_p" name="Diphosphate" fbc:charge="0" />
      <species boundaryCondition="false" compartment="p" constant="false" hasOnlySubstanceUnits="false" id="M_C00080_p" name="H+" fbc:charge="-3" />
      <species boundaryCondition="false" compartment="p" constant="false" hasOnlySubstanceUnits="false" id="M_C00002_p" name="ATP" fbc:charge="-1" />
      <species boundaryCondition="false" compartment="p" constant="false" hasOnlySubstanceUnits="false" id="M_C00022_p" name="Pyruvate" fbc:charge="-2" />
      <species boundaryCondition="false" compartment="p" constant="false" hasOnlySubstanceUnits="false" id="M_C00009_p" name="Orthophosphate" fbc:charge="-2" />
      <species boundaryCondition="false" compartment="c" constant="false" hasOnlySubstanceUnits="false" id="M_C03981_c" name="2-Hydroxyethylenedicarboxylate" fbc:charge="-1" />
      <species boundaryCondition="false" compartment="c" constant="false" hasOnlySubstanceUnits="false" id="M_C00022_c" name="Pyruvate" fbc:charge="1" />
      <species boundaryCondition="false" compartment="c" constant="false" hasOnlySubstanceUnits="false" id="M_C00237_c" name="CO" fbc:charge="0" />
      <species boundaryCondition="false" compartment="c" constant="false" hasOnlySubstanceUnits="false" id="M_C00084_c" name="Acetaldehyde" fbc:charge="-4" />
      <species boundaryCondition="false" compartment="c" constant="false" hasOnlySubstanceUnits="false" id="M_C00024_c" name="Acetyl-CoA" fbc:charge="-1" />
      <species boundaryCondition="false" compartment="c" constant="false" hasOnlySubstanceUnits="false" id="M_C05993_c" name="Acetyl adenylate" fbc:charge="-4" />
      <species boundaryCondition="false" compartment="c" constant="false" hasOnlySubstanceUnits="false" id="M_C00332_c" name="Acetoacetyl-CoA" fbc:charge="-4" />
      <species boundaryCondition="false" compartment="m" constant="false" hasOnlySubstanceUnits="false" id="M_C00024_m" name="Acetyl-CoA" fbc:charge="-4" />
      <species boundaryCondition="false" compartment="m" constant="false" hasOnlySubstanceUnits="false" id="M_C00010_m" name="CoA" fbc:charge="-4" />
      <species boundaryCondition="false" compartment="m" constant="false" hasOnlySubstanceUnits="false" id="M_C00332_m" name="Acetoacetyl-CoA" fbc:charge="-4" />
      <species boundaryCondition="false" compartment="p" constant="false" hasOnlySubstanceUnits="false" id="M_C00024_p" name="Acetyl-CoA" fbc:charge="-4" />
      <species boundaryCondition="false" compartment="p" constant="false" hasOnlySubstanceUnits="false" id="M_C00010_p" name="CoA" fbc:charge="-4" />
      <species boundaryCondition="false" compartment="p" constant="false" hasOnlySubstanceUnits="false" id="M_C00332_p" name="Acetoacetyl-CoA" fbc:charge="-4" />
      <species boundaryCondition="false" compartment="x" constant="false" hasOnlySubstanceUnits="false" id="M_C00024_x" name="Acetyl-CoA" fbc:charge="-4" />
      <species boundaryCondition="false" compartment="x" constant="false" hasOnlySubstanceUnits="false" id="M_C00010_x" name="CoA" fbc:charge="-4" />
      <species boundaryCondition="false" compartment="x" constant="false" hasOnlySubstanceUnits="false" id="M_C00332_x" name="Acetoacetyl-CoA" fbc:charge="-1" />
      <species boundaryCondition="false" compartment="c" constant="false" hasOnlySubstanceUnits="false" id="M_C00025_c" name="L-Glutamate" fbc:charge="-1" />
      <species boundaryCondition="false" compartment="c" constant="false" hasOnlySubstanceUnits="false" id="M_C01879_c" name="5-Oxoproline" fbc:charge="-2" />
      <species boundaryCondition="false" compartment="c" constant="false" hasOnlySubstanceUnits="false" id="M_C00857_c" name="Deamino-NAD+" fbc:charge="0" />
      <species boundaryCondition="false" compartment="c" constant="false" hasOnlySubstanceUnits="false" id="M_C00064_c" name="L-Glutamine" fbc:charge="-1" />
      <species boundaryCondition="false" compartment="p" constant="false" hasOnlySubstanceUnits="false" id="M_C00025_p" name="L-Glutamate" fbc:charge="0" />
      <species boundaryCondition="false" compartment="p" constant="false" hasOnlySubstanceUnits="false" id="M_C00041_p" name="L-Alanine" fbc:charge="-2" />
      <species boundaryCondition="false" compartment="p" constant="false" hasOnlySubstanceUnits="false" id="M_C00026_p" name="2-Oxoglutarate" fbc:charge="-2" />
      <species boundaryCondition="false" compartment="c" constant="false" hasOnlySubstanceUnits="false" id="M_C00624_c" name="N-Acetyl-L-glutamate" fbc:charge="0" />
      <species boundaryCondition="false" compartment="c" constant="false" hasOnlySubstanceUnits="false" id="M_C00334_c" name="4-Aminobutanoate" fbc:charge="-2" />
      <species boundaryCondition="false" compartment="c" constant="false" hasOnlySubstanceUnits="false" id="M_C00029_c" name="UDP-glucose" fbc:charge="-3" />
      <species boundaryCondition="false" compartment="c" constant="false" hasOnlySubstanceUnits="false" id="M_C00167_c" name="UDP-glucuronate" fbc:charge="-2" />
      <species boundaryCondition="false" compartment="c" constant="false" hasOnlySubstanceUnits="false" id="M_C00004_c" name="NADH" fbc:charge="-2" />
      <species boundaryCondition="false" compartment="c" constant="false" hasOnlySubstanceUnits="false" id="M_C00052_c" name="UDP-D-galactose" fbc:charge="-2" />
      <species boundaryCondition="false" compartment="c" constant="false" hasOnlySubstanceUnits="false" id="M_C04089_c" name="UDP-4-dehydro-6-deoxy-D-glucose" fbc:charge="-2" />
      <species boundaryCondition="false" compartment="c" constant="false" hasOnlySubstanceUnits="false" id="M_C02191_c" name="Protoporphyrin" fbc:charge="2" />
      <species boundaryCondition="false" compartment="c" constant="false" hasOnlySubstanceUnits="false" id="M_C14818_c" name="Fe2+" fbc:charge="-2" />
      <species boundaryCondition="false" compartment="c" constant="false" hasOnlySubstanceUnits="false" id="M_C00032_c" name="Heme" fbc:charge="-2" />
      <species boundaryCondition="false" compartment="c" constant="false" hasOnlySubstanceUnits="false" id="M_C00144_c" name="GMP" fbc:charge="-3" />
      <species boundaryCondition="false" compartment="c" constant="false" hasOnlySubstanceUnits="false" id="M_C00035_c" name="GDP" fbc:charge="0" />
      <species boundaryCondition="false" compartment="m" constant="false" hasOnlySubstanceUnits="false" id="M_C00001_m" name="H2O" fbc:charge="-2" />
      <species boundaryCondition="false" compartment="m" constant="false" hasOnlySubstanceUnits="false" id="M_C00036_m" name="Oxaloacetate" fbc:charge="-3" />
      <species boundaryCondition="false" compartment="m" constant="false" hasOnlySubstanceUnits="false" id="M_C00158_m" name="Citrate" fbc:charge="0" />
      <species boundaryCondition="false" compartment="m" constant="false" hasOnlySubstanceUnits="false" id="M_C00080_m" name="H+" fbc:charge="-2" />
      <species boundaryCondition="false" compartment="x" constant="false" hasOnlySubstanceUnits="false" id="M_C00036_x" name="Oxaloacetate" fbc:charge="-3" />
      <species boundaryCondition="false" compartment="x" constant="false" hasOnlySubstanceUnits="false" id="M_C00158_x" name="Citrate" fbc:charge="0" />
      <species boundaryCondition="false" compartment="x" constant="false" hasOnlySubstanceUnits="false" id="M_C00080_x" name="H+" fbc:charge="-2" />
      <species boundaryCondition="false" compartment="c" constant="false" hasOnlySubstanceUnits="false" id="M_C00036_c" name="Oxaloacetate" fbc:charge="-3" />
      <species boundaryCondition="false" compartment="c" constant="false" hasOnlySubstanceUnits="false" id="M_C00158_c" name="Citrate" fbc:charge="-1" />
      <species boundaryCondition="false" compartment="c" constant="false" hasOnlySubstanceUnits="false" id="M_C00049_c" name="L-Aspartate" fbc:charge="-2" />
      <species boundaryCondition="false" compartment="c" constant="false" hasOnlySubstanceUnits="false" id="M_C00026_c" name="2-Oxoglutarate" fbc:charge="-2" />
      <species boundaryCondition="false" compartment="p" constant="false" hasOnlySubstanceUnits="false" id="M_C00036_p" name="Oxaloacetate" fbc:charge="-1" />
      <species boundaryCondition="false" compartment="p" constant="false" hasOnlySubstanceUnits="false" id="M_C00049_p" name="L-Aspartate" fbc:charge="0" />
      <species boundaryCondition="false" compartment="c" constant="false" hasOnlySubstanceUnits="false" id="M_C00037_c" name="Glycine" fbc:charge="0" />
      <species boundaryCondition="false" compartment="c" constant="false" hasOnlySubstanceUnits="false" id="M_C00041_c" name="L-Alanine" fbc:charge="-1" />
      <species boundaryCondition="false" compartment="c" constant="false" hasOnlySubstanceUnits="false" id="M_C00048_c" name="Glyoxylate" fbc:charge="-3" />
      <species boundaryCondition="false" compartment="m" constant="false" hasOnlySubstanceUnits="false" id="M_C00008_m" name="ADP" fbc:charge="-2" />
      <species boundaryCondition="false" compartment="m" constant="false" hasOnlySubstanceUnits="false" id="M_C00009_m" name="Orthophosphate" fbc:charge="-5" />
      <species boundaryCondition="false" compartment="m" constant="false" hasOnlySubstanceUnits="false" id="M_C00091_m" name="Succinyl-CoA" fbc:charge="-3" />
      <species boundaryCondition="false" compartment="m" constant="false" hasOnlySubstanceUnits="false" id="M_C00002_m" name="ATP" fbc:charge="-2" />
      <species boundaryCondition="false" compartment="m" constant="false" hasOnlySubstanceUnits="false" id="M_C00042_m" name="Succinate" fbc:charge="-2" />
      <species boundaryCondition="false" compartment="m" constant="false" hasOnlySubstanceUnits="false" id="M_C01352_m" name="FADH2" fbc:charge="-2" />
      <species boundaryCondition="false" compartment="m" constant="false" hasOnlySubstanceUnits="false" id="M_C00122_m" name="Fumarate" fbc:charge="-2" />
      <species boundaryCondition="false" compartment="m" constant="false" hasOnlySubstanceUnits="false" id="M_C00016_m" name="FAD" fbc:charge="-1" />
      <species boundaryCondition="false" compartment="c" constant="false" hasOnlySubstanceUnits="false" id="M_C00058_c" name="Formate" fbc:charge="-2" />
      <species boundaryCondition="false" compartment="c" constant="false" hasOnlySubstanceUnits="false" id="M_C01304_c" name="2,5-Diamino-6-(5'-phosphoribosylamino)-4-pyrimidineone" fbc:charge="-4" />
      <species boundaryCondition="false" compartment="c" constant="false" hasOnlySubstanceUnits="false" id="M_C00044_c" name="GTP" fbc:charge="-3" />
      <species boundaryCondition="false" compartment="c" constant="false" hasOnlySubstanceUnits="false" id="M_C05922_c" name="Formamidopyrimidine nucleoside triphosphate" fbc:charge="-6" />
      <species boundaryCondition="false" compartment="c" constant="false" hasOnlySubstanceUnits="false" id="M_C04494_c" name="Guanosine 3'-diphosphate 5'-triphosphate" fbc:charge="0" />
      <species boundaryCondition="false" compartment="c" constant="false" hasOnlySubstanceUnits="false" id="M_C00680_c" name="meso-2,6-Diaminoheptanedioate" fbc:charge="1" />
      <species boundaryCondition="false" compartment="c" constant="false" hasOnlySubstanceUnits="false" id="M_C00047_c" name="L-Lysine" fbc:charge="-1" />
      <species boundaryCondition="false" compartment="x" constant="false" hasOnlySubstanceUnits="false" id="M_C00048_x" name="Glyoxylate" fbc:charge="-1" />
      <species boundaryCondition="false" compartment="x" constant="false" hasOnlySubstanceUnits="false" id="M_C00160_x" name="Glycolate" fbc:charge="-2" />
      <species boundaryCondition="false" compartment="c" constant="false" hasOnlySubstanceUnits="false" id="M_C03082_c" name="4-Phospho-L-aspartate" fbc:charge="-2" />
      <species boundaryCondition="false" compartment="c" constant="false" hasOnlySubstanceUnits="false" id="M_C05840_c" name="Iminoaspartate" fbc:charge="0" />
      <species boundaryCondition="false" compartment="c" constant="false" hasOnlySubstanceUnits="false" id="M_C00027_c" name="H2O2" fbc:charge="0" />
      <species boundaryCondition="false" compartment="c" constant="false" hasOnlySubstanceUnits="false" id="M_C00007_c" name="Oxygen" fbc:charge="0" />
      <species boundaryCondition="false" compartment="c" constant="false" hasOnlySubstanceUnits="false" id="M_C00099_c" name="beta-Alanine" fbc:charge="-4" />
      <species boundaryCondition="false" compartment="c" constant="false" hasOnlySubstanceUnits="false" id="M_C00075_c" name="UTP" fbc:charge="-2" />
      <species boundaryCondition="false" compartment="c" constant="false" hasOnlySubstanceUnits="false" id="M_C00446_c" name="alpha-D-Galactose 1-phosphate" fbc:charge="0" />
      <species boundaryCondition="false" compartment="x" constant="false" hasOnlySubstanceUnits="false" id="M_C00011_x" name="CO2" fbc:charge="-2" />
      <species boundaryCondition="false" compartment="x" constant="false" hasOnlySubstanceUnits="false" id="M_C00004_x" name="NADH" fbc:charge="-1" />
      <species boundaryCondition="false" compartment="x" constant="false" hasOnlySubstanceUnits="false" id="M_C00058_x" name="Formate" fbc:charge="-1" />
      <species boundaryCondition="false" compartment="x" constant="false" hasOnlySubstanceUnits="false" id="M_C00003_x" name="NAD+" fbc:charge="-2" />
      <species boundaryCondition="false" compartment="c" constant="false" hasOnlySubstanceUnits="false" id="M_C00224_c" name="Adenylyl sulfate" fbc:charge="-2" />
      <species boundaryCondition="false" compartment="c" constant="false" hasOnlySubstanceUnits="false" id="M_C00059_c" name="Sulfate" fbc:charge="-1" />
      <species boundaryCondition="false" compartment="c" constant="false" hasOnlySubstanceUnits="false" id="M_C00094_c" name="Sulfite" fbc:charge="0" />
      <species boundaryCondition="false" compartment="c" constant="false" hasOnlySubstanceUnits="false" id="M_C00071_c" name="Aldehyde" fbc:charge="-1" />
      <species boundaryCondition="false" compartment="c" constant="false" hasOnlySubstanceUnits="false" id="M_C00060_c" name="Carboxylate" fbc:charge="0" />
      <species boundaryCondition="false" compartment="c" constant="false" hasOnlySubstanceUnits="false" id="M_C00726_c" name="Nitrile" fbc:charge="-3" />
      <species boundaryCondition="false" compartment="c" constant="false" hasOnlySubstanceUnits="false" id="M_C00014_c" name="NH3" fbc:charge="-3" />
      <species boundaryCondition="false" compartment="c" constant="false" hasOnlySubstanceUnits="false" id="M_C00061_c" name="FMN" fbc:charge="1" />
      <species boundaryCondition="false" compartment="c" constant="false" hasOnlySubstanceUnits="false" id="M_C00077_c" name="L-Ornithine" fbc:charge="0" />
      <species boundaryCondition="false" compartment="c" constant="false" hasOnlySubstanceUnits="false" id="M_C00086_c" name="Urea" fbc:charge="1" />
      <species boundaryCondition="false" compartment="c" constant="false" hasOnlySubstanceUnits="false" id="M_C00062_c" name="L-Arginine" fbc:charge="2" />
      <species boundaryCondition="false" compartment="c" constant="false" hasOnlySubstanceUnits="false" id="M_C00179_c" name="Agmatine" fbc:charge="-4" />
      <species boundaryCondition="false" compartment="c" constant="false" hasOnlySubstanceUnits="false" id="M_C00063_c" name="CTP" fbc:charge="-3" />
      <species boundaryCondition="false" compartment="c" constant="false" hasOnlySubstanceUnits="false" id="M_C00112_c" name="CDP" fbc:charge="0" />
      <species boundaryCondition="false" compartment="m" constant="false" hasOnlySubstanceUnits="false" id="M_C00064_m" name="L-Glutamine" fbc:charge="-1" />
      <species boundaryCondition="false" compartment="m" constant="false" hasOnlySubstanceUnits="false" id="M_C00288_m" name="HCO3-" fbc:charge="-1" />
      <species boundaryCondition="false" compartment="m" constant="false" hasOnlySubstanceUnits="false" id="M_C00025_m" name="L-Glutamate" fbc:charge="-2" />
      <species boundaryCondition="false" compartment="m" constant="false" hasOnlySubstanceUnits="false" id="M_C00169_m" name="Carbamoyl phosphate" fbc:charge="0" />
      <species boundaryCondition="false" compartment="c" constant="false" hasOnlySubstanceUnits="false" id="M_C00979_c" name="O-Acetyl-L-serine" fbc:charge="0" />
      <species boundaryCondition="false" compartment="c" constant="false" hasOnlySubstanceUnits="false" id="M_C00065_c" name="L-Serine" fbc:charge="0" />
      <species boundaryCondition="false" compartment="c" constant="false" hasOnlySubstanceUnits="false" id="M_C00132_c" name="Methanol" fbc:charge="0" />
      <species boundaryCondition="false" compartment="c" constant="false" hasOnlySubstanceUnits="false" id="M_C00067_c" name="Formaldehyde" fbc:charge="0" />
      <species boundaryCondition="false" compartment="c" constant="false" hasOnlySubstanceUnits="false" id="M_C00213_c" name="Sarcosine" fbc:charge="-2" />
      <species boundaryCondition="false" compartment="c" constant="false" hasOnlySubstanceUnits="false" id="M_C00068_c" name="Thiamin diphosphate" fbc:charge="-1" />
      <species boundaryCondition="false" compartment="c" constant="false" hasOnlySubstanceUnits="false" id="M_C01081_c" name="Thiamin monophosphate" fbc:charge="-3" />
      <species boundaryCondition="false" compartment="c" constant="false" hasOnlySubstanceUnits="false" id="M_C03028_c" name="Thiamin triphosphate" fbc:charge="1" />
      <species boundaryCondition="false" compartment="c" constant="false" hasOnlySubstanceUnits="false" id="M_C00378_c" name="Thiamine" fbc:charge="-3" />
      <species boundaryCondition="false" compartment="m" constant="false" hasOnlySubstanceUnits="false" id="M_C05381_m" name="3-Carboxy-1-hydroxypropyl-ThPP" fbc:charge="0" />
      <species boundaryCondition="false" compartment="m" constant="false" hasOnlySubstanceUnits="false" id="M_C00011_m" name="CO2" fbc:charge="-2" />
      <species boundaryCondition="false" compartment="m" constant="false" hasOnlySubstanceUnits="false" id="M_C00026_m" name="2-Oxoglutarate" fbc:charge="-2" />
      <species boundaryCondition="false" compartment="m" constant="false" hasOnlySubstanceUnits="false" id="M_C00068_m" name="Thiamin diphosphate" fbc:charge="0" />
      <species boundaryCondition="false" compartment="c" constant="false" hasOnlySubstanceUnits="false" id="M_C00226_c" name="Primary alcohol" fbc:charge="-1" />
      <species boundaryCondition="false" compartment="c" constant="false" hasOnlySubstanceUnits="false" id="M_C00162_c" name="Fatty acid" fbc:charge="-1" />
      <species boundaryCondition="false" compartment="c" constant="false" hasOnlySubstanceUnits="false" id="M_C00161_c" name="2-Oxo acid" fbc:charge="-1" />
      <species boundaryCondition="false" compartment="c" constant="false" hasOnlySubstanceUnits="false" id="M_C00072_c" name="Ascorbate" fbc:charge="-2" />
      <species boundaryCondition="false" compartment="c" constant="false" hasOnlySubstanceUnits="false" id="M_C00126_c" name="Ferrocytochrome c" fbc:charge="0" />
      <species boundaryCondition="false" compartment="c" constant="false" hasOnlySubstanceUnits="false" id="M_C01115_c" name="L-Galactono-1,4-lactone" fbc:charge="-1" />
      <species boundaryCondition="false" compartment="c" constant="false" hasOnlySubstanceUnits="false" id="M_C00125_c" name="Ferricytochrome c" fbc:charge="1" />
      <species boundaryCondition="false" compartment="c" constant="false" hasOnlySubstanceUnits="false" id="M_C03172_c" name="S-Methyl-L-methionine" fbc:charge="-3" />
      <species boundaryCondition="false" compartment="c" constant="false" hasOnlySubstanceUnits="false" id="M_C00074_c" name="Phosphoenolpyruvate" fbc:charge="-3" />
      <species boundaryCondition="false" compartment="c" constant="false" hasOnlySubstanceUnits="false" id="M_C00631_c" name="2-Phospho-D-glycerate" fbc:charge="-2" />
      <species boundaryCondition="false" compartment="c" constant="false" hasOnlySubstanceUnits="false" id="M_C00105_c" name="UMP" fbc:charge="0" />
      <species boundaryCondition="false" compartment="c" constant="false" hasOnlySubstanceUnits="false" id="M_C00437_c" name="N-Acetylornithine" fbc:charge="-1" />
      <species boundaryCondition="false" compartment="c" constant="false" hasOnlySubstanceUnits="false" id="M_C00033_c" name="Acetate" fbc:charge="-1" />
      <species boundaryCondition="false" compartment="c" constant="false" hasOnlySubstanceUnits="false" id="M_C00166_c" name="Phenylpyruvate" fbc:charge="0" />
      <species boundaryCondition="false" compartment="c" constant="false" hasOnlySubstanceUnits="false" id="M_C00079_c" name="L-Phenylalanine" fbc:charge="-1" />
      <species boundaryCondition="false" compartment="c" constant="false" hasOnlySubstanceUnits="false" id="M_C00423_c" name="trans-Cinnamate" fbc:charge="0" />
      <species boundaryCondition="false" compartment="c" constant="false" hasOnlySubstanceUnits="false" id="M_C02505_c" name="2-Phenylacetamide" fbc:charge="-3" />
      <species boundaryCondition="false" compartment="c" constant="false" hasOnlySubstanceUnits="false" id="M_C00448_c" name="trans,trans-Farnesyl diphosphate" fbc:charge="-3" />
      <species boundaryCondition="false" compartment="c" constant="false" hasOnlySubstanceUnits="false" id="M_C03428_c" name="Presqualene diphosphate" fbc:charge="-1" />
      <species boundaryCondition="false" compartment="c" constant="false" hasOnlySubstanceUnits="false" id="M_C00186_c" name="(S)-Lactate" fbc:charge="-1" />
      <species boundaryCondition="false" compartment="c" constant="false" hasOnlySubstanceUnits="false" id="M_C00222_c" name="3-Oxopropanoate" fbc:charge="-2" />
      <species boundaryCondition="false" compartment="m" constant="false" hasOnlySubstanceUnits="false" id="M_C00004_m" name="NADH" fbc:charge="-3" />
      <species boundaryCondition="false" compartment="m" constant="false" hasOnlySubstanceUnits="false" id="M_C00311_m" name="Isocitrate" fbc:charge="-1" />
      <species boundaryCondition="false" compartment="m" constant="false" hasOnlySubstanceUnits="false" id="M_C00003_m" name="NAD+" fbc:charge="-4" />
      <species boundaryCondition="false" compartment="c" constant="false" hasOnlySubstanceUnits="false" id="M_C00005_c" name="NADPH" fbc:charge="-3" />
      <species boundaryCondition="false" compartment="c" constant="false" hasOnlySubstanceUnits="false" id="M_C00006_c" name="NADP+" fbc:charge="-1" />
      <species boundaryCondition="false" compartment="c" constant="false" hasOnlySubstanceUnits="false" id="M_C01179_c" name="3-(4-Hydroxyphenyl)pyruvate" fbc:charge="0" />
      <species boundaryCondition="false" compartment="c" constant="false" hasOnlySubstanceUnits="false" id="M_C00082_c" name="L-Tyrosine" fbc:charge="1" />
      <species boundaryCondition="false" compartment="c" constant="false" hasOnlySubstanceUnits="false" id="M_C00483_c" name="Tyramine" fbc:charge="-1" />
      <species boundaryCondition="false" compartment="c" constant="false" hasOnlySubstanceUnits="false" id="M_C00811_c" name="4-Coumarate" fbc:charge="-3" />
      <species boundaryCondition="false" compartment="p" constant="false" hasOnlySubstanceUnits="false" id="M_C00008_p" name="ADP" fbc:charge="-5" />
      <species boundaryCondition="false" compartment="p" constant="false" hasOnlySubstanceUnits="false" id="M_C00083_p" name="Malonyl-CoA" fbc:charge="-1" />
      <species boundaryCondition="false" compartment="p" constant="false" hasOnlySubstanceUnits="false" id="M_C00288_p" name="HCO3-" fbc:charge="-1" />
      <species boundaryCondition="false" compartment="c" constant="false" hasOnlySubstanceUnits="false" id="M_C03589_c" name="4-Hydroxy-2-oxopentanoate" fbc:charge="0" />
      <species boundaryCondition="false" compartment="c" constant="false" hasOnlySubstanceUnits="false" id="M_C00469_c" name="Ethanol" fbc:charge="-4" />
      <species boundaryCondition="false" compartment="p" constant="false" hasOnlySubstanceUnits="false" id="M_C00354_p" name="D-Fructose 1,6-bisphosphate" fbc:charge="-2" />
      <species boundaryCondition="false" compartment="p" constant="false" hasOnlySubstanceUnits="false" id="M_C00085_p" name="D-Fructose 6-phosphate" fbc:charge="-4" />
      <species boundaryCondition="false" compartment="c" constant="false" hasOnlySubstanceUnits="false" id="M_C00665_c" name="beta-D-Fructose 2,6-bisphosphate" fbc:charge="-2" />
      <species boundaryCondition="false" compartment="c" constant="false" hasOnlySubstanceUnits="false" id="M_C00085_c" name="D-Fructose 6-phosphate" fbc:charge="-2" />
      <species boundaryCondition="false" compartment="c" constant="false" hasOnlySubstanceUnits="false" id="M_C00092_c" name="D-Glucose 6-phosphate" fbc:charge="-1" />
      <species boundaryCondition="false" compartment="c" constant="false" hasOnlySubstanceUnits="false" id="M_C00603_c" name="(-)-Ureidoglycolate" fbc:charge="-1" />
      <species boundaryCondition="false" compartment="c" constant="false" hasOnlySubstanceUnits="false" id="M_C00088_c" name="Nitrite" fbc:charge="0" />
      <species boundaryCondition="false" compartment="c" constant="false" hasOnlySubstanceUnits="false" id="M_C00138_c" name="Reduced ferredoxin" fbc:charge="0" />
      <species boundaryCondition="false" compartment="c" constant="false" hasOnlySubstanceUnits="false" id="M_C00139_c" name="Oxidized ferredoxin" fbc:charge="-1" />
      <species boundaryCondition="false" compartment="p" constant="false" hasOnlySubstanceUnits="false" id="M_C00088_p" name="Nitrite" fbc:charge="0" />
      <species boundaryCondition="false" compartment="p" constant="false" hasOnlySubstanceUnits="false" id="M_C00138_p" name="Reduced ferredoxin" fbc:charge="1" />
      <species boundaryCondition="false" compartment="p" constant="false" hasOnlySubstanceUnits="false" id="M_C00014_p" name="NH3" fbc:charge="0" />
      <species boundaryCondition="false" compartment="p" constant="false" hasOnlySubstanceUnits="false" id="M_C00139_p" name="Oxidized ferredoxin" fbc:charge="-3" />
      <species boundaryCondition="false" compartment="c" constant="false" hasOnlySubstanceUnits="false" id="M_C00015_c" name="UDP" fbc:charge="0" />
      <species boundaryCondition="false" compartment="c" constant="false" hasOnlySubstanceUnits="false" id="M_C00089_c" name="Sucrose" fbc:charge="0" />
      <species boundaryCondition="false" compartment="c" constant="false" hasOnlySubstanceUnits="false" id="M_C00095_c" name="D-Fructose" fbc:charge="-2" />
      <species boundaryCondition="false" compartment="c" constant="false" hasOnlySubstanceUnits="false" id="M_C01096_c" name="Sorbitol 6-phosphate" fbc:charge="-1" />
      <species boundaryCondition="false" compartment="c" constant="false" hasOnlySubstanceUnits="false" id="M_C00283_c" name="Hydrogen sulfide" fbc:charge="-2" />
      <species boundaryCondition="false" compartment="c" constant="false" hasOnlySubstanceUnits="false" id="M_C05345_c" name="beta-D-Fructose 6-phosphate" fbc:charge="0" />
      <species boundaryCondition="false" compartment="c" constant="false" hasOnlySubstanceUnits="false" id="M_C00794_c" name="D-Sorbitol" fbc:charge="-2" />
      <species boundaryCondition="false" compartment="c" constant="false" hasOnlySubstanceUnits="false" id="M_C00096_c" name="GDP-mannose" fbc:charge="-2" />
      <species boundaryCondition="false" compartment="c" constant="false" hasOnlySubstanceUnits="false" id="M_C00636_c" name="D-Mannose 1-phosphate" fbc:charge="-2" />
      <species boundaryCondition="false" compartment="c" constant="false" hasOnlySubstanceUnits="false" id="M_C01222_c" name="GDP-4-dehydro-6-deoxy-D-mannose" fbc:charge="0" />
      <species boundaryCondition="false" compartment="c" constant="false" hasOnlySubstanceUnits="false" id="M_C00097_c" name="L-Cysteine" fbc:charge="-1" />
      <species boundaryCondition="false" compartment="c" constant="false" hasOnlySubstanceUnits="false" id="M_C00957_c" name="Mercaptopyruvate" fbc:charge="1" />
      <species boundaryCondition="false" compartment="c" constant="false" hasOnlySubstanceUnits="false" id="M_C05665_c" name="3-Aminopropanal" fbc:charge="-1" />
      <species boundaryCondition="false" compartment="c" constant="false" hasOnlySubstanceUnits="false" id="M_C02642_c" name="3-Ureidopropionate" fbc:charge="-4" />
      <species boundaryCondition="false" compartment="c" constant="false" hasOnlySubstanceUnits="false" id="M_C00100_c" name="Propanoyl-CoA" fbc:charge="-1" />
      <species boundaryCondition="false" compartment="c" constant="false" hasOnlySubstanceUnits="false" id="M_C05983_c" name="Propionyladenylate" fbc:charge="-1" />
      <species boundaryCondition="false" compartment="c" constant="false" hasOnlySubstanceUnits="false" id="M_C06002_c" name="(S)-Methylmalonate semialdehyde" fbc:charge="-2" />
      <species boundaryCondition="false" compartment="c" constant="false" hasOnlySubstanceUnits="false" id="M_C00415_c" name="Dihydrofolate" fbc:charge="-2" />
      <species boundaryCondition="false" compartment="c" constant="false" hasOnlySubstanceUnits="false" id="M_C00101_c" name="Tetrahydrofolate" fbc:charge="-3" />
      <species boundaryCondition="false" compartment="c" constant="false" hasOnlySubstanceUnits="false" id="M_C09332_c" name="Tetrahydrofolyl-[Glu](2)" fbc:charge="-2" />
      <species boundaryCondition="false" compartment="c" constant="false" hasOnlySubstanceUnits="false" id="M_C00234_c" name="10-Formyltetrahydrofolate" fbc:charge="-2" />
      <species boundaryCondition="false" compartment="c" constant="false" hasOnlySubstanceUnits="false" id="M_C00143_c" name="5,10-Methylenetetrahydrofolate" fbc:charge="-2" />
      <species boundaryCondition="false" compartment="m" constant="false" hasOnlySubstanceUnits="false" id="M_C00101_m" name="Tetrahydrofolate" fbc:charge="0" />
      <species boundaryCondition="false" compartment="m" constant="false" hasOnlySubstanceUnits="false" id="M_C00065_m" name="L-Serine" fbc:charge="-2" />
      <species boundaryCondition="false" compartment="m" constant="false" hasOnlySubstanceUnits="false" id="M_C00143_m" name="5,10-Methylenetetrahydrofolate" fbc:charge="0" />
      <species boundaryCondition="false" compartment="m" constant="false" hasOnlySubstanceUnits="false" id="M_C00037_m" name="Glycine" fbc:charge="-2" />
      <species boundaryCondition="false" compartment="c" constant="false" hasOnlySubstanceUnits="false" id="M_C00440_c" name="5-Methyltetrahydrofolate" fbc:charge="-2" />
      <species boundaryCondition="false" compartment="c" constant="false" hasOnlySubstanceUnits="false" id="M_C00498_c" name="ADP-glucose" fbc:charge="-2" />
      <species boundaryCondition="false" compartment="c" constant="false" hasOnlySubstanceUnits="false" id="M_C00103_c" name="D-Glucose 1-phosphate" fbc:charge="-2" />
      <species boundaryCondition="false" compartment="p" constant="false" hasOnlySubstanceUnits="false" id="M_C00498_p" name="ADP-glucose" fbc:charge="-2" />
      <species boundaryCondition="false" compartment="p" constant="false" hasOnlySubstanceUnits="false" id="M_C00103_p" name="D-Glucose 1-phosphate" fbc:charge="-2" />
      <species boundaryCondition="false" compartment="c" constant="false" hasOnlySubstanceUnits="false" id="M_C00668_c" name="alpha-D-Glucose 6-phosphate" fbc:charge="-2" />
      <species boundaryCondition="false" compartment="p" constant="false" hasOnlySubstanceUnits="false" id="M_C00668_p" name="alpha-D-Glucose 6-phosphate" fbc:charge="0" />
      <species boundaryCondition="false" compartment="c" constant="false" hasOnlySubstanceUnits="false" id="M_C00106_c" name="Uracil" fbc:charge="0" />
      <species boundaryCondition="false" compartment="c" constant="false" hasOnlySubstanceUnits="false" id="M_C00429_c" name="5,6-Dihydrouracil" fbc:charge="-2" />
      <species boundaryCondition="false" compartment="c" constant="false" hasOnlySubstanceUnits="false" id="M_C06032_c" name="D-erythro-3-Methylmalate" fbc:charge="-1" />
      <species boundaryCondition="false" compartment="c" constant="false" hasOnlySubstanceUnits="false" id="M_C00109_c" name="2-Oxobutanoate" fbc:charge="0" />
      <species boundaryCondition="false" compartment="c" constant="false" hasOnlySubstanceUnits="false" id="M_C00188_c" name="L-Threonine" fbc:charge="-1" />
      <species boundaryCondition="false" compartment="c" constant="false" hasOnlySubstanceUnits="false" id="M_C05984_c" name="2-Hydroxybutanoic acid" fbc:charge="-3" />
      <species boundaryCondition="false" compartment="c" constant="false" hasOnlySubstanceUnits="false" id="M_C00621_c" name="Dolichyl diphosphate" fbc:charge="-2" />
      <species boundaryCondition="false" compartment="c" constant="false" hasOnlySubstanceUnits="false" id="M_C00110_c" name="Dolichyl phosphate" fbc:charge="-1" />
      <species boundaryCondition="false" compartment="c" constant="false" hasOnlySubstanceUnits="false" id="M_C01246_c" name="Dolichyl beta-D-glucosyl phosphate" fbc:charge="-1" />
      <species boundaryCondition="false" compartment="c" constant="false" hasOnlySubstanceUnits="false" id="M_C03862_c" name="Dolichyl phosphate D-mannose" fbc:charge="-2" />
      <species boundaryCondition="false" compartment="p" constant="false" hasOnlySubstanceUnits="false" id="M_C00111_p" name="Glycerone phosphate" fbc:charge="-2" />
      <species boundaryCondition="false" compartment="p" constant="false" hasOnlySubstanceUnits="false" id="M_C00118_p" name="D-Glyceraldehyde 3-phosphate" fbc:charge="-1" />
      <species boundaryCondition="false" compartment="c" constant="false" hasOnlySubstanceUnits="false" id="M_C00588_c" name="Choline phosphate" fbc:charge="1" />
      <species boundaryCondition="false" compartment="c" constant="false" hasOnlySubstanceUnits="false" id="M_C00114_c" name="Choline" fbc:charge="0" />
      <species boundaryCondition="false" compartment="c" constant="false" hasOnlySubstanceUnits="false" id="M_C00670_c" name="sn-glycero-3-Phosphocholine" fbc:charge="-2" />
      <species boundaryCondition="false" compartment="c" constant="false" hasOnlySubstanceUnits="false" id="M_C00093_c" name="sn-Glycerol 3-phosphate" fbc:charge="-5" />
      <species boundaryCondition="false" compartment="c" constant="false" hasOnlySubstanceUnits="false" id="M_C00119_c" name="5-Phospho-alpha-D-ribose 1-diphosphate" fbc:charge="-2" />
      <species boundaryCondition="false" compartment="c" constant="false" hasOnlySubstanceUnits="false" id="M_C00117_c" name="D-Ribose 5-phosphate" fbc:charge="-2" />
      <species boundaryCondition="false" compartment="c" constant="false" hasOnlySubstanceUnits="false" id="M_C00301_c" name="ADP-ribose" fbc:charge="-2" />
      <species boundaryCondition="false" compartment="c" constant="false" hasOnlySubstanceUnits="false" id="M_C00199_c" name="D-Ribulose 5-phosphate" fbc:charge="-2" />
      <species boundaryCondition="false" compartment="p" constant="false" hasOnlySubstanceUnits="false" id="M_C00199_p" name="D-Ribulose 5-phosphate" fbc:charge="-2" />
      <species boundaryCondition="false" compartment="p" constant="false" hasOnlySubstanceUnits="false" id="M_C00117_p" name="D-Ribose 5-phosphate" fbc:charge="-4" />
      <species boundaryCondition="false" compartment="c" constant="false" hasOnlySubstanceUnits="false" id="M_C00236_c" name="3-Phospho-D-glyceroyl phosphate" fbc:charge="-2" />
      <species boundaryCondition="false" compartment="c" constant="false" hasOnlySubstanceUnits="false" id="M_C00118_c" name="D-Glyceraldehyde 3-phosphate" fbc:charge="-5" />
      <species boundaryCondition="false" compartment="c" constant="false" hasOnlySubstanceUnits="false" id="M_C02739_c" name="1-(5-Phospho-D-ribosyl)-ATP" fbc:charge="-1" />
      <species boundaryCondition="false" compartment="c" constant="false" hasOnlySubstanceUnits="false" id="M_C03090_c" name="5-Phosphoribosylamine" fbc:charge="-1" />
      <species boundaryCondition="false" compartment="c" constant="false" hasOnlySubstanceUnits="false" id="M_C00108_c" name="Anthranilate" fbc:charge="-3" />
      <species boundaryCondition="false" compartment="c" constant="false" hasOnlySubstanceUnits="false" id="M_C04302_c" name="N-(5-Phospho-D-ribosyl)anthranilate" fbc:charge="-1" />
      <species boundaryCondition="false" compartment="c" constant="false" hasOnlySubstanceUnits="false" id="M_C01909_c" name="Dethiobiotin" fbc:charge="0" />
      <species boundaryCondition="false" compartment="c" constant="false" hasOnlySubstanceUnits="false" id="M_C00087_c" name="Sulfur" fbc:charge="-1" />
      <species boundaryCondition="false" compartment="c" constant="false" hasOnlySubstanceUnits="false" id="M_C00120_c" name="Biotin" fbc:charge="0" />
      <species boundaryCondition="false" compartment="c" constant="false" hasOnlySubstanceUnits="false" id="M_C05198_c" name="5'-Deoxyadenosine" fbc:charge="-2" />
      <species boundaryCondition="false" compartment="m" constant="false" hasOnlySubstanceUnits="false" id="M_C00149_m" name="(S)-Malate" fbc:charge="-2" />
      <species boundaryCondition="false" compartment="c" constant="false" hasOnlySubstanceUnits="false" id="M_C00122_c" name="Fumarate" fbc:charge="-4" />
      <species boundaryCondition="false" compartment="c" constant="false" hasOnlySubstanceUnits="false" id="M_C03794_c" name="N6-(1,2-Dicarboxyethyl)-AMP" fbc:charge="-1" />
      <species boundaryCondition="false" compartment="c" constant="false" hasOnlySubstanceUnits="false" id="M_C03406_c" name="N-(L-Arginino)succinate" fbc:charge="-1" />
      <species boundaryCondition="false" compartment="c" constant="false" hasOnlySubstanceUnits="false" id="M_C00233_c" name="4-Methyl-2-oxopentanoate" fbc:charge="0" />
      <species boundaryCondition="false" compartment="c" constant="false" hasOnlySubstanceUnits="false" id="M_C00123_c" name="L-Leucine" fbc:charge="0" />
      <species boundaryCondition="false" compartment="c" constant="false" hasOnlySubstanceUnits="false" id="M_C00124_c" name="D-Galactose" fbc:charge="0" />
      <species boundaryCondition="false" compartment="c" constant="false" hasOnlySubstanceUnits="false" id="M_C00243_c" name="Lactose" fbc:charge="0" />
      <species boundaryCondition="false" compartment="c" constant="false" hasOnlySubstanceUnits="false" id="M_C05402_c" name="Melibiose" fbc:charge="0" />
      <species boundaryCondition="false" compartment="c" constant="false" hasOnlySubstanceUnits="false" id="M_C00492_c" name="Raffinose" fbc:charge="0" />
      <species boundaryCondition="false" compartment="c" constant="false" hasOnlySubstanceUnits="false" id="M_C00116_c" name="Glycerol" fbc:charge="0" />
      <species boundaryCondition="false" compartment="c" constant="false" hasOnlySubstanceUnits="false" id="M_C05401_c" name="3-beta-D-Galactosyl-sn-glycerol" fbc:charge="-3" />
      <species boundaryCondition="false" compartment="c" constant="false" hasOnlySubstanceUnits="false" id="M_C00235_c" name="Dimethylallyl diphosphate" fbc:charge="-3" />
      <species boundaryCondition="false" compartment="c" constant="false" hasOnlySubstanceUnits="false" id="M_C00129_c" name="Isopentenyl diphosphate" fbc:charge="-2" />
      <species boundaryCondition="false" compartment="c" constant="false" hasOnlySubstanceUnits="false" id="M_C04734_c" name="1-(5'-Phosphoribosyl)-5-formamido-4-imidazolecarboxamide" fbc:charge="-2" />
      <species boundaryCondition="false" compartment="c" constant="false" hasOnlySubstanceUnits="false" id="M_C00130_c" name="IMP" fbc:charge="1" />
      <species boundaryCondition="false" compartment="c" constant="false" hasOnlySubstanceUnits="false" id="M_C00655_c" name="Xanthosine 5'-phosphate" fbc:charge="0" />
      <species boundaryCondition="false" compartment="c" constant="false" hasOnlySubstanceUnits="false" id="M_C00294_c" name="Inosine" fbc:charge="0" />
      <species boundaryCondition="false" compartment="c" constant="false" hasOnlySubstanceUnits="false" id="M_C00262_c" name="Hypoxanthine" fbc:charge="-4" />
      <species boundaryCondition="false" compartment="c" constant="false" hasOnlySubstanceUnits="false" id="M_C00131_c" name="dATP" fbc:charge="-3" />
      <species boundaryCondition="false" compartment="c" constant="false" hasOnlySubstanceUnits="false" id="M_C00206_c" name="dADP" fbc:charge="1" />
      <species boundaryCondition="false" compartment="c" constant="false" hasOnlySubstanceUnits="false" id="M_C00555_c" name="4-Aminobutyraldehyde" fbc:charge="2" />
      <species boundaryCondition="false" compartment="c" constant="false" hasOnlySubstanceUnits="false" id="M_C00134_c" name="Putrescine" fbc:charge="0" />
      <species boundaryCondition="false" compartment="c" constant="false" hasOnlySubstanceUnits="false" id="M_C01152_c" name="N(pi)-Methyl-L-histidine" fbc:charge="0" />
      <species boundaryCondition="false" compartment="c" constant="false" hasOnlySubstanceUnits="false" id="M_C00135_c" name="L-Histidine" fbc:charge="1" />
      <species boundaryCondition="false" compartment="c" constant="false" hasOnlySubstanceUnits="false" id="M_C01929_c" name="L-Histidinal" fbc:charge="1" />
      <species boundaryCondition="false" compartment="c" constant="false" hasOnlySubstanceUnits="false" id="M_C00388_c" name="1H-Imidazole-4-ethanamine" fbc:charge="-4" />
      <species boundaryCondition="false" compartment="x" constant="false" hasOnlySubstanceUnits="false" id="M_C05269_x" name="3-Oxohexanoyl-CoA" fbc:charge="-4" />
      <species boundaryCondition="false" compartment="x" constant="false" hasOnlySubstanceUnits="false" id="M_C00136_x" name="Butanoyl-CoA" fbc:charge="-1" />
      <species boundaryCondition="false" compartment="c" constant="false" hasOnlySubstanceUnits="false" id="M_C00191_c" name="D-Glucuronate" fbc:charge="0" />
      <species boundaryCondition="false" compartment="c" constant="false" hasOnlySubstanceUnits="false" id="M_C00137_c" name="myo-Inositol" fbc:charge="-2" />
      <species boundaryCondition="false" compartment="c" constant="false" hasOnlySubstanceUnits="false" id="M_C03546_c" name="myo-Inositol 4-phosphate" fbc:charge="-2" />
      <species boundaryCondition="false" compartment="c" constant="false" hasOnlySubstanceUnits="false" id="M_C04006_c" name="1D-myo-Inositol 3-phosphate" fbc:charge="0" />
      <species boundaryCondition="false" compartment="m" constant="false" hasOnlySubstanceUnits="false" id="M_C00138_m" name="Reduced ferredoxin" fbc:charge="0" />
      <species boundaryCondition="false" compartment="m" constant="false" hasOnlySubstanceUnits="false" id="M_C00139_m" name="Oxidized ferredoxin" fbc:charge="-1" />
      <species boundaryCondition="false" compartment="c" constant="false" hasOnlySubstanceUnits="false" id="M_C00141_c" name="3-Methyl-2-oxobutanoic acid" fbc:charge="-1" />
      <species boundaryCondition="false" compartment="c" constant="false" hasOnlySubstanceUnits="false" id="M_C04039_c" name="2,3-Dihydroxy-3-methylbutanoate" fbc:charge="0" />
      <species boundaryCondition="false" compartment="c" constant="false" hasOnlySubstanceUnits="false" id="M_C00183_c" name="L-Valine" fbc:charge="-1" />
      <species boundaryCondition="false" compartment="c" constant="false" hasOnlySubstanceUnits="false" id="M_C00445_c" name="5,10-Methenyltetrahydrofolate" fbc:charge="0" />
      <species boundaryCondition="false" compartment="c" constant="false" hasOnlySubstanceUnits="false" id="M_C00966_c" name="2-Dehydropantoate" fbc:charge="-4" />
      <species boundaryCondition="false" compartment="c" constant="false" hasOnlySubstanceUnits="false" id="M_C01261_c" name="P1,P4-Bis(5'-guanosyl) tetraphosphate" fbc:charge="0" />
      <species boundaryCondition="false" compartment="c" constant="false" hasOnlySubstanceUnits="false" id="M_C00145_c" name="Thiol" fbc:charge="0" />
      <species boundaryCondition="false" compartment="c" constant="false" hasOnlySubstanceUnits="false" id="M_C11477_c" name="Sugar" fbc:charge="0" />
      <species boundaryCondition="false" compartment="c" constant="false" hasOnlySubstanceUnits="false" id="M_C02085_c" name="Thioglucoside" fbc:charge="-1" />
      <species boundaryCondition="false" compartment="c" constant="false" hasOnlySubstanceUnits="false" id="M_C03912_c" name="(S)-1-Pyrroline-5-carboxylate" fbc:charge="0" />
      <species boundaryCondition="false" compartment="c" constant="false" hasOnlySubstanceUnits="false" id="M_C00148_c" name="L-Proline" fbc:charge="0" />
      <species boundaryCondition="false" compartment="c" constant="false" hasOnlySubstanceUnits="false" id="M_C01157_c" name="trans-4-Hydroxy-L-proline" fbc:charge="-2" />
      <species boundaryCondition="false" compartment="c" constant="false" hasOnlySubstanceUnits="false" id="M_C00042_c" name="Succinate" fbc:charge="0" />
      <species boundaryCondition="false" compartment="c" constant="false" hasOnlySubstanceUnits="false" id="M_C01419_c" name="Cys-Gly" fbc:charge="-1" />
      <species boundaryCondition="false" compartment="c" constant="false" hasOnlySubstanceUnits="false" id="M_C03740_c" name="(5-L-Glutamyl)-L-amino acid" fbc:charge="-1" />
      <species boundaryCondition="false" compartment="c" constant="false" hasOnlySubstanceUnits="false" id="M_C00051_c" name="Glutathione" fbc:charge="0" />
      <species boundaryCondition="false" compartment="c" constant="false" hasOnlySubstanceUnits="false" id="M_C00151_c" name="L-Amino acid" fbc:charge="-4" />
      <species boundaryCondition="false" compartment="x" constant="false" hasOnlySubstanceUnits="false" id="M_C00154_x" name="Palmitoyl-CoA" fbc:charge="-2" />
      <species boundaryCondition="false" compartment="x" constant="false" hasOnlySubstanceUnits="false" id="M_C00016_x" name="FAD" fbc:charge="-4" />
      <species boundaryCondition="false" compartment="x" constant="false" hasOnlySubstanceUnits="false" id="M_C05272_x" name="trans-Hexadec-2-enoyl-CoA" fbc:charge="-2" />
      <species boundaryCondition="false" compartment="x" constant="false" hasOnlySubstanceUnits="false" id="M_C01352_x" name="FADH2" fbc:charge="-2" />
      <species boundaryCondition="false" compartment="x" constant="false" hasOnlySubstanceUnits="false" id="M_C00020_x" name="AMP" fbc:charge="-3" />
      <species boundaryCondition="false" compartment="x" constant="false" hasOnlySubstanceUnits="false" id="M_C00013_x" name="Diphosphate" fbc:charge="-3" />
      <species boundaryCondition="false" compartment="x" constant="false" hasOnlySubstanceUnits="false" id="M_C00002_x" name="ATP" fbc:charge="-1" />
      <species boundaryCondition="false" compartment="x" constant="false" hasOnlySubstanceUnits="false" id="M_C00249_x" name="Hexadecanoic acid" fbc:charge="-4" />
      <species boundaryCondition="false" compartment="c" constant="false" hasOnlySubstanceUnits="false" id="M_C00154_c" name="Palmitoyl-CoA" fbc:charge="1" />
      <species boundaryCondition="false" compartment="c" constant="false" hasOnlySubstanceUnits="false" id="M_C02934_c" name="3-Dehydrosphinganine" fbc:charge="-4" />
      <species boundaryCondition="false" compartment="c" constant="false" hasOnlySubstanceUnits="false" id="M_C00040_c" name="Acyl-CoA" fbc:charge="0" />
      <species boundaryCondition="false" compartment="c" constant="false" hasOnlySubstanceUnits="false" id="M_C04230_c" name="1-Acyl-sn-glycero-3-phosphocholine" fbc:charge="0" />
      <species boundaryCondition="false" compartment="c" constant="false" hasOnlySubstanceUnits="false" id="M_C00157_c" name="Phosphatidylcholine" fbc:charge="-2" />
      <species boundaryCondition="false" compartment="c" constant="false" hasOnlySubstanceUnits="false" id="M_C00275_c" name="D-Mannose 6-phosphate" fbc:charge="0" />
      <species boundaryCondition="false" compartment="c" constant="false" hasOnlySubstanceUnits="false" id="M_C00159_c" name="D-Mannose" fbc:charge="0" />
      <species boundaryCondition="false" compartment="c" constant="false" hasOnlySubstanceUnits="false" id="M_C05400_c" name="Epimelibiose" fbc:charge="-3" />
      <species boundaryCondition="false" compartment="p" constant="false" hasOnlySubstanceUnits="false" id="M_C00988_p" name="2-Phosphoglycolate" fbc:charge="-1" />
      <species boundaryCondition="false" compartment="p" constant="false" hasOnlySubstanceUnits="false" id="M_C00160_p" name="Glycolate" fbc:charge="-1" />
      <species boundaryCondition="false" compartment="c" constant="false" hasOnlySubstanceUnits="false" id="M_C00163_c" name="Propanoate" fbc:charge="-1" />
      <species boundaryCondition="false" compartment="c" constant="false" hasOnlySubstanceUnits="false" id="M_C00164_c" name="Acetoacetate" fbc:charge="-5" />
      <species boundaryCondition="false" compartment="c" constant="false" hasOnlySubstanceUnits="false" id="M_C00356_c" name="(S)-3-Hydroxy-3-methylglutaryl-CoA" fbc:charge="-2" />
      <species boundaryCondition="false" compartment="c" constant="false" hasOnlySubstanceUnits="false" id="M_C01061_c" name="4-Fumarylacetoacetate" fbc:charge="-1" />
      <species boundaryCondition="false" compartment="c" constant="false" hasOnlySubstanceUnits="false" id="M_C05852_c" name="2-Hydroxyphenylacetate" fbc:charge="0" />
      <species boundaryCondition="false" compartment="c" constant="false" hasOnlySubstanceUnits="false" id="M_C00601_c" name="Phenylacetaldehyde" fbc:charge="-2" />
      <species boundaryCondition="false" compartment="c" constant="false" hasOnlySubstanceUnits="false" id="M_C00190_c" name="UDP-D-xylose" fbc:charge="-1" />
      <species boundaryCondition="false" compartment="x" constant="false" hasOnlySubstanceUnits="false" id="M_C00168_x" name="Hydroxypyruvate" fbc:charge="-1" />
      <species boundaryCondition="false" compartment="x" constant="false" hasOnlySubstanceUnits="false" id="M_C00258_x" name="D-Glycerate" fbc:charge="-2" />
      <species boundaryCondition="false" compartment="c" constant="false" hasOnlySubstanceUnits="false" id="M_C00169_c" name="Carbamoyl phosphate" fbc:charge="-1" />
      <species boundaryCondition="false" compartment="c" constant="false" hasOnlySubstanceUnits="false" id="M_C01563_c" name="Carbamate" fbc:charge="0" />
      <species boundaryCondition="false" compartment="m" constant="false" hasOnlySubstanceUnits="false" id="M_C00327_m" name="L-Citrulline" fbc:charge="1" />
      <species boundaryCondition="false" compartment="m" constant="false" hasOnlySubstanceUnits="false" id="M_C00077_m" name="L-Ornithine" fbc:charge="0" />
      <species boundaryCondition="false" compartment="p" constant="false" hasOnlySubstanceUnits="false" id="M_C00327_p" name="L-Citrulline" fbc:charge="-2" />
      <species boundaryCondition="false" compartment="p" constant="false" hasOnlySubstanceUnits="false" id="M_C00169_p" name="Carbamoyl phosphate" fbc:charge="1" />
      <species boundaryCondition="false" compartment="p" constant="false" hasOnlySubstanceUnits="false" id="M_C00077_p" name="L-Ornithine" fbc:charge="0" />
      <species boundaryCondition="false" compartment="c" constant="false" hasOnlySubstanceUnits="false" id="M_C00177_c" name="Cyanide" fbc:charge="0" />
      <species boundaryCondition="false" compartment="c" constant="false" hasOnlySubstanceUnits="false" id="M_C05712_c" name="Cyanohydrin" fbc:charge="0" />
      <species boundaryCondition="false" compartment="c" constant="false" hasOnlySubstanceUnits="false" id="M_C00178_c" name="Thymine" fbc:charge="0" />
      <species boundaryCondition="false" compartment="c" constant="false" hasOnlySubstanceUnits="false" id="M_C00906_c" name="5,6-Dihydrothymine" fbc:charge="0" />
      <species boundaryCondition="false" compartment="c" constant="false" hasOnlySubstanceUnits="false" id="M_C00310_c" name="D-Xylulose" fbc:charge="0" />
      <species boundaryCondition="false" compartment="c" constant="false" hasOnlySubstanceUnits="false" id="M_C00181_c" name="D-Xylose" fbc:charge="0" />
      <species boundaryCondition="false" compartment="c" constant="false" hasOnlySubstanceUnits="false" id="M_C01164_c" name="Cholesta-5,7-dien-3beta-ol" fbc:charge="0" />
      <species boundaryCondition="false" compartment="c" constant="false" hasOnlySubstanceUnits="false" id="M_C00187_c" name="Cholesterol" fbc:charge="0" />
      <species boundaryCondition="false" compartment="c" constant="false" hasOnlySubstanceUnits="false" id="M_C01802_c" name="Desmosterol" fbc:charge="-1" />
      <species boundaryCondition="false" compartment="c" constant="false" hasOnlySubstanceUnits="false" id="M_C00346_c" name="Ethanolamine phosphate" fbc:charge="1" />
      <species boundaryCondition="false" compartment="c" constant="false" hasOnlySubstanceUnits="false" id="M_C00189_c" name="Ethanolamine" fbc:charge="0" />
      <species boundaryCondition="false" compartment="c" constant="false" hasOnlySubstanceUnits="false" id="M_C01233_c" name="sn-glycero-3-Phosphoethanolamine" fbc:charge="-2" />
      <species boundaryCondition="false" compartment="c" constant="false" hasOnlySubstanceUnits="false" id="M_C02960_c" name="Ceramide 1-phosphate" fbc:charge="0" />
      <species boundaryCondition="false" compartment="c" constant="false" hasOnlySubstanceUnits="false" id="M_C00195_c" name="N-Acylsphingosine" fbc:charge="-3" />
      <species boundaryCondition="false" compartment="c" constant="false" hasOnlySubstanceUnits="false" id="M_C00197_c" name="3-Phospho-D-glycerate" fbc:charge="-3" />
      <species boundaryCondition="false" compartment="c" constant="false" hasOnlySubstanceUnits="false" id="M_C03232_c" name="3-Phosphonooxypyruvate" fbc:charge="-3" />
      <species boundaryCondition="false" compartment="p" constant="false" hasOnlySubstanceUnits="false" id="M_C00197_p" name="3-Phospho-D-glycerate" fbc:charge="-3" />
      <species boundaryCondition="false" compartment="p" constant="false" hasOnlySubstanceUnits="false" id="M_C00631_p" name="2-Phospho-D-glycerate" fbc:charge="-4" />
      <species boundaryCondition="false" compartment="c" constant="false" hasOnlySubstanceUnits="false" id="M_C01182_c" name="D-Ribulose 1,5-bisphosphate" fbc:charge="-4" />
      <species boundaryCondition="false" compartment="p" constant="false" hasOnlySubstanceUnits="false" id="M_C01182_p" name="D-Ribulose 1,5-bisphosphate" fbc:charge="-3" />
      <species boundaryCondition="false" compartment="p" constant="false" hasOnlySubstanceUnits="false" id="M_C00345_p" name="6-Phospho-D-gluconate" fbc:charge="-3" />
      <species boundaryCondition="false" compartment="p" constant="false" hasOnlySubstanceUnits="false" id="M_C00006_p" name="NADP+" fbc:charge="0" />
      <species boundaryCondition="false" compartment="p" constant="false" hasOnlySubstanceUnits="false" id="M_C00011_p" name="CO2" fbc:charge="-4" />
      <species boundaryCondition="false" compartment="p" constant="false" hasOnlySubstanceUnits="false" id="M_C00005_p" name="NADPH" fbc:charge="-2" />
      <species boundaryCondition="false" compartment="c" constant="false" hasOnlySubstanceUnits="false" id="M_C00231_c" name="D-Xylulose 5-phosphate" fbc:charge="-2" />
      <species boundaryCondition="false" compartment="p" constant="false" hasOnlySubstanceUnits="false" id="M_C00231_p" name="D-Xylulose 5-phosphate" fbc:charge="-2" />
      <species boundaryCondition="false" compartment="c" constant="false" hasOnlySubstanceUnits="false" id="M_C00360_c" name="dAMP" fbc:charge="-4" />
      <species boundaryCondition="false" compartment="c" constant="false" hasOnlySubstanceUnits="false" id="M_C00223_c" name="p-Coumaroyl-CoA" fbc:charge="0" />
      <species boundaryCondition="false" compartment="c" constant="false" hasOnlySubstanceUnits="false" id="M_C05608_c" name="4-Hydroxycinnamyl aldehyde" fbc:charge="0" />
      <species boundaryCondition="false" compartment="c" constant="false" hasOnlySubstanceUnits="false" id="M_C03939_c" name="Acetyl-[acyl-carrier protein]" fbc:charge="0" />
      <species boundaryCondition="false" compartment="c" constant="false" hasOnlySubstanceUnits="false" id="M_C00229_c" name="Acyl-carrier protein" fbc:charge="0" />
      <species boundaryCondition="false" compartment="p" constant="false" hasOnlySubstanceUnits="false" id="M_C03939_p" name="Acetyl-[acyl-carrier protein]" fbc:charge="0" />
      <species boundaryCondition="false" compartment="p" constant="false" hasOnlySubstanceUnits="false" id="M_C00229_p" name="Acyl-carrier protein" fbc:charge="-1" />
      <species boundaryCondition="false" compartment="c" constant="false" hasOnlySubstanceUnits="false" id="M_C01209_c" name="Malonyl-[acyl-carrier protein]" fbc:charge="-5" />
      <species boundaryCondition="false" compartment="c" constant="false" hasOnlySubstanceUnits="false" id="M_C00083_c" name="Malonyl-CoA" fbc:charge="-1" />
      <species boundaryCondition="false" compartment="p" constant="false" hasOnlySubstanceUnits="false" id="M_C01209_p" name="Malonyl-[acyl-carrier protein]" fbc:charge="-1" />
      <species boundaryCondition="false" compartment="c" constant="false" hasOnlySubstanceUnits="false" id="M_C02637_c" name="3-Dehydroshikimate" fbc:charge="-1" />
      <species boundaryCondition="false" compartment="c" constant="false" hasOnlySubstanceUnits="false" id="M_C00230_c" name="3,4-Dihydroxybenzoate" fbc:charge="-2" />
      <species boundaryCondition="false" compartment="c" constant="false" hasOnlySubstanceUnits="false" id="M_C05382_c" name="Sedoheptulose 7-phosphate" fbc:charge="-2" />
      <species boundaryCondition="false" compartment="p" constant="false" hasOnlySubstanceUnits="false" id="M_C05382_p" name="Sedoheptulose 7-phosphate" fbc:charge="-2" />
      <species boundaryCondition="false" compartment="c" constant="false" hasOnlySubstanceUnits="false" id="M_C05601_c" name="4-Hydroxy-2-oxo-heptanedioate" fbc:charge="-1" />
      <species boundaryCondition="false" compartment="c" constant="false" hasOnlySubstanceUnits="false" id="M_C00232_c" name="Succinate semialdehyde" fbc:charge="-2" />
      <species boundaryCondition="false" compartment="c" constant="false" hasOnlySubstanceUnits="false" id="M_C04236_c" name="(2S)-2-Isopropyl-3-oxosuccinate" fbc:charge="-3" />
      <species boundaryCondition="false" compartment="c" constant="false" hasOnlySubstanceUnits="false" id="M_C00341_c" name="Geranyl diphosphate" fbc:charge="-2" />
      <species boundaryCondition="false" compartment="c" constant="false" hasOnlySubstanceUnits="false" id="M_C00239_c" name="dCMP" fbc:charge="-2" />
      <species boundaryCondition="false" compartment="c" constant="false" hasOnlySubstanceUnits="false" id="M_C00365_c" name="dUMP" fbc:charge="0" />
      <species boundaryCondition="false" compartment="c" constant="false" hasOnlySubstanceUnits="false" id="M_C00881_c" name="Deoxycytidine" fbc:charge="-3" />
      <species boundaryCondition="false" compartment="c" constant="false" hasOnlySubstanceUnits="false" id="M_C00705_c" name="dCDP" fbc:charge="-1" />
      <species boundaryCondition="false" compartment="c" constant="false" hasOnlySubstanceUnits="false" id="M_C00506_c" name="L-Cysteate" fbc:charge="0" />
      <species boundaryCondition="false" compartment="c" constant="false" hasOnlySubstanceUnits="false" id="M_C00245_c" name="Taurine" fbc:charge="-1" />
      <species boundaryCondition="false" compartment="c" constant="false" hasOnlySubstanceUnits="false" id="M_C03193_c" name="(5-L-Glutamyl)-peptide" fbc:charge="0" />
      <species boundaryCondition="false" compartment="c" constant="false" hasOnlySubstanceUnits="false" id="M_C00012_c" name="Peptide" fbc:charge="-1" />
      <species boundaryCondition="false" compartment="c" constant="false" hasOnlySubstanceUnits="false" id="M_C05844_c" name="5-L-Glutamyl-taurine" fbc:charge="0" />
      <species boundaryCondition="false" compartment="c" constant="false" hasOnlySubstanceUnits="false" id="M_C00579_c" name="Dihydrolipoamide" fbc:charge="0" />
      <species boundaryCondition="false" compartment="c" constant="false" hasOnlySubstanceUnits="false" id="M_C00248_c" name="Lipoamide" fbc:charge="0" />
      <species boundaryCondition="false" compartment="c" constant="false" hasOnlySubstanceUnits="false" id="M_C15977_c" name="[Dihydrolipoyllysine-residue (2-methylpropanoyl)transferase]" fbc:charge="0" />
      <species boundaryCondition="false" compartment="c" constant="false" hasOnlySubstanceUnits="false" id="M_C15972_c" name="Enzyme N6-(lipoyl)lysine" fbc:charge="0" />
      <species boundaryCondition="false" compartment="c" constant="false" hasOnlySubstanceUnits="false" id="M_C15975_c" name="[Dihydrolipoyllysine-residue (2-methylpropanoyl)transferase]" fbc:charge="-1" />
      <species boundaryCondition="false" compartment="c" constant="false" hasOnlySubstanceUnits="false" id="M_C00249_c" name="Hexadecanoic acid" fbc:charge="0" />
      <species boundaryCondition="false" compartment="c" constant="false" hasOnlySubstanceUnits="false" id="M_C05764_c" name="Hexadecanoyl-[acp]" fbc:charge="-1" />
      <species boundaryCondition="false" compartment="p" constant="false" hasOnlySubstanceUnits="false" id="M_C00249_p" name="Hexadecanoic acid" fbc:charge="0" />
      <species boundaryCondition="false" compartment="p" constant="false" hasOnlySubstanceUnits="false" id="M_C05764_p" name="Hexadecanoyl-[acp]" fbc:charge="-4" />
      <species boundaryCondition="false" compartment="c" constant="false" hasOnlySubstanceUnits="false" id="M_C01269_c" name="5-O-(1-Carboxyvinyl)-3-phosphoshikimate" fbc:charge="-2" />
      <species boundaryCondition="false" compartment="c" constant="false" hasOnlySubstanceUnits="false" id="M_C00251_c" name="Chorismate" fbc:charge="-2" />
      <species boundaryCondition="false" compartment="c" constant="false" hasOnlySubstanceUnits="false" id="M_C00254_c" name="Prephenate" fbc:charge="-1" />
      <species boundaryCondition="false" compartment="c" constant="false" hasOnlySubstanceUnits="false" id="M_C11355_c" name="4-Amino-4-deoxychorismate" fbc:charge="-2" />
      <species boundaryCondition="false" compartment="c" constant="false" hasOnlySubstanceUnits="false" id="M_C00885_c" name="Isochorismate" fbc:charge="-1" />
      <species boundaryCondition="false" compartment="c" constant="false" hasOnlySubstanceUnits="false" id="M_C00253_c" name="Nicotinate" fbc:charge="-2" />
      <species boundaryCondition="false" compartment="c" constant="false" hasOnlySubstanceUnits="false" id="M_C01185_c" name="Nicotinate D-ribonucleotide" fbc:charge="-1" />
      <species boundaryCondition="false" compartment="c" constant="false" hasOnlySubstanceUnits="false" id="M_C03451_c" name="(R)-S-Lactoylglutathione" fbc:charge="-1" />
      <species boundaryCondition="false" compartment="c" constant="false" hasOnlySubstanceUnits="false" id="M_C00256_c" name="(R)-Lactate" fbc:charge="-3" />
      <species boundaryCondition="false" compartment="c" constant="false" hasOnlySubstanceUnits="false" id="M_C00345_c" name="6-Phospho-D-gluconate" fbc:charge="-1" />
      <species boundaryCondition="false" compartment="c" constant="false" hasOnlySubstanceUnits="false" id="M_C00257_c" name="D-Gluconic acid" fbc:charge="-1" />
      <species boundaryCondition="false" compartment="c" constant="false" hasOnlySubstanceUnits="false" id="M_C00258_c" name="D-Glycerate" fbc:charge="0" />
      <species boundaryCondition="false" compartment="c" constant="false" hasOnlySubstanceUnits="false" id="M_C00577_c" name="D-Glyceraldehyde" fbc:charge="0" />
      <species boundaryCondition="false" compartment="c" constant="false" hasOnlySubstanceUnits="false" id="M_C00261_c" name="Benzaldehyde" fbc:charge="0" />
      <species boundaryCondition="false" compartment="c" constant="false" hasOnlySubstanceUnits="false" id="M_C00561_c" name="Mandelonitrile" fbc:charge="-2" />
      <species boundaryCondition="false" compartment="c" constant="false" hasOnlySubstanceUnits="false" id="M_C01102_c" name="O-Phospho-L-homoserine" fbc:charge="0" />
      <species boundaryCondition="false" compartment="c" constant="false" hasOnlySubstanceUnits="false" id="M_C00263_c" name="L-Homoserine" fbc:charge="-5" />
      <species boundaryCondition="false" compartment="c" constant="false" hasOnlySubstanceUnits="false" id="M_C00091_c" name="Succinyl-CoA" fbc:charge="-1" />
      <species boundaryCondition="false" compartment="c" constant="false" hasOnlySubstanceUnits="false" id="M_C01118_c" name="O-Succinyl-L-homoserine" fbc:charge="-2" />
      <species boundaryCondition="false" compartment="c" constant="false" hasOnlySubstanceUnits="false" id="M_C00416_c" name="Phosphatidate" fbc:charge="-2" />
      <species boundaryCondition="false" compartment="c" constant="false" hasOnlySubstanceUnits="false" id="M_C00269_c" name="CDP-diacylglycerol" fbc:charge="-3" />
      <species boundaryCondition="false" compartment="c" constant="false" hasOnlySubstanceUnits="false" id="M_C04691_c" name="2-Dehydro-3-deoxy-D-arabino-heptonate 7-phosphate" fbc:charge="-2" />
      <species boundaryCondition="false" compartment="c" constant="false" hasOnlySubstanceUnits="false" id="M_C00279_c" name="D-Erythrose 4-phosphate" fbc:charge="-2" />
      <species boundaryCondition="false" compartment="p" constant="false" hasOnlySubstanceUnits="false" id="M_C00279_p" name="D-Erythrose 4-phosphate" fbc:charge="-2" />
      <species boundaryCondition="false" compartment="p" constant="false" hasOnlySubstanceUnits="false" id="M_C05345_p" name="beta-D-Fructose 6-phosphate" fbc:charge="-4" />
      <species boundaryCondition="false" compartment="p" constant="false" hasOnlySubstanceUnits="false" id="M_C00447_p" name="Sedoheptulose 1,7-bisphosphate" fbc:charge="-3" />
      <species boundaryCondition="false" compartment="c" constant="false" hasOnlySubstanceUnits="false" id="M_C00361_c" name="dGDP" fbc:charge="-4" />
      <species boundaryCondition="false" compartment="c" constant="false" hasOnlySubstanceUnits="false" id="M_C00286_c" name="dGTP" fbc:charge="-2" />
      <species boundaryCondition="false" compartment="c" constant="false" hasOnlySubstanceUnits="false" id="M_C00620_c" name="alpha-D-Ribose 1-phosphate" fbc:charge="-1" />
      <species boundaryCondition="false" compartment="c" constant="false" hasOnlySubstanceUnits="false" id="M_C00295_c" name="Orotate" fbc:charge="-1" />
      <species boundaryCondition="false" compartment="c" constant="false" hasOnlySubstanceUnits="false" id="M_C00337_c" name="(S)-Dihydroorotate" fbc:charge="0" />
      <species boundaryCondition="false" compartment="c" constant="false" hasOnlySubstanceUnits="false" id="M_C00299_c" name="Uridine" fbc:charge="0" />
      <species boundaryCondition="false" compartment="c" constant="false" hasOnlySubstanceUnits="false" id="M_C00475_c" name="Cytidine" fbc:charge="-2" />
      <species boundaryCondition="false" compartment="c" constant="false" hasOnlySubstanceUnits="false" id="M_C00627_c" name="Pyridoxine phosphate" fbc:charge="0" />
      <species boundaryCondition="false" compartment="c" constant="false" hasOnlySubstanceUnits="false" id="M_C00314_c" name="Pyridoxine" fbc:charge="3" />
      <species boundaryCondition="false" compartment="c" constant="false" hasOnlySubstanceUnits="false" id="M_C00315_c" name="Spermidine" fbc:charge="-2" />
      <species boundaryCondition="false" compartment="c" constant="false" hasOnlySubstanceUnits="false" id="M_C00322_c" name="2-Oxoadipate" fbc:charge="-5" />
      <species boundaryCondition="false" compartment="c" constant="false" hasOnlySubstanceUnits="false" id="M_C00527_c" name="Glutaryl-CoA" fbc:charge="-1" />
      <species boundaryCondition="false" compartment="c" constant="false" hasOnlySubstanceUnits="false" id="M_C06157_c" name="[Dihydrolipoyllysine-residue succinyltransferase]" fbc:charge="-4" />
      <species boundaryCondition="false" compartment="c" constant="false" hasOnlySubstanceUnits="false" id="M_C00323_c" name="Caffeoyl-CoA" fbc:charge="0" />
      <species boundaryCondition="false" compartment="c" constant="false" hasOnlySubstanceUnits="false" id="M_C10945_c" name="Caffeic aldehyde" fbc:charge="-4" />
      <species boundaryCondition="false" compartment="c" constant="false" hasOnlySubstanceUnits="false" id="M_C00406_c" name="Feruloyl-CoA" fbc:charge="0" />
      <species boundaryCondition="false" compartment="c" constant="false" hasOnlySubstanceUnits="false" id="M_C00327_c" name="L-Citrulline" fbc:charge="-1" />
      <species boundaryCondition="false" compartment="c" constant="false" hasOnlySubstanceUnits="false" id="M_C00352_c" name="D-Glucosamine 6-phosphate" fbc:charge="1" />
      <species boundaryCondition="false" compartment="c" constant="false" hasOnlySubstanceUnits="false" id="M_C00329_c" name="D-Glucosamine" fbc:charge="0" />
      <species boundaryCondition="false" compartment="c" constant="false" hasOnlySubstanceUnits="false" id="M_C00242_c" name="Guanine" fbc:charge="-2" />
      <species boundaryCondition="false" compartment="c" constant="false" hasOnlySubstanceUnits="false" id="M_C00672_c" name="2-Deoxy-D-ribose 1-phosphate" fbc:charge="0" />
      <species boundaryCondition="false" compartment="c" constant="false" hasOnlySubstanceUnits="false" id="M_C00330_c" name="Deoxyguanosine" fbc:charge="-4" />
      <species boundaryCondition="false" compartment="x" constant="false" hasOnlySubstanceUnits="false" id="M_C01144_x" name="(S)-3-Hydroxybutanoyl-CoA" fbc:charge="-4" />
      <species boundaryCondition="false" compartment="c" constant="false" hasOnlySubstanceUnits="false" id="M_C01144_c" name="(S)-3-Hydroxybutanoyl-CoA" fbc:charge="0" />
      <species boundaryCondition="false" compartment="c" constant="false" hasOnlySubstanceUnits="false" id="M_C02462_c" name="Sabinene hydrate" fbc:charge="0" />
      <species boundaryCondition="false" compartment="c" constant="false" hasOnlySubstanceUnits="false" id="M_C06074_c" name="Myrcene" fbc:charge="0" />
      <species boundaryCondition="false" compartment="c" constant="false" hasOnlySubstanceUnits="false" id="M_C06075_c" name="Terpinolene" fbc:charge="0" />
      <species boundaryCondition="false" compartment="c" constant="false" hasOnlySubstanceUnits="false" id="M_C06076_c" name="Comphene" fbc:charge="0" />
      <species boundaryCondition="false" compartment="c" constant="false" hasOnlySubstanceUnits="false" id="M_C00343_c" name="Thioredoxin disulfide" fbc:charge="0" />
      <species boundaryCondition="false" compartment="c" constant="false" hasOnlySubstanceUnits="false" id="M_C00342_c" name="Thioredoxin" fbc:charge="-3" />
      <species boundaryCondition="false" compartment="c" constant="false" hasOnlySubstanceUnits="false" id="M_C01346_c" name="dUDP" fbc:charge="-4" />
      <species boundaryCondition="false" compartment="c" constant="false" hasOnlySubstanceUnits="false" id="M_C00054_c" name="Adenosine 3',5'-bisphosphate" fbc:charge="-4" />
      <species boundaryCondition="false" compartment="c" constant="false" hasOnlySubstanceUnits="false" id="M_C00053_c" name="3'-Phosphoadenylyl sulfate" fbc:charge="0" />
      <species boundaryCondition="false" compartment="c" constant="false" hasOnlySubstanceUnits="false" id="M_C01077_c" name="O-Acetyl-L-homoserine" fbc:charge="-1" />
      <species boundaryCondition="false" compartment="c" constant="false" hasOnlySubstanceUnits="false" id="M_C00320_c" name="Thiosulfate" fbc:charge="-1" />
      <species boundaryCondition="false" compartment="c" constant="false" hasOnlySubstanceUnits="false" id="M_C00344_c" name="Phosphatidylglycerol" fbc:charge="-3" />
      <species boundaryCondition="false" compartment="c" constant="false" hasOnlySubstanceUnits="false" id="M_C03892_c" name="Phosphatidylglycerophosphate" fbc:charge="-2" />
      <species boundaryCondition="false" compartment="c" constant="false" hasOnlySubstanceUnits="false" id="M_C01236_c" name="D-Glucono-1,5-lactone 6-phosphate" fbc:charge="-2" />
      <species boundaryCondition="false" compartment="p" constant="false" hasOnlySubstanceUnits="false" id="M_C01236_p" name="D-Glucono-1,5-lactone 6-phosphate" fbc:charge="-1" />
      <species boundaryCondition="false" compartment="c" constant="false" hasOnlySubstanceUnits="false" id="M_C01210_c" name="N-Methylethanolamine phosphate" fbc:charge="-1" />
      <species boundaryCondition="false" compartment="c" constant="false" hasOnlySubstanceUnits="false" id="M_C00570_c" name="CDP-ethanolamine" fbc:charge="0" />
      <species boundaryCondition="false" compartment="c" constant="false" hasOnlySubstanceUnits="false" id="M_C00350_c" name="Phosphatidylethanolamine" fbc:charge="-2" />
      <species boundaryCondition="false" compartment="c" constant="false" hasOnlySubstanceUnits="false" id="M_C02737_c" name="Phosphatidylserine" fbc:charge="-2" />
      <species boundaryCondition="false" compartment="c" constant="false" hasOnlySubstanceUnits="false" id="M_C00055_c" name="CMP" fbc:charge="0" />
      <species boundaryCondition="false" compartment="c" constant="false" hasOnlySubstanceUnits="false" id="M_C00641_c" name="1,2-Diacyl-sn-glycerol" fbc:charge="-2" />
      <species boundaryCondition="false" compartment="c" constant="false" hasOnlySubstanceUnits="false" id="M_C00357_c" name="N-Acetyl-D-glucosamine 6-phosphate" fbc:charge="-3" />
      <species boundaryCondition="false" compartment="c" constant="false" hasOnlySubstanceUnits="false" id="M_C00353_c" name="Geranylgeranyl diphosphate" fbc:charge="-3" />
      <species boundaryCondition="false" compartment="c" constant="false" hasOnlySubstanceUnits="false" id="M_C05427_c" name="Phytyl diphosphate" fbc:charge="-3" />
      <species boundaryCondition="false" compartment="c" constant="false" hasOnlySubstanceUnits="false" id="M_C03427_c" name="Prephytoene diphosphate" fbc:charge="-3" />
      <species boundaryCondition="false" compartment="c" constant="false" hasOnlySubstanceUnits="false" id="M_C06089_c" name="ent-Copalyl diphosphate" fbc:charge="-4" />
      <species boundaryCondition="false" compartment="c" constant="false" hasOnlySubstanceUnits="false" id="M_C05378_c" name="beta-D-Fructose 1,6-bisphosphate" fbc:charge="0" />
      <species boundaryCondition="false" compartment="c" constant="false" hasOnlySubstanceUnits="false" id="M_C00355_c" name="3,4-Dihydroxy-L-phenylalanine" fbc:charge="1" />
      <species boundaryCondition="false" compartment="c" constant="false" hasOnlySubstanceUnits="false" id="M_C03758_c" name="Dopamine" fbc:charge="0" />
      <species boundaryCondition="false" compartment="c" constant="false" hasOnlySubstanceUnits="false" id="M_C00559_c" name="Deoxyadenosine" fbc:charge="-2" />
      <species boundaryCondition="false" compartment="c" constant="false" hasOnlySubstanceUnits="false" id="M_C00362_c" name="dGMP" fbc:charge="-2" />
      <species boundaryCondition="false" compartment="c" constant="false" hasOnlySubstanceUnits="false" id="M_C00364_c" name="dTMP" fbc:charge="-3" />
      <species boundaryCondition="false" compartment="c" constant="false" hasOnlySubstanceUnits="false" id="M_C00363_c" name="dTDP" fbc:charge="-4" />
      <species boundaryCondition="false" compartment="c" constant="false" hasOnlySubstanceUnits="false" id="M_C00459_c" name="dTTP" fbc:charge="0" />
      <species boundaryCondition="false" compartment="c" constant="false" hasOnlySubstanceUnits="false" id="M_C00366_c" name="Urate" fbc:charge="0" />
      <species boundaryCondition="false" compartment="c" constant="false" hasOnlySubstanceUnits="false" id="M_C00385_c" name="Xanthine" fbc:charge="0" />
      <species boundaryCondition="false" compartment="c" constant="false" hasOnlySubstanceUnits="false" id="M_C11821_c" name="5-Hydroxyisourate" fbc:charge="0" />
      <species boundaryCondition="false" compartment="p" constant="false" hasOnlySubstanceUnits="false" id="M_C00718_p" name="Amylose" fbc:charge="0" />
      <species boundaryCondition="false" compartment="p" constant="false" hasOnlySubstanceUnits="false" id="M_C00369_p" name="Starch" fbc:charge="0" />
      <species boundaryCondition="false" compartment="c" constant="false" hasOnlySubstanceUnits="false" id="M_C05130_c" name="Imidazole-4-acetaldehyde" fbc:charge="-1" />
      <species boundaryCondition="false" compartment="c" constant="false" hasOnlySubstanceUnits="false" id="M_C04443_c" name="3',4',5,7-Tetrahydroxy-3-methoxyflavone" fbc:charge="-1" />
      <species boundaryCondition="false" compartment="c" constant="false" hasOnlySubstanceUnits="false" id="M_C00389_c" name="Quercetin" fbc:charge="-1" />
      <species boundaryCondition="false" compartment="c" constant="false" hasOnlySubstanceUnits="false" id="M_C05623_c" name="Quercetin 3-O-glucoside" fbc:charge="0" />
      <species boundaryCondition="false" compartment="c" constant="false" hasOnlySubstanceUnits="false" id="M_C00637_c" name="Indole-3-acetaldehyde" fbc:charge="1" />
      <species boundaryCondition="false" compartment="c" constant="false" hasOnlySubstanceUnits="false" id="M_C00398_c" name="Tryptamine" fbc:charge="0" />
      <species boundaryCondition="false" compartment="c" constant="false" hasOnlySubstanceUnits="false" id="M_C05805_c" name="2-Hexaprenyl-3-methyl-5-hydroxy-6-methoxy-1,4-benzoquinone" fbc:charge="0" />
      <species boundaryCondition="false" compartment="c" constant="false" hasOnlySubstanceUnits="false" id="M_C17568_c" name="Ubiquinone-6" fbc:charge="0" />
      <species boundaryCondition="false" compartment="c" constant="false" hasOnlySubstanceUnits="false" id="M_C02666_c" name="Coniferyl aldehyde" fbc:charge="-1" />
      <species boundaryCondition="false" compartment="c" constant="false" hasOnlySubstanceUnits="false" id="M_C01494_c" name="Ferulate" fbc:charge="-1" />
      <species boundaryCondition="false" compartment="c" constant="false" hasOnlySubstanceUnits="false" id="M_C00671_c" name="(S)-3-Methyl-2-oxopentanoic acid" fbc:charge="0" />
      <species boundaryCondition="false" compartment="c" constant="false" hasOnlySubstanceUnits="false" id="M_C00407_c" name="L-Isoleucine" fbc:charge="-4" />
      <species boundaryCondition="false" compartment="c" constant="false" hasOnlySubstanceUnits="false" id="M_C00411_c" name="Sinapoyl-CoA" fbc:charge="0" />
      <species boundaryCondition="false" compartment="c" constant="false" hasOnlySubstanceUnits="false" id="M_C05610_c" name="Sinapoyl aldehyde" fbc:charge="-1" />
      <species boundaryCondition="false" compartment="c" constant="false" hasOnlySubstanceUnits="false" id="M_C00482_c" name="Sinapate" fbc:charge="-1" />
      <species boundaryCondition="false" compartment="c" constant="false" hasOnlySubstanceUnits="false" id="M_C00921_c" name="Dihydropteroate" fbc:charge="-2" />
      <species boundaryCondition="false" compartment="c" constant="false" hasOnlySubstanceUnits="false" id="M_C00681_c" name="1-Acyl-sn-glycerol 3-phosphate" fbc:charge="-4" />
      <species boundaryCondition="false" compartment="c" constant="false" hasOnlySubstanceUnits="false" id="M_C00540_c" name="Cinnamoyl-CoA" fbc:charge="-1" />
      <species boundaryCondition="false" compartment="c" constant="false" hasOnlySubstanceUnits="false" id="M_C03979_c" name="2-Dehydro-3-deoxy-L-rhamnonate" fbc:charge="0" />
      <species boundaryCondition="false" compartment="c" constant="false" hasOnlySubstanceUnits="false" id="M_C00424_c" name="(S)-Lactaldehyde" fbc:charge="0" />
      <species boundaryCondition="false" compartment="c" constant="false" hasOnlySubstanceUnits="false" id="M_C03741_c" name="(S)-4-Amino-5-oxopentanoate" fbc:charge="0" />
      <species boundaryCondition="false" compartment="c" constant="false" hasOnlySubstanceUnits="false" id="M_C00430_c" name="5-Aminolevulinate" fbc:charge="-1" />
      <species boundaryCondition="false" compartment="c" constant="false" hasOnlySubstanceUnits="false" id="M_C01250_c" name="N-Acetyl-L-glutamate 5-semialdehyde" fbc:charge="0" />
      <species boundaryCondition="false" compartment="c" constant="false" hasOnlySubstanceUnits="false" id="M_C00441_c" name="L-Aspartate 4-semialdehyde" fbc:charge="-2" />
      <species boundaryCondition="false" compartment="c" constant="false" hasOnlySubstanceUnits="false" id="M_C03340_c" name="L-2,3-Dihydrodipicolinate" fbc:charge="0" />
      <species boundaryCondition="false" compartment="c" constant="false" hasOnlySubstanceUnits="false" id="M_C00380_c" name="Cytosine" fbc:charge="-2" />
      <species boundaryCondition="false" compartment="c" constant="false" hasOnlySubstanceUnits="false" id="M_C03479_c" name="5-Formyltetrahydrofolate" fbc:charge="1" />
      <species boundaryCondition="false" compartment="c" constant="false" hasOnlySubstanceUnits="false" id="M_C03150_c" name="N-Ribosylnicotinamide" fbc:charge="-4" />
      <species boundaryCondition="false" compartment="c" constant="false" hasOnlySubstanceUnits="false" id="M_C00458_c" name="dCTP" fbc:charge="-4" />
      <species boundaryCondition="false" compartment="c" constant="false" hasOnlySubstanceUnits="false" id="M_C00460_c" name="dUTP" fbc:charge="0" />
      <species boundaryCondition="false" compartment="c" constant="false" hasOnlySubstanceUnits="false" id="M_C00463_c" name="Indole" fbc:charge="-2" />
      <species boundaryCondition="false" compartment="c" constant="false" hasOnlySubstanceUnits="false" id="M_C03506_c" name="Indoleglycerol phosphate" fbc:charge="-1" />
      <species boundaryCondition="false" compartment="c" constant="false" hasOnlySubstanceUnits="false" id="M_C05619_c" name="5-Hydroxyferulate" fbc:charge="0" />
      <species boundaryCondition="false" compartment="c" constant="false" hasOnlySubstanceUnits="false" id="M_C01175_c" name="1-O-Sinapoyl-beta-D-glucose" fbc:charge="0" />
      <species boundaryCondition="false" compartment="c" constant="false" hasOnlySubstanceUnits="false" id="M_C03765_c" name="4-Hydroxyphenylacetaldehyde" fbc:charge="0" />
      <species boundaryCondition="false" compartment="c" constant="false" hasOnlySubstanceUnits="false" id="M_C00491_c" name="L-Cystine" fbc:charge="0" />
      <species boundaryCondition="false" compartment="c" constant="false" hasOnlySubstanceUnits="false" id="M_C01962_c" name="Thiocysteine" fbc:charge="0" />
      <species boundaryCondition="false" compartment="c" constant="false" hasOnlySubstanceUnits="false" id="M_C01235_c" name="alpha-D-Galactosyl-(1-&gt;3)-1D-myo-inositol" fbc:charge="-3" />
      <species boundaryCondition="false" compartment="c" constant="false" hasOnlySubstanceUnits="false" id="M_C03175_c" name="Shikimate 3-phosphate" fbc:charge="-1" />
      <species boundaryCondition="false" compartment="c" constant="false" hasOnlySubstanceUnits="false" id="M_C00493_c" name="Shikimate" fbc:charge="-1" />
      <species boundaryCondition="false" compartment="c" constant="false" hasOnlySubstanceUnits="false" id="M_C00499_c" name="Allantoate" fbc:charge="-1" />
      <species boundaryCondition="false" compartment="c" constant="false" hasOnlySubstanceUnits="false" id="M_C02350_c" name="(S)(+)-Allantoin" fbc:charge="-2" />
      <species boundaryCondition="false" compartment="c" constant="false" hasOnlySubstanceUnits="false" id="M_C05528_c" name="3-Sulfopyruvate" fbc:charge="0" />
      <species boundaryCondition="false" compartment="c" constant="false" hasOnlySubstanceUnits="false" id="M_C06561_c" name="Naringenin chalcone" fbc:charge="0" />
      <species boundaryCondition="false" compartment="c" constant="false" hasOnlySubstanceUnits="false" id="M_C00509_c" name="Naringenin" fbc:charge="-1" />
      <species boundaryCondition="false" compartment="c" constant="false" hasOnlySubstanceUnits="false" id="M_C01120_c" name="Sphinganine 1-phosphate" fbc:charge="0" />
      <species boundaryCondition="false" compartment="c" constant="false" hasOnlySubstanceUnits="false" id="M_C00517_c" name="Hexadecanal" fbc:charge="-1" />
      <species boundaryCondition="false" compartment="c" constant="false" hasOnlySubstanceUnits="false" id="M_C00606_c" name="3-Sulfino-L-alanine" fbc:charge="0" />
      <species boundaryCondition="false" compartment="c" constant="false" hasOnlySubstanceUnits="false" id="M_C00519_c" name="Hypotaurine" fbc:charge="-1" />
      <species boundaryCondition="false" compartment="c" constant="false" hasOnlySubstanceUnits="false" id="M_C00864_c" name="Pantothenate" fbc:charge="0" />
      <species boundaryCondition="false" compartment="c" constant="false" hasOnlySubstanceUnits="false" id="M_C00522_c" name="(R)-Pantoate" fbc:charge="0" />
      <species boundaryCondition="false" compartment="c" constant="false" hasOnlySubstanceUnits="false" id="M_C00526_c" name="Deoxyuridine" fbc:charge="-1" />
      <species boundaryCondition="false" compartment="c" constant="false" hasOnlySubstanceUnits="false" id="M_C00647_c" name="Pyridoxamine phosphate" fbc:charge="1" />
      <species boundaryCondition="false" compartment="c" constant="false" hasOnlySubstanceUnits="false" id="M_C00534_c" name="Pyridoxamine" fbc:charge="0" />
      <species boundaryCondition="false" compartment="c" constant="false" hasOnlySubstanceUnits="false" id="M_C00903_c" name="Cinnamaldehyde" fbc:charge="-2" />
      <species boundaryCondition="false" compartment="c" constant="false" hasOnlySubstanceUnits="false" id="M_C01036_c" name="4-Maleylacetoacetate" fbc:charge="-1" />
      <species boundaryCondition="false" compartment="c" constant="false" hasOnlySubstanceUnits="false" id="M_C00544_c" name="Homogentisate" fbc:charge="1" />
      <species boundaryCondition="false" compartment="c" constant="false" hasOnlySubstanceUnits="false" id="M_C01888_c" name="Aminoacetone" fbc:charge="0" />
      <species boundaryCondition="false" compartment="c" constant="false" hasOnlySubstanceUnits="false" id="M_C00546_c" name="Methylglyoxal" fbc:charge="0" />
      <species boundaryCondition="false" compartment="c" constant="false" hasOnlySubstanceUnits="false" id="M_C05512_c" name="Deoxyinosine" fbc:charge="0" />
      <species boundaryCondition="false" compartment="c" constant="false" hasOnlySubstanceUnits="false" id="M_C00719_c" name="Betaine" fbc:charge="1" />
      <species boundaryCondition="false" compartment="c" constant="false" hasOnlySubstanceUnits="false" id="M_C00576_c" name="Betaine aldehyde" fbc:charge="-2" />
      <species boundaryCondition="false" compartment="c" constant="false" hasOnlySubstanceUnits="false" id="M_C00111_c" name="Glycerone phosphate" fbc:charge="-2" />
      <species boundaryCondition="false" compartment="c" constant="false" hasOnlySubstanceUnits="false" id="M_C01094_c" name="D-Fructose 1-phosphate" fbc:charge="0" />
      <species boundaryCondition="false" compartment="c" constant="false" hasOnlySubstanceUnits="false" id="M_C16255_c" name="[Dihydrolipoyllysine-residue acetyltransferase]" fbc:charge="0" />
      <species boundaryCondition="false" compartment="c" constant="false" hasOnlySubstanceUnits="false" id="M_C15973_c" name="Enzyme N6-(dihydrolipoyl)lysine" fbc:charge="-2" />
      <species boundaryCondition="false" compartment="c" constant="false" hasOnlySubstanceUnits="false" id="M_C01167_c" name="Protein tyrosine phosphate" fbc:charge="0" />
      <species boundaryCondition="false" compartment="c" constant="false" hasOnlySubstanceUnits="false" id="M_C00585_c" name="Protein tyrosine" fbc:charge="0" />
      <species boundaryCondition="false" compartment="c" constant="false" hasOnlySubstanceUnits="false" id="M_C00590_c" name="Coniferyl alcohol" fbc:charge="0" />
      <species boundaryCondition="false" compartment="c" constant="false" hasOnlySubstanceUnits="false" id="M_C00761_c" name="Coniferin" fbc:charge="-2" />
      <species boundaryCondition="false" compartment="c" constant="false" hasOnlySubstanceUnits="false" id="M_C05527_c" name="3-Sulfinylpyruvate" fbc:charge="-4" />
      <species boundaryCondition="false" compartment="c" constant="false" hasOnlySubstanceUnits="false" id="M_C00630_c" name="2-Methylpropanoyl-CoA" fbc:charge="-1" />
      <species boundaryCondition="false" compartment="c" constant="false" hasOnlySubstanceUnits="false" id="M_C00632_c" name="3-Hydroxyanthranilate" fbc:charge="0" />
      <species boundaryCondition="false" compartment="c" constant="false" hasOnlySubstanceUnits="false" id="M_C01987_c" name="2-Aminophenol" fbc:charge="0" />
      <species boundaryCondition="false" compartment="c" constant="false" hasOnlySubstanceUnits="false" id="M_C00633_c" name="4-Hydroxybenzaldehyde" fbc:charge="0" />
      <species boundaryCondition="false" compartment="c" constant="false" hasOnlySubstanceUnits="false" id="M_C03742_c" name="(S)-4-Hydroxymandelonitrile" fbc:charge="0" />
      <species boundaryCondition="false" compartment="c" constant="false" hasOnlySubstanceUnits="false" id="M_C03692_c" name="1,2-Diacyl-3-beta-D-galactosyl-sn-glycerol" fbc:charge="-1" />
      <species boundaryCondition="false" compartment="c" constant="false" hasOnlySubstanceUnits="false" id="M_C00642_c" name="4-Hydroxyphenylacetate" fbc:charge="-4" />
      <species boundaryCondition="false" compartment="c" constant="false" hasOnlySubstanceUnits="false" id="M_C05338_c" name="4-Hydroxyphenylacetyl-CoA" fbc:charge="0" />
      <species boundaryCondition="false" compartment="c" constant="false" hasOnlySubstanceUnits="false" id="M_C00643_c" name="5-Hydroxy-L-tryptophan" fbc:charge="1" />
      <species boundaryCondition="false" compartment="c" constant="false" hasOnlySubstanceUnits="false" id="M_C00780_c" name="Serotonin" fbc:charge="-4" />
      <species boundaryCondition="false" compartment="c" constant="false" hasOnlySubstanceUnits="false" id="M_C00700_c" name="XTP" fbc:charge="-2" />
      <species boundaryCondition="false" compartment="c" constant="false" hasOnlySubstanceUnits="false" id="M_C04421_c" name="N-Succinyl-LL-2,6-diaminoheptanedioate" fbc:charge="0" />
      <species boundaryCondition="false" compartment="c" constant="false" hasOnlySubstanceUnits="false" id="M_C00666_c" name="LL-2,6-Diaminoheptanedioate" fbc:charge="-2" />
      <species boundaryCondition="false" compartment="c" constant="false" hasOnlySubstanceUnits="false" id="M_C01172_c" name="beta-D-Glucose 6-phosphate" fbc:charge="-2" />
      <species boundaryCondition="false" compartment="p" constant="false" hasOnlySubstanceUnits="false" id="M_C01172_p" name="beta-D-Glucose 6-phosphate" fbc:charge="-2" />
      <species boundaryCondition="false" compartment="c" constant="false" hasOnlySubstanceUnits="false" id="M_C00689_c" name="alpha,alpha'-Trehalose 6-phosphate" fbc:charge="-2" />
      <species boundaryCondition="false" compartment="c" constant="false" hasOnlySubstanceUnits="false" id="M_C00673_c" name="2-Deoxy-D-ribose 5-phosphate" fbc:charge="0" />
      <species boundaryCondition="false" compartment="c" constant="false" hasOnlySubstanceUnits="false" id="M_C01801_c" name="Deoxyribose" fbc:charge="-2" />
      <species boundaryCondition="false" compartment="c" constant="false" hasOnlySubstanceUnits="false" id="M_C03372_c" name="Acylglycerone phosphate" fbc:charge="-4" />
      <species boundaryCondition="false" compartment="c" constant="false" hasOnlySubstanceUnits="false" id="M_C04392_c" name="P1,P4-Bis(5'-xanthosyl) tetraphosphate" fbc:charge="0" />
      <species boundaryCondition="false" compartment="c" constant="false" hasOnlySubstanceUnits="false" id="M_C01450_c" name="Ketone" fbc:charge="1" />
      <species boundaryCondition="false" compartment="c" constant="false" hasOnlySubstanceUnits="false" id="M_C00783_c" name="Tropinone" fbc:charge="1" />
      <species boundaryCondition="false" compartment="c" constant="false" hasOnlySubstanceUnits="false" id="M_C00729_c" name="Tropine" fbc:charge="0" />
      <species boundaryCondition="false" compartment="c" constant="false" hasOnlySubstanceUnits="false" id="M_C00735_c" name="Cortisol" fbc:charge="0" />
      <species boundaryCondition="false" compartment="c" constant="false" hasOnlySubstanceUnits="false" id="M_C00762_c" name="Cortisone" fbc:charge="0" />
      <species boundaryCondition="false" compartment="c" constant="false" hasOnlySubstanceUnits="false" id="M_C00736_c" name="Cysteine" fbc:charge="0" />
      <species boundaryCondition="false" compartment="c" constant="false" hasOnlySubstanceUnits="false" id="M_C02512_c" name="3-Cyano-L-alanine" fbc:charge="4" />
      <species boundaryCondition="false" compartment="c" constant="false" hasOnlySubstanceUnits="false" id="M_C00750_c" name="Spermine" fbc:charge="0" />
      <species boundaryCondition="false" compartment="c" constant="false" hasOnlySubstanceUnits="false" id="M_C00751_c" name="Squalene" fbc:charge="0" />
      <species boundaryCondition="false" compartment="c" constant="false" hasOnlySubstanceUnits="false" id="M_C09321_c" name="2'-Hydroxychalcone" fbc:charge="0" />
      <species boundaryCondition="false" compartment="c" constant="false" hasOnlySubstanceUnits="false" id="M_C00766_c" name="Flavanone" fbc:charge="1" />
      <species boundaryCondition="false" compartment="c" constant="false" hasOnlySubstanceUnits="false" id="M_C05659_c" name="5-Methoxytryptamine" fbc:charge="-2" />
      <species boundaryCondition="false" compartment="c" constant="false" hasOnlySubstanceUnits="false" id="M_C00787_c" name="tRNA(Tyr)" fbc:charge="-1" />
      <species boundaryCondition="false" compartment="c" constant="false" hasOnlySubstanceUnits="false" id="M_C02839_c" name="L-Tyrosyl-tRNA(Tyr)" fbc:charge="0" />
      <species boundaryCondition="false" compartment="c" constant="false" hasOnlySubstanceUnits="false" id="M_C05399_c" name="Melibiitol" fbc:charge="0" />
      <species boundaryCondition="false" compartment="c" constant="false" hasOnlySubstanceUnits="false" id="M_C05985_c" name="2-Propyn-1-al" fbc:charge="-1" />
      <species boundaryCondition="false" compartment="c" constant="false" hasOnlySubstanceUnits="false" id="M_C00804_c" name="Propynoate" fbc:charge="0" />
      <species boundaryCondition="false" compartment="c" constant="false" hasOnlySubstanceUnits="false" id="M_C00810_c" name="(R)-Acetoin" fbc:charge="0" />
      <species boundaryCondition="false" compartment="c" constant="false" hasOnlySubstanceUnits="false" id="M_C03044_c" name="(R,R)-Butane-2,3-diol" fbc:charge="0" />
      <species boundaryCondition="false" compartment="c" constant="false" hasOnlySubstanceUnits="false" id="M_C05627_c" name="4-Hydroxystyrene" fbc:charge="-2" />
      <species boundaryCondition="false" compartment="c" constant="false" hasOnlySubstanceUnits="false" id="M_C00818_c" name="D-Glucarate" fbc:charge="0" />
      <species boundaryCondition="false" compartment="c" constant="false" hasOnlySubstanceUnits="false" id="M_C02670_c" name="D-Glucuronolactone" fbc:charge="1" />
      <species boundaryCondition="false" compartment="c" constant="false" hasOnlySubstanceUnits="false" id="M_C00836_c" name="Sphinganine" fbc:charge="-2" />
      <species boundaryCondition="false" compartment="c" constant="false" hasOnlySubstanceUnits="false" id="M_C00016_c" name="FAD" fbc:charge="-2" />
      <species boundaryCondition="false" compartment="c" constant="false" hasOnlySubstanceUnits="false" id="M_C01352_c" name="FADH2" fbc:charge="1" />
      <species boundaryCondition="false" compartment="c" constant="false" hasOnlySubstanceUnits="false" id="M_C00319_c" name="Sphingosine" fbc:charge="-2" />
      <species boundaryCondition="false" compartment="c" constant="false" hasOnlySubstanceUnits="false" id="M_C02097_c" name="dTDP-galactose" fbc:charge="-2" />
      <species boundaryCondition="false" compartment="c" constant="false" hasOnlySubstanceUnits="false" id="M_C00842_c" name="dTDP-glucose" fbc:charge="1" />
      <species boundaryCondition="false" compartment="c" constant="false" hasOnlySubstanceUnits="false" id="M_C00860_c" name="L-Histidinol" fbc:charge="-1" />
      <species boundaryCondition="false" compartment="c" constant="false" hasOnlySubstanceUnits="false" id="M_C01100_c" name="L-Histidinol phosphate" fbc:charge="-2" />
      <species boundaryCondition="false" compartment="c" constant="false" hasOnlySubstanceUnits="false" id="M_C03360_c" name="4-Nitrophenyl phosphate" fbc:charge="-1" />
      <species boundaryCondition="false" compartment="c" constant="false" hasOnlySubstanceUnits="false" id="M_C00870_c" name="4-Nitrophenol" fbc:charge="-4" />
      <species boundaryCondition="false" compartment="x" constant="false" hasOnlySubstanceUnits="false" id="M_C00877_x" name="Crotonoyl-CoA" fbc:charge="-2" />
      <species boundaryCondition="false" compartment="c" constant="false" hasOnlySubstanceUnits="false" id="M_C01635_c" name="tRNA(Ala)" fbc:charge="-1" />
      <species boundaryCondition="false" compartment="c" constant="false" hasOnlySubstanceUnits="false" id="M_C00886_c" name="L-Alanyl-tRNA" fbc:charge="-4" />
      <species boundaryCondition="false" compartment="c" constant="false" hasOnlySubstanceUnits="false" id="M_C00894_c" name="Propenoyl-CoA" fbc:charge="-4" />
      <species boundaryCondition="false" compartment="c" constant="false" hasOnlySubstanceUnits="false" id="M_C05668_c" name="3-Hydroxypropionyl-CoA" fbc:charge="-2" />
      <species boundaryCondition="false" compartment="c" constant="false" hasOnlySubstanceUnits="false" id="M_C05125_c" name="2-(alpha-Hydroxyethyl)thiamine diphosphate" fbc:charge="-1" />
      <species boundaryCondition="false" compartment="c" constant="false" hasOnlySubstanceUnits="false" id="M_C00900_c" name="2-Acetolactate" fbc:charge="-1" />
      <species boundaryCondition="false" compartment="c" constant="false" hasOnlySubstanceUnits="false" id="M_C05100_c" name="3-Ureidoisobutyrate" fbc:charge="-1" />
      <species boundaryCondition="false" compartment="c" constant="false" hasOnlySubstanceUnits="false" id="M_C00909_c" name="Leukotriene A4" fbc:charge="-1" />
      <species boundaryCondition="false" compartment="c" constant="false" hasOnlySubstanceUnits="false" id="M_C02165_c" name="Leukotriene B4" fbc:charge="0" />
      <species boundaryCondition="false" compartment="c" constant="false" hasOnlySubstanceUnits="false" id="M_C01300_c" name="2-Amino-4-hydroxy-6-hydroxymethyl-7,8-dihydropteridine" fbc:charge="-1" />
      <species boundaryCondition="false" compartment="c" constant="false" hasOnlySubstanceUnits="false" id="M_C00568_c" name="4-Aminobenzoate" fbc:charge="-3" />
      <species boundaryCondition="false" compartment="c" constant="false" hasOnlySubstanceUnits="false" id="M_C04807_c" name="2-Amino-7,8-dihydro-4-hydroxy-6-(diphosphooxymethyl)pteridine" fbc:charge="1" />
      <species boundaryCondition="false" compartment="c" constant="false" hasOnlySubstanceUnits="false" id="M_C00933_c" name="Sinapoylcholine" fbc:charge="-2" />
      <species boundaryCondition="false" compartment="c" constant="false" hasOnlySubstanceUnits="false" id="M_C00935_c" name="UDP-L-arabinose" fbc:charge="-2" />
      <species boundaryCondition="false" compartment="c" constant="false" hasOnlySubstanceUnits="false" id="M_C03906_c" name="beta-L-Arabinose 1-phosphate" fbc:charge="-1" />
      <species boundaryCondition="false" compartment="c" constant="false" hasOnlySubstanceUnits="false" id="M_C00944_c" name="3-Dehydroquinate" fbc:charge="-1" />
      <species boundaryCondition="false" compartment="c" constant="false" hasOnlySubstanceUnits="false" id="M_C00954_c" name="Indole-3-acetate" fbc:charge="0" />
      <species boundaryCondition="false" compartment="c" constant="false" hasOnlySubstanceUnits="false" id="M_C02938_c" name="3-Indoleacetonitrile" fbc:charge="0" />
      <species boundaryCondition="false" compartment="c" constant="false" hasOnlySubstanceUnits="false" id="M_C04197_c" name="Indole-3-acetyl-beta-1-D-glucoside" fbc:charge="-1" />
      <species boundaryCondition="false" compartment="c" constant="false" hasOnlySubstanceUnits="false" id="M_C05823_c" name="3-Mercaptolactate" fbc:charge="0" />
      <species boundaryCondition="false" compartment="c" constant="false" hasOnlySubstanceUnits="false" id="M_C00974_c" name="Dihydrokaempferol" fbc:charge="0" />
      <species boundaryCondition="false" compartment="c" constant="false" hasOnlySubstanceUnits="false" id="M_C03648_c" name="cis-3,4-Leucopelargonidin" fbc:charge="-1" />
      <species boundaryCondition="false" compartment="c" constant="false" hasOnlySubstanceUnits="false" id="M_C05824_c" name="S-Sulfo-L-cysteine" fbc:charge="2" />
      <species boundaryCondition="false" compartment="c" constant="false" hasOnlySubstanceUnits="false" id="M_C00986_c" name="1,3-Diaminopropane" fbc:charge="0" />
      <species boundaryCondition="false" compartment="p" constant="false" hasOnlySubstanceUnits="false" id="M_C00007_p" name="Oxygen" fbc:charge="-8" />
      <species boundaryCondition="false" compartment="c" constant="false" hasOnlySubstanceUnits="false" id="M_C01024_c" name="Hydroxymethylbilane" fbc:charge="-8" />
      <species boundaryCondition="false" compartment="c" constant="false" hasOnlySubstanceUnits="false" id="M_C01051_c" name="Uroporphyrinogen III" fbc:charge="-4" />
      <species boundaryCondition="false" compartment="c" constant="false" hasOnlySubstanceUnits="false" id="M_C15980_c" name="(S)-2-Methylbutanoyl-CoA" fbc:charge="0" />
      <species boundaryCondition="false" compartment="c" constant="false" hasOnlySubstanceUnits="false" id="M_C15979_c" name="[Dihydrolipoyllysine-residue (2-methylpropanoyl)transferase]" fbc:charge="-7" />
      <species boundaryCondition="false" compartment="c" constant="false" hasOnlySubstanceUnits="false" id="M_C02463_c" name="Precorrin 2" fbc:charge="-4" />
      <species boundaryCondition="false" compartment="c" constant="false" hasOnlySubstanceUnits="false" id="M_C03263_c" name="Coproporphyrinogen III" fbc:charge="0" />
      <species boundaryCondition="false" compartment="c" constant="false" hasOnlySubstanceUnits="false" id="M_C01724_c" name="Lanosterol" fbc:charge="0" />
      <species boundaryCondition="false" compartment="c" constant="false" hasOnlySubstanceUnits="false" id="M_C01054_c" name="(S)-2,3-Epoxysqualene" fbc:charge="0" />
      <species boundaryCondition="false" compartment="c" constant="false" hasOnlySubstanceUnits="false" id="M_C01902_c" name="Cycloartenol" fbc:charge="-5" />
      <species boundaryCondition="false" compartment="c" constant="false" hasOnlySubstanceUnits="false" id="M_C01063_c" name="6-Carboxyhexanoyl-CoA" fbc:charge="-2" />
      <species boundaryCondition="false" compartment="c" constant="false" hasOnlySubstanceUnits="false" id="M_C02656_c" name="6-Carboxyhexanoate" fbc:charge="0" />
      <species boundaryCondition="false" compartment="c" constant="false" hasOnlySubstanceUnits="false" id="M_C01092_c" name="8-Amino-7-oxononanoate" fbc:charge="0" />
      <species boundaryCondition="false" compartment="c" constant="false" hasOnlySubstanceUnits="false" id="M_C01069_c" name="Desulfoglucotropeolin" fbc:charge="-1" />
      <species boundaryCondition="false" compartment="c" constant="false" hasOnlySubstanceUnits="false" id="M_C03719_c" name="Phenylacetothiohydroximate" fbc:charge="0" />
      <species boundaryCondition="false" compartment="c" constant="false" hasOnlySubstanceUnits="false" id="M_C02291_c" name="L-Cystathionine" fbc:charge="-2" />
      <species boundaryCondition="false" compartment="c" constant="false" hasOnlySubstanceUnits="false" id="M_C01079_c" name="Protoporphyrinogen IX" fbc:charge="-3" />
      <species boundaryCondition="false" compartment="c" constant="false" hasOnlySubstanceUnits="false" id="M_C04752_c" name="2-Methyl-4-amino-5-hydroxymethylpyrimidine diphosphate" fbc:charge="-2" />
      <species boundaryCondition="false" compartment="c" constant="false" hasOnlySubstanceUnits="false" id="M_C04327_c" name="4-Methyl-5-(2-phosphoethyl)-thiazole" fbc:charge="0" />
      <species boundaryCondition="false" compartment="c" constant="false" hasOnlySubstanceUnits="false" id="M_C04425_c" name="S-Adenosyl-4-methylthio-2-oxobutanoate" fbc:charge="1" />
      <species boundaryCondition="false" compartment="c" constant="false" hasOnlySubstanceUnits="false" id="M_C01037_c" name="7,8-Diaminononanoate" fbc:charge="-2" />
      <species boundaryCondition="false" compartment="c" constant="false" hasOnlySubstanceUnits="false" id="M_C01267_c" name="3-(Imidazol-4-yl)-2-oxopropyl phosphate" fbc:charge="-3" />
      <species boundaryCondition="false" compartment="c" constant="false" hasOnlySubstanceUnits="false" id="M_C01143_c" name="(R)-5-Diphosphomevalonate" fbc:charge="-3" />
      <species boundaryCondition="false" compartment="c" constant="false" hasOnlySubstanceUnits="false" id="M_C01107_c" name="(R)-5-Phosphomevalonate" fbc:charge="-2" />
      <species boundaryCondition="false" compartment="c" constant="false" hasOnlySubstanceUnits="false" id="M_C01112_c" name="D-Arabinose 5-phosphate" fbc:charge="-3" />
      <species boundaryCondition="false" compartment="c" constant="false" hasOnlySubstanceUnits="false" id="M_C04478_c" name="3-Deoxy-D-manno-octulosonate 8-phosphate" fbc:charge="0" />
      <species boundaryCondition="false" compartment="c" constant="false" hasOnlySubstanceUnits="false" id="M_C03946_c" name="Flavonol 3-O-beta-D-glucoside" fbc:charge="0" />
      <species boundaryCondition="false" compartment="c" constant="false" hasOnlySubstanceUnits="false" id="M_C01495_c" name="Flavonol" fbc:charge="1" />
      <species boundaryCondition="false" compartment="c" constant="false" hasOnlySubstanceUnits="false" id="M_C01259_c" name="3-Hydroxy-N6,N6,N6-trimethyl-L-lysine" fbc:charge="1" />
      <species boundaryCondition="false" compartment="c" constant="false" hasOnlySubstanceUnits="false" id="M_C01149_c" name="4-Trimethylammoniobutanal" fbc:charge="-1" />
      <species boundaryCondition="false" compartment="c" constant="false" hasOnlySubstanceUnits="false" id="M_C04281_c" name="L-1-Pyrroline-3-hydroxy-5-carboxylate" fbc:charge="0" />
      <species boundaryCondition="false" compartment="c" constant="false" hasOnlySubstanceUnits="false" id="M_C01189_c" name="5alpha-Cholest-7-en-3beta-ol" fbc:charge="-2" />
      <species boundaryCondition="false" compartment="c" constant="false" hasOnlySubstanceUnits="false" id="M_C02887_c" name="Sinapoyl malate" fbc:charge="-2" />
      <species boundaryCondition="false" compartment="c" constant="false" hasOnlySubstanceUnits="false" id="M_C00149_c" name="(S)-Malate" fbc:charge="-1" />
      <species boundaryCondition="false" compartment="c" constant="false" hasOnlySubstanceUnits="false" id="M_C01194_c" name="1-Phosphatidyl-D-myo-inositol" fbc:charge="-2" />
      <species boundaryCondition="false" compartment="c" constant="false" hasOnlySubstanceUnits="false" id="M_C01177_c" name="Inositol 1-phosphate" fbc:charge="-1" />
      <species boundaryCondition="false" compartment="c" constant="false" hasOnlySubstanceUnits="false" id="M_C01187_c" name="3-Deoxy-D-manno-octulosonate" fbc:charge="-2" />
      <species boundaryCondition="false" compartment="c" constant="false" hasOnlySubstanceUnits="false" id="M_C04121_c" name="CMP-3-deoxy-D-manno-octulosonate" fbc:charge="0" />
      <species boundaryCondition="false" compartment="c" constant="false" hasOnlySubstanceUnits="false" id="M_C03845_c" name="5alpha-Cholest-8-en-3beta-ol" fbc:charge="0" />
      <species boundaryCondition="false" compartment="c" constant="false" hasOnlySubstanceUnits="false" id="M_C01190_c" name="Glucosylceramide" fbc:charge="0" />
      <species boundaryCondition="false" compartment="c" constant="false" hasOnlySubstanceUnits="false" id="M_C01290_c" name="beta-D-Galactosyl-1,4-beta-D-glucosylceramide" fbc:charge="-3" />
      <species boundaryCondition="false" compartment="c" constant="false" hasOnlySubstanceUnits="false" id="M_C01277_c" name="1-Phosphatidyl-1D-myo-inositol 4-phosphate" fbc:charge="-3" />
      <species boundaryCondition="false" compartment="c" constant="false" hasOnlySubstanceUnits="false" id="M_C04549_c" name="1-Phosphatidyl-1D-myo-inositol 3-phosphate" fbc:charge="-1" />
      <species boundaryCondition="false" compartment="c" constant="false" hasOnlySubstanceUnits="false" id="M_C01197_c" name="Caffeate" fbc:charge="0" />
      <species boundaryCondition="false" compartment="c" constant="false" hasOnlySubstanceUnits="false" id="M_C06224_c" name="3,4-Dihydroxystyrene" fbc:charge="-4" />
      <species boundaryCondition="false" compartment="c" constant="false" hasOnlySubstanceUnits="false" id="M_C01220_c" name="1D-myo-Inositol 1,4-bisphosphate" fbc:charge="-1" />
      <species boundaryCondition="false" compartment="c" constant="false" hasOnlySubstanceUnits="false" id="M_C04780_c" name="8-[(1R,2R)-3-Oxo-2-{(Z)-pent-2-enyl}cyclopentyl]octanoate" fbc:charge="-1" />
      <species boundaryCondition="false" compartment="c" constant="false" hasOnlySubstanceUnits="false" id="M_C01226_c" name="12-OPDA" fbc:charge="0" />
      <species boundaryCondition="false" compartment="c" constant="false" hasOnlySubstanceUnits="false" id="M_C01227_c" name="3beta-Hydroxyandrost-5-en-17-one" fbc:charge="0" />
      <species boundaryCondition="false" compartment="c" constant="false" hasOnlySubstanceUnits="false" id="M_C05139_c" name="16alpha-Hydroxydehydroepiandrosterone" fbc:charge="1" />
      <species boundaryCondition="false" compartment="m" constant="false" hasOnlySubstanceUnits="false" id="M_C01242_m" name="S-Aminomethyldihydrolipoylprotein" fbc:charge="0" />
      <species boundaryCondition="false" compartment="m" constant="false" hasOnlySubstanceUnits="false" id="M_C02051_m" name="Lipoylprotein" fbc:charge="-6" />
      <species boundaryCondition="false" compartment="c" constant="false" hasOnlySubstanceUnits="false" id="M_C01243_c" name="1D-myo-Inositol 1,3,4-trisphosphate" fbc:charge="-4" />
      <species boundaryCondition="false" compartment="c" constant="false" hasOnlySubstanceUnits="false" id="M_C04063_c" name="D-myo-Inositol 3,4-bisphosphate" fbc:charge="-3" />
      <species boundaryCondition="false" compartment="c" constant="false" hasOnlySubstanceUnits="false" id="M_C04133_c" name="N-Acetyl-L-glutamate 5-phosphate" fbc:charge="-2" />
      <species boundaryCondition="false" compartment="c" constant="false" hasOnlySubstanceUnits="false" id="M_C04666_c" name="D-erythro-1-(Imidazol-4-yl)glycerol 3-phosphate" fbc:charge="-2" />
      <species boundaryCondition="false" compartment="c" constant="false" hasOnlySubstanceUnits="false" id="M_C01268_c" name="5-Amino-6-(5'-phosphoribosylamino)uracil" fbc:charge="-2" />
      <species boundaryCondition="false" compartment="c" constant="false" hasOnlySubstanceUnits="false" id="M_C04454_c" name="5-Amino-6-(5'-phosphoribitylamino)uracil" fbc:charge="-5" />
      <species boundaryCondition="false" compartment="c" constant="false" hasOnlySubstanceUnits="false" id="M_C04637_c" name="1-Phosphatidyl-D-myo-inositol 4,5-bisphosphate" fbc:charge="0" />
      <species boundaryCondition="false" compartment="c" constant="false" hasOnlySubstanceUnits="false" id="M_C04874_c" name="2-Amino-4-hydroxy-6-(D-erythro-1,2,3-trihydroxypropyl)-7,8-" fbc:charge="0" />
      <species boundaryCondition="false" compartment="c" constant="false" hasOnlySubstanceUnits="false" id="M_C00266_c" name="Glycolaldehyde" fbc:charge="-3" />
      <species boundaryCondition="false" compartment="c" constant="false" hasOnlySubstanceUnits="false" id="M_C01302_c" name="1-(2-Carboxyphenylamino)-1-deoxy-D-ribulose 5-phosphate" fbc:charge="0" />
      <species boundaryCondition="false" compartment="c" constant="false" hasOnlySubstanceUnits="false" id="M_C01322_c" name="RX" fbc:charge="0" />
      <species boundaryCondition="false" compartment="c" constant="false" hasOnlySubstanceUnits="false" id="M_C00462_c" name="Halide" fbc:charge="-1" />
      <species boundaryCondition="false" compartment="c" constant="false" hasOnlySubstanceUnits="false" id="M_C02320_c" name="R-S-Glutathione" fbc:charge="0" />
      <species boundaryCondition="false" compartment="c" constant="false" hasOnlySubstanceUnits="false" id="M_C01326_c" name="Hydrogen cyanide" fbc:charge="0" />
      <species boundaryCondition="false" compartment="c" constant="false" hasOnlySubstanceUnits="false" id="M_C01798_c" name="D-Glucoside" fbc:charge="0" />
      <species boundaryCondition="false" compartment="c" constant="false" hasOnlySubstanceUnits="false" id="M_C01335_c" name="ROH" fbc:charge="-4" />
      <species boundaryCondition="false" compartment="c" constant="false" hasOnlySubstanceUnits="false" id="M_C01345_c" name="dITP" fbc:charge="-3" />
      <species boundaryCondition="false" compartment="c" constant="false" hasOnlySubstanceUnits="false" id="M_C01344_c" name="dIDP" fbc:charge="-2" />
      <species boundaryCondition="false" compartment="c" constant="false" hasOnlySubstanceUnits="false" id="M_C06196_c" name="2'-Deoxyinosine 5'-phosphate" fbc:charge="-1" />
      <species boundaryCondition="false" compartment="c" constant="false" hasOnlySubstanceUnits="false" id="M_C01596_c" name="Maleamate" fbc:charge="-2" />
      <species boundaryCondition="false" compartment="c" constant="false" hasOnlySubstanceUnits="false" id="M_C01384_c" name="Maleic acid" fbc:charge="0" />
      <species boundaryCondition="false" compartment="c" constant="false" hasOnlySubstanceUnits="false" id="M_C05714_c" name="alpha-Aminopropiononitrile" fbc:charge="0" />
      <species boundaryCondition="false" compartment="c" constant="false" hasOnlySubstanceUnits="false" id="M_C01401_c" name="Alanine" fbc:charge="-1" />
      <species boundaryCondition="false" compartment="c" constant="false" hasOnlySubstanceUnits="false" id="M_C01417_c" name="Cyanate" fbc:charge="-1" />
      <species boundaryCondition="false" compartment="c" constant="false" hasOnlySubstanceUnits="false" id="M_C00288_c" name="HCO3-" fbc:charge="0" />
      <species boundaryCondition="false" compartment="c" constant="false" hasOnlySubstanceUnits="false" id="M_C05684_c" name="Selenite" fbc:charge="0" />
      <species boundaryCondition="false" compartment="c" constant="false" hasOnlySubstanceUnits="false" id="M_C01528_c" name="Selenide" fbc:charge="0" />
      <species boundaryCondition="false" compartment="c" constant="false" hasOnlySubstanceUnits="false" id="M_C01533_c" name="Syringin" fbc:charge="0" />
      <species boundaryCondition="false" compartment="c" constant="false" hasOnlySubstanceUnits="false" id="M_C02325_c" name="Sinapyl alcohol" fbc:charge="0" />
      <species boundaryCondition="false" compartment="c" constant="false" hasOnlySubstanceUnits="false" id="M_C01582_c" name="Galactose" fbc:charge="0" />
      <species boundaryCondition="false" compartment="c" constant="false" hasOnlySubstanceUnits="false" id="M_C01613_c" name="Stachyose" fbc:charge="0" />
      <species boundaryCondition="false" compartment="c" constant="false" hasOnlySubstanceUnits="false" id="M_C05404_c" name="D-Gal alpha 1-&gt;6D-Gal alpha 1-&gt;6D-Glucose" fbc:charge="0" />
      <species boundaryCondition="false" compartment="c" constant="false" hasOnlySubstanceUnits="false" id="M_C01617_c" name="Taxifolin" fbc:charge="0" />
      <species boundaryCondition="false" compartment="c" constant="false" hasOnlySubstanceUnits="false" id="M_C05906_c" name="Leucocyanidin" fbc:charge="0" />
      <species boundaryCondition="false" compartment="c" constant="false" hasOnlySubstanceUnits="false" id="M_C02163_c" name="L-Arginyl-tRNA(Arg)" fbc:charge="-2" />
      <species boundaryCondition="false" compartment="c" constant="false" hasOnlySubstanceUnits="false" id="M_C01636_c" name="tRNA(Arg)" fbc:charge="-2" />
      <species boundaryCondition="false" compartment="c" constant="false" hasOnlySubstanceUnits="false" id="M_C01637_c" name="tRNA(Asn)" fbc:charge="-2" />
      <species boundaryCondition="false" compartment="c" constant="false" hasOnlySubstanceUnits="false" id="M_C06113_c" name="L-Aspartyl-tRNA(Asn)" fbc:charge="0" />
      <species boundaryCondition="false" compartment="c" constant="false" hasOnlySubstanceUnits="false" id="M_C00152_c" name="L-Asparagine" fbc:charge="-2" />
      <species boundaryCondition="false" compartment="c" constant="false" hasOnlySubstanceUnits="false" id="M_C03402_c" name="L-Asparaginyl-tRNA(Asn)" fbc:charge="-1" />
      <species boundaryCondition="false" compartment="c" constant="false" hasOnlySubstanceUnits="false" id="M_C03125_c" name="L-Cysteinyl-tRNA(Cys)" fbc:charge="-2" />
      <species boundaryCondition="false" compartment="c" constant="false" hasOnlySubstanceUnits="false" id="M_C01639_c" name="tRNA(Cys)" fbc:charge="-2" />
      <species boundaryCondition="false" compartment="c" constant="false" hasOnlySubstanceUnits="false" id="M_C01642_c" name="tRNA(Gly)" fbc:charge="-2" />
      <species boundaryCondition="false" compartment="c" constant="false" hasOnlySubstanceUnits="false" id="M_C02412_c" name="Glycyl-tRNA(Gly)" fbc:charge="-2" />
      <species boundaryCondition="false" compartment="c" constant="false" hasOnlySubstanceUnits="false" id="M_C02988_c" name="L-Histidyl-tRNA(His)" fbc:charge="-2" />
      <species boundaryCondition="false" compartment="c" constant="false" hasOnlySubstanceUnits="false" id="M_C01643_c" name="tRNA(His)" fbc:charge="-2" />
      <species boundaryCondition="false" compartment="c" constant="false" hasOnlySubstanceUnits="false" id="M_C01644_c" name="tRNA(Ile)" fbc:charge="-1" />
      <species boundaryCondition="false" compartment="c" constant="false" hasOnlySubstanceUnits="false" id="M_C03127_c" name="L-Isoleucyl-tRNA(Ile)" fbc:charge="-2" />
      <species boundaryCondition="false" compartment="c" constant="false" hasOnlySubstanceUnits="false" id="M_C01648_c" name="tRNA(Phe)" fbc:charge="-2" />
      <species boundaryCondition="false" compartment="c" constant="false" hasOnlySubstanceUnits="false" id="M_C03511_c" name="L-Phenylalanyl-tRNA(Phe)" fbc:charge="-2" />
      <species boundaryCondition="false" compartment="c" constant="false" hasOnlySubstanceUnits="false" id="M_C01649_c" name="tRNA(Pro)" fbc:charge="-1" />
      <species boundaryCondition="false" compartment="c" constant="false" hasOnlySubstanceUnits="false" id="M_C02702_c" name="L-Prolyl-tRNA(Pro)" fbc:charge="-2" />
      <species boundaryCondition="false" compartment="c" constant="false" hasOnlySubstanceUnits="false" id="M_C01650_c" name="tRNA(Ser)" fbc:charge="-2" />
      <species boundaryCondition="false" compartment="c" constant="false" hasOnlySubstanceUnits="false" id="M_C02553_c" name="L-Seryl-tRNA(Ser)" fbc:charge="-2" />
      <species boundaryCondition="false" compartment="c" constant="false" hasOnlySubstanceUnits="false" id="M_C01651_c" name="tRNA(Thr)" fbc:charge="-2" />
      <species boundaryCondition="false" compartment="c" constant="false" hasOnlySubstanceUnits="false" id="M_C02992_c" name="L-Threonyl-tRNA(Thr)" fbc:charge="0" />
      <species boundaryCondition="false" compartment="c" constant="false" hasOnlySubstanceUnits="false" id="M_C00078_c" name="L-Tryptophan" fbc:charge="-2" />
      <species boundaryCondition="false" compartment="c" constant="false" hasOnlySubstanceUnits="false" id="M_C01652_c" name="tRNA(Trp)" fbc:charge="-1" />
      <species boundaryCondition="false" compartment="c" constant="false" hasOnlySubstanceUnits="false" id="M_C03512_c" name="L-Tryptophanyl-tRNA(Trp)" fbc:charge="-2" />
      <species boundaryCondition="false" compartment="c" constant="false" hasOnlySubstanceUnits="false" id="M_C01653_c" name="tRNA(Val)" fbc:charge="-1" />
      <species boundaryCondition="false" compartment="c" constant="false" hasOnlySubstanceUnits="false" id="M_C02554_c" name="L-Valyl-tRNA(Val)" fbc:charge="-1" />
      <species boundaryCondition="false" compartment="c" constant="false" hasOnlySubstanceUnits="false" id="M_C01693_c" name="L-Dopachrome" fbc:charge="0" />
      <species boundaryCondition="false" compartment="c" constant="false" hasOnlySubstanceUnits="false" id="M_C05578_c" name="5,6-Dihydroxyindole" fbc:charge="-2" />
      <species boundaryCondition="false" compartment="c" constant="false" hasOnlySubstanceUnits="false" id="M_C00500_c" name="Biliverdin" fbc:charge="0" />
      <species boundaryCondition="false" compartment="c" constant="false" hasOnlySubstanceUnits="false" id="M_C05913_c" name="(3Z)-Phytochromobilin" fbc:charge="0" />
      <species boundaryCondition="false" compartment="c" constant="false" hasOnlySubstanceUnits="false" id="M_C05109_c" name="24,25-Dihydrolanosterol" fbc:charge="0" />
      <species boundaryCondition="false" compartment="c" constant="false" hasOnlySubstanceUnits="false" id="M_C01852_c" name="Secologanin" fbc:charge="1" />
      <species boundaryCondition="false" compartment="c" constant="false" hasOnlySubstanceUnits="false" id="M_C03470_c" name="3-alpha(S)-Strictosidine" fbc:charge="0" />
      <species boundaryCondition="false" compartment="c" constant="false" hasOnlySubstanceUnits="false" id="M_C02141_c" name="Cycloeucalenol" fbc:charge="0" />
      <species boundaryCondition="false" compartment="c" constant="false" hasOnlySubstanceUnits="false" id="M_C01943_c" name="Obtusifoliol" fbc:charge="-4" />
      <species boundaryCondition="false" compartment="x" constant="false" hasOnlySubstanceUnits="false" id="M_C05265_x" name="3-Oxodecanoyl-CoA" fbc:charge="-4" />
      <species boundaryCondition="false" compartment="x" constant="false" hasOnlySubstanceUnits="false" id="M_C01944_x" name="Octanoyl-CoA" fbc:charge="0" />
      <species boundaryCondition="false" compartment="c" constant="false" hasOnlySubstanceUnits="false" id="M_C02972_c" name="Dihydrolipoylprotein" fbc:charge="0" />
      <species boundaryCondition="false" compartment="c" constant="false" hasOnlySubstanceUnits="false" id="M_C02051_c" name="Lipoylprotein" fbc:charge="0" />
      <species boundaryCondition="false" compartment="c" constant="false" hasOnlySubstanceUnits="false" id="M_C02094_c" name="beta-Carotene" fbc:charge="0" />
      <species boundaryCondition="false" compartment="c" constant="false" hasOnlySubstanceUnits="false" id="M_C05435_c" name="gamma-Carotene" fbc:charge="0" />
      <species boundaryCondition="false" compartment="c" constant="false" hasOnlySubstanceUnits="false" id="M_C02099_c" name="(2S)-Flavanone" fbc:charge="0" />
      <species boundaryCondition="false" compartment="c" constant="false" hasOnlySubstanceUnits="false" id="M_C02345_c" name="(2S)-Flavan-4-ol" fbc:charge="0" />
      <species boundaryCondition="false" compartment="c" constant="false" hasOnlySubstanceUnits="false" id="M_C02101_c" name="Glucomannan longer by one mannose unit" fbc:charge="0" />
      <species boundaryCondition="false" compartment="c" constant="false" hasOnlySubstanceUnits="false" id="M_C01810_c" name="Glucomannan" fbc:charge="-2" />
      <species boundaryCondition="false" compartment="c" constant="false" hasOnlySubstanceUnits="false" id="M_C02880_c" name="Protochlorophyllide" fbc:charge="-2" />
      <species boundaryCondition="false" compartment="c" constant="false" hasOnlySubstanceUnits="false" id="M_C02139_c" name="Chlorophyllide" fbc:charge="0" />
      <species boundaryCondition="false" compartment="c" constant="false" hasOnlySubstanceUnits="false" id="M_C05490_c" name="11-Dehydrocorticosterone" fbc:charge="0" />
      <species boundaryCondition="false" compartment="c" constant="false" hasOnlySubstanceUnits="false" id="M_C02140_c" name="Corticosterone" fbc:charge="-4" />
      <species boundaryCondition="false" compartment="x" constant="false" hasOnlySubstanceUnits="false" id="M_C05261_x" name="3-Oxotetradecanoyl-CoA" fbc:charge="-4" />
      <species boundaryCondition="false" compartment="x" constant="false" hasOnlySubstanceUnits="false" id="M_C01832_x" name="Lauroyl-CoA" fbc:charge="-2" />
      <species boundaryCondition="false" compartment="c" constant="false" hasOnlySubstanceUnits="false" id="M_C02166_c" name="Leukotriene C4" fbc:charge="0" />
      <species boundaryCondition="false" compartment="c" constant="false" hasOnlySubstanceUnits="false" id="M_C00045_c" name="Amino acid" fbc:charge="-1" />
      <species boundaryCondition="false" compartment="c" constant="false" hasOnlySubstanceUnits="false" id="M_C05951_c" name="Leukotriene D4" fbc:charge="-1" />
      <species boundaryCondition="false" compartment="c" constant="false" hasOnlySubstanceUnits="false" id="M_C03363_c" name="5-L-Glutamyl amino acid" fbc:charge="-2" />
      <species boundaryCondition="false" compartment="c" constant="false" hasOnlySubstanceUnits="false" id="M_C02170_c" name="Methylmalonate" fbc:charge="-2" />
      <species boundaryCondition="false" compartment="c" constant="false" hasOnlySubstanceUnits="false" id="M_C03516_c" name="Magnesium protoporphyrin" fbc:charge="2" />
      <species boundaryCondition="false" compartment="c" constant="false" hasOnlySubstanceUnits="false" id="M_C00305_c" name="Magnesium" fbc:charge="0" />
      <species boundaryCondition="false" compartment="c" constant="false" hasOnlySubstanceUnits="false" id="M_C04194_c" name="Flavonol 3-O-[alpha-L-rhamnosyl-(1-&gt;6)-beta-D-glucoside]" fbc:charge="-2" />
      <species boundaryCondition="false" compartment="c" constant="false" hasOnlySubstanceUnits="false" id="M_C02199_c" name="UDP-L-rhamnose" fbc:charge="0" />
      <species boundaryCondition="false" compartment="c" constant="false" hasOnlySubstanceUnits="false" id="M_C02336_c" name="beta-D-Fructose" fbc:charge="-2" />
      <species boundaryCondition="false" compartment="c" constant="false" hasOnlySubstanceUnits="false" id="M_C16688_c" name="Sucrose-6-phosphate" fbc:charge="-1" />
      <species boundaryCondition="false" compartment="c" constant="false" hasOnlySubstanceUnits="false" id="M_C02348_c" name="(R)(-)-Allantoin" fbc:charge="-1" />
      <species boundaryCondition="false" compartment="c" constant="false" hasOnlySubstanceUnits="false" id="M_C02430_c" name="L-Methionyl-tRNA" fbc:charge="-2" />
      <species boundaryCondition="false" compartment="c" constant="false" hasOnlySubstanceUnits="false" id="M_C03294_c" name="N-Formylmethionyl-tRNA" fbc:charge="1" />
      <species boundaryCondition="false" compartment="c" constant="false" hasOnlySubstanceUnits="false" id="M_C02442_c" name="N-Methyltyramine" fbc:charge="1" />
      <species boundaryCondition="false" compartment="c" constant="false" hasOnlySubstanceUnits="false" id="M_C06199_c" name="Hordenine" fbc:charge="-1" />
      <species boundaryCondition="false" compartment="c" constant="false" hasOnlySubstanceUnits="false" id="M_C02470_c" name="Xanthurenic acid" fbc:charge="-1" />
      <species boundaryCondition="false" compartment="c" constant="false" hasOnlySubstanceUnits="false" id="M_C05830_c" name="8-Methoxykynurenate" fbc:charge="-2" />
      <species boundaryCondition="false" compartment="c" constant="false" hasOnlySubstanceUnits="false" id="M_C02501_c" name="2-Hydroxymuconate" fbc:charge="-2" />
      <species boundaryCondition="false" compartment="c" constant="false" hasOnlySubstanceUnits="false" id="M_C03453_c" name="(Z)-5-Oxohex-2-enedioate" fbc:charge="-2" />
      <species boundaryCondition="false" compartment="c" constant="false" hasOnlySubstanceUnits="false" id="M_C02631_c" name="2-Isopropylmaleate" fbc:charge="-2" />
      <species boundaryCondition="false" compartment="c" constant="false" hasOnlySubstanceUnits="false" id="M_C02504_c" name="(2S)-2-Isopropylmalate" fbc:charge="0" />
      <species boundaryCondition="false" compartment="c" constant="false" hasOnlySubstanceUnits="false" id="M_C05711_c" name="gamma-Glutamyl-beta-cyanoalanine" fbc:charge="-4" />
      <species boundaryCondition="false" compartment="x" constant="false" hasOnlySubstanceUnits="false" id="M_C05259_x" name="3-Oxopalmitoyl-CoA" fbc:charge="-4" />
      <species boundaryCondition="false" compartment="x" constant="false" hasOnlySubstanceUnits="false" id="M_C02593_x" name="Tetradecanoyl-CoA" fbc:charge="-2" />
      <species boundaryCondition="false" compartment="c" constant="false" hasOnlySubstanceUnits="false" id="M_C04411_c" name="(2R,3S)-3-Isopropylmalate" fbc:charge="0" />
      <species boundaryCondition="false" compartment="c" constant="false" hasOnlySubstanceUnits="false" id="M_C05855_c" name="4-Hydroxycinnamyl alcohol 4-D-glucoside" fbc:charge="0" />
      <species boundaryCondition="false" compartment="c" constant="false" hasOnlySubstanceUnits="false" id="M_C02646_c" name="4-Coumaryl alcohol" fbc:charge="0" />
      <species boundaryCondition="false" compartment="c" constant="false" hasOnlySubstanceUnits="false" id="M_C06126_c" name="Digalactosylceramide" fbc:charge="0" />
      <species boundaryCondition="false" compartment="c" constant="false" hasOnlySubstanceUnits="false" id="M_C02686_c" name="Galactosylceramide" fbc:charge="2" />
      <species boundaryCondition="false" compartment="c" constant="false" hasOnlySubstanceUnits="false" id="M_C02723_c" name="N-Methylputrescine" fbc:charge="1" />
      <species boundaryCondition="false" compartment="c" constant="false" hasOnlySubstanceUnits="false" id="M_C06178_c" name="1-Methylpyrrolinium" fbc:charge="-4" />
      <species boundaryCondition="false" compartment="c" constant="false" hasOnlySubstanceUnits="false" id="M_C02741_c" name="Phosphoribosyl-AMP" fbc:charge="-4" />
      <species boundaryCondition="false" compartment="c" constant="false" hasOnlySubstanceUnits="false" id="M_C04896_c" name="5-(5-Phospho-D-ribosylaminoformimino)-1-(5-phosphoribosyl)-" fbc:charge="-2" />
      <species boundaryCondition="false" compartment="c" constant="false" hasOnlySubstanceUnits="false" id="M_C02798_c" name="3-Phosphonopyruvate" fbc:charge="-1" />
      <species boundaryCondition="false" compartment="c" constant="false" hasOnlySubstanceUnits="false" id="M_C03167_c" name="Phosphonoacetaldehyde" fbc:charge="-1" />
      <species boundaryCondition="false" compartment="c" constant="false" hasOnlySubstanceUnits="false" id="M_C02835_c" name="Imidazole-4-acetate" fbc:charge="0" />
      <species boundaryCondition="false" compartment="c" constant="false" hasOnlySubstanceUnits="false" id="M_C02937_c" name="Indole-3-acetaldehyde oxime" fbc:charge="-1" />
      <species boundaryCondition="false" compartment="c" constant="false" hasOnlySubstanceUnits="false" id="M_C05837_c" name="Glucobrassicin" fbc:charge="-4" />
      <species boundaryCondition="false" compartment="c" constant="false" hasOnlySubstanceUnits="false" id="M_C02939_c" name="3-Methylbutanoyl-CoA" fbc:charge="-4" />
      <species boundaryCondition="false" compartment="c" constant="false" hasOnlySubstanceUnits="false" id="M_C03069_c" name="3-Methylcrotonyl-CoA" fbc:charge="1" />
      <species boundaryCondition="false" compartment="c" constant="false" hasOnlySubstanceUnits="false" id="M_C01242_c" name="S-Aminomethyldihydrolipoylprotein" fbc:charge="-2" />
      <species boundaryCondition="false" compartment="c" constant="false" hasOnlySubstanceUnits="false" id="M_C03063_c" name="2-Oxohept-3-enedioate" fbc:charge="-2" />
      <species boundaryCondition="false" compartment="c" constant="false" hasOnlySubstanceUnits="false" id="M_C05600_c" name="2-Hydroxyhepta-2,4-dienedioate" fbc:charge="-4" />
      <species boundaryCondition="false" compartment="c" constant="false" hasOnlySubstanceUnits="false" id="M_C05998_c" name="3-Hydroxyisovaleryl-CoA" fbc:charge="-5" />
      <species boundaryCondition="false" compartment="c" constant="false" hasOnlySubstanceUnits="false" id="M_C03231_c" name="3-Methylglutaconyl-CoA" fbc:charge="-1" />
      <species boundaryCondition="false" compartment="c" constant="false" hasOnlySubstanceUnits="false" id="M_C03838_c" name="5'-Phosphoribosylglycinamide" fbc:charge="-4" />
      <species boundaryCondition="false" compartment="x" constant="false" hasOnlySubstanceUnits="false" id="M_C03221_x" name="2-trans-Dodecenoyl-CoA" fbc:charge="-4" />
      <species boundaryCondition="false" compartment="x" constant="false" hasOnlySubstanceUnits="false" id="M_C05262_x" name="(S)-3-Hydroxydodecanoyl-CoA" fbc:charge="0" />
      <species boundaryCondition="false" compartment="c" constant="false" hasOnlySubstanceUnits="false" id="M_C03227_c" name="3-Hydroxy-L-kynurenine" fbc:charge="1" />
      <species boundaryCondition="false" compartment="c" constant="false" hasOnlySubstanceUnits="false" id="M_C05636_c" name="3-Hydroxykynurenamine" fbc:charge="-3" />
      <species boundaryCondition="false" compartment="c" constant="false" hasOnlySubstanceUnits="false" id="M_C01005_c" name="O-Phospho-L-serine" fbc:charge="-2" />
      <species boundaryCondition="false" compartment="c" constant="false" hasOnlySubstanceUnits="false" id="M_C03972_c" name="2,3,4,5-Tetrahydrodipicolinate" fbc:charge="-4" />
      <species boundaryCondition="false" compartment="c" constant="false" hasOnlySubstanceUnits="false" id="M_C04405_c" name="(2S,3S)-3-Hydroxy-2-methylbutanoyl-CoA" fbc:charge="-4" />
      <species boundaryCondition="false" compartment="c" constant="false" hasOnlySubstanceUnits="false" id="M_C03344_c" name="2-Methylacetoacetyl-CoA" fbc:charge="-4" />
      <species boundaryCondition="false" compartment="c" constant="false" hasOnlySubstanceUnits="false" id="M_C03345_c" name="2-Methylbut-2-enoyl-CoA" fbc:charge="-1" />
      <species boundaryCondition="false" compartment="c" constant="false" hasOnlySubstanceUnits="false" id="M_C03373_c" name="Aminoimidazole ribotide" fbc:charge="-1" />
      <species boundaryCondition="false" compartment="c" constant="false" hasOnlySubstanceUnits="false" id="M_C04640_c" name="2-(Formamido)-N1-(5'-phosphoribosyl)acetamidine" fbc:charge="-3" />
      <species boundaryCondition="false" compartment="c" constant="false" hasOnlySubstanceUnits="false" id="M_C04751_c" name="1-(5-Phospho-D-ribosyl)-5-amino-4-imidazolecarboxylate" fbc:charge="-4" />
      <species boundaryCondition="false" compartment="c" constant="false" hasOnlySubstanceUnits="false" id="M_C03460_c" name="2-Methylprop-2-enoyl-CoA" fbc:charge="-4" />
      <species boundaryCondition="false" compartment="c" constant="false" hasOnlySubstanceUnits="false" id="M_C06000_c" name="(S)-3-Hydroxyisobutyryl-CoA" fbc:charge="-1" />
      <species boundaryCondition="false" compartment="c" constant="false" hasOnlySubstanceUnits="false" id="M_C04536_c" name="Magnesium protoporphyrin monomethyl ester" fbc:charge="-2" />
      <species boundaryCondition="false" compartment="c" constant="false" hasOnlySubstanceUnits="false" id="M_C03880_c" name="N-Substituted aminoacyl-tRNA" fbc:charge="-1" />
      <species boundaryCondition="false" compartment="c" constant="false" hasOnlySubstanceUnits="false" id="M_C03523_c" name="N-Substituted amino acid" fbc:charge="-2" />
      <species boundaryCondition="false" compartment="c" constant="false" hasOnlySubstanceUnits="false" id="M_C00066_c" name="tRNA" fbc:charge="-3" />
      <species boundaryCondition="false" compartment="c" constant="false" hasOnlySubstanceUnits="false" id="M_C03541_c" name="Tetrahydrofolyl-[Glu](n)" fbc:charge="-3" />
      <species boundaryCondition="false" compartment="c" constant="false" hasOnlySubstanceUnits="false" id="M_C05930_c" name="Poly-L-glutamate" fbc:charge="0" />
      <species boundaryCondition="false" compartment="c" constant="false" hasOnlySubstanceUnits="false" id="M_C03557_c" name="2-Aminoethylphosphonate" fbc:charge="-1" />
      <species boundaryCondition="false" compartment="c" constant="false" hasOnlySubstanceUnits="false" id="M_C05673_c" name="CMP-2-aminoethylphosphonate" fbc:charge="0" />
      <species boundaryCondition="false" compartment="c" constant="false" hasOnlySubstanceUnits="false" id="M_C03582_c" name="3,4',5-Trihydroxystilbene" fbc:charge="0" />
      <species boundaryCondition="false" compartment="c" constant="false" hasOnlySubstanceUnits="false" id="M_C05901_c" name="3,3',4'5-Tetrahydroxystilbene" fbc:charge="0" />
      <species boundaryCondition="false" compartment="c" constant="false" hasOnlySubstanceUnits="false" id="M_C03798_c" name="Peptidylproline (omega=180)" fbc:charge="0" />
      <species boundaryCondition="false" compartment="c" constant="false" hasOnlySubstanceUnits="false" id="M_C03633_c" name="Peptidylproline (omega=0)" fbc:charge="-1" />
      <species boundaryCondition="false" compartment="c" constant="false" hasOnlySubstanceUnits="false" id="M_C05904_c" name="Pelargonidin" fbc:charge="0" />
      <species boundaryCondition="false" compartment="c" constant="false" hasOnlySubstanceUnits="false" id="M_C04043_c" name="3,4-Dihydroxyphenylacetaldehyde" fbc:charge="-4" />
      <species boundaryCondition="false" compartment="c" constant="false" hasOnlySubstanceUnits="false" id="M_C00658_c" name="trans-2,3-Dehydroacyl-CoA" fbc:charge="-4" />
      <species boundaryCondition="false" compartment="c" constant="false" hasOnlySubstanceUnits="false" id="M_C04512_c" name="trans,trans-2,3,4,5-Tetradehydroacyl-CoA" fbc:charge="0" />
      <species boundaryCondition="false" compartment="c" constant="false" hasOnlySubstanceUnits="false" id="M_C05744_c" name="Acetoacetyl-[acp]" fbc:charge="0" />
      <species boundaryCondition="false" compartment="p" constant="false" hasOnlySubstanceUnits="false" id="M_C05744_p" name="Acetoacetyl-[acp]" fbc:charge="-2" />
      <species boundaryCondition="false" compartment="c" constant="false" hasOnlySubstanceUnits="false" id="M_C03715_c" name="O-Alkylglycerone phosphate" fbc:charge="-2" />
      <species boundaryCondition="false" compartment="c" constant="false" hasOnlySubstanceUnits="false" id="M_C03968_c" name="1-Alkyl-sn-glycero-3-phosphate" fbc:charge="-2" />
      <species boundaryCondition="false" compartment="c" constant="false" hasOnlySubstanceUnits="false" id="M_C05977_c" name="2-Acyl-1-alkyl-sn-glycero-3-phosphate" fbc:charge="-3" />
      <species boundaryCondition="false" compartment="c" constant="false" hasOnlySubstanceUnits="false" id="M_C04462_c" name="N-Succinyl-2-L-amino-6-oxoheptanedioate" fbc:charge="0" />
      <species boundaryCondition="false" compartment="c" constant="false" hasOnlySubstanceUnits="false" id="M_C04046_c" name="3-D-Glucosyl-1,2-diacylglycerol" fbc:charge="0" />
      <species boundaryCondition="false" compartment="c" constant="false" hasOnlySubstanceUnits="false" id="M_C06040_c" name="Diglucosyl-diacylglycerol" fbc:charge="0" />
      <species boundaryCondition="false" compartment="c" constant="false" hasOnlySubstanceUnits="false" id="M_C04051_c" name="5-Amino-4-imidazolecarboxyamide" fbc:charge="-2" />
      <species boundaryCondition="false" compartment="c" constant="false" hasOnlySubstanceUnits="false" id="M_C04677_c" name="1-(5'-Phosphoribosyl)-5-amino-4-imidazolecarboxamide" fbc:charge="0" />
      <species boundaryCondition="false" compartment="c" constant="false" hasOnlySubstanceUnits="false" id="M_C06250_c" name="Holo-[carboxylase]" fbc:charge="-1" />
      <species boundaryCondition="false" compartment="c" constant="false" hasOnlySubstanceUnits="false" id="M_C04419_c" name="Carboxybiotin-carboxyl-carrier protein" fbc:charge="-4" />
      <species boundaryCondition="false" compartment="c" constant="false" hasOnlySubstanceUnits="false" id="M_C04489_c" name="5-Methyltetrahydropteroyltri-L-glutamate" fbc:charge="-4" />
      <species boundaryCondition="false" compartment="c" constant="false" hasOnlySubstanceUnits="false" id="M_C04144_c" name="Tetrahydropteroyltri-L-glutamate" fbc:charge="0" />
      <species boundaryCondition="false" compartment="c" constant="false" hasOnlySubstanceUnits="false" id="M_C05437_c" name="Zymosterol" fbc:charge="0" />
      <species boundaryCondition="false" compartment="c" constant="false" hasOnlySubstanceUnits="false" id="M_C04525_c" name="Fecosterol" fbc:charge="0" />
      <species boundaryCondition="false" compartment="c" constant="false" hasOnlySubstanceUnits="false" id="M_C04246_c" name="But-2-enoyl-[acyl-carrier protein]" fbc:charge="0" />
      <species boundaryCondition="false" compartment="c" constant="false" hasOnlySubstanceUnits="false" id="M_C04618_c" name="(3R)-3-Hydroxybutanoyl-[acyl-carrier protein]" fbc:charge="0" />
      <species boundaryCondition="false" compartment="p" constant="false" hasOnlySubstanceUnits="false" id="M_C04246_p" name="But-2-enoyl-[acyl-carrier protein]" fbc:charge="0" />
      <species boundaryCondition="false" compartment="p" constant="false" hasOnlySubstanceUnits="false" id="M_C04618_p" name="(3R)-3-Hydroxybutanoyl-[acyl-carrier protein]" fbc:charge="0" />
      <species boundaryCondition="false" compartment="c" constant="false" hasOnlySubstanceUnits="false" id="M_C05745_c" name="Butyryl-[acp]" fbc:charge="-2" />
      <species boundaryCondition="false" compartment="p" constant="false" hasOnlySubstanceUnits="false" id="M_C00004_p" name="NADH" fbc:charge="0" />
      <species boundaryCondition="false" compartment="p" constant="false" hasOnlySubstanceUnits="false" id="M_C05745_p" name="Butyryl-[acp]" fbc:charge="-1" />
      <species boundaryCondition="false" compartment="p" constant="false" hasOnlySubstanceUnits="false" id="M_C00003_p" name="NAD+" fbc:charge="-1" />
      <species boundaryCondition="false" compartment="c" constant="false" hasOnlySubstanceUnits="false" id="M_C04181_c" name="3-Hydroxy-3-methyl-2-oxobutanoic acid" fbc:charge="-1" />
      <species boundaryCondition="false" compartment="c" constant="false" hasOnlySubstanceUnits="false" id="M_C04272_c" name="(R)-2,3-Dihydroxy-3-methylbutanoate" fbc:charge="0" />
      <species boundaryCondition="false" compartment="c" constant="false" hasOnlySubstanceUnits="false" id="M_C04294_c" name="5-(2-Hydroxyethyl)-4-methylthiazole" fbc:charge="-2" />
      <species boundaryCondition="false" compartment="c" constant="false" hasOnlySubstanceUnits="false" id="M_C15556_c" name="3,4-Dihydroxy-2-butanone 4-phosphate" fbc:charge="0" />
      <species boundaryCondition="false" compartment="c" constant="false" hasOnlySubstanceUnits="false" id="M_C06037_c" name="Digalactosyl-diacylglycerol" fbc:charge="-1" />
      <species boundaryCondition="false" compartment="c" constant="false" hasOnlySubstanceUnits="false" id="M_C04554_c" name="3alpha,7alpha-Dihydroxy-5beta-cholestanate" fbc:charge="0" />
      <species boundaryCondition="false" compartment="c" constant="false" hasOnlySubstanceUnits="false" id="M_C05445_c" name="3alpha,7alpha-Dihydroxy-5beta-cholestan-26-al" fbc:charge="-2" />
      <species boundaryCondition="false" compartment="c" constant="false" hasOnlySubstanceUnits="false" id="M_C04556_c" name="4-Amino-2-methyl-5-phosphomethylpyrimidine" fbc:charge="-7" />
      <species boundaryCondition="false" compartment="c" constant="false" hasOnlySubstanceUnits="false" id="M_C05981_c" name="Phosphatidylinositol-3,4,5-trisphosphate" fbc:charge="-1" />
      <species boundaryCondition="false" compartment="c" constant="false" hasOnlySubstanceUnits="false" id="M_C05411_c" name="L-Xylonate" fbc:charge="-1" />
      <species boundaryCondition="false" compartment="c" constant="false" hasOnlySubstanceUnits="false" id="M_C04575_c" name="(4R,5S)-4,5,6-Trihydroxy-2,3-dioxohexanoate" fbc:charge="0" />
      <species boundaryCondition="false" compartment="c" constant="false" hasOnlySubstanceUnits="false" id="M_C05753_c" name="3-Oxodecanoyl-[acp]" fbc:charge="0" />
      <species boundaryCondition="false" compartment="c" constant="false" hasOnlySubstanceUnits="false" id="M_C04619_c" name="(3R)-3-Hydroxydecanoyl-[acyl-carrier protein]" fbc:charge="0" />
      <species boundaryCondition="false" compartment="p" constant="false" hasOnlySubstanceUnits="false" id="M_C05753_p" name="3-Oxodecanoyl-[acp]" fbc:charge="0" />
      <species boundaryCondition="false" compartment="p" constant="false" hasOnlySubstanceUnits="false" id="M_C04619_p" name="(3R)-3-Hydroxydecanoyl-[acyl-carrier protein]" fbc:charge="0" />
      <species boundaryCondition="false" compartment="c" constant="false" hasOnlySubstanceUnits="false" id="M_C05754_c" name="trans-Dec-2-enoyl-[acp]" fbc:charge="0" />
      <species boundaryCondition="false" compartment="p" constant="false" hasOnlySubstanceUnits="false" id="M_C05754_p" name="trans-Dec-2-enoyl-[acp]" fbc:charge="0" />
      <species boundaryCondition="false" compartment="c" constant="false" hasOnlySubstanceUnits="false" id="M_C05750_c" name="3-Oxooctanoyl-[acp]" fbc:charge="0" />
      <species boundaryCondition="false" compartment="c" constant="false" hasOnlySubstanceUnits="false" id="M_C04620_c" name="(3R)-3-Hydroxyoctanoyl-[acyl-carrier protein]" fbc:charge="0" />
      <species boundaryCondition="false" compartment="p" constant="false" hasOnlySubstanceUnits="false" id="M_C05750_p" name="3-Oxooctanoyl-[acp]" fbc:charge="0" />
      <species boundaryCondition="false" compartment="p" constant="false" hasOnlySubstanceUnits="false" id="M_C04620_p" name="(3R)-3-Hydroxyoctanoyl-[acyl-carrier protein]" fbc:charge="0" />
      <species boundaryCondition="false" compartment="c" constant="false" hasOnlySubstanceUnits="false" id="M_C05762_c" name="3-Oxohexadecanoyl-[acp]" fbc:charge="0" />
      <species boundaryCondition="false" compartment="c" constant="false" hasOnlySubstanceUnits="false" id="M_C04633_c" name="(3R)-3-Hydroxypalmitoyl-[acyl-carrier protein]" fbc:charge="0" />
      <species boundaryCondition="false" compartment="p" constant="false" hasOnlySubstanceUnits="false" id="M_C05762_p" name="3-Oxohexadecanoyl-[acp]" fbc:charge="0" />
      <species boundaryCondition="false" compartment="p" constant="false" hasOnlySubstanceUnits="false" id="M_C04633_p" name="(3R)-3-Hydroxypalmitoyl-[acyl-carrier protein]" fbc:charge="0" />
      <species boundaryCondition="false" compartment="c" constant="false" hasOnlySubstanceUnits="false" id="M_C05763_c" name="trans-Hexadec-2-enoyl-[acp]" fbc:charge="0" />
      <species boundaryCondition="false" compartment="p" constant="false" hasOnlySubstanceUnits="false" id="M_C05763_p" name="trans-Hexadec-2-enoyl-[acp]" fbc:charge="-4" />
      <species boundaryCondition="false" compartment="c" constant="false" hasOnlySubstanceUnits="false" id="M_C04644_c" name="3alpha,7alpha-Dihydroxy-5beta-cholestanoyl-CoA" fbc:charge="-4" />
      <species boundaryCondition="false" compartment="c" constant="false" hasOnlySubstanceUnits="false" id="M_C05337_c" name="Chenodeoxycholoyl-CoA" fbc:charge="-4" />
      <species boundaryCondition="false" compartment="c" constant="false" hasOnlySubstanceUnits="false" id="M_C05447_c" name="3alpha,7alpha-Dihydroxy-5beta-cholest-24-enoyl-CoA" fbc:charge="-4" />
      <species boundaryCondition="false" compartment="c" constant="false" hasOnlySubstanceUnits="false" id="M_C04823_c" name="1-(5'-Phosphoribosyl)-5-amino-4-(N-succinocarboxamide)-imidazole" fbc:charge="0" />
      <species boundaryCondition="false" compartment="c" constant="false" hasOnlySubstanceUnits="false" id="M_C05759_c" name="3-Oxotetradecanoyl-[acp]" fbc:charge="0" />
      <species boundaryCondition="false" compartment="c" constant="false" hasOnlySubstanceUnits="false" id="M_C04688_c" name="(3R)-3-Hydroxytetradecanoyl-[acyl-carrier protein]" fbc:charge="0" />
      <species boundaryCondition="false" compartment="p" constant="false" hasOnlySubstanceUnits="false" id="M_C05759_p" name="3-Oxotetradecanoyl-[acp]" fbc:charge="0" />
      <species boundaryCondition="false" compartment="p" constant="false" hasOnlySubstanceUnits="false" id="M_C04688_p" name="(3R)-3-Hydroxytetradecanoyl-[acyl-carrier protein]" fbc:charge="-2" />
      <species boundaryCondition="false" compartment="c" constant="false" hasOnlySubstanceUnits="false" id="M_C00043_c" name="UDP-N-acetyl-D-glucosamine" fbc:charge="-2" />
      <species boundaryCondition="false" compartment="c" constant="false" hasOnlySubstanceUnits="false" id="M_C04738_c" name="UDP-3-O-(3-hydroxytetradecanoyl)-N-acetylglucosamine" fbc:charge="0" />
      <species boundaryCondition="false" compartment="c" constant="false" hasOnlySubstanceUnits="false" id="M_C05760_c" name="trans-Tetradec-2-enoyl-[acp]" fbc:charge="0" />
      <species boundaryCondition="false" compartment="p" constant="false" hasOnlySubstanceUnits="false" id="M_C05760_p" name="trans-Tetradec-2-enoyl-[acp]" fbc:charge="-4" />
      <species boundaryCondition="false" compartment="c" constant="false" hasOnlySubstanceUnits="false" id="M_C04760_c" name="3alpha,7alpha,12alpha-Trihydroxy-5beta-cholestanoyl-CoA" fbc:charge="-4" />
      <species boundaryCondition="false" compartment="c" constant="false" hasOnlySubstanceUnits="false" id="M_C05460_c" name="3alpha,7alpha,12alpha-Trihydroxy-5beta-cholest-24-enoyl-CoA" fbc:charge="-2" />
      <species boundaryCondition="false" compartment="c" constant="false" hasOnlySubstanceUnits="false" id="M_C05925_c" name="Dihydroneopterin phosphate" fbc:charge="-4" />
      <species boundaryCondition="false" compartment="c" constant="false" hasOnlySubstanceUnits="false" id="M_C04895_c" name="2-Amino-4-hydroxy-6-(erythro-1,2,3-trihydroxypropyl)dihydropteridine" fbc:charge="-3" />
      <species boundaryCondition="false" compartment="c" constant="false" hasOnlySubstanceUnits="false" id="M_C04916_c" name="N-(5'-Phospho-D-1'-ribulosylformimino)-5-amino-1-(5''-phospho-D-" fbc:charge="-4" />
      <species boundaryCondition="false" compartment="c" constant="false" hasOnlySubstanceUnits="false" id="M_C04919_c" name="2,3,2'3'-Tetrakis(3-hydroxytetradecanoyl)-D-glucosaminyl-1,6-beta-D-" fbc:charge="-5" />
      <species boundaryCondition="false" compartment="c" constant="false" hasOnlySubstanceUnits="false" id="M_C06024_c" name="3-Deoxy-D-manno-octulosonyl-lipid IV(A)" fbc:charge="0" />
      <species boundaryCondition="false" compartment="c" constant="false" hasOnlySubstanceUnits="false" id="M_C05145_c" name="3-Aminoisobutyric acid" fbc:charge="0" />
      <species boundaryCondition="false" compartment="c" constant="false" hasOnlySubstanceUnits="false" id="M_C05110_c" name="4alpha-Methylcholesta-8-en-3beta-ol" fbc:charge="0" />
      <species boundaryCondition="false" compartment="c" constant="false" hasOnlySubstanceUnits="false" id="M_C05111_c" name="Methostenol" fbc:charge="-1" />
      <species boundaryCondition="false" compartment="c" constant="false" hasOnlySubstanceUnits="false" id="M_C06010_c" name="(S)-2-Acetolactate" fbc:charge="-1" />
      <species boundaryCondition="false" compartment="c" constant="false" hasOnlySubstanceUnits="false" id="M_C06006_c" name="(S)-2-Aceto-2-hydroxybutanoate" fbc:charge="-1" />
      <species boundaryCondition="false" compartment="c" constant="false" hasOnlySubstanceUnits="false" id="M_C05158_c" name="trans-beta-D-Glucosyl-2-hydroxycinnamate" fbc:charge="-1" />
      <species boundaryCondition="false" compartment="c" constant="false" hasOnlySubstanceUnits="false" id="M_C05839_c" name="cis-beta-D-Glucosyl-2-hydroxycinnamate" fbc:charge="-1" />
      <species boundaryCondition="false" compartment="c" constant="false" hasOnlySubstanceUnits="false" id="M_C05313_c" name="3-Hexaprenyl-4-hydroxy-5-methoxybenzoate" fbc:charge="-1" />
      <species boundaryCondition="false" compartment="c" constant="false" hasOnlySubstanceUnits="false" id="M_C05200_c" name="3-Hexaprenyl-4,5-dihydroxybenzoate" fbc:charge="0" />
      <species boundaryCondition="false" compartment="c" constant="false" hasOnlySubstanceUnits="false" id="M_C05758_c" name="trans-Dodec-2-enoyl-[acp]" fbc:charge="0" />
      <species boundaryCondition="false" compartment="c" constant="false" hasOnlySubstanceUnits="false" id="M_C05223_c" name="Dodecanoyl-[acyl-carrier protein]" fbc:charge="0" />
      <species boundaryCondition="false" compartment="p" constant="false" hasOnlySubstanceUnits="false" id="M_C05758_p" name="trans-Dodec-2-enoyl-[acp]" fbc:charge="0" />
      <species boundaryCondition="false" compartment="p" constant="false" hasOnlySubstanceUnits="false" id="M_C05223_p" name="Dodecanoyl-[acyl-carrier protein]" fbc:charge="0" />
      <species boundaryCondition="false" compartment="c" constant="false" hasOnlySubstanceUnits="false" id="M_C05516_c" name="5-Amino-4-imidazole carboxylate" fbc:charge="1" />
      <species boundaryCondition="false" compartment="c" constant="false" hasOnlySubstanceUnits="false" id="M_C05239_c" name="5-Aminoimidazole" fbc:charge="-4" />
      <species boundaryCondition="false" compartment="x" constant="false" hasOnlySubstanceUnits="false" id="M_C05258_x" name="(S)-3-Hydroxyhexadecanoyl-CoA" fbc:charge="-4" />
      <species boundaryCondition="false" compartment="x" constant="false" hasOnlySubstanceUnits="false" id="M_C05260_x" name="(S)-3-Hydroxytetradecanoyl-CoA" fbc:charge="-4" />
      <species boundaryCondition="false" compartment="x" constant="false" hasOnlySubstanceUnits="false" id="M_C05273_x" name="trans-Tetradec-2-enoyl-CoA" fbc:charge="-4" />
      <species boundaryCondition="false" compartment="x" constant="false" hasOnlySubstanceUnits="false" id="M_C05263_x" name="3-Oxododecanoyl-CoA" fbc:charge="-4" />
      <species boundaryCondition="false" compartment="x" constant="false" hasOnlySubstanceUnits="false" id="M_C05274_x" name="Decanoyl-CoA" fbc:charge="-4" />
      <species boundaryCondition="false" compartment="x" constant="false" hasOnlySubstanceUnits="false" id="M_C05264_x" name="(S)-Hydroxydecanoyl-CoA" fbc:charge="-4" />
      <species boundaryCondition="false" compartment="x" constant="false" hasOnlySubstanceUnits="false" id="M_C05275_x" name="trans-Dec-2-enoyl-CoA" fbc:charge="-4" />
      <species boundaryCondition="false" compartment="x" constant="false" hasOnlySubstanceUnits="false" id="M_C05267_x" name="3-Oxooctanoyl-CoA" fbc:charge="-4" />
      <species boundaryCondition="false" compartment="x" constant="false" hasOnlySubstanceUnits="false" id="M_C05266_x" name="(S)-Hydroxyoctanoyl-CoA" fbc:charge="-4" />
      <species boundaryCondition="false" compartment="x" constant="false" hasOnlySubstanceUnits="false" id="M_C05276_x" name="trans-Oct-2-enoyl-CoA" fbc:charge="-4" />
      <species boundaryCondition="false" compartment="x" constant="false" hasOnlySubstanceUnits="false" id="M_C05270_x" name="Hexanoyl-CoA" fbc:charge="-4" />
      <species boundaryCondition="false" compartment="x" constant="false" hasOnlySubstanceUnits="false" id="M_C05268_x" name="(S)-Hydroxyhexanoyl-CoA" fbc:charge="-4" />
      <species boundaryCondition="false" compartment="x" constant="false" hasOnlySubstanceUnits="false" id="M_C05271_x" name="trans-Hex-2-enoyl-CoA" fbc:charge="0" />
      <species boundaryCondition="false" compartment="c" constant="false" hasOnlySubstanceUnits="false" id="M_C05285_c" name="Adrenosterone" fbc:charge="0" />
      <species boundaryCondition="false" compartment="c" constant="false" hasOnlySubstanceUnits="false" id="M_C05284_c" name="11beta-Hydroxyandrost-4-ene-3,17-dione" fbc:charge="0" />
      <species boundaryCondition="false" compartment="c" constant="false" hasOnlySubstanceUnits="false" id="M_C05301_c" name="2-Hydroxyestradiol-17beta" fbc:charge="0" />
      <species boundaryCondition="false" compartment="c" constant="false" hasOnlySubstanceUnits="false" id="M_C05302_c" name="2-Methoxyestradiol-17beta" fbc:charge="1" />
      <species boundaryCondition="false" compartment="c" constant="false" hasOnlySubstanceUnits="false" id="M_C05691_c" name="Se-Adenosylselenomethionine" fbc:charge="0" />
      <species boundaryCondition="false" compartment="c" constant="false" hasOnlySubstanceUnits="false" id="M_C05335_c" name="Selenomethionine" fbc:charge="1" />
      <species boundaryCondition="false" compartment="c" constant="false" hasOnlySubstanceUnits="false" id="M_C05690_c" name="Se-Methylselenomethionine" fbc:charge="-1" />
      <species boundaryCondition="false" compartment="c" constant="false" hasOnlySubstanceUnits="false" id="M_C05336_c" name="Selenomethionyl-tRNA(Met)" fbc:charge="-2" />
      <species boundaryCondition="false" compartment="c" constant="false" hasOnlySubstanceUnits="false" id="M_C01647_c" name="tRNA(Met)" fbc:charge="-1" />
      <species boundaryCondition="false" compartment="c" constant="false" hasOnlySubstanceUnits="false" id="M_C05596_c" name="p-Hydroxyphenylacetylglycine" fbc:charge="-4" />
      <species boundaryCondition="false" compartment="p" constant="false" hasOnlySubstanceUnits="false" id="M_C05378_p" name="beta-D-Fructose 1,6-bisphosphate" fbc:charge="0" />
      <species boundaryCondition="false" compartment="c" constant="false" hasOnlySubstanceUnits="false" id="M_C05394_c" name="3-Keto-beta-D-galactose" fbc:charge="0" />
      <species boundaryCondition="false" compartment="c" constant="false" hasOnlySubstanceUnits="false" id="M_C05403_c" name="3-Ketolactose" fbc:charge="-1" />
      <species boundaryCondition="false" compartment="c" constant="false" hasOnlySubstanceUnits="false" id="M_C05412_c" name="L-Lyxonate" fbc:charge="0" />
      <species boundaryCondition="false" compartment="c" constant="false" hasOnlySubstanceUnits="false" id="M_C05434_c" name="beta-Zeacarotene" fbc:charge="0" />
      <species boundaryCondition="false" compartment="c" constant="false" hasOnlySubstanceUnits="false" id="M_C05431_c" name="Neurosporene" fbc:charge="0" />
      <species boundaryCondition="false" compartment="c" constant="false" hasOnlySubstanceUnits="false" id="M_C05439_c" name="5alpha-Cholesta-7,24-dien-3beta-ol" fbc:charge="0" />
      <species boundaryCondition="false" compartment="c" constant="false" hasOnlySubstanceUnits="false" id="M_C05444_c" name="3alpha,7alpha,26-Trihydroxy-5beta-cholestane" fbc:charge="-4" />
      <species boundaryCondition="false" compartment="c" constant="false" hasOnlySubstanceUnits="false" id="M_C05448_c" name="3alpha,7alpha,24-Trihydroxy-5beta-cholestanoyl-CoA" fbc:charge="-4" />
      <species boundaryCondition="false" compartment="c" constant="false" hasOnlySubstanceUnits="false" id="M_C05449_c" name="3alpha,7alpha-Dihydroxy-5beta-24-oxocholestanoyl-CoA" fbc:charge="-4" />
      <species boundaryCondition="false" compartment="c" constant="false" hasOnlySubstanceUnits="false" id="M_C02967_c" name="DNA 5-methylcytosine" fbc:charge="-4" />
      <species boundaryCondition="false" compartment="c" constant="false" hasOnlySubstanceUnits="false" id="M_C00856_c" name="DNA cytosine" fbc:charge="1" />
      <species boundaryCondition="false" compartment="c" constant="false" hasOnlySubstanceUnits="false" id="M_C05546_c" name="Protein N6,N6,N6-trimethyl-L-lysine" fbc:charge="1" />
      <species boundaryCondition="false" compartment="c" constant="false" hasOnlySubstanceUnits="false" id="M_C05545_c" name="Protein N6,N6-dimethyl-L-lysine" fbc:charge="0" />
      <species boundaryCondition="false" compartment="c" constant="false" hasOnlySubstanceUnits="false" id="M_C05552_c" name="N6-D-Biotinyl-L-lysine" fbc:charge="0" />
      <species boundaryCondition="false" compartment="c" constant="false" hasOnlySubstanceUnits="false" id="M_C05577_c" name="3,4-Dihydroxymandelaldehyde" fbc:charge="0" />
      <species boundaryCondition="false" compartment="c" constant="false" hasOnlySubstanceUnits="false" id="M_C05576_c" name="3,4-Dihydroxyphenylethyleneglycol" fbc:charge="-1" />
      <species boundaryCondition="false" compartment="c" constant="false" hasOnlySubstanceUnits="false" id="M_C05604_c" name="2-Carboxy-2,3-dihydro-5,6-dihydroxyindole" fbc:charge="-1" />
      <species boundaryCondition="false" compartment="c" constant="false" hasOnlySubstanceUnits="false" id="M_C05625_c" name="Rutin" fbc:charge="0" />
      <species boundaryCondition="false" compartment="c" constant="false" hasOnlySubstanceUnits="false" id="M_C05634_c" name="5-Hydroxyindoleacetaldehyde" fbc:charge="-1" />
      <species boundaryCondition="false" compartment="c" constant="false" hasOnlySubstanceUnits="false" id="M_C05635_c" name="5-Hydroxyindoleacetate" fbc:charge="-2" />
      <species boundaryCondition="false" compartment="c" constant="false" hasOnlySubstanceUnits="false" id="M_C05641_c" name="5-(3'-Carboxy-3'-oxopropenyl)-4,6-dihydroxypicolinate" fbc:charge="-2" />
      <species boundaryCondition="false" compartment="c" constant="false" hasOnlySubstanceUnits="false" id="M_C05656_c" name="5-(3'-Carboxy-3'-oxopropyl)-4,6-dihydroxypicolinate" fbc:charge="0" />
      <species boundaryCondition="false" compartment="c" constant="false" hasOnlySubstanceUnits="false" id="M_C00165_c" name="Diacylglycerol" fbc:charge="0" />
      <species boundaryCondition="false" compartment="c" constant="false" hasOnlySubstanceUnits="false" id="M_C05675_c" name="Diacylglyceryl-2-aminoethylphosphonate" fbc:charge="-3" />
      <species boundaryCondition="false" compartment="c" constant="false" hasOnlySubstanceUnits="false" id="M_C05696_c" name="3'-Phosphoadenylylselenate" fbc:charge="-1" />
      <species boundaryCondition="false" compartment="c" constant="false" hasOnlySubstanceUnits="false" id="M_C05686_c" name="Adenylylselenate" fbc:charge="0" />
      <species boundaryCondition="false" compartment="c" constant="false" hasOnlySubstanceUnits="false" id="M_C05697_c" name="Selenate" fbc:charge="0" />
      <species boundaryCondition="false" compartment="c" constant="false" hasOnlySubstanceUnits="false" id="M_C05689_c" name="Se-Methylselenocysteine" fbc:charge="-1" />
      <species boundaryCondition="false" compartment="c" constant="false" hasOnlySubstanceUnits="false" id="M_C05695_c" name="gamma-Glutamyl-Se-methylselenocysteine" fbc:charge="0" />
      <species boundaryCondition="false" compartment="c" constant="false" hasOnlySubstanceUnits="false" id="M_C05692_c" name="Se-Adenosylselenohomocysteine" fbc:charge="0" />
      <species boundaryCondition="false" compartment="c" constant="false" hasOnlySubstanceUnits="false" id="M_C05698_c" name="Selenohomocysteine" fbc:charge="0" />
      <species boundaryCondition="false" compartment="c" constant="false" hasOnlySubstanceUnits="false" id="M_C05699_c" name="Selenocystathionine" fbc:charge="-2" />
      <species boundaryCondition="false" compartment="c" constant="false" hasOnlySubstanceUnits="false" id="M_C05702_c" name="O-Phosphorylhomoserine" fbc:charge="0" />
      <species boundaryCondition="false" compartment="c" constant="false" hasOnlySubstanceUnits="false" id="M_C05688_c" name="Selenocysteine" fbc:charge="0" />
      <species boundaryCondition="false" compartment="c" constant="false" hasOnlySubstanceUnits="false" id="M_C05700_c" name="O-Acetylhomoserine" fbc:charge="-1" />
      <species boundaryCondition="false" compartment="c" constant="false" hasOnlySubstanceUnits="false" id="M_C05701_c" name="O-Succinylhomoserine" fbc:charge="0" />
      <species boundaryCondition="false" compartment="c" constant="false" hasOnlySubstanceUnits="false" id="M_C05713_c" name="Cyanoglycoside" fbc:charge="0" />
      <species boundaryCondition="false" compartment="c" constant="false" hasOnlySubstanceUnits="false" id="M_C05729_c" name="R-S-Cysteinylglycine" fbc:charge="0" />
      <species boundaryCondition="false" compartment="c" constant="false" hasOnlySubstanceUnits="false" id="M_C05726_c" name="S-Substituted L-cysteine" fbc:charge="0" />
      <species boundaryCondition="false" compartment="c" constant="false" hasOnlySubstanceUnits="false" id="M_C05746_c" name="3-Oxohexanoyl-[acp]" fbc:charge="0" />
      <species boundaryCondition="false" compartment="c" constant="false" hasOnlySubstanceUnits="false" id="M_C05747_c" name="(R)-3-Hydroxyhexanoyl-[acp]" fbc:charge="0" />
      <species boundaryCondition="false" compartment="p" constant="false" hasOnlySubstanceUnits="false" id="M_C05746_p" name="3-Oxohexanoyl-[acp]" fbc:charge="0" />
      <species boundaryCondition="false" compartment="p" constant="false" hasOnlySubstanceUnits="false" id="M_C05747_p" name="(R)-3-Hydroxyhexanoyl-[acp]" fbc:charge="0" />
      <species boundaryCondition="false" compartment="c" constant="false" hasOnlySubstanceUnits="false" id="M_C05748_c" name="trans-Hex-2-enoyl-[acp]" fbc:charge="0" />
      <species boundaryCondition="false" compartment="p" constant="false" hasOnlySubstanceUnits="false" id="M_C05748_p" name="trans-Hex-2-enoyl-[acp]" fbc:charge="0" />
      <species boundaryCondition="false" compartment="c" constant="false" hasOnlySubstanceUnits="false" id="M_C05749_c" name="Hexanoyl-[acp]" fbc:charge="0" />
      <species boundaryCondition="false" compartment="p" constant="false" hasOnlySubstanceUnits="false" id="M_C05749_p" name="Hexanoyl-[acp]" fbc:charge="0" />
      <species boundaryCondition="false" compartment="c" constant="false" hasOnlySubstanceUnits="false" id="M_C05751_c" name="trans-Oct-2-enoyl-[acp]" fbc:charge="0" />
      <species boundaryCondition="false" compartment="c" constant="false" hasOnlySubstanceUnits="false" id="M_C05752_c" name="Octanoyl-[acp]" fbc:charge="0" />
      <species boundaryCondition="false" compartment="p" constant="false" hasOnlySubstanceUnits="false" id="M_C05751_p" name="trans-Oct-2-enoyl-[acp]" fbc:charge="0" />
      <species boundaryCondition="false" compartment="p" constant="false" hasOnlySubstanceUnits="false" id="M_C05752_p" name="Octanoyl-[acp]" fbc:charge="0" />
      <species boundaryCondition="false" compartment="c" constant="false" hasOnlySubstanceUnits="false" id="M_C05755_c" name="Decanoyl-[acp]" fbc:charge="0" />
      <species boundaryCondition="false" compartment="p" constant="false" hasOnlySubstanceUnits="false" id="M_C05755_p" name="Decanoyl-[acp]" fbc:charge="0" />
      <species boundaryCondition="false" compartment="c" constant="false" hasOnlySubstanceUnits="false" id="M_C05756_c" name="3-Oxododecanoyl-[acp]" fbc:charge="0" />
      <species boundaryCondition="false" compartment="p" constant="false" hasOnlySubstanceUnits="false" id="M_C05756_p" name="3-Oxododecanoyl-[acp]" fbc:charge="0" />
      <species boundaryCondition="false" compartment="c" constant="false" hasOnlySubstanceUnits="false" id="M_C05757_c" name="(R)-3-Hydroxydodecanoyl-[acp]" fbc:charge="0" />
      <species boundaryCondition="false" compartment="p" constant="false" hasOnlySubstanceUnits="false" id="M_C05757_p" name="(R)-3-Hydroxydodecanoyl-[acp]" fbc:charge="0" />
      <species boundaryCondition="false" compartment="c" constant="false" hasOnlySubstanceUnits="false" id="M_C05761_c" name="Tetradecanoyl-[acp]" fbc:charge="0" />
      <species boundaryCondition="false" compartment="p" constant="false" hasOnlySubstanceUnits="false" id="M_C05761_p" name="Tetradecanoyl-[acp]" fbc:charge="-8" />
      <species boundaryCondition="false" compartment="c" constant="false" hasOnlySubstanceUnits="false" id="M_C05766_c" name="Uroporphyrinogen I" fbc:charge="-4" />
      <species boundaryCondition="false" compartment="c" constant="false" hasOnlySubstanceUnits="false" id="M_C05768_c" name="Coproporphyrinogen I" fbc:charge="0" />
      <species boundaryCondition="false" compartment="c" constant="false" hasOnlySubstanceUnits="false" id="M_C05802_c" name="2-Hexaprenyl-6-methoxyphenol" fbc:charge="0" />
      <species boundaryCondition="false" compartment="c" constant="false" hasOnlySubstanceUnits="false" id="M_C05803_c" name="2-Hexaprenyl-6-methoxy-1,4-benzoquinone" fbc:charge="0" />
      <species boundaryCondition="false" compartment="c" constant="false" hasOnlySubstanceUnits="false" id="M_C05804_c" name="2-Hexaprenyl-3-methyl-6-methoxy-1,4-benzoquinone" fbc:charge="-1" />
      <species boundaryCondition="false" compartment="c" constant="false" hasOnlySubstanceUnits="false" id="M_C05809_c" name="3-Octaprenyl-4-hydroxybenzoate" fbc:charge="0" />
      <species boundaryCondition="false" compartment="c" constant="false" hasOnlySubstanceUnits="false" id="M_C05810_c" name="2-Octaprenylphenol" fbc:charge="0" />
      <species boundaryCondition="false" compartment="c" constant="false" hasOnlySubstanceUnits="false" id="M_C05811_c" name="2-Octaprenyl-6-hydroxyphenol" fbc:charge="0" />
      <species boundaryCondition="false" compartment="c" constant="false" hasOnlySubstanceUnits="false" id="M_C05812_c" name="2-Octaprenyl-6-methoxyphenol" fbc:charge="0" />
      <species boundaryCondition="false" compartment="c" constant="false" hasOnlySubstanceUnits="false" id="M_C05813_c" name="2-Octaprenyl-6-methoxy-1,4-benzoquinone" fbc:charge="0" />
      <species boundaryCondition="false" compartment="c" constant="false" hasOnlySubstanceUnits="false" id="M_C05814_c" name="2-Octaprenyl-3-methyl-6-methoxy-1,4-benzoquinone" fbc:charge="0" />
      <species boundaryCondition="false" compartment="c" constant="false" hasOnlySubstanceUnits="false" id="M_C05818_c" name="2-Demethylmenaquinone" fbc:charge="0" />
      <species boundaryCondition="false" compartment="c" constant="false" hasOnlySubstanceUnits="false" id="M_C00828_c" name="Menaquinone" fbc:charge="-1" />
      <species boundaryCondition="false" compartment="c" constant="false" hasOnlySubstanceUnits="false" id="M_C05838_c" name="cis-2-Hydroxycinnamate" fbc:charge="-2" />
      <species boundaryCondition="false" compartment="c" constant="false" hasOnlySubstanceUnits="false" id="M_C05894_c" name="Undecaprenyl-diphospho-N-acetylmuramoyl-(N-acetylglucosamine)-L-" fbc:charge="-3" />
      <species boundaryCondition="false" compartment="c" constant="false" hasOnlySubstanceUnits="false" id="M_C05893_c" name="Undecaprenyl-diphospho-N-acetylmuramoyl-(N-acetylglucosamine)-L-" fbc:charge="-4" />
      <species boundaryCondition="false" compartment="c" constant="false" hasOnlySubstanceUnits="false" id="M_C05897_c" name="Undecaprenyl-diphospho-N-acetylmuramoyl-L-alanyl-D-glutamyl-meso-" fbc:charge="-4" />
      <species boundaryCondition="false" compartment="c" constant="false" hasOnlySubstanceUnits="false" id="M_C05898_c" name="Undecaprenyl-diphospho-N-acetylmuramoyl-(N-acetylglucosamine)-L-" fbc:charge="-1" />
      <species boundaryCondition="false" compartment="c" constant="false" hasOnlySubstanceUnits="false" id="M_C05905_c" name="Cyanidin" fbc:charge="0" />
      <species boundaryCondition="false" compartment="c" constant="false" hasOnlySubstanceUnits="false" id="M_C02906_c" name="Dihydromyricetin" fbc:charge="0" />
      <species boundaryCondition="false" compartment="c" constant="false" hasOnlySubstanceUnits="false" id="M_C05909_c" name="Leucodelphinidin" fbc:charge="-4" />
      <species boundaryCondition="false" compartment="c" constant="false" hasOnlySubstanceUnits="false" id="M_C05923_c" name="2,5-Diaminopyrimidine nucleoside triphosphate" fbc:charge="-4" />
      <species boundaryCondition="false" compartment="c" constant="false" hasOnlySubstanceUnits="false" id="M_C06148_c" name="2,5-Diamino-6-(5'-triphosphoryl-3',4'-trihydroxy-2'-oxopentyl)-" fbc:charge="-1" />
      <species boundaryCondition="false" compartment="c" constant="false" hasOnlySubstanceUnits="false" id="M_C06001_c" name="(S)-3-Hydroxyisobutyrate" fbc:charge="0" />
      <species boundaryCondition="false" compartment="c" constant="false" hasOnlySubstanceUnits="false" id="M_C14463_c" name="(R)-3-Hydroxy-3-methyl-2-oxopentanoate" fbc:charge="0" />
      <species boundaryCondition="false" compartment="c" constant="false" hasOnlySubstanceUnits="false" id="M_C06007_c" name="(R)-2,3-Dihydroxy-3-methylpentanoate" fbc:charge="-6" />
      <species boundaryCondition="false" compartment="c" constant="false" hasOnlySubstanceUnits="false" id="M_C06025_c" name="Di[3-deoxy-D-manno-octulosonyl]-lipid IV(A)" fbc:charge="-3" />
      <species boundaryCondition="false" compartment="c" constant="false" hasOnlySubstanceUnits="false" id="M_C06054_c" name="2-Oxo-3-hydroxy-4-phosphobutanoate" fbc:charge="-2" />
      <species boundaryCondition="false" compartment="c" constant="false" hasOnlySubstanceUnits="false" id="M_C06055_c" name="O-Phospho-4-hydroxy-L-threonine" fbc:charge="0" />
      <species boundaryCondition="false" compartment="c" constant="false" hasOnlySubstanceUnits="false" id="M_C06056_c" name="4-Hydroxy-L-threonine" fbc:charge="0" />
      <species boundaryCondition="false" compartment="c" constant="false" hasOnlySubstanceUnits="false" id="M_C06090_c" name="ent-Kaurene" fbc:charge="0" />
      <species boundaryCondition="false" compartment="c" constant="false" hasOnlySubstanceUnits="false" id="M_C06145_c" name="3-Butyn-1-al" fbc:charge="-1" />
      <species boundaryCondition="false" compartment="c" constant="false" hasOnlySubstanceUnits="false" id="M_C06144_c" name="3-Butynoate" fbc:charge="0" />
      <species boundaryCondition="false" compartment="c" constant="false" hasOnlySubstanceUnits="false" id="M_C06202_c" name="Salicylaldehyde" fbc:charge="-1" />
      <species boundaryCondition="false" compartment="c" constant="false" hasOnlySubstanceUnits="false" id="M_C06203_c" name="trans-O-Hydroxybenzylidenepyruvate" fbc:charge="1" />
      <species boundaryCondition="false" compartment="c" constant="false" hasOnlySubstanceUnits="false" id="M_C06404_c" name="[Ribulose-1,5-bisphosphate-carboxylase]-N6-methyl-L-lysine" fbc:charge="1" />
      <species boundaryCondition="false" compartment="c" constant="false" hasOnlySubstanceUnits="false" id="M_C06403_c" name="[Ribulose-1,5-bisphosphate-carboxylase]-lysine" fbc:charge="-10" />
      <species boundaryCondition="false" compartment="c" constant="false" hasOnlySubstanceUnits="false" id="M_C01284_c" name="1D-myo-Inositol 1,3,4,5,6-pentakisphosphate" fbc:charge="-12" />
      <species boundaryCondition="false" compartment="c" constant="false" hasOnlySubstanceUnits="false" id="M_C01204_c" name="myo-Inositol hexakisphosphate" fbc:charge="0" />
      <species boundaryCondition="false" compartment="c" constant="false" hasOnlySubstanceUnits="false" id="M_C06599_c" name="2,5-Dichloro-2,5-cyclohexadiene-1,4-diol" fbc:charge="0" />
      <species boundaryCondition="false" compartment="c" constant="false" hasOnlySubstanceUnits="false" id="M_C06600_c" name="2,5-Dichlorohydroquinone" fbc:charge="0" />
      <species boundaryCondition="false" compartment="c" constant="false" hasOnlySubstanceUnits="false" id="M_C00472_c" name="p-Benzoquinone" fbc:charge="-1" />
      <species boundaryCondition="false" compartment="c" constant="false" hasOnlySubstanceUnits="false" id="M_C02235_c" name="4-Nitrocatechol" fbc:charge="0" />
      <species boundaryCondition="false" compartment="c" constant="false" hasOnlySubstanceUnits="false" id="M_C02814_c" name="Benzene-1,2,4-triol" fbc:charge="-4" />
      <species boundaryCondition="false" compartment="c" constant="false" hasOnlySubstanceUnits="false" id="M_C11062_c" name="4-Hydroxybutyryl-CoA" fbc:charge="-4" />
      <species boundaryCondition="false" compartment="c" constant="false" hasOnlySubstanceUnits="false" id="M_C02331_c" name="Vinylacetyl-CoA" fbc:charge="0" />
      <species boundaryCondition="false" compartment="c" constant="false" hasOnlySubstanceUnits="false" id="M_C06548_c" name="Ethylene oxide" fbc:charge="0" />
      <species boundaryCondition="false" compartment="c" constant="false" hasOnlySubstanceUnits="false" id="M_C11348_c" name="1 (S)-1-Phenylethanol" fbc:charge="0" />
      <species boundaryCondition="false" compartment="c" constant="false" hasOnlySubstanceUnits="false" id="M_C07113_c" name="Acetophenone" fbc:charge="-1" />
      <species boundaryCondition="false" compartment="c" constant="false" hasOnlySubstanceUnits="false" id="M_C06640_c" name="Bis(4'-chlorophenyl)acetate" fbc:charge="0" />
      <species boundaryCondition="false" compartment="c" constant="false" hasOnlySubstanceUnits="false" id="M_C06641_c" name="Bis(4'-chlorophenyl)methane" fbc:charge="0" />
      <species boundaryCondition="false" compartment="c" constant="false" hasOnlySubstanceUnits="false" id="M_C06650_c" name="2,3-Dihydroxy 1,1,1-Trichloro-2,2-bis(4'-chlorophenyl)ethane" fbc:charge="0" />
      <species boundaryCondition="false" compartment="c" constant="false" hasOnlySubstanceUnits="false" id="M_C06649_c" name="cis-2,3-Dihydrodiol 1,1,1-Trichloro-2,2-bis(4'-chlorophenyl)ethane" fbc:charge="0" />
      <species boundaryCondition="false" compartment="c" constant="false" hasOnlySubstanceUnits="false" id="M_C07093_c" name="3,6-Dichloro-cis-1,2-dihydroxycyclohexa-3,5-diene" fbc:charge="0" />
      <species boundaryCondition="false" compartment="c" constant="false" hasOnlySubstanceUnits="false" id="M_C07094_c" name="3,6-Dichlorocatechol" fbc:charge="-1" />
      <species boundaryCondition="false" compartment="c" constant="false" hasOnlySubstanceUnits="false" id="M_C07114_c" name="Benzoyl acetate" fbc:charge="-4" />
      <species boundaryCondition="false" compartment="c" constant="false" hasOnlySubstanceUnits="false" id="M_C07118_c" name="Benzoyl acetyl-CoA" fbc:charge="-1" />
      <species boundaryCondition="false" compartment="c" constant="false" hasOnlySubstanceUnits="false" id="M_C07086_c" name="Phenylacetic acid" fbc:charge="0" />
      <species boundaryCondition="false" compartment="c" constant="false" hasOnlySubstanceUnits="false" id="M_C07083_c" name="Styrene" fbc:charge="0" />
      <species boundaryCondition="false" compartment="c" constant="false" hasOnlySubstanceUnits="false" id="M_C02083_c" name="Styrene oxide" fbc:charge="0" />
      <species boundaryCondition="false" compartment="c" constant="false" hasOnlySubstanceUnits="false" id="M_C04623_c" name="1,1,1-Trichloro-2,2-bis(4-chlorophenyl)ethane" fbc:charge="0" />
      <species boundaryCondition="false" compartment="c" constant="false" hasOnlySubstanceUnits="false" id="M_C07715_c" name="Fluorene" fbc:charge="0" />
      <species boundaryCondition="false" compartment="c" constant="false" hasOnlySubstanceUnits="false" id="M_C06711_c" name="Fluoren-9-ol" fbc:charge="-4" />
      <species boundaryCondition="false" compartment="c" constant="false" hasOnlySubstanceUnits="false" id="M_C00512_c" name="S-Benzoate coenzyme A" fbc:charge="-1" />
      <species boundaryCondition="false" compartment="c" constant="false" hasOnlySubstanceUnits="false" id="M_C04706_c" name="cis-2-Chloro-4-carboxymethylenebut-2-en-1,4-olide" fbc:charge="-2" />
      <species boundaryCondition="false" compartment="c" constant="false" hasOnlySubstanceUnits="false" id="M_C06329_c" name="2-Chloromaleylacetate" fbc:charge="-3" />
      <species boundaryCondition="false" compartment="c" constant="false" hasOnlySubstanceUnits="false" id="M_C11356_c" name="trans,trans,cis-Geranylgeranyl diphosphate" fbc:charge="-2" />
      <species boundaryCondition="false" compartment="c" constant="false" hasOnlySubstanceUnits="false" id="M_C01638_c" name="tRNA(Asp)" fbc:charge="-2" />
      <species boundaryCondition="false" compartment="c" constant="false" hasOnlySubstanceUnits="false" id="M_C02984_c" name="L-Aspartyl-tRNA(Asp)" fbc:charge="-5" />
      <species boundaryCondition="false" compartment="c" constant="false" hasOnlySubstanceUnits="false" id="M_C06715_c" name="3-Oxopimeloyl-CoA" fbc:charge="0" />
      <species boundaryCondition="false" compartment="c" constant="false" hasOnlySubstanceUnits="false" id="M_C09814_c" name="Benzonitrile" fbc:charge="-1" />
      <species boundaryCondition="false" compartment="c" constant="false" hasOnlySubstanceUnits="false" id="M_C00180_c" name="Benzoate" fbc:charge="-4" />
      <species boundaryCondition="false" compartment="c" constant="false" hasOnlySubstanceUnits="false" id="M_C09825_c" name="6-Oxo-2-hydroxycyclohexane-1-carboxyl-CoA" fbc:charge="-5" />
      <species boundaryCondition="false" compartment="c" constant="false" hasOnlySubstanceUnits="false" id="M_C06714_c" name="3-Hydroxypimeloyl-CoA" fbc:charge="-4" />
      <species boundaryCondition="false" compartment="c" constant="false" hasOnlySubstanceUnits="false" id="M_C00877_c" name="Crotonoyl-CoA" fbc:charge="-4" />
      <species boundaryCondition="false" compartment="c" constant="false" hasOnlySubstanceUnits="false" id="M_C05116_c" name="3-Hydroxybutanoyl-CoA" fbc:charge="-3" />
      <species boundaryCondition="false" compartment="c" constant="false" hasOnlySubstanceUnits="false" id="M_C04146_c" name="all-trans-Octaprenyl diphosphate" fbc:charge="-3" />
      <species boundaryCondition="false" compartment="c" constant="false" hasOnlySubstanceUnits="false" id="M_C04216_c" name="all-trans-Heptaprenyl diphosphate" fbc:charge="-1" />
      <species boundaryCondition="false" compartment="c" constant="false" hasOnlySubstanceUnits="false" id="M_C00156_c" name="4-Hydroxybenzoate" fbc:charge="-3" />
      <species boundaryCondition="false" compartment="c" constant="false" hasOnlySubstanceUnits="false" id="M_C01230_c" name="all-trans-Hexaprenyl diphosphate" fbc:charge="-1" />
      <species boundaryCondition="false" compartment="c" constant="false" hasOnlySubstanceUnits="false" id="M_C13425_c" name="3-Hexaprenyl-4-hydroxybenzoate" fbc:charge="0" />
      <species boundaryCondition="false" compartment="c" constant="false" hasOnlySubstanceUnits="false" id="M_C01389_c" name="Phytol" fbc:charge="0" />
      <species boundaryCondition="false" compartment="c" constant="false" hasOnlySubstanceUnits="false" id="M_C05306_c" name="Chlorophyll a" fbc:charge="-2" />
      <species boundaryCondition="false" compartment="c" constant="false" hasOnlySubstanceUnits="false" id="M_C02734_c" name="Phenolic phosphate" fbc:charge="0" />
      <species boundaryCondition="false" compartment="c" constant="false" hasOnlySubstanceUnits="false" id="M_C00146_c" name="Phenol" fbc:charge="-2" />
      <species boundaryCondition="false" compartment="c" constant="false" hasOnlySubstanceUnits="false" id="M_C11434_c" name="2-C-Methyl-D-erythritol 4-phosphate" fbc:charge="-2" />
      <species boundaryCondition="false" compartment="c" constant="false" hasOnlySubstanceUnits="false" id="M_C11435_c" name="4-(Cytidine 5'-diphospho)-2-C-methyl-D-erythritol" fbc:charge="-4" />
      <species boundaryCondition="false" compartment="c" constant="false" hasOnlySubstanceUnits="false" id="M_C11436_c" name="2-Phospho-4-(cytidine 5'-diphospho)-2-C-methyl-D-erythritol" fbc:charge="-2" />
      <species boundaryCondition="false" compartment="c" constant="false" hasOnlySubstanceUnits="false" id="M_C11437_c" name="1-Deoxy-D-xylulose 5-phosphate" fbc:charge="-2" />
      <species boundaryCondition="false" compartment="c" constant="false" hasOnlySubstanceUnits="false" id="M_C11453_c" name="2-C-Methyl-D-erythritol 2,4-cyclodiphosphate" fbc:charge="0" />
      <species boundaryCondition="false" compartment="c" constant="false" hasOnlySubstanceUnits="false" id="M_C05108_c" name="14-Demethyllanosterol" fbc:charge="0" />
      <species boundaryCondition="false" compartment="c" constant="false" hasOnlySubstanceUnits="false" id="M_C11455_c" name="4,4-Dimethyl-5alpha-cholesta-8,14,24-trien-3beta-ol" fbc:charge="-2" />
      <species boundaryCondition="false" compartment="c" constant="false" hasOnlySubstanceUnits="false" id="M_C07838_c" name="D-glycero-D-manno-Heptose 1-phosphate" fbc:charge="-2" />
      <species boundaryCondition="false" compartment="c" constant="false" hasOnlySubstanceUnits="false" id="M_C06397_c" name="ADP-D-glycero-D-manno-heptose" fbc:charge="-1" />
      <species boundaryCondition="false" compartment="c" constant="false" hasOnlySubstanceUnits="false" id="M_C11426_c" name="cis-4-(1'-Hydroxynaphth-2'-yl)-2-oxobut-3-enoate" fbc:charge="0" />
      <species boundaryCondition="false" compartment="c" constant="false" hasOnlySubstanceUnits="false" id="M_C11427_c" name="1-Hydroxy-2-naphthaldehyde" fbc:charge="-3" />
      <species boundaryCondition="false" compartment="c" constant="false" hasOnlySubstanceUnits="false" id="M_C04851_c" name="MurAc(oyl-L-Ala-D-gamma-Glu-L-Lys-D-Ala-D-Ala)-diphospho-" fbc:charge="-2" />
      <species boundaryCondition="false" compartment="c" constant="false" hasOnlySubstanceUnits="false" id="M_C00325_c" name="GDP-L-fucose" fbc:charge="0" />
      <species boundaryCondition="false" compartment="c" constant="false" hasOnlySubstanceUnits="false" id="M_C11512_c" name="Methyl jasmonate" fbc:charge="-1" />
      <species boundaryCondition="false" compartment="c" constant="false" hasOnlySubstanceUnits="false" id="M_C08491_c" name="(-)-Jasmonic acid" fbc:charge="0" />
      <species boundaryCondition="false" compartment="c" constant="false" hasOnlySubstanceUnits="false" id="M_C06308_c" name="(-)-alpha-Pinene" fbc:charge="0" />
      <species boundaryCondition="false" compartment="c" constant="false" hasOnlySubstanceUnits="false" id="M_C06307_c" name="(-)-beta-Pinene" fbc:charge="0" />
      <species boundaryCondition="false" compartment="c" constant="false" hasOnlySubstanceUnits="false" id="M_C06186_c" name="Arbutin" fbc:charge="0" />
      <species boundaryCondition="false" compartment="c" constant="false" hasOnlySubstanceUnits="false" id="M_C00530_c" name="p-Benzenediol" fbc:charge="-3" />
      <species boundaryCondition="false" compartment="c" constant="false" hasOnlySubstanceUnits="false" id="M_C11521_c" name="UDP-6-sulfoquinovose" fbc:charge="0" />
      <species boundaryCondition="false" compartment="c" constant="false" hasOnlySubstanceUnits="false" id="M_C11632_c" name="Polyneuridine aldehyde" fbc:charge="0" />
      <species boundaryCondition="false" compartment="c" constant="false" hasOnlySubstanceUnits="false" id="M_C11633_c" name="16-Epivellosimine" fbc:charge="-1" />
      <species boundaryCondition="false" compartment="c" constant="false" hasOnlySubstanceUnits="false" id="M_C05598_c" name="Phenylacetylglycine" fbc:charge="-4" />
      <species boundaryCondition="false" compartment="c" constant="false" hasOnlySubstanceUnits="false" id="M_C00582_c" name="Phenylacetyl-CoA" fbc:charge="-3" />
      <species boundaryCondition="false" compartment="c" constant="false" hasOnlySubstanceUnits="false" id="M_C11811_c" name="1-Hydroxy-2-methyl-2-butenyl 4-diphosphate" fbc:charge="-2" />
      <species boundaryCondition="false" compartment="c" constant="false" hasOnlySubstanceUnits="false" id="M_C04500_c" name="N-Acetyl-D-glucosaminyldiphosphodolichol" fbc:charge="-1" />
      <species boundaryCondition="false" compartment="c" constant="false" hasOnlySubstanceUnits="false" id="M_C11829_c" name="13(1)-Hydroxy-magnesium-protoporphyrin IX 13-monomethyl ester" fbc:charge="-1" />
      <species boundaryCondition="false" compartment="c" constant="false" hasOnlySubstanceUnits="false" id="M_C11830_c" name="13(1)-Oxo-magnesium-protoporphyrin IX 13-monomethyl ester" fbc:charge="-2" />
      <species boundaryCondition="false" compartment="c" constant="false" hasOnlySubstanceUnits="false" id="M_C11831_c" name="Divinylprotochlorophyllide" fbc:charge="-2" />
      <species boundaryCondition="false" compartment="c" constant="false" hasOnlySubstanceUnits="false" id="M_C11832_c" name="Divinyl chlorophyllide a" fbc:charge="0" />
      <species boundaryCondition="false" compartment="c" constant="false" hasOnlySubstanceUnits="false" id="M_C11872_c" name="Kaur-16-en-18-ol" fbc:charge="0" />
      <species boundaryCondition="false" compartment="c" constant="false" hasOnlySubstanceUnits="false" id="M_C11873_c" name="Kaur-16-en-18-al" fbc:charge="-1" />
      <species boundaryCondition="false" compartment="c" constant="false" hasOnlySubstanceUnits="false" id="M_C11874_c" name="Kaur-16-en-18-oic acid" fbc:charge="-1" />
      <species boundaryCondition="false" compartment="c" constant="false" hasOnlySubstanceUnits="false" id="M_C11875_c" name="ent-7alpha-Hydroxykaur-16-en-19-oic acid" fbc:charge="-1" />
      <species boundaryCondition="false" compartment="c" constant="false" hasOnlySubstanceUnits="false" id="M_C11876_c" name="6beta,7beta-Dihydroxykaurenoic acid" fbc:charge="0" />
      <species boundaryCondition="false" compartment="c" constant="false" hasOnlySubstanceUnits="false" id="M_C02576_c" name="Perillyl aldehyde" fbc:charge="-1" />
      <species boundaryCondition="false" compartment="c" constant="false" hasOnlySubstanceUnits="false" id="M_C11924_c" name="Perillic acid" fbc:charge="-4" />
      <species boundaryCondition="false" compartment="c" constant="false" hasOnlySubstanceUnits="false" id="M_C11929_c" name="Perillyl-CoA" fbc:charge="-4" />
      <species boundaryCondition="false" compartment="c" constant="false" hasOnlySubstanceUnits="false" id="M_C11934_c" name="2-Hydroxy-4-isopropenylcyclohexane-1-carboxyl-CoA" fbc:charge="0" />
      <species boundaryCondition="false" compartment="c" constant="false" hasOnlySubstanceUnits="false" id="M_C11941_c" name="Pinocarveol" fbc:charge="0" />
      <species boundaryCondition="false" compartment="c" constant="false" hasOnlySubstanceUnits="false" id="M_C09880_c" name="alpha-Pinene" fbc:charge="0" />
      <species boundaryCondition="false" compartment="c" constant="false" hasOnlySubstanceUnits="false" id="M_C09884_c" name="Pinocarvone" fbc:charge="-4" />
      <species boundaryCondition="false" compartment="c" constant="false" hasOnlySubstanceUnits="false" id="M_C11946_c" name="cis-2-Methyl-5-isopropylhexa-2,5-dienoyl-CoA" fbc:charge="-4" />
      <species boundaryCondition="false" compartment="c" constant="false" hasOnlySubstanceUnits="false" id="M_C11947_c" name="3-Hydroxy-2,6-dimethyl-5-methylene-heptanoyl-CoA" fbc:charge="-4" />
      <species boundaryCondition="false" compartment="c" constant="false" hasOnlySubstanceUnits="false" id="M_C11945_c" name="trans-2-Methyl-5-isopropylhexa-2,5-dienoyl-CoA" fbc:charge="-4" />
      <species boundaryCondition="false" compartment="c" constant="false" hasOnlySubstanceUnits="false" id="M_C11948_c" name="2,6-Dimethyl-5-methylene-3-oxo-heptanoyl-CoA" fbc:charge="-4" />
      <species boundaryCondition="false" compartment="c" constant="false" hasOnlySubstanceUnits="false" id="M_C11949_c" name="3-Isopropylbut-3-enoyl-CoA" fbc:charge="-1" />
      <species boundaryCondition="false" compartment="c" constant="false" hasOnlySubstanceUnits="false" id="M_C11950_c" name="3-Isopropylbut-3-enoic acid" fbc:charge="0" />
      <species boundaryCondition="false" compartment="c" constant="false" hasOnlySubstanceUnits="false" id="M_C11393_c" name="(-)-alpha-Terpineol" fbc:charge="0" />
      <species boundaryCondition="false" compartment="c" constant="false" hasOnlySubstanceUnits="false" id="M_C09844_c" name="1,8-Cineole" fbc:charge="-2" />
      <species boundaryCondition="false" compartment="c" constant="false" hasOnlySubstanceUnits="false" id="M_C11907_c" name="4,6-Dideoxy-4-oxo-dTDP-D-glucose" fbc:charge="-1" />
      <species boundaryCondition="false" compartment="c" constant="false" hasOnlySubstanceUnits="false" id="M_C06124_c" name="Sphingosine 1-phosphate" fbc:charge="0" />
      <species boundaryCondition="false" compartment="c" constant="false" hasOnlySubstanceUnits="false" id="M_C06123_c" name="Hexadecenal" fbc:charge="0" />
      <species boundaryCondition="false" compartment="c" constant="false" hasOnlySubstanceUnits="false" id="M_C12126_c" name="Dihydroceramide" fbc:charge="0" />
      <species boundaryCondition="false" compartment="c" constant="false" hasOnlySubstanceUnits="false" id="M_C12137_c" name="Pelargonidin 3-O-glucoside" fbc:charge="0" />
      <species boundaryCondition="false" compartment="c" constant="false" hasOnlySubstanceUnits="false" id="M_C08604_c" name="Chrysanthemin" fbc:charge="0" />
      <species boundaryCondition="false" compartment="c" constant="false" hasOnlySubstanceUnits="false" id="M_C12138_c" name="Delphinidin 3-O-glucoside" fbc:charge="-1" />
      <species boundaryCondition="false" compartment="c" constant="false" hasOnlySubstanceUnits="false" id="M_C05908_c" name="Delphinidin" fbc:charge="-1" />
      <species boundaryCondition="false" compartment="c" constant="false" hasOnlySubstanceUnits="false" id="M_C01477_c" name="Apigenin" fbc:charge="-1" />
      <species boundaryCondition="false" compartment="c" constant="false" hasOnlySubstanceUnits="false" id="M_C01514_c" name="Luteolin" fbc:charge="-1" />
      <species boundaryCondition="false" compartment="c" constant="false" hasOnlySubstanceUnits="false" id="M_C10107_c" name="Myricetin" fbc:charge="0" />
      <species boundaryCondition="false" compartment="c" constant="false" hasOnlySubstanceUnits="false" id="M_C12128_c" name="(-)-Epiafzelechin" fbc:charge="0" />
      <species boundaryCondition="false" compartment="c" constant="false" hasOnlySubstanceUnits="false" id="M_C09727_c" name="(-)-Epicatechin" fbc:charge="0" />
      <species boundaryCondition="false" compartment="c" constant="false" hasOnlySubstanceUnits="false" id="M_C12136_c" name="(-)-Epigallocatechin" fbc:charge="0" />
      <species boundaryCondition="false" compartment="c" constant="false" hasOnlySubstanceUnits="false" id="M_C09762_c" name="Liquiritigenin" fbc:charge="0" />
      <species boundaryCondition="false" compartment="c" constant="false" hasOnlySubstanceUnits="false" id="M_C08650_c" name="Isoliquiritigenin" fbc:charge="0" />
      <species boundaryCondition="false" compartment="c" constant="false" hasOnlySubstanceUnits="false" id="M_C12204_c" name="5-Hydroxyconiferaldehyde" fbc:charge="-4" />
      <species boundaryCondition="false" compartment="c" constant="false" hasOnlySubstanceUnits="false" id="M_C12203_c" name="5-Hydroxyferuloyl-CoA" fbc:charge="-1" />
      <species boundaryCondition="false" compartment="c" constant="false" hasOnlySubstanceUnits="false" id="M_C12248_c" name="5-Hydroxy-2-oxo-4-ureido-2,5-dihydro-1H-imidazole-5-carboxylate" fbc:charge="-1" />
      <species boundaryCondition="false" compartment="c" constant="false" hasOnlySubstanceUnits="false" id="M_C12249_c" name="Astragalin" fbc:charge="-1" />
      <species boundaryCondition="false" compartment="c" constant="false" hasOnlySubstanceUnits="false" id="M_C05903_c" name="Kaempferol" fbc:charge="1" />
      <species boundaryCondition="false" compartment="c" constant="false" hasOnlySubstanceUnits="false" id="M_C12452_c" name="Acetyltropine" fbc:charge="1" />
      <species boundaryCondition="false" compartment="c" constant="false" hasOnlySubstanceUnits="false" id="M_C02066_c" name="Pseudotropine" fbc:charge="1" />
      <species boundaryCondition="false" compartment="c" constant="false" hasOnlySubstanceUnits="false" id="M_C12453_c" name="Acetylpseudotropine" fbc:charge="2" />
      <species boundaryCondition="false" compartment="c" constant="false" hasOnlySubstanceUnits="false" id="M_C01672_c" name="Cadaverine" fbc:charge="1" />
      <species boundaryCondition="false" compartment="c" constant="false" hasOnlySubstanceUnits="false" id="M_C12455_c" name="5-Aminopentanal" fbc:charge="-1" />
      <species boundaryCondition="false" compartment="c" constant="false" hasOnlySubstanceUnits="false" id="M_C12838_c" name="trans-4-Carboxymethylenebut-2-en-4-olide" fbc:charge="-2" />
      <species boundaryCondition="false" compartment="c" constant="false" hasOnlySubstanceUnits="false" id="M_C02222_c" name="2-Maleylacetate" fbc:charge="0" />
      <species boundaryCondition="false" compartment="c" constant="false" hasOnlySubstanceUnits="false" id="M_C07103_c" name="2-Hydroxy-1,4-benzoquinone" fbc:charge="-1" />
      <species boundaryCondition="false" compartment="c" constant="false" hasOnlySubstanceUnits="false" id="M_C03657_c" name="1,4-Dihydroxy-2-naphthoate" fbc:charge="0" />
      <species boundaryCondition="false" compartment="c" constant="false" hasOnlySubstanceUnits="false" id="M_C13309_c" name="2-Phytyl-1,4-naphthoquinone" fbc:charge="0" />
      <species boundaryCondition="false" compartment="c" constant="false" hasOnlySubstanceUnits="false" id="M_C02059_c" name="Phylloquinone" fbc:charge="-1" />
      <species boundaryCondition="false" compartment="c" constant="false" hasOnlySubstanceUnits="false" id="M_C13508_c" name="Sulfoquinovosyldiacylglycerol" fbc:charge="0" />
      <species boundaryCondition="false" compartment="c" constant="false" hasOnlySubstanceUnits="false" id="M_C13482_c" name="Phosphodimethylethanolamine" fbc:charge="-5" />
      <species boundaryCondition="false" compartment="c" constant="false" hasOnlySubstanceUnits="false" id="M_C14116_c" name="Naphthyl-2-methyl-succinyl-CoA" fbc:charge="-5" />
      <species boundaryCondition="false" compartment="c" constant="false" hasOnlySubstanceUnits="false" id="M_C14117_c" name="Naphthyl-2-methylene-succinyl-CoA" fbc:charge="-5" />
      <species boundaryCondition="false" compartment="c" constant="false" hasOnlySubstanceUnits="false" id="M_C14118_c" name="Naphthyl-2-hydroxymethyl-succinyl CoA" fbc:charge="-5" />
      <species boundaryCondition="false" compartment="c" constant="false" hasOnlySubstanceUnits="false" id="M_C14119_c" name="Naphthyl-2-oxomethyl-succinyl-CoA" fbc:charge="-4" />
      <species boundaryCondition="false" compartment="c" constant="false" hasOnlySubstanceUnits="false" id="M_C14120_c" name="2-Naphthoyl-CoA" fbc:charge="-1" />
      <species boundaryCondition="false" compartment="c" constant="false" hasOnlySubstanceUnits="false" id="M_C14086_c" name="2-Hydroxy-3-methylbenzalpyruvate" fbc:charge="0" />
      <species boundaryCondition="false" compartment="c" constant="false" hasOnlySubstanceUnits="false" id="M_C14087_c" name="3-Methylsalicylaldehyde" fbc:charge="0" />
      <species boundaryCondition="false" compartment="c" constant="false" hasOnlySubstanceUnits="false" id="M_C14082_c" name="1-Methylnaphthalene" fbc:charge="0" />
      <species boundaryCondition="false" compartment="c" constant="false" hasOnlySubstanceUnits="false" id="M_C14089_c" name="1-Hydroxymethylnaphthalene" fbc:charge="0" />
      <species boundaryCondition="false" compartment="c" constant="false" hasOnlySubstanceUnits="false" id="M_C14090_c" name="1-Naphthaldehyde" fbc:charge="-1" />
      <species boundaryCondition="false" compartment="c" constant="false" hasOnlySubstanceUnits="false" id="M_C14092_c" name="cis-1,2-Dihydroxy-1,2-dihydro-8-carboxynaphthalene" fbc:charge="-1" />
      <species boundaryCondition="false" compartment="c" constant="false" hasOnlySubstanceUnits="false" id="M_C14093_c" name="1,2-Dihydroxy-8-carboxynaphthalene" fbc:charge="-2" />
      <species boundaryCondition="false" compartment="c" constant="false" hasOnlySubstanceUnits="false" id="M_C14095_c" name="2-Hydroxy-3-carboxybenzalpyruvate" fbc:charge="-1" />
      <species boundaryCondition="false" compartment="c" constant="false" hasOnlySubstanceUnits="false" id="M_C14096_c" name="3-Formylsalicylic acid" fbc:charge="-2" />
      <species boundaryCondition="false" compartment="c" constant="false" hasOnlySubstanceUnits="false" id="M_C14097_c" name="2-Hydroxyisophthalic acid" fbc:charge="-1" />
      <species boundaryCondition="false" compartment="c" constant="false" hasOnlySubstanceUnits="false" id="M_C00805_c" name="Salicylate" fbc:charge="0" />
      <species boundaryCondition="false" compartment="c" constant="false" hasOnlySubstanceUnits="false" id="M_C14098_c" name="2-Methylnaphthalene" fbc:charge="0" />
      <species boundaryCondition="false" compartment="c" constant="false" hasOnlySubstanceUnits="false" id="M_C02909_c" name="(2-Naphthyl)methanol" fbc:charge="0" />
      <species boundaryCondition="false" compartment="c" constant="false" hasOnlySubstanceUnits="false" id="M_C14099_c" name="2-Naphthaldehyde" fbc:charge="0" />
      <species boundaryCondition="false" compartment="c" constant="false" hasOnlySubstanceUnits="false" id="M_C11519_c" name="N-Cyclohexylformamide" fbc:charge="1" />
      <species boundaryCondition="false" compartment="c" constant="false" hasOnlySubstanceUnits="false" id="M_C00571_c" name="Cyclohexylamine" fbc:charge="-5" />
      <species boundaryCondition="false" compartment="c" constant="false" hasOnlySubstanceUnits="false" id="M_C14145_c" name="(3S)-3-Hydroxyadipyl-CoA" fbc:charge="-5" />
      <species boundaryCondition="false" compartment="c" constant="false" hasOnlySubstanceUnits="false" id="M_C02232_c" name="3-Oxoadipyl-CoA" fbc:charge="-5" />
      <species boundaryCondition="false" compartment="c" constant="false" hasOnlySubstanceUnits="false" id="M_C14144_c" name="5-Carboxy-2-pentenoyl-CoA" fbc:charge="-5" />
      <species boundaryCondition="false" compartment="c" constant="false" hasOnlySubstanceUnits="false" id="M_C14143_c" name="Adipyl-CoA" fbc:charge="-2" />
      <species boundaryCondition="false" compartment="c" constant="false" hasOnlySubstanceUnits="false" id="M_C06104_c" name="Adipate" fbc:charge="0" />
      <species boundaryCondition="false" compartment="c" constant="false" hasOnlySubstanceUnits="false" id="M_C08579_c" name="Antheraxanthin" fbc:charge="0" />
      <species boundaryCondition="false" compartment="c" constant="false" hasOnlySubstanceUnits="false" id="M_C06098_c" name="Zeaxanthin" fbc:charge="0" />
      <species boundaryCondition="false" compartment="c" constant="false" hasOnlySubstanceUnits="false" id="M_C13453_c" name="Xanthoxin" fbc:charge="0" />
      <species boundaryCondition="false" compartment="c" constant="false" hasOnlySubstanceUnits="false" id="M_C14044_c" name="C25-Allenic-apo-aldehyde" fbc:charge="0" />
      <species boundaryCondition="false" compartment="c" constant="false" hasOnlySubstanceUnits="false" id="M_C13431_c" name="9'-cis-Neoxanthin" fbc:charge="0" />
      <species boundaryCondition="false" compartment="c" constant="false" hasOnlySubstanceUnits="false" id="M_C14045_c" name="C25-Epoxy-apo-aldehyde" fbc:charge="0" />
      <species boundaryCondition="false" compartment="c" constant="false" hasOnlySubstanceUnits="false" id="M_C13433_c" name="9-cis-Violaxanthin" fbc:charge="-1" />
      <species boundaryCondition="false" compartment="c" constant="false" hasOnlySubstanceUnits="false" id="M_C06082_c" name="Abscisate" fbc:charge="0" />
      <species boundaryCondition="false" compartment="c" constant="false" hasOnlySubstanceUnits="false" id="M_C13455_c" name="Abscisic aldehyde" fbc:charge="0" />
      <species boundaryCondition="false" compartment="c" constant="false" hasOnlySubstanceUnits="false" id="M_C14786_c" name="(1R,2S)-Naphthalene 1,2-oxide" fbc:charge="-1" />
      <species boundaryCondition="false" compartment="c" constant="false" hasOnlySubstanceUnits="false" id="M_C14791_c" name="(1R)-Hydroxy-(2R)-glutathionyl-1,2-dihydronaphthalene" fbc:charge="0" />
      <species boundaryCondition="false" compartment="c" constant="false" hasOnlySubstanceUnits="false" id="M_C14787_c" name="(1S,2R)-Naphthalene 1,2-oxide" fbc:charge="-1" />
      <species boundaryCondition="false" compartment="c" constant="false" hasOnlySubstanceUnits="false" id="M_C14793_c" name="(1R)-Glutathionyl-(2R)-hydroxy-1,2-dihydronaphthalene" fbc:charge="-1" />
      <species boundaryCondition="false" compartment="c" constant="false" hasOnlySubstanceUnits="false" id="M_C14792_c" name="(1S)-Hydroxy-(2S)-glutathionyl-1,2-dihydronaphthalene" fbc:charge="0" />
      <species boundaryCondition="false" compartment="c" constant="false" hasOnlySubstanceUnits="false" id="M_C14802_c" name="1-Nitronaphthalene-7,8-oxide" fbc:charge="-1" />
      <species boundaryCondition="false" compartment="c" constant="false" hasOnlySubstanceUnits="false" id="M_C14803_c" name="1-Nitro-7-hydroxy-8-glutathionyl-7,8-dihydronaphthalene" fbc:charge="-1" />
      <species boundaryCondition="false" compartment="c" constant="false" hasOnlySubstanceUnits="false" id="M_C14804_c" name="1-Nitro-7-glutathionyl-8-hydroxy-7,8-dihydronaphthalene" fbc:charge="0" />
      <species boundaryCondition="false" compartment="c" constant="false" hasOnlySubstanceUnits="false" id="M_C14800_c" name="1-Nitronaphthalene-5,6-oxide" fbc:charge="-1" />
      <species boundaryCondition="false" compartment="c" constant="false" hasOnlySubstanceUnits="false" id="M_C14805_c" name="1-Nitro-5-hydroxy-6-glutathionyl-5,6-dihydronaphthalene" fbc:charge="-1" />
      <species boundaryCondition="false" compartment="c" constant="false" hasOnlySubstanceUnits="false" id="M_C14806_c" name="1-Nitro-5-glutathionyl-6-hydroxy-5,6-dihydronaphthalene" fbc:charge="-1" />
      <species boundaryCondition="false" compartment="c" constant="false" hasOnlySubstanceUnits="false" id="M_C05356_c" name="5(S)-HPETE" fbc:charge="-2" />
      <species boundaryCondition="false" compartment="c" constant="false" hasOnlySubstanceUnits="false" id="M_C00127_c" name="Glutathione disulfide" fbc:charge="-1" />
      <species boundaryCondition="false" compartment="c" constant="false" hasOnlySubstanceUnits="false" id="M_C04805_c" name="5(S)-HETE" fbc:charge="-1" />
      <species boundaryCondition="false" compartment="c" constant="false" hasOnlySubstanceUnits="false" id="M_C05966_c" name="15(S)-HPETE" fbc:charge="-1" />
      <species boundaryCondition="false" compartment="c" constant="false" hasOnlySubstanceUnits="false" id="M_C04742_c" name="(15S)-15-Hydroxy-5,8,11-cis-13-trans-eicosatetraenoate" fbc:charge="0" />
      <species boundaryCondition="false" compartment="c" constant="false" hasOnlySubstanceUnits="false" id="M_C14839_c" name="Bromobenzene-3,4-oxide" fbc:charge="-1" />
      <species boundaryCondition="false" compartment="c" constant="false" hasOnlySubstanceUnits="false" id="M_C14847_c" name="3,4-Dihydro-3-hydroxy-4-S-glutathionyl bromobenzene" fbc:charge="0" />
      <species boundaryCondition="false" compartment="c" constant="false" hasOnlySubstanceUnits="false" id="M_C14840_c" name="Bromobenzene-2,3-oxide" fbc:charge="-1" />
      <species boundaryCondition="false" compartment="c" constant="false" hasOnlySubstanceUnits="false" id="M_C14848_c" name="2,3-Dihydro-2-S-glutathionyl-3-hydroxy bromobenzene" fbc:charge="0" />
      <species boundaryCondition="false" compartment="c" constant="false" hasOnlySubstanceUnits="false" id="M_C14851_c" name="Benzo[a]pyrene-4,5-oxide" fbc:charge="-1" />
      <species boundaryCondition="false" compartment="c" constant="false" hasOnlySubstanceUnits="false" id="M_C14855_c" name="4,5-Dihydro-4-hydroxy-5-S-glutathionyl-benzo[a]pyrene" fbc:charge="0" />
      <species boundaryCondition="false" compartment="c" constant="false" hasOnlySubstanceUnits="false" id="M_C14852_c" name="Benzo[a]pyrene-7,8-diol" fbc:charge="-1" />
      <species boundaryCondition="false" compartment="c" constant="false" hasOnlySubstanceUnits="false" id="M_C14856_c" name="7,8-Dihydro-7-hydroxy-8-S-glutathionyl-benzo[a]pyrene" fbc:charge="0" />
      <species boundaryCondition="false" compartment="c" constant="false" hasOnlySubstanceUnits="false" id="M_C14858_c" name="2,2-Dichloroacetaldehyde" fbc:charge="-1" />
      <species boundaryCondition="false" compartment="c" constant="false" hasOnlySubstanceUnits="false" id="M_C14861_c" name="S-(2,2-Dichloro-1-hydroxy)ethyl glutathione" fbc:charge="0" />
      <species boundaryCondition="false" compartment="c" constant="false" hasOnlySubstanceUnits="false" id="M_C14857_c" name="1,1-Dichloroethylene epoxide" fbc:charge="-1" />
      <species boundaryCondition="false" compartment="c" constant="false" hasOnlySubstanceUnits="false" id="M_C14865_c" name="2-(S-Glutathionyl)acetyl chloride" fbc:charge="-1" />
      <species boundaryCondition="false" compartment="c" constant="false" hasOnlySubstanceUnits="false" id="M_C01327_c" name="Hydrochloric acid" fbc:charge="0" />
      <species boundaryCondition="false" compartment="c" constant="false" hasOnlySubstanceUnits="false" id="M_C14859_c" name="Chloroacetyl chloride" fbc:charge="-1" />
      <species boundaryCondition="false" compartment="c" constant="false" hasOnlySubstanceUnits="false" id="M_C14864_c" name="S-(2-Chloroacetyl)glutathione" fbc:charge="-2" />
      <species boundaryCondition="false" compartment="c" constant="false" hasOnlySubstanceUnits="false" id="M_C14863_c" name="2-(S-Glutathionyl)acetyl glutathione" fbc:charge="0" />
      <species boundaryCondition="false" compartment="c" constant="false" hasOnlySubstanceUnits="false" id="M_C06790_c" name="Trichloroethene" fbc:charge="-1" />
      <species boundaryCondition="false" compartment="c" constant="false" hasOnlySubstanceUnits="false" id="M_C14868_c" name="S-(1,2-Dichlorovinyl)glutathione" fbc:charge="0" />
      <species boundaryCondition="false" compartment="c" constant="false" hasOnlySubstanceUnits="false" id="M_C06899_c" name="Chloral hydrate" fbc:charge="0" />
      <species boundaryCondition="false" compartment="c" constant="false" hasOnlySubstanceUnits="false" id="M_C07490_c" name="Trichloroethanol" fbc:charge="0" />
      <species boundaryCondition="false" compartment="c" constant="false" hasOnlySubstanceUnits="false" id="M_C11088_c" name="1,2-Dibromoethane" fbc:charge="0" />
      <species boundaryCondition="false" compartment="c" constant="false" hasOnlySubstanceUnits="false" id="M_C14874_c" name="Glutathione episulfonium ion" fbc:charge="-1" />
      <species boundaryCondition="false" compartment="c" constant="false" hasOnlySubstanceUnits="false" id="M_C13645_c" name="Hydrobromic acid" fbc:charge="0" />
      <species boundaryCondition="false" compartment="c" constant="false" hasOnlySubstanceUnits="false" id="M_C14870_c" name="2-Bromoacetaldehyde" fbc:charge="-1" />
      <species boundaryCondition="false" compartment="c" constant="false" hasOnlySubstanceUnits="false" id="M_C14871_c" name="S-(Formylmethyl)glutathione" fbc:charge="-1" />
      <species boundaryCondition="false" compartment="c" constant="false" hasOnlySubstanceUnits="false" id="M_C05422_c" name="Dehydroascorbate" fbc:charge="-4" />
      <species boundaryCondition="false" compartment="c" constant="false" hasOnlySubstanceUnits="false" id="M_C15547_c" name="1,4-Dihydroxy-2-naphthoyl-CoA" fbc:charge="-5" />
      <species boundaryCondition="false" compartment="c" constant="false" hasOnlySubstanceUnits="false" id="M_C03160_c" name="2-Succinylbenzoyl-CoA" fbc:charge="-3" />
      <species boundaryCondition="false" compartment="c" constant="false" hasOnlySubstanceUnits="false" id="M_C04509_c" name="di-trans,poly-cis-Decaprenyl diphosphate" fbc:charge="-3" />
      <species boundaryCondition="false" compartment="c" constant="false" hasOnlySubstanceUnits="false" id="M_C04574_c" name="di-trans,poly-cis-Undecaprenyl diphosphate" fbc:charge="0" />
      <species boundaryCondition="false" compartment="c" constant="false" hasOnlySubstanceUnits="false" id="M_C05413_c" name="Phytoene" fbc:charge="-1" />
      <species boundaryCondition="false" compartment="c" constant="false" hasOnlySubstanceUnits="false" id="M_C02003_c" name="Anthocyanidin" fbc:charge="0" />
      <species boundaryCondition="false" compartment="c" constant="false" hasOnlySubstanceUnits="false" id="M_C15598_c" name="Favan-3-ol" fbc:charge="0" />
      <species boundaryCondition="false" compartment="c" constant="false" hasOnlySubstanceUnits="false" id="M_C15604_c" name="Prenal" fbc:charge="0" />
      <species boundaryCondition="false" compartment="c" constant="false" hasOnlySubstanceUnits="false" id="M_C06751_c" name="Prenyl-L-cysteine" fbc:charge="-2" />
      <species boundaryCondition="false" compartment="c" constant="false" hasOnlySubstanceUnits="false" id="M_C15646_c" name="1-(1-Alkenyl)-sn-glycero-3-phosphate" fbc:charge="-2" />
      <species boundaryCondition="false" compartment="c" constant="false" hasOnlySubstanceUnits="false" id="M_C15647_c" name="2-Acyl-1-(1-alkenyl)-sn-glycero-3-phosphate" fbc:charge="0" />
      <species boundaryCondition="false" compartment="c" constant="false" hasOnlySubstanceUnits="false" id="M_C03454_c" name="1-Alkenyl-2-acylglycerol" fbc:charge="0" />
      <species boundaryCondition="false" compartment="c" constant="false" hasOnlySubstanceUnits="false" id="M_C04756_c" name="O-1-Alk-1-enyl-2-acyl-sn-glycero-3-phosphoethanolamine" fbc:charge="-1" />
      <species boundaryCondition="false" compartment="c" constant="false" hasOnlySubstanceUnits="false" id="M_C01180_c" name="4-Methylthio-2-oxobutanoic acid" fbc:charge="-2" />
      <species boundaryCondition="false" compartment="c" constant="false" hasOnlySubstanceUnits="false" id="M_C15672_c" name="Heme O" fbc:charge="-2" />
      <species boundaryCondition="false" compartment="c" constant="false" hasOnlySubstanceUnits="false" id="M_C15670_c" name="Heme A" fbc:charge="-2" />
      <species boundaryCondition="false" compartment="c" constant="false" hasOnlySubstanceUnits="false" id="M_C02273_c" name="Digalacturonate" fbc:charge="-1" />
      <species boundaryCondition="false" compartment="c" constant="false" hasOnlySubstanceUnits="false" id="M_C00333_c" name="D-Galacturonate" fbc:charge="0" />
      <species boundaryCondition="false" compartment="c" constant="false" hasOnlySubstanceUnits="false" id="M_C15785_c" name="Campest-4-en-3-one" fbc:charge="0" />
      <species boundaryCondition="false" compartment="c" constant="false" hasOnlySubstanceUnits="false" id="M_C15786_c" name="5alpha-Campestan-3-one" fbc:charge="0" />
      <species boundaryCondition="false" compartment="c" constant="false" hasOnlySubstanceUnits="false" id="M_C15789_c" name="6-Oxocampestanol" fbc:charge="0" />
      <species boundaryCondition="false" compartment="c" constant="false" hasOnlySubstanceUnits="false" id="M_C15790_c" name="Cathasterone" fbc:charge="0" />
      <species boundaryCondition="false" compartment="c" constant="false" hasOnlySubstanceUnits="false" id="M_C15795_c" name="22alpha-Hydroxy-campesterol" fbc:charge="0" />
      <species boundaryCondition="false" compartment="c" constant="false" hasOnlySubstanceUnits="false" id="M_C01789_c" name="Campesterol" fbc:charge="0" />
      <species boundaryCondition="false" compartment="c" constant="false" hasOnlySubstanceUnits="false" id="M_C15797_c" name="22alpha-Hydroxy-5alpha-campestan-3-one" fbc:charge="0" />
      <species boundaryCondition="false" compartment="c" constant="false" hasOnlySubstanceUnits="false" id="M_C15796_c" name="22alpha-Hydroxy-campest-4-en-3-one" fbc:charge="0" />
      <species boundaryCondition="false" compartment="c" constant="false" hasOnlySubstanceUnits="false" id="M_C15799_c" name="6-Deoxoteasterone" fbc:charge="0" />
      <species boundaryCondition="false" compartment="c" constant="false" hasOnlySubstanceUnits="false" id="M_C15798_c" name="6-Deoxocathasterone" fbc:charge="0" />
      <species boundaryCondition="false" compartment="c" constant="false" hasOnlySubstanceUnits="false" id="M_C15800_c" name="3-Dehydro-6-deoxoteasterone" fbc:charge="0" />
      <species boundaryCondition="false" compartment="c" constant="false" hasOnlySubstanceUnits="false" id="M_C15802_c" name="6-Deoxocastasterone" fbc:charge="0" />
      <species boundaryCondition="false" compartment="c" constant="false" hasOnlySubstanceUnits="false" id="M_C15803_c" name="6alpha-Hydroxy-castasterone" fbc:charge="0" />
      <species boundaryCondition="false" compartment="c" constant="false" hasOnlySubstanceUnits="false" id="M_C15794_c" name="Castasterone" fbc:charge="0" />
      <species boundaryCondition="false" compartment="c" constant="false" hasOnlySubstanceUnits="false" id="M_C15787_c" name="Campestanol" fbc:charge="0" />
      <species boundaryCondition="false" compartment="c" constant="false" hasOnlySubstanceUnits="false" id="M_C15801_c" name="6-Deoxotyphasterol" fbc:charge="0" />
      <species boundaryCondition="false" compartment="c" constant="false" hasOnlySubstanceUnits="false" id="M_C15793_c" name="Typhasterol" fbc:charge="0" />
      <species boundaryCondition="false" compartment="c" constant="false" hasOnlySubstanceUnits="false" id="M_C15811_c" name="[Enzyme]-cysteine" fbc:charge="0" />
      <species boundaryCondition="false" compartment="c" constant="false" hasOnlySubstanceUnits="false" id="M_C15812_c" name="[Enzyme]-S-sulfanylcysteine" fbc:charge="-3" />
      <species boundaryCondition="false" compartment="c" constant="false" hasOnlySubstanceUnits="false" id="M_C04217_c" name="all-trans-Pentaprenyl diphosphate" fbc:charge="0" />
      <species boundaryCondition="false" compartment="c" constant="false" hasOnlySubstanceUnits="false" id="M_C08830_c" name="24-Methylenecycloartanol" fbc:charge="0" />
      <species boundaryCondition="false" compartment="c" constant="false" hasOnlySubstanceUnits="false" id="M_C11508_c" name="4alpha-Methyl-5alpha-ergosta-8,14,24(28)-trien-3beta-ol" fbc:charge="0" />
      <species boundaryCondition="false" compartment="c" constant="false" hasOnlySubstanceUnits="false" id="M_C15776_c" name="4alpha-Methylfecosterol" fbc:charge="0" />
      <species boundaryCondition="false" compartment="c" constant="false" hasOnlySubstanceUnits="false" id="M_C11522_c" name="24-Methylene lophenol" fbc:charge="0" />
      <species boundaryCondition="false" compartment="c" constant="false" hasOnlySubstanceUnits="false" id="M_C15782_c" name="delta7-Avenasterol" fbc:charge="0" />
      <species boundaryCondition="false" compartment="c" constant="false" hasOnlySubstanceUnits="false" id="M_C15783_c" name="5-Dehydroavenasterol" fbc:charge="0" />
      <species boundaryCondition="false" compartment="c" constant="false" hasOnlySubstanceUnits="false" id="M_C08821_c" name="Isofucosterol" fbc:charge="0" />
      <species boundaryCondition="false" compartment="c" constant="false" hasOnlySubstanceUnits="false" id="M_C01753_c" name="Sitosterol" fbc:charge="0" />
      <species boundaryCondition="false" compartment="c" constant="false" hasOnlySubstanceUnits="false" id="M_C05442_c" name="Stigmasterol" fbc:charge="0" />
      <species boundaryCondition="false" compartment="c" constant="false" hasOnlySubstanceUnits="false" id="M_C15777_c" name="Episterol" fbc:charge="0" />
      <species boundaryCondition="false" compartment="c" constant="false" hasOnlySubstanceUnits="false" id="M_C15780_c" name="5-Dehydroepisterol" fbc:charge="0" />
      <species boundaryCondition="false" compartment="c" constant="false" hasOnlySubstanceUnits="false" id="M_C15781_c" name="24-Methylenecholesterol" fbc:charge="0" />
      <species boundaryCondition="false" compartment="c" constant="false" hasOnlySubstanceUnits="false" id="M_C15915_c" name="4,4-Dimethyl-5alpha-cholesta-8-en-3beta-ol" fbc:charge="0" />
      <species boundaryCondition="false" compartment="c" constant="false" hasOnlySubstanceUnits="false" id="M_C15882_c" name="2-Methyl-6-phytylquinol" fbc:charge="0" />
      <species boundaryCondition="false" compartment="c" constant="false" hasOnlySubstanceUnits="false" id="M_C15883_c" name="2,3-Dimethyl-5-phytylquinol" fbc:charge="0" />
      <species boundaryCondition="false" compartment="c" constant="false" hasOnlySubstanceUnits="false" id="M_C02483_c" name="gamma-Tocopherol" fbc:charge="0" />
      <species boundaryCondition="false" compartment="c" constant="false" hasOnlySubstanceUnits="false" id="M_C14151_c" name="delta-Tocopherol" fbc:charge="0" />
      <species boundaryCondition="false" compartment="c" constant="false" hasOnlySubstanceUnits="false" id="M_C14152_c" name="beta-Tocopherol" fbc:charge="0" />
      <species boundaryCondition="false" compartment="c" constant="false" hasOnlySubstanceUnits="false" id="M_C05107_c" name="7-Dehydrodesmosterol" fbc:charge="0" />
      <species boundaryCondition="false" compartment="c" constant="false" hasOnlySubstanceUnits="false" id="M_C08590_c" name="Zeinoxanthin" fbc:charge="0" />
      <species boundaryCondition="false" compartment="c" constant="false" hasOnlySubstanceUnits="false" id="M_C05433_c" name="alpha-Carotene" fbc:charge="0" />
      <species boundaryCondition="false" compartment="c" constant="false" hasOnlySubstanceUnits="false" id="M_C08601_c" name="Lutein" fbc:charge="0" />
      <species boundaryCondition="false" compartment="c" constant="false" hasOnlySubstanceUnits="false" id="M_C15935_c" name="(2'S)-Deoxymyxol 2'-(2,4-di-O-methyl-alpha-L-fucoside)" fbc:charge="0" />
      <species boundaryCondition="false" compartment="c" constant="false" hasOnlySubstanceUnits="false" id="M_C15937_c" name="(3R,2'S)-Myxol 2'-(2,4-di-O-methyl-alpha-L-fucoside)" fbc:charge="0" />
      <species boundaryCondition="false" compartment="c" constant="false" hasOnlySubstanceUnits="false" id="M_C15940_c" name="(2'S)-Deoxymyxol 2'-alpha-L-fucoside" fbc:charge="0" />
      <species boundaryCondition="false" compartment="c" constant="false" hasOnlySubstanceUnits="false" id="M_C15941_c" name="(3R,2'S)-Myxol 2'-alpha-L-fucoside" fbc:charge="0" />
      <species boundaryCondition="false" compartment="c" constant="false" hasOnlySubstanceUnits="false" id="M_C08591_c" name="beta-Cryptoxanthin" fbc:charge="0" />
      <species boundaryCondition="false" compartment="c" constant="false" hasOnlySubstanceUnits="false" id="M_C08592_c" name="Echinenone" fbc:charge="0" />
      <species boundaryCondition="false" compartment="c" constant="false" hasOnlySubstanceUnits="false" id="M_C15965_c" name="3'-Hydroxyechinenone" fbc:charge="0" />
      <species boundaryCondition="false" compartment="c" constant="false" hasOnlySubstanceUnits="false" id="M_C08583_c" name="Canthaxanthin" fbc:charge="0" />
      <species boundaryCondition="false" compartment="c" constant="false" hasOnlySubstanceUnits="false" id="M_C15967_c" name="Phoenicoxanthin" fbc:charge="0" />
      <species boundaryCondition="false" compartment="c" constant="false" hasOnlySubstanceUnits="false" id="M_C08580_c" name="Astaxanthin" fbc:charge="-2" />
      <species boundaryCondition="false" compartment="c" constant="false" hasOnlySubstanceUnits="false" id="M_C15976_c" name="2-Methyl-1-hydroxypropyl-ThPP" fbc:charge="-2" />
      <species boundaryCondition="false" compartment="c" constant="false" hasOnlySubstanceUnits="false" id="M_C15974_c" name="3-Methyl-1-hydroxybutyl-ThPP" fbc:charge="0" />
      <species boundaryCondition="false" compartment="m" constant="false" hasOnlySubstanceUnits="false" id="M_C15972_m" name="Enzyme N6-(lipoyl)lysine" fbc:charge="0" />
      <species boundaryCondition="false" compartment="m" constant="false" hasOnlySubstanceUnits="false" id="M_C15973_m" name="Enzyme N6-(dihydrolipoyl)lysine" fbc:charge="-2" />
      <species boundaryCondition="false" compartment="c" constant="false" hasOnlySubstanceUnits="false" id="M_C15925_c" name="GDP-L-gulose" fbc:charge="-2" />
      <species boundaryCondition="false" compartment="c" constant="false" hasOnlySubstanceUnits="false" id="M_C02280_c" name="GDP-L-galactose" fbc:charge="0" />
      <species boundaryCondition="false" compartment="c" constant="false" hasOnlySubstanceUnits="false" id="M_C01825_c" name="L-Galactose" fbc:charge="-2" />
      <species boundaryCondition="false" compartment="c" constant="false" hasOnlySubstanceUnits="false" id="M_C15926_c" name="L-Galactose 1-phosphate" fbc:charge="-3" />
      <species boundaryCondition="false" compartment="c" constant="false" hasOnlySubstanceUnits="false" id="M_C16186_c" name="L-Ascorbate 6-phosphate" fbc:charge="-3" />
      <species boundaryCondition="false" compartment="c" constant="false" hasOnlySubstanceUnits="false" id="M_C14899_c" name="3-Dehydro-L-gulonate 6-phosphate" fbc:charge="0" />
      <species boundaryCondition="false" compartment="c" constant="false" hasOnlySubstanceUnits="false" id="M_C14315_c" name="Anthracene" fbc:charge="0" />
      <species boundaryCondition="false" compartment="c" constant="false" hasOnlySubstanceUnits="false" id="M_C16205_c" name="Anthracene-9,10-dihydrodiol" fbc:charge="0" />
      <species boundaryCondition="false" compartment="c" constant="false" hasOnlySubstanceUnits="false" id="M_C16206_c" name="9,10-Dihydroxyanthracene" fbc:charge="0" />
      <species boundaryCondition="false" compartment="c" constant="false" hasOnlySubstanceUnits="false" id="M_C16200_c" name="Phenylboronic acid" fbc:charge="0" />
      <species boundaryCondition="false" compartment="c" constant="false" hasOnlySubstanceUnits="false" id="M_C12486_c" name="Boric acid" fbc:charge="0" />
      <species boundaryCondition="false" compartment="c" constant="false" hasOnlySubstanceUnits="false" id="M_C00292_c" name="Aniline" fbc:charge="0" />
      <species boundaryCondition="false" compartment="c" constant="false" hasOnlySubstanceUnits="false" id="M_C00090_c" name="Catechol" fbc:charge="0" />
      <species boundaryCondition="false" compartment="c" constant="false" hasOnlySubstanceUnits="false" id="M_C06813_c" name="Nitrobenzene" fbc:charge="-1" />
      <species boundaryCondition="false" compartment="c" constant="false" hasOnlySubstanceUnits="false" id="M_C16235_c" name="o-Hydroxylaminobenzoate" fbc:charge="-4" />
      <species boundaryCondition="false" compartment="c" constant="false" hasOnlySubstanceUnits="false" id="M_C16216_c" name="3-Oxostearoyl-CoA" fbc:charge="-4" />
      <species boundaryCondition="false" compartment="c" constant="false" hasOnlySubstanceUnits="false" id="M_C16217_c" name="3-Hydroxyoctadecanoyl-CoA" fbc:charge="-4" />
      <species boundaryCondition="false" compartment="c" constant="false" hasOnlySubstanceUnits="false" id="M_C16218_c" name="(2E)-Octadecenoyl-CoA" fbc:charge="-4" />
      <species boundaryCondition="false" compartment="c" constant="false" hasOnlySubstanceUnits="false" id="M_C00412_c" name="Stearoyl-CoA" fbc:charge="0" />
      <species boundaryCondition="false" compartment="c" constant="false" hasOnlySubstanceUnits="false" id="M_C16219_c" name="3-Oxostearoyl-[acp]" fbc:charge="0" />
      <species boundaryCondition="false" compartment="c" constant="false" hasOnlySubstanceUnits="false" id="M_C16220_c" name="3-Hydroxyoctadecanoyl-[acp]" fbc:charge="0" />
      <species boundaryCondition="false" compartment="c" constant="false" hasOnlySubstanceUnits="false" id="M_C16221_c" name="(2E)-Octadecenoyl-[acp]" fbc:charge="0" />
      <species boundaryCondition="false" compartment="c" constant="false" hasOnlySubstanceUnits="false" id="M_C04088_c" name="Octadecanoyl-[acyl-carrier protein]" fbc:charge="1" />
      <species boundaryCondition="false" compartment="c" constant="false" hasOnlySubstanceUnits="false" id="M_C16240_c" name="Apoprotein" fbc:charge="0" />
      <species boundaryCondition="false" compartment="c" constant="false" hasOnlySubstanceUnits="false" id="M_C16236_c" name="Protein N6-(octanoyl)lysine" fbc:charge="0" />
      <species boundaryCondition="false" compartment="c" constant="false" hasOnlySubstanceUnits="false" id="M_C16237_c" name="Protein N6-(lipoyl)lysine" fbc:charge="0" />
      <species boundaryCondition="false" compartment="c" constant="false" hasOnlySubstanceUnits="false" id="M_C16239_c" name="Lipoyl-[acp]" fbc:charge="-1" />
      <species boundaryCondition="false" compartment="c" constant="false" hasOnlySubstanceUnits="false" id="M_C04178_c" name="3,5-Dibromo-4-hydroxybenzonitrile" fbc:charge="0" />
      <species boundaryCondition="false" compartment="c" constant="false" hasOnlySubstanceUnits="false" id="M_C16248_c" name="2,6-Dibromohydroquinone" fbc:charge="0" />
      <species boundaryCondition="false" compartment="c" constant="false" hasOnlySubstanceUnits="false" id="M_C07721_c" name="(+)-(3S,4R)-cis-3,4-Dihydroxy-3,4-dihydrofluorene" fbc:charge="0" />
      <species boundaryCondition="false" compartment="c" constant="false" hasOnlySubstanceUnits="false" id="M_C07717_c" name="3,4-Dihydroxyfluorene" fbc:charge="0" />
      <species boundaryCondition="false" compartment="c" constant="false" hasOnlySubstanceUnits="false" id="M_C16276_c" name="epsilon-Carotene" fbc:charge="0" />
      <species boundaryCondition="false" compartment="c" constant="false" hasOnlySubstanceUnits="false" id="M_C08586_c" name="delta-Carotene" fbc:charge="0" />
      <species boundaryCondition="false" compartment="c" constant="false" hasOnlySubstanceUnits="false" id="M_C15981_c" name="alpha-Cryptoxanthin" fbc:charge="0" />
      <species boundaryCondition="false" compartment="c" constant="false" hasOnlySubstanceUnits="false" id="M_C16074_c" name="Phenylacetonitrile" fbc:charge="0" />
      <species boundaryCondition="false" compartment="c" constant="false" hasOnlySubstanceUnits="false" id="M_C16291_c" name="7,8-Dihydro-beta-carotene" fbc:charge="-1" />
      <species boundaryCondition="false" compartment="c" constant="false" hasOnlySubstanceUnits="false" id="M_C04672_c" name="(9Z,15Z)-(13S)-12,13-Epoxyoctadeca-9,11,15-trienoic acid" fbc:charge="-1" />
      <species boundaryCondition="false" compartment="c" constant="false" hasOnlySubstanceUnits="false" id="M_C04785_c" name="13(S)-HPOT" fbc:charge="-1" />
      <species boundaryCondition="false" compartment="c" constant="false" hasOnlySubstanceUnits="false" id="M_C06427_c" name="(9Z,12Z,15Z)-Octadecatrienoic acid" fbc:charge="-1" />
      <species boundaryCondition="false" compartment="c" constant="false" hasOnlySubstanceUnits="false" id="M_C16321_c" name="9(S)-HPOT" fbc:charge="-1" />
      <species boundaryCondition="false" compartment="c" constant="false" hasOnlySubstanceUnits="false" id="M_C16324_c" name="9,10-EOT" fbc:charge="-1" />
      <species boundaryCondition="false" compartment="c" constant="false" hasOnlySubstanceUnits="false" id="M_C16322_c" name="9-Oxononanoic acid" fbc:charge="0" />
      <species boundaryCondition="false" compartment="c" constant="false" hasOnlySubstanceUnits="false" id="M_C16323_c" name="3,6-Nonadienal" fbc:charge="-1" />
      <species boundaryCondition="false" compartment="c" constant="false" hasOnlySubstanceUnits="false" id="M_C16311_c" name="12-Oxo-9(Z)-dodecenoic acid" fbc:charge="0" />
      <species boundaryCondition="false" compartment="c" constant="false" hasOnlySubstanceUnits="false" id="M_C16310_c" name="3-Hexenal" fbc:charge="0" />
      <species boundaryCondition="false" compartment="c" constant="false" hasOnlySubstanceUnits="false" id="M_C08725_c" name="Pelargonin" fbc:charge="-4" />
      <species boundaryCondition="false" compartment="c" constant="false" hasOnlySubstanceUnits="false" id="M_C16327_c" name="OPC8-CoA" fbc:charge="-4" />
      <species boundaryCondition="false" compartment="c" constant="false" hasOnlySubstanceUnits="false" id="M_C16328_c" name="trans-2-Enoyl-OPC8-CoA" fbc:charge="-4" />
      <species boundaryCondition="false" compartment="c" constant="false" hasOnlySubstanceUnits="false" id="M_C16329_c" name="3-Hydroxy-OPC8-CoA" fbc:charge="-4" />
      <species boundaryCondition="false" compartment="c" constant="false" hasOnlySubstanceUnits="false" id="M_C16330_c" name="3-Oxo-OPC8-CoA" fbc:charge="-4" />
      <species boundaryCondition="false" compartment="c" constant="false" hasOnlySubstanceUnits="false" id="M_C16331_c" name="OPC6-CoA" fbc:charge="-4" />
      <species boundaryCondition="false" compartment="c" constant="false" hasOnlySubstanceUnits="false" id="M_C16332_c" name="trans-2-Enoyl-OPC6-CoA" fbc:charge="-4" />
      <species boundaryCondition="false" compartment="c" constant="false" hasOnlySubstanceUnits="false" id="M_C16333_c" name="3-Hydroxy-OPC6-CoA" fbc:charge="-4" />
      <species boundaryCondition="false" compartment="c" constant="false" hasOnlySubstanceUnits="false" id="M_C16334_c" name="3-Oxo-OPC6-CoA" fbc:charge="-4" />
      <species boundaryCondition="false" compartment="c" constant="false" hasOnlySubstanceUnits="false" id="M_C16335_c" name="OPC4-CoA" fbc:charge="-4" />
      <species boundaryCondition="false" compartment="c" constant="false" hasOnlySubstanceUnits="false" id="M_C16336_c" name="trans-2-Enoyl-OPC4-CoA" fbc:charge="-4" />
      <species boundaryCondition="false" compartment="c" constant="false" hasOnlySubstanceUnits="false" id="M_C16337_c" name="3-Hydroxy-OPC4-CoA" fbc:charge="-4" />
      <species boundaryCondition="false" compartment="c" constant="false" hasOnlySubstanceUnits="false" id="M_C16338_c" name="3-Oxo-OPC4-CoA" fbc:charge="-4" />
      <species boundaryCondition="false" compartment="c" constant="false" hasOnlySubstanceUnits="false" id="M_C16339_c" name="(+)-7-Isojasmonic acid CoA" fbc:charge="0" />
      <species boundaryCondition="false" compartment="c" constant="false" hasOnlySubstanceUnits="false" id="M_C16312_c" name="Delphin" fbc:charge="-4" />
      <species boundaryCondition="false" compartment="c" constant="false" hasOnlySubstanceUnits="false" id="M_C16168_c" name="(6Z,9Z,12Z,15Z,18Z,21Z)-Tetracosahexaenoyl-CoA" fbc:charge="-4" />
      <species boundaryCondition="false" compartment="c" constant="false" hasOnlySubstanceUnits="false" id="M_C16374_c" name="(2E,6Z,9Z,12Z,15Z,18Z,21Z)-Tetracosahepta-2,6,9,12,15,18,21-enoyl-" fbc:charge="0" />
      <species boundaryCondition="false" compartment="c" constant="false" hasOnlySubstanceUnits="false" id="M_C16358_c" name="1-Methylxanthine" fbc:charge="0" />
      <species boundaryCondition="false" compartment="c" constant="false" hasOnlySubstanceUnits="false" id="M_C16359_c" name="1-Methyluric acid" fbc:charge="-4" />
      <species boundaryCondition="false" compartment="c" constant="false" hasOnlySubstanceUnits="false" id="M_C16172_c" name="(6Z,9Z,12Z,15Z,18Z)-Tetracosapentaenoyl-CoA" fbc:charge="-4" />
      <species boundaryCondition="false" compartment="c" constant="false" hasOnlySubstanceUnits="false" id="M_C16387_c" name="(2E,6Z,9Z,12Z,15Z,18Z)-Tetracosahexa-2,6,9,12,15,18-enoyl-CoA" fbc:charge="0" />
      <species boundaryCondition="false" compartment="c" constant="false" hasOnlySubstanceUnits="false" id="M_C13747_c" name="1,7-Dimethylxanthine" fbc:charge="0" />
      <species boundaryCondition="false" compartment="c" constant="false" hasOnlySubstanceUnits="false" id="M_C16356_c" name="1,7-Dimethyluric acid" fbc:charge="0" />
      <species boundaryCondition="false" compartment="c" constant="false" hasOnlySubstanceUnits="false" id="M_C07480_c" name="Theobromine" fbc:charge="0" />
      <species boundaryCondition="false" compartment="c" constant="false" hasOnlySubstanceUnits="false" id="M_C16360_c" name="3,7-Dimethyluric acid" fbc:charge="0" />
      <species boundaryCondition="false" compartment="c" constant="false" hasOnlySubstanceUnits="false" id="M_C16353_c" name="7-Methylxanthine" fbc:charge="0" />
      <species boundaryCondition="false" compartment="c" constant="false" hasOnlySubstanceUnits="false" id="M_C16355_c" name="7-Methyluric acid" fbc:charge="0" />
      <species boundaryCondition="false" compartment="c" constant="false" hasOnlySubstanceUnits="false" id="M_C16404_c" name="Pinocembrin chalcone" fbc:charge="0" />
      <species boundaryCondition="false" compartment="c" constant="false" hasOnlySubstanceUnits="false" id="M_C09827_c" name="Pinocembrin" fbc:charge="0" />
      <species boundaryCondition="false" compartment="c" constant="false" hasOnlySubstanceUnits="false" id="M_C08578_c" name="Butein" fbc:charge="0" />
      <species boundaryCondition="false" compartment="c" constant="false" hasOnlySubstanceUnits="false" id="M_C09614_c" name="Butin" fbc:charge="0" />
      <species boundaryCondition="false" compartment="c" constant="false" hasOnlySubstanceUnits="false" id="M_C09751_c" name="Garbanzol" fbc:charge="0" />
      <species boundaryCondition="false" compartment="c" constant="false" hasOnlySubstanceUnits="false" id="M_C16415_c" name="5-Deoxyleucopelargonidin" fbc:charge="0" />
      <species boundaryCondition="false" compartment="c" constant="false" hasOnlySubstanceUnits="false" id="M_C01378_c" name="Fustin" fbc:charge="0" />
      <species boundaryCondition="false" compartment="c" constant="false" hasOnlySubstanceUnits="false" id="M_C09736_c" name="Fisetinidol-4beta-ol" fbc:charge="-3" />
      <species boundaryCondition="false" compartment="c" constant="false" hasOnlySubstanceUnits="false" id="M_C16424_c" name="Isopentenyladenosine-5'-triphosphate" fbc:charge="-3" />
      <species boundaryCondition="false" compartment="c" constant="false" hasOnlySubstanceUnits="false" id="M_C16426_c" name="Isopentenyladenosine-5'-diphosphate" fbc:charge="0" />
      <species boundaryCondition="false" compartment="c" constant="false" hasOnlySubstanceUnits="false" id="M_C00371_c" name="Zeatin" fbc:charge="0" />
      <species boundaryCondition="false" compartment="c" constant="false" hasOnlySubstanceUnits="false" id="M_C16443_c" name="trans-Zeatin-7-beta-D-glucoside" fbc:charge="0" />
      <species boundaryCondition="false" compartment="c" constant="false" hasOnlySubstanceUnits="false" id="M_C02029_c" name="Dihydrozeatin" fbc:charge="0" />
      <species boundaryCondition="false" compartment="c" constant="false" hasOnlySubstanceUnits="false" id="M_C16448_c" name="Dihydrozeatin-O-glucoside" fbc:charge="-4" />
      <species boundaryCondition="false" compartment="c" constant="false" hasOnlySubstanceUnits="false" id="M_C16466_c" name="7-Methyl-3-oxo-6-octenoyl-CoA" fbc:charge="-4" />
      <species boundaryCondition="false" compartment="c" constant="false" hasOnlySubstanceUnits="false" id="M_C16470_c" name="5-Methylhex-4-enoyl-CoA" fbc:charge="-4" />
      <species boundaryCondition="false" compartment="c" constant="false" hasOnlySubstanceUnits="false" id="M_C16468_c" name="(2E)-5-Methylhexa-2,4-dienoyl-CoA" fbc:charge="-4" />
      <species boundaryCondition="false" compartment="c" constant="false" hasOnlySubstanceUnits="false" id="M_C16469_c" name="3-Hydroxy-5-methylhex-4-enoyl-CoA" fbc:charge="-4" />
      <species boundaryCondition="false" compartment="c" constant="false" hasOnlySubstanceUnits="false" id="M_C16471_c" name="5-Methyl-3-oxo-4-hexenoyl-CoA" fbc:charge="0" />
      <species boundaryCondition="false" compartment="c" constant="false" hasOnlySubstanceUnits="false" id="M_C16483_c" name="4-Fluorocyclohexadiene-cis,cis-1,2-diol" fbc:charge="0" />
      <species boundaryCondition="false" compartment="c" constant="false" hasOnlySubstanceUnits="false" id="M_C16473_c" name="4-Fluorocatechol" fbc:charge="-2" />
      <species boundaryCondition="false" compartment="c" constant="false" hasOnlySubstanceUnits="false" id="M_C16477_c" name="5-Fluoromuconolactone" fbc:charge="-1" />
      <species boundaryCondition="false" compartment="c" constant="false" hasOnlySubstanceUnits="false" id="M_C16487_c" name="Hydrofluoric acid" fbc:charge="-1" />
      <species boundaryCondition="false" compartment="c" constant="false" hasOnlySubstanceUnits="false" id="M_C16476_c" name="4-Fluoromuconolactone" fbc:charge="-1" />
      <species boundaryCondition="false" compartment="c" constant="false" hasOnlySubstanceUnits="false" id="M_C16481_c" name="6-Fluorocyclohexadiene-cis,cis-1,2-diol-1-carboxylate" fbc:charge="0" />
      <species boundaryCondition="false" compartment="c" constant="false" hasOnlySubstanceUnits="false" id="M_C16472_c" name="3-Fluorocatechol" fbc:charge="0" />
      <species boundaryCondition="false" compartment="c" constant="false" hasOnlySubstanceUnits="false" id="M_C02633_c" name="20-Hydroxyecdysone" fbc:charge="0" />
      <species boundaryCondition="false" compartment="c" constant="false" hasOnlySubstanceUnits="false" id="M_C16500_c" name="20,26-Dihydroxyecdysone" fbc:charge="0" />
      <species boundaryCondition="false" compartment="c" constant="false" hasOnlySubstanceUnits="false" id="M_C06423_c" name="Octanoic acid" fbc:charge="-1" />
      <species boundaryCondition="false" compartment="c" constant="false" hasOnlySubstanceUnits="false" id="M_C01571_c" name="Decanoic acid" fbc:charge="-1" />
      <species boundaryCondition="false" compartment="c" constant="false" hasOnlySubstanceUnits="false" id="M_C06424_c" name="Tetradecanoic acid" fbc:charge="0" />
      <species boundaryCondition="false" compartment="c" constant="false" hasOnlySubstanceUnits="false" id="M_C16520_c" name="Hexadecenoyl-[acyl-carrier protein]" fbc:charge="-1" />
      <species boundaryCondition="false" compartment="c" constant="false" hasOnlySubstanceUnits="false" id="M_C08362_c" name="(9Z)-Hexadecenoic acid" fbc:charge="-1" />
      <species boundaryCondition="false" compartment="c" constant="false" hasOnlySubstanceUnits="false" id="M_C01530_c" name="Octadecanoic acid" fbc:charge="0" />
      <species boundaryCondition="false" compartment="c" constant="false" hasOnlySubstanceUnits="false" id="M_C16517_c" name="Indolylmethyl-desulfoglucosinolate" fbc:charge="-1" />
      <species boundaryCondition="false" compartment="c" constant="false" hasOnlySubstanceUnits="false" id="M_C16516_c" name="Indolylmethylthiohydroximate" fbc:charge="-4" />
      <species boundaryCondition="false" compartment="c" constant="false" hasOnlySubstanceUnits="false" id="M_C02041_c" name="Eicosanoyl-CoA" fbc:charge="-1" />
      <species boundaryCondition="false" compartment="c" constant="false" hasOnlySubstanceUnits="false" id="M_C06425_c" name="Icosanoic acid" fbc:charge="-4" />
      <species boundaryCondition="false" compartment="c" constant="false" hasOnlySubstanceUnits="false" id="M_C00510_c" name="Oleoyl-CoA" fbc:charge="-1" />
      <species boundaryCondition="false" compartment="c" constant="false" hasOnlySubstanceUnits="false" id="M_C00712_c" name="(9Z)-Octadecenoic acid" fbc:charge="-4" />
      <species boundaryCondition="false" compartment="c" constant="false" hasOnlySubstanceUnits="false" id="M_C02050_c" name="Linoleoyl-CoA" fbc:charge="-1" />
      <species boundaryCondition="false" compartment="c" constant="false" hasOnlySubstanceUnits="false" id="M_C01595_c" name="Linoleate" fbc:charge="-4" />
      <species boundaryCondition="false" compartment="c" constant="false" hasOnlySubstanceUnits="false" id="M_C16162_c" name="(9Z,12Z,15Z)-Octadecatrienoyl-CoA" fbc:charge="-4" />
      <species boundaryCondition="false" compartment="c" constant="false" hasOnlySubstanceUnits="false" id="M_C16165_c" name="(5Z,8Z,11Z,14Z,17Z)-Icosapentaenoyl-CoA" fbc:charge="-1" />
      <species boundaryCondition="false" compartment="c" constant="false" hasOnlySubstanceUnits="false" id="M_C06428_c" name="(5Z,8Z,11Z,14Z,17Z)-Icosapentaenoic acid" fbc:charge="-4" />
      <species boundaryCondition="false" compartment="c" constant="false" hasOnlySubstanceUnits="false" id="M_C16169_c" name="(4Z,7Z,10Z,13Z,16Z,19Z)-Docosahexaenoyl-CoA" fbc:charge="-1" />
      <species boundaryCondition="false" compartment="c" constant="false" hasOnlySubstanceUnits="false" id="M_C06429_c" name="(4Z,7Z,10Z,13Z,16Z,19Z)-Docosahexaenoic acid" fbc:charge="-4" />
      <species boundaryCondition="false" compartment="c" constant="false" hasOnlySubstanceUnits="false" id="M_C03035_c" name="gamma-Linolenoyl-CoA" fbc:charge="-1" />
      <species boundaryCondition="false" compartment="c" constant="false" hasOnlySubstanceUnits="false" id="M_C06426_c" name="(6Z,9Z,12Z)-Octadecatrienoic acid" fbc:charge="-4" />
      <species boundaryCondition="false" compartment="c" constant="false" hasOnlySubstanceUnits="false" id="M_C03595_c" name="8,11,14-Eicosatrienoyl-CoA" fbc:charge="-1" />
      <species boundaryCondition="false" compartment="c" constant="false" hasOnlySubstanceUnits="false" id="M_C03242_c" name="(8Z,11Z,14Z)-Icosatrienoic acid" fbc:charge="-4" />
      <species boundaryCondition="false" compartment="c" constant="false" hasOnlySubstanceUnits="false" id="M_C02249_c" name="Arachidonyl-CoA" fbc:charge="-1" />
      <species boundaryCondition="false" compartment="c" constant="false" hasOnlySubstanceUnits="false" id="M_C00219_c" name="(5Z,8Z,11Z,14Z)-Icosatetraenoic acid" fbc:charge="-4" />
      <species boundaryCondition="false" compartment="c" constant="false" hasOnlySubstanceUnits="false" id="M_C16528_c" name="Docosanoyl-CoA" fbc:charge="-1" />
      <species boundaryCondition="false" compartment="c" constant="false" hasOnlySubstanceUnits="false" id="M_C08281_c" name="Docosanoic acid" fbc:charge="-4" />
      <species boundaryCondition="false" compartment="c" constant="false" hasOnlySubstanceUnits="false" id="M_C16529_c" name="Tetracosanoyl-CoA" fbc:charge="-1" />
      <species boundaryCondition="false" compartment="c" constant="false" hasOnlySubstanceUnits="false" id="M_C08320_c" name="Tetracosanoic acid" fbc:charge="-4" />
      <species boundaryCondition="false" compartment="c" constant="false" hasOnlySubstanceUnits="false" id="M_C16530_c" name="Icosenoyl-CoA" fbc:charge="-1" />
      <species boundaryCondition="false" compartment="c" constant="false" hasOnlySubstanceUnits="false" id="M_C16526_c" name="Icosenoic acid" fbc:charge="-4" />
      <species boundaryCondition="false" compartment="c" constant="false" hasOnlySubstanceUnits="false" id="M_C16531_c" name="Docosenoyl-CoA" fbc:charge="-1" />
      <species boundaryCondition="false" compartment="c" constant="false" hasOnlySubstanceUnits="false" id="M_C08316_c" name="(13Z)-Docosenoic acid" fbc:charge="-4" />
      <species boundaryCondition="false" compartment="c" constant="false" hasOnlySubstanceUnits="false" id="M_C16532_c" name="Tetracosenoyl-CoA" fbc:charge="-1" />
      <species boundaryCondition="false" compartment="c" constant="false" hasOnlySubstanceUnits="false" id="M_C08323_c" name="(15Z)-Tetracosenoic acid" fbc:charge="-4" />
      <species boundaryCondition="false" compartment="c" constant="false" hasOnlySubstanceUnits="false" id="M_C16166_c" name="(7Z,10Z,13Z,16Z,19Z)-Docosapentaenoyl-CoA" fbc:charge="-1" />
      <species boundaryCondition="false" compartment="c" constant="false" hasOnlySubstanceUnits="false" id="M_C16513_c" name="(7Z,10Z,13Z,16Z,19Z)-Docosa-7,10,13,16,19-pentaenoic acid" fbc:charge="-4" />
      <species boundaryCondition="false" compartment="c" constant="false" hasOnlySubstanceUnits="false" id="M_C16180_c" name="(11Z,14Z)-Icosadienoyl-CoA" fbc:charge="-1" />
      <species boundaryCondition="false" compartment="c" constant="false" hasOnlySubstanceUnits="false" id="M_C16525_c" name="Icosadienoic acid" fbc:charge="-4" />
      <species boundaryCondition="false" compartment="c" constant="false" hasOnlySubstanceUnits="false" id="M_C16170_c" name="(7Z,10Z,13Z,16Z)-Docosatetraenoyl-CoA" fbc:charge="-1" />
      <species boundaryCondition="false" compartment="c" constant="false" hasOnlySubstanceUnits="false" id="M_C16527_c" name="7,10,13,16-Docosatetraenoic acid" fbc:charge="-4" />
      <species boundaryCondition="false" compartment="c" constant="false" hasOnlySubstanceUnits="false" id="M_C16179_c" name="(11Z,14Z,17Z)-Icosatrienoyl-CoA" fbc:charge="-1" />
      <species boundaryCondition="false" compartment="c" constant="false" hasOnlySubstanceUnits="false" id="M_C16522_c" name="Icosatrienoic acid" fbc:charge="-2" />
      <species boundaryCondition="false" compartment="c" constant="false" hasOnlySubstanceUnits="false" id="M_C04501_c" name="N-Acetyl-alpha-D-glucosamine 1-phosphate" fbc:charge="-2" />
      <species boundaryCondition="false" compartment="c" constant="false" hasOnlySubstanceUnits="false" id="M_C16540_c" name="7-Hydroxychlorophyllide a" fbc:charge="-2" />
      <species boundaryCondition="false" compartment="c" constant="false" hasOnlySubstanceUnits="false" id="M_C16541_c" name="Chlorophyllide b" fbc:charge="-2" />
      <species boundaryCondition="false" compartment="c" constant="false" hasOnlySubstanceUnits="false" id="M_C16636_c" name="tRNA(Sec)" fbc:charge="-2" />
      <species boundaryCondition="false" compartment="c" constant="false" hasOnlySubstanceUnits="false" id="M_C06481_c" name="L-Seryl-tRNA(Sec)" fbc:charge="0" />
      <species boundaryCondition="false" compartment="c" constant="false" hasOnlySubstanceUnits="false" id="M_C16635_c" name="5'-Deoxy-5-fluorocytidine" fbc:charge="0" />
      <species boundaryCondition="false" compartment="c" constant="false" hasOnlySubstanceUnits="false" id="M_C12739_c" name="5'-Deoxy-5-fluorouridine" fbc:charge="0" />
      <species boundaryCondition="false" compartment="c" constant="false" hasOnlySubstanceUnits="false" id="M_C07649_c" name="5-FU" fbc:charge="-2" />
      <species boundaryCondition="false" compartment="c" constant="false" hasOnlySubstanceUnits="false" id="M_C16634_c" name="5-Fluorouridine monophosphate" fbc:charge="0" />
      <species boundaryCondition="false" compartment="c" constant="false" hasOnlySubstanceUnits="false" id="M_C11736_c" name="5-Fluorodeoxyuridine" fbc:charge="-2" />
      <species boundaryCondition="false" compartment="c" constant="false" hasOnlySubstanceUnits="false" id="M_C04242_c" name="5-Fluorodeoxyuridine monophosphate" fbc:charge="0" />
      <species boundaryCondition="false" compartment="c" constant="false" hasOnlySubstanceUnits="false" id="M_C02380_c" name="6-Mercaptopurine" fbc:charge="-2" />
      <species boundaryCondition="false" compartment="c" constant="false" hasOnlySubstanceUnits="false" id="M_C04646_c" name="6-Thioinosine-5'-monophosphate" fbc:charge="0" />
      <species boundaryCondition="false" compartment="c" constant="false" hasOnlySubstanceUnits="false" id="M_C16614_c" name="6-Methylmercaptopurine" fbc:charge="-2" />
      <species boundaryCondition="false" compartment="c" constant="false" hasOnlySubstanceUnits="false" id="M_C16615_c" name="6-Methylthiopurine 5'-monophosphate ribonucleotide" fbc:charge="-2" />
      <species boundaryCondition="false" compartment="c" constant="false" hasOnlySubstanceUnits="false" id="M_C16618_c" name="6-Thioxanthine 5'-monophosphate" fbc:charge="-3" />
      <species boundaryCondition="false" compartment="c" constant="false" hasOnlySubstanceUnits="false" id="M_C16617_c" name="6-Mercaptopurine ribonucleoside triphosphate" fbc:charge="0" />
      <species boundaryCondition="false" compartment="c" constant="false" hasOnlySubstanceUnits="false" id="M_C07648_c" name="Thioguanine" fbc:charge="-2" />
      <species boundaryCondition="false" compartment="c" constant="false" hasOnlySubstanceUnits="false" id="M_C16619_c" name="6-Thioguanosine monophosphate" fbc:charge="1" />
      <species boundaryCondition="false" compartment="c" constant="false" hasOnlySubstanceUnits="false" id="M_C07108_c" name="Tamoxifen" fbc:charge="0" />
      <species boundaryCondition="false" compartment="c" constant="false" hasOnlySubstanceUnits="false" id="M_C16545_c" name="Tamoxifen N-oxide" fbc:charge="-4" />
      <species boundaryCondition="false" compartment="c" constant="false" hasOnlySubstanceUnits="false" id="M_C16645_c" name="(13Z,16Z)-Docosadi-13,16-enoyl-CoA" fbc:charge="-1" />
      <species boundaryCondition="false" compartment="c" constant="false" hasOnlySubstanceUnits="false" id="M_C16533_c" name="13,16-Docosadienoic acid" fbc:charge="0" />
      <species boundaryCondition="false" compartment="c" constant="false" hasOnlySubstanceUnits="false" id="M_C07645_c" name="Aldophosphamide" fbc:charge="-1" />
      <species boundaryCondition="false" compartment="c" constant="false" hasOnlySubstanceUnits="false" id="M_C11583_c" name="4-Glutathionyl cyclophosphamide" fbc:charge="0" />
      <species boundaryCondition="false" compartment="c" constant="false" hasOnlySubstanceUnits="false" id="M_C16551_c" name="Alcophosphamide" fbc:charge="0" />
      <species boundaryCondition="false" compartment="c" constant="false" hasOnlySubstanceUnits="false" id="M_C16586_c" name="2-Phenyl-1,3-propanediol monocarbamate" fbc:charge="0" />
      <species boundaryCondition="false" compartment="c" constant="false" hasOnlySubstanceUnits="false" id="M_C16587_c" name="3-Carbamoyl-2-phenylpropionaldehyde" fbc:charge="0" />
      <species boundaryCondition="false" compartment="c" constant="false" hasOnlySubstanceUnits="false" id="M_C16595_c" name="4-Hydroxy-5-phenyltetrahydro-1,3-oxazin-2-one" fbc:charge="0" />
      <species boundaryCondition="false" compartment="c" constant="false" hasOnlySubstanceUnits="false" id="M_C16596_c" name="5-Phenyl-1,3-oxazinane-2,4-dione" fbc:charge="3" />
      <species boundaryCondition="false" compartment="c" constant="false" hasOnlySubstanceUnits="false" id="M_C16565_c" name="Aminopropylcadaverine" fbc:charge="-3" />
      <species boundaryCondition="false" compartment="c" constant="false" hasOnlySubstanceUnits="false" id="M_C03723_c" name="Ribonucleoside diphosphate" fbc:charge="1" />
      <species boundaryCondition="false" compartment="c" constant="false" hasOnlySubstanceUnits="false" id="M_C02090_c" name="Trypanothione" fbc:charge="-3" />
      <species boundaryCondition="false" compartment="c" constant="false" hasOnlySubstanceUnits="false" id="M_C04232_c" name="2'-Deoxyribonucleoside diphosphate" fbc:charge="1" />
      <species boundaryCondition="false" compartment="c" constant="false" hasOnlySubstanceUnits="false" id="M_C03170_c" name="Trypanothione disulfide" fbc:charge="0" />
      <species boundaryCondition="false" compartment="c" constant="false" hasOnlySubstanceUnits="false" id="M_C00376_c" name="Retinal" fbc:charge="0" />
      <species boundaryCondition="false" compartment="c" constant="false" hasOnlySubstanceUnits="false" id="M_C00473_c" name="Retinol" fbc:charge="0" />
      <species boundaryCondition="false" compartment="c" constant="false" hasOnlySubstanceUnits="false" id="M_C16681_c" name="9-cis-Retinal" fbc:charge="0" />
      <species boundaryCondition="false" compartment="c" constant="false" hasOnlySubstanceUnits="false" id="M_C16682_c" name="9-cis-Retinol" fbc:charge="0" />
      <species boundaryCondition="false" compartment="c" constant="false" hasOnlySubstanceUnits="false" id="M_C16720_c" name="Peptide 2-[3-carboxy-3-(dimethylammonio)propyl]-L-histidine" fbc:charge="0" />
      <species boundaryCondition="false" compartment="c" constant="false" hasOnlySubstanceUnits="false" id="M_C01573_c" name="Peptide diphthine" fbc:charge="0" />
      <species boundaryCondition="false" compartment="c" constant="false" hasOnlySubstanceUnits="false" id="M_C06604_c" name="Parathion" fbc:charge="0" />
      <species boundaryCondition="false" compartment="c" constant="false" hasOnlySubstanceUnits="false" id="M_C06606_c" name="Paraoxon" fbc:charge="0" />
      <species boundaryCondition="false" compartment="c" constant="false" hasOnlySubstanceUnits="false" id="M_C17203_c" name="N-Hydroxyl-tryptamine" fbc:charge="0" />
      <species boundaryCondition="false" compartment="c" constant="false" hasOnlySubstanceUnits="false" id="M_C17240_c" name="p-Hydroxybenzyldesulphoglucosinolate" fbc:charge="-1" />
      <species boundaryCondition="false" compartment="c" constant="false" hasOnlySubstanceUnits="false" id="M_C17239_c" name="p-Hydroxyphenylacetothiohydroximate" fbc:charge="0" />
      <species boundaryCondition="false" compartment="c" constant="false" hasOnlySubstanceUnits="false" id="M_C17244_c" name="3-Methylthiopropyl-desulfoglucosinolate" fbc:charge="0" />
      <species boundaryCondition="false" compartment="c" constant="false" hasOnlySubstanceUnits="false" id="M_C17243_c" name="4-Methylthiobutylthiohydroximate" fbc:charge="0" />
      <species boundaryCondition="false" compartment="c" constant="false" hasOnlySubstanceUnits="false" id="M_C17259_c" name="desulfo-Glucosinolate" fbc:charge="0" />
      <species boundaryCondition="false" compartment="c" constant="false" hasOnlySubstanceUnits="false" id="M_C17261_c" name="Thiohydroximic acid" fbc:charge="0" />
      <species boundaryCondition="false" compartment="c" constant="false" hasOnlySubstanceUnits="false" id="M_C04375_c" name="4-N-(N-Acetyl-D-glucosaminyl)-protein" fbc:charge="0" />
      <species boundaryCondition="false" compartment="c" constant="false" hasOnlySubstanceUnits="false" id="M_C01239_c" name="N-Acetyl-beta-D-glucosaminylamine" fbc:charge="-1" />
      <species boundaryCondition="false" compartment="c" constant="false" hasOnlySubstanceUnits="false" id="M_C02871_c" name="Peptide L-aspartate" fbc:charge="-3" />
      <species boundaryCondition="false" compartment="c" constant="false" hasOnlySubstanceUnits="false" id="M_C17435_c" name="di-trans,poly-cis-Pentaprenyl diphosphate" fbc:charge="-3" />
      <species boundaryCondition="false" compartment="c" constant="false" hasOnlySubstanceUnits="false" id="M_C17434_c" name="di-trans,poly-cis-Hexaprenyl diphosphate" fbc:charge="-3" />
      <species boundaryCondition="false" compartment="c" constant="false" hasOnlySubstanceUnits="false" id="M_C17436_c" name="di-trans,poly-cis-Heptaprenyl diphosphate" fbc:charge="-3" />
      <species boundaryCondition="false" compartment="c" constant="false" hasOnlySubstanceUnits="false" id="M_C17437_c" name="di-trans,poly-cis-Octaprenyl diphosphate" fbc:charge="-3" />
      <species boundaryCondition="false" compartment="c" constant="false" hasOnlySubstanceUnits="false" id="M_C17438_c" name="di-trans,poly-cis-Nonaprenyl diphosphate" fbc:charge="-1" />
      <species boundaryCondition="false" compartment="c" constant="false" hasOnlySubstanceUnits="false" id="M_C03672_c" name="3-(4-Hydroxyphenyl)lactate" fbc:charge="-3" />
      <species boundaryCondition="false" compartment="c" constant="false" hasOnlySubstanceUnits="false" id="M_C04145_c" name="all-trans-Nonaprenyl diphosphate" fbc:charge="0" />
      <species boundaryCondition="false" compartment="c" constant="false" hasOnlySubstanceUnits="false" id="M_C17570_c" name="2-Methyl-6-solanyl-1,4-benzoquinol" fbc:charge="0" />
      <species boundaryCondition="false" compartment="c" constant="false" hasOnlySubstanceUnits="false" id="M_C17759_c" name="1-O-Feruloyl-beta-D-glucose" fbc:charge="0" />
      <species boundaryCondition="false" compartment="c" constant="false" hasOnlySubstanceUnits="false" id="M_C11351_c" name="N1-Amidinostreptamine 6-phosphate" fbc:charge="2" />
      <species boundaryCondition="false" compartment="c" constant="false" hasOnlySubstanceUnits="false" id="M_C01298_c" name="1D-1-Guanidino-3-amino-1,3-dideoxy-scyllo-inositol" fbc:charge="4" />
      <species boundaryCondition="false" compartment="c" constant="false" hasOnlySubstanceUnits="false" id="M_C17587_c" name="2'''-N-Acetyl-6'''-deamino-6'''-hydroxyneomycin C" fbc:charge="4" />
      <species boundaryCondition="false" compartment="c" constant="false" hasOnlySubstanceUnits="false" id="M_C01759_c" name="Ribostamycin" fbc:charge="-1" />
      <species boundaryCondition="false" compartment="c" constant="false" hasOnlySubstanceUnits="false" id="M_C18022_c" name="Red chlorophyll catabolite" fbc:charge="-2" />
      <species boundaryCondition="false" compartment="c" constant="false" hasOnlySubstanceUnits="false" id="M_C18021_c" name="Pheophorbide a" fbc:charge="0" />
      <species boundaryCondition="false" compartment="c" constant="false" hasOnlySubstanceUnits="false" id="M_C18072_c" name="N1,N5,N10-Tri-(hydroxyferuloyl)-spermidine" fbc:charge="0" />
      <species boundaryCondition="false" compartment="c" constant="false" hasOnlySubstanceUnits="false" id="M_C18073_c" name="N1,N5-Tri-di(hydroxyferuloyl)-N10-sinapoyl-spermidine" fbc:charge="0" />
      <species boundaryCondition="false" compartment="c" constant="false" hasOnlySubstanceUnits="false" id="M_C18037_c" name="5-Deoxystrigol" fbc:charge="0" />
      <species boundaryCondition="false" compartment="c" constant="false" hasOnlySubstanceUnits="false" id="M_C09190_c" name="Strigol" fbc:charge="0" />
      <species boundaryCondition="false" compartment="c" constant="false" hasOnlySubstanceUnits="false" id="M_C00464_c" name="Mannoglycan" fbc:charge="0" />
      <species boundaryCondition="false" compartment="p" constant="false" hasOnlySubstanceUnits="false" id="M_C01935_p" name="Maltodextrin" fbc:charge="-1" />
      <species boundaryCondition="false" compartment="m" constant="false" hasOnlySubstanceUnits="false" id="M_C16254_m" name="[Dihydrolipoyllysine-residue succinyltransferase]" fbc:charge="0" />
      <species boundaryCondition="false" compartment="m" constant="false" hasOnlySubstanceUnits="false" id="M_C00N01_m" name="C00N01" fbc:charge="0" />
      <species boundaryCondition="false" compartment="m" constant="false" hasOnlySubstanceUnits="false" id="M_C01640_m" name="tRNA(Gln)" fbc:charge="-2" />
      <species boundaryCondition="false" compartment="m" constant="false" hasOnlySubstanceUnits="false" id="M_C00020_m" name="AMP" fbc:charge="-3" />
      <species boundaryCondition="false" compartment="m" constant="false" hasOnlySubstanceUnits="false" id="M_C00013_m" name="Diphosphate" fbc:charge="0" />
      <species boundaryCondition="false" compartment="m" constant="false" hasOnlySubstanceUnits="false" id="M_C06112_m" name="L-Glutamyl-tRNA(Gln)" fbc:charge="0" />
      <species boundaryCondition="false" compartment="c" constant="false" hasOnlySubstanceUnits="false" id="M_C01640_c" name="tRNA(Gln)" fbc:charge="0" />
      <species boundaryCondition="false" compartment="c" constant="false" hasOnlySubstanceUnits="false" id="M_C02282_c" name="Glutaminyl-tRNA" fbc:charge="0" />
      <species boundaryCondition="false" compartment="c" constant="false" hasOnlySubstanceUnits="false" id="M_C01646_c" name="tRNA(Lys)" fbc:charge="0" />
      <species boundaryCondition="false" compartment="c" constant="false" hasOnlySubstanceUnits="false" id="M_C01931_c" name="L-Lysyl-tRNA" fbc:charge="0" />
      <species boundaryCondition="false" compartment="c" constant="false" hasOnlySubstanceUnits="false" id="M_C00718_c" name="Amylose" fbc:charge="0" />
      <species boundaryCondition="false" compartment="c" constant="false" hasOnlySubstanceUnits="false" id="M_C00293_c" name="Glucose" fbc:charge="0" />
      <species boundaryCondition="false" compartment="p" constant="false" hasOnlySubstanceUnits="false" id="M_C00293_p" name="Glucose" fbc:charge="0" />
      <species boundaryCondition="false" compartment="c" constant="false" hasOnlySubstanceUnits="false" id="M_G00001_c" name="Glycan" fbc:charge="0" />
      <species boundaryCondition="false" compartment="c" constant="false" hasOnlySubstanceUnits="false" id="M_G00002_c" name="Glycan" fbc:charge="0" />
      <species boundaryCondition="false" compartment="c" constant="false" hasOnlySubstanceUnits="false" id="M_G10614_c" name="Glycan" fbc:charge="0" />
      <species boundaryCondition="false" compartment="c" constant="false" hasOnlySubstanceUnits="false" id="M_G00003_c" name="Glycan" fbc:charge="0" />
      <species boundaryCondition="false" compartment="c" constant="false" hasOnlySubstanceUnits="false" id="M_G00078_c" name="Glycan" fbc:charge="0" />
      <species boundaryCondition="false" compartment="c" constant="false" hasOnlySubstanceUnits="false" id="M_G04561_c" name="Glycan" fbc:charge="0" />
      <species boundaryCondition="false" compartment="c" constant="false" hasOnlySubstanceUnits="false" id="M_C00931_c" name="Porphobilinogen" fbc:charge="-1" />
      <species boundaryCondition="false" compartment="c" constant="false" hasOnlySubstanceUnits="false" id="M_C01020_c" name="6-Hydroxynicotinate" fbc:charge="0" />
      <species boundaryCondition="false" compartment="c" constant="false" hasOnlySubstanceUnits="false" id="M_C01059_c" name="2,5-Dihydroxypyridine" fbc:charge="-1" />
      <species boundaryCondition="false" compartment="c" constant="false" hasOnlySubstanceUnits="false" id="M_C00575_c" name="3',5'-Cyclic AMP" fbc:charge="0" />
      <species boundaryCondition="false" compartment="c" constant="false" hasOnlySubstanceUnits="false" id="M_C00996_c" name="Ferricytochrome b5" fbc:charge="0" />
      <species boundaryCondition="false" compartment="c" constant="false" hasOnlySubstanceUnits="false" id="M_C00999_c" name="Ferrocytochrome b5" fbc:charge="-1" />
      <species boundaryCondition="false" compartment="m" constant="false" hasOnlySubstanceUnits="false" id="M_C00022_m" name="Pyruvate" fbc:charge="0" />
      <species boundaryCondition="false" compartment="c" constant="false" hasOnlySubstanceUnits="false" id="M_C01165_c" name="L-Glutamate 5-semialdehyde" fbc:charge="1" />
      <species boundaryCondition="false" compartment="m" constant="false" hasOnlySubstanceUnits="false" id="M_C00014_m" name="NH3" fbc:charge="1" />
      <species boundaryCondition="false" compartment="c" constant="false" hasOnlySubstanceUnits="false" id="M_C00028_c" name="Hydrogen-acceptor" fbc:charge="-4" />
      <species boundaryCondition="false" compartment="c" constant="false" hasOnlySubstanceUnits="false" id="M_C00605_c" name="2,3-Dehydroacyl-CoA" fbc:charge="0" />
      <species boundaryCondition="false" compartment="c" constant="false" hasOnlySubstanceUnits="false" id="M_C00030_c" name="Hydrogen-donor" fbc:charge="0" />
      <species boundaryCondition="false" compartment="c" constant="false" hasOnlySubstanceUnits="false" id="M_C04256_c" name="N-Acetyl-D-glucosamine 1-phosphate" fbc:charge="-1" />
      <species boundaryCondition="false" compartment="c" constant="false" hasOnlySubstanceUnits="false" id="M_C00942_c" name="3',5'-Cyclic GMP" fbc:charge="-2" />
      <species boundaryCondition="false" compartment="x" constant="false" hasOnlySubstanceUnits="false" id="M_C00149_x" name="(S)-Malate" fbc:charge="0" />
      <species boundaryCondition="false" compartment="c" constant="false" hasOnlySubstanceUnits="false" id="M_C00740_c" name="D-Serine" fbc:charge="-1" />
      <species boundaryCondition="false" compartment="c" constant="false" hasOnlySubstanceUnits="false" id="M_C01041_c" name="Monodehydroascorbate" fbc:charge="-1" />
      <species boundaryCondition="false" compartment="c" constant="false" hasOnlySubstanceUnits="false" id="M_C00826_c" name="L-Arogenate" fbc:charge="-1" />
      <species boundaryCondition="false" compartment="c" constant="false" hasOnlySubstanceUnits="false" id="M_C00244_c" name="Nitrate" fbc:charge="0" />
      <species boundaryCondition="false" compartment="c" constant="false" hasOnlySubstanceUnits="false" id="M_C00302_c" name="DL-Glutamate" fbc:charge="0" />
      <species boundaryCondition="false" compartment="c" constant="false" hasOnlySubstanceUnits="false" id="M_C00184_c" name="Glycerone" fbc:charge="-2" />
      <species boundaryCondition="false" compartment="c" constant="false" hasOnlySubstanceUnits="false" id="M_C01168_c" name="Pseudouridine 5'-phosphate" fbc:charge="0" />
      <species boundaryCondition="false" compartment="c" constant="false" hasOnlySubstanceUnits="false" id="M_C00297_c" name="Sulfide" fbc:charge="-2" />
      <species boundaryCondition="false" compartment="c" constant="false" hasOnlySubstanceUnits="false" id="M_C05396_c" name="Lactose 6-phosphate" fbc:charge="0" />
      <species boundaryCondition="false" compartment="c" constant="false" hasOnlySubstanceUnits="false" id="M_C05715_c" name="gamma-Amino-gamma-cyanobutanoate" fbc:charge="0" />
      <species boundaryCondition="false" compartment="c" constant="false" hasOnlySubstanceUnits="false" id="M_C00390_c" name="Ubiquinol" fbc:charge="0" />
      <species boundaryCondition="false" compartment="c" constant="false" hasOnlySubstanceUnits="false" id="M_C00399_c" name="Ubiquinone" fbc:charge="-1" />
      <species boundaryCondition="false" compartment="c" constant="false" hasOnlySubstanceUnits="false" id="M_C03465_c" name="3-Methyl-2-oxopentanoate" fbc:charge="0" />
      <species boundaryCondition="false" compartment="c" constant="false" hasOnlySubstanceUnits="false" id="M_C00449_c" name="N6-(L-1,3-Dicarboxypropyl)-L-lysine" fbc:charge="0" />
      <species boundaryCondition="false" compartment="c" constant="false" hasOnlySubstanceUnits="false" id="M_C04076_c" name="L-2-Aminoadipate 6-semialdehyde" fbc:charge="-3" />
      <species boundaryCondition="false" compartment="c" constant="false" hasOnlySubstanceUnits="false" id="M_C00454_c" name="NDP" fbc:charge="-4" />
      <species boundaryCondition="false" compartment="c" constant="false" hasOnlySubstanceUnits="false" id="M_C00201_c" name="Nucleoside triphosphate" fbc:charge="0" />
      <species boundaryCondition="false" compartment="c" constant="false" hasOnlySubstanceUnits="false" id="M_C05297_c" name="19-Oxoandrost-4-ene-3,17-dione" fbc:charge="0" />
      <species boundaryCondition="false" compartment="c" constant="false" hasOnlySubstanceUnits="false" id="M_C00468_c" name="Estrone" fbc:charge="0" />
      <species boundaryCondition="false" compartment="c" constant="false" hasOnlySubstanceUnits="false" id="M_C00714_c" name="Pectin" fbc:charge="-3" />
      <species boundaryCondition="false" compartment="c" constant="false" hasOnlySubstanceUnits="false" id="M_C00470_c" name="Pectate" fbc:charge="0" />
      <species boundaryCondition="false" compartment="c" constant="false" hasOnlySubstanceUnits="false" id="M_C04090_c" name="Ubiquitin C-terminal thiolester" fbc:charge="0" />
      <species boundaryCondition="false" compartment="c" constant="false" hasOnlySubstanceUnits="false" id="M_C00496_c" name="Ubiquitin" fbc:charge="0" />
      <species boundaryCondition="false" compartment="c" constant="false" hasOnlySubstanceUnits="false" id="M_C02218_c" name="2-Aminoacrylate" fbc:charge="0" />
      <species boundaryCondition="false" compartment="c" constant="false" hasOnlySubstanceUnits="false" id="M_C05631_c" name="Eriodictyol" fbc:charge="0" />
      <species boundaryCondition="false" compartment="c" constant="false" hasOnlySubstanceUnits="false" id="M_C05585_c" name="Gentisate aldehyde" fbc:charge="-1" />
      <species boundaryCondition="false" compartment="c" constant="false" hasOnlySubstanceUnits="false" id="M_C00584_c" name="Prostaglandin E2" fbc:charge="-1" />
      <species boundaryCondition="false" compartment="c" constant="false" hasOnlySubstanceUnits="false" id="M_C00639_c" name="Prostaglandin F2alpha" fbc:charge="0" />
      <species boundaryCondition="false" compartment="c" constant="false" hasOnlySubstanceUnits="false" id="M_C05615_c" name="Lignin" fbc:charge="0" />
      <species boundaryCondition="false" compartment="c" constant="false" hasOnlySubstanceUnits="false" id="M_C05640_c" name="Cinnavalininate" fbc:charge="0" />
      <species boundaryCondition="false" compartment="c" constant="false" hasOnlySubstanceUnits="false" id="M_C10905_c" name="Activated methyl group" fbc:charge="0" />
      <species boundaryCondition="false" compartment="c" constant="false" hasOnlySubstanceUnits="false" id="M_C05831_c" name="3-Methoxyanthranilate" fbc:charge="0" />
      <species boundaryCondition="false" compartment="c" constant="false" hasOnlySubstanceUnits="false" id="M_C00687_c" name="dTDP-4-dehydro-6-deoxy-alpha-D-glucose" fbc:charge="0" />
      <species boundaryCondition="false" compartment="c" constant="false" hasOnlySubstanceUnits="false" id="M_C00760_c" name="Cellulose" fbc:charge="0" />
      <species boundaryCondition="false" compartment="c" constant="false" hasOnlySubstanceUnits="false" id="M_C00859_c" name="Gibberellin A1" fbc:charge="0" />
      <species boundaryCondition="false" compartment="c" constant="false" hasOnlySubstanceUnits="false" id="M_C03579_c" name="2beta-Hydroxygibberellin 1" fbc:charge="0" />
      <species boundaryCondition="false" compartment="c" constant="false" hasOnlySubstanceUnits="false" id="M_C05295_c" name="19-Oxotestosterone" fbc:charge="0" />
      <species boundaryCondition="false" compartment="c" constant="false" hasOnlySubstanceUnits="false" id="M_C00951_c" name="Estradiol-17beta" fbc:charge="-4" />
      <species boundaryCondition="false" compartment="c" constant="false" hasOnlySubstanceUnits="false" id="M_C01033_c" name="2-Methylbutanoyl-CoA" fbc:charge="0" />
      <species boundaryCondition="false" compartment="c" constant="false" hasOnlySubstanceUnits="false" id="M_C01058_c" name="11beta-Hydroxysteroid" fbc:charge="0" />
      <species boundaryCondition="false" compartment="c" constant="false" hasOnlySubstanceUnits="false" id="M_C01985_c" name="11-Oxosteroid" fbc:charge="-2" />
      <species boundaryCondition="false" compartment="c" constant="false" hasOnlySubstanceUnits="false" id="M_C01101_c" name="L-Ribulose 5-phosphate" fbc:charge="-2" />
      <species boundaryCondition="false" compartment="c" constant="false" hasOnlySubstanceUnits="false" id="M_C03291_c" name="L-Xylulose 5-phosphate" fbc:charge="0" />
      <species boundaryCondition="false" compartment="c" constant="false" hasOnlySubstanceUnits="false" id="M_C01181_c" name="4-Trimethylammoniobutanoate" fbc:charge="-2" />
      <species boundaryCondition="false" compartment="c" constant="false" hasOnlySubstanceUnits="false" id="M_C03287_c" name="L-Glutamyl 5-phosphate" fbc:charge="0" />
      <species boundaryCondition="false" compartment="c" constant="false" hasOnlySubstanceUnits="false" id="M_C01279_c" name="4-Amino-5-hydroxymethyl-2-methylpyrimidine" fbc:charge="0" />
      <species boundaryCondition="false" compartment="c" constant="false" hasOnlySubstanceUnits="false" id="M_C01609_c" name="Protamine" fbc:charge="0" />
      <species boundaryCondition="false" compartment="c" constant="false" hasOnlySubstanceUnits="false" id="M_C02729_c" name="O-Phosphoprotamine" fbc:charge="-4" />
      <species boundaryCondition="false" compartment="c" constant="false" hasOnlySubstanceUnits="false" id="M_C05467_c" name="3alpha,7alpha,12alpha-Trihydroxy-5beta-24-oxocholestanoyl-CoA" fbc:charge="-4" />
      <species boundaryCondition="false" compartment="c" constant="false" hasOnlySubstanceUnits="false" id="M_C01794_c" name="Choloyl-CoA" fbc:charge="0" />
      <species boundaryCondition="false" compartment="c" constant="false" hasOnlySubstanceUnits="false" id="M_C06095_c" name="Gibberellin A44 diacid" fbc:charge="0" />
      <species boundaryCondition="false" compartment="c" constant="false" hasOnlySubstanceUnits="false" id="M_C02034_c" name="Gibberellin A19" fbc:charge="0" />
      <species boundaryCondition="false" compartment="c" constant="false" hasOnlySubstanceUnits="false" id="M_C02035_c" name="Gibberellin A20" fbc:charge="1" />
      <species boundaryCondition="false" compartment="c" constant="false" hasOnlySubstanceUnits="false" id="M_C02188_c" name="Protein lysine" fbc:charge="0" />
      <species boundaryCondition="false" compartment="c" constant="false" hasOnlySubstanceUnits="false" id="M_C03635_c" name="Protein N-ubiquityllysine" fbc:charge="0" />
      <species boundaryCondition="false" compartment="c" constant="false" hasOnlySubstanceUnits="false" id="M_C06114_c" name="gamma-Glutamyl-beta-aminopropiononitrile" fbc:charge="0" />
      <species boundaryCondition="false" compartment="c" constant="false" hasOnlySubstanceUnits="false" id="M_C02647_c" name="4-Guanidinobutanal" fbc:charge="0" />
      <species boundaryCondition="false" compartment="c" constant="false" hasOnlySubstanceUnits="false" id="M_C05935_c" name="2-Oxoarginine" fbc:charge="0" />
      <species boundaryCondition="false" compartment="c" constant="false" hasOnlySubstanceUnits="false" id="M_C03201_c" name="1-Alkyl-2-acylglycerol" fbc:charge="-4" />
      <species boundaryCondition="false" compartment="c" constant="false" hasOnlySubstanceUnits="false" id="M_C03561_c" name="(R)-3-Hydroxybutanoyl-CoA" fbc:charge="0" />
      <species boundaryCondition="false" compartment="c" constant="false" hasOnlySubstanceUnits="false" id="M_C06143_c" name="Poly-beta-hydroxybutyrate" fbc:charge="-4" />
      <species boundaryCondition="false" compartment="m" constant="false" hasOnlySubstanceUnits="false" id="M_C03561_m" name="(R)-3-Hydroxybutanoyl-CoA" fbc:charge="0" />
      <species boundaryCondition="false" compartment="m" constant="false" hasOnlySubstanceUnits="false" id="M_C06143_m" name="Poly-beta-hydroxybutyrate" fbc:charge="-4" />
      <species boundaryCondition="false" compartment="p" constant="false" hasOnlySubstanceUnits="false" id="M_C03561_p" name="(R)-3-Hydroxybutanoyl-CoA" fbc:charge="0" />
      <species boundaryCondition="false" compartment="p" constant="false" hasOnlySubstanceUnits="false" id="M_C06143_p" name="Poly-beta-hydroxybutyrate" fbc:charge="-4" />
      <species boundaryCondition="false" compartment="x" constant="false" hasOnlySubstanceUnits="false" id="M_C03561_x" name="(R)-3-Hydroxybutanoyl-CoA" fbc:charge="0" />
      <species boundaryCondition="false" compartment="x" constant="false" hasOnlySubstanceUnits="false" id="M_C06143_x" name="Poly-beta-hydroxybutyrate" fbc:charge="-2" />
      <species boundaryCondition="false" compartment="c" constant="false" hasOnlySubstanceUnits="false" id="M_C03722_c" name="Pyridine-2,3-dicarboxylate" fbc:charge="0" />
      <species boundaryCondition="false" compartment="c" constant="false" hasOnlySubstanceUnits="false" id="M_C04253_c" name="Electron-transferring flavoprotein" fbc:charge="0" />
      <species boundaryCondition="false" compartment="c" constant="false" hasOnlySubstanceUnits="false" id="M_C04570_c" name="Reduced electron-transferring flavoprotein" fbc:charge="-2" />
      <species boundaryCondition="false" compartment="c" constant="false" hasOnlySubstanceUnits="false" id="M_C04376_c" name="5'-Phosphoribosyl-N-formylglycinamide" fbc:charge="0" />
      <species boundaryCondition="false" compartment="c" constant="false" hasOnlySubstanceUnits="false" id="M_C05414_c" name="Phytofluene" fbc:charge="0" />
      <species boundaryCondition="false" compartment="c" constant="false" hasOnlySubstanceUnits="false" id="M_C00282_c" name="Hydrogen" fbc:charge="0" />
      <species boundaryCondition="false" compartment="c" constant="false" hasOnlySubstanceUnits="false" id="M_C05430_c" name="zeta-Carotene" fbc:charge="-4" />
      <species boundaryCondition="false" compartment="c" constant="false" hasOnlySubstanceUnits="false" id="M_C05461_c" name="Chenodeoxyglycocholoyl-CoA" fbc:charge="0" />
      <species boundaryCondition="false" compartment="c" constant="false" hasOnlySubstanceUnits="false" id="M_C05907_c" name="Luteoforol" fbc:charge="0" />
      <species boundaryCondition="false" compartment="c" constant="false" hasOnlySubstanceUnits="false" id="M_C05693_c" name="Methyl group acceptor" fbc:charge="0" />
      <species boundaryCondition="false" compartment="c" constant="false" hasOnlySubstanceUnits="false" id="M_C05694_c" name="Methyl-acceptor" fbc:charge="0" />
      <species boundaryCondition="false" compartment="c" constant="false" hasOnlySubstanceUnits="false" id="M_C05888_c" name="Undecaprenyl-diphospho-N-acetylmuramoyl-L-alanyl-D-glutamyl-L-lysyl-D-alanyl-D-alanine" fbc:charge="0" />
      <species boundaryCondition="false" compartment="c" constant="false" hasOnlySubstanceUnits="false" id="M_C05889_c" name="Undecaprenyl-diphospho-N-acetylmuramoyl-(N-acetylglucosamine)-L-alanyl-D-glutamyl-L-lysyl-D-alanyl-D-alanine" fbc:charge="0" />
      <species boundaryCondition="false" compartment="c" constant="false" hasOnlySubstanceUnits="false" id="M_C05890_c" name="Undecaprenyl-diphospho-N-acetylmuramoyl-(N-acetylglucosamine)-L-alanyl-D-glutaminyl-L-lysyl-D-alanyl-D-alanine" fbc:charge="0" />
      <species boundaryCondition="false" compartment="c" constant="false" hasOnlySubstanceUnits="false" id="M_C05899_c" name="Undecaprenyl-diphospho-N-acetylmuramoyl-(N-acetylglucosamine)-L-alanyl-D-glutaminyl-meso-2,6-diaminopimeloyl-D-alanyl-D-alanine" fbc:charge="0" />
      <species boundaryCondition="false" compartment="c" constant="false" hasOnlySubstanceUnits="false" id="M_C05902_c" name="3-Methoxyapigenin" fbc:charge="0" />
      <species boundaryCondition="false" compartment="c" constant="false" hasOnlySubstanceUnits="false" id="M_C05911_c" name="Pentahydroxyflavanone" fbc:charge="0" />
      <species boundaryCondition="false" compartment="c" constant="false" hasOnlySubstanceUnits="false" id="M_C05936_c" name="N4-Acetylaminobutanal" fbc:charge="0" />
      <species boundaryCondition="false" compartment="c" constant="false" hasOnlySubstanceUnits="false" id="M_C02946_c" name="4-Acetamidobutanoate" fbc:charge="-1" />
      <species boundaryCondition="false" compartment="c" constant="false" hasOnlySubstanceUnits="false" id="M_C05947_c" name="L-erythro-4-Hydroxyglutamate" fbc:charge="-2" />
      <species boundaryCondition="false" compartment="c" constant="false" hasOnlySubstanceUnits="false" id="M_C05946_c" name="D-4-Hydroxy-2-oxoglutarate" fbc:charge="0" />
      <species boundaryCondition="false" compartment="c" constant="false" hasOnlySubstanceUnits="false" id="M_C06094_c" name="Gibberellin A53" fbc:charge="0" />
      <species boundaryCondition="false" compartment="c" constant="false" hasOnlySubstanceUnits="false" id="M_C05928_c" name="10-Formyltetrahydrofolyl L-glutamate" fbc:charge="0" />
      <species boundaryCondition="false" compartment="c" constant="false" hasOnlySubstanceUnits="false" id="M_C05929_c" name="10-Formyltetrahydrofolylpolyglutamate" fbc:charge="0" />
      <species boundaryCondition="false" compartment="c" constant="false" hasOnlySubstanceUnits="false" id="M_C06453_c" name="Methylcobalamin" fbc:charge="-1" />
      <species boundaryCondition="false" compartment="c" constant="false" hasOnlySubstanceUnits="false" id="M_C06452_c" name="2-Hydroxypropylphosphonate" fbc:charge="0" />
      <species boundaryCondition="false" compartment="c" constant="false" hasOnlySubstanceUnits="false" id="M_C05776_c" name="Vitamin B12" fbc:charge="-3" />
      <species boundaryCondition="false" compartment="c" constant="false" hasOnlySubstanceUnits="false" id="M_C05859_c" name="Dehydrodolichol diphosphate" fbc:charge="-5" />
      <species boundaryCondition="false" compartment="c" constant="false" hasOnlySubstanceUnits="false" id="M_C02411_c" name="Glutaconyl-1-CoA" fbc:charge="-4" />
      <species boundaryCondition="false" compartment="c" constant="false" hasOnlySubstanceUnits="false" id="M_C09824_c" name="2,6-Dihydroxycyclohexane-1-carboxyl-CoA" fbc:charge="0" />
      <species boundaryCondition="false" compartment="c" constant="false" hasOnlySubstanceUnits="false" id="M_C11432_c" name="1-Phenanthrol" fbc:charge="0" />
      <species boundaryCondition="false" compartment="c" constant="false" hasOnlySubstanceUnits="false" id="M_C11433_c" name="1-Methoxyphenanthrene" fbc:charge="0" />
      <species boundaryCondition="false" compartment="c" constant="false" hasOnlySubstanceUnits="false" id="M_C02315_c" name="Protein dithiol" fbc:charge="0" />
      <species boundaryCondition="false" compartment="c" constant="false" hasOnlySubstanceUnits="false" id="M_C02582_c" name="Protein disulfide" fbc:charge="0" />
      <species boundaryCondition="false" compartment="c" constant="false" hasOnlySubstanceUnits="false" id="M_G00143_c" name="Glycan" fbc:charge="0" />
      <species boundaryCondition="false" compartment="c" constant="false" hasOnlySubstanceUnits="false" id="M_G00145_c" name="Glycan" fbc:charge="0" />
      <species boundaryCondition="false" compartment="c" constant="false" hasOnlySubstanceUnits="false" id="M_G00146_c" name="Glycan" fbc:charge="0" />
      <species boundaryCondition="false" compartment="c" constant="false" hasOnlySubstanceUnits="false" id="M_G00148_c" name="Glycan" fbc:charge="0" />
      <species boundaryCondition="false" compartment="c" constant="false" hasOnlySubstanceUnits="false" id="M_G00149_c" name="Glycan" fbc:charge="0" />
      <species boundaryCondition="false" compartment="c" constant="false" hasOnlySubstanceUnits="false" id="M_G00093_c" name="Glycan" fbc:charge="0" />
      <species boundaryCondition="false" compartment="c" constant="false" hasOnlySubstanceUnits="false" id="M_C00984_c" name="alpha-D-Galactose" fbc:charge="0" />
      <species boundaryCondition="false" compartment="c" constant="false" hasOnlySubstanceUnits="false" id="M_G00092_c" name="Glycan" fbc:charge="0" />
      <species boundaryCondition="false" compartment="c" constant="false" hasOnlySubstanceUnits="false" id="M_G00094_c" name="Glycan" fbc:charge="0" />
      <species boundaryCondition="false" compartment="c" constant="false" hasOnlySubstanceUnits="false" id="M_C01132_c" name="N-Acetyl-D-galactosamine" fbc:charge="0" />
      <species boundaryCondition="false" compartment="c" constant="false" hasOnlySubstanceUnits="false" id="M_G00097_c" name="Glycan" fbc:charge="0" />
      <species boundaryCondition="false" compartment="c" constant="false" hasOnlySubstanceUnits="false" id="M_G00099_c" name="Glycan" fbc:charge="0" />
      <species boundaryCondition="false" compartment="c" constant="false" hasOnlySubstanceUnits="false" id="M_G00004_c" name="Glycan" fbc:charge="0" />
      <species boundaryCondition="false" compartment="c" constant="false" hasOnlySubstanceUnits="false" id="M_C03021_c" name="Protein asparagine" fbc:charge="0" />
      <species boundaryCondition="false" compartment="c" constant="false" hasOnlySubstanceUnits="false" id="M_G00008_c" name="Glycan" fbc:charge="0" />
      <species boundaryCondition="false" compartment="c" constant="false" hasOnlySubstanceUnits="false" id="M_G00009_c" name="Glycan" fbc:charge="0" />
      <species boundaryCondition="false" compartment="c" constant="false" hasOnlySubstanceUnits="false" id="M_G00171_c" name="Glycan" fbc:charge="0" />
      <species boundaryCondition="false" compartment="c" constant="false" hasOnlySubstanceUnits="false" id="M_G00011_c" name="Glycan" fbc:charge="0" />
      <species boundaryCondition="false" compartment="c" constant="false" hasOnlySubstanceUnits="false" id="M_G00012_c" name="Glycan" fbc:charge="0" />
      <species boundaryCondition="false" compartment="c" constant="false" hasOnlySubstanceUnits="false" id="M_G00013_c" name="Glycan" fbc:charge="0" />
      <species boundaryCondition="false" compartment="c" constant="false" hasOnlySubstanceUnits="false" id="M_G00014_c" name="Glycan" fbc:charge="0" />
      <species boundaryCondition="false" compartment="c" constant="false" hasOnlySubstanceUnits="false" id="M_G00109_c" name="Glycan" fbc:charge="0" />
      <species boundaryCondition="false" compartment="c" constant="false" hasOnlySubstanceUnits="false" id="M_G00108_c" name="Glycan" fbc:charge="0" />
      <species boundaryCondition="false" compartment="c" constant="false" hasOnlySubstanceUnits="false" id="M_G00110_c" name="Glycan" fbc:charge="0" />
      <species boundaryCondition="false" compartment="c" constant="false" hasOnlySubstanceUnits="false" id="M_G10615_c" name="GDP-L-fucose" fbc:charge="0" />
      <species boundaryCondition="false" compartment="c" constant="false" hasOnlySubstanceUnits="false" id="M_G00015_c" name="G00015" fbc:charge="0" />
      <species boundaryCondition="false" compartment="c" constant="false" hasOnlySubstanceUnits="false" id="M_G10620_c" name="Glycan" fbc:charge="0" />
      <species boundaryCondition="false" compartment="c" constant="false" hasOnlySubstanceUnits="false" id="M_G00178_c" name="G00178" fbc:charge="0" />
      <species boundaryCondition="false" compartment="c" constant="false" hasOnlySubstanceUnits="false" id="M_G10613_c" name="G10613" fbc:charge="0" />
      <species boundaryCondition="false" compartment="c" constant="false" hasOnlySubstanceUnits="false" id="M_G10619_c" name="Uridine 5'-diphosphate" fbc:charge="0" />
      <species boundaryCondition="false" compartment="c" constant="false" hasOnlySubstanceUnits="false" id="M_G00179_c" name="G00179" fbc:charge="0" />
      <species boundaryCondition="false" compartment="c" constant="false" hasOnlySubstanceUnits="false" id="M_G00050_c" name="Glycan" fbc:charge="0" />
      <species boundaryCondition="false" compartment="c" constant="false" hasOnlySubstanceUnits="false" id="M_G00055_c" name="Glycan" fbc:charge="0" />
      <species boundaryCondition="false" compartment="c" constant="false" hasOnlySubstanceUnits="false" id="M_G00051_c" name="Glycan" fbc:charge="0" />
      <species boundaryCondition="false" compartment="c" constant="false" hasOnlySubstanceUnits="false" id="M_G00052_c" name="Glycan" fbc:charge="0" />
      <species boundaryCondition="false" compartment="c" constant="false" hasOnlySubstanceUnits="false" id="M_G00057_c" name="Glycan" fbc:charge="0" />
      <species boundaryCondition="false" compartment="c" constant="false" hasOnlySubstanceUnits="false" id="M_G00058_c" name="Glycan" fbc:charge="0" />
      <species boundaryCondition="false" compartment="c" constant="false" hasOnlySubstanceUnits="false" id="M_G00067_c" name="Glycan" fbc:charge="0" />
      <species boundaryCondition="false" compartment="c" constant="false" hasOnlySubstanceUnits="false" id="M_G00071_c" name="Glycan" fbc:charge="0" />
      <species boundaryCondition="false" compartment="c" constant="false" hasOnlySubstanceUnits="false" id="M_G00073_c" name="Glycan" fbc:charge="0" />
      <species boundaryCondition="false" compartment="c" constant="false" hasOnlySubstanceUnits="false" id="M_G00074_c" name="Glycan" fbc:charge="0" />
      <species boundaryCondition="false" compartment="c" constant="false" hasOnlySubstanceUnits="false" id="M_G10488_c" name="G10488" fbc:charge="0" />
      <species boundaryCondition="false" compartment="c" constant="false" hasOnlySubstanceUnits="false" id="M_G00249_c" name="Raffinose" fbc:charge="0" />
      <species boundaryCondition="false" compartment="c" constant="false" hasOnlySubstanceUnits="false" id="M_G00278_c" name="Stachyose" fbc:charge="0" />
      <species boundaryCondition="false" compartment="c" constant="false" hasOnlySubstanceUnits="false" id="M_G00079_c" name="Glycan" fbc:charge="0" />
      <species boundaryCondition="false" compartment="c" constant="false" hasOnlySubstanceUnits="false" id="M_G00370_c" name="Reiniose" fbc:charge="0" />
      <species boundaryCondition="false" compartment="c" constant="false" hasOnlySubstanceUnits="false" id="M_G10526_c" name="G10526" fbc:charge="0" />
      <species boundaryCondition="false" compartment="c" constant="false" hasOnlySubstanceUnits="false" id="M_G00006_c" name="Glycan" fbc:charge="0" />
      <species boundaryCondition="false" compartment="c" constant="false" hasOnlySubstanceUnits="false" id="M_G00037_c" name="Glycan" fbc:charge="0" />
      <species boundaryCondition="false" compartment="c" constant="false" hasOnlySubstanceUnits="false" id="M_G00044_c" name="Glycan" fbc:charge="0" />
      <species boundaryCondition="false" compartment="c" constant="false" hasOnlySubstanceUnits="false" id="M_G00038_c" name="Glycan" fbc:charge="0" />
      <species boundaryCondition="false" compartment="c" constant="false" hasOnlySubstanceUnits="false" id="M_G00039_c" name="Glycan" fbc:charge="0" />
      <species boundaryCondition="false" compartment="c" constant="false" hasOnlySubstanceUnits="false" id="M_G10595_c" name="Glycan" fbc:charge="0" />
      <species boundaryCondition="false" compartment="c" constant="false" hasOnlySubstanceUnits="false" id="M_G10596_c" name="Glycan" fbc:charge="0" />
      <species boundaryCondition="false" compartment="c" constant="false" hasOnlySubstanceUnits="false" id="M_G10597_c" name="Glycan" fbc:charge="0" />
      <species boundaryCondition="false" compartment="c" constant="false" hasOnlySubstanceUnits="false" id="M_G00007_c" name="Glycan" fbc:charge="0" />
      <species boundaryCondition="false" compartment="c" constant="false" hasOnlySubstanceUnits="false" id="M_G10618_c" name="Glycan" fbc:charge="0" />
      <species boundaryCondition="false" compartment="c" constant="false" hasOnlySubstanceUnits="false" id="M_G10598_c" name="Glycan" fbc:charge="0" />
      <species boundaryCondition="false" compartment="c" constant="false" hasOnlySubstanceUnits="false" id="M_G10599_c" name="Glycan" fbc:charge="0" />
      <species boundaryCondition="false" compartment="c" constant="false" hasOnlySubstanceUnits="false" id="M_C06093_c" name="Gibberellin A12 aldehyde" fbc:charge="0" />
      <species boundaryCondition="false" compartment="c" constant="false" hasOnlySubstanceUnits="false" id="M_C11857_c" name="Gibberellin A12" fbc:charge="0" />
      <species boundaryCondition="false" compartment="c" constant="false" hasOnlySubstanceUnits="false" id="M_C11860_c" name="Gibberellin A15 open lactone" fbc:charge="0" />
      <species boundaryCondition="false" compartment="c" constant="false" hasOnlySubstanceUnits="false" id="M_C11861_c" name="Gibberellin A24" fbc:charge="0" />
      <species boundaryCondition="false" compartment="c" constant="false" hasOnlySubstanceUnits="false" id="M_C11863_c" name="Gibberellin A9" fbc:charge="0" />
      <species boundaryCondition="false" compartment="c" constant="false" hasOnlySubstanceUnits="false" id="M_C11870_c" name="Gibberellin A8-catabolite" fbc:charge="0" />
      <species boundaryCondition="false" compartment="c" constant="false" hasOnlySubstanceUnits="false" id="M_C04475_c" name="1-Alkyl-2-acylglycerophosphoethanolamine" fbc:charge="-4" />
      <species boundaryCondition="false" compartment="c" constant="false" hasOnlySubstanceUnits="false" id="M_C11935_c" name="4-Isopropenyl-2-oxy-cyclohexanecarboxyl-CoA" fbc:charge="0" />
      <species boundaryCondition="false" compartment="c" constant="false" hasOnlySubstanceUnits="false" id="M_C11938_c" name="Myrtenol" fbc:charge="0" />
      <species boundaryCondition="false" compartment="c" constant="false" hasOnlySubstanceUnits="false" id="M_C11939_c" name="Myrtenal" fbc:charge="0" />
      <species boundaryCondition="false" compartment="c" constant="false" hasOnlySubstanceUnits="false" id="M_C12124_c" name="Apiforol" fbc:charge="-2" />
      <species boundaryCondition="false" compartment="c" constant="false" hasOnlySubstanceUnits="false" id="M_C05817_c" name="(1R,6R)-6-Hydroxy-2-succinylcyclohexa-2,4-diene-1-carboxylate" fbc:charge="-2" />
      <species boundaryCondition="false" compartment="c" constant="false" hasOnlySubstanceUnits="false" id="M_C03974_c" name="2-Acyl-sn-glycerol 3-phosphate" fbc:charge="0" />
      <species boundaryCondition="false" compartment="c" constant="false" hasOnlySubstanceUnits="false" id="M_C15589_c" name="Chalcone" fbc:charge="0" />
      <species boundaryCondition="false" compartment="c" constant="false" hasOnlySubstanceUnits="false" id="M_C15596_c" name="n-Alkanal" fbc:charge="0" />
      <species boundaryCondition="false" compartment="c" constant="false" hasOnlySubstanceUnits="false" id="M_C15597_c" name="Alk-2-enal" fbc:charge="0" />
      <species boundaryCondition="false" compartment="c" constant="false" hasOnlySubstanceUnits="false" id="M_C12316_c" name="cis-Dihydroquercetin" fbc:charge="0" />
      <species boundaryCondition="false" compartment="c" constant="false" hasOnlySubstanceUnits="false" id="M_C15791_c" name="Teasterone" fbc:charge="0" />
      <species boundaryCondition="false" compartment="c" constant="false" hasOnlySubstanceUnits="false" id="M_C12205_c" name="5-Hydroxyconiferyl alcohol" fbc:charge="0" />
      <species boundaryCondition="false" compartment="c" constant="false" hasOnlySubstanceUnits="false" id="M_C15807_c" name="5-Hydroxy-guaiacyl lignin" fbc:charge="0" />
      <species boundaryCondition="false" compartment="c" constant="false" hasOnlySubstanceUnits="false" id="M_G13032_c" name="Glycan" fbc:charge="0" />
      <species boundaryCondition="false" compartment="c" constant="false" hasOnlySubstanceUnits="false" id="M_G06780_c" name="Glycan" fbc:charge="0" />
      <species boundaryCondition="false" compartment="c" constant="false" hasOnlySubstanceUnits="false" id="M_G13033_c" name="Glycan" fbc:charge="0" />
      <species boundaryCondition="false" compartment="c" constant="false" hasOnlySubstanceUnits="false" id="M_G08421_c" name="Glycan" fbc:charge="0" />
      <species boundaryCondition="false" compartment="c" constant="false" hasOnlySubstanceUnits="false" id="M_G13037_c" name="Glycan" fbc:charge="0" />
      <species boundaryCondition="false" compartment="c" constant="false" hasOnlySubstanceUnits="false" id="M_G13038_c" name="Glycan" fbc:charge="0" />
      <species boundaryCondition="false" compartment="c" constant="false" hasOnlySubstanceUnits="false" id="M_G13039_c" name="Glycan" fbc:charge="0" />
      <species boundaryCondition="false" compartment="c" constant="false" hasOnlySubstanceUnits="false" id="M_C09826_c" name="Pinobanksin" fbc:charge="0" />
      <species boundaryCondition="false" compartment="c" constant="false" hasOnlySubstanceUnits="false" id="M_C03024_c" name="Reduced flavoprotein" fbc:charge="-3" />
      <species boundaryCondition="false" compartment="c" constant="false" hasOnlySubstanceUnits="false" id="M_C16428_c" name="trans-Zeatin riboside triphosphate" fbc:charge="0" />
      <species boundaryCondition="false" compartment="c" constant="false" hasOnlySubstanceUnits="false" id="M_C03161_c" name="Oxidized flavoprotein" fbc:charge="-3" />
      <species boundaryCondition="false" compartment="c" constant="false" hasOnlySubstanceUnits="false" id="M_C16429_c" name="trans-Zeatin riboside diphosphate" fbc:charge="-2" />
      <species boundaryCondition="false" compartment="c" constant="false" hasOnlySubstanceUnits="false" id="M_C04713_c" name="N6-(delta2-Isopentenyl)-adenosine 5'-monophosphate" fbc:charge="-2" />
      <species boundaryCondition="false" compartment="c" constant="false" hasOnlySubstanceUnits="false" id="M_C16430_c" name="trans-Zeatin riboside monophosphate" fbc:charge="0" />
      <species boundaryCondition="false" compartment="c" constant="false" hasOnlySubstanceUnits="false" id="M_C10044_c" name="Galangin" fbc:charge="-3" />
      <species boundaryCondition="false" compartment="c" constant="false" hasOnlySubstanceUnits="false" id="M_C16519_c" name="2-Succinyl-5-enolpyruvyl-6-hydroxy-3-cyclohexene-1-carboxylate" fbc:charge="0" />
      <species boundaryCondition="false" compartment="c" constant="false" hasOnlySubstanceUnits="false" id="M_C16630_c" name="5,6-Dihydro-5-fluorouracil" fbc:charge="0" />
      <species boundaryCondition="false" compartment="c" constant="false" hasOnlySubstanceUnits="false" id="M_C16631_c" name="alpha-Fluoro-beta-ureidopropionic acid" fbc:charge="0" />
      <species boundaryCondition="false" compartment="c" constant="false" hasOnlySubstanceUnits="false" id="M_C16632_c" name="alpha-Fluoro-beta-alanine" fbc:charge="0" />
      <species boundaryCondition="false" compartment="c" constant="false" hasOnlySubstanceUnits="false" id="M_C16663_c" name="Tryparedoxin" fbc:charge="0" />
      <species boundaryCondition="false" compartment="c" constant="false" hasOnlySubstanceUnits="false" id="M_C16664_c" name="Tryparedoxin disulfide" fbc:charge="0" />
      <species boundaryCondition="false" compartment="c" constant="false" hasOnlySubstanceUnits="false" id="M_C17277_c" name="(+)-Valencene" fbc:charge="0" />
      <species boundaryCondition="false" compartment="c" constant="false" hasOnlySubstanceUnits="false" id="M_C09666_c" name="beta-Farnesene" fbc:charge="0" />
      <species boundaryCondition="false" compartment="c" constant="false" hasOnlySubstanceUnits="false" id="M_C09665_c" name="alpha-Farnesene" fbc:charge="0" />
      <species boundaryCondition="false" compartment="m" constant="false" hasOnlySubstanceUnits="false" id="M_C00007_m" name="Oxygen" fbc:charge="0" />
      <species boundaryCondition="false" compartment="p" constant="false" hasOnlySubstanceUnits="false" id="M_C00064_p" name="L-Glutamine" fbc:charge="0" />
      <species boundaryCondition="false" compartment="c" constant="false" hasOnlySubstanceUnits="false" id="M_C05324_c" name="Nicotianamine" fbc:charge="0" />
      <species boundaryCondition="false" compartment="c" constant="false" hasOnlySubstanceUnits="false" id="M_C00418_c" name="(R)-Mevalonate" fbc:charge="0" />
      <species boundaryCondition="false" compartment="c" constant="false" hasOnlySubstanceUnits="false" id="M_C06096_c" name="Gibberellin A29" fbc:charge="-1" />
      <species boundaryCondition="false" compartment="c" constant="false" hasOnlySubstanceUnits="false" id="M_C05832_c" name="5-Hydroxyindoleacetylglycine" fbc:charge="0" />
      <species boundaryCondition="false" compartment="c" constant="false" hasOnlySubstanceUnits="false" id="M_C11864_c" name="Gibberellin A4" fbc:charge="0" />
      <species boundaryCondition="false" compartment="c" constant="false" hasOnlySubstanceUnits="false" id="M_C11865_c" name="Gibberellin A51" fbc:charge="0" />
      <species boundaryCondition="false" compartment="c" constant="false" hasOnlySubstanceUnits="false" id="M_C11868_c" name="Gibberellin A34" fbc:charge="0" />
      <species boundaryCondition="false" compartment="c" constant="false" hasOnlySubstanceUnits="false" id="M_C12308_c" name="Gibberellin A44" fbc:charge="0" />
      <species boundaryCondition="false" compartment="c" constant="false" hasOnlySubstanceUnits="false" id="M_C15570_c" name="Dihydroflavonol" fbc:charge="-1" />
      <species boundaryCondition="false" compartment="c" constant="false" hasOnlySubstanceUnits="false" id="M_C15808_c" name="4alpha-Methylzymosterol-4-carboxylate" fbc:charge="0" />
      <species boundaryCondition="false" compartment="c" constant="false" hasOnlySubstanceUnits="false" id="M_C16354_c" name="Albireodelphin" fbc:charge="0" />
      <species boundaryCondition="false" compartment="c" constant="false" hasOnlySubstanceUnits="false" id="M_C08641_c" name="Gentiodelphin" fbc:charge="0" />
      <species boundaryCondition="false" compartment="c" constant="false" hasOnlySubstanceUnits="false" id="M_C16361_c" name="1,3,7-Trimethyluric acid" fbc:charge="-1" />
      <species boundaryCondition="false" compartment="c" constant="false" hasOnlySubstanceUnits="false" id="M_C16362_c" name="3,6,8-Trimethylallantoin" fbc:charge="0" />
      <species boundaryCondition="false" compartment="c" constant="false" hasOnlySubstanceUnits="false" id="M_C15525_c" name="Eriodictyol chalcone" fbc:charge="0" />
      <species boundaryCondition="false" compartment="c" constant="false" hasOnlySubstanceUnits="false" id="M_C16405_c" name="Homoeriodictyol chalcone" fbc:charge="-1" />
      <species boundaryCondition="false" compartment="c" constant="false" hasOnlySubstanceUnits="false" id="M_C16482_c" name="2-Fluorocyclohexadiene-cis,cis-1,2-diol-1-carboxylate" fbc:charge="-1" />
      <species boundaryCondition="false" compartment="c" constant="false" hasOnlySubstanceUnits="false" id="M_C17017_c" name="Cyclic de-hypoxanthine futalosine" fbc:charge="-1" />
      <species boundaryCondition="false" compartment="c" constant="false" hasOnlySubstanceUnits="false" id="M_C17018_c" name="1,4-Dihydroxy-6-naphthoate" fbc:charge="0" />
      <species boundaryCondition="false" compartment="c" constant="false" hasOnlySubstanceUnits="false" id="M_C00267_biomass_c" name="C00267_biomass[c]" fbc:charge="0" />
      <species boundaryCondition="false" compartment="c" constant="false" hasOnlySubstanceUnits="false" id="M_C00065_biomass_c" name="C00065_biomass[c]" fbc:charge="0" />
      <species boundaryCondition="false" compartment="c" constant="false" hasOnlySubstanceUnits="false" id="M_C00188_biomass_c" name="C00188_biomass[c]" fbc:charge="0" />
      <species boundaryCondition="false" compartment="c" constant="false" hasOnlySubstanceUnits="false" id="M_C00073_biomass_c" name="C00073_biomass[c]" fbc:charge="0" />
      <species boundaryCondition="false" compartment="c" constant="false" hasOnlySubstanceUnits="false" id="M_C00097_biomass_c" name="C00097_biomass[c]" fbc:charge="0" />
      <species boundaryCondition="false" compartment="c" constant="false" hasOnlySubstanceUnits="false" id="M_C00183_biomass_c" name="C00183_biomass[c]" fbc:charge="0" />
      <species boundaryCondition="false" compartment="c" constant="false" hasOnlySubstanceUnits="false" id="M_C00123_biomass_c" name="C00123_biomass[c]" fbc:charge="0" />
      <species boundaryCondition="false" compartment="c" constant="false" hasOnlySubstanceUnits="false" id="M_C00407_biomass_c" name="C00407_biomass[c]" fbc:charge="0" />
      <species boundaryCondition="false" compartment="c" constant="false" hasOnlySubstanceUnits="false" id="M_C00064_biomass_c" name="C00064_biomass[c]" fbc:charge="0" />
      <species boundaryCondition="false" compartment="c" constant="false" hasOnlySubstanceUnits="false" id="M_C00062_biomass_c" name="C00062_biomass[c]" fbc:charge="0" />
      <species boundaryCondition="false" compartment="c" constant="false" hasOnlySubstanceUnits="false" id="M_C00148_biomass_c" name="C00148_biomass[c]" fbc:charge="0" />
      <species boundaryCondition="false" compartment="c" constant="false" hasOnlySubstanceUnits="false" id="M_C00089_biomass_c" name="C00089_biomass[c]" fbc:charge="0" />
      <species boundaryCondition="false" compartment="c" constant="false" hasOnlySubstanceUnits="false" id="M_C00047_biomass_c" name="C00047_biomass[c]" fbc:charge="0" />
      <species boundaryCondition="false" compartment="c" constant="false" hasOnlySubstanceUnits="false" id="M_C00135_biomass_c" name="C00135_biomass[c]" fbc:charge="0" />
      <species boundaryCondition="false" compartment="c" constant="false" hasOnlySubstanceUnits="false" id="M_C00079_biomass_c" name="C00079_biomass[c]" fbc:charge="0" />
      <species boundaryCondition="false" compartment="c" constant="false" hasOnlySubstanceUnits="false" id="M_C00082_biomass_c" name="C00082_biomass[c]" fbc:charge="0" />
      <species boundaryCondition="false" compartment="c" constant="false" hasOnlySubstanceUnits="false" id="M_C00078_biomass_c" name="C00078_biomass[c]" fbc:charge="0" />
      <species boundaryCondition="false" compartment="c" constant="false" hasOnlySubstanceUnits="false" id="M_C00152_biomass_c" name="C00152_biomass[c]" fbc:charge="0" />
      <species boundaryCondition="false" compartment="c" constant="false" hasOnlySubstanceUnits="false" id="M_C02646_biomass_c" name="C02646_biomass[c]" fbc:charge="0" />
      <species boundaryCondition="false" compartment="c" constant="false" hasOnlySubstanceUnits="false" id="M_C00590_biomass_c" name="C00590_biomass[c]" fbc:charge="0" />
      <species boundaryCondition="false" compartment="c" constant="false" hasOnlySubstanceUnits="false" id="M_C02325_biomass_c" name="C02325_biomass[c]" fbc:charge="0" />
      <species boundaryCondition="false" compartment="c" constant="false" hasOnlySubstanceUnits="false" id="M_C02336_biomass_c" name="C02336_biomass[c]" fbc:charge="0" />
      <species boundaryCondition="false" compartment="c" constant="false" hasOnlySubstanceUnits="false" id="M_C00760_biomass_c" name="C00760_biomass[c]" fbc:charge="0" />
      <species boundaryCondition="false" compartment="c" constant="false" hasOnlySubstanceUnits="false" id="M_C00249_biomass_c" name="C00249_biomass[c]" fbc:charge="0" />
      <species boundaryCondition="false" compartment="c" constant="false" hasOnlySubstanceUnits="false" id="M_C00131_biomass_c" name="C00131_biomass[c]" fbc:charge="0" />
      <species boundaryCondition="false" compartment="c" constant="false" hasOnlySubstanceUnits="false" id="M_C00286_biomass_c" name="C00286_biomass[c]" fbc:charge="0" />
      <species boundaryCondition="false" compartment="c" constant="false" hasOnlySubstanceUnits="false" id="M_C00458_biomass_c" name="C00458_biomass[c]" fbc:charge="0" />
      <species boundaryCondition="false" compartment="c" constant="false" hasOnlySubstanceUnits="false" id="M_C00459_biomass_c" name="C00459_biomass[c]" fbc:charge="0" />
      <species boundaryCondition="false" compartment="c" constant="false" hasOnlySubstanceUnits="false" id="M_C00002_biomass_c" name="C00002_biomass[c]" fbc:charge="0" />
      <species boundaryCondition="false" compartment="c" constant="false" hasOnlySubstanceUnits="false" id="M_C00044_biomass_c" name="C00044_biomass[c]" fbc:charge="0" />
      <species boundaryCondition="false" compartment="c" constant="false" hasOnlySubstanceUnits="false" id="M_C00063_biomass_c" name="C00063_biomass[c]" fbc:charge="0" />
      <species boundaryCondition="false" compartment="c" constant="false" hasOnlySubstanceUnits="false" id="M_C00075_biomass_c" name="C00075_biomass[c]" fbc:charge="0" />
      <species boundaryCondition="false" compartment="c" constant="false" hasOnlySubstanceUnits="false" id="M_C00369_biomass_c" name="C00369_biomass[c]" fbc:charge="0" />
      <species boundaryCondition="false" compartment="c" constant="false" hasOnlySubstanceUnits="false" id="M_C00181_biomass_c" name="C00181_biomass[c]" fbc:charge="0" />
      <species boundaryCondition="false" compartment="c" constant="false" hasOnlySubstanceUnits="false" id="M_C00025_biomass_c" name="C00025_biomass[c]" fbc:charge="0" />
      <species boundaryCondition="false" compartment="c" constant="false" hasOnlySubstanceUnits="false" id="M_C00041_biomass_c" name="C00041_biomass[c]" fbc:charge="0" />
      <species boundaryCondition="false" compartment="c" constant="false" hasOnlySubstanceUnits="false" id="M_C00049_biomass_c" name="C00049_biomass[c]" fbc:charge="0" />
      <species boundaryCondition="false" compartment="c" constant="false" hasOnlySubstanceUnits="false" id="M_C00037_biomass_c" name="C00037_biomass[c]" fbc:charge="0" />
      <species boundaryCondition="false" compartment="c" constant="false" hasOnlySubstanceUnits="false" id="M_Biomass_c" name="Biomass" fbc:charge="-1" />
      <species boundaryCondition="false" compartment="m" constant="false" hasOnlySubstanceUnits="false" id="M_C00033_m" name="Acetate" fbc:charge="-3" />
      <species boundaryCondition="false" compartment="c" constant="false" hasOnlySubstanceUnits="false" id="M_C00311_c" name="Isocitrate" fbc:charge="-1" />
      <species boundaryCondition="false" compartment="m" constant="false" hasOnlySubstanceUnits="false" id="M_C00049_m" name="L-Aspartate" fbc:charge="-2" />
      <species boundaryCondition="false" compartment="p" constant="false" hasOnlySubstanceUnits="false" id="M_C00149_p" name="(S)-Malate" fbc:charge="-2" />
      <species boundaryCondition="false" compartment="p" constant="false" hasOnlySubstanceUnits="false" id="M_C00059_p" name="Sulfate" fbc:charge="-1" />
      <species boundaryCondition="false" compartment="c" constant="false" hasOnlySubstanceUnits="false" id="M_C00160_c" name="Glycolate" fbc:charge="-1" />
      <species boundaryCondition="false" compartment="p" constant="false" hasOnlySubstanceUnits="false" id="M_C00258_p" name="D-Glycerate" fbc:charge="-2" />
      <species boundaryCondition="false" compartment="v" constant="false" hasOnlySubstanceUnits="false" id="M_C00059_v" name="Sulfate" fbc:charge="-2" />
      <species boundaryCondition="false" compartment="v" constant="false" hasOnlySubstanceUnits="false" id="M_C00149_v" name="(S)-Malate" fbc:charge="-1" />
      <species boundaryCondition="false" compartment="v" constant="false" hasOnlySubstanceUnits="false" id="M_C00244_v" name="Nitrate" fbc:charge="0" />
      <species boundaryCondition="false" compartment="v" constant="false" hasOnlySubstanceUnits="false" id="M_C00089_v" name="Sucrose" fbc:charge="-3" />
      <species boundaryCondition="false" compartment="v" constant="false" hasOnlySubstanceUnits="false" id="M_C00158_v" name="Citrate" fbc:charge="0" />
      <species boundaryCondition="false" compartment="x" constant="false" hasOnlySubstanceUnits="false" id="M_C00037_x" name="Glycine" fbc:charge="-2" />
      <species boundaryCondition="false" compartment="x" constant="false" hasOnlySubstanceUnits="false" id="M_C00042_x" name="Succinate" fbc:charge="-3" />
      <species boundaryCondition="false" compartment="x" constant="false" hasOnlySubstanceUnits="false" id="M_C00311_x" name="Isocitrate" fbc:charge="0" />
      <species boundaryCondition="false" compartment="x" constant="false" hasOnlySubstanceUnits="false" id="M_C00065_x" name="L-Serine" fbc:charge="-2" />
      <species boundaryCondition="false" compartment="x" constant="false" hasOnlySubstanceUnits="false" id="M_C00026_x" name="2-Oxoglutarate" fbc:charge="-1" />
      <species boundaryCondition="false" compartment="x" constant="false" hasOnlySubstanceUnits="false" id="M_C00025_x" name="L-Glutamate" fbc:charge="-2" />
      <species boundaryCondition="false" compartment="c" constant="false" hasOnlySubstanceUnits="false" id="M_C00504_c" name="Folate" fbc:charge="-2" />
      <species boundaryCondition="false" compartment="v" constant="false" hasOnlySubstanceUnits="false" id="M_C00504_v" name="Folate" fbc:charge="-1" />
      <species boundaryCondition="false" compartment="v" constant="false" hasOnlySubstanceUnits="false" id="M_C00255_v" name="Riboflavin" fbc:charge="-1" />
      <species boundaryCondition="false" compartment="v" constant="false" hasOnlySubstanceUnits="false" id="M_C00120_v" name="Biotin" fbc:charge="0" />
      <species boundaryCondition="false" compartment="v" constant="false" hasOnlySubstanceUnits="false" id="M_C05306_v" name="Chlorophyll a" fbc:charge="0" />
      <species boundaryCondition="false" compartment="v" constant="false" hasOnlySubstanceUnits="false" id="M_C00399_v" name="Ubiquinone" fbc:charge="1" />
      <species boundaryCondition="false" compartment="v" constant="false" hasOnlySubstanceUnits="false" id="M_C00378_v" name="Thiamine" fbc:charge="0" />
      <species boundaryCondition="false" compartment="c" constant="false" hasOnlySubstanceUnits="false" id="M_C00153_c" name="Nicotinamide" fbc:charge="0" />
      <species boundaryCondition="false" compartment="v" constant="false" hasOnlySubstanceUnits="false" id="M_C00153_v" name="Nicotinamide" fbc:charge="-4" />
      <species boundaryCondition="false" compartment="v" constant="false" hasOnlySubstanceUnits="false" id="M_C00010_v" name="CoA" fbc:charge="1" />
      <species boundaryCondition="false" compartment="c" constant="false" hasOnlySubstanceUnits="false" id="M_hvi_c" name="hvi" fbc:charge="0" />
      <species boundaryCondition="false" compartment="c" constant="false" hasOnlySubstanceUnits="false" id="M_hvo_c" name="hvo" fbc:charge="0" />
      <species boundaryCondition="false" compartment="c" constant="false" hasOnlySubstanceUnits="false" id="M_C00716_c" name="DL-Serine" fbc:charge="-1" />
      <species boundaryCondition="false" compartment="c" constant="false" hasOnlySubstanceUnits="false" id="M_C00989_c" name="4-Hydroxybutanoic acid" fbc:charge="0" />
      <species boundaryCondition="false" compartment="c" constant="false" hasOnlySubstanceUnits="false" id="M_C12640_c" name="Pelargonidin 3-O-(6-caffeoyl-beta-D-glucoside) 5-O-beta-D-glucoside" fbc:charge="-3" />
      <species boundaryCondition="false" compartment="c" constant="false" hasOnlySubstanceUnits="false" id="M_C04352_c" name="(R)-4'-Phosphopantothenoyl-L-cysteine" fbc:charge="0" />
      <species boundaryCondition="false" compartment="c" constant="false" hasOnlySubstanceUnits="false" id="M_C03492_c" name="D-4'-Phosphopantothenate" fbc:charge="-3" />
      <species boundaryCondition="false" compartment="c" constant="false" hasOnlySubstanceUnits="false" id="M_C01134_c" name="Pantetheine 4'-phosphate" fbc:charge="-1" />
      <species boundaryCondition="false" compartment="c" constant="false" hasOnlySubstanceUnits="false" id="M_C00831_c" name="Pantetheine" fbc:charge="-2" />
      <species boundaryCondition="false" compartment="c" constant="false" hasOnlySubstanceUnits="false" id="M_C04079_c" name="N-((R)-Pantothenoyl)-L-cysteine" fbc:charge="-1" />
      <species boundaryCondition="false" compartment="c" constant="false" hasOnlySubstanceUnits="false" id="M_C05835_c" name="2-Formaminobenzoylacetate" fbc:charge="-1" />
    </listOfSpecies>
    <fbc:listOfGeneProducts>
      <fbc:geneProduct fbc:id="G_AAM67233" fbc:label="AAM67233" fbc:name="AAM67233" />
      <fbc:geneProduct fbc:id="G_ARTHCP025" fbc:label="ARTHCP025" fbc:name="ARTHCP025" />
      <fbc:geneProduct fbc:id="G_ARTHCP026" fbc:label="ARTHCP026" fbc:name="ARTHCP026" />
      <fbc:geneProduct fbc:id="G_ARTHCP027" fbc:label="ARTHCP027" fbc:name="ARTHCP027" />
      <fbc:geneProduct fbc:id="G_ARTHCP030" fbc:label="ARTHCP030" fbc:name="ARTHCP030" />
      <fbc:geneProduct fbc:id="G_ARTHCP068" fbc:label="ARTHCP068" fbc:name="ARTHCP068" />
      <fbc:geneProduct fbc:id="G_ARTHCP071" fbc:label="ARTHCP071" fbc:name="ARTHCP071" />
      <fbc:geneProduct fbc:id="G_ARTHCP074" fbc:label="ARTHCP074" fbc:name="ARTHCP074" />
      <fbc:geneProduct fbc:id="G_ARTHCP076" fbc:label="ARTHCP076" fbc:name="ARTHCP076" />
      <fbc:geneProduct fbc:id="G_ARTHCP077" fbc:label="ARTHCP077" fbc:name="ARTHCP077" />
      <fbc:geneProduct fbc:id="G_ARTHCP078" fbc:label="ARTHCP078" fbc:name="ARTHCP078" />
      <fbc:geneProduct fbc:id="G_ARTHCP079" fbc:label="ARTHCP079" fbc:name="ARTHCP079" />
      <fbc:geneProduct fbc:id="G_ARTHCP080" fbc:label="ARTHCP080" fbc:name="ARTHCP080" />
      <fbc:geneProduct fbc:id="G_ARTHMP006" fbc:label="ARTHMP006" fbc:name="ARTHMP006" />
      <fbc:geneProduct fbc:id="G_ARTHMP007" fbc:label="ARTHMP007" fbc:name="ARTHMP007" />
      <fbc:geneProduct fbc:id="G_ARTHMP024" fbc:label="ARTHMP024" fbc:name="ARTHMP024" />
      <fbc:geneProduct fbc:id="G_ARTHMP026" fbc:label="ARTHMP026" fbc:name="ARTHMP026" />
      <fbc:geneProduct fbc:id="G_ARTHMP043" fbc:label="ARTHMP043" fbc:name="ARTHMP043" />
      <fbc:geneProduct fbc:id="G_ARTHMP051" fbc:label="ARTHMP051" fbc:name="ARTHMP051" />
      <fbc:geneProduct fbc:id="G_ARTHMP058" fbc:label="ARTHMP058" fbc:name="ARTHMP058" />
      <fbc:geneProduct fbc:id="G_ARTHMP086" fbc:label="ARTHMP086" fbc:name="ARTHMP086" />
      <fbc:geneProduct fbc:id="G_AT1G01050" fbc:label="AT1G01050" fbc:name="AT1G01050" />
      <fbc:geneProduct fbc:id="G_AT1G01090" fbc:label="AT1G01090" fbc:name="AT1G01090" />
      <fbc:geneProduct fbc:id="G_AT1G01190" fbc:label="AT1G01190" fbc:name="AT1G01190" />
      <fbc:geneProduct fbc:id="G_AT1G01390" fbc:label="AT1G01390" fbc:name="AT1G01390" />
      <fbc:geneProduct fbc:id="G_AT1G01600" fbc:label="AT1G01600" fbc:name="AT1G01600" />
      <fbc:geneProduct fbc:id="G_AT1G01710" fbc:label="AT1G01710" fbc:name="AT1G01710" />
      <fbc:geneProduct fbc:id="G_AT1G02050" fbc:label="AT1G02050" fbc:name="AT1G02050" />
      <fbc:geneProduct fbc:id="G_AT1G02640" fbc:label="AT1G02640" fbc:name="AT1G02640" />
      <fbc:geneProduct fbc:id="G_AT1G02790" fbc:label="AT1G02790" fbc:name="AT1G02790" />
      <fbc:geneProduct fbc:id="G_AT1G02920" fbc:label="AT1G02920" fbc:name="AT1G02920" />
      <fbc:geneProduct fbc:id="G_AT1G02940" fbc:label="AT1G02940" fbc:name="AT1G02940" />
      <fbc:geneProduct fbc:id="G_AT1G02950" fbc:label="AT1G02950" fbc:name="AT1G02950" />
      <fbc:geneProduct fbc:id="G_AT1G03190" fbc:label="AT1G03190" fbc:name="AT1G03190" />
      <fbc:geneProduct fbc:id="G_AT1G03475" fbc:label="AT1G03475" fbc:name="AT1G03475" />
      <fbc:geneProduct fbc:id="G_AT1G04610" fbc:label="AT1G04610" fbc:name="AT1G04610" />
      <fbc:geneProduct fbc:id="G_AT1G04640" fbc:label="AT1G04640" fbc:name="AT1G04640" />
      <fbc:geneProduct fbc:id="G_AT1G04710" fbc:label="AT1G04710" fbc:name="AT1G04710" />
      <fbc:geneProduct fbc:id="G_AT1G05260" fbc:label="AT1G05260" fbc:name="AT1G05260" />
      <fbc:geneProduct fbc:id="G_AT1G05530" fbc:label="AT1G05530" fbc:name="AT1G05530" />
      <fbc:geneProduct fbc:id="G_AT1G05570" fbc:label="AT1G05570" fbc:name="AT1G05570" />
      <fbc:geneProduct fbc:id="G_AT1G05590" fbc:label="AT1G05590" fbc:name="AT1G05590" />
      <fbc:geneProduct fbc:id="G_AT1G05610" fbc:label="AT1G05610" fbc:name="AT1G05610" />
      <fbc:geneProduct fbc:id="G_AT1G06030" fbc:label="AT1G06030" fbc:name="AT1G06030" />
      <fbc:geneProduct fbc:id="G_AT1G06290" fbc:label="AT1G06290" fbc:name="AT1G06290" />
      <fbc:geneProduct fbc:id="G_AT1G06310" fbc:label="AT1G06310" fbc:name="AT1G06310" />
      <fbc:geneProduct fbc:id="G_AT1G06410" fbc:label="AT1G06410" fbc:name="AT1G06410" />
      <fbc:geneProduct fbc:id="G_AT1G06570" fbc:label="AT1G06570" fbc:name="AT1G06570" />
      <fbc:geneProduct fbc:id="G_AT1G06820" fbc:label="AT1G06820" fbc:name="AT1G06820" />
      <fbc:geneProduct fbc:id="G_AT1G07110" fbc:label="AT1G07110" fbc:name="AT1G07110" />
      <fbc:geneProduct fbc:id="G_AT1G07230" fbc:label="AT1G07230" fbc:name="AT1G07230" />
      <fbc:geneProduct fbc:id="G_AT1G07420" fbc:label="AT1G07420" fbc:name="AT1G07420" />
      <fbc:geneProduct fbc:id="G_AT1G07450" fbc:label="AT1G07450" fbc:name="AT1G07450" />
      <fbc:geneProduct fbc:id="G_AT1G07780" fbc:label="AT1G07780" fbc:name="AT1G07780" />
      <fbc:geneProduct fbc:id="G_AT1G08065" fbc:label="AT1G08065" fbc:name="AT1G08065" />
      <fbc:geneProduct fbc:id="G_AT1G08080" fbc:label="AT1G08080" fbc:name="AT1G08080" />
      <fbc:geneProduct fbc:id="G_AT1G08510" fbc:label="AT1G08510" fbc:name="AT1G08510" />
      <fbc:geneProduct fbc:id="G_AT1G08550" fbc:label="AT1G08550" fbc:name="AT1G08550" />
      <fbc:geneProduct fbc:id="G_AT1G08840" fbc:label="AT1G08840" fbc:name="AT1G08840" />
      <fbc:geneProduct fbc:id="G_AT1G09240" fbc:label="AT1G09240" fbc:name="AT1G09240" />
      <fbc:geneProduct fbc:id="G_AT1G09420" fbc:label="AT1G09420" fbc:name="AT1G09420" />
      <fbc:geneProduct fbc:id="G_AT1G09430" fbc:label="AT1G09430" fbc:name="AT1G09430" />
      <fbc:geneProduct fbc:id="G_AT1G09795" fbc:label="AT1G09795" fbc:name="AT1G09795" />
      <fbc:geneProduct fbc:id="G_AT1G09830" fbc:label="AT1G09830" fbc:name="AT1G09830" />
      <fbc:geneProduct fbc:id="G_AT1G10070" fbc:label="AT1G10070" fbc:name="AT1G10070" />
      <fbc:geneProduct fbc:id="G_AT1G10670" fbc:label="AT1G10670" fbc:name="AT1G10670" />
      <fbc:geneProduct fbc:id="G_AT1G10900" fbc:label="AT1G10900" fbc:name="AT1G10900" />
      <fbc:geneProduct fbc:id="G_AT1G10930" fbc:label="AT1G10930" fbc:name="AT1G10930" />
      <fbc:geneProduct fbc:id="G_AT1G11590" fbc:label="AT1G11590" fbc:name="AT1G11590" />
      <fbc:geneProduct fbc:id="G_AT1G11600" fbc:label="AT1G11600" fbc:name="AT1G11600" />
      <fbc:geneProduct fbc:id="G_AT1G11610" fbc:label="AT1G11610" fbc:name="AT1G11610" />
      <fbc:geneProduct fbc:id="G_AT1G11680" fbc:label="AT1G11680" fbc:name="AT1G11680" />
      <fbc:geneProduct fbc:id="G_AT1G11860" fbc:label="AT1G11860" fbc:name="AT1G11860" />
      <fbc:geneProduct fbc:id="G_AT1G11880" fbc:label="AT1G11880" fbc:name="AT1G11880" />
      <fbc:geneProduct fbc:id="G_AT1G12000" fbc:label="AT1G12000" fbc:name="AT1G12000" />
      <fbc:geneProduct fbc:id="G_AT1G12050" fbc:label="AT1G12050" fbc:name="AT1G12050" />
      <fbc:geneProduct fbc:id="G_AT1G12200" fbc:label="AT1G12200" fbc:name="AT1G12200" />
      <fbc:geneProduct fbc:id="G_AT1G12230" fbc:label="AT1G12230" fbc:name="AT1G12230" />
      <fbc:geneProduct fbc:id="G_AT1G12240" fbc:label="AT1G12240" fbc:name="AT1G12240" />
      <fbc:geneProduct fbc:id="G_AT1G12350" fbc:label="AT1G12350" fbc:name="AT1G12350" />
      <fbc:geneProduct fbc:id="G_AT1G12780" fbc:label="AT1G12780" fbc:name="AT1G12780" />
      <fbc:geneProduct fbc:id="G_AT1G13090" fbc:label="AT1G13090" fbc:name="AT1G13090" />
      <fbc:geneProduct fbc:id="G_AT1G13100" fbc:label="AT1G13100" fbc:name="AT1G13100" />
      <fbc:geneProduct fbc:id="G_AT1G13440" fbc:label="AT1G13440" fbc:name="AT1G13440" />
      <fbc:geneProduct fbc:id="G_AT1G13560" fbc:label="AT1G13560" fbc:name="AT1G13560" />
      <fbc:geneProduct fbc:id="G_AT1G13700" fbc:label="AT1G13700" fbc:name="AT1G13700" />
      <fbc:geneProduct fbc:id="G_AT1G13710" fbc:label="AT1G13710" fbc:name="AT1G13710" />
      <fbc:geneProduct fbc:id="G_AT1G14030" fbc:label="AT1G14030" fbc:name="AT1G14030" />
      <fbc:geneProduct fbc:id="G_AT1G14070" fbc:label="AT1G14070" fbc:name="AT1G14070" />
      <fbc:geneProduct fbc:id="G_AT1G14080" fbc:label="AT1G14080" fbc:name="AT1G14080" />
      <fbc:geneProduct fbc:id="G_AT1G14520" fbc:label="AT1G14520" fbc:name="AT1G14520" />
      <fbc:geneProduct fbc:id="G_AT1G14540" fbc:label="AT1G14540" fbc:name="AT1G14540" />
      <fbc:geneProduct fbc:id="G_AT1G14550" fbc:label="AT1G14550" fbc:name="AT1G14550" />
      <fbc:geneProduct fbc:id="G_AT1G14610" fbc:label="AT1G14610" fbc:name="AT1G14610" />
      <fbc:geneProduct fbc:id="G_AT1G14700" fbc:label="AT1G14700" fbc:name="AT1G14700" />
      <fbc:geneProduct fbc:id="G_AT1G14810" fbc:label="AT1G14810" fbc:name="AT1G14810" />
      <fbc:geneProduct fbc:id="G_AT1G15550" fbc:label="AT1G15550" fbc:name="AT1G15550" />
      <fbc:geneProduct fbc:id="G_AT1G15950" fbc:label="AT1G15950" fbc:name="AT1G15950" />
      <fbc:geneProduct fbc:id="G_AT1G16340" fbc:label="AT1G16340" fbc:name="AT1G16340" />
      <fbc:geneProduct fbc:id="G_AT1G16350" fbc:label="AT1G16350" fbc:name="AT1G16350" />
      <fbc:geneProduct fbc:id="G_AT1G16570" fbc:label="AT1G16570" fbc:name="AT1G16570" />
      <fbc:geneProduct fbc:id="G_AT1G16700" fbc:label="AT1G16700" fbc:name="AT1G16700" />
      <fbc:geneProduct fbc:id="G_AT1G16900" fbc:label="AT1G16900" fbc:name="AT1G16900" />
      <fbc:geneProduct fbc:id="G_AT1G16980" fbc:label="AT1G16980" fbc:name="AT1G16980" />
      <fbc:geneProduct fbc:id="G_AT1G17000" fbc:label="AT1G17000" fbc:name="AT1G17000" />
      <fbc:geneProduct fbc:id="G_AT1G17050" fbc:label="AT1G17050" fbc:name="AT1G17050" />
      <fbc:geneProduct fbc:id="G_AT1G17160" fbc:label="AT1G17160" fbc:name="AT1G17160" />
      <fbc:geneProduct fbc:id="G_AT1G17420" fbc:label="AT1G17420" fbc:name="AT1G17420" />
      <fbc:geneProduct fbc:id="G_AT1G17745" fbc:label="AT1G17745" fbc:name="AT1G17745" />
      <fbc:geneProduct fbc:id="G_AT1G17890" fbc:label="AT1G17890" fbc:name="AT1G17890" />
      <fbc:geneProduct fbc:id="G_AT1G18270" fbc:label="AT1G18270" fbc:name="AT1G18270" />
      <fbc:geneProduct fbc:id="G_AT1G18440" fbc:label="AT1G18440" fbc:name="AT1G18440" />
      <fbc:geneProduct fbc:id="G_AT1G18500" fbc:label="AT1G18500" fbc:name="AT1G18500" />
      <fbc:geneProduct fbc:id="G_AT1G18870" fbc:label="AT1G18870" fbc:name="AT1G18870" />
      <fbc:geneProduct fbc:id="G_AT1G19640" fbc:label="AT1G19640" fbc:name="AT1G19640" />
      <fbc:geneProduct fbc:id="G_AT1G19670" fbc:label="AT1G19670" fbc:name="AT1G19670" />
      <fbc:geneProduct fbc:id="G_AT1G20020" fbc:label="AT1G20020" fbc:name="AT1G20020" />
      <fbc:geneProduct fbc:id="G_AT1G20050" fbc:label="AT1G20050" fbc:name="AT1G20050" />
      <fbc:geneProduct fbc:id="G_AT1G20480" fbc:label="AT1G20480" fbc:name="AT1G20480" />
      <fbc:geneProduct fbc:id="G_AT1G20510" fbc:label="AT1G20510" fbc:name="AT1G20510" />
      <fbc:geneProduct fbc:id="G_AT1G20575" fbc:label="AT1G20575" fbc:name="AT1G20575" />
      <fbc:geneProduct fbc:id="G_AT1G20620" fbc:label="AT1G20620" fbc:name="AT1G20620" />
      <fbc:geneProduct fbc:id="G_AT1G20630" fbc:label="AT1G20630" fbc:name="AT1G20630" />
      <fbc:geneProduct fbc:id="G_AT1G20950" fbc:label="AT1G20950" fbc:name="AT1G20950" />
      <fbc:geneProduct fbc:id="G_AT1G20960" fbc:label="AT1G20960" fbc:name="AT1G20960" />
      <fbc:geneProduct fbc:id="G_AT1G21400" fbc:label="AT1G21400" fbc:name="AT1G21400" />
      <fbc:geneProduct fbc:id="G_AT1G21980" fbc:label="AT1G21980" fbc:name="AT1G21980" />
      <fbc:geneProduct fbc:id="G_AT1G22020" fbc:label="AT1G22020" fbc:name="AT1G22020" />
      <fbc:geneProduct fbc:id="G_AT1G22400" fbc:label="AT1G22400" fbc:name="AT1G22400" />
      <fbc:geneProduct fbc:id="G_AT1G22410" fbc:label="AT1G22410" fbc:name="AT1G22410" />
      <fbc:geneProduct fbc:id="G_AT1G22430" fbc:label="AT1G22430" fbc:name="AT1G22430" />
      <fbc:geneProduct fbc:id="G_AT1G22440" fbc:label="AT1G22440" fbc:name="AT1G22440" />
      <fbc:geneProduct fbc:id="G_AT1G22940" fbc:label="AT1G22940" fbc:name="AT1G22940" />
      <fbc:geneProduct fbc:id="G_AT1G23360" fbc:label="AT1G23360" fbc:name="AT1G23360" />
      <fbc:geneProduct fbc:id="G_AT1G23730" fbc:label="AT1G23730" fbc:name="AT1G23730" />
      <fbc:geneProduct fbc:id="G_AT1G23800" fbc:label="AT1G23800" fbc:name="AT1G23800" />
      <fbc:geneProduct fbc:id="G_AT1G23820" fbc:label="AT1G23820" fbc:name="AT1G23820" />
      <fbc:geneProduct fbc:id="G_AT1G24100" fbc:label="AT1G24100" fbc:name="AT1G24100" />
      <fbc:geneProduct fbc:id="G_AT1G24110" fbc:label="AT1G24110" fbc:name="AT1G24110" />
      <fbc:geneProduct fbc:id="G_AT1G24280" fbc:label="AT1G24280" fbc:name="AT1G24280" />
      <fbc:geneProduct fbc:id="G_AT1G24320" fbc:label="AT1G24320" fbc:name="AT1G24320" />
      <fbc:geneProduct fbc:id="G_AT1G24735" fbc:label="AT1G24735" fbc:name="AT1G24735" />
      <fbc:geneProduct fbc:id="G_AT1G24807" fbc:label="AT1G24807" fbc:name="AT1G24807" />
      <fbc:geneProduct fbc:id="G_AT1G24909" fbc:label="AT1G24909" fbc:name="AT1G24909" />
      <fbc:geneProduct fbc:id="G_AT1G25220" fbc:label="AT1G25220" fbc:name="AT1G25220" />
      <fbc:geneProduct fbc:id="G_AT1G25350" fbc:label="AT1G25350" fbc:name="AT1G25350" />
      <fbc:geneProduct fbc:id="G_AT1G25410" fbc:label="AT1G25410" fbc:name="AT1G25410" />
      <fbc:geneProduct fbc:id="G_AT1G26560" fbc:label="AT1G26560" fbc:name="AT1G26560" />
      <fbc:geneProduct fbc:id="G_AT1G26570" fbc:label="AT1G26570" fbc:name="AT1G26570" />
      <fbc:geneProduct fbc:id="G_AT1G27680" fbc:label="AT1G27680" fbc:name="AT1G27680" />
      <fbc:geneProduct fbc:id="G_AT1G27880" fbc:label="AT1G27880" fbc:name="AT1G27880" />
      <fbc:geneProduct fbc:id="G_AT1G27980" fbc:label="AT1G27980" fbc:name="AT1G27980" />
      <fbc:geneProduct fbc:id="G_AT1G28090" fbc:label="AT1G28090" fbc:name="AT1G28090" />
      <fbc:geneProduct fbc:id="G_AT1G28120" fbc:label="AT1G28120" fbc:name="AT1G28120" />
      <fbc:geneProduct fbc:id="G_AT1G29410" fbc:label="AT1G29410" fbc:name="AT1G29410" />
      <fbc:geneProduct fbc:id="G_AT1G29870" fbc:label="AT1G29870" fbc:name="AT1G29870" />
      <fbc:geneProduct fbc:id="G_AT1G29880" fbc:label="AT1G29880" fbc:name="AT1G29880" />
      <fbc:geneProduct fbc:id="G_AT1G29900" fbc:label="AT1G29900" fbc:name="AT1G29900" />
      <fbc:geneProduct fbc:id="G_AT1G30000" fbc:label="AT1G30000" fbc:name="AT1G30000" />
      <fbc:geneProduct fbc:id="G_AT1G30100" fbc:label="AT1G30100" fbc:name="AT1G30100" />
      <fbc:geneProduct fbc:id="G_AT1G30110" fbc:label="AT1G30110" fbc:name="AT1G30110" />
      <fbc:geneProduct fbc:id="G_AT1G30120" fbc:label="AT1G30120" fbc:name="AT1G30120" />
      <fbc:geneProduct fbc:id="G_AT1G30510" fbc:label="AT1G30510" fbc:name="AT1G30510" />
      <fbc:geneProduct fbc:id="G_AT1G30530" fbc:label="AT1G30530" fbc:name="AT1G30530" />
      <fbc:geneProduct fbc:id="G_AT1G30620" fbc:label="AT1G30620" fbc:name="AT1G30620" />
      <fbc:geneProduct fbc:id="G_AT1G30870" fbc:label="AT1G30870" fbc:name="AT1G30870" />
      <fbc:geneProduct fbc:id="G_AT1G31070" fbc:label="AT1G31070" fbc:name="AT1G31070" />
      <fbc:geneProduct fbc:id="G_AT1G31180" fbc:label="AT1G31180" fbc:name="AT1G31180" />
      <fbc:geneProduct fbc:id="G_AT1G31230" fbc:label="AT1G31230" fbc:name="AT1G31230" />
      <fbc:geneProduct fbc:id="G_AT1G31360" fbc:label="AT1G31360" fbc:name="AT1G31360" />
      <fbc:geneProduct fbc:id="G_AT1G31860" fbc:label="AT1G31860" fbc:name="AT1G31860" />
      <fbc:geneProduct fbc:id="G_AT1G31910" fbc:label="AT1G31910" fbc:name="AT1G31910" />
      <fbc:geneProduct fbc:id="G_AT1G32060" fbc:label="AT1G32060" fbc:name="AT1G32060" />
      <fbc:geneProduct fbc:id="G_AT1G32210" fbc:label="AT1G32210" fbc:name="AT1G32210" />
      <fbc:geneProduct fbc:id="G_AT1G32380" fbc:label="AT1G32380" fbc:name="AT1G32380" />
      <fbc:geneProduct fbc:id="G_AT1G32440" fbc:label="AT1G32440" fbc:name="AT1G32440" />
      <fbc:geneProduct fbc:id="G_AT1G32780" fbc:label="AT1G32780" fbc:name="AT1G32780" />
      <fbc:geneProduct fbc:id="G_AT1G34430" fbc:label="AT1G34430" fbc:name="AT1G34430" />
      <fbc:geneProduct fbc:id="G_AT1G34510" fbc:label="AT1G34510" fbc:name="AT1G34510" />
      <fbc:geneProduct fbc:id="G_AT1G35530" fbc:label="AT1G35530" fbc:name="AT1G35530" />
      <fbc:geneProduct fbc:id="G_AT1G36160" fbc:label="AT1G36160" fbc:name="AT1G36160" />
      <fbc:geneProduct fbc:id="G_AT1G36280" fbc:label="AT1G36280" fbc:name="AT1G36280" />
      <fbc:geneProduct fbc:id="G_AT1G36370" fbc:label="AT1G36370" fbc:name="AT1G36370" />
      <fbc:geneProduct fbc:id="G_AT1G43670" fbc:label="AT1G43670" fbc:name="AT1G43670" />
      <fbc:geneProduct fbc:id="G_AT1G43710" fbc:label="AT1G43710" fbc:name="AT1G43710" />
      <fbc:geneProduct fbc:id="G_AT1G43800" fbc:label="AT1G43800" fbc:name="AT1G43800" />
      <fbc:geneProduct fbc:id="G_AT1G44180" fbc:label="AT1G44180" fbc:name="AT1G44180" />
      <fbc:geneProduct fbc:id="G_AT1G44318" fbc:label="AT1G44318" fbc:name="AT1G44318" />
      <fbc:geneProduct fbc:id="G_AT1G44446" fbc:label="AT1G44446" fbc:name="AT1G44446" />
      <fbc:geneProduct fbc:id="G_AT1G44820" fbc:label="AT1G44820" fbc:name="AT1G44820" />
      <fbc:geneProduct fbc:id="G_AT1G44970" fbc:label="AT1G44970" fbc:name="AT1G44970" />
      <fbc:geneProduct fbc:id="G_AT1G47840" fbc:label="AT1G47840" fbc:name="AT1G47840" />
      <fbc:geneProduct fbc:id="G_AT1G48030" fbc:label="AT1G48030" fbc:name="AT1G48030" />
      <fbc:geneProduct fbc:id="G_AT1G48130" fbc:label="AT1G48130" fbc:name="AT1G48130" />
      <fbc:geneProduct fbc:id="G_AT1G48470" fbc:label="AT1G48470" fbc:name="AT1G48470" />
      <fbc:geneProduct fbc:id="G_AT1G48850" fbc:label="AT1G48850" fbc:name="AT1G48850" />
      <fbc:geneProduct fbc:id="G_AT1G48860" fbc:label="AT1G48860" fbc:name="AT1G48860" />
      <fbc:geneProduct fbc:id="G_AT1G49140" fbc:label="AT1G49140" fbc:name="AT1G49140" />
      <fbc:geneProduct fbc:id="G_AT1G49340" fbc:label="AT1G49340" fbc:name="AT1G49340" />
      <fbc:geneProduct fbc:id="G_AT1G49430" fbc:label="AT1G49430" fbc:name="AT1G49430" />
      <fbc:geneProduct fbc:id="G_AT1G49570" fbc:label="AT1G49570" fbc:name="AT1G49570" />
      <fbc:geneProduct fbc:id="G_AT1G50000" fbc:label="AT1G50000" fbc:name="AT1G50000" />
      <fbc:geneProduct fbc:id="G_AT1G50090" fbc:label="AT1G50090" fbc:name="AT1G50090" />
      <fbc:geneProduct fbc:id="G_AT1G50110" fbc:label="AT1G50110" fbc:name="AT1G50110" />
      <fbc:geneProduct fbc:id="G_AT1G50200" fbc:label="AT1G50200" fbc:name="AT1G50200" />
      <fbc:geneProduct fbc:id="G_AT1G50430" fbc:label="AT1G50430" fbc:name="AT1G50430" />
      <fbc:geneProduct fbc:id="G_AT1G50480" fbc:label="AT1G50480" fbc:name="AT1G50480" />
      <fbc:geneProduct fbc:id="G_AT1G51260" fbc:label="AT1G51260" fbc:name="AT1G51260" />
      <fbc:geneProduct fbc:id="G_AT1G51680" fbc:label="AT1G51680" fbc:name="AT1G51680" />
      <fbc:geneProduct fbc:id="G_AT1G53000" fbc:label="AT1G53000" fbc:name="AT1G53000" />
      <fbc:geneProduct fbc:id="G_AT1G53310" fbc:label="AT1G53310" fbc:name="AT1G53310" />
      <fbc:geneProduct fbc:id="G_AT1G53830" fbc:label="AT1G53830" fbc:name="AT1G53830" />
      <fbc:geneProduct fbc:id="G_AT1G54100" fbc:label="AT1G54100" fbc:name="AT1G54100" />
      <fbc:geneProduct fbc:id="G_AT1G54220" fbc:label="AT1G54220" fbc:name="AT1G54220" />
      <fbc:geneProduct fbc:id="G_AT1G55020" fbc:label="AT1G55020" fbc:name="AT1G55020" />
      <fbc:geneProduct fbc:id="G_AT1G55090" fbc:label="AT1G55090" fbc:name="AT1G55090" />
      <fbc:geneProduct fbc:id="G_AT1G55180" fbc:label="AT1G55180" fbc:name="AT1G55180" />
      <fbc:geneProduct fbc:id="G_AT1G55510" fbc:label="AT1G55510" fbc:name="AT1G55510" />
      <fbc:geneProduct fbc:id="G_AT1G55880" fbc:label="AT1G55880" fbc:name="AT1G55880" />
      <fbc:geneProduct fbc:id="G_AT1G55920" fbc:label="AT1G55920" fbc:name="AT1G55920" />
      <fbc:geneProduct fbc:id="G_AT1G58180" fbc:label="AT1G58180" fbc:name="AT1G58180" />
      <fbc:geneProduct fbc:id="G_AT1G59900" fbc:label="AT1G59900" fbc:name="AT1G59900" />
      <fbc:geneProduct fbc:id="G_AT1G60490" fbc:label="AT1G60490" fbc:name="AT1G60490" />
      <fbc:geneProduct fbc:id="G_AT1G60550" fbc:label="AT1G60550" fbc:name="AT1G60550" />
      <fbc:geneProduct fbc:id="G_AT1G60600" fbc:label="AT1G60600" fbc:name="AT1G60600" />
      <fbc:geneProduct fbc:id="G_AT1G60810" fbc:label="AT1G60810" fbc:name="AT1G60810" />
      <fbc:geneProduct fbc:id="G_AT1G60890" fbc:label="AT1G60890" fbc:name="AT1G60890" />
      <fbc:geneProduct fbc:id="G_AT1G61720" fbc:label="AT1G61720" fbc:name="AT1G61720" />
      <fbc:geneProduct fbc:id="G_AT1G62430" fbc:label="AT1G62430" fbc:name="AT1G62430" />
      <fbc:geneProduct fbc:id="G_AT1G62640" fbc:label="AT1G62640" fbc:name="AT1G62640" />
      <fbc:geneProduct fbc:id="G_AT1G62660" fbc:label="AT1G62660" fbc:name="AT1G62660" />
      <fbc:geneProduct fbc:id="G_AT1G62800" fbc:label="AT1G62800" fbc:name="AT1G62800" />
      <fbc:geneProduct fbc:id="G_AT1G62940" fbc:label="AT1G62940" fbc:name="AT1G62940" />
      <fbc:geneProduct fbc:id="G_AT1G63000" fbc:label="AT1G63000" fbc:name="AT1G63000" />
      <fbc:geneProduct fbc:id="G_AT1G63180" fbc:label="AT1G63180" fbc:name="AT1G63180" />
      <fbc:geneProduct fbc:id="G_AT1G63290" fbc:label="AT1G63290" fbc:name="AT1G63290" />
      <fbc:geneProduct fbc:id="G_AT1G63380" fbc:label="AT1G63380" fbc:name="AT1G63380" />
      <fbc:geneProduct fbc:id="G_AT1G63460" fbc:label="AT1G63460" fbc:name="AT1G63460" />
      <fbc:geneProduct fbc:id="G_AT1G63660" fbc:label="AT1G63660" fbc:name="AT1G63660" />
      <fbc:geneProduct fbc:id="G_AT1G63970" fbc:label="AT1G63970" fbc:name="AT1G63970" />
      <fbc:geneProduct fbc:id="G_AT1G64190" fbc:label="AT1G64190" fbc:name="AT1G64190" />
      <fbc:geneProduct fbc:id="G_AT1G64400" fbc:label="AT1G64400" fbc:name="AT1G64400" />
      <fbc:geneProduct fbc:id="G_AT1G64440" fbc:label="AT1G64440" fbc:name="AT1G64440" />
      <fbc:geneProduct fbc:id="G_AT1G64710" fbc:label="AT1G64710" fbc:name="AT1G64710" />
      <fbc:geneProduct fbc:id="G_AT1G64970" fbc:label="AT1G64970" fbc:name="AT1G64970" />
      <fbc:geneProduct fbc:id="G_AT1G65060" fbc:label="AT1G65060" fbc:name="AT1G65060" />
      <fbc:geneProduct fbc:id="G_AT1G65560" fbc:label="AT1G65560" fbc:name="AT1G65560" />
      <fbc:geneProduct fbc:id="G_AT1G65820" fbc:label="AT1G65820" fbc:name="AT1G65820" />
      <fbc:geneProduct fbc:id="G_AT1G66430" fbc:label="AT1G66430" fbc:name="AT1G66430" />
      <fbc:geneProduct fbc:id="G_AT1G66520" fbc:label="AT1G66520" fbc:name="AT1G66520" />
      <fbc:geneProduct fbc:id="G_AT1G66530" fbc:label="AT1G66530" fbc:name="AT1G66530" />
      <fbc:geneProduct fbc:id="G_AT1G67070" fbc:label="AT1G67070" fbc:name="AT1G67070" />
      <fbc:geneProduct fbc:id="G_AT1G67090" fbc:label="AT1G67090" fbc:name="AT1G67090" />
      <fbc:geneProduct fbc:id="G_AT1G67110" fbc:label="AT1G67110" fbc:name="AT1G67110" />
      <fbc:geneProduct fbc:id="G_AT1G67440" fbc:label="AT1G67440" fbc:name="AT1G67440" />
      <fbc:geneProduct fbc:id="G_AT1G67550" fbc:label="AT1G67550" fbc:name="AT1G67550" />
      <fbc:geneProduct fbc:id="G_AT1G67560" fbc:label="AT1G67560" fbc:name="AT1G67560" />
      <fbc:geneProduct fbc:id="G_AT1G68460" fbc:label="AT1G68460" fbc:name="AT1G68460" />
      <fbc:geneProduct fbc:id="G_AT1G68750" fbc:label="AT1G68750" fbc:name="AT1G68750" />
      <fbc:geneProduct fbc:id="G_AT1G68850" fbc:label="AT1G68850" fbc:name="AT1G68850" />
      <fbc:geneProduct fbc:id="G_AT1G68890" fbc:label="AT1G68890" fbc:name="AT1G68890" />
      <fbc:geneProduct fbc:id="G_AT1G69370" fbc:label="AT1G69370" fbc:name="AT1G69370" />
      <fbc:geneProduct fbc:id="G_AT1G69740" fbc:label="AT1G69740" fbc:name="AT1G69740" />
      <fbc:geneProduct fbc:id="G_AT1G69770" fbc:label="AT1G69770" fbc:name="AT1G69770" />
      <fbc:geneProduct fbc:id="G_AT1G70310" fbc:label="AT1G70310" fbc:name="AT1G70310" />
      <fbc:geneProduct fbc:id="G_AT1G70410" fbc:label="AT1G70410" fbc:name="AT1G70410" />
      <fbc:geneProduct fbc:id="G_AT1G70580" fbc:label="AT1G70580" fbc:name="AT1G70580" />
      <fbc:geneProduct fbc:id="G_AT1G70980" fbc:label="AT1G70980" fbc:name="AT1G70980" />
      <fbc:geneProduct fbc:id="G_AT1G71010" fbc:label="AT1G71010" fbc:name="AT1G71010" />
      <fbc:geneProduct fbc:id="G_AT1G71100" fbc:label="AT1G71100" fbc:name="AT1G71100" />
      <fbc:geneProduct fbc:id="G_AT1G71220" fbc:label="AT1G71220" fbc:name="AT1G71220" />
      <fbc:geneProduct fbc:id="G_AT1G71230" fbc:label="AT1G71230" fbc:name="AT1G71230" />
      <fbc:geneProduct fbc:id="G_AT1G71695" fbc:label="AT1G71695" fbc:name="AT1G71695" />
      <fbc:geneProduct fbc:id="G_AT1G71750" fbc:label="AT1G71750" fbc:name="AT1G71750" />
      <fbc:geneProduct fbc:id="G_AT1G71920" fbc:label="AT1G71920" fbc:name="AT1G71920" />
      <fbc:geneProduct fbc:id="G_AT1G71990" fbc:label="AT1G71990" fbc:name="AT1G71990" />
      <fbc:geneProduct fbc:id="G_AT1G72520" fbc:label="AT1G72520" fbc:name="AT1G72520" />
      <fbc:geneProduct fbc:id="G_AT1G72550" fbc:label="AT1G72550" fbc:name="AT1G72550" />
      <fbc:geneProduct fbc:id="G_AT1G72810" fbc:label="AT1G72810" fbc:name="AT1G72810" />
      <fbc:geneProduct fbc:id="G_AT1G72880" fbc:label="AT1G72880" fbc:name="AT1G72880" />
      <fbc:geneProduct fbc:id="G_AT1G72990" fbc:label="AT1G72990" fbc:name="AT1G72990" />
      <fbc:geneProduct fbc:id="G_AT1G73050" fbc:label="AT1G73050" fbc:name="AT1G73050" />
      <fbc:geneProduct fbc:id="G_AT1G73250" fbc:label="AT1G73250" fbc:name="AT1G73250" />
      <fbc:geneProduct fbc:id="G_AT1G73740" fbc:label="AT1G73740" fbc:name="AT1G73740" />
      <fbc:geneProduct fbc:id="G_AT1G74010" fbc:label="AT1G74010" fbc:name="AT1G74010" />
      <fbc:geneProduct fbc:id="G_AT1G74020" fbc:label="AT1G74020" fbc:name="AT1G74020" />
      <fbc:geneProduct fbc:id="G_AT1G74030" fbc:label="AT1G74030" fbc:name="AT1G74030" />
      <fbc:geneProduct fbc:id="G_AT1G74040" fbc:label="AT1G74040" fbc:name="AT1G74040" />
      <fbc:geneProduct fbc:id="G_AT1G74260" fbc:label="AT1G74260" fbc:name="AT1G74260" />
      <fbc:geneProduct fbc:id="G_AT1G74470" fbc:label="AT1G74470" fbc:name="AT1G74470" />
      <fbc:geneProduct fbc:id="G_AT1G74540" fbc:label="AT1G74540" fbc:name="AT1G74540" />
      <fbc:geneProduct fbc:id="G_AT1G74550" fbc:label="AT1G74550" fbc:name="AT1G74550" />
      <fbc:geneProduct fbc:id="G_AT1G74710" fbc:label="AT1G74710" fbc:name="AT1G74710" />
      <fbc:geneProduct fbc:id="G_AT1G74920" fbc:label="AT1G74920" fbc:name="AT1G74920" />
      <fbc:geneProduct fbc:id="G_AT1G74960" fbc:label="AT1G74960" fbc:name="AT1G74960" />
      <fbc:geneProduct fbc:id="G_AT1G75280" fbc:label="AT1G75280" fbc:name="AT1G75280" />
      <fbc:geneProduct fbc:id="G_AT1G75330" fbc:label="AT1G75330" fbc:name="AT1G75330" />
      <fbc:geneProduct fbc:id="G_AT1G76400" fbc:label="AT1G76400" fbc:name="AT1G76400" />
      <fbc:geneProduct fbc:id="G_AT1G76490" fbc:label="AT1G76490" fbc:name="AT1G76490" />
      <fbc:geneProduct fbc:id="G_AT1G76550" fbc:label="AT1G76550" fbc:name="AT1G76550" />
      <fbc:geneProduct fbc:id="G_AT1G76680" fbc:label="AT1G76680" fbc:name="AT1G76680" />
      <fbc:geneProduct fbc:id="G_AT1G76730" fbc:label="AT1G76730" fbc:name="AT1G76730" />
      <fbc:geneProduct fbc:id="G_AT1G77120" fbc:label="AT1G77120" fbc:name="AT1G77120" />
      <fbc:geneProduct fbc:id="G_AT1G77590" fbc:label="AT1G77590" fbc:name="AT1G77590" />
      <fbc:geneProduct fbc:id="G_AT1G77670" fbc:label="AT1G77670" fbc:name="AT1G77670" />
      <fbc:geneProduct fbc:id="G_AT1G77720" fbc:label="AT1G77720" fbc:name="AT1G77720" />
      <fbc:geneProduct fbc:id="G_AT1G77740" fbc:label="AT1G77740" fbc:name="AT1G77740" />
      <fbc:geneProduct fbc:id="G_AT1G78440" fbc:label="AT1G78440" fbc:name="AT1G78440" />
      <fbc:geneProduct fbc:id="G_AT1G78510" fbc:label="AT1G78510" fbc:name="AT1G78510" />
      <fbc:geneProduct fbc:id="G_AT1G78570" fbc:label="AT1G78570" fbc:name="AT1G78570" />
      <fbc:geneProduct fbc:id="G_AT1G78580" fbc:label="AT1G78580" fbc:name="AT1G78580" />
      <fbc:geneProduct fbc:id="G_AT1G78670" fbc:label="AT1G78670" fbc:name="AT1G78670" />
      <fbc:geneProduct fbc:id="G_AT1G78680" fbc:label="AT1G78680" fbc:name="AT1G78680" />
      <fbc:geneProduct fbc:id="G_AT1G78800" fbc:label="AT1G78800" fbc:name="AT1G78800" />
      <fbc:geneProduct fbc:id="G_AT1G78960" fbc:label="AT1G78960" fbc:name="AT1G78960" />
      <fbc:geneProduct fbc:id="G_AT1G79460" fbc:label="AT1G79460" fbc:name="AT1G79460" />
      <fbc:geneProduct fbc:id="G_AT1G79470" fbc:label="AT1G79470" fbc:name="AT1G79470" />
      <fbc:geneProduct fbc:id="G_AT1G79530" fbc:label="AT1G79530" fbc:name="AT1G79530" />
      <fbc:geneProduct fbc:id="G_AT1G79550" fbc:label="AT1G79550" fbc:name="AT1G79550" />
      <fbc:geneProduct fbc:id="G_AT1G79890" fbc:label="AT1G79890" fbc:name="AT1G79890" />
      <fbc:geneProduct fbc:id="G_AT1G80050" fbc:label="AT1G80050" fbc:name="AT1G80050" />
      <fbc:geneProduct fbc:id="G_AT1G80340" fbc:label="AT1G80340" fbc:name="AT1G80340" />
      <fbc:geneProduct fbc:id="G_AT1G80560" fbc:label="AT1G80560" fbc:name="AT1G80560" />
      <fbc:geneProduct fbc:id="G_AT1G80600" fbc:label="AT1G80600" fbc:name="AT1G80600" />
      <fbc:geneProduct fbc:id="G_AT1G80820" fbc:label="AT1G80820" fbc:name="AT1G80820" />
      <fbc:geneProduct fbc:id="G_AT1G80950" fbc:label="AT1G80950" fbc:name="AT1G80950" />
      <fbc:geneProduct fbc:id="G_AT2G01140" fbc:label="AT2G01140" fbc:name="AT2G01140" />
      <fbc:geneProduct fbc:id="G_AT2G01290" fbc:label="AT2G01290" fbc:name="AT2G01290" />
      <fbc:geneProduct fbc:id="G_AT2G01350" fbc:label="AT2G01350" fbc:name="AT2G01350" />
      <fbc:geneProduct fbc:id="G_AT2G01440" fbc:label="AT2G01440" fbc:name="AT2G01440" />
      <fbc:geneProduct fbc:id="G_AT2G02000" fbc:label="AT2G02000" fbc:name="AT2G02000" />
      <fbc:geneProduct fbc:id="G_AT2G02050" fbc:label="AT2G02050" fbc:name="AT2G02050" />
      <fbc:geneProduct fbc:id="G_AT2G02500" fbc:label="AT2G02500" fbc:name="AT2G02500" />
      <fbc:geneProduct fbc:id="G_AT2G02930" fbc:label="AT2G02930" fbc:name="AT2G02930" />
      <fbc:geneProduct fbc:id="G_AT2G03210" fbc:label="AT2G03210" fbc:name="AT2G03210" />
      <fbc:geneProduct fbc:id="G_AT2G03220" fbc:label="AT2G03220" fbc:name="AT2G03220" />
      <fbc:geneProduct fbc:id="G_AT2G03760" fbc:label="AT2G03760" fbc:name="AT2G03760" />
      <fbc:geneProduct fbc:id="G_AT2G04450" fbc:label="AT2G04450" fbc:name="AT2G04450" />
      <fbc:geneProduct fbc:id="G_AT2G04540" fbc:label="AT2G04540" fbc:name="AT2G04540" />
      <fbc:geneProduct fbc:id="G_AT2G05710" fbc:label="AT2G05710" fbc:name="AT2G05710" />
      <fbc:geneProduct fbc:id="G_AT2G07050" fbc:label="AT2G07050" fbc:name="AT2G07050" />
      <fbc:geneProduct fbc:id="G_AT2G07751" fbc:label="AT2G07751" fbc:name="AT2G07751" />
      <fbc:geneProduct fbc:id="G_AT2G07785" fbc:label="AT2G07785" fbc:name="AT2G07785" />
      <fbc:geneProduct fbc:id="G_AT2G11810" fbc:label="AT2G11810" fbc:name="AT2G11810" />
      <fbc:geneProduct fbc:id="G_AT2G11890" fbc:label="AT2G11890" fbc:name="AT2G11890" />
      <fbc:geneProduct fbc:id="G_AT2G13370" fbc:label="AT2G13370" fbc:name="AT2G13370" />
      <fbc:geneProduct fbc:id="G_AT2G13680" fbc:label="AT2G13680" fbc:name="AT2G13680" />
      <fbc:geneProduct fbc:id="G_AT2G14170" fbc:label="AT2G14170" fbc:name="AT2G14170" />
      <fbc:geneProduct fbc:id="G_AT2G15350" fbc:label="AT2G15350" fbc:name="AT2G15350" />
      <fbc:geneProduct fbc:id="G_AT2G15370" fbc:label="AT2G15370" fbc:name="AT2G15370" />
      <fbc:geneProduct fbc:id="G_AT2G15620" fbc:label="AT2G15620" fbc:name="AT2G15620" />
      <fbc:geneProduct fbc:id="G_AT2G16370" fbc:label="AT2G16370" fbc:name="AT2G16370" />
      <fbc:geneProduct fbc:id="G_AT2G16500" fbc:label="AT2G16500" fbc:name="AT2G16500" />
      <fbc:geneProduct fbc:id="G_AT2G16570" fbc:label="AT2G16570" fbc:name="AT2G16570" />
      <fbc:geneProduct fbc:id="G_AT2G16790" fbc:label="AT2G16790" fbc:name="AT2G16790" />
      <fbc:geneProduct fbc:id="G_AT2G17265" fbc:label="AT2G17265" fbc:name="AT2G17265" />
      <fbc:geneProduct fbc:id="G_AT2G17370" fbc:label="AT2G17370" fbc:name="AT2G17370" />
      <fbc:geneProduct fbc:id="G_AT2G17630" fbc:label="AT2G17630" fbc:name="AT2G17630" />
      <fbc:geneProduct fbc:id="G_AT2G18140" fbc:label="AT2G18140" fbc:name="AT2G18140" />
      <fbc:geneProduct fbc:id="G_AT2G18150" fbc:label="AT2G18150" fbc:name="AT2G18150" />
      <fbc:geneProduct fbc:id="G_AT2G18230" fbc:label="AT2G18230" fbc:name="AT2G18230" />
      <fbc:geneProduct fbc:id="G_AT2G18950" fbc:label="AT2G18950" fbc:name="AT2G18950" />
      <fbc:geneProduct fbc:id="G_AT2G18980" fbc:label="AT2G18980" fbc:name="AT2G18980" />
      <fbc:geneProduct fbc:id="G_AT2G19570" fbc:label="AT2G19570" fbc:name="AT2G19570" />
      <fbc:geneProduct fbc:id="G_AT2G19670" fbc:label="AT2G19670" fbc:name="AT2G19670" />
      <fbc:geneProduct fbc:id="G_AT2G19800" fbc:label="AT2G19800" fbc:name="AT2G19800" />
      <fbc:geneProduct fbc:id="G_AT2G19860" fbc:label="AT2G19860" fbc:name="AT2G19860" />
      <fbc:geneProduct fbc:id="G_AT2G19940" fbc:label="AT2G19940" fbc:name="AT2G19940" />
      <fbc:geneProduct fbc:id="G_AT2G20340" fbc:label="AT2G20340" fbc:name="AT2G20340" />
      <fbc:geneProduct fbc:id="G_AT2G20360" fbc:label="AT2G20360" fbc:name="AT2G20360" />
      <fbc:geneProduct fbc:id="G_AT2G20420" fbc:label="AT2G20420" fbc:name="AT2G20420" />
      <fbc:geneProduct fbc:id="G_AT2G20690" fbc:label="AT2G20690" fbc:name="AT2G20690" />
      <fbc:geneProduct fbc:id="G_AT2G20860" fbc:label="AT2G20860" fbc:name="AT2G20860" />
      <fbc:geneProduct fbc:id="G_AT2G21170" fbc:label="AT2G21170" fbc:name="AT2G21170" />
      <fbc:geneProduct fbc:id="G_AT2G21260" fbc:label="AT2G21260" fbc:name="AT2G21260" />
      <fbc:geneProduct fbc:id="G_AT2G21330" fbc:label="AT2G21330" fbc:name="AT2G21330" />
      <fbc:geneProduct fbc:id="G_AT2G21790" fbc:label="AT2G21790" fbc:name="AT2G21790" />
      <fbc:geneProduct fbc:id="G_AT2G21940" fbc:label="AT2G21940" fbc:name="AT2G21940" />
      <fbc:geneProduct fbc:id="G_AT2G22230" fbc:label="AT2G22230" fbc:name="AT2G22230" />
      <fbc:geneProduct fbc:id="G_AT2G22240" fbc:label="AT2G22240" fbc:name="AT2G22240" />
      <fbc:geneProduct fbc:id="G_AT2G22420" fbc:label="AT2G22420" fbc:name="AT2G22420" />
      <fbc:geneProduct fbc:id="G_AT2G22450" fbc:label="AT2G22450" fbc:name="AT2G22450" />
      <fbc:geneProduct fbc:id="G_AT2G22480" fbc:label="AT2G22480" fbc:name="AT2G22480" />
      <fbc:geneProduct fbc:id="G_AT2G22810" fbc:label="AT2G22810" fbc:name="AT2G22810" />
      <fbc:geneProduct fbc:id="G_AT2G22990" fbc:label="AT2G22990" fbc:name="AT2G22990" />
      <fbc:geneProduct fbc:id="G_AT2G23410" fbc:label="AT2G23410" fbc:name="AT2G23410" />
      <fbc:geneProduct fbc:id="G_AT2G23420" fbc:label="AT2G23420" fbc:name="AT2G23420" />
      <fbc:geneProduct fbc:id="G_AT2G23600" fbc:label="AT2G23600" fbc:name="AT2G23600" />
      <fbc:geneProduct fbc:id="G_AT2G23610" fbc:label="AT2G23610" fbc:name="AT2G23610" />
      <fbc:geneProduct fbc:id="G_AT2G23800" fbc:label="AT2G23800" fbc:name="AT2G23800" />
      <fbc:geneProduct fbc:id="G_AT2G24200" fbc:label="AT2G24200" fbc:name="AT2G24200" />
      <fbc:geneProduct fbc:id="G_AT2G24210" fbc:label="AT2G24210" fbc:name="AT2G24210" />
      <fbc:geneProduct fbc:id="G_AT2G24580" fbc:label="AT2G24580" fbc:name="AT2G24580" />
      <fbc:geneProduct fbc:id="G_AT2G24800" fbc:label="AT2G24800" fbc:name="AT2G24800" />
      <fbc:geneProduct fbc:id="G_AT2G25080" fbc:label="AT2G25080" fbc:name="AT2G25080" />
      <fbc:geneProduct fbc:id="G_AT2G26080" fbc:label="AT2G26080" fbc:name="AT2G26080" />
      <fbc:geneProduct fbc:id="G_AT2G26230" fbc:label="AT2G26230" fbc:name="AT2G26230" />
      <fbc:geneProduct fbc:id="G_AT2G26420" fbc:label="AT2G26420" fbc:name="AT2G26420" />
      <fbc:geneProduct fbc:id="G_AT2G26800" fbc:label="AT2G26800" fbc:name="AT2G26800" />
      <fbc:geneProduct fbc:id="G_AT2G26930" fbc:label="AT2G26930" fbc:name="AT2G26930" />
      <fbc:geneProduct fbc:id="G_AT2G27150" fbc:label="AT2G27150" fbc:name="AT2G27150" />
      <fbc:geneProduct fbc:id="G_AT2G27490" fbc:label="AT2G27490" fbc:name="AT2G27490" />
      <fbc:geneProduct fbc:id="G_AT2G28210" fbc:label="AT2G28210" fbc:name="AT2G28210" />
      <fbc:geneProduct fbc:id="G_AT2G28850" fbc:label="AT2G28850" fbc:name="AT2G28850" />
      <fbc:geneProduct fbc:id="G_AT2G28860" fbc:label="AT2G28860" fbc:name="AT2G28860" />
      <fbc:geneProduct fbc:id="G_AT2G28880" fbc:label="AT2G28880" fbc:name="AT2G28880" />
      <fbc:geneProduct fbc:id="G_AT2G29150" fbc:label="AT2G29150" fbc:name="AT2G29150" />
      <fbc:geneProduct fbc:id="G_AT2G29260" fbc:label="AT2G29260" fbc:name="AT2G29260" />
      <fbc:geneProduct fbc:id="G_AT2G29290" fbc:label="AT2G29290" fbc:name="AT2G29290" />
      <fbc:geneProduct fbc:id="G_AT2G29300" fbc:label="AT2G29300" fbc:name="AT2G29300" />
      <fbc:geneProduct fbc:id="G_AT2G29310" fbc:label="AT2G29310" fbc:name="AT2G29310" />
      <fbc:geneProduct fbc:id="G_AT2G29320" fbc:label="AT2G29320" fbc:name="AT2G29320" />
      <fbc:geneProduct fbc:id="G_AT2G29330" fbc:label="AT2G29330" fbc:name="AT2G29330" />
      <fbc:geneProduct fbc:id="G_AT2G29340" fbc:label="AT2G29340" fbc:name="AT2G29340" />
      <fbc:geneProduct fbc:id="G_AT2G29360" fbc:label="AT2G29360" fbc:name="AT2G29360" />
      <fbc:geneProduct fbc:id="G_AT2G29370" fbc:label="AT2G29370" fbc:name="AT2G29370" />
      <fbc:geneProduct fbc:id="G_AT2G29440" fbc:label="AT2G29440" fbc:name="AT2G29440" />
      <fbc:geneProduct fbc:id="G_AT2G29460" fbc:label="AT2G29460" fbc:name="AT2G29460" />
      <fbc:geneProduct fbc:id="G_AT2G29480" fbc:label="AT2G29480" fbc:name="AT2G29480" />
      <fbc:geneProduct fbc:id="G_AT2G29490" fbc:label="AT2G29490" fbc:name="AT2G29490" />
      <fbc:geneProduct fbc:id="G_AT2G29630" fbc:label="AT2G29630" fbc:name="AT2G29630" />
      <fbc:geneProduct fbc:id="G_AT2G29690" fbc:label="AT2G29690" fbc:name="AT2G29690" />
      <fbc:geneProduct fbc:id="G_AT2G29990" fbc:label="AT2G29990" fbc:name="AT2G29990" />
      <fbc:geneProduct fbc:id="G_AT2G30490" fbc:label="AT2G30490" fbc:name="AT2G30490" />
      <fbc:geneProduct fbc:id="G_AT2G30670" fbc:label="AT2G30670" fbc:name="AT2G30670" />
      <fbc:geneProduct fbc:id="G_AT2G30750" fbc:label="AT2G30750" fbc:name="AT2G30750" />
      <fbc:geneProduct fbc:id="G_AT2G30770" fbc:label="AT2G30770" fbc:name="AT2G30770" />
      <fbc:geneProduct fbc:id="G_AT2G30860" fbc:label="AT2G30860" fbc:name="AT2G30860" />
      <fbc:geneProduct fbc:id="G_AT2G30920" fbc:label="AT2G30920" fbc:name="AT2G30920" />
      <fbc:geneProduct fbc:id="G_AT2G30970" fbc:label="AT2G30970" fbc:name="AT2G30970" />
      <fbc:geneProduct fbc:id="G_AT2G31170" fbc:label="AT2G31170" fbc:name="AT2G31170" />
      <fbc:geneProduct fbc:id="G_AT2G31390" fbc:label="AT2G31390" fbc:name="AT2G31390" />
      <fbc:geneProduct fbc:id="G_AT2G31570" fbc:label="AT2G31570" fbc:name="AT2G31570" />
      <fbc:geneProduct fbc:id="G_AT2G31580" fbc:label="AT2G31580" fbc:name="AT2G31580" />
      <fbc:geneProduct fbc:id="G_AT2G31810" fbc:label="AT2G31810" fbc:name="AT2G31810" />
      <fbc:geneProduct fbc:id="G_AT2G32440" fbc:label="AT2G32440" fbc:name="AT2G32440" />
      <fbc:geneProduct fbc:id="G_AT2G32520" fbc:label="AT2G32520" fbc:name="AT2G32520" />
      <fbc:geneProduct fbc:id="G_AT2G33150" fbc:label="AT2G33150" fbc:name="AT2G33150" />
      <fbc:geneProduct fbc:id="G_AT2G33220" fbc:label="AT2G33220" fbc:name="AT2G33220" />
      <fbc:geneProduct fbc:id="G_AT2G33730" fbc:label="AT2G33730" fbc:name="AT2G33730" />
      <fbc:geneProduct fbc:id="G_AT2G33840" fbc:label="AT2G33840" fbc:name="AT2G33840" />
      <fbc:geneProduct fbc:id="G_AT2G34060" fbc:label="AT2G34060" fbc:name="AT2G34060" />
      <fbc:geneProduct fbc:id="G_AT2G34490" fbc:label="AT2G34490" fbc:name="AT2G34490" />
      <fbc:geneProduct fbc:id="G_AT2G34500" fbc:label="AT2G34500" fbc:name="AT2G34500" />
      <fbc:geneProduct fbc:id="G_AT2G34555" fbc:label="AT2G34555" fbc:name="AT2G34555" />
      <fbc:geneProduct fbc:id="G_AT2G34590" fbc:label="AT2G34590" fbc:name="AT2G34590" />
      <fbc:geneProduct fbc:id="G_AT2G34850" fbc:label="AT2G34850" fbc:name="AT2G34850" />
      <fbc:geneProduct fbc:id="G_AT2G35040" fbc:label="AT2G35040" fbc:name="AT2G35040" />
      <fbc:geneProduct fbc:id="G_AT2G35390" fbc:label="AT2G35390" fbc:name="AT2G35390" />
      <fbc:geneProduct fbc:id="G_AT2G35690" fbc:label="AT2G35690" fbc:name="AT2G35690" />
      <fbc:geneProduct fbc:id="G_AT2G36190" fbc:label="AT2G36190" fbc:name="AT2G36190" />
      <fbc:geneProduct fbc:id="G_AT2G36230" fbc:label="AT2G36230" fbc:name="AT2G36230" />
      <fbc:geneProduct fbc:id="G_AT2G36390" fbc:label="AT2G36390" fbc:name="AT2G36390" />
      <fbc:geneProduct fbc:id="G_AT2G36460" fbc:label="AT2G36460" fbc:name="AT2G36460" />
      <fbc:geneProduct fbc:id="G_AT2G36530" fbc:label="AT2G36530" fbc:name="AT2G36530" />
      <fbc:geneProduct fbc:id="G_AT2G36750" fbc:label="AT2G36750" fbc:name="AT2G36750" />
      <fbc:geneProduct fbc:id="G_AT2G36800" fbc:label="AT2G36800" fbc:name="AT2G36800" />
      <fbc:geneProduct fbc:id="G_AT2G36880" fbc:label="AT2G36880" fbc:name="AT2G36880" />
      <fbc:geneProduct fbc:id="G_AT2G37040" fbc:label="AT2G37040" fbc:name="AT2G37040" />
      <fbc:geneProduct fbc:id="G_AT2G37130" fbc:label="AT2G37130" fbc:name="AT2G37130" />
      <fbc:geneProduct fbc:id="G_AT2G37500" fbc:label="AT2G37500" fbc:name="AT2G37500" />
      <fbc:geneProduct fbc:id="G_AT2G37690" fbc:label="AT2G37690" fbc:name="AT2G37690" />
      <fbc:geneProduct fbc:id="G_AT2G37840" fbc:label="AT2G37840" fbc:name="AT2G37840" />
      <fbc:geneProduct fbc:id="G_AT2G38040" fbc:label="AT2G38040" fbc:name="AT2G38040" />
      <fbc:geneProduct fbc:id="G_AT2G38050" fbc:label="AT2G38050" fbc:name="AT2G38050" />
      <fbc:geneProduct fbc:id="G_AT2G38380" fbc:label="AT2G38380" fbc:name="AT2G38380" />
      <fbc:geneProduct fbc:id="G_AT2G38390" fbc:label="AT2G38390" fbc:name="AT2G38390" />
      <fbc:geneProduct fbc:id="G_AT2G38670" fbc:label="AT2G38670" fbc:name="AT2G38670" />
      <fbc:geneProduct fbc:id="G_AT2G38700" fbc:label="AT2G38700" fbc:name="AT2G38700" />
      <fbc:geneProduct fbc:id="G_AT2G39040" fbc:label="AT2G39040" fbc:name="AT2G39040" />
      <fbc:geneProduct fbc:id="G_AT2G39290" fbc:label="AT2G39290" fbc:name="AT2G39290" />
      <fbc:geneProduct fbc:id="G_AT2G39630" fbc:label="AT2G39630" fbc:name="AT2G39630" />
      <fbc:geneProduct fbc:id="G_AT2G39770" fbc:label="AT2G39770" fbc:name="AT2G39770" />
      <fbc:geneProduct fbc:id="G_AT2G40190" fbc:label="AT2G40190" fbc:name="AT2G40190" />
      <fbc:geneProduct fbc:id="G_AT2G40840" fbc:label="AT2G40840" fbc:name="AT2G40840" />
      <fbc:geneProduct fbc:id="G_AT2G40890" fbc:label="AT2G40890" fbc:name="AT2G40890" />
      <fbc:geneProduct fbc:id="G_AT2G40930" fbc:label="AT2G40930" fbc:name="AT2G40930" />
      <fbc:geneProduct fbc:id="G_AT2G41210" fbc:label="AT2G41210" fbc:name="AT2G41210" />
      <fbc:geneProduct fbc:id="G_AT2G41220" fbc:label="AT2G41220" fbc:name="AT2G41220" />
      <fbc:geneProduct fbc:id="G_AT2G41480" fbc:label="AT2G41480" fbc:name="AT2G41480" />
      <fbc:geneProduct fbc:id="G_AT2G41490" fbc:label="AT2G41490" fbc:name="AT2G41490" />
      <fbc:geneProduct fbc:id="G_AT2G42010" fbc:label="AT2G42010" fbc:name="AT2G42010" />
      <fbc:geneProduct fbc:id="G_AT2G42490" fbc:label="AT2G42490" fbc:name="AT2G42490" />
      <fbc:geneProduct fbc:id="G_AT2G42600" fbc:label="AT2G42600" fbc:name="AT2G42600" />
      <fbc:geneProduct fbc:id="G_AT2G43090" fbc:label="AT2G43090" fbc:name="AT2G43090" />
      <fbc:geneProduct fbc:id="G_AT2G43360" fbc:label="AT2G43360" fbc:name="AT2G43360" />
      <fbc:geneProduct fbc:id="G_AT2G43480" fbc:label="AT2G43480" fbc:name="AT2G43480" />
      <fbc:geneProduct fbc:id="G_AT2G44050" fbc:label="AT2G44050" fbc:name="AT2G44050" />
      <fbc:geneProduct fbc:id="G_AT2G44160" fbc:label="AT2G44160" fbc:name="AT2G44160" />
      <fbc:geneProduct fbc:id="G_AT2G44450" fbc:label="AT2G44450" fbc:name="AT2G44450" />
      <fbc:geneProduct fbc:id="G_AT2G44460" fbc:label="AT2G44460" fbc:name="AT2G44460" />
      <fbc:geneProduct fbc:id="G_AT2G44470" fbc:label="AT2G44470" fbc:name="AT2G44470" />
      <fbc:geneProduct fbc:id="G_AT2G44480" fbc:label="AT2G44480" fbc:name="AT2G44480" />
      <fbc:geneProduct fbc:id="G_AT2G44490" fbc:label="AT2G44490" fbc:name="AT2G44490" />
      <fbc:geneProduct fbc:id="G_AT2G44520" fbc:label="AT2G44520" fbc:name="AT2G44520" />
      <fbc:geneProduct fbc:id="G_AT2G44530" fbc:label="AT2G44530" fbc:name="AT2G44530" />
      <fbc:geneProduct fbc:id="G_AT2G44660" fbc:label="AT2G44660" fbc:name="AT2G44660" />
      <fbc:geneProduct fbc:id="G_AT2G45220" fbc:label="AT2G45220" fbc:name="AT2G45220" />
      <fbc:geneProduct fbc:id="G_AT2G45290" fbc:label="AT2G45290" fbc:name="AT2G45290" />
      <fbc:geneProduct fbc:id="G_AT2G45440" fbc:label="AT2G45440" fbc:name="AT2G45440" />
      <fbc:geneProduct fbc:id="G_AT2G45790" fbc:label="AT2G45790" fbc:name="AT2G45790" />
      <fbc:geneProduct fbc:id="G_AT2G46860" fbc:label="AT2G46860" fbc:name="AT2G46860" />
      <fbc:geneProduct fbc:id="G_AT2G47030" fbc:label="AT2G47030" fbc:name="AT2G47030" />
      <fbc:geneProduct fbc:id="G_AT2G47420" fbc:label="AT2G47420" fbc:name="AT2G47420" />
      <fbc:geneProduct fbc:id="G_AT2G47510" fbc:label="AT2G47510" fbc:name="AT2G47510" />
      <fbc:geneProduct fbc:id="G_AT2G47690" fbc:label="AT2G47690" fbc:name="AT2G47690" />
      <fbc:geneProduct fbc:id="G_AT2G47730" fbc:label="AT2G47730" fbc:name="AT2G47730" />
      <fbc:geneProduct fbc:id="G_AT2G48150" fbc:label="AT2G48150" fbc:name="AT2G48150" />
      <fbc:geneProduct fbc:id="G_AT3G01120" fbc:label="AT3G01120" fbc:name="AT3G01120" />
      <fbc:geneProduct fbc:id="G_AT3G01190" fbc:label="AT3G01190" fbc:name="AT3G01190" />
      <fbc:geneProduct fbc:id="G_AT3G01500" fbc:label="AT3G01500" fbc:name="AT3G01500" />
      <fbc:geneProduct fbc:id="G_AT3G01850" fbc:label="AT3G01850" fbc:name="AT3G01850" />
      <fbc:geneProduct fbc:id="G_AT3G02230" fbc:label="AT3G02230" fbc:name="AT3G02230" />
      <fbc:geneProduct fbc:id="G_AT3G02260" fbc:label="AT3G02260" fbc:name="AT3G02260" />
      <fbc:geneProduct fbc:id="G_AT3G02350" fbc:label="AT3G02350" fbc:name="AT3G02350" />
      <fbc:geneProduct fbc:id="G_AT3G02360" fbc:label="AT3G02360" fbc:name="AT3G02360" />
      <fbc:geneProduct fbc:id="G_AT3G02470" fbc:label="AT3G02470" fbc:name="AT3G02470" />
      <fbc:geneProduct fbc:id="G_AT3G02570" fbc:label="AT3G02570" fbc:name="AT3G02570" />
      <fbc:geneProduct fbc:id="G_AT3G02580" fbc:label="AT3G02580" fbc:name="AT3G02580" />
      <fbc:geneProduct fbc:id="G_AT3G02610" fbc:label="AT3G02610" fbc:name="AT3G02610" />
      <fbc:geneProduct fbc:id="G_AT3G02620" fbc:label="AT3G02620" fbc:name="AT3G02620" />
      <fbc:geneProduct fbc:id="G_AT3G02630" fbc:label="AT3G02630" fbc:name="AT3G02630" />
      <fbc:geneProduct fbc:id="G_AT3G02660" fbc:label="AT3G02660" fbc:name="AT3G02660" />
      <fbc:geneProduct fbc:id="G_AT3G02760" fbc:label="AT3G02760" fbc:name="AT3G02760" />
      <fbc:geneProduct fbc:id="G_AT3G02780" fbc:label="AT3G02780" fbc:name="AT3G02780" />
      <fbc:geneProduct fbc:id="G_AT3G02870" fbc:label="AT3G02870" fbc:name="AT3G02870" />
      <fbc:geneProduct fbc:id="G_AT3G02875" fbc:label="AT3G02875" fbc:name="AT3G02875" />
      <fbc:geneProduct fbc:id="G_AT3G03070" fbc:label="AT3G03070" fbc:name="AT3G03070" />
      <fbc:geneProduct fbc:id="G_AT3G03190" fbc:label="AT3G03190" fbc:name="AT3G03190" />
      <fbc:geneProduct fbc:id="G_AT3G03330" fbc:label="AT3G03330" fbc:name="AT3G03330" />
      <fbc:geneProduct fbc:id="G_AT3G03670" fbc:label="AT3G03670" fbc:name="AT3G03670" />
      <fbc:geneProduct fbc:id="G_AT3G03980" fbc:label="AT3G03980" fbc:name="AT3G03980" />
      <fbc:geneProduct fbc:id="G_AT3G04000" fbc:label="AT3G04000" fbc:name="AT3G04000" />
      <fbc:geneProduct fbc:id="G_AT3G04050" fbc:label="AT3G04050" fbc:name="AT3G04050" />
      <fbc:geneProduct fbc:id="G_AT3G04080" fbc:label="AT3G04080" fbc:name="AT3G04080" />
      <fbc:geneProduct fbc:id="G_AT3G04120" fbc:label="AT3G04120" fbc:name="AT3G04120" />
      <fbc:geneProduct fbc:id="G_AT3G04520" fbc:label="AT3G04520" fbc:name="AT3G04520" />
      <fbc:geneProduct fbc:id="G_AT3G04600" fbc:label="AT3G04600" fbc:name="AT3G04600" />
      <fbc:geneProduct fbc:id="G_AT3G04790" fbc:label="AT3G04790" fbc:name="AT3G04790" />
      <fbc:geneProduct fbc:id="G_AT3G04870" fbc:label="AT3G04870" fbc:name="AT3G04870" />
      <fbc:geneProduct fbc:id="G_AT3G04940" fbc:label="AT3G04940" fbc:name="AT3G04940" />
      <fbc:geneProduct fbc:id="G_AT3G05630" fbc:label="AT3G05630" fbc:name="AT3G05630" />
      <fbc:geneProduct fbc:id="G_AT3G05970" fbc:label="AT3G05970" fbc:name="AT3G05970" />
      <fbc:geneProduct fbc:id="G_AT3G06310" fbc:label="AT3G06310" fbc:name="AT3G06310" />
      <fbc:geneProduct fbc:id="G_AT3G06580" fbc:label="AT3G06580" fbc:name="AT3G06580" />
      <fbc:geneProduct fbc:id="G_AT3G06650" fbc:label="AT3G06650" fbc:name="AT3G06650" />
      <fbc:geneProduct fbc:id="G_AT3G06810" fbc:label="AT3G06810" fbc:name="AT3G06810" />
      <fbc:geneProduct fbc:id="G_AT3G06850" fbc:label="AT3G06850" fbc:name="AT3G06850" />
      <fbc:geneProduct fbc:id="G_AT3G06860" fbc:label="AT3G06860" fbc:name="AT3G06860" />
      <fbc:geneProduct fbc:id="G_AT3G07270" fbc:label="AT3G07270" fbc:name="AT3G07270" />
      <fbc:geneProduct fbc:id="G_AT3G07420" fbc:label="AT3G07420" fbc:name="AT3G07420" />
      <fbc:geneProduct fbc:id="G_AT3G07800" fbc:label="AT3G07800" fbc:name="AT3G07800" />
      <fbc:geneProduct fbc:id="G_AT3G07850" fbc:label="AT3G07850" fbc:name="AT3G07850" />
      <fbc:geneProduct fbc:id="G_AT3G07960" fbc:label="AT3G07960" fbc:name="AT3G07960" />
      <fbc:geneProduct fbc:id="G_AT3G07990" fbc:label="AT3G07990" fbc:name="AT3G07990" />
      <fbc:geneProduct fbc:id="G_AT3G08610" fbc:label="AT3G08610" fbc:name="AT3G08610" />
      <fbc:geneProduct fbc:id="G_AT3G09150" fbc:label="AT3G09150" fbc:name="AT3G09150" />
      <fbc:geneProduct fbc:id="G_AT3G09920" fbc:label="AT3G09920" fbc:name="AT3G09920" />
      <fbc:geneProduct fbc:id="G_AT3G10050" fbc:label="AT3G10050" fbc:name="AT3G10050" />
      <fbc:geneProduct fbc:id="G_AT3G10230" fbc:label="AT3G10230" fbc:name="AT3G10230" />
      <fbc:geneProduct fbc:id="G_AT3G10340" fbc:label="AT3G10340" fbc:name="AT3G10340" />
      <fbc:geneProduct fbc:id="G_AT3G10700" fbc:label="AT3G10700" fbc:name="AT3G10700" />
      <fbc:geneProduct fbc:id="G_AT3G11710" fbc:label="AT3G11710" fbc:name="AT3G11710" />
      <fbc:geneProduct fbc:id="G_AT3G11750" fbc:label="AT3G11750" fbc:name="AT3G11750" />
      <fbc:geneProduct fbc:id="G_AT3G12260" fbc:label="AT3G12260" fbc:name="AT3G12260" />
      <fbc:geneProduct fbc:id="G_AT3G12290" fbc:label="AT3G12290" fbc:name="AT3G12290" />
      <fbc:geneProduct fbc:id="G_AT3G12780" fbc:label="AT3G12780" fbc:name="AT3G12780" />
      <fbc:geneProduct fbc:id="G_AT3G12800" fbc:label="AT3G12800" fbc:name="AT3G12800" />
      <fbc:geneProduct fbc:id="G_AT3G13180" fbc:label="AT3G13180" fbc:name="AT3G13180" />
      <fbc:geneProduct fbc:id="G_AT3G13450" fbc:label="AT3G13450" fbc:name="AT3G13450" />
      <fbc:geneProduct fbc:id="G_AT3G13490" fbc:label="AT3G13490" fbc:name="AT3G13490" />
      <fbc:geneProduct fbc:id="G_AT3G13730" fbc:label="AT3G13730" fbc:name="AT3G13730" />
      <fbc:geneProduct fbc:id="G_AT3G13790" fbc:label="AT3G13790" fbc:name="AT3G13790" />
      <fbc:geneProduct fbc:id="G_AT3G13930" fbc:label="AT3G13930" fbc:name="AT3G13930" />
      <fbc:geneProduct fbc:id="G_AT3G14270" fbc:label="AT3G14270" fbc:name="AT3G14270" />
      <fbc:geneProduct fbc:id="G_AT3G14390" fbc:label="AT3G14390" fbc:name="AT3G14390" />
      <fbc:geneProduct fbc:id="G_AT3G14415" fbc:label="AT3G14415" fbc:name="AT3G14415" />
      <fbc:geneProduct fbc:id="G_AT3G14940" fbc:label="AT3G14940" fbc:name="AT3G14940" />
      <fbc:geneProduct fbc:id="G_AT3G15290" fbc:label="AT3G15290" fbc:name="AT3G15290" />
      <fbc:geneProduct fbc:id="G_AT3G15730" fbc:label="AT3G15730" fbc:name="AT3G15730" />
      <fbc:geneProduct fbc:id="G_AT3G16950" fbc:label="AT3G16950" fbc:name="AT3G16950" />
      <fbc:geneProduct fbc:id="G_AT3G17070" fbc:label="AT3G17070" fbc:name="AT3G17070" />
      <fbc:geneProduct fbc:id="G_AT3G17240" fbc:label="AT3G17240" fbc:name="AT3G17240" />
      <fbc:geneProduct fbc:id="G_AT3G17390" fbc:label="AT3G17390" fbc:name="AT3G17390" />
      <fbc:geneProduct fbc:id="G_AT3G17760" fbc:label="AT3G17760" fbc:name="AT3G17760" />
      <fbc:geneProduct fbc:id="G_AT3G17820" fbc:label="AT3G17820" fbc:name="AT3G17820" />
      <fbc:geneProduct fbc:id="G_AT3G17940" fbc:label="AT3G17940" fbc:name="AT3G17940" />
      <fbc:geneProduct fbc:id="G_AT3G18080" fbc:label="AT3G18080" fbc:name="AT3G18080" />
      <fbc:geneProduct fbc:id="G_AT3G18410" fbc:label="AT3G18410" fbc:name="AT3G18410" />
      <fbc:geneProduct fbc:id="G_AT3G19160" fbc:label="AT3G19160" fbc:name="AT3G19160" />
      <fbc:geneProduct fbc:id="G_AT3G19210" fbc:label="AT3G19210" fbc:name="AT3G19210" />
      <fbc:geneProduct fbc:id="G_AT3G19280" fbc:label="AT3G19280" fbc:name="AT3G19280" />
      <fbc:geneProduct fbc:id="G_AT3G19420" fbc:label="AT3G19420" fbc:name="AT3G19420" />
      <fbc:geneProduct fbc:id="G_AT3G19450" fbc:label="AT3G19450" fbc:name="AT3G19450" />
      <fbc:geneProduct fbc:id="G_AT3G19480" fbc:label="AT3G19480" fbc:name="AT3G19480" />
      <fbc:geneProduct fbc:id="G_AT3G19710" fbc:label="AT3G19710" fbc:name="AT3G19710" />
      <fbc:geneProduct fbc:id="G_AT3G19820" fbc:label="AT3G19820" fbc:name="AT3G19820" />
      <fbc:geneProduct fbc:id="G_AT3G20020" fbc:label="AT3G20020" fbc:name="AT3G20020" />
      <fbc:geneProduct fbc:id="G_AT3G21110" fbc:label="AT3G21110" fbc:name="AT3G21110" />
      <fbc:geneProduct fbc:id="G_AT3G21230" fbc:label="AT3G21230" fbc:name="AT3G21230" />
      <fbc:geneProduct fbc:id="G_AT3G21240" fbc:label="AT3G21240" fbc:name="AT3G21240" />
      <fbc:geneProduct fbc:id="G_AT3G21500" fbc:label="AT3G21500" fbc:name="AT3G21500" />
      <fbc:geneProduct fbc:id="G_AT3G21560" fbc:label="AT3G21560" fbc:name="AT3G21560" />
      <fbc:geneProduct fbc:id="G_AT3G21770" fbc:label="AT3G21770" fbc:name="AT3G21770" />
      <fbc:geneProduct fbc:id="G_AT3G22400" fbc:label="AT3G22400" fbc:name="AT3G22400" />
      <fbc:geneProduct fbc:id="G_AT3G22460" fbc:label="AT3G22460" fbc:name="AT3G22460" />
      <fbc:geneProduct fbc:id="G_AT3G22740" fbc:label="AT3G22740" fbc:name="AT3G22740" />
      <fbc:geneProduct fbc:id="G_AT3G23490" fbc:label="AT3G23490" fbc:name="AT3G23490" />
      <fbc:geneProduct fbc:id="G_AT3G23580" fbc:label="AT3G23580" fbc:name="AT3G23580" />
      <fbc:geneProduct fbc:id="G_AT3G23630" fbc:label="AT3G23630" fbc:name="AT3G23630" />
      <fbc:geneProduct fbc:id="G_AT3G23810" fbc:label="AT3G23810" fbc:name="AT3G23810" />
      <fbc:geneProduct fbc:id="G_AT3G23940" fbc:label="AT3G23940" fbc:name="AT3G23940" />
      <fbc:geneProduct fbc:id="G_AT3G24030" fbc:label="AT3G24030" fbc:name="AT3G24030" />
      <fbc:geneProduct fbc:id="G_AT3G24090" fbc:label="AT3G24090" fbc:name="AT3G24090" />
      <fbc:geneProduct fbc:id="G_AT3G24200" fbc:label="AT3G24200" fbc:name="AT3G24200" />
      <fbc:geneProduct fbc:id="G_AT3G24503" fbc:label="AT3G24503" fbc:name="AT3G24503" />
      <fbc:geneProduct fbc:id="G_AT3G25110" fbc:label="AT3G25110" fbc:name="AT3G25110" />
      <fbc:geneProduct fbc:id="G_AT3G25140" fbc:label="AT3G25140" fbc:name="AT3G25140" />
      <fbc:geneProduct fbc:id="G_AT3G25220" fbc:label="AT3G25220" fbc:name="AT3G25220" />
      <fbc:geneProduct fbc:id="G_AT3G25570" fbc:label="AT3G25570" fbc:name="AT3G25570" />
      <fbc:geneProduct fbc:id="G_AT3G25820" fbc:label="AT3G25820" fbc:name="AT3G25820" />
      <fbc:geneProduct fbc:id="G_AT3G25830" fbc:label="AT3G25830" fbc:name="AT3G25830" />
      <fbc:geneProduct fbc:id="G_AT3G25960" fbc:label="AT3G25960" fbc:name="AT3G25960" />
      <fbc:geneProduct fbc:id="G_AT3G26150" fbc:label="AT3G26150" fbc:name="AT3G26150" />
      <fbc:geneProduct fbc:id="G_AT3G26160" fbc:label="AT3G26160" fbc:name="AT3G26160" />
      <fbc:geneProduct fbc:id="G_AT3G26170" fbc:label="AT3G26170" fbc:name="AT3G26170" />
      <fbc:geneProduct fbc:id="G_AT3G26190" fbc:label="AT3G26190" fbc:name="AT3G26190" />
      <fbc:geneProduct fbc:id="G_AT3G26200" fbc:label="AT3G26200" fbc:name="AT3G26200" />
      <fbc:geneProduct fbc:id="G_AT3G26210" fbc:label="AT3G26210" fbc:name="AT3G26210" />
      <fbc:geneProduct fbc:id="G_AT3G26220" fbc:label="AT3G26220" fbc:name="AT3G26220" />
      <fbc:geneProduct fbc:id="G_AT3G26230" fbc:label="AT3G26230" fbc:name="AT3G26230" />
      <fbc:geneProduct fbc:id="G_AT3G26270" fbc:label="AT3G26270" fbc:name="AT3G26270" />
      <fbc:geneProduct fbc:id="G_AT3G26280" fbc:label="AT3G26280" fbc:name="AT3G26280" />
      <fbc:geneProduct fbc:id="G_AT3G26290" fbc:label="AT3G26290" fbc:name="AT3G26290" />
      <fbc:geneProduct fbc:id="G_AT3G26300" fbc:label="AT3G26300" fbc:name="AT3G26300" />
      <fbc:geneProduct fbc:id="G_AT3G26310" fbc:label="AT3G26310" fbc:name="AT3G26310" />
      <fbc:geneProduct fbc:id="G_AT3G26320" fbc:label="AT3G26320" fbc:name="AT3G26320" />
      <fbc:geneProduct fbc:id="G_AT3G26830" fbc:label="AT3G26830" fbc:name="AT3G26830" />
      <fbc:geneProduct fbc:id="G_AT3G27060" fbc:label="AT3G27060" fbc:name="AT3G27060" />
      <fbc:geneProduct fbc:id="G_AT3G27180" fbc:label="AT3G27180" fbc:name="AT3G27180" />
      <fbc:geneProduct fbc:id="G_AT3G27300" fbc:label="AT3G27300" fbc:name="AT3G27300" />
      <fbc:geneProduct fbc:id="G_AT3G27740" fbc:label="AT3G27740" fbc:name="AT3G27740" />
      <fbc:geneProduct fbc:id="G_AT3G28200" fbc:label="AT3G28200" fbc:name="AT3G28200" />
      <fbc:geneProduct fbc:id="G_AT3G28480" fbc:label="AT3G28480" fbc:name="AT3G28480" />
      <fbc:geneProduct fbc:id="G_AT3G29200" fbc:label="AT3G29200" fbc:name="AT3G29200" />
      <fbc:geneProduct fbc:id="G_AT3G29320" fbc:label="AT3G29320" fbc:name="AT3G29320" />
      <fbc:geneProduct fbc:id="G_AT3G29360" fbc:label="AT3G29360" fbc:name="AT3G29360" />
      <fbc:geneProduct fbc:id="G_AT3G30180" fbc:label="AT3G30180" fbc:name="AT3G30180" />
      <fbc:geneProduct fbc:id="G_AT3G43190" fbc:label="AT3G43190" fbc:name="AT3G43190" />
      <fbc:geneProduct fbc:id="G_AT3G43270" fbc:label="AT3G43270" fbc:name="AT3G43270" />
      <fbc:geneProduct fbc:id="G_AT3G43670" fbc:label="AT3G43670" fbc:name="AT3G43670" />
      <fbc:geneProduct fbc:id="G_AT3G43800" fbc:label="AT3G43800" fbc:name="AT3G43800" />
      <fbc:geneProduct fbc:id="G_AT3G44250" fbc:label="AT3G44250" fbc:name="AT3G44250" />
      <fbc:geneProduct fbc:id="G_AT3G44300" fbc:label="AT3G44300" fbc:name="AT3G44300" />
      <fbc:geneProduct fbc:id="G_AT3G44320" fbc:label="AT3G44320" fbc:name="AT3G44320" />
      <fbc:geneProduct fbc:id="G_AT3G44880" fbc:label="AT3G44880" fbc:name="AT3G44880" />
      <fbc:geneProduct fbc:id="G_AT3G45100" fbc:label="AT3G45100" fbc:name="AT3G45100" />
      <fbc:geneProduct fbc:id="G_AT3G45130" fbc:label="AT3G45130" fbc:name="AT3G45130" />
      <fbc:geneProduct fbc:id="G_AT3G45140" fbc:label="AT3G45140" fbc:name="AT3G45140" />
      <fbc:geneProduct fbc:id="G_AT3G45940" fbc:label="AT3G45940" fbc:name="AT3G45940" />
      <fbc:geneProduct fbc:id="G_AT3G46100" fbc:label="AT3G46100" fbc:name="AT3G46100" />
      <fbc:geneProduct fbc:id="G_AT3G46440" fbc:label="AT3G46440" fbc:name="AT3G46440" />
      <fbc:geneProduct fbc:id="G_AT3G46970" fbc:label="AT3G46970" fbc:name="AT3G46970" />
      <fbc:geneProduct fbc:id="G_AT3G47000" fbc:label="AT3G47000" fbc:name="AT3G47000" />
      <fbc:geneProduct fbc:id="G_AT3G47050" fbc:label="AT3G47050" fbc:name="AT3G47050" />
      <fbc:geneProduct fbc:id="G_AT3G47340" fbc:label="AT3G47340" fbc:name="AT3G47340" />
      <fbc:geneProduct fbc:id="G_AT3G47350" fbc:label="AT3G47350" fbc:name="AT3G47350" />
      <fbc:geneProduct fbc:id="G_AT3G47390" fbc:label="AT3G47390" fbc:name="AT3G47390" />
      <fbc:geneProduct fbc:id="G_AT3G47800" fbc:label="AT3G47800" fbc:name="AT3G47800" />
      <fbc:geneProduct fbc:id="G_AT3G47930" fbc:label="AT3G47930" fbc:name="AT3G47930" />
      <fbc:geneProduct fbc:id="G_AT3G48170" fbc:label="AT3G48170" fbc:name="AT3G48170" />
      <fbc:geneProduct fbc:id="G_AT3G48360" fbc:label="AT3G48360" fbc:name="AT3G48360" />
      <fbc:geneProduct fbc:id="G_AT3G48540" fbc:label="AT3G48540" fbc:name="AT3G48540" />
      <fbc:geneProduct fbc:id="G_AT3G48560" fbc:label="AT3G48560" fbc:name="AT3G48560" />
      <fbc:geneProduct fbc:id="G_AT3G48730" fbc:label="AT3G48730" fbc:name="AT3G48730" />
      <fbc:geneProduct fbc:id="G_AT3G48780" fbc:label="AT3G48780" fbc:name="AT3G48780" />
      <fbc:geneProduct fbc:id="G_AT3G48790" fbc:label="AT3G48790" fbc:name="AT3G48790" />
      <fbc:geneProduct fbc:id="G_AT3G49110" fbc:label="AT3G49110" fbc:name="AT3G49110" />
      <fbc:geneProduct fbc:id="G_AT3G49120" fbc:label="AT3G49120" fbc:name="AT3G49120" />
      <fbc:geneProduct fbc:id="G_AT3G49160" fbc:label="AT3G49160" fbc:name="AT3G49160" />
      <fbc:geneProduct fbc:id="G_AT3G49360" fbc:label="AT3G49360" fbc:name="AT3G49360" />
      <fbc:geneProduct fbc:id="G_AT3G49600" fbc:label="AT3G49600" fbc:name="AT3G49600" />
      <fbc:geneProduct fbc:id="G_AT3G49640" fbc:label="AT3G49640" fbc:name="AT3G49640" />
      <fbc:geneProduct fbc:id="G_AT3G49680" fbc:label="AT3G49680" fbc:name="AT3G49680" />
      <fbc:geneProduct fbc:id="G_AT3G49700" fbc:label="AT3G49700" fbc:name="AT3G49700" />
      <fbc:geneProduct fbc:id="G_AT3G49960" fbc:label="AT3G49960" fbc:name="AT3G49960" />
      <fbc:geneProduct fbc:id="G_AT3G50110" fbc:label="AT3G50110" fbc:name="AT3G50110" />
      <fbc:geneProduct fbc:id="G_AT3G50520" fbc:label="AT3G50520" fbc:name="AT3G50520" />
      <fbc:geneProduct fbc:id="G_AT3G50660" fbc:label="AT3G50660" fbc:name="AT3G50660" />
      <fbc:geneProduct fbc:id="G_AT3G50740" fbc:label="AT3G50740" fbc:name="AT3G50740" />
      <fbc:geneProduct fbc:id="G_AT3G51160" fbc:label="AT3G51160" fbc:name="AT3G51160" />
      <fbc:geneProduct fbc:id="G_AT3G51240" fbc:label="AT3G51240" fbc:name="AT3G51240" />
      <fbc:geneProduct fbc:id="G_AT3G51820" fbc:label="AT3G51820" fbc:name="AT3G51820" />
      <fbc:geneProduct fbc:id="G_AT3G51840" fbc:label="AT3G51840" fbc:name="AT3G51840" />
      <fbc:geneProduct fbc:id="G_AT3G52720" fbc:label="AT3G52720" fbc:name="AT3G52720" />
      <fbc:geneProduct fbc:id="G_AT3G52840" fbc:label="AT3G52840" fbc:name="AT3G52840" />
      <fbc:geneProduct fbc:id="G_AT3G52930" fbc:label="AT3G52930" fbc:name="AT3G52930" />
      <fbc:geneProduct fbc:id="G_AT3G52940" fbc:label="AT3G52940" fbc:name="AT3G52940" />
      <fbc:geneProduct fbc:id="G_AT3G52970" fbc:label="AT3G52970" fbc:name="AT3G52970" />
      <fbc:geneProduct fbc:id="G_AT3G52990" fbc:label="AT3G52990" fbc:name="AT3G52990" />
      <fbc:geneProduct fbc:id="G_AT3G53030" fbc:label="AT3G53030" fbc:name="AT3G53030" />
      <fbc:geneProduct fbc:id="G_AT3G53110" fbc:label="AT3G53110" fbc:name="AT3G53110" />
      <fbc:geneProduct fbc:id="G_AT3G53130" fbc:label="AT3G53130" fbc:name="AT3G53130" />
      <fbc:geneProduct fbc:id="G_AT3G53260" fbc:label="AT3G53260" fbc:name="AT3G53260" />
      <fbc:geneProduct fbc:id="G_AT3G53280" fbc:label="AT3G53280" fbc:name="AT3G53280" />
      <fbc:geneProduct fbc:id="G_AT3G53290" fbc:label="AT3G53290" fbc:name="AT3G53290" />
      <fbc:geneProduct fbc:id="G_AT3G53300" fbc:label="AT3G53300" fbc:name="AT3G53300" />
      <fbc:geneProduct fbc:id="G_AT3G53520" fbc:label="AT3G53520" fbc:name="AT3G53520" />
      <fbc:geneProduct fbc:id="G_AT3G53580" fbc:label="AT3G53580" fbc:name="AT3G53580" />
      <fbc:geneProduct fbc:id="G_AT3G53620" fbc:label="AT3G53620" fbc:name="AT3G53620" />
      <fbc:geneProduct fbc:id="G_AT3G54050" fbc:label="AT3G54050" fbc:name="AT3G54050" />
      <fbc:geneProduct fbc:id="G_AT3G54250" fbc:label="AT3G54250" fbc:name="AT3G54250" />
      <fbc:geneProduct fbc:id="G_AT3G54440" fbc:label="AT3G54440" fbc:name="AT3G54440" />
      <fbc:geneProduct fbc:id="G_AT3G54470" fbc:label="AT3G54470" fbc:name="AT3G54470" />
      <fbc:geneProduct fbc:id="G_AT3G54640" fbc:label="AT3G54640" fbc:name="AT3G54640" />
      <fbc:geneProduct fbc:id="G_AT3G55030" fbc:label="AT3G55030" fbc:name="AT3G55030" />
      <fbc:geneProduct fbc:id="G_AT3G55120" fbc:label="AT3G55120" fbc:name="AT3G55120" />
      <fbc:geneProduct fbc:id="G_AT3G55260" fbc:label="AT3G55260" fbc:name="AT3G55260" />
      <fbc:geneProduct fbc:id="G_AT3G55360" fbc:label="AT3G55360" fbc:name="AT3G55360" />
      <fbc:geneProduct fbc:id="G_AT3G55400" fbc:label="AT3G55400" fbc:name="AT3G55400" />
      <fbc:geneProduct fbc:id="G_AT3G55410" fbc:label="AT3G55410" fbc:name="AT3G55410" />
      <fbc:geneProduct fbc:id="G_AT3G55440" fbc:label="AT3G55440" fbc:name="AT3G55440" />
      <fbc:geneProduct fbc:id="G_AT3G55590" fbc:label="AT3G55590" fbc:name="AT3G55590" />
      <fbc:geneProduct fbc:id="G_AT3G55610" fbc:label="AT3G55610" fbc:name="AT3G55610" />
      <fbc:geneProduct fbc:id="G_AT3G55650" fbc:label="AT3G55650" fbc:name="AT3G55650" />
      <fbc:geneProduct fbc:id="G_AT3G55810" fbc:label="AT3G55810" fbc:name="AT3G55810" />
      <fbc:geneProduct fbc:id="G_AT3G56300" fbc:label="AT3G56300" fbc:name="AT3G56300" />
      <fbc:geneProduct fbc:id="G_AT3G56310" fbc:label="AT3G56310" fbc:name="AT3G56310" />
      <fbc:geneProduct fbc:id="G_AT3G56630" fbc:label="AT3G56630" fbc:name="AT3G56630" />
      <fbc:geneProduct fbc:id="G_AT3G56940" fbc:label="AT3G56940" fbc:name="AT3G56940" />
      <fbc:geneProduct fbc:id="G_AT3G56960" fbc:label="AT3G56960" fbc:name="AT3G56960" />
      <fbc:geneProduct fbc:id="G_AT3G57050" fbc:label="AT3G57050" fbc:name="AT3G57050" />
      <fbc:geneProduct fbc:id="G_AT3G57220" fbc:label="AT3G57220" fbc:name="AT3G57220" />
      <fbc:geneProduct fbc:id="G_AT3G57610" fbc:label="AT3G57610" fbc:name="AT3G57610" />
      <fbc:geneProduct fbc:id="G_AT3G58140" fbc:label="AT3G58140" fbc:name="AT3G58140" />
      <fbc:geneProduct fbc:id="G_AT3G58610" fbc:label="AT3G58610" fbc:name="AT3G58610" />
      <fbc:geneProduct fbc:id="G_AT3G59410" fbc:label="AT3G59410" fbc:name="AT3G59410" />
      <fbc:geneProduct fbc:id="G_AT3G59480" fbc:label="AT3G59480" fbc:name="AT3G59480" />
      <fbc:geneProduct fbc:id="G_AT3G59970" fbc:label="AT3G59970" fbc:name="AT3G59970" />
      <fbc:geneProduct fbc:id="G_AT3G60750" fbc:label="AT3G60750" fbc:name="AT3G60750" />
      <fbc:geneProduct fbc:id="G_AT3G61440" fbc:label="AT3G61440" fbc:name="AT3G61440" />
      <fbc:geneProduct fbc:id="G_AT3G61510" fbc:label="AT3G61510" fbc:name="AT3G61510" />
      <fbc:geneProduct fbc:id="G_AT3G62790" fbc:label="AT3G62790" fbc:name="AT3G62790" />
      <fbc:geneProduct fbc:id="G_AT3G63080" fbc:label="AT3G63080" fbc:name="AT3G63080" />
      <fbc:geneProduct fbc:id="G_AT3G63110" fbc:label="AT3G63110" fbc:name="AT3G63110" />
      <fbc:geneProduct fbc:id="G_AT4G00520" fbc:label="AT4G00520" fbc:name="AT4G00520" />
      <fbc:geneProduct fbc:id="G_AT4G01480" fbc:label="AT4G01480" fbc:name="AT4G01480" />
      <fbc:geneProduct fbc:id="G_AT4G01690" fbc:label="AT4G01690" fbc:name="AT4G01690" />
      <fbc:geneProduct fbc:id="G_AT4G02580" fbc:label="AT4G02580" fbc:name="AT4G02580" />
      <fbc:geneProduct fbc:id="G_AT4G02610" fbc:label="AT4G02610" fbc:name="AT4G02610" />
      <fbc:geneProduct fbc:id="G_AT4G02780" fbc:label="AT4G02780" fbc:name="AT4G02780" />
      <fbc:geneProduct fbc:id="G_AT4G04040" fbc:label="AT4G04040" fbc:name="AT4G04040" />
      <fbc:geneProduct fbc:id="G_AT4G04880" fbc:label="AT4G04880" fbc:name="AT4G04880" />
      <fbc:geneProduct fbc:id="G_AT4G04930" fbc:label="AT4G04930" fbc:name="AT4G04930" />
      <fbc:geneProduct fbc:id="G_AT4G04955" fbc:label="AT4G04955" fbc:name="AT4G04955" />
      <fbc:geneProduct fbc:id="G_AT4G05160" fbc:label="AT4G05160" fbc:name="AT4G05160" />
      <fbc:geneProduct fbc:id="G_AT4G05390" fbc:label="AT4G05390" fbc:name="AT4G05390" />
      <fbc:geneProduct fbc:id="G_AT4G05530" fbc:label="AT4G05530" fbc:name="AT4G05530" />
      <fbc:geneProduct fbc:id="G_AT4G08770" fbc:label="AT4G08770" fbc:name="AT4G08770" />
      <fbc:geneProduct fbc:id="G_AT4G08780" fbc:label="AT4G08780" fbc:name="AT4G08780" />
      <fbc:geneProduct fbc:id="G_AT4G08900" fbc:label="AT4G08900" fbc:name="AT4G08900" />
      <fbc:geneProduct fbc:id="G_AT4G08990" fbc:label="AT4G08990" fbc:name="AT4G08990" />
      <fbc:geneProduct fbc:id="G_AT4G09520" fbc:label="AT4G09520" fbc:name="AT4G09520" />
      <fbc:geneProduct fbc:id="G_AT4G10260" fbc:label="AT4G10260" fbc:name="AT4G10260" />
      <fbc:geneProduct fbc:id="G_AT4G10320" fbc:label="AT4G10320" fbc:name="AT4G10320" />
      <fbc:geneProduct fbc:id="G_AT4G11030" fbc:label="AT4G11030" fbc:name="AT4G11030" />
      <fbc:geneProduct fbc:id="G_AT4G11290" fbc:label="AT4G11290" fbc:name="AT4G11290" />
      <fbc:geneProduct fbc:id="G_AT4G11600" fbc:label="AT4G11600" fbc:name="AT4G11600" />
      <fbc:geneProduct fbc:id="G_AT4G11640" fbc:label="AT4G11640" fbc:name="AT4G11640" />
      <fbc:geneProduct fbc:id="G_AT4G11820" fbc:label="AT4G11820" fbc:name="AT4G11820" />
      <fbc:geneProduct fbc:id="G_AT4G11840" fbc:label="AT4G11840" fbc:name="AT4G11840" />
      <fbc:geneProduct fbc:id="G_AT4G11850" fbc:label="AT4G11850" fbc:name="AT4G11850" />
      <fbc:geneProduct fbc:id="G_AT4G12440" fbc:label="AT4G12440" fbc:name="AT4G12440" />
      <fbc:geneProduct fbc:id="G_AT4G13180" fbc:label="AT4G13180" fbc:name="AT4G13180" />
      <fbc:geneProduct fbc:id="G_AT4G13250" fbc:label="AT4G13250" fbc:name="AT4G13250" />
      <fbc:geneProduct fbc:id="G_AT4G13290" fbc:label="AT4G13290" fbc:name="AT4G13290" />
      <fbc:geneProduct fbc:id="G_AT4G13310" fbc:label="AT4G13310" fbc:name="AT4G13310" />
      <fbc:geneProduct fbc:id="G_AT4G13430" fbc:label="AT4G13430" fbc:name="AT4G13430" />
      <fbc:geneProduct fbc:id="G_AT4G13610" fbc:label="AT4G13610" fbc:name="AT4G13610" />
      <fbc:geneProduct fbc:id="G_AT4G13660" fbc:label="AT4G13660" fbc:name="AT4G13660" />
      <fbc:geneProduct fbc:id="G_AT4G13720" fbc:label="AT4G13720" fbc:name="AT4G13720" />
      <fbc:geneProduct fbc:id="G_AT4G13780" fbc:label="AT4G13780" fbc:name="AT4G13780" />
      <fbc:geneProduct fbc:id="G_AT4G13890" fbc:label="AT4G13890" fbc:name="AT4G13890" />
      <fbc:geneProduct fbc:id="G_AT4G13930" fbc:label="AT4G13930" fbc:name="AT4G13930" />
      <fbc:geneProduct fbc:id="G_AT4G14070" fbc:label="AT4G14070" fbc:name="AT4G14070" />
      <fbc:geneProduct fbc:id="G_AT4G14090" fbc:label="AT4G14090" fbc:name="AT4G14090" />
      <fbc:geneProduct fbc:id="G_AT4G14140" fbc:label="AT4G14140" fbc:name="AT4G14140" />
      <fbc:geneProduct fbc:id="G_AT4G14210" fbc:label="AT4G14210" fbc:name="AT4G14210" />
      <fbc:geneProduct fbc:id="G_AT4G14680" fbc:label="AT4G14680" fbc:name="AT4G14680" />
      <fbc:geneProduct fbc:id="G_AT4G14910" fbc:label="AT4G14910" fbc:name="AT4G14910" />
      <fbc:geneProduct fbc:id="G_AT4G14930" fbc:label="AT4G14930" fbc:name="AT4G14930" />
      <fbc:geneProduct fbc:id="G_AT4G14940" fbc:label="AT4G14940" fbc:name="AT4G14940" />
      <fbc:geneProduct fbc:id="G_AT4G15340" fbc:label="AT4G15340" fbc:name="AT4G15340" />
      <fbc:geneProduct fbc:id="G_AT4G15350" fbc:label="AT4G15350" fbc:name="AT4G15350" />
      <fbc:geneProduct fbc:id="G_AT4G15360" fbc:label="AT4G15360" fbc:name="AT4G15360" />
      <fbc:geneProduct fbc:id="G_AT4G15440" fbc:label="AT4G15440" fbc:name="AT4G15440" />
      <fbc:geneProduct fbc:id="G_AT4G15530" fbc:label="AT4G15530" fbc:name="AT4G15530" />
      <fbc:geneProduct fbc:id="G_AT4G16155" fbc:label="AT4G16155" fbc:name="AT4G16155" />
      <fbc:geneProduct fbc:id="G_AT4G16210" fbc:label="AT4G16210" fbc:name="AT4G16210" />
      <fbc:geneProduct fbc:id="G_AT4G16270" fbc:label="AT4G16270" fbc:name="AT4G16270" />
      <fbc:geneProduct fbc:id="G_AT4G16570" fbc:label="AT4G16570" fbc:name="AT4G16570" />
      <fbc:geneProduct fbc:id="G_AT4G16700" fbc:label="AT4G16700" fbc:name="AT4G16700" />
      <fbc:geneProduct fbc:id="G_AT4G16710" fbc:label="AT4G16710" fbc:name="AT4G16710" />
      <fbc:geneProduct fbc:id="G_AT4G16730" fbc:label="AT4G16730" fbc:name="AT4G16730" />
      <fbc:geneProduct fbc:id="G_AT4G16760" fbc:label="AT4G16760" fbc:name="AT4G16760" />
      <fbc:geneProduct fbc:id="G_AT4G16800" fbc:label="AT4G16800" fbc:name="AT4G16800" />
      <fbc:geneProduct fbc:id="G_AT4G17090" fbc:label="AT4G17090" fbc:name="AT4G17090" />
      <fbc:geneProduct fbc:id="G_AT4G17260" fbc:label="AT4G17260" fbc:name="AT4G17260" />
      <fbc:geneProduct fbc:id="G_AT4G17690" fbc:label="AT4G17690" fbc:name="AT4G17690" />
      <fbc:geneProduct fbc:id="G_AT4G17830" fbc:label="AT4G17830" fbc:name="AT4G17830" />
      <fbc:geneProduct fbc:id="G_AT4G18230" fbc:label="AT4G18230" fbc:name="AT4G18230" />
      <fbc:geneProduct fbc:id="G_AT4G18360" fbc:label="AT4G18360" fbc:name="AT4G18360" />
      <fbc:geneProduct fbc:id="G_AT4G18440" fbc:label="AT4G18440" fbc:name="AT4G18440" />
      <fbc:geneProduct fbc:id="G_AT4G19710" fbc:label="AT4G19710" fbc:name="AT4G19710" />
      <fbc:geneProduct fbc:id="G_AT4G20960" fbc:label="AT4G20960" fbc:name="AT4G20960" />
      <fbc:geneProduct fbc:id="G_AT4G20990" fbc:label="AT4G20990" fbc:name="AT4G20990" />
      <fbc:geneProduct fbc:id="G_AT4G21000" fbc:label="AT4G21000" fbc:name="AT4G21000" />
      <fbc:geneProduct fbc:id="G_AT4G21470" fbc:label="AT4G21470" fbc:name="AT4G21470" />
      <fbc:geneProduct fbc:id="G_AT4G21490" fbc:label="AT4G21490" fbc:name="AT4G21490" />
      <fbc:geneProduct fbc:id="G_AT4G21960" fbc:label="AT4G21960" fbc:name="AT4G21960" />
      <fbc:geneProduct fbc:id="G_AT4G22330" fbc:label="AT4G22330" fbc:name="AT4G22330" />
      <fbc:geneProduct fbc:id="G_AT4G22570" fbc:label="AT4G22570" fbc:name="AT4G22570" />
      <fbc:geneProduct fbc:id="G_AT4G22870" fbc:label="AT4G22870" fbc:name="AT4G22870" />
      <fbc:geneProduct fbc:id="G_AT4G22880" fbc:label="AT4G22880" fbc:name="AT4G22880" />
      <fbc:geneProduct fbc:id="G_AT4G23850" fbc:label="AT4G23850" fbc:name="AT4G23850" />
      <fbc:geneProduct fbc:id="G_AT4G23900" fbc:label="AT4G23900" fbc:name="AT4G23900" />
      <fbc:geneProduct fbc:id="G_AT4G23920" fbc:label="AT4G23920" fbc:name="AT4G23920" />
      <fbc:geneProduct fbc:id="G_AT4G24040" fbc:label="AT4G24040" fbc:name="AT4G24040" />
      <fbc:geneProduct fbc:id="G_AT4G24620" fbc:label="AT4G24620" fbc:name="AT4G24620" />
      <fbc:geneProduct fbc:id="G_AT4G24650" fbc:label="AT4G24650" fbc:name="AT4G24650" />
      <fbc:geneProduct fbc:id="G_AT4G24830" fbc:label="AT4G24830" fbc:name="AT4G24830" />
      <fbc:geneProduct fbc:id="G_AT4G25420" fbc:label="AT4G25420" fbc:name="AT4G25420" />
      <fbc:geneProduct fbc:id="G_AT4G25700" fbc:label="AT4G25700" fbc:name="AT4G25700" />
      <fbc:geneProduct fbc:id="G_AT4G26010" fbc:label="AT4G26010" fbc:name="AT4G26010" />
      <fbc:geneProduct fbc:id="G_AT4G26260" fbc:label="AT4G26260" fbc:name="AT4G26260" />
      <fbc:geneProduct fbc:id="G_AT4G26270" fbc:label="AT4G26270" fbc:name="AT4G26270" />
      <fbc:geneProduct fbc:id="G_AT4G26300" fbc:label="AT4G26300" fbc:name="AT4G26300" />
      <fbc:geneProduct fbc:id="G_AT4G26390" fbc:label="AT4G26390" fbc:name="AT4G26390" />
      <fbc:geneProduct fbc:id="G_AT4G26520" fbc:label="AT4G26520" fbc:name="AT4G26520" />
      <fbc:geneProduct fbc:id="G_AT4G26530" fbc:label="AT4G26530" fbc:name="AT4G26530" />
      <fbc:geneProduct fbc:id="G_AT4G26770" fbc:label="AT4G26770" fbc:name="AT4G26770" />
      <fbc:geneProduct fbc:id="G_AT4G26850" fbc:label="AT4G26850" fbc:name="AT4G26850" />
      <fbc:geneProduct fbc:id="G_AT4G26910" fbc:label="AT4G26910" fbc:name="AT4G26910" />
      <fbc:geneProduct fbc:id="G_AT4G26970" fbc:label="AT4G26970" fbc:name="AT4G26970" />
      <fbc:geneProduct fbc:id="G_AT4G27070" fbc:label="AT4G27070" fbc:name="AT4G27070" />
      <fbc:geneProduct fbc:id="G_AT4G27550" fbc:label="AT4G27550" fbc:name="AT4G27550" />
      <fbc:geneProduct fbc:id="G_AT4G28220" fbc:label="AT4G28220" fbc:name="AT4G28220" />
      <fbc:geneProduct fbc:id="G_AT4G29010" fbc:label="AT4G29010" fbc:name="AT4G29010" />
      <fbc:geneProduct fbc:id="G_AT4G29130" fbc:label="AT4G29130" fbc:name="AT4G29130" />
      <fbc:geneProduct fbc:id="G_AT4G29220" fbc:label="AT4G29220" fbc:name="AT4G29220" />
      <fbc:geneProduct fbc:id="G_AT4G29510" fbc:label="AT4G29510" fbc:name="AT4G29510" />
      <fbc:geneProduct fbc:id="G_AT4G29840" fbc:label="AT4G29840" fbc:name="AT4G29840" />
      <fbc:geneProduct fbc:id="G_AT4G29890" fbc:label="AT4G29890" fbc:name="AT4G29890" />
      <fbc:geneProduct fbc:id="G_AT4G30000" fbc:label="AT4G30000" fbc:name="AT4G30000" />
      <fbc:geneProduct fbc:id="G_AT4G30170" fbc:label="AT4G30170" fbc:name="AT4G30170" />
      <fbc:geneProduct fbc:id="G_AT4G30580" fbc:label="AT4G30580" fbc:name="AT4G30580" />
      <fbc:geneProduct fbc:id="G_AT4G31050" fbc:label="AT4G31050" fbc:name="AT4G31050" />
      <fbc:geneProduct fbc:id="G_AT4G31400" fbc:label="AT4G31400" fbc:name="AT4G31400" />
      <fbc:geneProduct fbc:id="G_AT4G31760" fbc:label="AT4G31760" fbc:name="AT4G31760" />
      <fbc:geneProduct fbc:id="G_AT4G31780" fbc:label="AT4G31780" fbc:name="AT4G31780" />
      <fbc:geneProduct fbc:id="G_AT4G31790" fbc:label="AT4G31790" fbc:name="AT4G31790" />
      <fbc:geneProduct fbc:id="G_AT4G31870" fbc:label="AT4G31870" fbc:name="AT4G31870" />
      <fbc:geneProduct fbc:id="G_AT4G31940" fbc:label="AT4G31940" fbc:name="AT4G31940" />
      <fbc:geneProduct fbc:id="G_AT4G31990" fbc:label="AT4G31990" fbc:name="AT4G31990" />
      <fbc:geneProduct fbc:id="G_AT4G32180" fbc:label="AT4G32180" fbc:name="AT4G32180" />
      <fbc:geneProduct fbc:id="G_AT4G32360" fbc:label="AT4G32360" fbc:name="AT4G32360" />
      <fbc:geneProduct fbc:id="G_AT4G32520" fbc:label="AT4G32520" fbc:name="AT4G32520" />
      <fbc:geneProduct fbc:id="G_AT4G32540" fbc:label="AT4G32540" fbc:name="AT4G32540" />
      <fbc:geneProduct fbc:id="G_AT4G32770" fbc:label="AT4G32770" fbc:name="AT4G32770" />
      <fbc:geneProduct fbc:id="G_AT4G32840" fbc:label="AT4G32840" fbc:name="AT4G32840" />
      <fbc:geneProduct fbc:id="G_AT4G33010" fbc:label="AT4G33010" fbc:name="AT4G33010" />
      <fbc:geneProduct fbc:id="G_AT4G33030" fbc:label="AT4G33030" fbc:name="AT4G33030" />
      <fbc:geneProduct fbc:id="G_AT4G33070" fbc:label="AT4G33070" fbc:name="AT4G33070" />
[truncated: 1,493,756 more chars]
