# Supplementary material for: Do genome-scale models need exact solvers or clearer standards?
Source: Mol Syst Biol. 2015 Oct 14;11(10):831. doi: 10.15252/msb.20156157 (PMC4631202; doi:10.15252/msb.20156157)
Supplement: Supplementary file 2 — Dataset EV1 [file msb0011-0831-sd2.zip › m_model_collection-master/sbml3/iRS605_fixed.xml]

<?xml version='1.0' encoding='UTF-8'?>
<sbml xmlns:fbc="http://www.sbml.org/sbml/level3/version1/fbc/version2" level="3" sboTerm="SBO:0000624" version="1" xmlns="http://www.sbml.org/sbml/level3/version1/core" fbc:required="false">
  <model id="iRS605_fixed" fbc:strict="true">
    <listOfUnitDefinitions>
      <unitDefinition id="mmol_per_gDW_per_hr">
        <listOfUnits>
          <unit exponent="1" kind="mole" multiplier="1" scale="-3" />
          <unit exponent="-1" kind="gram" multiplier="1" scale="0" />
          <unit exponent="-1" kind="second" multiplier="3600" scale="0" />
        </listOfUnits>
      </unitDefinition>
    </listOfUnitDefinitions>
    <fbc:listOfObjectives fbc:activeObjective="obj">
      <fbc:objective fbc:id="obj" fbc:type="maximize">
        <fbc:listOfFluxObjectives>
          <fbc:fluxObjective fbc:coefficient="1" fbc:reaction="R_FT_BiomX_DM" />
        </fbc:listOfFluxObjectives>
      </fbc:objective>
    </fbc:listOfObjectives>
    <listOfParameters>
      <parameter constant="true" id="cobra_default_lb" sboTerm="SBO:0000626" units="mmol_per_gDW_per_hr" value="-1000" />
      <parameter constant="true" id="cobra_default_ub" sboTerm="SBO:0000626" units="mmol_per_gDW_per_hr" value="1000" />
      <parameter constant="true" id="cobra_0_bound" sboTerm="SBO:0000626" units="mmol_per_gDW_per_hr" value="0" />
      <parameter constant="true" id="R_EX_arg__L_LPAREN_e_RPAREN__lower_bound" sboTerm="SBO:0000625" units="mmol_per_gDW_per_hr" value="-0.87" />
      <parameter constant="true" id="R_EX_asp__L_LPAREN_e_RPAREN__lower_bound" sboTerm="SBO:0000625" units="mmol_per_gDW_per_hr" value="-1.14" />
      <parameter constant="true" id="R_EX_cl_LPAREN_e_RPAREN__lower_bound" sboTerm="SBO:0000625" units="mmol_per_gDW_per_hr" value="-650" />
      <parameter constant="true" id="R_EX_cys__L_LPAREN_e_RPAREN__lower_bound" sboTerm="SBO:0000625" units="mmol_per_gDW_per_hr" value="-0.63" />
      <parameter constant="true" id="R_EX_fe2_LPAREN_e_RPAREN__lower_bound" sboTerm="SBO:0000625" units="mmol_per_gDW_per_hr" value="-0.01" />
      <parameter constant="true" id="R_EX_glc_LPAREN_e_RPAREN__lower_bound" sboTerm="SBO:0000625" units="mmol_per_gDW_per_hr" value="-8.44" />
      <parameter constant="true" id="R_EX_his__L_LPAREN_e_RPAREN__lower_bound" sboTerm="SBO:0000625" units="mmol_per_gDW_per_hr" value="-0.49" />
      <parameter constant="true" id="R_EX_ile__L_LPAREN_e_RPAREN__lower_bound" sboTerm="SBO:0000625" units="mmol_per_gDW_per_hr" value="-1.16" />
      <parameter constant="true" id="R_EX_k_LPAREN_e_RPAREN__lower_bound" sboTerm="SBO:0000625" units="mmol_per_gDW_per_hr" value="-4" />
      <parameter constant="true" id="R_EX_leu__L_LPAREN_e_RPAREN__lower_bound" sboTerm="SBO:0000625" units="mmol_per_gDW_per_hr" value="-0.58" />
      <parameter constant="true" id="R_EX_lys__L_LPAREN_e_RPAREN__lower_bound" sboTerm="SBO:0000625" units="mmol_per_gDW_per_hr" value="-1.04" />
      <parameter constant="true" id="R_EX_met__L_LPAREN_e_RPAREN__lower_bound" sboTerm="SBO:0000625" units="mmol_per_gDW_per_hr" value="-0.51" />
      <parameter constant="true" id="R_EX_na1_LPAREN_e_RPAREN__lower_bound" sboTerm="SBO:0000625" units="mmol_per_gDW_per_hr" value="-650" />
      <parameter constant="true" id="R_EX_o2_LPAREN_e_RPAREN__lower_bound" sboTerm="SBO:0000625" units="mmol_per_gDW_per_hr" value="-100" />
      <parameter constant="true" id="R_EX_phe__L_LPAREN_e_RPAREN__lower_bound" sboTerm="SBO:0000625" units="mmol_per_gDW_per_hr" value="-2" />
      <parameter constant="true" id="R_EX_pi_LPAREN_e_RPAREN__lower_bound" sboTerm="SBO:0000625" units="mmol_per_gDW_per_hr" value="-4" />
      <parameter constant="true" id="R_EX_pro__L_LPAREN_e_RPAREN__lower_bound" sboTerm="SBO:0000625" units="mmol_per_gDW_per_hr" value="-6.61" />
      <parameter constant="true" id="R_EX_ser__L_LPAREN_e_RPAREN__lower_bound" sboTerm="SBO:0000625" units="mmol_per_gDW_per_hr" value="-1.45" />
      <parameter constant="true" id="R_EX_spmd_LPAREN_e_RPAREN__lower_bound" sboTerm="SBO:0000625" units="mmol_per_gDW_per_hr" value="-0.04" />
      <parameter constant="true" id="R_EX_thr__L_LPAREN_e_RPAREN__lower_bound" sboTerm="SBO:0000625" units="mmol_per_gDW_per_hr" value="-0.64" />
      <parameter constant="true" id="R_EX_tyr__L_LPAREN_e_RPAREN__lower_bound" sboTerm="SBO:0000625" units="mmol_per_gDW_per_hr" value="-0.42" />
      <parameter constant="true" id="R_EX_val__L_LPAREN_e_RPAREN__lower_bound" sboTerm="SBO:0000625" units="mmol_per_gDW_per_hr" value="-1.3" />
      <parameter constant="true" id="R_ATPM_upper_bound" sboTerm="SBO:0000625" units="mmol_per_gDW_per_hr" value="0.15" />
      <parameter constant="true" id="R_ATPM_lower_bound" sboTerm="SBO:0000625" units="mmol_per_gDW_per_hr" value="0.15" />
    </listOfParameters>
    <listOfCompartments>
      <compartment constant="true" id="default" name="No Compartment" />
    </listOfCompartments>
    <listOfSpecies>
      <species boundaryCondition="false" compartment="default" constant="false" hasOnlySubstanceUnits="false" id="M_10fthf_LPAREN_c_RPAREN_" name="10-Formyltetrahydrofolate" />
      <species boundaryCondition="false" compartment="default" constant="false" hasOnlySubstanceUnits="false" id="M_12dag3p_LPAREN_c_RPAREN_" name="1,2-Diacyl-sn-glycerol 3-phosphate" />
      <species boundaryCondition="false" compartment="default" constant="false" hasOnlySubstanceUnits="false" id="M_12dagpc_LPAREN_c_RPAREN_" name="1,2-Diacyl-sn-glycero-3-phosphocholine" />
      <species boundaryCondition="false" compartment="default" constant="false" hasOnlySubstanceUnits="false" id="M_12dgr_LPAREN_c_RPAREN_" name="1,2-Diacylglycerol" />
      <species boundaryCondition="false" compartment="default" constant="false" hasOnlySubstanceUnits="false" id="M_12dgr_EC_LPAREN_c_RPAREN_" name="1,2-Diacylglycerol  (E.coli)" />
      <species boundaryCondition="false" compartment="default" constant="false" hasOnlySubstanceUnits="false" id="M_13dpg_LPAREN_c_RPAREN_" name="3-Phospho-D-glyceroyl phosphate" />
      <species boundaryCondition="false" compartment="default" constant="false" hasOnlySubstanceUnits="false" id="M_14glun_LPAREN_c_RPAREN_" name="1,4-alpha-D-Glucan" />
      <species boundaryCondition="false" compartment="default" constant="false" hasOnlySubstanceUnits="false" id="M_15dap_LPAREN_c_RPAREN_" name="1,5-Diaminopentane" />
      <species boundaryCondition="false" compartment="default" constant="false" hasOnlySubstanceUnits="false" id="M_1ag3p_LPAREN_c_RPAREN_" name="1-Acyl-sn-glycerol 3-phosphate" />
      <species boundaryCondition="false" compartment="default" constant="false" hasOnlySubstanceUnits="false" id="M_1pyr5c_LPAREN_c_RPAREN_" name="1-Pyrroline-5-carboxylate" />
      <species boundaryCondition="false" compartment="default" constant="false" hasOnlySubstanceUnits="false" id="M_23dhdp_LPAREN_c_RPAREN_" name="2,3-Dihydrodipicolinate" />
      <species boundaryCondition="false" compartment="default" constant="false" hasOnlySubstanceUnits="false" id="M_23dhmb_LPAREN_c_RPAREN_" name="(R)-2,3-Dihydroxy-3-methylbutanoate" />
      <species boundaryCondition="false" compartment="default" constant="false" hasOnlySubstanceUnits="false" id="M_23dhmp_LPAREN_c_RPAREN_" name="(R)-2,3-Dihydroxy-3-methylpentanoate" />
      <species boundaryCondition="false" compartment="default" constant="false" hasOnlySubstanceUnits="false" id="M_25aics_LPAREN_c_RPAREN_" name="(S)-2-[5-Amino-1-(5-phospho-D-ribosyl)imidazole-4-carboxamido]succinate" />
      <species boundaryCondition="false" compartment="default" constant="false" hasOnlySubstanceUnits="false" id="M_25dhpp_LPAREN_c_RPAREN_" name="2,5-Diamino-6-hydroxy-4-(5'-phosphoribosylamino)-pyrimidine" />
      <species boundaryCondition="false" compartment="default" constant="false" hasOnlySubstanceUnits="false" id="M_26dap__LL_LPAREN_c_RPAREN_" name="LL-2,6-Diaminoheptanedioate" />
      <species boundaryCondition="false" compartment="default" constant="false" hasOnlySubstanceUnits="false" id="M_26dap__M_LPAREN_c_RPAREN_" name="meso-2,6-Diaminoheptanedioate" />
      <species boundaryCondition="false" compartment="default" constant="false" hasOnlySubstanceUnits="false" id="M_2ahbut_LPAREN_c_RPAREN_" name="(S)-2-Aceto-2-hydroxybutanoate" />
      <species boundaryCondition="false" compartment="default" constant="false" hasOnlySubstanceUnits="false" id="M_2ahhmd_LPAREN_c_RPAREN_" name="2-Amino-4-hydroxy-6-hydroxymethyl-7,8-dihydropteridine diphosphate" />
      <species boundaryCondition="false" compartment="default" constant="false" hasOnlySubstanceUnits="false" id="M_2ahhmp_LPAREN_c_RPAREN_" name="2-Amino-4-hydroxy-6-hydroxymethyl-7,8-dihydropteridine" />
      <species boundaryCondition="false" compartment="default" constant="false" hasOnlySubstanceUnits="false" id="M_2aobut_LPAREN_c_RPAREN_" name="L-2-Amino-3-oxobutanoate" />
      <species boundaryCondition="false" compartment="default" constant="false" hasOnlySubstanceUnits="false" id="M_2cpr5p_LPAREN_c_RPAREN_" name="1-(2-Carboxyphenylamino)-1-deoxy-D-ribulose 5-phosphate" />
      <species boundaryCondition="false" compartment="default" constant="false" hasOnlySubstanceUnits="false" id="M_2dda7p_LPAREN_c_RPAREN_" name="2-Dehydro-3-deoxy-D-arabino-heptonate 7-phosphate" />
      <species boundaryCondition="false" compartment="default" constant="false" hasOnlySubstanceUnits="false" id="M_2dhp_LPAREN_c_RPAREN_" name="2-Dehydropantoate" />
      <species boundaryCondition="false" compartment="default" constant="false" hasOnlySubstanceUnits="false" id="M_2dmmq8_LPAREN_c_RPAREN_" name="2-Demethylmenaquinone 8" />
      <species boundaryCondition="false" compartment="default" constant="false" hasOnlySubstanceUnits="false" id="M_2dmmql8_LPAREN_c_RPAREN_" name="2-Demethylmenaquinol 8" />
      <species boundaryCondition="false" compartment="default" constant="false" hasOnlySubstanceUnits="false" id="M_2dr1p_LPAREN_c_RPAREN_" name="2-Deoxy-D-ribose 1-phosphate" />
      <species boundaryCondition="false" compartment="default" constant="false" hasOnlySubstanceUnits="false" id="M_2dr5p_LPAREN_c_RPAREN_" name="2-Deoxy-D-ribose 5-phosphate" />
      <species boundaryCondition="false" compartment="default" constant="false" hasOnlySubstanceUnits="false" id="M_2kmb_LPAREN_c_RPAREN_" name="2-keto-4-methylthiobutyrate" />
      <species boundaryCondition="false" compartment="default" constant="false" hasOnlySubstanceUnits="false" id="M_2maacoa_LPAREN_c_RPAREN_" name="2-Methyl-3-acetoacetyl-CoA" />
      <species boundaryCondition="false" compartment="default" constant="false" hasOnlySubstanceUnits="false" id="M_2me4p_LPAREN_c_RPAREN_" name="2-C-methyl-D-erythritol 4-phosphate" />
      <species boundaryCondition="false" compartment="default" constant="false" hasOnlySubstanceUnits="false" id="M_2mecdp_LPAREN_c_RPAREN_" name="2-C-methyl-D-erythritol 2,4-cyclodiphosphate" />
      <species boundaryCondition="false" compartment="default" constant="false" hasOnlySubstanceUnits="false" id="M_2mop_LPAREN_c_RPAREN_" name="2-Methyl-3-oxopropanoate" />
      <species boundaryCondition="false" compartment="default" constant="false" hasOnlySubstanceUnits="false" id="M_2obut_LPAREN_c_RPAREN_" name="2-Oxobutanoate" />
      <species boundaryCondition="false" compartment="default" constant="false" hasOnlySubstanceUnits="false" id="M_2ohph_LPAREN_c_RPAREN_" name="2-Octaprenyl-6-hydroxyphenol" />
      <species boundaryCondition="false" compartment="default" constant="false" hasOnlySubstanceUnits="false" id="M_2ombzl_LPAREN_c_RPAREN_" name="2-Octaprenyl-6-methoxy-1,4-benzoquinol" />
      <species boundaryCondition="false" compartment="default" constant="false" hasOnlySubstanceUnits="false" id="M_2omhmbl_LPAREN_c_RPAREN_" name="2-Octaprenyl-3-methyl-5-hydroxy-6-methoxy-1,4-benzoquinol" />
      <species boundaryCondition="false" compartment="default" constant="false" hasOnlySubstanceUnits="false" id="M_2ommbl_LPAREN_c_RPAREN_" name="2-Octaprenyl-3-methyl-6-methoxy- 1,4-benzoquinol" />
      <species boundaryCondition="false" compartment="default" constant="false" hasOnlySubstanceUnits="false" id="M_2omph_LPAREN_c_RPAREN_" name="2-Octaprenyl-6-methoxyphenol" />
      <species boundaryCondition="false" compartment="default" constant="false" hasOnlySubstanceUnits="false" id="M_2oph_LPAREN_c_RPAREN_" name="2-Octaprenylphenol" />
      <species boundaryCondition="false" compartment="default" constant="false" hasOnlySubstanceUnits="false" id="M_2p4c2me_LPAREN_c_RPAREN_" name="2-phospho-4-(cytidine 5'-diphospho)-2-C-methyl-D-erythritol" />
      <species boundaryCondition="false" compartment="default" constant="false" hasOnlySubstanceUnits="false" id="M_2pg_LPAREN_c_RPAREN_" name="D-Glycerate 2-phosphate" />
      <species boundaryCondition="false" compartment="default" constant="false" hasOnlySubstanceUnits="false" id="M_2pglyc_LPAREN_c_RPAREN_" name="2-Phosphoglycolate" />
      <species boundaryCondition="false" compartment="default" constant="false" hasOnlySubstanceUnits="false" id="M_34hpp_LPAREN_c_RPAREN_" name="3-(4-Hydroxyphenyl)pyruvate" />
      <species boundaryCondition="false" compartment="default" constant="false" hasOnlySubstanceUnits="false" id="M_36dahx_LPAREN_c_RPAREN_" name="(3S)-3,6-Diaminohexanoate" />
      <species boundaryCondition="false" compartment="default" constant="false" hasOnlySubstanceUnits="false" id="M_3c3hmp_LPAREN_c_RPAREN_" name="3-Carboxy-3-hydroxy-4-methylpentanoate" />
      <species boundaryCondition="false" compartment="default" constant="false" hasOnlySubstanceUnits="false" id="M_3dhq_LPAREN_c_RPAREN_" name="3-Dehydroquinate" />
      <species boundaryCondition="false" compartment="default" constant="false" hasOnlySubstanceUnits="false" id="M_3dhsk_LPAREN_c_RPAREN_" name="3-Dehydroshikimate" />
      <species boundaryCondition="false" compartment="default" constant="false" hasOnlySubstanceUnits="false" id="M_3hbycoa_LPAREN_c_RPAREN_" name="(S)-3-Hydroxybutyryl-CoA" />
      <species boundaryCondition="false" compartment="default" constant="false" hasOnlySubstanceUnits="false" id="M_3hdcoa_LPAREN_c_RPAREN_" name="(S)-3-Hydroxydecanoyl-CoA" />
      <species boundaryCondition="false" compartment="default" constant="false" hasOnlySubstanceUnits="false" id="M_3hddcoa_LPAREN_c_RPAREN_" name="(S)-3-Hydroxydodecanoyl-CoA" />
      <species boundaryCondition="false" compartment="default" constant="false" hasOnlySubstanceUnits="false" id="M_3hhcoa_LPAREN_c_RPAREN_" name="(S)-3-Hydroxyhexanoyl-CoA" />
      <species boundaryCondition="false" compartment="default" constant="false" hasOnlySubstanceUnits="false" id="M_3hhdcoa_LPAREN_c_RPAREN_" name="(S)-3-Hydroxyhexadecanoyl-CoA" />
      <species boundaryCondition="false" compartment="default" constant="false" hasOnlySubstanceUnits="false" id="M_3hmbcoa_LPAREN_c_RPAREN_" name="(S)-3-Hydroxy-2-methylbutyryl-CoA" />
      <species boundaryCondition="false" compartment="default" constant="false" hasOnlySubstanceUnits="false" id="M_3hmp_LPAREN_c_RPAREN_" name="3-Hydroxy-2-methylpropanoate" />
      <species boundaryCondition="false" compartment="default" constant="false" hasOnlySubstanceUnits="false" id="M_3hocoa_LPAREN_c_RPAREN_" name="(S)-3-Hydroxyoctanoyl-CoA" />
      <species boundaryCondition="false" compartment="default" constant="false" hasOnlySubstanceUnits="false" id="M_3htdACP_LPAREN_c_RPAREN_" name="(3R)-3-Hydroxytetradecanoyl-[acyl-carrier protein]" />
      <species boundaryCondition="false" compartment="default" constant="false" hasOnlySubstanceUnits="false" id="M_3htdcoa_LPAREN_c_RPAREN_" name="(S)-3-Hydroxytetradecanoyl-CoA" />
      <species boundaryCondition="false" compartment="default" constant="false" hasOnlySubstanceUnits="false" id="M_3ig3p_LPAREN_c_RPAREN_" name="C'-(3-Indolyl)-glycerol 3-phosphate" />
      <species boundaryCondition="false" compartment="default" constant="false" hasOnlySubstanceUnits="false" id="M_3mob_LPAREN_c_RPAREN_" name="3-Methyl-2-oxobutanoate" />
      <species boundaryCondition="false" compartment="default" constant="false" hasOnlySubstanceUnits="false" id="M_3mop_LPAREN_c_RPAREN_" name="(S)-3-Methyl-2-oxopentanoate" />
      <species boundaryCondition="false" compartment="default" constant="false" hasOnlySubstanceUnits="false" id="M_3odcoa_LPAREN_c_RPAREN_" name="3-Oxodecanoyl-CoA" />
      <species boundaryCondition="false" compartment="default" constant="false" hasOnlySubstanceUnits="false" id="M_3oddcoa_LPAREN_c_RPAREN_" name="3-Oxododecanoyl-CoA" />
      <species boundaryCondition="false" compartment="default" constant="false" hasOnlySubstanceUnits="false" id="M_3ohcoa_LPAREN_c_RPAREN_" name="3-Oxohexanoyl-CoA" />
      <species boundaryCondition="false" compartment="default" constant="false" hasOnlySubstanceUnits="false" id="M_3ohdcoa_LPAREN_c_RPAREN_" name="3-Oxohexadecanoyl-CoA" />
      <species boundaryCondition="false" compartment="default" constant="false" hasOnlySubstanceUnits="false" id="M_3oocoa_LPAREN_c_RPAREN_" name="3-Oxooctanoyl-CoA" />
      <species boundaryCondition="false" compartment="default" constant="false" hasOnlySubstanceUnits="false" id="M_3ophb_LPAREN_c_RPAREN_" name="3-Octaprenyl-4-hydroxybenzoate" />
      <species boundaryCondition="false" compartment="default" constant="false" hasOnlySubstanceUnits="false" id="M_3otdcoa_LPAREN_c_RPAREN_" name="3-Oxotetradecanoyl-CoA" />
      <species boundaryCondition="false" compartment="default" constant="false" hasOnlySubstanceUnits="false" id="M_3pg_LPAREN_c_RPAREN_" name="3-Phospho-D-glycerate" />
      <species boundaryCondition="false" compartment="default" constant="false" hasOnlySubstanceUnits="false" id="M_3php_LPAREN_c_RPAREN_" name="3-Phosphohydroxypyruvate" />
      <species boundaryCondition="false" compartment="default" constant="false" hasOnlySubstanceUnits="false" id="M_3psme_LPAREN_c_RPAREN_" name="5-O-(1-Carboxyvinyl)-3-phosphoshikimate" />
      <species boundaryCondition="false" compartment="default" constant="false" hasOnlySubstanceUnits="false" id="M_4abut_LPAREN_c_RPAREN_" name="4-Aminobutanoate" />
      <species boundaryCondition="false" compartment="default" constant="false" hasOnlySubstanceUnits="false" id="M_4abz_LPAREN_c_RPAREN_" name="4-Aminobenzoate" />
      <species boundaryCondition="false" compartment="default" constant="false" hasOnlySubstanceUnits="false" id="M_4adcho_LPAREN_c_RPAREN_" name="4-amino-4-deoxychorismate" />
      <species boundaryCondition="false" compartment="default" constant="false" hasOnlySubstanceUnits="false" id="M_4c2me_LPAREN_c_RPAREN_" name="4-(cytidine 5'-diphospho)-2-C-methyl-D-erythritol" />
      <species boundaryCondition="false" compartment="default" constant="false" hasOnlySubstanceUnits="false" id="M_4hba_LPAREN_c_RPAREN_" name="4-Hydroxy-benzyl alcohol" />
      <species boundaryCondition="false" compartment="default" constant="false" hasOnlySubstanceUnits="false" id="M_4hbz_LPAREN_c_RPAREN_" name="4-Hydroxybenzoate" />
      <species boundaryCondition="false" compartment="default" constant="false" hasOnlySubstanceUnits="false" id="M_4mop_LPAREN_c_RPAREN_" name="4-Methyl-2-oxopentanoate" />
      <species boundaryCondition="false" compartment="default" constant="false" hasOnlySubstanceUnits="false" id="M_4mpetz_LPAREN_c_RPAREN_" name="4-Methyl-5-(2-phosphoethyl)-thiazole" />
      <species boundaryCondition="false" compartment="default" constant="false" hasOnlySubstanceUnits="false" id="M_4mzym_LPAREN_c_RPAREN_" name="4alpha-Methylzymosterol" />
      <species boundaryCondition="false" compartment="default" constant="false" hasOnlySubstanceUnits="false" id="M_4mzym_int2_LPAREN_c_RPAREN_" name="4-Methylzymosterol intermediate 2" />
      <species boundaryCondition="false" compartment="default" constant="false" hasOnlySubstanceUnits="false" id="M_4pasp_LPAREN_c_RPAREN_" name="4-Phospho-L-aspartate" />
      <species boundaryCondition="false" compartment="default" constant="false" hasOnlySubstanceUnits="false" id="M_4ppan_LPAREN_c_RPAREN_" name="D-4'-Phosphopantothenate" />
      <species boundaryCondition="false" compartment="default" constant="false" hasOnlySubstanceUnits="false" id="M_4ppcys_LPAREN_c_RPAREN_" name="N-((R)-4-Phosphopantothenoyl)-L-cysteine" />
      <species boundaryCondition="false" compartment="default" constant="false" hasOnlySubstanceUnits="false" id="M_4r5au_LPAREN_c_RPAREN_" name="4-(1-D-Ribitylamino)-5-aminouracil" />
      <species boundaryCondition="false" compartment="default" constant="false" hasOnlySubstanceUnits="false" id="M_5aizc_LPAREN_c_RPAREN_" name="5-amino-1-(5-phospho-D-ribosyl)imidazole-4-carboxylate" />
      <species boundaryCondition="false" compartment="default" constant="false" hasOnlySubstanceUnits="false" id="M_5aop_LPAREN_c_RPAREN_" name="5-Amino-4-oxopentanoate" />
      <species boundaryCondition="false" compartment="default" constant="false" hasOnlySubstanceUnits="false" id="M_5aprbu_LPAREN_c_RPAREN_" name="5-Amino-6-(5'-phosphoribitylamino)uracil" />
      <species boundaryCondition="false" compartment="default" constant="false" hasOnlySubstanceUnits="false" id="M_5apru_LPAREN_c_RPAREN_" name="5-Amino-6-(5'-phosphoribosylamino)uracil" />
      <species boundaryCondition="false" compartment="default" constant="false" hasOnlySubstanceUnits="false" id="M_5caiz_LPAREN_c_RPAREN_" name="5-phosphoribosyl-5-carboxyaminoimidazole" />
      <species boundaryCondition="false" compartment="default" constant="false" hasOnlySubstanceUnits="false" id="M_5mcsn_LPAREN_c_RPAREN_" name="5-Methylcytosine" />
      <species boundaryCondition="false" compartment="default" constant="false" hasOnlySubstanceUnits="false" id="M_5mdr1p_LPAREN_c_RPAREN_" name="5-Methylthio-5-deoxy-D-ribose 1-phosphate" />
      <species boundaryCondition="false" compartment="default" constant="false" hasOnlySubstanceUnits="false" id="M_5mdru1p_LPAREN_c_RPAREN_" name="5-Methylthio-5-deoxy-D-ribulose 1-phosphate" />
      <species boundaryCondition="false" compartment="default" constant="false" hasOnlySubstanceUnits="false" id="M_5mta_LPAREN_c_RPAREN_" name="5-Methylthioadenosine" />
      <species boundaryCondition="false" compartment="default" constant="false" hasOnlySubstanceUnits="false" id="M_5mthf_LPAREN_c_RPAREN_" name="5-Methyltetrahydrofolate" />
      <species boundaryCondition="false" compartment="default" constant="false" hasOnlySubstanceUnits="false" id="M_5mthglu_LPAREN_c_RPAREN_" name="5-Methyltetrahydropteroyltri-L-glutamate" />
      <species boundaryCondition="false" compartment="default" constant="false" hasOnlySubstanceUnits="false" id="M_5mtr_LPAREN_c_RPAREN_" name="5-Methylthio-D-ribose" />
      <species boundaryCondition="false" compartment="default" constant="false" hasOnlySubstanceUnits="false" id="M_6ampenc_LPAREN_c_RPAREN_" name="6-Aminopenicillanate" />
      <species boundaryCondition="false" compartment="default" constant="false" hasOnlySubstanceUnits="false" id="M_6pgc_LPAREN_c_RPAREN_" name="6-Phospho-D-gluconate" />
      <species boundaryCondition="false" compartment="default" constant="false" hasOnlySubstanceUnits="false" id="M_6pgl_LPAREN_c_RPAREN_" name="6-phospho-D-glucono-1,5-lactone" />
      <species boundaryCondition="false" compartment="default" constant="false" hasOnlySubstanceUnits="false" id="M_8aonn_LPAREN_c_RPAREN_" name="8-Amino-7-oxononanoate" />
      <species boundaryCondition="false" compartment="default" constant="false" hasOnlySubstanceUnits="false" id="M_ACP_LPAREN_c_RPAREN_" name="acyl carrier protein" />
      <species boundaryCondition="false" compartment="default" constant="false" hasOnlySubstanceUnits="false" id="M_L__alagly_LPAREN_c_RPAREN_" name="L-alanylglycine" />
      <species boundaryCondition="false" compartment="default" constant="false" hasOnlySubstanceUnits="false" id="M_Lcyst_LPAREN_c_RPAREN_" name="L-Cysteate" />
      <species boundaryCondition="false" compartment="default" constant="false" hasOnlySubstanceUnits="false" id="M_aacoa_LPAREN_c_RPAREN_" name="Acetoacetyl-CoA" />
      <species boundaryCondition="false" compartment="default" constant="false" hasOnlySubstanceUnits="false" id="M_ac_LPAREN_c_RPAREN_" name="Acetate" />
      <species boundaryCondition="false" compartment="default" constant="false" hasOnlySubstanceUnits="false" id="M_acACP_LPAREN_c_RPAREN_" name="Acetyl-ACP" />
      <species boundaryCondition="false" compartment="default" constant="false" hasOnlySubstanceUnits="false" id="M_acald_LPAREN_c_RPAREN_" name="Acetaldehyde" />
      <species boundaryCondition="false" compartment="default" constant="false" hasOnlySubstanceUnits="false" id="M_acamoxm_LPAREN_c_RPAREN_" name="N-Acetyl-L-2-amino-6-oxopimelate" />
      <species boundaryCondition="false" compartment="default" constant="false" hasOnlySubstanceUnits="false" id="M_accoa_LPAREN_c_RPAREN_" name="Acetyl-CoA" />
      <species boundaryCondition="false" compartment="default" constant="false" hasOnlySubstanceUnits="false" id="M_acgam1p_LPAREN_c_RPAREN_" name="N-Acetyl-D-glucosamine 1-phosphate" />
      <species boundaryCondition="false" compartment="default" constant="false" hasOnlySubstanceUnits="false" id="M_acgam6p_LPAREN_c_RPAREN_" name="N-Acetyl-D-glucosamine 6-phosphate" />
      <species boundaryCondition="false" compartment="default" constant="false" hasOnlySubstanceUnits="false" id="M_acoa_LPAREN_c_RPAREN_" name="Acyl-CoA" />
      <species boundaryCondition="false" compartment="default" constant="false" hasOnlySubstanceUnits="false" id="M_acon__C_LPAREN_c_RPAREN_" name="cis-Aconitate" />
      <species boundaryCondition="false" compartment="default" constant="false" hasOnlySubstanceUnits="false" id="M_acorn_LPAREN_c_RPAREN_" name="N2-Acetyl-L-ornithine" />
      <species boundaryCondition="false" compartment="default" constant="false" hasOnlySubstanceUnits="false" id="M_actACP_LPAREN_c_RPAREN_" name="Acetoacetyl-ACP" />
      <species boundaryCondition="false" compartment="default" constant="false" hasOnlySubstanceUnits="false" id="M_actp_LPAREN_c_RPAREN_" name="Acetyl phosphate" />
      <species boundaryCondition="false" compartment="default" constant="false" hasOnlySubstanceUnits="false" id="M_ade_LPAREN_c_RPAREN_" name="Adenine" />
      <species boundaryCondition="false" compartment="default" constant="false" hasOnlySubstanceUnits="false" id="M_adn_LPAREN_c_RPAREN_" name="Adenosine" />
      <species boundaryCondition="false" compartment="default" constant="false" hasOnlySubstanceUnits="false" id="M_adp_LPAREN_c_RPAREN_" name="ADP" />
      <species boundaryCondition="false" compartment="default" constant="false" hasOnlySubstanceUnits="false" id="M_adpglc_LPAREN_c_RPAREN_" name="ADPglucose" />
      <species boundaryCondition="false" compartment="default" constant="false" hasOnlySubstanceUnits="false" id="M_adphep__D_COMMA_D_LPAREN_c_RPAREN_" name="ADP-D-glycero-D-manno-heptose" />
      <species boundaryCondition="false" compartment="default" constant="false" hasOnlySubstanceUnits="false" id="M_adphep__L_COMMA_D_LPAREN_c_RPAREN_" name="ADP-L-glycero-D-manno-heptose" />
      <species boundaryCondition="false" compartment="default" constant="false" hasOnlySubstanceUnits="false" id="M_agm_LPAREN_c_RPAREN_" name="Agmatine" />
      <species boundaryCondition="false" compartment="default" constant="false" hasOnlySubstanceUnits="false" id="M_ahcys_LPAREN_c_RPAREN_" name="S-Adenosyl-L-homocysteine" />
      <species boundaryCondition="false" compartment="default" constant="false" hasOnlySubstanceUnits="false" id="M_ahdt_LPAREN_c_RPAREN_" name="2-Amino-4-hydroxy-6-(erythro-1,2,3-trihydroxypropyl)dihydropteridine triphosphate" />
      <species boundaryCondition="false" compartment="default" constant="false" hasOnlySubstanceUnits="false" id="M_aicar_LPAREN_c_RPAREN_" name="5-Amino-1-(5-Phospho-D-ribosyl)imidazole-4-carboxamide" />
      <species boundaryCondition="false" compartment="default" constant="false" hasOnlySubstanceUnits="false" id="M_air_LPAREN_c_RPAREN_" name="5-amino-1-(5-phospho-D-ribosyl)imidazole" />
      <species boundaryCondition="false" compartment="default" constant="false" hasOnlySubstanceUnits="false" id="M_akg_LPAREN_c_RPAREN_" name="2-Oxoglutarate" />
      <species boundaryCondition="false" compartment="default" constant="false" hasOnlySubstanceUnits="false" id="M_ala__B_LPAREN_c_RPAREN_" name="beta-Alanine" />
      <species boundaryCondition="false" compartment="default" constant="false" hasOnlySubstanceUnits="false" id="M_ala__D_LPAREN_c_RPAREN_" name="D-Alanine" />
      <species boundaryCondition="false" compartment="default" constant="false" hasOnlySubstanceUnits="false" id="M_ala__L_LPAREN_c_RPAREN_" name="L-Alanine" />
      <species boundaryCondition="false" compartment="default" constant="false" hasOnlySubstanceUnits="false" id="M_ala__L__Thr__L_LPAREN_c_RPAREN_" name="ala-L-Thr-L" />
      <species boundaryCondition="false" compartment="default" constant="false" hasOnlySubstanceUnits="false" id="M_ala__L__asp__L_LPAREN_c_RPAREN_" name="ala-L-asp-L" />
      <species boundaryCondition="false" compartment="default" constant="false" hasOnlySubstanceUnits="false" id="M_ala__L__gln__L_LPAREN_c_RPAREN_" name="Ala-Gln" />
      <species boundaryCondition="false" compartment="default" constant="false" hasOnlySubstanceUnits="false" id="M_ala__L__glu__L_LPAREN_c_RPAREN_" name="ala-L-glu-L" />
      <species boundaryCondition="false" compartment="default" constant="false" hasOnlySubstanceUnits="false" id="M_ala__L__his__L_LPAREN_c_RPAREN_" name="Ala-His" />
      <species boundaryCondition="false" compartment="default" constant="false" hasOnlySubstanceUnits="false" id="M_ala__L__leu__L_LPAREN_c_RPAREN_" name="Ala-Leu" />
      <species boundaryCondition="false" compartment="default" constant="false" hasOnlySubstanceUnits="false" id="M_alaala_LPAREN_c_RPAREN_" name="D-Alanyl-D-alanine" />
      <species boundaryCondition="false" compartment="default" constant="false" hasOnlySubstanceUnits="false" id="M_alac__S_LPAREN_c_RPAREN_" name="(S)-2-Acetolactate" />
      <species boundaryCondition="false" compartment="default" constant="false" hasOnlySubstanceUnits="false" id="M_alatrna_LPAREN_c_RPAREN_" name="L-Alanyl-tRNA(Ala)" />
      <species boundaryCondition="false" compartment="default" constant="false" hasOnlySubstanceUnits="false" id="M_alpro_LPAREN_c_RPAREN_" name="S-Aminomethyldihydrolipoylprotein" />
      <species boundaryCondition="false" compartment="default" constant="false" hasOnlySubstanceUnits="false" id="M_amet_LPAREN_c_RPAREN_" name="S-Adenosyl-L-methionine" />
      <species boundaryCondition="false" compartment="default" constant="false" hasOnlySubstanceUnits="false" id="M_ametam_LPAREN_c_RPAREN_" name="S-Adenosylmethioninamine" />
      <species boundaryCondition="false" compartment="default" constant="false" hasOnlySubstanceUnits="false" id="M_amob_LPAREN_c_RPAREN_" name="S-Adenosyl-4-methylthio-2-oxobutanoate" />
      <species boundaryCondition="false" compartment="default" constant="false" hasOnlySubstanceUnits="false" id="M_amp_LPAREN_c_RPAREN_" name="AMP" />
      <species boundaryCondition="false" compartment="default" constant="false" hasOnlySubstanceUnits="false" id="M_anth_LPAREN_c_RPAREN_" name="Anthranilate" />
      <species boundaryCondition="false" compartment="default" constant="false" hasOnlySubstanceUnits="false" id="M_ap4a_LPAREN_c_RPAREN_" name="P1,P4-Bis(5'-adenosyl) tetraphosphate" />
      <species boundaryCondition="false" compartment="default" constant="false" hasOnlySubstanceUnits="false" id="M_ap5a_LPAREN_c_RPAREN_" name="P1,P5-Bis(5'-adenosyl) pentaphosphate" />
      <species boundaryCondition="false" compartment="default" constant="false" hasOnlySubstanceUnits="false" id="M_aps_LPAREN_c_RPAREN_" name="Adenosine 5'-phosphosulfate" />
      <species boundaryCondition="false" compartment="default" constant="false" hasOnlySubstanceUnits="false" id="M_ara4n__L_LPAREN_c_RPAREN_" name="4-amino-4-deoxy-L-arabinose" />
      <species boundaryCondition="false" compartment="default" constant="false" hasOnlySubstanceUnits="false" id="M_ara4n__lipa_LPAREN_c_RPAREN_" name="L-ara4N modified KDO2 Lipid A" />
      <species boundaryCondition="false" compartment="default" constant="false" hasOnlySubstanceUnits="false" id="M_ara5p_LPAREN_c_RPAREN_" name="D-Arabinose 5-phosphate" />
      <species boundaryCondition="false" compartment="default" constant="false" hasOnlySubstanceUnits="false" id="M_arg__L_LPAREN_c_RPAREN_" name="L-Arginine" />
      <species boundaryCondition="false" compartment="default" constant="false" hasOnlySubstanceUnits="false" id="M_argtrna_LPAREN_c_RPAREN_" name="L-Arginyl-tRNA(Arg)" />
      <species boundaryCondition="false" compartment="default" constant="false" hasOnlySubstanceUnits="false" id="M_asn__L_LPAREN_c_RPAREN_" name="L-Asparagine" />
      <species boundaryCondition="false" compartment="default" constant="false" hasOnlySubstanceUnits="false" id="M_asntrna_LPAREN_c_RPAREN_" name="L-Asparaginyl-tRNA(Asn)" />
      <species boundaryCondition="false" compartment="default" constant="false" hasOnlySubstanceUnits="false" id="M_asp__L_LPAREN_c_RPAREN_" name="L-Aspartate" />
      <species boundaryCondition="false" compartment="default" constant="false" hasOnlySubstanceUnits="false" id="M_aspsa_LPAREN_c_RPAREN_" name="L-Aspartate 4-semialdehyde" />
      <species boundaryCondition="false" compartment="default" constant="false" hasOnlySubstanceUnits="false" id="M_asptrna_LPAREN_c_RPAREN_" name="L-Aspartyl-tRNA(Asp)" />
      <species boundaryCondition="false" compartment="default" constant="false" hasOnlySubstanceUnits="false" id="M_atp_LPAREN_c_RPAREN_" name="ATP" />
      <species boundaryCondition="false" compartment="default" constant="false" hasOnlySubstanceUnits="false" id="M_bilea_LPAREN_c_RPAREN_" name="Bile acid" />
      <species boundaryCondition="false" compartment="default" constant="false" hasOnlySubstanceUnits="false" id="M_biotccp_LPAREN_c_RPAREN_" name="Biotin-carboxyl-carrier protein" />
      <species boundaryCondition="false" compartment="default" constant="false" hasOnlySubstanceUnits="false" id="M_btcoa_LPAREN_c_RPAREN_" name="Butanoyl-CoA" />
      <species boundaryCondition="false" compartment="default" constant="false" hasOnlySubstanceUnits="false" id="M_btn_LPAREN_c_RPAREN_" name="Biotin" />
      <species boundaryCondition="false" compartment="default" constant="false" hasOnlySubstanceUnits="false" id="M_buts_LPAREN_c_RPAREN_" name="butanesulfonate" />
      <species boundaryCondition="false" compartment="default" constant="false" hasOnlySubstanceUnits="false" id="M_cbasp_LPAREN_c_RPAREN_" name="N-Carbamoyl-L-aspartate" />
      <species boundaryCondition="false" compartment="default" constant="false" hasOnlySubstanceUnits="false" id="M_cbl1_LPAREN_c_RPAREN_" name="Cob(I)alamin" />
      <species boundaryCondition="false" compartment="default" constant="false" hasOnlySubstanceUnits="false" id="M_cbp_LPAREN_c_RPAREN_" name="Carbamoyl phosphate" />
      <species boundaryCondition="false" compartment="default" constant="false" hasOnlySubstanceUnits="false" id="M_cbtnccp_LPAREN_c_RPAREN_" name="Carboxybiotin-carboxyl-carrier protein" />
      <species boundaryCondition="false" compartment="default" constant="false" hasOnlySubstanceUnits="false" id="M_cdp_LPAREN_c_RPAREN_" name="CDP" />
      <species boundaryCondition="false" compartment="default" constant="false" hasOnlySubstanceUnits="false" id="M_cdpdag_LPAREN_c_RPAREN_" name="CDPdiacylglycerol" />
      <species boundaryCondition="false" compartment="default" constant="false" hasOnlySubstanceUnits="false" id="M_cdpdag_EC_LPAREN_c_RPAREN_" name="CDPdiacylglycerol (E coli)" />
      <species boundaryCondition="false" compartment="default" constant="false" hasOnlySubstanceUnits="false" id="M_cdpea_LPAREN_c_RPAREN_" name="CDPethanolamine" />
      <species boundaryCondition="false" compartment="default" constant="false" hasOnlySubstanceUnits="false" id="M_cer1_24_LPAREN_c_RPAREN_" name="Ceramide-1 (Sphinganine:n-C24:0)" />
      <species boundaryCondition="false" compartment="default" constant="false" hasOnlySubstanceUnits="false" id="M_cer1_26_LPAREN_c_RPAREN_" name="Ceramide-1 (Sphinganine:n-C26:0)" />
      <species boundaryCondition="false" compartment="default" constant="false" hasOnlySubstanceUnits="false" id="M_cer2'_24_LPAREN_c_RPAREN_" name="Ceramide-2' (Sphinganine:n-C24:0OH)" />
      <species boundaryCondition="false" compartment="default" constant="false" hasOnlySubstanceUnits="false" id="M_cer2'_26_LPAREN_c_RPAREN_" name="Ceramide-2' (Sphinganine:n-C26:0OH)" />
      <species boundaryCondition="false" compartment="default" constant="false" hasOnlySubstanceUnits="false" id="M_cer2_24_LPAREN_c_RPAREN_" name="Ceramide-2 (Phytosphingosine:n-C24:0)" />
      <species boundaryCondition="false" compartment="default" constant="false" hasOnlySubstanceUnits="false" id="M_cer2_26_LPAREN_c_RPAREN_" name="Ceramide-2 (Phytosphingosine:n-C26:0)" />
      <species boundaryCondition="false" compartment="default" constant="false" hasOnlySubstanceUnits="false" id="M_cer3_24_LPAREN_c_RPAREN_" name="Ceramide-3 (Phytosphingosine:n-C24:0OH)" />
      <species boundaryCondition="false" compartment="default" constant="false" hasOnlySubstanceUnits="false" id="M_cer3_26_LPAREN_c_RPAREN_" name="Ceramide-3 (Phytosphingosine:n-C26:0OH)" />
      <species boundaryCondition="false" compartment="default" constant="false" hasOnlySubstanceUnits="false" id="M_cgly_LPAREN_c_RPAREN_" name="Cys-Gly" />
      <species boundaryCondition="false" compartment="default" constant="false" hasOnlySubstanceUnits="false" id="M_chol_LPAREN_c_RPAREN_" name="Choline" />
      <species boundaryCondition="false" compartment="default" constant="false" hasOnlySubstanceUnits="false" id="M_cholp_LPAREN_c_RPAREN_" name="Choline phosphate" />
      <species boundaryCondition="false" compartment="default" constant="false" hasOnlySubstanceUnits="false" id="M_chor_LPAREN_c_RPAREN_" name="Chorismate" />
      <species boundaryCondition="false" compartment="default" constant="false" hasOnlySubstanceUnits="false" id="M_cit_LPAREN_c_RPAREN_" name="Citrate" />
      <species boundaryCondition="false" compartment="default" constant="false" hasOnlySubstanceUnits="false" id="M_citr__L_LPAREN_c_RPAREN_" name="L-Citrulline" />
      <species boundaryCondition="false" compartment="default" constant="false" hasOnlySubstanceUnits="false" id="M_ckdo_LPAREN_c_RPAREN_" name="CMP-3-deoxy-D-manno-octulosonate" />
      <species boundaryCondition="false" compartment="default" constant="false" hasOnlySubstanceUnits="false" id="M_cl_LPAREN_c_RPAREN_" name="Chloride" />
      <species boundaryCondition="false" compartment="default" constant="false" hasOnlySubstanceUnits="false" id="M_clpn_EC_LPAREN_c_RPAREN_" name="Cardiolipin (Ecoli)" />
      <species boundaryCondition="false" compartment="default" constant="false" hasOnlySubstanceUnits="false" id="M_cmp_LPAREN_c_RPAREN_" name="CMP" />
      <species boundaryCondition="false" compartment="default" constant="false" hasOnlySubstanceUnits="false" id="M_co2_LPAREN_c_RPAREN_" name="CO2" />
      <species boundaryCondition="false" compartment="default" constant="false" hasOnlySubstanceUnits="false" id="M_coa_LPAREN_c_RPAREN_" name="Coenzyme A" />
      <species boundaryCondition="false" compartment="default" constant="false" hasOnlySubstanceUnits="false" id="M_cpppg3_LPAREN_c_RPAREN_" name="Coproporphyrinogen III" />
      <species boundaryCondition="false" compartment="default" constant="false" hasOnlySubstanceUnits="false" id="M_ctp_LPAREN_c_RPAREN_" name="CTP" />
      <species boundaryCondition="false" compartment="default" constant="false" hasOnlySubstanceUnits="false" id="M_cyan_LPAREN_c_RPAREN_" name="cyanide" />
      <species boundaryCondition="false" compartment="default" constant="false" hasOnlySubstanceUnits="false" id="M_cys__D_LPAREN_c_RPAREN_" name="D-Cysteine" />
      <species boundaryCondition="false" compartment="default" constant="false" hasOnlySubstanceUnits="false" id="M_cys__L_LPAREN_c_RPAREN_" name="L-Cysteine" />
      <species boundaryCondition="false" compartment="default" constant="false" hasOnlySubstanceUnits="false" id="M_cysth__L_LPAREN_c_RPAREN_" name="L-Cystathionine" />
      <species boundaryCondition="false" compartment="default" constant="false" hasOnlySubstanceUnits="false" id="M_cystrna_LPAREN_c_RPAREN_" name="L-Cysteinyl-tRNA(Cys)" />
      <species boundaryCondition="false" compartment="default" constant="false" hasOnlySubstanceUnits="false" id="M_cytd_LPAREN_c_RPAREN_" name="Cytidine" />
      <species boundaryCondition="false" compartment="default" constant="false" hasOnlySubstanceUnits="false" id="M_dad__2_LPAREN_c_RPAREN_" name="Deoxyadenosine" />
      <species boundaryCondition="false" compartment="default" constant="false" hasOnlySubstanceUnits="false" id="M_dad__5_LPAREN_c_RPAREN_" name="5'-Deoxyadenosine" />
      <species boundaryCondition="false" compartment="default" constant="false" hasOnlySubstanceUnits="false" id="M_dadp_LPAREN_c_RPAREN_" name="dADP" />
      <species boundaryCondition="false" compartment="default" constant="false" hasOnlySubstanceUnits="false" id="M_damp_LPAREN_c_RPAREN_" name="dAMP" />
      <species boundaryCondition="false" compartment="default" constant="false" hasOnlySubstanceUnits="false" id="M_dann_LPAREN_c_RPAREN_" name="7,8-Diaminononanoate" />
      <species boundaryCondition="false" compartment="default" constant="false" hasOnlySubstanceUnits="false" id="M_datp_LPAREN_c_RPAREN_" name="dATP" />
      <species boundaryCondition="false" compartment="default" constant="false" hasOnlySubstanceUnits="false" id="M_db4p_LPAREN_c_RPAREN_" name="3,4-dihydroxy-2-butanone 4-phosphate" />
      <species boundaryCondition="false" compartment="default" constant="false" hasOnlySubstanceUnits="false" id="M_dcamp_LPAREN_c_RPAREN_" name="N6-(1,2-Dicarboxyethyl)-AMP" />
      <species boundaryCondition="false" compartment="default" constant="false" hasOnlySubstanceUnits="false" id="M_dccoa_LPAREN_c_RPAREN_" name="Decanoyl-CoA" />
      <species boundaryCondition="false" compartment="default" constant="false" hasOnlySubstanceUnits="false" id="M_dcdp_LPAREN_c_RPAREN_" name="dCDP" />
      <species boundaryCondition="false" compartment="default" constant="false" hasOnlySubstanceUnits="false" id="M_dcmp_LPAREN_c_RPAREN_" name="dCMP" />
      <species boundaryCondition="false" compartment="default" constant="false" hasOnlySubstanceUnits="false" id="M_dctp_LPAREN_c_RPAREN_" name="dCTP" />
      <species boundaryCondition="false" compartment="default" constant="false" hasOnlySubstanceUnits="false" id="M_dcyt_LPAREN_c_RPAREN_" name="Deoxycytidine" />
      <species boundaryCondition="false" compartment="default" constant="false" hasOnlySubstanceUnits="false" id="M_ddcaACP_LPAREN_c_RPAREN_" name="Dodecanoyl-ACP (n-C12:0ACP)" />
      <species boundaryCondition="false" compartment="default" constant="false" hasOnlySubstanceUnits="false" id="M_ddcoa_LPAREN_c_RPAREN_" name="Dodecanoyl-CoA (n-C12:0CoA)" />
      <species boundaryCondition="false" compartment="default" constant="false" hasOnlySubstanceUnits="false" id="M_dgdp_LPAREN_c_RPAREN_" name="dGDP" />
      <species boundaryCondition="false" compartment="default" constant="false" hasOnlySubstanceUnits="false" id="M_dgmp_LPAREN_c_RPAREN_" name="dGMP" />
      <species boundaryCondition="false" compartment="default" constant="false" hasOnlySubstanceUnits="false" id="M_dgsn_LPAREN_c_RPAREN_" name="Deoxyguanosine" />
      <species boundaryCondition="false" compartment="default" constant="false" hasOnlySubstanceUnits="false" id="M_dgtp_LPAREN_c_RPAREN_" name="dGTP" />
      <species boundaryCondition="false" compartment="default" constant="false" hasOnlySubstanceUnits="false" id="M_dha_LPAREN_c_RPAREN_" name="Dihydroxyacetone" />
      <species boundaryCondition="false" compartment="default" constant="false" hasOnlySubstanceUnits="false" id="M_dhap_LPAREN_c_RPAREN_" name="Dihydroxyacetone phosphate" />
      <species boundaryCondition="false" compartment="default" constant="false" hasOnlySubstanceUnits="false" id="M_dhf_LPAREN_c_RPAREN_" name="7,8-Dihydrofolate" />
      <species boundaryCondition="false" compartment="default" constant="false" hasOnlySubstanceUnits="false" id="M_dhlpro_LPAREN_c_RPAREN_" name="Dihydrolipolprotein" />
      <species boundaryCondition="false" compartment="default" constant="false" hasOnlySubstanceUnits="false" id="M_dhnpt_LPAREN_c_RPAREN_" name="2-Amino-4-hydroxy-6-(D-erythro-1,2,3-trihydroxypropyl)-7,8-dihydropteridine" />
      <species boundaryCondition="false" compartment="default" constant="false" hasOnlySubstanceUnits="false" id="M_dhor__S_LPAREN_c_RPAREN_" name="(S)-Dihydroorotate" />
      <species boundaryCondition="false" compartment="default" constant="false" hasOnlySubstanceUnits="false" id="M_dhpmp_LPAREN_c_RPAREN_" name="Dihydroneopterin monophosphate" />
      <species boundaryCondition="false" compartment="default" constant="false" hasOnlySubstanceUnits="false" id="M_dhpt_LPAREN_c_RPAREN_" name="Dihydropteroate" />
      <species boundaryCondition="false" compartment="default" constant="false" hasOnlySubstanceUnits="false" id="M_dimp_LPAREN_c_RPAREN_" name="dIMP" />
      <species boundaryCondition="false" compartment="default" constant="false" hasOnlySubstanceUnits="false" id="M_din_LPAREN_c_RPAREN_" name="Deoxyinosine" />
      <species boundaryCondition="false" compartment="default" constant="false" hasOnlySubstanceUnits="false" id="M_ditp_LPAREN_c_RPAREN_" name="dITP" />
      <species boundaryCondition="false" compartment="default" constant="false" hasOnlySubstanceUnits="false" id="M_dkmpp_LPAREN_c_RPAREN_" name="2,3-diketo5-methylthio-1-phosphopentane" />
      <species boundaryCondition="false" compartment="default" constant="false" hasOnlySubstanceUnits="false" id="M_dmlz_LPAREN_c_RPAREN_" name="6,7-Dimethyl-8-(1-D-ribityl)lumazine" />
      <species boundaryCondition="false" compartment="default" constant="false" hasOnlySubstanceUnits="false" id="M_dmpp_LPAREN_c_RPAREN_" name="Dimethylallyl diphosphate" />
      <species boundaryCondition="false" compartment="default" constant="false" hasOnlySubstanceUnits="false" id="M_dnad_LPAREN_c_RPAREN_" name="Deamino-NAD+" />
      <species boundaryCondition="false" compartment="default" constant="false" hasOnlySubstanceUnits="false" id="M_dpcoa_LPAREN_c_RPAREN_" name="Dephospho-CoA" />
      <species boundaryCondition="false" compartment="default" constant="false" hasOnlySubstanceUnits="false" id="M_dtbt_LPAREN_c_RPAREN_" name="Dethiobiotin" />
      <species boundaryCondition="false" compartment="default" constant="false" hasOnlySubstanceUnits="false" id="M_dtdp_LPAREN_c_RPAREN_" name="dTDP" />
      <species boundaryCondition="false" compartment="default" constant="false" hasOnlySubstanceUnits="false" id="M_dtdpddg_LPAREN_c_RPAREN_" name="dTDP-4-dehydro-6-deoxy-D-glucose" />
      <species boundaryCondition="false" compartment="default" constant="false" hasOnlySubstanceUnits="false" id="M_dtdpglc_LPAREN_c_RPAREN_" name="dTDPglucose" />
      <species boundaryCondition="false" compartment="default" constant="false" hasOnlySubstanceUnits="false" id="M_dtmp_LPAREN_c_RPAREN_" name="dTMP" />
      <species boundaryCondition="false" compartment="default" constant="false" hasOnlySubstanceUnits="false" id="M_dttp_LPAREN_c_RPAREN_" name="dTTP" />
      <species boundaryCondition="false" compartment="default" constant="false" hasOnlySubstanceUnits="false" id="M_dudp_LPAREN_c_RPAREN_" name="dUDP" />
      <species boundaryCondition="false" compartment="default" constant="false" hasOnlySubstanceUnits="false" id="M_dump_LPAREN_c_RPAREN_" name="dUMP" />
      <species boundaryCondition="false" compartment="default" constant="false" hasOnlySubstanceUnits="false" id="M_duri_LPAREN_c_RPAREN_" name="Deoxyuridine" />
      <species boundaryCondition="false" compartment="default" constant="false" hasOnlySubstanceUnits="false" id="M_dutp_LPAREN_c_RPAREN_" name="dUTP" />
      <species boundaryCondition="false" compartment="default" constant="false" hasOnlySubstanceUnits="false" id="M_dxyl5p_LPAREN_c_RPAREN_" name="1-deoxy-D-xylulose 5-phosphate" />
      <species boundaryCondition="false" compartment="default" constant="false" hasOnlySubstanceUnits="false" id="M_e4p_LPAREN_c_RPAREN_" name="D-Erythrose 4-phosphate" />
      <species boundaryCondition="false" compartment="default" constant="false" hasOnlySubstanceUnits="false" id="M_etha_LPAREN_c_RPAREN_" name="Ethanolamine" />
      <species boundaryCondition="false" compartment="default" constant="false" hasOnlySubstanceUnits="false" id="M_eths_LPAREN_c_RPAREN_" name="ethanesulfonate" />
      <species boundaryCondition="false" compartment="default" constant="false" hasOnlySubstanceUnits="false" id="M_etoh_LPAREN_c_RPAREN_" name="Ethanol" />
      <species boundaryCondition="false" compartment="default" constant="false" hasOnlySubstanceUnits="false" id="M_f1p_LPAREN_c_RPAREN_" name="D-Fructose 1-phosphate" />
      <species boundaryCondition="false" compartment="default" constant="false" hasOnlySubstanceUnits="false" id="M_f6p_LPAREN_c_RPAREN_" name="D-Fructose 6-phosphate" />
      <species boundaryCondition="false" compartment="default" constant="false" hasOnlySubstanceUnits="false" id="M_fad_LPAREN_c_RPAREN_" name="FAD" />
      <species boundaryCondition="false" compartment="default" constant="false" hasOnlySubstanceUnits="false" id="M_fadh2_LPAREN_c_RPAREN_" name="FADH2" />
      <species boundaryCondition="false" compartment="default" constant="false" hasOnlySubstanceUnits="false" id="M_fdp_LPAREN_c_RPAREN_" name="D-Fructose 1,6-bisphosphate" />
      <species boundaryCondition="false" compartment="default" constant="false" hasOnlySubstanceUnits="false" id="M_fdxo__4_COLON_2_LPAREN_c_RPAREN_" name="ferrodoxin (oxidized form 4:2)" />
      <species boundaryCondition="false" compartment="default" constant="false" hasOnlySubstanceUnits="false" id="M_fdxr__4_COLON_2_LPAREN_c_RPAREN_" name="ferrodoxin (reduced form 4:2)" />
      <species boundaryCondition="false" compartment="default" constant="false" hasOnlySubstanceUnits="false" id="M_fe2_LPAREN_c_RPAREN_" name="Fe2+" />
      <species boundaryCondition="false" compartment="default" constant="false" hasOnlySubstanceUnits="false" id="M_fgam_LPAREN_c_RPAREN_" name="N2-Formyl-N1-(5-phospho-D-ribosyl)glycinamide" />
      <species boundaryCondition="false" compartment="default" constant="false" hasOnlySubstanceUnits="false" id="M_ficytcc_LPAREN_c_RPAREN_" name="Ferricytochrome c" />
      <species boundaryCondition="false" compartment="default" constant="false" hasOnlySubstanceUnits="false" id="M_fmet_LPAREN_c_RPAREN_" name="N-Formyl-L-methionine" />
      <species boundaryCondition="false" compartment="default" constant="false" hasOnlySubstanceUnits="false" id="M_fmettrna_LPAREN_c_RPAREN_" name="N-Formylmethionyl-tRNA" />
      <species boundaryCondition="false" compartment="default" constant="false" hasOnlySubstanceUnits="false" id="M_fmn_LPAREN_c_RPAREN_" name="flavin mononucleotide" />
      <species boundaryCondition="false" compartment="default" constant="false" hasOnlySubstanceUnits="false" id="M_focytcc_LPAREN_c_RPAREN_" name="Ferrocytochrome c" />
      <species boundaryCondition="false" compartment="default" constant="false" hasOnlySubstanceUnits="false" id="M_fol_LPAREN_c_RPAREN_" name="Folate" />
      <species boundaryCondition="false" compartment="default" constant="false" hasOnlySubstanceUnits="false" id="M_for_LPAREN_c_RPAREN_" name="Formate" />
      <species boundaryCondition="false" compartment="default" constant="false" hasOnlySubstanceUnits="false" id="M_fpram_LPAREN_c_RPAREN_" name="2-(Formamido)-N1-(5-phospho-D-ribosyl)acetamidine" />
      <species boundaryCondition="false" compartment="default" constant="false" hasOnlySubstanceUnits="false" id="M_fprica_LPAREN_c_RPAREN_" name="5-Formamido-1-(5-phospho-D-ribosyl)imidazole-4-carboxamide" />
      <species boundaryCondition="false" compartment="default" constant="false" hasOnlySubstanceUnits="false" id="M_frdp_LPAREN_c_RPAREN_" name="Farnesyl diphosphate" />
      <species boundaryCondition="false" compartment="default" constant="false" hasOnlySubstanceUnits="false" id="M_fru_LPAREN_c_RPAREN_" name="D-Fructose" />
      <species boundaryCondition="false" compartment="default" constant="false" hasOnlySubstanceUnits="false" id="M_fuc__L_LPAREN_c_RPAREN_" name="L-Fucose" />
      <species boundaryCondition="false" compartment="default" constant="false" hasOnlySubstanceUnits="false" id="M_fum_LPAREN_c_RPAREN_" name="Fumarate" />
      <species boundaryCondition="false" compartment="default" constant="false" hasOnlySubstanceUnits="false" id="M_g1p_LPAREN_c_RPAREN_" name="D-Glucose 1-phosphate" />
      <species boundaryCondition="false" compartment="default" constant="false" hasOnlySubstanceUnits="false" id="M_g3p_LPAREN_c_RPAREN_" name="Glyceraldehyde 3-phosphate" />
      <species boundaryCondition="false" compartment="default" constant="false" hasOnlySubstanceUnits="false" id="M_g3pc_LPAREN_c_RPAREN_" name="sn-Glycero-3-phosphocholine" />
      <species boundaryCondition="false" compartment="default" constant="false" hasOnlySubstanceUnits="false" id="M_g3pe_LPAREN_c_RPAREN_" name="sn-Glycero-3-phosphoethanolamine" />
      <species boundaryCondition="false" compartment="default" constant="false" hasOnlySubstanceUnits="false" id="M_g3pg_LPAREN_c_RPAREN_" name="Glycerophosphoglycerol" />
      <species boundaryCondition="false" compartment="default" constant="false" hasOnlySubstanceUnits="false" id="M_g6p_LPAREN_c_RPAREN_" name="D-Glucose 6-phosphate" />
      <species boundaryCondition="false" compartment="default" constant="false" hasOnlySubstanceUnits="false" id="M_gal_LPAREN_c_RPAREN_" name="D-Galactose" />
      <species boundaryCondition="false" compartment="default" constant="false" hasOnlySubstanceUnits="false" id="M_gal1p_LPAREN_c_RPAREN_" name="alpha-D-Galactose 1-phosphate" />
      <species boundaryCondition="false" compartment="default" constant="false" hasOnlySubstanceUnits="false" id="M_galctr__D_LPAREN_c_RPAREN_" name="D-Galactarate" />
      <species boundaryCondition="false" compartment="default" constant="false" hasOnlySubstanceUnits="false" id="M_gam1p_LPAREN_c_RPAREN_" name="D-Glucosamine 1-phosphate" />
      <species boundaryCondition="false" compartment="default" constant="false" hasOnlySubstanceUnits="false" id="M_gam6p_LPAREN_c_RPAREN_" name="D-Glucosamine 6-phosphate" />
      <species boundaryCondition="false" compartment="default" constant="false" hasOnlySubstanceUnits="false" id="M_gar_LPAREN_c_RPAREN_" name="N1-(5-Phospho-D-ribosyl)glycinamide" />
      <species boundaryCondition="false" compartment="default" constant="false" hasOnlySubstanceUnits="false" id="M_gcald_LPAREN_c_RPAREN_" name="Glycolaldehyde" />
      <species boundaryCondition="false" compartment="default" constant="false" hasOnlySubstanceUnits="false" id="M_gdp_LPAREN_c_RPAREN_" name="GDP" />
      <species boundaryCondition="false" compartment="default" constant="false" hasOnlySubstanceUnits="false" id="M_gdpman_LPAREN_c_RPAREN_" name="GDP-D-mannose" />
      <species boundaryCondition="false" compartment="default" constant="false" hasOnlySubstanceUnits="false" id="M_gdptp_LPAREN_c_RPAREN_" name="Guanosine 3'-diphosphate 5'-triphosphate" />
      <species boundaryCondition="false" compartment="default" constant="false" hasOnlySubstanceUnits="false" id="M_glc__D_LPAREN_c_RPAREN_" name="D-Glucose" />
      <species boundaryCondition="false" compartment="default" constant="false" hasOnlySubstanceUnits="false" id="M_glcr_LPAREN_c_RPAREN_" name="D-Glucarate" />
      <species boundaryCondition="false" compartment="default" constant="false" hasOnlySubstanceUnits="false" id="M_gln__L_LPAREN_c_RPAREN_" name="L-Glutamine" />
      <species boundaryCondition="false" compartment="default" constant="false" hasOnlySubstanceUnits="false" id="M_glntrna_LPAREN_c_RPAREN_" name="L-Glutaminyl-tRNA(Gln)" />
      <species boundaryCondition="false" compartment="default" constant="false" hasOnlySubstanceUnits="false" id="M_glu__D_LPAREN_c_RPAREN_" name="D-Glutamate" />
      <species boundaryCondition="false" compartment="default" constant="false" hasOnlySubstanceUnits="false" id="M_glu__L_LPAREN_c_RPAREN_" name="L-Glutamate" />
      <species boundaryCondition="false" compartment="default" constant="false" hasOnlySubstanceUnits="false" id="M_glu1sa_LPAREN_c_RPAREN_" name="L-Glutamate 1-semialdehyde" />
      <species boundaryCondition="false" compartment="default" constant="false" hasOnlySubstanceUnits="false" id="M_glucys_LPAREN_c_RPAREN_" name="gamma-L-Glutamyl-L-cysteine" />
      <species boundaryCondition="false" compartment="default" constant="false" hasOnlySubstanceUnits="false" id="M_glutrna_LPAREN_c_RPAREN_" name="L-Glutamyl-tRNA(Glu)" />
      <species boundaryCondition="false" compartment="default" constant="false" hasOnlySubstanceUnits="false" id="M_glx_LPAREN_c_RPAREN_" name="Glyoxylate" />
      <species boundaryCondition="false" compartment="default" constant="false" hasOnlySubstanceUnits="false" id="M_gly_LPAREN_c_RPAREN_" name="Glycine" />
      <species boundaryCondition="false" compartment="default" constant="false" hasOnlySubstanceUnits="false" id="M_gly__asn__L_LPAREN_c_RPAREN_" name="gly-asn-L" />
      <species boundaryCondition="false" compartment="default" constant="false" hasOnlySubstanceUnits="false" id="M_gly__asp__L_LPAREN_c_RPAREN_" name="gly-asp-L" />
      <species boundaryCondition="false" compartment="default" constant="false" hasOnlySubstanceUnits="false" id="M_gly__gln__L_LPAREN_c_RPAREN_" name="Gly-Gln" />
      <species boundaryCondition="false" compartment="default" constant="false" hasOnlySubstanceUnits="false" id="M_gly__glu__L_LPAREN_c_RPAREN_" name="gly-glu-L" />
      <species boundaryCondition="false" compartment="default" constant="false" hasOnlySubstanceUnits="false" id="M_gly__met__L_LPAREN_c_RPAREN_" name="Gly-Met" />
      <species boundaryCondition="false" compartment="default" constant="false" hasOnlySubstanceUnits="false" id="M_gly__pro__L_LPAREN_c_RPAREN_" name="gly-pro-L" />
      <species boundaryCondition="false" compartment="default" constant="false" hasOnlySubstanceUnits="false" id="M_glyald_LPAREN_c_RPAREN_" name="D-Glyceraldehyde" />
      <species boundaryCondition="false" compartment="default" constant="false" hasOnlySubstanceUnits="false" id="M_glyb_LPAREN_c_RPAREN_" name="Glycine betaine" />
      <species boundaryCondition="false" compartment="default" constant="false" hasOnlySubstanceUnits="false" id="M_glyc_LPAREN_c_RPAREN_" name="Glycerol" />
      <species boundaryCondition="false" compartment="default" constant="false" hasOnlySubstanceUnits="false" id="M_glyc__R_LPAREN_c_RPAREN_" name="(R)-Glycerate" />
      <species boundaryCondition="false" compartment="default" constant="false" hasOnlySubstanceUnits="false" id="M_glyc3p_LPAREN_c_RPAREN_" name="sn-Glycerol 3-phosphate" />
      <species boundaryCondition="false" compartment="default" constant="false" hasOnlySubstanceUnits="false" id="M_glyclt_LPAREN_c_RPAREN_" name="Glycolate" />
      <species boundaryCondition="false" compartment="default" constant="false" hasOnlySubstanceUnits="false" id="M_glycogen_LPAREN_c_RPAREN_" name="glycogen" />
      <species boundaryCondition="false" compartment="default" constant="false" hasOnlySubstanceUnits="false" id="M_glytrna_LPAREN_c_RPAREN_" name="Glycyl-tRNA(Gly)" />
      <species boundaryCondition="false" compartment="default" constant="false" hasOnlySubstanceUnits="false" id="M_gmh17bp_LPAREN_c_RPAREN_" name="D-Glycero-D-manno-heptose 1,7-bisphosphate" />
      <species boundaryCondition="false" compartment="default" constant="false" hasOnlySubstanceUnits="false" id="M_gmh1p_LPAREN_c_RPAREN_" name="D-Glycero-D-manno-heptose 1-phosphate" />
      <species boundaryCondition="false" compartment="default" constant="false" hasOnlySubstanceUnits="false" id="M_gmh7p_LPAREN_c_RPAREN_" name="D-Glycero-D-manno-heptose 7-phosphate" />
      <species boundaryCondition="false" compartment="default" constant="false" hasOnlySubstanceUnits="false" id="M_gmp_LPAREN_c_RPAREN_" name="GMP" />
      <species boundaryCondition="false" compartment="default" constant="false" hasOnlySubstanceUnits="false" id="M_gp4g_LPAREN_c_RPAREN_" name="P1,P4-Bis(5'-guanosyl) tetraphosphate" />
      <species boundaryCondition="false" compartment="default" constant="false" hasOnlySubstanceUnits="false" id="M_grdp_LPAREN_c_RPAREN_" name="Geranyl diphosphate" />
      <species boundaryCondition="false" compartment="default" constant="false" hasOnlySubstanceUnits="false" id="M_gsn_LPAREN_c_RPAREN_" name="Guanosine" />
      <species boundaryCondition="false" compartment="default" constant="false" hasOnlySubstanceUnits="false" id="M_gthox_LPAREN_c_RPAREN_" name="Oxidized glutathione" />
      <species boundaryCondition="false" compartment="default" constant="false" hasOnlySubstanceUnits="false" id="M_gthrd_LPAREN_c_RPAREN_" name="Reduced glutathione" />
      <species boundaryCondition="false" compartment="default" constant="false" hasOnlySubstanceUnits="false" id="M_gtp_LPAREN_c_RPAREN_" name="GTP" />
      <species boundaryCondition="false" compartment="default" constant="false" hasOnlySubstanceUnits="false" id="M_gua_LPAREN_c_RPAREN_" name="Guanine" />
      <species boundaryCondition="false" compartment="default" constant="false" hasOnlySubstanceUnits="false" id="M_h_LPAREN_c_RPAREN_" name="H+" />
      <species boundaryCondition="false" compartment="default" constant="false" hasOnlySubstanceUnits="false" id="M_h2mb4p_LPAREN_c_RPAREN_" name="1-hydroxy-2-methyl-2-(E)-butenyl 4-diphosphate" />
      <species boundaryCondition="false" compartment="default" constant="false" hasOnlySubstanceUnits="false" id="M_h2o_LPAREN_c_RPAREN_" name="H2O" />
      <species boundaryCondition="false" compartment="default" constant="false" hasOnlySubstanceUnits="false" id="M_h2o2_LPAREN_c_RPAREN_" name="Hydrogen peroxide" />
      <species boundaryCondition="false" compartment="default" constant="false" hasOnlySubstanceUnits="false" id="M_h2s_LPAREN_c_RPAREN_" name="Hydrogen sulfide" />
      <species boundaryCondition="false" compartment="default" constant="false" hasOnlySubstanceUnits="false" id="M_hco3_LPAREN_c_RPAREN_" name="Bicarbonate" />
      <species boundaryCondition="false" compartment="default" constant="false" hasOnlySubstanceUnits="false" id="M_hcys__L_LPAREN_c_RPAREN_" name="L-Homocysteine" />
      <species boundaryCondition="false" compartment="default" constant="false" hasOnlySubstanceUnits="false" id="M_hdca_LPAREN_c_RPAREN_" name="hexadecanoate (n-C16:0)" />
      <species boundaryCondition="false" compartment="default" constant="false" hasOnlySubstanceUnits="false" id="M_hdcea_LPAREN_c_RPAREN_" name="hexadecenoate (n-C16:1)" />
      <species boundaryCondition="false" compartment="default" constant="false" hasOnlySubstanceUnits="false" id="M_hdcoa_LPAREN_c_RPAREN_" name="Hexadecenoyl-CoA (n-C16:1CoA)" />
      <species boundaryCondition="false" compartment="default" constant="false" hasOnlySubstanceUnits="false" id="M_hdeACP_LPAREN_c_RPAREN_" name="Hexadecenoyl-ACP (n-C16:1ACP)" />
      <species boundaryCondition="false" compartment="default" constant="false" hasOnlySubstanceUnits="false" id="M_hexs_LPAREN_c_RPAREN_" name="hexanesulfonate" />
      <species boundaryCondition="false" compartment="default" constant="false" hasOnlySubstanceUnits="false" id="M_his__L_LPAREN_c_RPAREN_" name="L-Histidine" />
      <species boundaryCondition="false" compartment="default" constant="false" hasOnlySubstanceUnits="false" id="M_hista_LPAREN_c_RPAREN_" name="Histamine" />
      <species boundaryCondition="false" compartment="default" constant="false" hasOnlySubstanceUnits="false" id="M_histrna_LPAREN_c_RPAREN_" name="L-Histidyl-tRNA(His)" />
      <species boundaryCondition="false" compartment="default" constant="false" hasOnlySubstanceUnits="false" id="M_hmbil_LPAREN_c_RPAREN_" name="Hydroxymethylbilane" />
      <species boundaryCondition="false" compartment="default" constant="false" hasOnlySubstanceUnits="false" id="M_hom__L_LPAREN_c_RPAREN_" name="L-Homoserine" />
      <species boundaryCondition="false" compartment="default" constant="false" hasOnlySubstanceUnits="false" id="M_hxan_LPAREN_c_RPAREN_" name="Hypoxanthine" />
      <species boundaryCondition="false" compartment="default" constant="false" hasOnlySubstanceUnits="false" id="M_hxcoa_LPAREN_c_RPAREN_" name="Hexanoyl-CoA" />
      <species boundaryCondition="false" compartment="default" constant="false" hasOnlySubstanceUnits="false" id="M_iasp_LPAREN_c_RPAREN_" name="Iminoaspartate" />
      <species boundaryCondition="false" compartment="default" constant="false" hasOnlySubstanceUnits="false" id="M_icit_LPAREN_c_RPAREN_" name="Isocitrate" />
      <species boundaryCondition="false" compartment="default" constant="false" hasOnlySubstanceUnits="false" id="M_idp_LPAREN_c_RPAREN_" name="IDP" />
      <species boundaryCondition="false" compartment="default" constant="false" hasOnlySubstanceUnits="false" id="M_ile__L_LPAREN_c_RPAREN_" name="L-Isoleucine" />
      <species boundaryCondition="false" compartment="default" constant="false" hasOnlySubstanceUnits="false" id="M_iletrna_LPAREN_c_RPAREN_" name="L-Isoleucyl-tRNA(Ile)" />
      <species boundaryCondition="false" compartment="default" constant="false" hasOnlySubstanceUnits="false" id="M_imp_LPAREN_c_RPAREN_" name="IMP" />
      <species boundaryCondition="false" compartment="default" constant="false" hasOnlySubstanceUnits="false" id="M_indole_LPAREN_c_RPAREN_" name="Indole" />
      <species boundaryCondition="false" compartment="default" constant="false" hasOnlySubstanceUnits="false" id="M_inost_LPAREN_c_RPAREN_" name="myo-Inositol" />
      <species boundaryCondition="false" compartment="default" constant="false" hasOnlySubstanceUnits="false" id="M_ins_LPAREN_c_RPAREN_" name="Inosine" />
      <species boundaryCondition="false" compartment="default" constant="false" hasOnlySubstanceUnits="false" id="M_ipdp_LPAREN_c_RPAREN_" name="Isopentenyl diphosphate" />
      <species boundaryCondition="false" compartment="default" constant="false" hasOnlySubstanceUnits="false" id="M_istnt_LPAREN_c_RPAREN_" name="Isethionate" />
      <species boundaryCondition="false" compartment="default" constant="false" hasOnlySubstanceUnits="false" id="M_itp_LPAREN_c_RPAREN_" name="ITP" />
      <species boundaryCondition="false" compartment="default" constant="false" hasOnlySubstanceUnits="false" id="M_k_LPAREN_c_RPAREN_" name="K+" />
      <species boundaryCondition="false" compartment="default" constant="false" hasOnlySubstanceUnits="false" id="M_kdo_LPAREN_c_RPAREN_" name="3-Deoxy-D-manno-2-octulosonate" />
      <species boundaryCondition="false" compartment="default" constant="false" hasOnlySubstanceUnits="false" id="M_kdo2lipid4_LPAREN_c_RPAREN_" name="KDO(2)-lipid IV(A)" />
      <species boundaryCondition="false" compartment="default" constant="false" hasOnlySubstanceUnits="false" id="M_kdo2lipid4L_LPAREN_c_RPAREN_" name="KDO(2)-lipid IV(A) with laurate" />
      <species boundaryCondition="false" compartment="default" constant="false" hasOnlySubstanceUnits="false" id="M_kdo2lipid4p_LPAREN_c_RPAREN_" name="KDO(2)-lipid IV(A) with palmitoleoyl" />
      <species boundaryCondition="false" compartment="default" constant="false" hasOnlySubstanceUnits="false" id="M_kdo8p_LPAREN_c_RPAREN_" name="3-Deoxy-D-manno-octulosonate 8-phosphate" />
      <species boundaryCondition="false" compartment="default" constant="false" hasOnlySubstanceUnits="false" id="M_kdolipid4_LPAREN_c_RPAREN_" name="KDO-lipid IV(A)" />
      <species boundaryCondition="false" compartment="default" constant="false" hasOnlySubstanceUnits="false" id="M_lac__D_LPAREN_c_RPAREN_" name="D-Lactate" />
      <species boundaryCondition="false" compartment="default" constant="false" hasOnlySubstanceUnits="false" id="M_leu__L_LPAREN_c_RPAREN_" name="L-Leucine" />
      <species boundaryCondition="false" compartment="default" constant="false" hasOnlySubstanceUnits="false" id="M_leutrna_LPAREN_c_RPAREN_" name="L-Leucyl-tRNA(Leu)" />
      <species boundaryCondition="false" compartment="default" constant="false" hasOnlySubstanceUnits="false" id="M_lgt__S_LPAREN_c_RPAREN_" name="(R)-S-Lactoylglutathione" />
      <species boundaryCondition="false" compartment="default" constant="false" hasOnlySubstanceUnits="false" id="M_lipa_LPAREN_c_RPAREN_" name="KDO(2)-lipid (A)" />
      <species boundaryCondition="false" compartment="default" constant="false" hasOnlySubstanceUnits="false" id="M_lipidA_LPAREN_c_RPAREN_" name="2,3-Bis(3-hydroxytetradecanoyl)-D-glucosaminyl-1,6-beta-D-2,3-bis(3-hydroxytetradecanoyl)-beta-D-glucosaminyl 1-phosphate" />
      <species boundaryCondition="false" compartment="default" constant="false" hasOnlySubstanceUnits="false" id="M_lipidAds_LPAREN_c_RPAREN_" name="Lipid A Disaccharide" />
      <species boundaryCondition="false" compartment="default" constant="false" hasOnlySubstanceUnits="false" id="M_lipidX_LPAREN_c_RPAREN_" name="2,3-Bis(3-hydroxytetradecanoyl)-beta-D-glucosaminyl 1-phosphate" />
      <species boundaryCondition="false" compartment="default" constant="false" hasOnlySubstanceUnits="false" id="M_lpro_LPAREN_c_RPAREN_" name="Lipoylprotein" />
      <species boundaryCondition="false" compartment="default" constant="false" hasOnlySubstanceUnits="false" id="M_lps_EC_LPAREN_c_RPAREN_" name="lipopolysaccharide (Ecoli)" />
      <species boundaryCondition="false" compartment="default" constant="false" hasOnlySubstanceUnits="false" id="M_lys__L_LPAREN_c_RPAREN_" name="L-Lysine" />
      <species boundaryCondition="false" compartment="default" constant="false" hasOnlySubstanceUnits="false" id="M_lystrna_LPAREN_c_RPAREN_" name="L-Lysine-tRNA (Lys)" />
      <species boundaryCondition="false" compartment="default" constant="false" hasOnlySubstanceUnits="false" id="M_mal__L_LPAREN_c_RPAREN_" name="L-Malate" />
      <species boundaryCondition="false" compartment="default" constant="false" hasOnlySubstanceUnits="false" id="M_malACP_LPAREN_c_RPAREN_" name="Malonyl-[acyl-carrier protein]" />
      <species boundaryCondition="false" compartment="default" constant="false" hasOnlySubstanceUnits="false" id="M_malcoa_LPAREN_c_RPAREN_" name="Malonyl-CoA" />
      <species boundaryCondition="false" compartment="default" constant="false" hasOnlySubstanceUnits="false" id="M_man_LPAREN_c_RPAREN_" name="D-Mannose" />
      <species boundaryCondition="false" compartment="default" constant="false" hasOnlySubstanceUnits="false" id="M_man1p_LPAREN_c_RPAREN_" name="D-Mannose 1-phosphate" />
      <species boundaryCondition="false" compartment="default" constant="false" hasOnlySubstanceUnits="false" id="M_man6p_LPAREN_c_RPAREN_" name="D-Mannose 6-phosphate" />
      <species boundaryCondition="false" compartment="default" constant="false" hasOnlySubstanceUnits="false" id="M_mannan_LPAREN_c_RPAREN_" name="Mannan" />
      <species boundaryCondition="false" compartment="default" constant="false" hasOnlySubstanceUnits="false" id="M_mannan_LPAREN_n_PLUS_1_RPAREN__LPAREN_c_RPAREN_" name="mannan(n+1)" />
      <species boundaryCondition="false" compartment="default" constant="false" hasOnlySubstanceUnits="false" id="M_met__D_LPAREN_c_RPAREN_" name="D-Methionine" />
      <species boundaryCondition="false" compartment="default" constant="false" hasOnlySubstanceUnits="false" id="M_met__L_LPAREN_c_RPAREN_" name="L-Methionine" />
      <species boundaryCondition="false" compartment="default" constant="false" hasOnlySubstanceUnits="false" id="M_met__L__ala__L_LPAREN_c_RPAREN_" name="met-L-ala-L" />
      <species boundaryCondition="false" compartment="default" constant="false" hasOnlySubstanceUnits="false" id="M_methf_LPAREN_c_RPAREN_" name="5,10-Methenyltetrahydrofolate" />
      <species boundaryCondition="false" compartment="default" constant="false" hasOnlySubstanceUnits="false" id="M_metox_LPAREN_c_RPAREN_" name="L-Methionine S-oxide" />
      <species boundaryCondition="false" compartment="default" constant="false" hasOnlySubstanceUnits="false" id="M_metox__R_LPAREN_c_RPAREN_" name="L-methionine R-oxide" />
      <species boundaryCondition="false" compartment="default" constant="false" hasOnlySubstanceUnits="false" id="M_mettrna_LPAREN_c_RPAREN_" name="L-Methionyl-tRNA (Met)" />
      <species boundaryCondition="false" compartment="default" constant="false" hasOnlySubstanceUnits="false" id="M_mi1p__D_LPAREN_c_RPAREN_" name="1D-myo-Inositol 1-phosphate" />
      <species boundaryCondition="false" compartment="default" constant="false" hasOnlySubstanceUnits="false" id="M_mlthf_LPAREN_c_RPAREN_" name="5,10-Methylenetetrahydrofolate" />
      <species boundaryCondition="false" compartment="default" constant="false" hasOnlySubstanceUnits="false" id="M_mmalsa_LPAREN_c_RPAREN_" name="(S)-Methylmalonate semialdehyde" />
      <species boundaryCondition="false" compartment="default" constant="false" hasOnlySubstanceUnits="false" id="M_mops_LPAREN_c_RPAREN_" name="MOPS" />
      <species boundaryCondition="false" compartment="default" constant="false" hasOnlySubstanceUnits="false" id="M_mql7_LPAREN_c_RPAREN_" name="Menaquinol 7" />
      <species boundaryCondition="false" compartment="default" constant="false" hasOnlySubstanceUnits="false" id="M_mql8_LPAREN_c_RPAREN_" name="Menaquinol 8" />
      <species boundaryCondition="false" compartment="default" constant="false" hasOnlySubstanceUnits="false" id="M_mqn7_LPAREN_c_RPAREN_" name="Menaquinone 7" />
      <species boundaryCondition="false" compartment="default" constant="false" hasOnlySubstanceUnits="false" id="M_mqn8_LPAREN_c_RPAREN_" name="Menaquinone 8" />
      <species boundaryCondition="false" compartment="default" constant="false" hasOnlySubstanceUnits="false" id="M_mso3_LPAREN_c_RPAREN_" name="Methanesulfonate" />
      <species boundaryCondition="false" compartment="default" constant="false" hasOnlySubstanceUnits="false" id="M_myrsACP_LPAREN_c_RPAREN_" name="Myristoyl-ACP (n-C14:0ACP)" />
      <species boundaryCondition="false" compartment="default" constant="false" hasOnlySubstanceUnits="false" id="M_na1_LPAREN_c_RPAREN_" name="Sodium" />
      <species boundaryCondition="false" compartment="default" constant="false" hasOnlySubstanceUnits="false" id="M_nad_LPAREN_c_RPAREN_" name="Nicotinamide adenine dinucleotide" />
      <species boundaryCondition="false" compartment="default" constant="false" hasOnlySubstanceUnits="false" id="M_nadh_LPAREN_c_RPAREN_" name="Nicotinamide adenine dinucleotide - reduced" />
      <species boundaryCondition="false" compartment="default" constant="false" hasOnlySubstanceUnits="false" id="M_nadp_LPAREN_c_RPAREN_" name="Nicotinamide adenine dinucleotide phosphate" />
      <species boundaryCondition="false" compartment="default" constant="false" hasOnlySubstanceUnits="false" id="M_nadph_LPAREN_c_RPAREN_" name="Nicotinamide adenine dinucleotide phosphate - reduced" />
      <species boundaryCondition="false" compartment="default" constant="false" hasOnlySubstanceUnits="false" id="M_ncam_LPAREN_c_RPAREN_" name="Nicotinamide" />
      <species boundaryCondition="false" compartment="default" constant="false" hasOnlySubstanceUnits="false" id="M_nebari_LPAREN_c_RPAREN_" name="Nebularine" />
      <species boundaryCondition="false" compartment="default" constant="false" hasOnlySubstanceUnits="false" id="M_nh3_LPAREN_c_RPAREN_" name="Ammonia" />
      <species boundaryCondition="false" compartment="default" constant="false" hasOnlySubstanceUnits="false" id="M_nh4_LPAREN_c_RPAREN_" name="Ammonium" />
      <species boundaryCondition="false" compartment="default" constant="false" hasOnlySubstanceUnits="false" id="M_ni2_LPAREN_c_RPAREN_" name="Ni2+" />
      <species boundaryCondition="false" compartment="default" constant="false" hasOnlySubstanceUnits="false" id="M_nicrnt_LPAREN_c_RPAREN_" name="Nicotinate D-ribonucleotide" />
      <species boundaryCondition="false" compartment="default" constant="false" hasOnlySubstanceUnits="false" id="M_nmn_LPAREN_c_RPAREN_" name="NMN" />
      <species boundaryCondition="false" compartment="default" constant="false" hasOnlySubstanceUnits="false" id="M_no2_LPAREN_c_RPAREN_" name="Nitrite" />
      <species boundaryCondition="false" compartment="default" constant="false" hasOnlySubstanceUnits="false" id="M_no3_LPAREN_c_RPAREN_" name="Nitrate" />
      <species boundaryCondition="false" compartment="default" constant="false" hasOnlySubstanceUnits="false" id="M_o2_LPAREN_c_RPAREN_" name="O2" />
      <species boundaryCondition="false" compartment="default" constant="false" hasOnlySubstanceUnits="false" id="M_o2___LPAREN_c_RPAREN_" name="Superoxide" />
      <species boundaryCondition="false" compartment="default" constant="false" hasOnlySubstanceUnits="false" id="M_oaa_LPAREN_c_RPAREN_" name="Oxaloacetate" />
      <species boundaryCondition="false" compartment="default" constant="false" hasOnlySubstanceUnits="false" id="M_occoa_LPAREN_c_RPAREN_" name="Octanoyl-CoA" />
      <species boundaryCondition="false" compartment="default" constant="false" hasOnlySubstanceUnits="false" id="M_ocdca_LPAREN_c_RPAREN_" name="octadecanoate (n-C18:0)" />
      <species boundaryCondition="false" compartment="default" constant="false" hasOnlySubstanceUnits="false" id="M_ocdcea_LPAREN_c_RPAREN_" name="octadecenoate (n-C18:1)" />
      <species boundaryCondition="false" compartment="default" constant="false" hasOnlySubstanceUnits="false" id="M_octdp_LPAREN_c_RPAREN_" name="all-trans-Octaprenyl diphosphate" />
      <species boundaryCondition="false" compartment="default" constant="false" hasOnlySubstanceUnits="false" id="M_octeACP_LPAREN_c_RPAREN_" name="Octadecenoyl-ACP (n-C18:1ACP)" />
      <species boundaryCondition="false" compartment="default" constant="false" hasOnlySubstanceUnits="false" id="M_odecoa_LPAREN_c_RPAREN_" name="Octadecenoyl-CoA (n-C18:1CoA)" />
      <species boundaryCondition="false" compartment="default" constant="false" hasOnlySubstanceUnits="false" id="M_orn__L_LPAREN_c_RPAREN_" name="L-Ornithine" />
      <species boundaryCondition="false" compartment="default" constant="false" hasOnlySubstanceUnits="false" id="M_orot_LPAREN_c_RPAREN_" name="Orotate" />
      <species boundaryCondition="false" compartment="default" constant="false" hasOnlySubstanceUnits="false" id="M_orot5p_LPAREN_c_RPAREN_" name="Orotidine 5'-phosphate" />
      <species boundaryCondition="false" compartment="default" constant="false" hasOnlySubstanceUnits="false" id="M_pa_EC_LPAREN_c_RPAREN_" name="phosphatidate  (E.coli)" />
      <species boundaryCondition="false" compartment="default" constant="false" hasOnlySubstanceUnits="false" id="M_palmACP_LPAREN_c_RPAREN_" name="Palmitoyl-ACP (n-C16:0ACP)" />
      <species boundaryCondition="false" compartment="default" constant="false" hasOnlySubstanceUnits="false" id="M_pamglyc_LPAREN_c_RPAREN_" name="Palmitoylglycerone phosphate" />
      <species boundaryCondition="false" compartment="default" constant="false" hasOnlySubstanceUnits="false" id="M_pan4p_LPAREN_c_RPAREN_" name="Pantetheine 4'-phosphate" />
      <species boundaryCondition="false" compartment="default" constant="false" hasOnlySubstanceUnits="false" id="M_pant__R_LPAREN_c_RPAREN_" name="(R)-Pantoate" />
      <species boundaryCondition="false" compartment="default" constant="false" hasOnlySubstanceUnits="false" id="M_pap_LPAREN_c_RPAREN_" name="Adenosine 3',5'-bisphosphate" />
      <species boundaryCondition="false" compartment="default" constant="false" hasOnlySubstanceUnits="false" id="M_paps_LPAREN_c_RPAREN_" name="3'-Phosphoadenylyl sulfate" />
      <species boundaryCondition="false" compartment="default" constant="false" hasOnlySubstanceUnits="false" id="M_pe_EC_LPAREN_c_RPAREN_" name="Phosphatidylethanolamine (ecoli)" />
      <species boundaryCondition="false" compartment="default" constant="false" hasOnlySubstanceUnits="false" id="M_pencil_LPAREN_c_RPAREN_" name="Penicillin" />
      <species boundaryCondition="false" compartment="default" constant="false" hasOnlySubstanceUnits="false" id="M_pencilca_LPAREN_c_RPAREN_" name="Penicilloic acid" />
      <species boundaryCondition="false" compartment="default" constant="false" hasOnlySubstanceUnits="false" id="M_pep_LPAREN_c_RPAREN_" name="Phosphoenolpyruvate" />
      <species boundaryCondition="false" compartment="default" constant="false" hasOnlySubstanceUnits="false" id="M_peptido_EC_LPAREN_c_RPAREN_" name="Peptidoglycan subunit of E.coli" />
      <species boundaryCondition="false" compartment="default" constant="false" hasOnlySubstanceUnits="false" id="M_pg_EC_LPAREN_c_RPAREN_" name="Phospatidylglycerol (Ecoli)" />
      <species boundaryCondition="false" compartment="default" constant="false" hasOnlySubstanceUnits="false" id="M_pgly3p_LPAREN_c_RPAREN_" name="1-Palmitoylglycerol 3-phosphate" />
      <species boundaryCondition="false" compartment="default" constant="false" hasOnlySubstanceUnits="false" id="M_pgp_EC_LPAREN_c_RPAREN_" name="Phosphatidylglycerophosphate (Ecoli)" />
      <species boundaryCondition="false" compartment="default" constant="false" hasOnlySubstanceUnits="false" id="M_phe__L_LPAREN_c_RPAREN_" name="L-Phenylalanine" />
      <species boundaryCondition="false" compartment="default" constant="false" hasOnlySubstanceUnits="false" id="M_pheme_LPAREN_c_RPAREN_" name="Protoheme" />
      <species boundaryCondition="false" compartment="default" constant="false" hasOnlySubstanceUnits="false" id="M_phetrna_LPAREN_c_RPAREN_" name="L-Phenylalanyl-tRNA(Phe)" />
      <species boundaryCondition="false" compartment="default" constant="false" hasOnlySubstanceUnits="false" id="M_phom_LPAREN_c_RPAREN_" name="O-Phospho-L-homoserine" />
      <species boundaryCondition="false" compartment="default" constant="false" hasOnlySubstanceUnits="false" id="M_phpyr_LPAREN_c_RPAREN_" name="Phenylpyruvate" />
      <species boundaryCondition="false" compartment="default" constant="false" hasOnlySubstanceUnits="false" id="M_pi_LPAREN_c_RPAREN_" name="Phosphate" />
      <species boundaryCondition="false" compartment="default" constant="false" hasOnlySubstanceUnits="false" id="M_pmcoa_LPAREN_c_RPAREN_" name="Pimeloyl-CoA" />
      <species boundaryCondition="false" compartment="default" constant="false" hasOnlySubstanceUnits="false" id="M_pmtcoa_LPAREN_c_RPAREN_" name="Palmitoyl-CoA (n-C16:0CoA)" />
      <species boundaryCondition="false" compartment="default" constant="false" hasOnlySubstanceUnits="false" id="M_pnto__R_LPAREN_c_RPAREN_" name="(R)-Pantothenate" />
      <species boundaryCondition="false" compartment="default" constant="false" hasOnlySubstanceUnits="false" id="M_polypi_LPAREN_c_RPAREN_" name="Polyphosphate" />
      <species boundaryCondition="false" compartment="default" constant="false" hasOnlySubstanceUnits="false" id="M_ppap_LPAREN_c_RPAREN_" name="Propanoyl phosphate" />
      <species boundaryCondition="false" compartment="default" constant="false" hasOnlySubstanceUnits="false" id="M_ppbng_LPAREN_c_RPAREN_" name="Porphobilinogen" />
      <species boundaryCondition="false" compartment="default" constant="false" hasOnlySubstanceUnits="false" id="M_ppcoa_LPAREN_c_RPAREN_" name="Propanoyl-CoA" />
      <species boundaryCondition="false" compartment="default" constant="false" hasOnlySubstanceUnits="false" id="M_pphn_LPAREN_c_RPAREN_" name="Prephenate" />
      <species boundaryCondition="false" compartment="default" constant="false" hasOnlySubstanceUnits="false" id="M_ppi_LPAREN_c_RPAREN_" name="Diphosphate" />
      <species boundaryCondition="false" compartment="default" constant="false" hasOnlySubstanceUnits="false" id="M_ppp9_LPAREN_c_RPAREN_" name="Protoporphyrin" />
      <species boundaryCondition="false" compartment="default" constant="false" hasOnlySubstanceUnits="false" id="M_pppg9_LPAREN_c_RPAREN_" name="Protoporphyrinogen IX" />
      <species boundaryCondition="false" compartment="default" constant="false" hasOnlySubstanceUnits="false" id="M_pppi_LPAREN_c_RPAREN_" name="Inorganic triphosphate" />
      <species boundaryCondition="false" compartment="default" constant="false" hasOnlySubstanceUnits="false" id="M_pram_LPAREN_c_RPAREN_" name="5-Phospho-beta-D-ribosylamine" />
      <species boundaryCondition="false" compartment="default" constant="false" hasOnlySubstanceUnits="false" id="M_pran_LPAREN_c_RPAREN_" name="N-(5-Phospho-D-ribosyl)anthranilate" />
      <species boundaryCondition="false" compartment="default" constant="false" hasOnlySubstanceUnits="false" id="M_pro__L_LPAREN_c_RPAREN_" name="L-Proline" />
      <species boundaryCondition="false" compartment="default" constant="false" hasOnlySubstanceUnits="false" id="M_protein_Eco_LPAREN_c_RPAREN_" name="Protein, Escherichia coli" />
      <species boundaryCondition="false" compartment="default" constant="false" hasOnlySubstanceUnits="false" id="M_protrna_LPAREN_c_RPAREN_" name="L-Prolyl-tRNA(Pro)" />
      <species boundaryCondition="false" compartment="default" constant="false" hasOnlySubstanceUnits="false" id="M_prpp_LPAREN_c_RPAREN_" name="5-Phospho-alpha-D-ribose 1-diphosphate" />
      <species boundaryCondition="false" compartment="default" constant="false" hasOnlySubstanceUnits="false" id="M_ps_LPAREN_c_RPAREN_" name="Phosphatidylserine" />
      <species boundaryCondition="false" compartment="default" constant="false" hasOnlySubstanceUnits="false" id="M_ps_EC_LPAREN_c_RPAREN_" name="phosphatidylserine (Ecoli)" />
      <species boundaryCondition="false" compartment="default" constant="false" hasOnlySubstanceUnits="false" id="M_psd5p_LPAREN_c_RPAREN_" name="Pseudouridine 5'-phosphate" />
      <species boundaryCondition="false" compartment="default" constant="false" hasOnlySubstanceUnits="false" id="M_pser__L_LPAREN_c_RPAREN_" name="O-Phospho-L-serine" />
      <species boundaryCondition="false" compartment="default" constant="false" hasOnlySubstanceUnits="false" id="M_ptrc_LPAREN_c_RPAREN_" name="Putrescine" />
      <species boundaryCondition="false" compartment="default" constant="false" hasOnlySubstanceUnits="false" id="M_pur_LPAREN_c_RPAREN_" name="Puromycin" />
      <species boundaryCondition="false" compartment="default" constant="false" hasOnlySubstanceUnits="false" id="M_purine_LPAREN_c_RPAREN_" name="Purine" />
      <species boundaryCondition="false" compartment="default" constant="false" hasOnlySubstanceUnits="false" id="M_pyr_LPAREN_c_RPAREN_" name="Pyruvate" />
      <species boundaryCondition="false" compartment="default" constant="false" hasOnlySubstanceUnits="false" id="M_quln_LPAREN_c_RPAREN_" name="Quinolinate" />
      <species boundaryCondition="false" compartment="default" constant="false" hasOnlySubstanceUnits="false" id="M_r1p_LPAREN_c_RPAREN_" name="alpha-D-Ribose 1-phosphate" />
      <species boundaryCondition="false" compartment="default" constant="false" hasOnlySubstanceUnits="false" id="M_r5p_LPAREN_c_RPAREN_" name="alpha-D-Ribose 5-phosphate" />
      <species boundaryCondition="false" compartment="default" constant="false" hasOnlySubstanceUnits="false" id="M_rhcys_LPAREN_c_RPAREN_" name="S-Ribosyl-L-homocysteine" />
      <species boundaryCondition="false" compartment="default" constant="false" hasOnlySubstanceUnits="false" id="M_rib__D_LPAREN_c_RPAREN_" name="D-Ribose" />
      <species boundaryCondition="false" compartment="default" constant="false" hasOnlySubstanceUnits="false" id="M_ribflv_LPAREN_c_RPAREN_" name="Riboflavin" />
      <species boundaryCondition="false" compartment="default" constant="false" hasOnlySubstanceUnits="false" id="M_ribflvRD_LPAREN_c_RPAREN_" name="Reduced riboflavin" />
      <species boundaryCondition="false" compartment="default" constant="false" hasOnlySubstanceUnits="false" id="M_rnam_LPAREN_c_RPAREN_" name="N-Ribosylnicotinamide" />
      <species boundaryCondition="false" compartment="default" constant="false" hasOnlySubstanceUnits="false" id="M_ru5p__D_LPAREN_c_RPAREN_" name="D-Ribulose 5-phosphate" />
      <species boundaryCondition="false" compartment="default" constant="false" hasOnlySubstanceUnits="false" id="M_s_LPAREN_c_RPAREN_" name="Sulfur" />
      <species boundaryCondition="false" compartment="default" constant="false" hasOnlySubstanceUnits="false" id="M_s7p_LPAREN_c_RPAREN_" name="Sedoheptulose 7-phosphate" />
      <species boundaryCondition="false" compartment="default" constant="false" hasOnlySubstanceUnits="false" id="M_sbzcoa_LPAREN_c_RPAREN_" name="O-Succinylbenzoyl-CoA" />
      <species boundaryCondition="false" compartment="default" constant="false" hasOnlySubstanceUnits="false" id="M_ser__L_LPAREN_c_RPAREN_" name="L-Serine" />
      <species boundaryCondition="false" compartment="default" constant="false" hasOnlySubstanceUnits="false" id="M_sertrna_LPAREN_c_RPAREN_" name="L-Seryl-tRNA(Ser)" />
      <species boundaryCondition="false" compartment="default" constant="false" hasOnlySubstanceUnits="false" id="M_skm_LPAREN_c_RPAREN_" name="Shikimate" />
      <species boundaryCondition="false" compartment="default" constant="false" hasOnlySubstanceUnits="false" id="M_skm5p_LPAREN_c_RPAREN_" name="Shikimate 5-phosphate" />
      <species boundaryCondition="false" compartment="default" constant="false" hasOnlySubstanceUnits="false" id="M_sl26da_LPAREN_c_RPAREN_" name="N-Succinyl-LL-2,6-diaminoheptanedioate" />
      <species boundaryCondition="false" compartment="default" constant="false" hasOnlySubstanceUnits="false" id="M_sl2a6o_LPAREN_c_RPAREN_" name="N-Succinyl-2-L-amino-6-oxoheptanedioate" />
      <species boundaryCondition="false" compartment="default" constant="false" hasOnlySubstanceUnits="false" id="M_so3_LPAREN_c_RPAREN_" name="Sulfite" />
      <species boundaryCondition="false" compartment="default" constant="false" hasOnlySubstanceUnits="false" id="M_so4_LPAREN_c_RPAREN_" name="Sulfate" />
      <species boundaryCondition="false" compartment="default" constant="false" hasOnlySubstanceUnits="false" id="M_spmd_LPAREN_c_RPAREN_" name="Spermidine" />
      <species boundaryCondition="false" compartment="default" constant="false" hasOnlySubstanceUnits="false" id="M_strcoa_LPAREN_c_RPAREN_" name="Stearyl-CoA (n-C18:0CoA)" />
      <species boundaryCondition="false" compartment="default" constant="false" hasOnlySubstanceUnits="false" id="M_sucarg_LPAREN_c_RPAREN_" name="N2-Succinyl-L-arginine" />
      <species boundaryCondition="false" compartment="default" constant="false" hasOnlySubstanceUnits="false" id="M_sucbz_LPAREN_c_RPAREN_" name="o-Succinylbenzoate" />
      <species boundaryCondition="false" compartment="default" constant="false" hasOnlySubstanceUnits="false" id="M_succ_LPAREN_c_RPAREN_" name="Succinate" />
      <species boundaryCondition="false" compartment="default" constant="false" hasOnlySubstanceUnits="false" id="M_succoa_LPAREN_c_RPAREN_" name="Succinyl-CoA" />
      <species boundaryCondition="false" compartment="default" constant="false" hasOnlySubstanceUnits="false" id="M_sucglu_LPAREN_c_RPAREN_" name="N2-Succinyl-L-glutamate" />
      <species boundaryCondition="false" compartment="default" constant="false" hasOnlySubstanceUnits="false" id="M_sucgsa_LPAREN_c_RPAREN_" name="N2-Succinyl-L-glutamate 5-semialdehyde" />
      <species boundaryCondition="false" compartment="default" constant="false" hasOnlySubstanceUnits="false" id="M_sucorn_LPAREN_c_RPAREN_" name="N2-Succinyl-L-ornithine" />
      <species boundaryCondition="false" compartment="default" constant="false" hasOnlySubstanceUnits="false" id="M_sucsal_LPAREN_c_RPAREN_" name="Succinic semialdehyde" />
      <species boundaryCondition="false" compartment="default" constant="false" hasOnlySubstanceUnits="false" id="M_sula_LPAREN_c_RPAREN_" name="Sulfoacetate" />
      <species boundaryCondition="false" compartment="default" constant="false" hasOnlySubstanceUnits="false" id="M_taur_LPAREN_c_RPAREN_" name="Taurine" />
      <species boundaryCondition="false" compartment="default" constant="false" hasOnlySubstanceUnits="false" id="M_tcynt_LPAREN_c_RPAREN_" name="Thiocyanate" />
      <species boundaryCondition="false" compartment="default" constant="false" hasOnlySubstanceUnits="false" id="M_tdcoa_LPAREN_c_RPAREN_" name="Tetradecanoyl-CoA (n-C14:0CoA)" />
      <species boundaryCondition="false" compartment="default" constant="false" hasOnlySubstanceUnits="false" id="M_tdeACP_LPAREN_c_RPAREN_" name="Tetradecenoyl-ACP (n-C14:1ACP)" />
      <species boundaryCondition="false" compartment="default" constant="false" hasOnlySubstanceUnits="false" id="M_teich__45_BS_LPAREN_c_RPAREN_" name="teichuronic acid (GlcA + GalNac, 45 repeating unit)" />
      <species boundaryCondition="false" compartment="default" constant="false" hasOnlySubstanceUnits="false" id="M_thdp_LPAREN_c_RPAREN_" name="2,3,4,5-Tetrahydrodipicolinate" />
      <species boundaryCondition="false" compartment="default" constant="false" hasOnlySubstanceUnits="false" id="M_thf_LPAREN_c_RPAREN_" name="5,6,7,8-Tetrahydrofolate" />
      <species boundaryCondition="false" compartment="default" constant="false" hasOnlySubstanceUnits="false" id="M_thfglu_LPAREN_c_RPAREN_" name="Tetrahydrofolyl-[Glu](2)" />
      <species boundaryCondition="false" compartment="default" constant="false" hasOnlySubstanceUnits="false" id="M_thglu_LPAREN_c_RPAREN_" name="Tetrahydropteroyltri-L-glutamate" />
      <species boundaryCondition="false" compartment="default" constant="false" hasOnlySubstanceUnits="false" id="M_thr__L_LPAREN_c_RPAREN_" name="L-Threonine" />
      <species boundaryCondition="false" compartment="default" constant="false" hasOnlySubstanceUnits="false" id="M_thrtrna_LPAREN_c_RPAREN_" name="L-Threonyl-tRNA(Thr)" />
      <species boundaryCondition="false" compartment="default" constant="false" hasOnlySubstanceUnits="false" id="M_thym_LPAREN_c_RPAREN_" name="Thymine" />
      <species boundaryCondition="false" compartment="default" constant="false" hasOnlySubstanceUnits="false" id="M_thymd_LPAREN_c_RPAREN_" name="Thymidine" />
      <species boundaryCondition="false" compartment="default" constant="false" hasOnlySubstanceUnits="false" id="M_trdox_LPAREN_c_RPAREN_" name="Oxidized thioredoxin" />
      <species boundaryCondition="false" compartment="default" constant="false" hasOnlySubstanceUnits="false" id="M_trdrd_LPAREN_c_RPAREN_" name="Reduced thioredoxin" />
      <species boundaryCondition="false" compartment="default" constant="false" hasOnlySubstanceUnits="false" id="M_trnaala_LPAREN_c_RPAREN_" name="tRNA(Ala)" />
      <species boundaryCondition="false" compartment="default" constant="false" hasOnlySubstanceUnits="false" id="M_trnaarg_LPAREN_c_RPAREN_" name="tRNA(Arg)" />
      <species boundaryCondition="false" compartment="default" constant="false" hasOnlySubstanceUnits="false" id="M_trnaasn_LPAREN_c_RPAREN_" name="tRNA(Asn)" />
      <species boundaryCondition="false" compartment="default" constant="false" hasOnlySubstanceUnits="false" id="M_trnaasp_LPAREN_c_RPAREN_" name="tRNA(Asp)" />
      <species boundaryCondition="false" compartment="default" constant="false" hasOnlySubstanceUnits="false" id="M_trnacys_LPAREN_c_RPAREN_" name="tRNA(Cys)" />
      <species boundaryCondition="false" compartment="default" constant="false" hasOnlySubstanceUnits="false" id="M_trnagln_LPAREN_c_RPAREN_" name="tRNA(Gln)" />
      <species boundaryCondition="false" compartment="default" constant="false" hasOnlySubstanceUnits="false" id="M_trnaglu_LPAREN_c_RPAREN_" name="tRNA (Glu)" />
      <species boundaryCondition="false" compartment="default" constant="false" hasOnlySubstanceUnits="false" id="M_trnagly_LPAREN_c_RPAREN_" name="tRNA(Gly)" />
      <species boundaryCondition="false" compartment="default" constant="false" hasOnlySubstanceUnits="false" id="M_trnahis_LPAREN_c_RPAREN_" name="tRNA(His)" />
      <species boundaryCondition="false" compartment="default" constant="false" hasOnlySubstanceUnits="false" id="M_trnaile_LPAREN_c_RPAREN_" name="tRNA(Ile)" />
      <species boundaryCondition="false" compartment="default" constant="false" hasOnlySubstanceUnits="false" id="M_trnaleu_LPAREN_c_RPAREN_" name="tRNA(Leu)" />
      <species boundaryCondition="false" compartment="default" constant="false" hasOnlySubstanceUnits="false" id="M_trnalys_LPAREN_c_RPAREN_" name="tRNA(Lys)" />
      <species boundaryCondition="false" compartment="default" constant="false" hasOnlySubstanceUnits="false" id="M_trnamet_LPAREN_c_RPAREN_" name="tRNA(Met)" />
      <species boundaryCondition="false" compartment="default" constant="false" hasOnlySubstanceUnits="false" id="M_trnaphe_LPAREN_c_RPAREN_" name="tRNA(Phe)" />
      <species boundaryCondition="false" compartment="default" constant="false" hasOnlySubstanceUnits="false" id="M_trnapro_LPAREN_c_RPAREN_" name="tRNA(Pro)" />
      <species boundaryCondition="false" compartment="default" constant="false" hasOnlySubstanceUnits="false" id="M_trnaser_LPAREN_c_RPAREN_" name="tRNA(Ser)" />
      <species boundaryCondition="false" compartment="default" constant="false" hasOnlySubstanceUnits="false" id="M_trnathr_LPAREN_c_RPAREN_" name="tRNA(Thr)" />
      <species boundaryCondition="false" compartment="default" constant="false" hasOnlySubstanceUnits="false" id="M_trnatrp_LPAREN_c_RPAREN_" name="tRNA(Trp)" />
      <species boundaryCondition="false" compartment="default" constant="false" hasOnlySubstanceUnits="false" id="M_trnatyr_LPAREN_c_RPAREN_" name="tRNA(Tyr)" />
      <species boundaryCondition="false" compartment="default" constant="false" hasOnlySubstanceUnits="false" id="M_trnaval_LPAREN_c_RPAREN_" name="tRNA(Val)" />
      <species boundaryCondition="false" compartment="default" constant="false" hasOnlySubstanceUnits="false" id="M_trp__L_LPAREN_c_RPAREN_" name="L-Tryptophan" />
      <species boundaryCondition="false" compartment="default" constant="false" hasOnlySubstanceUnits="false" id="M_trptrna_LPAREN_c_RPAREN_" name="L-Tryptophanyl-tRNA(Trp)" />
      <species boundaryCondition="false" compartment="default" constant="false" hasOnlySubstanceUnits="false" id="M_tsul_LPAREN_c_RPAREN_" name="Thiosulfate" />
      <species boundaryCondition="false" compartment="default" constant="false" hasOnlySubstanceUnits="false" id="M_ttdca_LPAREN_c_RPAREN_" name="tetradecanoate (C14:0)" />
      <species boundaryCondition="false" compartment="default" constant="false" hasOnlySubstanceUnits="false" id="M_ttdcal_LPAREN_c_RPAREN_" name="tetradecanal" />
      <species boundaryCondition="false" compartment="default" constant="false" hasOnlySubstanceUnits="false" id="M_ttdcea_LPAREN_c_RPAREN_" name="tetradecenoate (n-C14:1)" />
      <species boundaryCondition="false" compartment="default" constant="false" hasOnlySubstanceUnits="false" id="M_tyr__L_LPAREN_c_RPAREN_" name="L-Tyrosine" />
      <species boundaryCondition="false" compartment="default" constant="false" hasOnlySubstanceUnits="false" id="M_tyrtrna_LPAREN_c_RPAREN_" name="L-Tyrosyl-tRNA(Tyr)" />
      <species boundaryCondition="false" compartment="default" constant="false" hasOnlySubstanceUnits="false" id="M_u23ga_LPAREN_c_RPAREN_" name="UDP-2,3-bis(3-hydroxytetradecanoyl)glucosamine" />
      <species boundaryCondition="false" compartment="default" constant="false" hasOnlySubstanceUnits="false" id="M_u3aga_LPAREN_c_RPAREN_" name="UDP-3-O-(3-hydroxytetradecanoyl)-N-acetylglucosamine" />
      <species boundaryCondition="false" compartment="default" constant="false" hasOnlySubstanceUnits="false" id="M_u3hga_LPAREN_c_RPAREN_" name="UDP-3-O-(3-hydroxytetradecanoyl)-D-glucosamine" />
      <species boundaryCondition="false" compartment="default" constant="false" hasOnlySubstanceUnits="false" id="M_uaagmda_LPAREN_c_RPAREN_" name="Undecaprenyl-diphospho-N-acetylmuramoyl-(N-acetylglucosamine)-L-alanyl-D-glutamyl-meso-2,6-diaminopimeloyl-D-alanyl-D-alanine" />
      <species boundaryCondition="false" compartment="default" constant="false" hasOnlySubstanceUnits="false" id="M_uaccg_LPAREN_c_RPAREN_" name="UDP-N-acetyl-3-O-(1-carboxyvinyl)-D-glucosamine" />
      <species boundaryCondition="false" compartment="default" constant="false" hasOnlySubstanceUnits="false" id="M_uacgala_LPAREN_c_RPAREN_" name="UDP-N-acetyl-D-galactosamine" />
      <species boundaryCondition="false" compartment="default" constant="false" hasOnlySubstanceUnits="false" id="M_uacgam_LPAREN_c_RPAREN_" name="UDP-N-acetyl-D-glucosamine" />
      <species boundaryCondition="false" compartment="default" constant="false" hasOnlySubstanceUnits="false" id="M_uacmam_LPAREN_c_RPAREN_" name="UDP-N-acetyl-D-mannosamine" />
      <species boundaryCondition="false" compartment="default" constant="false" hasOnlySubstanceUnits="false" id="M_uacmamu_LPAREN_c_RPAREN_" name="UDP-N-acetyl-D-mannosaminouronate" />
      <species boundaryCondition="false" compartment="default" constant="false" hasOnlySubstanceUnits="false" id="M_uagmda_LPAREN_c_RPAREN_" name="Undecaprenyl-diphospho-N-acetylmuramoyl-L-alanyl-D-glutamyl-meso-2,6-diaminopimeloyl-D-alanyl-D-alanine" />
      <species boundaryCondition="false" compartment="default" constant="false" hasOnlySubstanceUnits="false" id="M_uama_LPAREN_c_RPAREN_" name="UDP-N-acetylmuramoyl-L-alanine" />
      <species boundaryCondition="false" compartment="default" constant="false" hasOnlySubstanceUnits="false" id="M_uamag_LPAREN_c_RPAREN_" name="UDP-N-acetylmuramoyl-L-alanyl-D-glutamate" />
      <species boundaryCondition="false" compartment="default" constant="false" hasOnlySubstanceUnits="false" id="M_uamr_LPAREN_c_RPAREN_" name="UDP-N-acetylmuramate" />
      <species boundaryCondition="false" compartment="default" constant="false" hasOnlySubstanceUnits="false" id="M_ubq8_LPAREN_c_RPAREN_" name="Ubiquinone-8" />
      <species boundaryCondition="false" compartment="default" constant="false" hasOnlySubstanceUnits="false" id="M_ubq8h2_LPAREN_c_RPAREN_" name="Ubiquinol-8" />
      <species boundaryCondition="false" compartment="default" constant="false" hasOnlySubstanceUnits="false" id="M_udcpdp_LPAREN_c_RPAREN_" name="Undecaprenyl diphosphate" />
      <species boundaryCondition="false" compartment="default" constant="false" hasOnlySubstanceUnits="false" id="M_udcpp_LPAREN_c_RPAREN_" name="Undecaprenyl phosphate" />
      <species boundaryCondition="false" compartment="default" constant="false" hasOnlySubstanceUnits="false" id="M_udp_LPAREN_c_RPAREN_" name="UDP" />
      <species boundaryCondition="false" compartment="default" constant="false" hasOnlySubstanceUnits="false" id="M_udpg_LPAREN_c_RPAREN_" name="UDPglucose" />
      <species boundaryCondition="false" compartment="default" constant="false" hasOnlySubstanceUnits="false" id="M_udpgal_LPAREN_c_RPAREN_" name="UDPgalactose" />
      <species boundaryCondition="false" compartment="default" constant="false" hasOnlySubstanceUnits="false" id="M_udpglcur_LPAREN_c_RPAREN_" name="UDP-D-glucuronate" />
      <species boundaryCondition="false" compartment="default" constant="false" hasOnlySubstanceUnits="false" id="M_ugmd_LPAREN_c_RPAREN_" name="UDP-N-acetylmuramoyl-L-alanyl-D-gamma-glutamyl-meso-2,6-diaminopimelate" />
      <species boundaryCondition="false" compartment="default" constant="false" hasOnlySubstanceUnits="false" id="M_ugmda_LPAREN_c_RPAREN_" name="UDP-N-acetylmuramoyl-L-alanyl-D-glutamyl-meso-2,6-diaminopimeloyl-D-alanyl-D-alanine" />
      <species boundaryCondition="false" compartment="default" constant="false" hasOnlySubstanceUnits="false" id="M_ump_LPAREN_c_RPAREN_" name="UMP" />
      <species boundaryCondition="false" compartment="default" constant="false" hasOnlySubstanceUnits="false" id="M_unaga_LPAREN_c_RPAREN_" name="Undecaprenyl diphospho N-acetyl-glucosamine" />
      <species boundaryCondition="false" compartment="default" constant="false" hasOnlySubstanceUnits="false" id="M_uppg3_LPAREN_c_RPAREN_" name="Uroporphyrinogen III" />
      <species boundaryCondition="false" compartment="default" constant="false" hasOnlySubstanceUnits="false" id="M_ura_LPAREN_c_RPAREN_" name="Uracil" />
      <species boundaryCondition="false" compartment="default" constant="false" hasOnlySubstanceUnits="false" id="M_urea_LPAREN_c_RPAREN_" name="Urea" />
      <species boundaryCondition="false" compartment="default" constant="false" hasOnlySubstanceUnits="false" id="M_uri_LPAREN_c_RPAREN_" name="Uridine" />
      <species boundaryCondition="false" compartment="default" constant="false" hasOnlySubstanceUnits="false" id="M_utp_LPAREN_c_RPAREN_" name="UTP" />
      <species boundaryCondition="false" compartment="default" constant="false" hasOnlySubstanceUnits="false" id="M_val__L_LPAREN_c_RPAREN_" name="L-Valine" />
      <species boundaryCondition="false" compartment="default" constant="false" hasOnlySubstanceUnits="false" id="M_valtrna_LPAREN_c_RPAREN_" name="L-Valyl-tRNA(Val)" />
      <species boundaryCondition="false" compartment="default" constant="false" hasOnlySubstanceUnits="false" id="M_vralc_LPAREN_c_RPAREN_" name="3,4-Dimethoxybenzyl alcohol" />
      <species boundaryCondition="false" compartment="default" constant="false" hasOnlySubstanceUnits="false" id="M_vrald_LPAREN_c_RPAREN_" name="Veratraldehyde" />
      <species boundaryCondition="false" compartment="default" constant="false" hasOnlySubstanceUnits="false" id="M_xan_LPAREN_c_RPAREN_" name="Xanthine" />
      <species boundaryCondition="false" compartment="default" constant="false" hasOnlySubstanceUnits="false" id="M_xmp_LPAREN_c_RPAREN_" name="Xanthosine 5'-phosphate" />
      <species boundaryCondition="false" compartment="default" constant="false" hasOnlySubstanceUnits="false" id="M_xtp_LPAREN_c_RPAREN_" name="XTP" />
      <species boundaryCondition="false" compartment="default" constant="false" hasOnlySubstanceUnits="false" id="M_xtsn_LPAREN_c_RPAREN_" name="Xanthosine" />
      <species boundaryCondition="false" compartment="default" constant="false" hasOnlySubstanceUnits="false" id="M_xu5p__D_LPAREN_c_RPAREN_" name="D-Xylulose 5-phosphate" />
      <species boundaryCondition="false" compartment="default" constant="false" hasOnlySubstanceUnits="false" id="M_xyl__D_LPAREN_c_RPAREN_" name="D-Xylose" />
      <species boundaryCondition="false" compartment="default" constant="false" hasOnlySubstanceUnits="false" id="M_xylu__D_LPAREN_c_RPAREN_" name="D-Xylulose" />
      <species boundaryCondition="false" compartment="default" constant="false" hasOnlySubstanceUnits="false" id="M_zn2_LPAREN_c_RPAREN_" name="Zinc" />
      <species boundaryCondition="false" compartment="default" constant="false" hasOnlySubstanceUnits="false" id="M_zym_int2_LPAREN_c_RPAREN_" name="zymosterol intermediate 2" />
      <species boundaryCondition="false" compartment="default" constant="false" hasOnlySubstanceUnits="false" id="M_zymst_LPAREN_c_RPAREN_" name="Zymosterol" />
      <species boundaryCondition="false" compartment="default" constant="false" hasOnlySubstanceUnits="false" id="M_4abut_LPAREN_e_RPAREN_" name="4-Aminobutanoate" />
      <species boundaryCondition="false" compartment="default" constant="false" hasOnlySubstanceUnits="false" id="M_L__alagly_LPAREN_e_RPAREN_" name="L-alanylglycine" />
      <species boundaryCondition="false" compartment="default" constant="false" hasOnlySubstanceUnits="false" id="M_Lcyst_LPAREN_e_RPAREN_" name="L-Cysteate" />
      <species boundaryCondition="false" compartment="default" constant="false" hasOnlySubstanceUnits="false" id="M_acald_LPAREN_e_RPAREN_" name="Acetaldehyde" />
      <species boundaryCondition="false" compartment="default" constant="false" hasOnlySubstanceUnits="false" id="M_acgam_LPAREN_e_RPAREN_" name="N-Acetyl-D-glucosamine" />
      <species boundaryCondition="false" compartment="default" constant="false" hasOnlySubstanceUnits="false" id="M_adn_LPAREN_e_RPAREN_" name="Adenosine" />
      <species boundaryCondition="false" compartment="default" constant="false" hasOnlySubstanceUnits="false" id="M_ala__L__Thr__L_LPAREN_e_RPAREN_" name="ala-L-Thr-L" />
      <species boundaryCondition="false" compartment="default" constant="false" hasOnlySubstanceUnits="false" id="M_ala__L__asp__L_LPAREN_e_RPAREN_" name="ala-L-asp-L" />
      <species boundaryCondition="false" compartment="default" constant="false" hasOnlySubstanceUnits="false" id="M_ala__L__gln__L_LPAREN_e_RPAREN_" name="Ala-Gln" />
      <species boundaryCondition="false" compartment="default" constant="false" hasOnlySubstanceUnits="false" id="M_ala__L__glu__L_LPAREN_e_RPAREN_" name="ala-L-glu-L" />
      <species boundaryCondition="false" compartment="default" constant="false" hasOnlySubstanceUnits="false" id="M_ala__L__his__L_LPAREN_e_RPAREN_" name="Ala-His" />
      <species boundaryCondition="false" compartment="default" constant="false" hasOnlySubstanceUnits="false" id="M_ala__L__leu__L_LPAREN_e_RPAREN_" name="Ala-Leu" />
      <species boundaryCondition="false" compartment="default" constant="false" hasOnlySubstanceUnits="false" id="M_alaala_LPAREN_e_RPAREN_" name="D-Alanyl-D-alanine" />
      <species boundaryCondition="false" compartment="default" constant="false" hasOnlySubstanceUnits="false" id="M_arg__L_LPAREN_e_RPAREN_" name="L-Arginine" />
      <species boundaryCondition="false" compartment="default" constant="false" hasOnlySubstanceUnits="false" id="M_asp__L_LPAREN_e_RPAREN_" name="L-Aspartate" />
      <species boundaryCondition="false" compartment="default" constant="false" hasOnlySubstanceUnits="false" id="M_bilea_LPAREN_e_RPAREN_" name="Bile acid" />
      <species boundaryCondition="false" compartment="default" constant="false" hasOnlySubstanceUnits="false" id="M_buts_LPAREN_e_RPAREN_" name="butanesulfonate" />
      <species boundaryCondition="false" compartment="default" constant="false" hasOnlySubstanceUnits="false" id="M_cbl1_LPAREN_e_RPAREN_" name="Cob(I)alamin" />
      <species boundaryCondition="false" compartment="default" constant="false" hasOnlySubstanceUnits="false" id="M_cgly_LPAREN_e_RPAREN_" name="Cys-Gly" />
      <species boundaryCondition="false" compartment="default" constant="false" hasOnlySubstanceUnits="false" id="M_chol_LPAREN_e_RPAREN_" name="Choline" />
      <species boundaryCondition="false" compartment="default" constant="false" hasOnlySubstanceUnits="false" id="M_cl_LPAREN_e_RPAREN_" name="Chloride" />
      <species boundaryCondition="false" compartment="default" constant="false" hasOnlySubstanceUnits="false" id="M_co2_LPAREN_e_RPAREN_" name="CO2" />
      <species boundaryCondition="false" compartment="default" constant="false" hasOnlySubstanceUnits="false" id="M_cys__L_LPAREN_e_RPAREN_" name="L-Cysteine" />
      <species boundaryCondition="false" compartment="default" constant="false" hasOnlySubstanceUnits="false" id="M_cytd_LPAREN_e_RPAREN_" name="Cytidine" />
      <species boundaryCondition="false" compartment="default" constant="false" hasOnlySubstanceUnits="false" id="M_dad__2_LPAREN_e_RPAREN_" name="Deoxyadenosine" />
      <species boundaryCondition="false" compartment="default" constant="false" hasOnlySubstanceUnits="false" id="M_dcyt_LPAREN_e_RPAREN_" name="Deoxycytidine" />
      <species boundaryCondition="false" compartment="default" constant="false" hasOnlySubstanceUnits="false" id="M_duri_LPAREN_e_RPAREN_" name="Deoxyuridine" />
      <species boundaryCondition="false" compartment="default" constant="false" hasOnlySubstanceUnits="false" id="M_eths_LPAREN_e_RPAREN_" name="ethanesulfonate" />
      <species boundaryCondition="false" compartment="default" constant="false" hasOnlySubstanceUnits="false" id="M_fe2_LPAREN_e_RPAREN_" name="Fe2+" />
      <species boundaryCondition="false" compartment="default" constant="false" hasOnlySubstanceUnits="false" id="M_fmn_LPAREN_e_RPAREN_" name="flavin mononucleotide" />
      <species boundaryCondition="false" compartment="default" constant="false" hasOnlySubstanceUnits="false" id="M_fru_LPAREN_e_RPAREN_" name="D-Fructose" />
      <species boundaryCondition="false" compartment="default" constant="false" hasOnlySubstanceUnits="false" id="M_fuc__L_LPAREN_e_RPAREN_" name="L-Fucose" />
      <species boundaryCondition="false" compartment="default" constant="false" hasOnlySubstanceUnits="false" id="M_fum_LPAREN_e_RPAREN_" name="Fumarate" />
      <species boundaryCondition="false" compartment="default" constant="false" hasOnlySubstanceUnits="false" id="M_gal_LPAREN_e_RPAREN_" name="D-Galactose" />
      <species boundaryCondition="false" compartment="default" constant="false" hasOnlySubstanceUnits="false" id="M_galctr__D_LPAREN_e_RPAREN_" name="D-Galactarate" />
      <species boundaryCondition="false" compartment="default" constant="false" hasOnlySubstanceUnits="false" id="M_glc__D_LPAREN_e_RPAREN_" name="D-Glucose" />
      <species boundaryCondition="false" compartment="default" constant="false" hasOnlySubstanceUnits="false" id="M_glcn__D_LPAREN_e_RPAREN_" name="D-Gluconate" />
      <species boundaryCondition="false" compartment="default" constant="false" hasOnlySubstanceUnits="false" id="M_glcr_LPAREN_e_RPAREN_" name="D-Glucarate" />
      <species boundaryCondition="false" compartment="default" constant="false" hasOnlySubstanceUnits="false" id="M_glu__L_LPAREN_e_RPAREN_" name="L-Glutamate" />
      <species boundaryCondition="false" compartment="default" constant="false" hasOnlySubstanceUnits="false" id="M_gly_LPAREN_e_RPAREN_" name="Glycine" />
      <species boundaryCondition="false" compartment="default" constant="false" hasOnlySubstanceUnits="false" id="M_gly__asn__L_LPAREN_e_RPAREN_" name="gly-asn-L" />
      <species boundaryCondition="false" compartment="default" constant="false" hasOnlySubstanceUnits="false" id="M_gly__asp__L_LPAREN_e_RPAREN_" name="gly-asp-L" />
      <species boundaryCondition="false" compartment="default" constant="false" hasOnlySubstanceUnits="false" id="M_gly__gln__L_LPAREN_e_RPAREN_" name="Gly-Gln" />
      <species boundaryCondition="false" compartment="default" constant="false" hasOnlySubstanceUnits="false" id="M_gly__glu__L_LPAREN_e_RPAREN_" name="gly-glu-L" />
      <species boundaryCondition="false" compartment="default" constant="false" hasOnlySubstanceUnits="false" id="M_gly__met__L_LPAREN_e_RPAREN_" name="Gly-Met" />
      <species boundaryCondition="false" compartment="default" constant="false" hasOnlySubstanceUnits="false" id="M_gly__pro__L_LPAREN_e_RPAREN_" name="gly-pro-L" />
      <species boundaryCondition="false" compartment="default" constant="false" hasOnlySubstanceUnits="false" id="M_glyb_LPAREN_e_RPAREN_" name="Glycine betaine" />
      <species boundaryCondition="false" compartment="default" constant="false" hasOnlySubstanceUnits="false" id="M_glyc_LPAREN_e_RPAREN_" name="Glycerol" />
      <species boundaryCondition="false" compartment="default" constant="false" hasOnlySubstanceUnits="false" id="M_glyc3p_LPAREN_e_RPAREN_" name="sn-Glycerol 3-phosphate" />
      <species boundaryCondition="false" compartment="default" constant="false" hasOnlySubstanceUnits="false" id="M_gthox_LPAREN_e_RPAREN_" name="Oxidized glutathione" />
      <species boundaryCondition="false" compartment="default" constant="false" hasOnlySubstanceUnits="false" id="M_gthrd_LPAREN_e_RPAREN_" name="Reduced glutathione" />
      <species boundaryCondition="false" compartment="default" constant="false" hasOnlySubstanceUnits="false" id="M_gua_LPAREN_e_RPAREN_" name="Guanine" />
      <species boundaryCondition="false" compartment="default" constant="false" hasOnlySubstanceUnits="false" id="M_h_LPAREN_e_RPAREN_" name="H+" />
      <species boundaryCondition="false" compartment="default" constant="false" hasOnlySubstanceUnits="false" id="M_h2o_LPAREN_e_RPAREN_" name="H2O" />
      <species boundaryCondition="false" compartment="default" constant="false" hasOnlySubstanceUnits="false" id="M_h2o2_LPAREN_e_RPAREN_" name="Hydrogen peroxide" />
      <species boundaryCondition="false" compartment="default" constant="false" hasOnlySubstanceUnits="false" id="M_hexs_LPAREN_e_RPAREN_" name="hexanesulfonate" />
      <species boundaryCondition="false" compartment="default" constant="false" hasOnlySubstanceUnits="false" id="M_his__L_LPAREN_e_RPAREN_" name="L-Histidine" />
      <species boundaryCondition="false" compartment="default" constant="false" hasOnlySubstanceUnits="false" id="M_hxan_LPAREN_e_RPAREN_" name="Hypoxanthine" />
      <species boundaryCondition="false" compartment="default" constant="false" hasOnlySubstanceUnits="false" id="M_ile__L_LPAREN_e_RPAREN_" name="L-Isoleucine" />
      <species boundaryCondition="false" compartment="default" constant="false" hasOnlySubstanceUnits="false" id="M_istnt_LPAREN_e_RPAREN_" name="Isethionate" />
      <species boundaryCondition="false" compartment="default" constant="false" hasOnlySubstanceUnits="false" id="M_k_LPAREN_e_RPAREN_" name="K+" />
      <species boundaryCondition="false" compartment="default" constant="false" hasOnlySubstanceUnits="false" id="M_leu__L_LPAREN_e_RPAREN_" name="L-Leucine" />
      <species boundaryCondition="false" compartment="default" constant="false" hasOnlySubstanceUnits="false" id="M_lys__L_LPAREN_e_RPAREN_" name="L-Lysine" />
      <species boundaryCondition="false" compartment="default" constant="false" hasOnlySubstanceUnits="false" id="M_mal__L_LPAREN_e_RPAREN_" name="L-Malate" />
      <species boundaryCondition="false" compartment="default" constant="false" hasOnlySubstanceUnits="false" id="M_met__D_LPAREN_e_RPAREN_" name="D-Methionine" />
      <species boundaryCondition="false" compartment="default" constant="false" hasOnlySubstanceUnits="false" id="M_met__L_LPAREN_e_RPAREN_" name="L-Methionine" />
      <species boundaryCondition="false" compartment="default" constant="false" hasOnlySubstanceUnits="false" id="M_met__L__ala__L_LPAREN_e_RPAREN_" name="met-L-ala-L" />
      <species boundaryCondition="false" compartment="default" constant="false" hasOnlySubstanceUnits="false" id="M_mops_LPAREN_e_RPAREN_" name="MOPS" />
      <species boundaryCondition="false" compartment="default" constant="false" hasOnlySubstanceUnits="false" id="M_mso3_LPAREN_e_RPAREN_" name="Methanesulfonate" />
      <species boundaryCondition="false" compartment="default" constant="false" hasOnlySubstanceUnits="false" id="M_na1_LPAREN_e_RPAREN_" name="Sodium" />
      <species boundaryCondition="false" compartment="default" constant="false" hasOnlySubstanceUnits="false" id="M_nh4_LPAREN_e_RPAREN_" name="Ammonium" />
      <species boundaryCondition="false" compartment="default" constant="false" hasOnlySubstanceUnits="false" id="M_ni2_LPAREN_e_RPAREN_" name="Ni2+" />
      <species boundaryCondition="false" compartment="default" constant="false" hasOnlySubstanceUnits="false" id="M_nmn_LPAREN_e_RPAREN_" name="NMN" />
      <species boundaryCondition="false" compartment="default" constant="false" hasOnlySubstanceUnits="false" id="M_o2_LPAREN_e_RPAREN_" name="O2" />
      <species boundaryCondition="false" compartment="default" constant="false" hasOnlySubstanceUnits="false" id="M_orn__L_LPAREN_e_RPAREN_" name="L-Ornithine" />
      <species boundaryCondition="false" compartment="default" constant="false" hasOnlySubstanceUnits="false" id="M_orot_LPAREN_e_RPAREN_" name="Orotate" />
      <species boundaryCondition="false" compartment="default" constant="false" hasOnlySubstanceUnits="false" id="M_phe__L_LPAREN_e_RPAREN_" name="L-Phenylalanine" />
      <species boundaryCondition="false" compartment="default" constant="false" hasOnlySubstanceUnits="false" id="M_pi_LPAREN_e_RPAREN_" name="Phosphate" />
      <species boundaryCondition="false" compartment="default" constant="false" hasOnlySubstanceUnits="false" id="M_pro__L_LPAREN_e_RPAREN_" name="L-Proline" />
      <species boundaryCondition="false" compartment="default" constant="false" hasOnlySubstanceUnits="false" id="M_ptrc_LPAREN_e_RPAREN_" name="Putrescine" />
      <species boundaryCondition="false" compartment="default" constant="false" hasOnlySubstanceUnits="false" id="M_pur_LPAREN_e_RPAREN_" name="Puromycin" />
      <species boundaryCondition="false" compartment="default" constant="false" hasOnlySubstanceUnits="false" id="M_rib__D_LPAREN_e_RPAREN_" name="D-Ribose" />
      <species boundaryCondition="false" compartment="default" constant="false" hasOnlySubstanceUnits="false" id="M_ribflv_LPAREN_e_RPAREN_" name="Riboflavin" />
      <species boundaryCondition="false" compartment="default" constant="false" hasOnlySubstanceUnits="false" id="M_rnam_LPAREN_e_RPAREN_" name="N-Ribosylnicotinamide" />
      <species boundaryCondition="false" compartment="default" constant="false" hasOnlySubstanceUnits="false" id="M_ser__L_LPAREN_e_RPAREN_" name="L-Serine" />
      <species boundaryCondition="false" compartment="default" constant="false" hasOnlySubstanceUnits="false" id="M_so4_LPAREN_e_RPAREN_" name="Sulfate" />
      <species boundaryCondition="false" compartment="default" constant="false" hasOnlySubstanceUnits="false" id="M_spmd_LPAREN_e_RPAREN_" name="Spermidine" />
      <species boundaryCondition="false" compartment="default" constant="false" hasOnlySubstanceUnits="false" id="M_succ_LPAREN_e_RPAREN_" name="Succinate" />
      <species boundaryCondition="false" compartment="default" constant="false" hasOnlySubstanceUnits="false" id="M_sucr_LPAREN_e_RPAREN_" name="Sucrose" />
      <species boundaryCondition="false" compartment="default" constant="false" hasOnlySubstanceUnits="false" id="M_sula_LPAREN_e_RPAREN_" name="Sulfoacetate" />
      <species boundaryCondition="false" compartment="default" constant="false" hasOnlySubstanceUnits="false" id="M_taur_LPAREN_e_RPAREN_" name="Taurine" />
      <species boundaryCondition="false" compartment="default" constant="false" hasOnlySubstanceUnits="false" id="M_thr__L_LPAREN_e_RPAREN_" name="L-Threonine" />
      <species boundaryCondition="false" compartment="default" constant="false" hasOnlySubstanceUnits="false" id="M_thymd_LPAREN_e_RPAREN_" name="Thymidine" />
      <species boundaryCondition="false" compartment="default" constant="false" hasOnlySubstanceUnits="false" id="M_tyr__L_LPAREN_e_RPAREN_" name="L-Tyrosine" />
      <species boundaryCondition="false" compartment="default" constant="false" hasOnlySubstanceUnits="false" id="M_urea_LPAREN_e_RPAREN_" name="Urea" />
      <species boundaryCondition="false" compartment="default" constant="false" hasOnlySubstanceUnits="false" id="M_val__L_LPAREN_e_RPAREN_" name="L-Valine" />
      <species boundaryCondition="false" compartment="default" constant="false" hasOnlySubstanceUnits="false" id="M_xyl__D_LPAREN_e_RPAREN_" name="D-Xylose" />
      <species boundaryCondition="false" compartment="default" constant="false" hasOnlySubstanceUnits="false" id="M_zn2_LPAREN_e_RPAREN_" name="Zinc" />
    </listOfSpecies>
    <listOfReactions>
      <reaction fast="false" id="R_DM_5mthf_LPAREN_c_RPAREN_" name="5-Mehyltetrahydrofolate demand" reversible="false" fbc:lowerFluxBound="cobra_0_bound" fbc:upperFluxBound="cobra_default_ub">
        <listOfReactants>
          <speciesReference constant="true" species="M_5mthf_LPAREN_c_RPAREN_" stoichiometry="1" />
        </listOfReactants>
      </reaction>
      <reaction fast="false" id="R_DM_accoa" name="acetyl-CoA demand, cytosolic" reversible="false" fbc:lowerFluxBound="cobra_0_bound" fbc:upperFluxBound="cobra_default_ub">
        <listOfReactants>
          <speciesReference constant="true" species="M_accoa_LPAREN_c_RPAREN_" stoichiometry="1" />
        </listOfReactants>
        <listOfProducts>
          <speciesReference constant="true" species="M_coa_LPAREN_c_RPAREN_" stoichiometry="1" />
        </listOfProducts>
      </reaction>
      <reaction fast="false" id="R_DM_ala__L_LPAREN_c_RPAREN_" name="L-Alanine demand" reversible="false" fbc:lowerFluxBound="cobra_0_bound" fbc:upperFluxBound="cobra_default_ub">
        <listOfReactants>
          <speciesReference constant="true" species="M_ala__L_LPAREN_c_RPAREN_" stoichiometry="1" />
        </listOfReactants>
      </reaction>
      <reaction fast="false" id="R_DM_amp_LPAREN_c_RPAREN_" name="AMP demand" reversible="false" fbc:lowerFluxBound="cobra_0_bound" fbc:upperFluxBound="cobra_default_ub">
        <listOfReactants>
          <speciesReference constant="true" species="M_amp_LPAREN_c_RPAREN_" stoichiometry="1" />
        </listOfReactants>
      </reaction>
      <reaction fast="false" id="R_DM_arg__L_LPAREN_c_RPAREN_" name="L-Arginine demand" reversible="false" fbc:lowerFluxBound="cobra_0_bound" fbc:upperFluxBound="cobra_default_ub">
        <listOfReactants>
          <speciesReference constant="true" species="M_arg__L_LPAREN_c_RPAREN_" stoichiometry="1" />
        </listOfReactants>
      </reaction>
      <reaction fast="false" id="R_DM_asn__L_LPAREN_c_RPAREN_" name="L-Asparagine demand" reversible="false" fbc:lowerFluxBound="cobra_0_bound" fbc:upperFluxBound="cobra_default_ub">
        <listOfReactants>
          <speciesReference constant="true" species="M_asn__L_LPAREN_c_RPAREN_" stoichiometry="1" />
        </listOfReactants>
      </reaction>
      <reaction fast="false" id="R_DM_asp__L_LPAREN_c_RPAREN_" name="L-Aspartate demand" reversible="false" fbc:lowerFluxBound="cobra_0_bound" fbc:upperFluxBound="cobra_default_ub">
        <listOfReactants>
          <speciesReference constant="true" species="M_asp__L_LPAREN_c_RPAREN_" stoichiometry="1" />
        </listOfReactants>
      </reaction>
      <reaction fast="false" id="R_DM_atp" name="atp drain" reversible="false" fbc:lowerFluxBound="cobra_0_bound" fbc:upperFluxBound="cobra_default_ub">
        <listOfReactants>
          <speciesReference constant="true" species="M_atp_LPAREN_c_RPAREN_" stoichiometry="1" />
        </listOfReactants>
      </reaction>
      <reaction fast="false" id="R_DM_ctp_LPAREN_c_RPAREN_" name="CTP demand" reversible="false" fbc:lowerFluxBound="cobra_0_bound" fbc:upperFluxBound="cobra_default_ub">
        <listOfReactants>
          <speciesReference constant="true" species="M_ctp_LPAREN_c_RPAREN_" stoichiometry="1" />
        </listOfReactants>
      </reaction>
      <reaction fast="false" id="R_DM_cys__L_LPAREN_c_RPAREN_" name="L-Cysteine demand" reversible="false" fbc:lowerFluxBound="cobra_0_bound" fbc:upperFluxBound="cobra_default_ub">
        <listOfReactants>
          <speciesReference constant="true" species="M_cys__L_LPAREN_c_RPAREN_" stoichiometry="1" />
        </listOfReactants>
      </reaction>
      <reaction fast="false" id="R_DM_datp_LPAREN_c_RPAREN_" name="dATP demand" reversible="false" fbc:lowerFluxBound="cobra_0_bound" fbc:upperFluxBound="cobra_default_ub">
        <listOfReactants>
          <speciesReference constant="true" species="M_datp_LPAREN_c_RPAREN_" stoichiometry="1" />
        </listOfReactants>
      </reaction>
      <reaction fast="false" id="R_DM_dctp_LPAREN_c_RPAREN_" name="dCTP demand" reversible="false" fbc:lowerFluxBound="cobra_0_bound" fbc:upperFluxBound="cobra_default_ub">
        <listOfReactants>
          <speciesReference constant="true" species="M_dctp_LPAREN_c_RPAREN_" stoichiometry="1" />
        </listOfReactants>
      </reaction>
      <reaction fast="false" id="R_DM_dgtp_LPAREN_c_RPAREN_" name="dGTP demand" reversible="false" fbc:lowerFluxBound="cobra_0_bound" fbc:upperFluxBound="cobra_default_ub">
        <listOfReactants>
          <speciesReference constant="true" species="M_dgtp_LPAREN_c_RPAREN_" stoichiometry="1" />
        </listOfReactants>
      </reaction>
      <reaction fast="false" id="R_DM_dttp_LPAREN_c_RPAREN_" name="DTTP demand" reversible="false" fbc:lowerFluxBound="cobra_0_bound" fbc:upperFluxBound="cobra_default_ub">
        <listOfReactants>
          <speciesReference constant="true" species="M_dttp_LPAREN_c_RPAREN_" stoichiometry="1" />
        </listOfReactants>
      </reaction>
      <reaction fast="false" id="R_DM_fad" name="FAD demand" reversible="false" fbc:lowerFluxBound="cobra_0_bound" fbc:upperFluxBound="cobra_default_ub">
        <listOfReactants>
          <speciesReference constant="true" species="M_fad_LPAREN_c_RPAREN_" stoichiometry="1" />
        </listOfReactants>
      </reaction>
      <reaction fast="false" id="R_DM_gln__L_LPAREN_c_RPAREN_" name="L-Glutamine demand" reversible="false" fbc:lowerFluxBound="cobra_0_bound" fbc:upperFluxBound="cobra_default_ub">
        <listOfReactants>
          <speciesReference constant="true" species="M_gln__L_LPAREN_c_RPAREN_" stoichiometry="1" />
        </listOfReactants>
      </reaction>
      <reaction fast="false" id="R_DM_glu__L_LPAREN_c_RPAREN_" name="L-Glutamate demand" reversible="false" fbc:lowerFluxBound="cobra_0_bound" fbc:upperFluxBound="cobra_default_ub">
        <listOfReactants>
          <speciesReference constant="true" species="M_glu__L_LPAREN_c_RPAREN_" stoichiometry="1" />
        </listOfReactants>
      </reaction>
      <reaction fast="false" id="R_DM_gly_LPAREN_c_RPAREN_" name="Glycine demand" reversible="false" fbc:lowerFluxBound="cobra_0_bound" fbc:upperFluxBound="cobra_default_ub">
        <listOfReactants>
          <speciesReference constant="true" species="M_gly_LPAREN_c_RPAREN_" stoichiometry="1" />
        </listOfReactants>
      </reaction>
      <reaction fast="false" id="R_DM_glycogen_LPAREN_c_RPAREN_" name="glycogen demand" reversible="false" fbc:lowerFluxBound="cobra_0_bound" fbc:upperFluxBound="cobra_default_ub">
        <listOfReactants>
          <speciesReference constant="true" species="M_glycogen_LPAREN_c_RPAREN_" stoichiometry="1" />
        </listOfReactants>
      </reaction>
      <reaction fast="false" id="R_DM_gtp_LPAREN_c_RPAREN_" name="GTP demand" reversible="false" fbc:lowerFluxBound="cobra_0_bound" fbc:upperFluxBound="cobra_default_ub">
        <listOfReactants>
          <speciesReference constant="true" species="M_gtp_LPAREN_c_RPAREN_" stoichiometry="1" />
        </listOfReactants>
      </reaction>
      <reaction fast="false" id="R_DM_h2o_LPAREN_c_RPAREN_" name="cytosol water demand" reversible="false" fbc:lowerFluxBound="cobra_0_bound" fbc:upperFluxBound="cobra_default_ub">
        <listOfReactants>
          <speciesReference constant="true" species="M_h2o_LPAREN_c_RPAREN_" stoichiometry="1" />
        </listOfReactants>
      </reaction>
      <reaction fast="false" id="R_DM_his__L_LPAREN_c_RPAREN_" name="L-Histidine demand" reversible="false" fbc:lowerFluxBound="cobra_0_bound" fbc:upperFluxBound="cobra_default_ub">
        <listOfReactants>
          <speciesReference constant="true" species="M_his__L_LPAREN_c_RPAREN_" stoichiometry="1" />
        </listOfReactants>
      </reaction>
      <reaction fast="false" id="R_DM_ile__L_LPAREN_c_RPAREN_" name="L-Isoleucine demand" reversible="false" fbc:lowerFluxBound="cobra_0_bound" fbc:upperFluxBound="cobra_default_ub">
        <listOfReactants>
          <speciesReference constant="true" species="M_ile__L_LPAREN_c_RPAREN_" stoichiometry="1" />
        </listOfReactants>
      </reaction>
      <reaction fast="false" id="R_DM_leu__L_LPAREN_c_RPAREN_" name="L-Leucine demand" reversible="false" fbc:lowerFluxBound="cobra_0_bound" fbc:upperFluxBound="cobra_default_ub">
        <listOfReactants>
          <speciesReference constant="true" species="M_leu__L_LPAREN_c_RPAREN_" stoichiometry="1" />
        </listOfReactants>
      </reaction>
      <reaction fast="false" id="R_DM_lps_EC" name="lps Demand" reversible="false" fbc:lowerFluxBound="cobra_0_bound" fbc:upperFluxBound="cobra_default_ub">
        <listOfReactants>
          <speciesReference constant="true" species="M_lps_EC_LPAREN_c_RPAREN_" stoichiometry="1" />
        </listOfReactants>
      </reaction>
      <reaction fast="false" id="R_DM_lys__L_LPAREN_c_RPAREN_" name="L-Lysine demand" reversible="false" fbc:lowerFluxBound="cobra_0_bound" fbc:upperFluxBound="cobra_default_ub">
        <listOfReactants>
          <speciesReference constant="true" species="M_lys__L_LPAREN_c_RPAREN_" stoichiometry="1" />
        </listOfReactants>
      </reaction>
      <reaction fast="false" id="R_DM_met__L_LPAREN_c_RPAREN_" name="MET demand" reversible="false" fbc:lowerFluxBound="cobra_0_bound" fbc:upperFluxBound="cobra_default_ub">
        <listOfReactants>
          <speciesReference constant="true" species="M_met__L_LPAREN_c_RPAREN_" stoichiometry="1" />
        </listOfReactants>
      </reaction>
      <reaction fast="false" id="R_DM_nadh_LPAREN_c_RPAREN_" name="nadh demand, cytosolic" reversible="false" fbc:lowerFluxBound="cobra_0_bound" fbc:upperFluxBound="cobra_default_ub">
        <listOfReactants>
          <speciesReference constant="true" species="M_nadh_LPAREN_c_RPAREN_" stoichiometry="1" />
        </listOfReactants>
        <listOfProducts>
          <speciesReference constant="true" species="M_nad_LPAREN_c_RPAREN_" stoichiometry="1" />
          <speciesReference constant="true" species="M_h_LPAREN_c_RPAREN_" stoichiometry="1" />
        </listOfProducts>
      </reaction>
      <reaction fast="false" id="R_DM_nadph_SPACE_bal_LPAREN_c_RPAREN_" name="nadph demand, cytosolic" reversible="false" fbc:lowerFluxBound="cobra_0_bound" fbc:upperFluxBound="cobra_default_ub">
        <listOfReactants>
          <speciesReference constant="true" species="M_nadph_LPAREN_c_RPAREN_" stoichiometry="1" />
        </listOfReactants>
        <listOfProducts>
          <speciesReference constant="true" species="M_nadp_LPAREN_c_RPAREN_" stoichiometry="1" />
          <speciesReference constant="true" species="M_h_LPAREN_c_RPAREN_" stoichiometry="1" />
        </listOfProducts>
      </reaction>
      <reaction fast="false" id="R_DM_pe_EC" name="phosphatidylethanolamine demand" reversible="false" fbc:lowerFluxBound="cobra_0_bound" fbc:upperFluxBound="cobra_default_ub">
        <listOfReactants>
          <speciesReference constant="true" species="M_pe_EC_LPAREN_c_RPAREN_" stoichiometry="1" />
        </listOfReactants>
      </reaction>
      <reaction fast="false" id="R_DM_peptido_EC_LPAREN_c_RPAREN_" name="Peptidoglycan subunit of Escherichia coli demand" reversible="false" fbc:lowerFluxBound="cobra_0_bound" fbc:upperFluxBound="cobra_default_ub">
        <listOfReactants>
          <speciesReference constant="true" species="M_peptido_EC_LPAREN_c_RPAREN_" stoichiometry="1" />
        </listOfReactants>
      </reaction>
      <reaction fast="false" id="R_DM_pg_EC" name="Phosphatidylglycerol demand" reversible="false" fbc:lowerFluxBound="cobra_0_bound" fbc:upperFluxBound="cobra_default_ub">
        <listOfReactants>
          <speciesReference constant="true" species="M_pg_EC_LPAREN_c_RPAREN_" stoichiometry="1" />
        </listOfReactants>
      </reaction>
      <reaction fast="false" id="R_DM_phe__L_LPAREN_c_RPAREN_" name="L-Phenylalanine demand" reversible="false" fbc:lowerFluxBound="cobra_0_bound" fbc:upperFluxBound="cobra_default_ub">
        <listOfReactants>
          <speciesReference constant="true" species="M_phe__L_LPAREN_c_RPAREN_" stoichiometry="1" />
        </listOfReactants>
      </reaction>
      <reaction fast="false" id="R_DM_pro__L_LPAREN_c_RPAREN_" name="L-Proline demand" reversible="false" fbc:lowerFluxBound="cobra_0_bound" fbc:upperFluxBound="cobra_default_ub">
        <listOfReactants>
          <speciesReference constant="true" species="M_pro__L_LPAREN_c_RPAREN_" stoichiometry="1" />
        </listOfReactants>
      </reaction>
      <reaction fast="false" id="R_DM_ps_EC" name="phosphatidylserine demand" reversible="false" fbc:lowerFluxBound="cobra_0_bound" fbc:upperFluxBound="cobra_default_ub">
        <listOfReactants>
          <speciesReference constant="true" species="M_ps_EC_LPAREN_c_RPAREN_" stoichiometry="1" />
        </listOfReactants>
      </reaction>
      <reaction fast="false" id="R_DM_ptrc_LPAREN_c_RPAREN_" name="putrescine demand" reversible="false" fbc:lowerFluxBound="cobra_0_bound" fbc:upperFluxBound="cobra_default_ub">
        <listOfReactants>
          <speciesReference constant="true" species="M_ptrc_LPAREN_c_RPAREN_" stoichiometry="1" />
        </listOfReactants>
      </reaction>
      <reaction fast="false" id="R_DM_ser__L_LPAREN_c_RPAREN_" name="L-Serine demand" reversible="false" fbc:lowerFluxBound="cobra_0_bound" fbc:upperFluxBound="cobra_default_ub">
        <listOfReactants>
          <speciesReference constant="true" species="M_ser__L_LPAREN_c_RPAREN_" stoichiometry="1" />
        </listOfReactants>
      </reaction>
      <reaction fast="false" id="R_DM_spmd_LPAREN_c_RPAREN_" name="spermidine demand" reversible="false" fbc:lowerFluxBound="cobra_0_bound" fbc:upperFluxBound="cobra_default_ub">
        <listOfReactants>
          <speciesReference constant="true" species="M_spmd_LPAREN_c_RPAREN_" stoichiometry="1" />
        </listOfReactants>
      </reaction>
      <reaction fast="false" id="R_DM_succoa" name="succinyl-CoA demand, cytosolic" reversible="false" fbc:lowerFluxBound="cobra_0_bound" fbc:upperFluxBound="cobra_default_ub">
        <listOfReactants>
          <speciesReference constant="true" species="M_succoa_LPAREN_c_RPAREN_" stoichiometry="1" />
        </listOfReactants>
        <listOfProducts>
          <speciesReference constant="true" species="M_coa_LPAREN_c_RPAREN_" stoichiometry="1" />
        </listOfProducts>
      </reaction>
      <reaction fast="false" id="R_DM_thr__L_LPAREN_c_RPAREN_" name="L-Threonine demand" reversible="false" fbc:lowerFluxBound="cobra_0_bound" fbc:upperFluxBound="cobra_default_ub">
        <listOfReactants>
          <speciesReference constant="true" species="M_thr__L_LPAREN_c_RPAREN_" stoichiometry="1" />
        </listOfReactants>
      </reaction>
      <reaction fast="false" id="R_DM_trp__L_LPAREN_c_RPAREN_" name="L-Tryptophan demand" reversible="false" fbc:lowerFluxBound="cobra_0_bound" fbc:upperFluxBound="cobra_default_ub">
        <listOfReactants>
          <speciesReference constant="true" species="M_trp__L_LPAREN_c_RPAREN_" stoichiometry="1" />
        </listOfReactants>
      </reaction>
      <reaction fast="false" id="R_DM_tyr__L_LPAREN_c_RPAREN_" name="L-Tyrosine demand" reversible="false" fbc:lowerFluxBound="cobra_0_bound" fbc:upperFluxBound="cobra_default_ub">
        <listOfReactants>
          <speciesReference constant="true" species="M_tyr__L_LPAREN_c_RPAREN_" stoichiometry="1" />
        </listOfReactants>
      </reaction>
      <reaction fast="false" id="R_DM_udpg_LPAREN_c_RPAREN_" name="UDPglucose demand" reversible="false" fbc:lowerFluxBound="cobra_0_bound" fbc:upperFluxBound="cobra_default_ub">
        <listOfReactants>
          <speciesReference constant="true" species="M_udpg_LPAREN_c_RPAREN_" stoichiometry="1" />
        </listOfReactants>
      </reaction>
      <reaction fast="false" id="R_DM_utp_LPAREN_c_RPAREN_" name="UTP demand" reversible="false" fbc:lowerFluxBound="cobra_0_bound" fbc:upperFluxBound="cobra_default_ub">
        <listOfReactants>
          <speciesReference constant="true" species="M_utp_LPAREN_c_RPAREN_" stoichiometry="1" />
        </listOfReactants>
      </reaction>
      <reaction fast="false" id="R_DM_val__L_LPAREN_c_RPAREN_" name="L-Valine demand" reversible="false" fbc:lowerFluxBound="cobra_0_bound" fbc:upperFluxBound="cobra_default_ub">
        <listOfReactants>
          <speciesReference constant="true" species="M_val__L_LPAREN_c_RPAREN_" stoichiometry="1" />
        </listOfReactants>
      </reaction>
      <reaction fast="false" id="R_FT_BiomX_DM" name="FT biomass (demand)" reversible="false" fbc:lowerFluxBound="cobra_0_bound" fbc:upperFluxBound="cobra_default_ub">
        <listOfReactants>
          <speciesReference constant="true" species="M_trp__L_LPAREN_c_RPAREN_" stoichiometry="0.00192" />
          <speciesReference constant="true" species="M_udpg_LPAREN_c_RPAREN_" stoichiometry="0.003" />
          <speciesReference constant="true" species="M_tyr__L_LPAREN_c_RPAREN_" stoichiometry="0.00069" />
          <speciesReference constant="true" species="M_thr__L_LPAREN_c_RPAREN_" stoichiometry="0.006822" />
          <speciesReference constant="true" species="M_ptrc_LPAREN_c_RPAREN_" stoichiometry="0.035" />
          <speciesReference constant="true" species="M_cys__L_LPAREN_c_RPAREN_" stoichiometry="0.00031" />
          <speciesReference constant="true" species="M_nadh_LPAREN_c_RPAREN_" stoichiometry="5e-05" />
          <speciesReference constant="true" species="M_accoa_LPAREN_c_RPAREN_" stoichiometry="5e-05" />
          <speciesReference constant="true" species="M_dgtp_LPAREN_c_RPAREN_" stoichiometry="0.0254" />
          <speciesReference constant="true" species="M_5mthf_LPAREN_c_RPAREN_" stoichiometry="0.05" />
          <speciesReference constant="true" species="M_met__L_LPAREN_c_RPAREN_" stoichiometry="0.001843" />
          <speciesReference constant="true" species="M_ctp_LPAREN_c_RPAREN_" stoichiometry="0.126" />
          <speciesReference constant="true" species="M_ps_EC_LPAREN_c_RPAREN_" stoichiometry="5.2e-05" />
          <speciesReference constant="true" species="M_fad_LPAREN_c_RPAREN_" stoichiometry="5e-05" />
          <speciesReference constant="true" species="M_amp_LPAREN_c_RPAREN_" stoichiometry="0.001" />
          <speciesReference constant="true" species="M_pg_EC_LPAREN_c_RPAREN_" stoichiometry="0.000464" />
          <speciesReference constant="true" species="M_gtp_LPAREN_c_RPAREN_" stoichiometry="0.203" />
          <speciesReference constant="true" species="M_arg__L_LPAREN_c_RPAREN_" stoichiometry="0.002283" />
          <speciesReference constant="true" species="M_gln__L_LPAREN_c_RPAREN_" stoichiometry="0.003829" />
          <speciesReference constant="true" species="M_glu__L_LPAREN_c_RPAREN_" stoichiometry="0.004897" />
          <speciesReference constant="true" species="M_gly_LPAREN_c_RPAREN_" stoichiometry="0.0256" />
          <speciesReference constant="true" species="M_atp_LPAREN_c_RPAREN_" stoichiometry="950" />
          <speciesReference constant="true" species="M_spmd_LPAREN_c_RPAREN_" stoichiometry="0.007" />
          <speciesReference constant="true" species="M_ser__L_LPAREN_c_RPAREN_" stoichiometry="0.007613" />
          <speciesReference constant="true" species="M_glycogen_LPAREN_c_RPAREN_" stoichiometry="0.154" />
          <speciesReference constant="true" species="M_lys__L_LPAREN_c_RPAREN_" stoichiometry="0.009342" />
          <speciesReference constant="true" species="M_pe_EC_LPAREN_c_RPAREN_" stoichiometry="0.001935" />
          <speciesReference constant="true" species="M_pro__L_LPAREN_c_RPAREN_" stoichiometry="0.005615" />
          <speciesReference constant="true" species="M_ala__L_LPAREN_c_RPAREN_" stoichiometry="0.012208" />
          <speciesReference constant="true" species="M_h2o_LPAREN_c_RPAREN_" stoichiometry="45.5608" />
          <speciesReference constant="true" species="M_ile__L_LPAREN_c_RPAREN_" stoichiometry="0.002764" />
          <speciesReference constant="true" species="M_lps_EC_LPAREN_c_RPAREN_" stoichiometry="0.0084" />
          <speciesReference constant="true" species="M_asn__L_LPAREN_c_RPAREN_" stoichiometry="0.010908" />
          <speciesReference constant="true" species="M_succoa_LPAREN_c_RPAREN_" stoichiometry="3e-06" />
          <speciesReference constant="true" species="M_leu__L_LPAREN_c_RPAREN_" stoichiometry="0.004003" />
          <speciesReference constant="true" species="M_coa_LPAREN_c_RPAREN_" stoichiometry="6e-06" />
          <speciesReference constant="true" species="M_dttp_LPAREN_c_RPAREN_" stoichiometry="0.0247" />
          <speciesReference constant="true" species="M_val__L_LPAREN_c_RPAREN_" stoichiometry="0.005443" />
          <speciesReference constant="true" species="M_dctp_LPAREN_c_RPAREN_" stoichiometry="0.0254" />
          <speciesReference constant="true" species="M_utp_LPAREN_c_RPAREN_" stoichiometry="0.136" />
          <speciesReference constant="true" species="M_his__L_LPAREN_c_RPAREN_" stoichiometry="0.001611" />
          <speciesReference constant="true" species="M_asp__L_LPAREN_c_RPAREN_" stoichiometry="0.014961" />
          <speciesReference constant="true" species="M_nadp_LPAREN_c_RPAREN_" stoichiometry="0.00013" />
          <speciesReference constant="true" species="M_peptido_EC_LPAREN_c_RPAREN_" stoichiometry="0.0276" />
          <speciesReference constant="true" species="M_datp_LPAREN_c_RPAREN_" stoichiometry="0.0247" />
          <speciesReference constant="true" species="M_nadph_LPAREN_c_RPAREN_" stoichiometry="0.0004" />
          <speciesReference constant="true" species="M_nad_LPAREN_c_RPAREN_" stoichiometry="0.00215" />
          <speciesReference constant="true" species="M_phe__L_LPAREN_c_RPAREN_" stoichiometry="0.002951" />
        </listOfReactants>
        <listOfProducts>
          <speciesReference constant="true" species="M_adp_LPAREN_c_RPAREN_" stoichiometry="950" />
          <speciesReference constant="true" species="M_ppi_LPAREN_c_RPAREN_" stoichiometry="0.7302" />
          <speciesReference constant="true" species="M_h_LPAREN_c_RPAREN_" stoichiometry="950" />
          <speciesReference constant="true" species="M_pi_LPAREN_c_RPAREN_" stoichiometry="950" />
        </listOfProducts>
      </reaction>
      <reaction fast="false" id="R_EX_4abut_LPAREN_e_RPAREN_" name="4-Aminobutanoate exchange" reversible="false" fbc:lowerFluxBound="cobra_0_bound" fbc:upperFluxBound="cobra_default_ub">
        <listOfReactants>
          <speciesReference constant="true" species="M_4abut_LPAREN_e_RPAREN_" stoichiometry="1" />
        </listOfReactants>
      </reaction>
      <reaction fast="false" id="R_EX_Lcyst_LPAREN_e_RPAREN_" name="L-Cysteate exchange" reversible="false" fbc:lowerFluxBound="cobra_0_bound" fbc:upperFluxBound="cobra_default_ub">
        <listOfReactants>
          <speciesReference constant="true" species="M_Lcyst_LPAREN_e_RPAREN_" stoichiometry="1" />
        </listOfReactants>
      </reaction>
      <reaction fast="false" id="R_EX_acald_LPAREN_e_RPAREN_" name="Acetaldehyde exchange" reversible="false" fbc:lowerFluxBound="cobra_0_bound" fbc:upperFluxBound="cobra_default_ub">
        <listOfReactants>
          <speciesReference constant="true" species="M_acald_LPAREN_e_RPAREN_" stoichiometry="1" />
        </listOfReactants>
      </reaction>
      <reaction fast="false" id="R_EX_acgam_LPAREN_e_RPAREN_" name="N-Acetyl-D-glucosamine exchange" reversible="false" fbc:lowerFluxBound="cobra_0_bound" fbc:upperFluxBound="cobra_default_ub">
        <listOfReactants>
          <speciesReference constant="true" species="M_acgam_LPAREN_e_RPAREN_" stoichiometry="1" />
        </listOfReactants>
      </reaction>
      <reaction fast="false" id="R_EX_adn_LPAREN_e_RPAREN_" name="Adenosine exchange" reversible="false" fbc:lowerFluxBound="cobra_0_bound" fbc:upperFluxBound="cobra_default_ub">
        <listOfReactants>
          <speciesReference constant="true" species="M_adn_LPAREN_e_RPAREN_" stoichiometry="1" />
        </listOfReactants>
      </reaction>
      <reaction fast="false" id="R_EX_ala__L__Thr__L_LPAREN_e_RPAREN_" name="ala-L-Thr-L exchange" reversible="false" fbc:lowerFluxBound="cobra_0_bound" fbc:upperFluxBound="cobra_default_ub">
        <listOfReactants>
          <speciesReference constant="true" species="M_ala__L__Thr__L_LPAREN_e_RPAREN_" stoichiometry="1" />
        </listOfReactants>
      </reaction>
      <reaction fast="false" id="R_EX_ala__L__asp__L_LPAREN_e_RPAREN_" name="ala-L-asp-L exchange" reversible="false" fbc:lowerFluxBound="cobra_0_bound" fbc:upperFluxBound="cobra_default_ub">
        <listOfReactants>
          <speciesReference constant="true" species="M_ala__L__asp__L_LPAREN_e_RPAREN_" stoichiometry="1" />
        </listOfReactants>
      </reaction>
      <reaction fast="false" id="R_EX_ala__L__gln__L_LPAREN_e_RPAREN_" name="Ala-Gln exchange" reversible="false" fbc:lowerFluxBound="cobra_0_bound" fbc:upperFluxBound="cobra_default_ub">
        <listOfReactants>
          <speciesReference constant="true" species="M_ala__L__gln__L_LPAREN_e_RPAREN_" stoichiometry="1" />
        </listOfReactants>
      </reaction>
      <reaction fast="false" id="R_EX_ala__L__glu__L_LPAREN_e_RPAREN_" name="ala-L-glu-L exchange" reversible="false" fbc:lowerFluxBound="cobra_0_bound" fbc:upperFluxBound="cobra_default_ub">
        <listOfReactants>
          <speciesReference constant="true" species="M_ala__L__glu__L_LPAREN_e_RPAREN_" stoichiometry="1" />
        </listOfReactants>
      </reaction>
      <reaction fast="false" id="R_EX_ala__L__gly_LPAREN_e_RPAREN_" name="ala-L-gly exchange" reversible="false" fbc:lowerFluxBound="cobra_0_bound" fbc:upperFluxBound="cobra_default_ub">
        <listOfReactants>
          <speciesReference constant="true" species="M_L__alagly_LPAREN_e_RPAREN_" stoichiometry="1" />
        </listOfReactants>
      </reaction>
      <reaction fast="false" id="R_EX_ala__L__his__L_LPAREN_e_RPAREN_" name="Ala-His exchange" reversible="false" fbc:lowerFluxBound="cobra_0_bound" fbc:upperFluxBound="cobra_default_ub">
        <listOfReactants>
          <speciesReference constant="true" species="M_ala__L__his__L_LPAREN_e_RPAREN_" stoichiometry="1" />
        </listOfReactants>
      </reaction>
      <reaction fast="false" id="R_EX_ala__L__leu__L_LPAREN_e_RPAREN_" name="Ala-Leu exchange" reversible="false" fbc:lowerFluxBound="cobra_0_bound" fbc:upperFluxBound="cobra_default_ub">
        <listOfReactants>
          <speciesReference constant="true" species="M_ala__L__leu__L_LPAREN_e_RPAREN_" stoichiometry="1" />
        </listOfReactants>
      </reaction>
      <reaction fast="false" id="R_EX_alaala_LPAREN_e_RPAREN_" name="D-Alanyl-D-alanine exchange" reversible="false" fbc:lowerFluxBound="cobra_0_bound" fbc:upperFluxBound="cobra_default_ub">
        <listOfReactants>
          <speciesReference constant="true" species="M_alaala_LPAREN_e_RPAREN_" stoichiometry="1" />
        </listOfReactants>
      </reaction>
      <reaction fast="false" id="R_EX_arg__L_LPAREN_e_RPAREN_" name="L-Arginine exchange" reversible="true" fbc:lowerFluxBound="R_EX_arg__L_LPAREN_e_RPAREN__lower_bound" fbc:upperFluxBound="cobra_0_bound">
        <listOfReactants>
          <speciesReference constant="true" species="M_arg__L_LPAREN_e_RPAREN_" stoichiometry="1" />
        </listOfReactants>
      </reaction>
      <reaction fast="false" id="R_EX_asp__L_LPAREN_e_RPAREN_" name="L-Aspartate exchange" reversible="true" fbc:lowerFluxBound="R_EX_asp__L_LPAREN_e_RPAREN__lower_bound" fbc:upperFluxBound="cobra_0_bound">
        <listOfReactants>
          <speciesReference constant="true" species="M_asp__L_LPAREN_e_RPAREN_" stoichiometry="1" />
        </listOfReactants>
      </reaction>
      <reaction fast="false" id="R_EX_bilea_LPAREN_e_RPAREN_" name="Bile acid exchange" reversible="false" fbc:lowerFluxBound="cobra_0_bound" fbc:upperFluxBound="cobra_default_ub">
        <listOfReactants>
          <speciesReference constant="true" species="M_bilea_LPAREN_e_RPAREN_" stoichiometry="1" />
        </listOfReactants>
      </reaction>
      <reaction fast="false" id="R_EX_buts_LPAREN_e_RPAREN_" name="butanesulfonate exchange" reversible="false" fbc:lowerFluxBound="cobra_0_bound" fbc:upperFluxBound="cobra_default_ub">
        <listOfReactants>
          <speciesReference constant="true" species="M_buts_LPAREN_e_RPAREN_" stoichiometry="1" />
        </listOfReactants>
      </reaction>
      <reaction fast="false" id="R_EX_cbl1_LPAREN_e_RPAREN_" name="Cob(I)alamin exchange" reversible="false" fbc:lowerFluxBound="cobra_0_bound" fbc:upperFluxBound="cobra_default_ub">
        <listOfReactants>
          <speciesReference constant="true" species="M_cbl1_LPAREN_e_RPAREN_" stoichiometry="1" />
        </listOfReactants>
      </reaction>
      <reaction fast="false" id="R_EX_cgly_LPAREN_e_RPAREN_" name="Cys-Gly exchange" reversible="false" fbc:lowerFluxBound="cobra_0_bound" fbc:upperFluxBound="cobra_default_ub">
        <listOfReactants>
          <speciesReference constant="true" species="M_cgly_LPAREN_e_RPAREN_" stoichiometry="1" />
        </listOfReactants>
      </reaction>
      <reaction fast="false" id="R_EX_chol_LPAREN_e_RPAREN_" name="Choline exchange" reversible="false" fbc:lowerFluxBound="cobra_0_bound" fbc:upperFluxBound="cobra_default_ub">
        <listOfReactants>
          <speciesReference constant="true" species="M_chol_LPAREN_e_RPAREN_" stoichiometry="1" />
        </listOfReactants>
      </reaction>
      <reaction fast="false" id="R_EX_cl_LPAREN_e_RPAREN_" name="Chloride exchange" reversible="true" fbc:lowerFluxBound="R_EX_cl_LPAREN_e_RPAREN__lower_bound" fbc:upperFluxBound="cobra_default_ub">
        <listOfReactants>
          <speciesReference constant="true" species="M_cl_LPAREN_e_RPAREN_" stoichiometry="1" />
        </listOfReactants>
      </reaction>
      <reaction fast="false" id="R_EX_co2_LPAREN_e_RPAREN_" name="CO2 exchange" reversible="true" fbc:lowerFluxBound="cobra_default_lb" fbc:upperFluxBound="cobra_default_ub">
        <listOfReactants>
          <speciesReference constant="true" species="M_co2_LPAREN_e_RPAREN_" stoichiometry="1" />
        </listOfReactants>
      </reaction>
      <reaction fast="false" id="R_EX_cys__L_LPAREN_e_RPAREN_" name="L-Cysteine exchange" reversible="true" fbc:lowerFluxBound="R_EX_cys__L_LPAREN_e_RPAREN__lower_bound" fbc:upperFluxBound="cobra_0_bound">
        <listOfReactants>
          <speciesReference constant="true" species="M_cys__L_LPAREN_e_RPAREN_" stoichiometry="1" />
        </listOfReactants>
      </reaction>
      <reaction fast="false" id="R_EX_cytd_LPAREN_e_RPAREN_" name="Cytidine exchange" reversible="false" fbc:lowerFluxBound="cobra_0_bound" fbc:upperFluxBound="cobra_default_ub">
        <listOfReactants>
          <speciesReference constant="true" species="M_cytd_LPAREN_e_RPAREN_" stoichiometry="1" />
        </listOfReactants>
      </reaction>
      <reaction fast="false" id="R_EX_dad__2_LPAREN_e_RPAREN_" name="Deoxyadenosine exchange" reversible="false" fbc:lowerFluxBound="cobra_0_bound" fbc:upperFluxBound="cobra_default_ub">
        <listOfReactants>
          <speciesReference constant="true" species="M_dad__2_LPAREN_e_RPAREN_" stoichiometry="1" />
        </listOfReactants>
      </reaction>
      <reaction fast="false" id="R_EX_dcyt_LPAREN_e_RPAREN_" name="Deoxycytidine exchange" reversible="false" fbc:lowerFluxBound="cobra_0_bound" fbc:upperFluxBound="cobra_default_ub">
        <listOfReactants>
          <speciesReference constant="true" species="M_dcyt_LPAREN_e_RPAREN_" stoichiometry="1" />
        </listOfReactants>
      </reaction>
      <reaction fast="false" id="R_EX_duri_LPAREN_e_RPAREN_" name="Deoxyuridine exchange" reversible="false" fbc:lowerFluxBound="cobra_0_bound" fbc:upperFluxBound="cobra_default_ub">
        <listOfReactants>
          <speciesReference constant="true" species="M_duri_LPAREN_e_RPAREN_" stoichiometry="1" />
        </listOfReactants>
      </reaction>
      <reaction fast="false" id="R_EX_eths_LPAREN_e_RPAREN_" name="ethanesulfonate exchange" reversible="false" fbc:lowerFluxBound="cobra_0_bound" fbc:upperFluxBound="cobra_default_ub">
        <listOfReactants>
          <speciesReference constant="true" species="M_eths_LPAREN_e_RPAREN_" stoichiometry="1" />
        </listOfReactants>
      </reaction>
      <reaction fast="false" id="R_EX_fe2_LPAREN_e_RPAREN_" name="Fe2+ exchange" reversible="true" fbc:lowerFluxBound="R_EX_fe2_LPAREN_e_RPAREN__lower_bound" fbc:upperFluxBound="cobra_default_ub">
        <listOfReactants>
          <speciesReference constant="true" species="M_fe2_LPAREN_e_RPAREN_" stoichiometry="1" />
        </listOfReactants>
      </reaction>
      <reaction fast="false" id="R_EX_fmn_LPAREN_e_RPAREN_" name="FMN exchange" reversible="false" fbc:lowerFluxBound="cobra_0_bound" fbc:upperFluxBound="cobra_default_ub">
        <listOfReactants>
          <speciesReference constant="true" species="M_fmn_LPAREN_e_RPAREN_" stoichiometry="1" />
        </listOfReactants>
      </reaction>
      <reaction fast="false" id="R_EX_fru_LPAREN_e_RPAREN_" name="D-Fructose exchange" reversible="false" fbc:lowerFluxBound="cobra_0_bound" fbc:upperFluxBound="cobra_default_ub">
        <listOfReactants>
          <speciesReference constant="true" species="M_fru_LPAREN_e_RPAREN_" stoichiometry="1" />
        </listOfReactants>
      </reaction>
      <reaction fast="false" id="R_EX_fuc__L_LPAREN_e_RPAREN_" name="L-Fucose exchange" reversible="false" fbc:lowerFluxBound="cobra_0_bound" fbc:upperFluxBound="cobra_default_ub">
        <listOfReactants>
          <speciesReference constant="true" species="M_fuc__L_LPAREN_e_RPAREN_" stoichiometry="1" />
        </listOfReactants>
      </reaction>
      <reaction fast="false" id="R_EX_fum_LPAREN_e_RPAREN_" name="Fumarate exchange" reversible="false" fbc:lowerFluxBound="cobra_0_bound" fbc:upperFluxBound="cobra_default_ub">
        <listOfReactants>
          <speciesReference constant="true" species="M_fum_LPAREN_e_RPAREN_" stoichiometry="1" />
        </listOfReactants>
      </reaction>
      <reaction fast="false" id="R_EX_gal_LPAREN_e_RPAREN_" name="D-Galactose exchange" reversible="false" fbc:lowerFluxBound="cobra_0_bound" fbc:upperFluxBound="cobra_default_ub">
        <listOfReactants>
          <speciesReference constant="true" species="M_gal_LPAREN_e_RPAREN_" stoichiometry="1" />
        </listOfReactants>
      </reaction>
      <reaction fast="false" id="R_EX_galctr__D_LPAREN_e_RPAREN_" name="D-Galactarate exchange" reversible="false" fbc:lowerFluxBound="cobra_0_bound" fbc:upperFluxBound="cobra_default_ub">
        <listOfReactants>
          <speciesReference constant="true" species="M_galctr__D_LPAREN_e_RPAREN_" stoichiometry="1" />
        </listOfReactants>
      </reaction>
      <reaction fast="false" id="R_EX_glc_LPAREN_e_RPAREN_" name="D-Glucose exchange" reversible="true" fbc:lowerFluxBound="R_EX_glc_LPAREN_e_RPAREN__lower_bound" fbc:upperFluxBound="cobra_default_ub">
        <listOfReactants>
          <speciesReference constant="true" species="M_glc__D_LPAREN_e_RPAREN_" stoichiometry="1" />
        </listOfReactants>
      </reaction>
      <reaction fast="false" id="R_EX_glcn__D_LPAREN_e_RPAREN_" name="D-Gluconate exchange" reversible="false" fbc:lowerFluxBound="cobra_0_bound" fbc:upperFluxBound="cobra_default_ub">
        <listOfReactants>
          <speciesReference constant="true" species="M_glcn__D_LPAREN_e_RPAREN_" stoichiometry="1" />
        </listOfReactants>
      </reaction>
      <reaction fast="false" id="R_EX_glcr_LPAREN_e_RPAREN_" name="D-Glucarate exchange" reversible="false" fbc:lowerFluxBound="cobra_0_bound" fbc:upperFluxBound="cobra_default_ub">
        <listOfReactants>
          <speciesReference constant="true" species="M_glcr_LPAREN_e_RPAREN_" stoichiometry="1" />
        </listOfReactants>
      </reaction>
      <reaction fast="false" id="R_EX_glu__L_LPAREN_e_RPAREN_" name="L-Glutamate exchange" reversible="false" fbc:lowerFluxBound="cobra_0_bound" fbc:upperFluxBound="cobra_default_ub">
        <listOfReactants>
          <speciesReference constant="true" species="M_glu__L_LPAREN_e_RPAREN_" stoichiometry="1" />
        </listOfReactants>
      </reaction>
      <reaction fast="false" id="R_EX_gly_LPAREN_e_RPAREN_" name="Glycine exchange" reversible="false" fbc:lowerFluxBound="cobra_0_bound" fbc:upperFluxBound="cobra_default_ub">
        <listOfReactants>
          <speciesReference constant="true" species="M_gly_LPAREN_e_RPAREN_" stoichiometry="1" />
        </listOfReactants>
      </reaction>
      <reaction fast="false" id="R_EX_gly__asn__L_LPAREN_e_RPAREN_" name="gly-asn-L exchange" reversible="false" fbc:lowerFluxBound="cobra_0_bound" fbc:upperFluxBound="cobra_default_ub">
        <listOfReactants>
          <speciesReference constant="true" species="M_gly__asn__L_LPAREN_e_RPAREN_" stoichiometry="1" />
        </listOfReactants>
      </reaction>
      <reaction fast="false" id="R_EX_gly__asp__L_LPAREN_e_RPAREN_" name="gly-asp-L exchange" reversible="false" fbc:lowerFluxBound="cobra_0_bound" fbc:upperFluxBound="cobra_default_ub">
        <listOfReactants>
          <speciesReference constant="true" species="M_gly__asp__L_LPAREN_e_RPAREN_" stoichiometry="1" />
        </listOfReactants>
      </reaction>
      <reaction fast="false" id="R_EX_gly__gln__L_LPAREN_e_RPAREN_" name="Gly-Gln exchange" reversible="false" fbc:lowerFluxBound="cobra_0_bound" fbc:upperFluxBound="cobra_default_ub">
        <listOfReactants>
          <speciesReference constant="true" species="M_gly__gln__L_LPAREN_e_RPAREN_" stoichiometry="1" />
        </listOfReactants>
      </reaction>
      <reaction fast="false" id="R_EX_gly__glu__L_LPAREN_e_RPAREN_" name="gly-glu-L exchange" reversible="false" fbc:lowerFluxBound="cobra_0_bound" fbc:upperFluxBound="cobra_default_ub">
        <listOfReactants>
          <speciesReference constant="true" species="M_gly__glu__L_LPAREN_e_RPAREN_" stoichiometry="1" />
        </listOfReactants>
      </reaction>
      <reaction fast="false" id="R_EX_gly__met__L_LPAREN_e_RPAREN_" name="Gly-Met exchange" reversible="false" fbc:lowerFluxBound="cobra_0_bound" fbc:upperFluxBound="cobra_default_ub">
        <listOfReactants>
          <speciesReference constant="true" species="M_gly__met__L_LPAREN_e_RPAREN_" stoichiometry="1" />
        </listOfReactants>
      </reaction>
      <reaction fast="false" id="R_EX_gly__pro__L_LPAREN_e_RPAREN_" name="gly-pro-L exchange" reversible="false" fbc:lowerFluxBound="cobra_0_bound" fbc:upperFluxBound="cobra_default_ub">
        <listOfReactants>
          <speciesReference constant="true" species="M_gly__pro__L_LPAREN_e_RPAREN_" stoichiometry="1" />
        </listOfReactants>
      </reaction>
      <reaction fast="false" id="R_EX_glyb_LPAREN_e_RPAREN_" name="Glycine betaine exchange" reversible="false" fbc:lowerFluxBound="cobra_0_bound" fbc:upperFluxBound="cobra_default_ub">
        <listOfReactants>
          <speciesReference constant="true" species="M_glyb_LPAREN_e_RPAREN_" stoichiometry="1" />
        </listOfReactants>
      </reaction>
      <reaction fast="false" id="R_EX_glyc_LPAREN_e_RPAREN_" name="Glycerol exchange" reversible="false" fbc:lowerFluxBound="cobra_0_bound" fbc:upperFluxBound="cobra_default_ub">
        <listOfReactants>
          <speciesReference constant="true" species="M_glyc_LPAREN_e_RPAREN_" stoichiometry="1" />
        </listOfReactants>
      </reaction>
      <reaction fast="false" id="R_EX_glyc3p_LPAREN_e_RPAREN_" name="sn-Glycerol 3-phosphate exchange" reversible="false" fbc:lowerFluxBound="cobra_0_bound" fbc:upperFluxBound="cobra_default_ub">
        <listOfReactants>
          <speciesReference constant="true" species="M_glyc3p_LPAREN_e_RPAREN_" stoichiometry="1" />
        </listOfReactants>
      </reaction>
      <reaction fast="false" id="R_EX_gthox_LPAREN_e_RPAREN_" name="Oxidized glutathione exchange" reversible="false" fbc:lowerFluxBound="cobra_0_bound" fbc:upperFluxBound="cobra_default_ub">
        <listOfReactants>
          <speciesReference constant="true" species="M_gthox_LPAREN_e_RPAREN_" stoichiometry="1" />
        </listOfReactants>
      </reaction>
      <reaction fast="false" id="R_EX_gthrd_LPAREN_e_RPAREN_" name="Reduced glutathione exchange" reversible="false" fbc:lowerFluxBound="cobra_0_bound" fbc:upperFluxBound="cobra_default_ub">
        <listOfReactants>
          <speciesReference constant="true" species="M_gthrd_LPAREN_e_RPAREN_" stoichiometry="1" />
        </listOfReactants>
      </reaction>
      <reaction fast="false" id="R_EX_gua_LPAREN_e_RPAREN_" name="Guanine exchange" reversible="false" fbc:lowerFluxBound="cobra_0_bound" fbc:upperFluxBound="cobra_default_ub">
        <listOfReactants>
          <speciesReference constant="true" species="M_gua_LPAREN_e_RPAREN_" stoichiometry="1" />
        </listOfReactants>
      </reaction>
      <reaction fast="false" id="R_EX_h_LPAREN_e_RPAREN_" name="H+ exchange" reversible="true" fbc:lowerFluxBound="cobra_default_lb" fbc:upperFluxBound="cobra_default_ub">
        <listOfReactants>
          <speciesReference constant="true" species="M_h_LPAREN_e_RPAREN_" stoichiometry="1" />
        </listOfReactants>
      </reaction>
      <reaction fast="false" id="R_EX_h2o_LPAREN_e_RPAREN_" name="H2O exchange" reversible="true" fbc:lowerFluxBound="cobra_default_lb" fbc:upperFluxBound="cobra_default_ub">
        <listOfReactants>
          <speciesReference constant="true" species="M_h2o_LPAREN_e_RPAREN_" stoichiometry="1" />
        </listOfReactants>
      </reaction>
      <reaction fast="false" id="R_EX_h2o2_LPAREN_e_RPAREN_" name="Hydrogen peroxide exchange" reversible="false" fbc:lowerFluxBound="cobra_0_bound" fbc:upperFluxBound="cobra_default_ub">
        <listOfReactants>
          <speciesReference constant="true" species="M_h2o2_LPAREN_e_RPAREN_" stoichiometry="1" />
        </listOfReactants>
      </reaction>
      <reaction fast="false" id="R_EX_hexs_LPAREN_e_RPAREN_" name="hexanesulfonate exchange" reversible="false" fbc:lowerFluxBound="cobra_0_bound" fbc:upperFluxBound="cobra_default_ub">
        <listOfReactants>
          <speciesReference constant="true" species="M_hexs_LPAREN_e_RPAREN_" stoichiometry="1" />
        </listOfReactants>
      </reaction>
      <reaction fast="false" id="R_EX_his__L_LPAREN_e_RPAREN_" name="L-Histidine exchange" reversible="true" fbc:lowerFluxBound="R_EX_his__L_LPAREN_e_RPAREN__lower_bound" fbc:upperFluxBound="cobra_0_bound">
        <listOfReactants>
          <speciesReference constant="true" species="M_his__L_LPAREN_e_RPAREN_" stoichiometry="1" />
        </listOfReactants>
      </reaction>
      <reaction fast="false" id="R_EX_hxan_LPAREN_e_RPAREN_" name="Hypoxanthine exchange" reversible="false" fbc:lowerFluxBound="cobra_0_bound" fbc:upperFluxBound="cobra_default_ub">
        <listOfReactants>
          <speciesReference constant="true" species="M_hxan_LPAREN_e_RPAREN_" stoichiometry="1" />
        </listOfReactants>
      </reaction>
      <reaction fast="false" id="R_EX_ile__L_LPAREN_e_RPAREN_" name="L-Isoleucine exchange" reversible="true" fbc:lowerFluxBound="R_EX_ile__L_LPAREN_e_RPAREN__lower_bound" fbc:upperFluxBound="cobra_0_bound">
        <listOfReactants>
          <speciesReference constant="true" species="M_ile__L_LPAREN_e_RPAREN_" stoichiometry="1" />
        </listOfReactants>
      </reaction>
      <reaction fast="false" id="R_EX_istnt_LPAREN_e_RPAREN_" name="Isethionate exchange" reversible="false" fbc:lowerFluxBound="cobra_0_bound" fbc:upperFluxBound="cobra_default_ub">
        <listOfReactants>
          <speciesReference constant="true" species="M_istnt_LPAREN_e_RPAREN_" stoichiometry="1" />
        </listOfReactants>
      </reaction>
      <reaction fast="false" id="R_EX_k_LPAREN_e_RPAREN_" name="K+ exchange" reversible="true" fbc:lowerFluxBound="R_EX_k_LPAREN_e_RPAREN__lower_bound" fbc:upperFluxBound="cobra_default_ub">
        <listOfReactants>
          <speciesReference constant="true" species="M_k_LPAREN_e_RPAREN_" stoichiometry="1" />
        </listOfReactants>
      </reaction>
      <reaction fast="false" id="R_EX_leu__L_LPAREN_e_RPAREN_" name="L-Leucine exchange" reversible="true" fbc:lowerFluxBound="R_EX_leu__L_LPAREN_e_RPAREN__lower_bound" fbc:upperFluxBound="cobra_0_bound">
        <listOfReactants>
          <speciesReference constant="true" species="M_leu__L_LPAREN_e_RPAREN_" stoichiometry="1" />
        </listOfReactants>
      </reaction>
      <reaction fast="false" id="R_EX_lys__L_LPAREN_e_RPAREN_" name="L-Lysine exchange" reversible="true" fbc:lowerFluxBound="R_EX_lys__L_LPAREN_e_RPAREN__lower_bound" fbc:upperFluxBound="cobra_0_bound">
        <listOfReactants>
          <speciesReference constant="true" species="M_lys__L_LPAREN_e_RPAREN_" stoichiometry="1" />
        </listOfReactants>
      </reaction>
      <reaction fast="false" id="R_EX_mal__L_LPAREN_e_RPAREN_" name="L-Malate exchange" reversible="false" fbc:lowerFluxBound="cobra_0_bound" fbc:upperFluxBound="cobra_default_ub">
        <listOfReactants>
          <speciesReference constant="true" species="M_mal__L_LPAREN_e_RPAREN_" stoichiometry="1" />
        </listOfReactants>
      </reaction>
      <reaction fast="false" id="R_EX_met__D_LPAREN_e_RPAREN_" name="D-Methionine exchange" reversible="false" fbc:lowerFluxBound="cobra_0_bound" fbc:upperFluxBound="cobra_default_ub">
        <listOfReactants>
          <speciesReference constant="true" species="M_met__D_LPAREN_e_RPAREN_" stoichiometry="1" />
        </listOfReactants>
      </reaction>
      <reaction fast="false" id="R_EX_met__L_LPAREN_e_RPAREN_" name="L-Methionine exchange" reversible="true" fbc:lowerFluxBound="R_EX_met__L_LPAREN_e_RPAREN__lower_bound" fbc:upperFluxBound="cobra_0_bound">
        <listOfReactants>
          <speciesReference constant="true" species="M_met__L_LPAREN_e_RPAREN_" stoichiometry="1" />
        </listOfReactants>
      </reaction>
      <reaction fast="false" id="R_EX_met__L__ala__L_LPAREN_e_RPAREN_" name="met-L-ala-L exchange" reversible="false" fbc:lowerFluxBound="cobra_0_bound" fbc:upperFluxBound="cobra_default_ub">
        <listOfReactants>
          <speciesReference constant="true" species="M_met__L__ala__L_LPAREN_e_RPAREN_" stoichiometry="1" />
        </listOfReactants>
      </reaction>
      <reaction fast="false" id="R_EX_mops_LPAREN_e_RPAREN_" name="MOPS exchange" reversible="false" fbc:lowerFluxBound="cobra_0_bound" fbc:upperFluxBound="cobra_default_ub">
        <listOfReactants>
          <speciesReference constant="true" species="M_mops_LPAREN_e_RPAREN_" stoichiometry="1" />
        </listOfReactants>
      </reaction>
      <reaction fast="false" id="R_EX_mso3_LPAREN_e_RPAREN_" name="Methanesulfonate exchange" reversible="false" fbc:lowerFluxBound="cobra_0_bound" fbc:upperFluxBound="cobra_default_ub">
        <listOfReactants>
          <speciesReference constant="true" species="M_mso3_LPAREN_e_RPAREN_" stoichiometry="1" />
        </listOfReactants>
      </reaction>
      <reaction fast="false" id="R_EX_na1_LPAREN_e_RPAREN_" name="Sodium exchange" reversible="true" fbc:lowerFluxBound="R_EX_na1_LPAREN_e_RPAREN__lower_bound" fbc:upperFluxBound="cobra_default_ub">
        <listOfReactants>
          <speciesReference constant="true" species="M_na1_LPAREN_e_RPAREN_" stoichiometry="1" />
        </listOfReactants>
      </reaction>
      <reaction fast="false" id="R_EX_nh4_LPAREN_e_RPAREN_" name="Ammonium exchange" reversible="true" fbc:lowerFluxBound="cobra_default_lb" fbc:upperFluxBound="cobra_default_ub">
        <listOfReactants>
          <speciesReference constant="true" species="M_nh4_LPAREN_e_RPAREN_" stoichiometry="1" />
        </listOfReactants>
      </reaction>
      <reaction fast="false" id="R_EX_ni2_LPAREN_e_RPAREN_" name="Ni2+ exchange" reversible="false" fbc:lowerFluxBound="cobra_0_bound" fbc:upperFluxBound="cobra_default_ub">
        <listOfReactants>
          <speciesReference constant="true" species="M_ni2_LPAREN_e_RPAREN_" stoichiometry="1" />
        </listOfReactants>
      </reaction>
      <reaction fast="false" id="R_EX_nmn_LPAREN_e_RPAREN_" name="NMN exchange" reversible="false" fbc:lowerFluxBound="cobra_0_bound" fbc:upperFluxBound="cobra_default_ub">
        <listOfReactants>
          <speciesReference constant="true" species="M_nmn_LPAREN_e_RPAREN_" stoichiometry="1" />
        </listOfReactants>
      </reaction>
      <reaction fast="false" id="R_EX_o2_LPAREN_e_RPAREN_" name="O2 exchange" reversible="true" fbc:lowerFluxBound="R_EX_o2_LPAREN_e_RPAREN__lower_bound" fbc:upperFluxBound="cobra_0_bound">
        <listOfReactants>
          <speciesReference constant="true" species="M_o2_LPAREN_e_RPAREN_" stoichiometry="1" />
        </listOfReactants>
      </reaction>
      <reaction fast="false" id="R_EX_orn__L_LPAREN_e_RPAREN_" name="Ornithine exchange" reversible="false" fbc:lowerFluxBound="cobra_0_bound" fbc:upperFluxBound="cobra_default_ub">
        <listOfReactants>
          <speciesReference constant="true" species="M_orn__L_LPAREN_e_RPAREN_" stoichiometry="1" />
        </listOfReactants>
      </reaction>
      <reaction fast="false" id="R_EX_orot_LPAREN_e_RPAREN_" name="Orotate exchange" reversible="false" fbc:lowerFluxBound="cobra_0_bound" fbc:upperFluxBound="cobra_default_ub">
        <listOfReactants>
          <speciesReference constant="true" species="M_orot_LPAREN_e_RPAREN_" stoichiometry="1" />
        </listOfReactants>
      </reaction>
      <reaction fast="false" id="R_EX_phe__L_LPAREN_e_RPAREN_" name="L-Phenylalanine exchange" reversible="true" fbc:lowerFluxBound="R_EX_phe__L_LPAREN_e_RPAREN__lower_bound" fbc:upperFluxBound="cobra_default_ub">
        <listOfReactants>
          <speciesReference constant="true" species="M_phe__L_LPAREN_e_RPAREN_" stoichiometry="1" />
        </listOfReactants>
      </reaction>
      <reaction fast="false" id="R_EX_pi_LPAREN_e_RPAREN_" name="Phosphate exchange" reversible="true" fbc:lowerFluxBound="R_EX_pi_LPAREN_e_RPAREN__lower_bound" fbc:upperFluxBound="cobra_default_ub">
        <listOfReactants>
          <speciesReference constant="true" species="M_pi_LPAREN_e_RPAREN_" stoichiometry="1" />
        </listOfReactants>
      </reaction>
      <reaction fast="false" id="R_EX_pro__L_LPAREN_e_RPAREN_" name="L-Proline exchange" reversible="true" fbc:lowerFluxBound="R_EX_pro__L_LPAREN_e_RPAREN__lower_bound" fbc:upperFluxBound="cobra_0_bound">
        <listOfReactants>
          <speciesReference constant="true" species="M_pro__L_LPAREN_e_RPAREN_" stoichiometry="1" />
        </listOfReactants>
      </reaction>
      <reaction fast="false" id="R_EX_ptrc_LPAREN_e_RPAREN_" name="Putrescine exchange" reversible="false" fbc:lowerFluxBound="cobra_0_bound" fbc:upperFluxBound="cobra_default_ub">
        <listOfReactants>
          <speciesReference constant="true" species="M_ptrc_LPAREN_e_RPAREN_" stoichiometry="1" />
        </listOfReactants>
      </reaction>
      <reaction fast="false" id="R_EX_pur_LPAREN_e_RPAREN_" name="Puromycin exchange" reversible="false" fbc:lowerFluxBound="cobra_0_bound" fbc:upperFluxBound="cobra_default_ub">
        <listOfReactants>
          <speciesReference constant="true" species="M_pur_LPAREN_e_RPAREN_" stoichiometry="1" />
        </listOfReactants>
      </reaction>
      <reaction fast="false" id="R_EX_rib__D_LPAREN_e_RPAREN_" name="D-Ribose exchange" reversible="false" fbc:lowerFluxBound="cobra_0_bound" fbc:upperFluxBound="cobra_default_ub">
        <listOfReactants>
          <speciesReference constant="true" species="M_rib__D_LPAREN_e_RPAREN_" stoichiometry="1" />
        </listOfReactants>
      </reaction>
      <reaction fast="false" id="R_EX_ribflv_LPAREN_e_RPAREN_" name="Riboflavin exchange" reversible="false" fbc:lowerFluxBound="cobra_0_bound" fbc:upperFluxBound="cobra_default_ub">
        <listOfReactants>
          <speciesReference constant="true" species="M_ribflv_LPAREN_e_RPAREN_" stoichiometry="1" />
        </listOfReactants>
      </reaction>
      <reaction fast="false" id="R_EX_rnam_LPAREN_e_RPAREN_" name="N-Ribosylnicotinamide exchange" reversible="false" fbc:lowerFluxBound="cobra_0_bound" fbc:upperFluxBound="cobra_default_ub">
        <listOfReactants>
          <speciesReference constant="true" species="M_rnam_LPAREN_e_RPAREN_" stoichiometry="1" />
        </listOfReactants>
      </reaction>
      <reaction fast="false" id="R_EX_ser__L_LPAREN_e_RPAREN_" name="Exchange for Serine" reversible="true" fbc:lowerFluxBound="R_EX_ser__L_LPAREN_e_RPAREN__lower_bound" fbc:upperFluxBound="cobra_0_bound">
        <listOfReactants>
          <speciesReference constant="true" species="M_ser__L_LPAREN_e_RPAREN_" stoichiometry="1" />
        </listOfReactants>
      </reaction>
      <reaction fast="false" id="R_EX_so4_LPAREN_e_RPAREN_" name="Sulfate exchange" reversible="true" fbc:lowerFluxBound="cobra_default_lb" fbc:upperFluxBound="cobra_default_ub">
        <listOfReactants>
          <speciesReference constant="true" species="M_so4_LPAREN_e_RPAREN_" stoichiometry="1" />
        </listOfReactants>
      </reaction>
      <reaction fast="false" id="R_EX_spmd_LPAREN_e_RPAREN_" name="Spermidine exchange" reversible="true" fbc:lowerFluxBound="R_EX_spmd_LPAREN_e_RPAREN__lower_bound" fbc:upperFluxBound="cobra_0_bound">
        <listOfReactants>
          <speciesReference constant="true" species="M_spmd_LPAREN_e_RPAREN_" stoichiometry="1" />
        </listOfReactants>
      </reaction>
      <reaction fast="false" id="R_EX_succ_LPAREN_e_RPAREN_" name="Succinate exchange" reversible="false" fbc:lowerFluxBound="cobra_0_bound" fbc:upperFluxBound="cobra_default_ub">
        <listOfReactants>
          <speciesReference constant="true" species="M_succ_LPAREN_e_RPAREN_" stoichiometry="1" />
        </listOfReactants>
      </reaction>
      <reaction fast="false" id="R_EX_sucr_LPAREN_e_RPAREN_" name="Sucrose exchange" reversible="false" fbc:lowerFluxBound="cobra_0_bound" fbc:upperFluxBound="cobra_default_ub">
        <listOfReactants>
          <speciesReference constant="true" species="M_sucr_LPAREN_e_RPAREN_" stoichiometry="1" />
        </listOfReactants>
      </reaction>
      <reaction fast="false" id="R_EX_sula_LPAREN_e_RPAREN_" name="Sulfoacetate exchange" reversible="false" fbc:lowerFluxBound="cobra_0_bound" fbc:upperFluxBound="cobra_default_ub">
        <listOfReactants>
          <speciesReference constant="true" species="M_sula_LPAREN_e_RPAREN_" stoichiometry="1" />
        </listOfReactants>
      </reaction>
      <reaction fast="false" id="R_EX_taur_LPAREN_e_RPAREN_" name="Taurine exchange" reversible="false" fbc:lowerFluxBound="cobra_0_bound" fbc:upperFluxBound="cobra_default_ub">
        <listOfReactants>
          <speciesReference constant="true" species="M_taur_LPAREN_e_RPAREN_" stoichiometry="1" />
        </listOfReactants>
      </reaction>
      <reaction fast="false" id="R_EX_thr__L_LPAREN_e_RPAREN_" name="L-Threonine exchange" reversible="true" fbc:lowerFluxBound="R_EX_thr__L_LPAREN_e_RPAREN__lower_bound" fbc:upperFluxBound="cobra_0_bound">
        <listOfReactants>
          <speciesReference constant="true" species="M_thr__L_LPAREN_e_RPAREN_" stoichiometry="1" />
        </listOfReactants>
      </reaction>
      <reaction fast="false" id="R_EX_thymd_LPAREN_e_RPAREN_" name="Thymidine exchange" reversible="false" fbc:lowerFluxBound="cobra_0_bound" fbc:upperFluxBound="cobra_default_ub">
        <listOfReactants>
          <speciesReference constant="true" species="M_thymd_LPAREN_e_RPAREN_" stoichiometry="1" />
        </listOfReactants>
      </reaction>
      <reaction fast="false" id="R_EX_tyr__L_LPAREN_e_RPAREN_" name="L-Tyrosine exchange" reversible="true" fbc:lowerFluxBound="R_EX_tyr__L_LPAREN_e_RPAREN__lower_bound" fbc:upperFluxBound="cobra_0_bound">
        <listOfReactants>
          <speciesReference constant="true" species="M_tyr__L_LPAREN_e_RPAREN_" stoichiometry="1" />
        </listOfReactants>
      </reaction>
      <reaction fast="false" id="R_EX_urea_LPAREN_e_RPAREN_" name="Urea exchange" reversible="false" fbc:lowerFluxBound="cobra_0_bound" fbc:upperFluxBound="cobra_default_ub">
        <listOfReactants>
          <speciesReference constant="true" species="M_urea_LPAREN_e_RPAREN_" stoichiometry="1" />
        </listOfReactants>
      </reaction>
      <reaction fast="false" id="R_EX_val__L_LPAREN_e_RPAREN_" name="L-Valine exchange" reversible="true" fbc:lowerFluxBound="R_EX_val__L_LPAREN_e_RPAREN__lower_bound" fbc:upperFluxBound="cobra_0_bound">
        <listOfReactants>
          <speciesReference constant="true" species="M_val__L_LPAREN_e_RPAREN_" stoichiometry="1" />
        </listOfReactants>
      </reaction>
      <reaction fast="false" id="R_EX_xyl__D_LPAREN_e_RPAREN_" name="D-Xylose exchange" reversible="false" fbc:lowerFluxBound="cobra_0_bound" fbc:upperFluxBound="cobra_default_ub">
        <listOfReactants>
          <speciesReference constant="true" species="M_xyl__D_LPAREN_e_RPAREN_" stoichiometry="1" />
        </listOfReactants>
      </reaction>
      <reaction fast="false" id="R_EX_zn2_LPAREN_e_RPAREN_" name="Zinc exchange" reversible="false" fbc:lowerFluxBound="cobra_0_bound" fbc:upperFluxBound="cobra_default_ub">
        <listOfReactants>
          <speciesReference constant="true" species="M_zn2_LPAREN_e_RPAREN_" stoichiometry="1" />
        </listOfReactants>
      </reaction>
      <reaction fast="false" id="R_A5PISO" name="arabinose-5-phosphate isomerase" reversible="true" fbc:lowerFluxBound="cobra_default_lb" fbc:upperFluxBound="cobra_default_ub">
        <listOfReactants>
          <speciesReference constant="true" species="M_ru5p__D_LPAREN_c_RPAREN_" stoichiometry="1" />
        </listOfReactants>
        <listOfProducts>
          <speciesReference constant="true" species="M_ara5p_LPAREN_c_RPAREN_" stoichiometry="1" />
        </listOfProducts>
      </reaction>
      <reaction fast="false" id="R_AACPS1" name="acyl-[acyl-carrier-protein] synthetase (n-C14:0)" reversible="false" fbc:lowerFluxBound="cobra_0_bound" fbc:upperFluxBound="cobra_default_ub">
        <listOfReactants>
          <speciesReference constant="true" species="M_atp_LPAREN_c_RPAREN_" stoichiometry="1" />
          <speciesReference constant="true" species="M_ttdca_LPAREN_c_RPAREN_" stoichiometry="1" />
          <speciesReference constant="true" species="M_ACP_LPAREN_c_RPAREN_" stoichiometry="1" />
        </listOfReactants>
        <listOfProducts>
          <speciesReference constant="true" species="M_myrsACP_LPAREN_c_RPAREN_" stoichiometry="1" />
          <speciesReference constant="true" species="M_amp_LPAREN_c_RPAREN_" stoichiometry="1" />
          <speciesReference constant="true" species="M_ppi_LPAREN_c_RPAREN_" stoichiometry="1" />
        </listOfProducts>
      </reaction>
      <reaction fast="false" id="R_AACPS2" name="acyl-[acyl-carrier-protein] synthetase  (n-C14:1)" reversible="false" fbc:lowerFluxBound="cobra_0_bound" fbc:upperFluxBound="cobra_default_ub">
        <listOfReactants>
          <speciesReference constant="true" species="M_atp_LPAREN_c_RPAREN_" stoichiometry="1" />
          <speciesReference constant="true" species="M_ttdcea_LPAREN_c_RPAREN_" stoichiometry="1" />
          <speciesReference constant="true" species="M_ACP_LPAREN_c_RPAREN_" stoichiometry="1" />
        </listOfReactants>
        <listOfProducts>
          <speciesReference constant="true" species="M_tdeACP_LPAREN_c_RPAREN_" stoichiometry="1" />
          <speciesReference constant="true" species="M_ppi_LPAREN_c_RPAREN_" stoichiometry="1" />
          <speciesReference constant="true" species="M_amp_LPAREN_c_RPAREN_" stoichiometry="1" />
        </listOfProducts>
      </reaction>
      <reaction fast="false" id="R_AACPS3" name="acyl-[acyl-carrier-protein] synthetase  (n-C16:0)" reversible="false" fbc:lowerFluxBound="cobra_0_bound" fbc:upperFluxBound="cobra_default_ub">
        <listOfReactants>
          <speciesReference constant="true" species="M_atp_LPAREN_c_RPAREN_" stoichiometry="1" />
          <speciesReference constant="true" species="M_hdca_LPAREN_c_RPAREN_" stoichiometry="1" />
          <speciesReference constant="true" species="M_ACP_LPAREN_c_RPAREN_" stoichiometry="1" />
        </listOfReactants>
        <listOfProducts>
          <speciesReference constant="true" species="M_amp_LPAREN_c_RPAREN_" stoichiometry="1" />
          <speciesReference constant="true" species="M_palmACP_LPAREN_c_RPAREN_" stoichiometry="1" />
          <speciesReference constant="true" species="M_ppi_LPAREN_c_RPAREN_" stoichiometry="1" />
        </listOfProducts>
      </reaction>
      <reaction fast="false" id="R_AACPS4" name="acyl-[acyl-carrier-protein] synthetase  (n-C16:1)" reversible="false" fbc:lowerFluxBound="cobra_0_bound" fbc:upperFluxBound="cobra_default_ub">
        <listOfReactants>
          <speciesReference constant="true" species="M_atp_LPAREN_c_RPAREN_" stoichiometry="1" />
          <speciesReference constant="true" species="M_hdcea_LPAREN_c_RPAREN_" stoichiometry="1" />
          <speciesReference constant="true" species="M_ACP_LPAREN_c_RPAREN_" stoichiometry="1" />
        </listOfReactants>
        <listOfProducts>
          <speciesReference constant="true" species="M_amp_LPAREN_c_RPAREN_" stoichiometry="1" />
          <speciesReference constant="true" species="M_ppi_LPAREN_c_RPAREN_" stoichiometry="1" />
          <speciesReference constant="true" species="M_hdeACP_LPAREN_c_RPAREN_" stoichiometry="1" />
        </listOfProducts>
      </reaction>
      <reaction fast="false" id="R_AACPS5" name="acyl-[acyl-carrier-protein] synthetase  (n-C18:1)" reversible="false" fbc:lowerFluxBound="cobra_0_bound" fbc:upperFluxBound="cobra_default_ub">
        <listOfReactants>
          <speciesReference constant="true" species="M_atp_LPAREN_c_RPAREN_" stoichiometry="1" />
          <speciesReference constant="true" species="M_ocdcea_LPAREN_c_RPAREN_" stoichiometry="1" />
          <speciesReference constant="true" species="M_ACP_LPAREN_c_RPAREN_" stoichiometry="1" />
        </listOfReactants>
        <listOfProducts>
          <speciesReference constant="true" species="M_amp_LPAREN_c_RPAREN_" stoichiometry="1" />
          <speciesReference constant="true" species="M_ppi_LPAREN_c_RPAREN_" stoichiometry="1" />
          <speciesReference constant="true" species="M_octeACP_LPAREN_c_RPAREN_" stoichiometry="1" />
        </listOfProducts>
      </reaction>
      <reaction fast="false" id="R_AAD1" name="aryl-alcohol dehydrogenase" reversible="false" fbc:lowerFluxBound="cobra_0_bound" fbc:upperFluxBound="cobra_default_ub">
        <listOfReactants>
          <speciesReference constant="true" species="M_vrald_LPAREN_c_RPAREN_" stoichiometry="1" />
          <speciesReference constant="true" species="M_nadh_LPAREN_c_RPAREN_" stoichiometry="1" />
          <speciesReference constant="true" species="M_h_LPAREN_c_RPAREN_" stoichiometry="1" />
        </listOfReactants>
        <listOfProducts>
          <speciesReference constant="true" species="M_nad_LPAREN_c_RPAREN_" stoichiometry="1" />
          <speciesReference constant="true" species="M_vralc_LPAREN_c_RPAREN_" stoichiometry="1" />
        </listOfProducts>
      </reaction>
      <reaction fast="false" id="R_ACACT10rr" name="acetyl-CoA C-acyltransferase (2-Methyl-3-acetoacetyl-CoA)" reversible="true" fbc:lowerFluxBound="cobra_default_lb" fbc:upperFluxBound="cobra_default_ub">
        <listOfReactants>
          <speciesReference constant="true" species="M_coa_LPAREN_c_RPAREN_" stoichiometry="1" />
          <speciesReference constant="true" species="M_2maacoa_LPAREN_c_RPAREN_" stoichiometry="1" />
        </listOfReactants>
        <listOfProducts>
          <speciesReference constant="true" species="M_ppcoa_LPAREN_c_RPAREN_" stoichiometry="1" />
          <speciesReference constant="true" species="M_accoa_LPAREN_c_RPAREN_" stoichiometry="1" />
        </listOfProducts>
      </reaction>
      <reaction fast="false" id="R_ACACT1r" name="acetyl-CoA C-acetyltransferase" reversible="true" fbc:lowerFluxBound="cobra_default_lb" fbc:upperFluxBound="cobra_default_ub">
        <listOfReactants>
          <speciesReference constant="true" species="M_accoa_LPAREN_c_RPAREN_" stoichiometry="2" />
        </listOfReactants>
        <listOfProducts>
          <speciesReference constant="true" species="M_aacoa_LPAREN_c_RPAREN_" stoichiometry="1" />
          <speciesReference constant="true" species="M_coa_LPAREN_c_RPAREN_" stoichiometry="1" />
        </listOfProducts>
      </reaction>
      <reaction fast="false" id="R_ACACT2r" name="acetyl-CoA C-acyltransferase (butanoyl-CoA)" reversible="true" fbc:lowerFluxBound="cobra_default_lb" fbc:upperFluxBound="cobra_default_ub">
        <listOfReactants>
          <speciesReference constant="true" species="M_accoa_LPAREN_c_RPAREN_" stoichiometry="1" />
          <speciesReference constant="true" species="M_btcoa_LPAREN_c_RPAREN_" stoichiometry="1" />
        </listOfReactants>
        <listOfProducts>
          <speciesReference constant="true" species="M_3ohcoa_LPAREN_c_RPAREN_" stoichiometry="1" />
          <speciesReference constant="true" species="M_coa_LPAREN_c_RPAREN_" stoichiometry="1" />
        </listOfProducts>
      </reaction>
      <reaction fast="false" id="R_ACACT3r" name="acetyl-CoA C-acyltransferase (hexanoyl-CoA)" reversible="true" fbc:lowerFluxBound="cobra_default_lb" fbc:upperFluxBound="cobra_default_ub">
        <listOfReactants>
          <speciesReference constant="true" species="M_accoa_LPAREN_c_RPAREN_" stoichiometry="1" />
          <speciesReference constant="true" species="M_hxcoa_LPAREN_c_RPAREN_" stoichiometry="1" />
        </listOfReactants>
        <listOfProducts>
          <speciesReference constant="true" species="M_3oocoa_LPAREN_c_RPAREN_" stoichiometry="1" />
          <speciesReference constant="true" species="M_coa_LPAREN_c_RPAREN_" stoichiometry="1" />
        </listOfProducts>
      </reaction>
      <reaction fast="false" id="R_ACACT4r" name="acetyl-CoA C-acyltransferase (octanoyl-CoA)" reversible="true" fbc:lowerFluxBound="cobra_default_lb" fbc:upperFluxBound="cobra_default_ub">
        <listOfReactants>
          <speciesReference constant="true" species="M_accoa_LPAREN_c_RPAREN_" stoichiometry="1" />
          <speciesReference constant="true" species="M_occoa_LPAREN_c_RPAREN_" stoichiometry="1" />
        </listOfReactants>
        <listOfProducts>
          <speciesReference constant="true" species="M_coa_LPAREN_c_RPAREN_" stoichiometry="1" />
          <speciesReference constant="true" species="M_3odcoa_LPAREN_c_RPAREN_" stoichiometry="1" />
        </listOfProducts>
      </reaction>
      <reaction fast="false" id="R_ACACT5r" name="acetyl-CoA C-acyltransferase (decanoyl-CoA)" reversible="true" fbc:lowerFluxBound="cobra_default_lb" fbc:upperFluxBound="cobra_default_ub">
        <listOfReactants>
          <speciesReference constant="true" species="M_accoa_LPAREN_c_RPAREN_" stoichiometry="1" />
          <speciesReference constant="true" species="M_dccoa_LPAREN_c_RPAREN_" stoichiometry="1" />
        </listOfReactants>
        <listOfProducts>
          <speciesReference constant="true" species="M_3oddcoa_LPAREN_c_RPAREN_" stoichiometry="1" />
          <speciesReference constant="true" species="M_coa_LPAREN_c_RPAREN_" stoichiometry="1" />
        </listOfProducts>
      </reaction>
      <reaction fast="false" id="R_ACACT6r" name="acetyl-CoA C-acyltransferase (dodecanoyl-CoA)" reversible="true" fbc:lowerFluxBound="cobra_default_lb" fbc:upperFluxBound="cobra_default_ub">
        <listOfReactants>
          <speciesReference constant="true" species="M_ddcoa_LPAREN_c_RPAREN_" stoichiometry="1" />
          <speciesReference constant="true" species="M_accoa_LPAREN_c_RPAREN_" stoichiometry="1" />
        </listOfReactants>
        <listOfProducts>
          <speciesReference constant="true" species="M_3otdcoa_LPAREN_c_RPAREN_" stoichiometry="1" />
          <speciesReference constant="true" species="M_coa_LPAREN_c_RPAREN_" stoichiometry="1" />
        </listOfProducts>
      </reaction>
      <reaction fast="false" id="R_ACACT7r" name="acetyl-CoA C-acyltransferase (tetradecanoyl-CoA)" reversible="true" fbc:lowerFluxBound="cobra_default_lb" fbc:upperFluxBound="cobra_default_ub">
        <listOfReactants>
          <speciesReference constant="true" species="M_tdcoa_LPAREN_c_RPAREN_" stoichiometry="1" />
          <speciesReference constant="true" species="M_accoa_LPAREN_c_RPAREN_" stoichiometry="1" />
        </listOfReactants>
        <listOfProducts>
          <speciesReference constant="true" species="M_3ohdcoa_LPAREN_c_RPAREN_" stoichiometry="1" />
          <speciesReference constant="true" species="M_coa_LPAREN_c_RPAREN_" stoichiometry="1" />
        </listOfProducts>
      </reaction>
      <reaction fast="false" id="R_ACALDi" name="acetaldehyde dehydrogenase (acetylating)" reversible="false" fbc:lowerFluxBound="cobra_0_bound" fbc:upperFluxBound="cobra_default_ub">
        <listOfReactants>
          <speciesReference constant="true" species="M_nad_LPAREN_c_RPAREN_" stoichiometry="1" />
          <speciesReference constant="true" species="M_acald_LPAREN_c_RPAREN_" stoichiometry="1" />
          <speciesReference constant="true" species="M_coa_LPAREN_c_RPAREN_" stoichiometry="1" />
        </listOfReactants>
        <listOfProducts>
          <speciesReference constant="true" species="M_accoa_LPAREN_c_RPAREN_" stoichiometry="1" />
          <speciesReference constant="true" species="M_nadh_LPAREN_c_RPAREN_" stoichiometry="1" />
          <speciesReference constant="true" species="M_h_LPAREN_c_RPAREN_" stoichiometry="1" />
        </listOfProducts>
      </reaction>
      <reaction fast="false" id="R_ACALDt" name="acetaldehyde reversible transport" reversible="true" fbc:lowerFluxBound="cobra_default_lb" fbc:upperFluxBound="cobra_default_ub">
        <listOfReactants>
          <speciesReference constant="true" species="M_acald_LPAREN_e_RPAREN_" stoichiometry="1" />
        </listOfReactants>
        <listOfProducts>
          <speciesReference constant="true" species="M_acald_LPAREN_c_RPAREN_" stoichiometry="1" />
        </listOfProducts>
      </reaction>
      <reaction fast="false" id="R_ACCOAC" name="acetyl-CoA carboxylase" reversible="false" fbc:lowerFluxBound="cobra_0_bound" fbc:upperFluxBound="cobra_default_ub">
        <listOfReactants>
          <speciesReference constant="true" species="M_accoa_LPAREN_c_RPAREN_" stoichiometry="1" />
          <speciesReference constant="true" species="M_atp_LPAREN_c_RPAREN_" stoichiometry="1" />
          <speciesReference constant="true" species="M_hco3_LPAREN_c_RPAREN_" stoichiometry="1" />
        </listOfReactants>
        <listOfProducts>
          <speciesReference constant="true" species="M_adp_LPAREN_c_RPAREN_" stoichiometry="1" />
          <speciesReference constant="true" species="M_malcoa_LPAREN_c_RPAREN_" stoichiometry="1" />
          <speciesReference constant="true" species="M_h_LPAREN_c_RPAREN_" stoichiometry="1" />
          <speciesReference constant="true" species="M_pi_LPAREN_c_RPAREN_" stoichiometry="1" />
        </listOfProducts>
      </reaction>
      <reaction fast="false" id="R_ACGAMT" name="UDP-N-acetylglucosamine:undecaprenylphosphate N-acetylglucosamine -1-phosphate transferase" reversible="false" fbc:lowerFluxBound="cobra_0_bound" fbc:upperFluxBound="cobra_default_ub">
        <listOfReactants>
          <speciesReference constant="true" species="M_uacgam_LPAREN_c_RPAREN_" stoichiometry="1" />
          <speciesReference constant="true" species="M_udcpp_LPAREN_c_RPAREN_" stoichiometry="1" />
        </listOfReactants>
        <listOfProducts>
          <speciesReference constant="true" species="M_ump_LPAREN_c_RPAREN_" stoichiometry="1" />
          <speciesReference constant="true" species="M_unaga_LPAREN_c_RPAREN_" stoichiometry="1" />
        </listOfProducts>
      </reaction>
      <reaction fast="false" id="R_ACHBS" name="2-aceto-2-hydroxybutanoate synthase" reversible="false" fbc:lowerFluxBound="cobra_0_bound" fbc:upperFluxBound="cobra_default_ub">
        <listOfReactants>
          <speciesReference constant="true" species="M_2obut_LPAREN_c_RPAREN_" stoichiometry="1" />
          <speciesReference constant="true" species="M_pyr_LPAREN_c_RPAREN_" stoichiometry="1" />
          <speciesReference constant="true" species="M_h_LPAREN_c_RPAREN_" stoichiometry="1" />
        </listOfReactants>
        <listOfProducts>
          <speciesReference constant="true" species="M_2ahbut_LPAREN_c_RPAREN_" stoichiometry="1" />
          <speciesReference constant="true" species="M_co2_LPAREN_c_RPAREN_" stoichiometry="1" />
        </listOfProducts>
      </reaction>
      <reaction fast="false" id="R_ACKr" name="acetate kinase" reversible="true" fbc:lowerFluxBound="cobra_default_lb" fbc:upperFluxBound="cobra_default_ub">
        <listOfReactants>
          <speciesReference constant="true" species="M_atp_LPAREN_c_RPAREN_" stoichiometry="1" />
          <speciesReference constant="true" species="M_ac_LPAREN_c_RPAREN_" stoichiometry="1" />
        </listOfReactants>
        <listOfProducts>
          <speciesReference constant="true" species="M_adp_LPAREN_c_RPAREN_" stoichiometry="1" />
          <speciesReference constant="true" species="M_actp_LPAREN_c_RPAREN_" stoichiometry="1" />
        </listOfProducts>
      </reaction>
      <reaction fast="false" id="R_ACLS" name="acetolactate synthase (Also catalyzes ACHBS)" reversible="false" fbc:lowerFluxBound="cobra_0_bound" fbc:upperFluxBound="cobra_default_ub">
        <listOfReactants>
          <speciesReference constant="true" species="M_pyr_LPAREN_c_RPAREN_" stoichiometry="2" />
          <speciesReference constant="true" species="M_h_LPAREN_c_RPAREN_" stoichiometry="1" />
        </listOfReactants>
        <listOfProducts>
          <speciesReference constant="true" species="M_alac__S_LPAREN_c_RPAREN_" stoichiometry="1" />
          <speciesReference constant="true" species="M_co2_LPAREN_c_RPAREN_" stoichiometry="1" />
        </listOfProducts>
      </reaction>
      <reaction fast="false" id="R_ACMAT1" name="Acyl-[acyl-carrier-protein]:malonyl-[acyl-carrier-protein] C-acyltransferase (decarboxylating)" reversible="false" fbc:lowerFluxBound="cobra_0_bound" fbc:upperFluxBound="cobra_default_ub">
        <listOfReactants>
          <speciesReference constant="true" species="M_acACP_LPAREN_c_RPAREN_" stoichiometry="1" />
          <speciesReference constant="true" species="M_malACP_LPAREN_c_RPAREN_" stoichiometry="1" />
          <speciesReference constant="true" species="M_h_LPAREN_c_RPAREN_" stoichiometry="1" />
        </listOfReactants>
        <listOfProducts>
          <speciesReference constant="true" species="M_ACP_LPAREN_c_RPAREN_" stoichiometry="1" />
          <speciesReference constant="true" species="M_actACP_LPAREN_c_RPAREN_" stoichiometry="1" />
          <speciesReference constant="true" species="M_co2_LPAREN_c_RPAREN_" stoichiometry="1" />
        </listOfProducts>
      </reaction>
      <reaction fast="false" id="R_ACOATA" name="Acetyl-CoA ACP transacylase" reversible="true" fbc:lowerFluxBound="cobra_default_lb" fbc:upperFluxBound="cobra_default_ub">
        <listOfReactants>
          <speciesReference constant="true" species="M_accoa_LPAREN_c_RPAREN_" stoichiometry="1" />
          <speciesReference constant="true" species="M_ACP_LPAREN_c_RPAREN_" stoichiometry="1" />
        </listOfReactants>
        <listOfProducts>
          <speciesReference constant="true" species="M_acACP_LPAREN_c_RPAREN_" stoichiometry="1" />
          <speciesReference constant="true" species="M_coa_LPAREN_c_RPAREN_" stoichiometry="1" />
        </listOfProducts>
      </reaction>
      <reaction fast="false" id="R_ACODA" name="acetylornithine deacetylase" reversible="false" fbc:lowerFluxBound="cobra_0_bound" fbc:upperFluxBound="cobra_default_ub">
        <listOfReactants>
          <speciesReference constant="true" species="M_acorn_LPAREN_c_RPAREN_" stoichiometry="1" />
          <speciesReference constant="true" species="M_h2o_LPAREN_c_RPAREN_" stoichiometry="1" />
        </listOfReactants>
        <listOfProducts>
          <speciesReference constant="true" species="M_orn__L_LPAREN_c_RPAREN_" stoichiometry="1" />
          <speciesReference constant="true" species="M_ac_LPAREN_c_RPAREN_" stoichiometry="1" />
        </listOfProducts>
      </reaction>
      <reaction fast="false" id="R_ACONT" name="aconitase" reversible="true" fbc:lowerFluxBound="cobra_default_lb" fbc:upperFluxBound="cobra_default_ub">
        <listOfReactants>
          <speciesReference constant="true" species="M_cit_LPAREN_c_RPAREN_" stoichiometry="1" />
        </listOfReactants>
        <listOfProducts>
          <speciesReference constant="true" species="M_icit_LPAREN_c_RPAREN_" stoichiometry="1" />
        </listOfProducts>
      </reaction>
      <reaction fast="false" id="R_ACONTa" name="aconitase (half-reaction A, Citrate hydro-lyase)" reversible="true" fbc:lowerFluxBound="cobra_default_lb" fbc:upperFluxBound="cobra_default_ub">
        <listOfReactants>
          <speciesReference constant="true" species="M_cit_LPAREN_c_RPAREN_" stoichiometry="1" />
        </listOfReactants>
        <listOfProducts>
          <speciesReference constant="true" species="M_h2o_LPAREN_c_RPAREN_" stoichiometry="1" />
          <speciesReference constant="true" species="M_acon__C_LPAREN_c_RPAREN_" stoichiometry="1" />
        </listOfProducts>
      </reaction>
      <reaction fast="false" id="R_ACONTb" name="aconitase (half-reaction B, Isocitrate hydro-lyase)" reversible="true" fbc:lowerFluxBound="cobra_default_lb" fbc:upperFluxBound="cobra_default_ub">
        <listOfReactants>
          <speciesReference constant="true" species="M_h2o_LPAREN_c_RPAREN_" stoichiometry="1" />
          <speciesReference constant="true" species="M_acon__C_LPAREN_c_RPAREN_" stoichiometry="1" />
        </listOfReactants>
        <listOfProducts>
          <speciesReference constant="true" species="M_icit_LPAREN_c_RPAREN_" stoichiometry="1" />
        </listOfProducts>
      </reaction>
      <reaction fast="false" id="R_ACP1e" name="acid phosphatase, extracellular (secreted)" reversible="false" fbc:lowerFluxBound="cobra_0_bound" fbc:upperFluxBound="cobra_default_ub">
        <listOfReactants>
          <speciesReference constant="true" species="M_fmn_LPAREN_e_RPAREN_" stoichiometry="1" />
          <speciesReference constant="true" species="M_h2o_LPAREN_e_RPAREN_" stoichiometry="1" />
        </listOfReactants>
        <listOfProducts>
          <speciesReference constant="true" species="M_ribflv_LPAREN_e_RPAREN_" stoichiometry="1" />
          <speciesReference constant="true" species="M_pi_LPAREN_e_RPAREN_" stoichiometry="1" />
        </listOfProducts>
      </reaction>
      <reaction fast="false" id="R_ACS" name="acetyl-CoA synthetase" reversible="false" fbc:lowerFluxBound="cobra_0_bound" fbc:upperFluxBound="cobra_default_ub">
        <listOfReactants>
          <speciesReference constant="true" species="M_atp_LPAREN_c_RPAREN_" stoichiometry="1" />
          <speciesReference constant="true" species="M_ac_LPAREN_c_RPAREN_" stoichiometry="1" />
          <speciesReference constant="true" species="M_coa_LPAREN_c_RPAREN_" stoichiometry="1" />
        </listOfReactants>
        <listOfProducts>
          <speciesReference constant="true" species="M_accoa_LPAREN_c_RPAREN_" stoichiometry="1" />
          <speciesReference constant="true" species="M_amp_LPAREN_c_RPAREN_" stoichiometry="1" />
          <speciesReference constant="true" species="M_ppi_LPAREN_c_RPAREN_" stoichiometry="1" />
        </listOfProducts>
      </reaction>
      <reaction fast="false" id="R_ADCL" name="4-aminobenzoate synthase" reversible="false" fbc:lowerFluxBound="cobra_0_bound" fbc:upperFluxBound="cobra_default_ub">
        <listOfReactants>
          <speciesReference constant="true" species="M_4adcho_LPAREN_c_RPAREN_" stoichiometry="1" />
        </listOfReactants>
        <listOfProducts>
          <speciesReference constant="true" species="M_4abz_LPAREN_c_RPAREN_" stoichiometry="1" />
          <speciesReference constant="true" species="M_pyr_LPAREN_c_RPAREN_" stoichiometry="1" />
          <speciesReference constant="true" species="M_h_LPAREN_c_RPAREN_" stoichiometry="1" />
        </listOfProducts>
      </reaction>
      <reaction fast="false" id="R_ADCS" name="4-amino-4-deoxychorismate synthase" reversible="false" fbc:lowerFluxBound="cobra_0_bound" fbc:upperFluxBound="cobra_default_ub">
        <listOfReactants>
          <speciesReference constant="true" species="M_gln__L_LPAREN_c_RPAREN_" stoichiometry="1" />
          <speciesReference constant="true" species="M_chor_LPAREN_c_RPAREN_" stoichiometry="1" />
        </listOfReactants>
        <listOfProducts>
          <speciesReference constant="true" species="M_glu__L_LPAREN_c_RPAREN_" stoichiometry="1" />
          <speciesReference constant="true" species="M_4adcho_LPAREN_c_RPAREN_" stoichiometry="1" />
        </listOfProducts>
      </reaction>
      <reaction fast="false" id="R_ADHEr" name="acetaldehyde-CoA dehydrogenase" reversible="true" fbc:lowerFluxBound="cobra_default_lb" fbc:upperFluxBound="cobra_default_ub">
        <listOfReactants>
          <speciesReference constant="true" species="M_accoa_LPAREN_c_RPAREN_" stoichiometry="1" />
          <speciesReference constant="true" species="M_nadh_LPAREN_c_RPAREN_" stoichiometry="2" />
          <speciesReference constant="true" species="M_h_LPAREN_c_RPAREN_" stoichiometry="2" />
        </listOfReactants>
        <listOfProducts>
          <speciesReference constant="true" species="M_etoh_LPAREN_c_RPAREN_" stoichiometry="1" />
          <speciesReference constant="true" species="M_nad_LPAREN_c_RPAREN_" stoichiometry="2" />
          <speciesReference constant="true" species="M_coa_LPAREN_c_RPAREN_" stoichiometry="1" />
        </listOfProducts>
      </reaction>
      <reaction fast="false" id="R_ADK1" name="adenylate kinase" reversible="true" fbc:lowerFluxBound="cobra_default_lb" fbc:upperFluxBound="cobra_default_ub">
        <listOfReactants>
          <speciesReference constant="true" species="M_atp_LPAREN_c_RPAREN_" stoichiometry="1" />
          <speciesReference constant="true" species="M_amp_LPAREN_c_RPAREN_" stoichiometry="1" />
        </listOfReactants>
        <listOfProducts>
          <speciesReference constant="true" species="M_adp_LPAREN_c_RPAREN_" stoichiometry="2" />
        </listOfProducts>
      </reaction>
      <reaction fast="false" id="R_ADMDC" name="Adenosylmethionine decarboxylase" reversible="true" fbc:lowerFluxBound="cobra_default_lb" fbc:upperFluxBound="cobra_default_ub">
        <listOfReactants>
          <speciesReference constant="true" species="M_h_LPAREN_c_RPAREN_" stoichiometry="1" />
          <speciesReference constant="true" species="M_amet_LPAREN_c_RPAREN_" stoichiometry="1" />
        </listOfReactants>
        <listOfProducts>
          <speciesReference constant="true" species="M_ametam_LPAREN_c_RPAREN_" stoichiometry="1" />
          <speciesReference constant="true" species="M_co2_LPAREN_c_RPAREN_" stoichiometry="1" />
        </listOfProducts>
      </reaction>
      <reaction fast="false" id="R_ADNK1" name="adenosine kinase" reversible="false" fbc:lowerFluxBound="cobra_0_bound" fbc:upperFluxBound="cobra_default_ub">
        <listOfReactants>
          <speciesReference constant="true" species="M_atp_LPAREN_c_RPAREN_" stoichiometry="1" />
          <speciesReference constant="true" species="M_adn_LPAREN_c_RPAREN_" stoichiometry="1" />
        </listOfReactants>
        <listOfProducts>
          <speciesReference constant="true" species="M_adp_LPAREN_c_RPAREN_" stoichiometry="1" />
          <speciesReference constant="true" species="M_amp_LPAREN_c_RPAREN_" stoichiometry="1" />
          <speciesReference constant="true" species="M_h_LPAREN_c_RPAREN_" stoichiometry="1" />
        </listOfProducts>
      </reaction>
      <reaction fast="false" id="R_ADNt2" name="adenosine transport in via proton symport" reversible="false" fbc:lowerFluxBound="cobra_0_bound" fbc:upperFluxBound="cobra_default_ub">
        <listOfReactants>
          <speciesReference constant="true" species="M_adn_LPAREN_e_RPAREN_" stoichiometry="1" />
          <speciesReference constant="true" species="M_h_LPAREN_e_RPAREN_" stoichiometry="1" />
        </listOfReactants>
        <listOfProducts>
          <speciesReference constant="true" species="M_h_LPAREN_c_RPAREN_" stoichiometry="1" />
          <speciesReference constant="true" species="M_adn_LPAREN_c_RPAREN_" stoichiometry="1" />
        </listOfProducts>
      </reaction>
      <reaction fast="false" id="R_ADPT" name="adenine phosphoribosyltransferase" reversible="false" fbc:lowerFluxBound="cobra_0_bound" fbc:upperFluxBound="cobra_default_ub">
        <listOfReactants>
          <speciesReference constant="true" species="M_prpp_LPAREN_c_RPAREN_" stoichiometry="1" />
          <speciesReference constant="true" species="M_ade_LPAREN_c_RPAREN_" stoichiometry="1" />
        </listOfReactants>
        <listOfProducts>
          <speciesReference constant="true" species="M_amp_LPAREN_c_RPAREN_" stoichiometry="1" />
          <speciesReference constant="true" species="M_ppi_LPAREN_c_RPAREN_" stoichiometry="1" />
        </listOfProducts>
      </reaction>
      <reaction fast="false" id="R_ADSK" name="adenylyl-sulfate kinase" reversible="false" fbc:lowerFluxBound="cobra_0_bound" fbc:upperFluxBound="cobra_default_ub">
        <listOfReactants>
          <speciesReference constant="true" species="M_atp_LPAREN_c_RPAREN_" stoichiometry="1" />
          <speciesReference constant="true" species="M_aps_LPAREN_c_RPAREN_" stoichiometry="1" />
        </listOfReactants>
        <listOfProducts>
          <speciesReference constant="true" species="M_paps_LPAREN_c_RPAREN_" stoichiometry="1" />
          <speciesReference constant="true" species="M_adp_LPAREN_c_RPAREN_" stoichiometry="1" />
          <speciesReference constant="true" species="M_h_LPAREN_c_RPAREN_" stoichiometry="1" />
        </listOfProducts>
      </reaction>
      <reaction fast="false" id="R_ADSL1r" name="adenylsuccinate lyase" reversible="true" fbc:lowerFluxBound="cobra_default_lb" fbc:upperFluxBound="cobra_default_ub">
        <listOfReactants>
          <speciesReference constant="true" species="M_dcamp_LPAREN_c_RPAREN_" stoichiometry="1" />
        </listOfReactants>
        <listOfProducts>
          <speciesReference constant="true" species="M_amp_LPAREN_c_RPAREN_" stoichiometry="1" />
          <speciesReference constant="true" species="M_fum_LPAREN_c_RPAREN_" stoichiometry="1" />
        </listOfProducts>
      </reaction>
      <reaction fast="false" id="R_ADSL2r" name="adenylosuccinate lyase" reversible="true" fbc:lowerFluxBound="cobra_default_lb" fbc:upperFluxBound="cobra_default_ub">
        <listOfReactants>
          <speciesReference constant="true" species="M_25aics_LPAREN_c_RPAREN_" stoichiometry="1" />
        </listOfReactants>
        <listOfProducts>
          <speciesReference constant="true" species="M_aicar_LPAREN_c_RPAREN_" stoichiometry="1" />
          <speciesReference constant="true" species="M_fum_LPAREN_c_RPAREN_" stoichiometry="1" />
        </listOfProducts>
      </reaction>
      <reaction fast="false" id="R_ADSS" name="adenylosuccinate synthetase" reversible="false" fbc:lowerFluxBound="cobra_0_bound" fbc:upperFluxBound="cobra_default_ub">
        <listOfReactants>
          <speciesReference constant="true" species="M_imp_LPAREN_c_RPAREN_" stoichiometry="1" />
          <speciesReference constant="true" species="M_gtp_LPAREN_c_RPAREN_" stoichiometry="1" />
          <speciesReference constant="true" species="M_asp__L_LPAREN_c_RPAREN_" stoichiometry="1" />
        </listOfReactants>
        <listOfProducts>
          <speciesReference constant="true" species="M_dcamp_LPAREN_c_RPAREN_" stoichiometry="1" />
          <speciesReference constant="true" species="M_h_LPAREN_c_RPAREN_" stoichiometry="2" />
          <speciesReference constant="true" species="M_gdp_LPAREN_c_RPAREN_" stoichiometry="1" />
          <speciesReference constant="true" species="M_pi_LPAREN_c_RPAREN_" stoichiometry="1" />
        </listOfProducts>
      </reaction>
      <reaction fast="false" id="R_AGDC" name="N-acetylglucosamine-6-phosphate deacetylase" reversible="false" fbc:lowerFluxBound="cobra_0_bound" fbc:upperFluxBound="cobra_default_ub">
        <listOfReactants>
          <speciesReference constant="true" species="M_h2o_LPAREN_c_RPAREN_" stoichiometry="1" />
          <speciesReference constant="true" species="M_acgam6p_LPAREN_c_RPAREN_" stoichiometry="1" />
        </listOfReactants>
        <listOfProducts>
          <speciesReference constant="true" species="M_ac_LPAREN_c_RPAREN_" stoichiometry="1" />
          <speciesReference constant="true" species="M_gam6p_LPAREN_c_RPAREN_" stoichiometry="1" />
        </listOfProducts>
      </reaction>
      <reaction fast="false" id="R_AGLYPR" name="acylglycerone-phosphate reductase" reversible="false" fbc:lowerFluxBound="cobra_0_bound" fbc:upperFluxBound="cobra_default_ub">
        <listOfReactants>
          <speciesReference constant="true" species="M_nadp_LPAREN_c_RPAREN_" stoichiometry="1" />
          <speciesReference constant="true" species="M_pgly3p_LPAREN_c_RPAREN_" stoichiometry="1" />
        </listOfReactants>
        <listOfProducts>
          <speciesReference constant="true" species="M_pamglyc_LPAREN_c_RPAREN_" stoichiometry="1" />
          <speciesReference constant="true" species="M_h_LPAREN_c_RPAREN_" stoichiometry="1" />
          <speciesReference constant="true" species="M_nadph_LPAREN_c_RPAREN_" stoichiometry="1" />
        </listOfProducts>
      </reaction>
      <reaction fast="false" id="R_AGMHE" name="ADP-D-glycero-D-manno-heptose epimerase" reversible="false" fbc:lowerFluxBound="cobra_0_bound" fbc:upperFluxBound="cobra_default_ub">
        <listOfReactants>
          <speciesReference constant="true" species="M_adphep__D_COMMA_D_LPAREN_c_RPAREN_" stoichiometry="1" />
        </listOfReactants>
        <listOfProducts>
          <speciesReference constant="true" species="M_adphep__L_COMMA_D_LPAREN_c_RPAREN_" stoichiometry="1" />
        </listOfProducts>
      </reaction>
      <reaction fast="false" id="R_AGMT" name="agmatinase" reversible="false" fbc:lowerFluxBound="cobra_0_bound" fbc:upperFluxBound="cobra_default_ub">
        <listOfReactants>
          <speciesReference constant="true" species="M_h2o_LPAREN_c_RPAREN_" stoichiometry="1" />
          <speciesReference constant="true" species="M_agm_LPAREN_c_RPAREN_" stoichiometry="1" />
        </listOfReactants>
        <listOfProducts>
          <speciesReference constant="true" species="M_urea_LPAREN_c_RPAREN_" stoichiometry="1" />
          <speciesReference constant="true" species="M_ptrc_LPAREN_c_RPAREN_" stoichiometry="1" />
        </listOfProducts>
      </reaction>
      <reaction fast="false" id="R_AGPAT" name="1-acylglycerol-3-phosphate O-acyltransferase" reversible="false" fbc:lowerFluxBound="cobra_0_bound" fbc:upperFluxBound="cobra_default_ub">
        <listOfReactants>
          <speciesReference constant="true" species="M_12dag3p_LPAREN_c_RPAREN_" stoichiometry="1" />
          <speciesReference constant="true" species="M_coa_LPAREN_c_RPAREN_" stoichiometry="1" />
        </listOfReactants>
        <listOfProducts>
          <speciesReference constant="true" species="M_1ag3p_LPAREN_c_RPAREN_" stoichiometry="1" />
          <speciesReference constant="true" species="M_acoa_LPAREN_c_RPAREN_" stoichiometry="1" />
        </listOfProducts>
      </reaction>
      <reaction fast="false" id="R_AHAI" name="acetohydroxy acid isomeroreductase" reversible="false" fbc:lowerFluxBound="cobra_0_bound" fbc:upperFluxBound="cobra_default_ub">
        <listOfReactants>
          <speciesReference constant="true" species="M_alac__S_LPAREN_c_RPAREN_" stoichiometry="1" />
          <speciesReference constant="true" species="M_h_LPAREN_c_RPAREN_" stoichiometry="1" />
          <speciesReference constant="true" species="M_nadph_LPAREN_c_RPAREN_" stoichiometry="1" />
        </listOfReactants>
        <listOfProducts>
          <speciesReference constant="true" species="M_23dhmb_LPAREN_c_RPAREN_" stoichiometry="1" />
          <speciesReference constant="true" species="M_nadp_LPAREN_c_RPAREN_" stoichiometry="1" />
        </listOfProducts>
      </reaction>
      <reaction fast="false" id="R_AHCYSNS" name="adenosylhomocysteine nucleosidase" reversible="false" fbc:lowerFluxBound="cobra_0_bound" fbc:upperFluxBound="cobra_default_ub">
        <listOfReactants>
          <speciesReference constant="true" species="M_ahcys_LPAREN_c_RPAREN_" stoichiometry="1" />
          <speciesReference constant="true" species="M_h2o_LPAREN_c_RPAREN_" stoichiometry="1" />
        </listOfReactants>
        <listOfProducts>
          <speciesReference constant="true" species="M_rhcys_LPAREN_c_RPAREN_" stoichiometry="1" />
          <speciesReference constant="true" species="M_ade_LPAREN_c_RPAREN_" stoichiometry="1" />
        </listOfProducts>
      </reaction>
      <reaction fast="false" id="R_AICART" name="phosphoribosylaminoimidazolecarboxamide formyltransferase" reversible="true" fbc:lowerFluxBound="cobra_default_lb" fbc:upperFluxBound="cobra_default_ub">
        <listOfReactants>
          <speciesReference constant="true" species="M_aicar_LPAREN_c_RPAREN_" stoichiometry="1" />
          <speciesReference constant="true" species="M_10fthf_LPAREN_c_RPAREN_" stoichiometry="1" />
        </listOfReactants>
        <listOfProducts>
          <speciesReference constant="true" species="M_thf_LPAREN_c_RPAREN_" stoichiometry="1" />
          <speciesReference constant="true" species="M_fprica_LPAREN_c_RPAREN_" stoichiometry="1" />
        </listOfProducts>
      </reaction>
      <reaction fast="false" id="R_AIRC1" name="phosphoribosylaminoimidazole carboxylase (ATP-dependent)" reversible="false" fbc:lowerFluxBound="cobra_0_bound" fbc:upperFluxBound="cobra_default_ub">
        <listOfReactants>
          <speciesReference constant="true" species="M_atp_LPAREN_c_RPAREN_" stoichiometry="1" />
          <speciesReference constant="true" species="M_air_LPAREN_c_RPAREN_" stoichiometry="1" />
          <speciesReference constant="true" species="M_h2o_LPAREN_c_RPAREN_" stoichiometry="1" />
          <speciesReference constant="true" species="M_co2_LPAREN_c_RPAREN_" stoichiometry="1" />
        </listOfReactants>
        <listOfProducts>
          <speciesReference constant="true" species="M_adp_LPAREN_c_RPAREN_" stoichiometry="1" />
          <speciesReference constant="true" species="M_5aizc_LPAREN_c_RPAREN_" stoichiometry="1" />
          <speciesReference constant="true" species="M_h_LPAREN_c_RPAREN_" stoichiometry="2" />
          <speciesReference constant="true" species="M_pi_LPAREN_c_RPAREN_" stoichiometry="1" />
        </listOfProducts>
      </reaction>
      <reaction fast="false" id="R_AIRC2" name="phosphoribosylaminoimidazole carboxylase" reversible="false" fbc:lowerFluxBound="cobra_0_bound" fbc:upperFluxBound="cobra_default_ub">
        <listOfReactants>
          <speciesReference constant="true" species="M_atp_LPAREN_c_RPAREN_" stoichiometry="1" />
          <speciesReference constant="true" species="M_air_LPAREN_c_RPAREN_" stoichiometry="1" />
          <speciesReference constant="true" species="M_hco3_LPAREN_c_RPAREN_" stoichiometry="1" />
        </listOfReactants>
        <listOfProducts>
          <speciesReference constant="true" species="M_adp_LPAREN_c_RPAREN_" stoichiometry="1" />
          <speciesReference constant="true" species="M_5caiz_LPAREN_c_RPAREN_" stoichiometry="1" />
          <speciesReference constant="true" species="M_h_LPAREN_c_RPAREN_" stoichiometry="1" />
          <speciesReference constant="true" species="M_pi_LPAREN_c_RPAREN_" stoichiometry="1" />
        </listOfProducts>
      </reaction>
      <reaction fast="false" id="R_AIRC3" name="phosphoribosylaminoimidazole carboxylase (mutase rxn)" reversible="true" fbc:lowerFluxBound="cobra_default_lb" fbc:upperFluxBound="cobra_default_ub">
        <listOfReactants>
          <speciesReference constant="true" species="M_5aizc_LPAREN_c_RPAREN_" stoichiometry="1" />
        </listOfReactants>
        <listOfProducts>
          <speciesReference constant="true" species="M_5caiz_LPAREN_c_RPAREN_" stoichiometry="1" />
        </listOfProducts>
      </reaction>
      <reaction fast="false" id="R_AKGD" name="2-oxoglutarate dehydrogenase" reversible="false" fbc:lowerFluxBound="cobra_0_bound" fbc:upperFluxBound="cobra_default_ub">
        <listOfReactants>
          <speciesReference constant="true" species="M_nad_LPAREN_c_RPAREN_" stoichiometry="1" />
          <speciesReference constant="true" species="M_akg_LPAREN_c_RPAREN_" stoichiometry="1" />
          <speciesReference constant="true" species="M_coa_LPAREN_c_RPAREN_" stoichiometry="1" />
        </listOfReactants>
        <listOfProducts>
          <speciesReference constant="true" species="M_succoa_LPAREN_c_RPAREN_" stoichiometry="1" />
          <speciesReference constant="true" species="M_nadh_LPAREN_c_RPAREN_" stoichiometry="1" />
          <speciesReference constant="true" species="M_co2_LPAREN_c_RPAREN_" stoichiometry="1" />
        </listOfProducts>
      </reaction>
      <reaction fast="false" id="R_AKP1" name="alkaline phosphatase (Dihydroneopterin)" reversible="false" fbc:lowerFluxBound="cobra_0_bound" fbc:upperFluxBound="cobra_default_ub">
        <listOfReactants>
          <speciesReference constant="true" species="M_h2o_LPAREN_c_RPAREN_" stoichiometry="3" />
          <speciesReference constant="true" species="M_ahdt_LPAREN_c_RPAREN_" stoichiometry="1" />
        </listOfReactants>
        <listOfProducts>
          <speciesReference constant="true" species="M_dhnpt_LPAREN_c_RPAREN_" stoichiometry="1" />
          <speciesReference constant="true" species="M_h_LPAREN_c_RPAREN_" stoichiometry="2" />
          <speciesReference constant="true" species="M_pi_LPAREN_c_RPAREN_" stoichiometry="3" />
        </listOfProducts>
      </reaction>
      <reaction fast="false" id="R_ALAALA" name="D-alanine-D-alanine ligase (reversible)" reversible="true" fbc:lowerFluxBound="cobra_default_lb" fbc:upperFluxBound="cobra_default_ub">
        <listOfReactants>
          <speciesReference constant="true" species="M_atp_LPAREN_c_RPAREN_" stoichiometry="1" />
          <speciesReference constant="true" species="M_ala__D_LPAREN_c_RPAREN_" stoichiometry="2" />
        </listOfReactants>
        <listOfProducts>
          <speciesReference constant="true" species="M_alaala_LPAREN_c_RPAREN_" stoichiometry="1" />
          <speciesReference constant="true" species="M_adp_LPAREN_c_RPAREN_" stoichiometry="1" />
          <speciesReference constant="true" species="M_h_LPAREN_c_RPAREN_" stoichiometry="1" />
          <speciesReference constant="true" species="M_pi_LPAREN_c_RPAREN_" stoichiometry="1" />
        </listOfProducts>
      </reaction>
      <reaction fast="false" id="R_ALAR" name="alanine racemase" reversible="true" fbc:lowerFluxBound="cobra_default_lb" fbc:upperFluxBound="cobra_default_ub">
        <listOfReactants>
          <speciesReference constant="true" species="M_ala__L_LPAREN_c_RPAREN_" stoichiometry="1" />
        </listOfReactants>
        <listOfProducts>
          <speciesReference constant="true" species="M_ala__D_LPAREN_c_RPAREN_" stoichiometry="1" />
        </listOfProducts>
      </reaction>
      <reaction fast="false" id="R_ALATA_L" name="L-alanine transaminase" reversible="true" fbc:lowerFluxBound="cobra_default_lb" fbc:upperFluxBound="cobra_default_ub">
        <listOfReactants>
          <speciesReference constant="true" species="M_akg_LPAREN_c_RPAREN_" stoichiometry="1" />
          <speciesReference constant="true" species="M_ala__L_LPAREN_c_RPAREN_" stoichiometry="1" />
        </listOfReactants>
        <listOfProducts>
          <speciesReference constant="true" species="M_pyr_LPAREN_c_RPAREN_" stoichiometry="1" />
          <speciesReference constant="true" species="M_glu__L_LPAREN_c_RPAREN_" stoichiometry="1" />
        </listOfProducts>
      </reaction>
      <reaction fast="false" id="R_ALATRS" name="Alanyl-tRNA synthetase" reversible="false" fbc:lowerFluxBound="cobra_0_bound" fbc:upperFluxBound="cobra_default_ub">
        <listOfReactants>
          <speciesReference constant="true" species="M_atp_LPAREN_c_RPAREN_" stoichiometry="1" />
          <speciesReference constant="true" species="M_trnaala_LPAREN_c_RPAREN_" stoichiometry="1" />
          <speciesReference constant="true" species="M_ala__L_LPAREN_c_RPAREN_" stoichiometry="1" />
        </listOfReactants>
        <listOfProducts>
          <speciesReference constant="true" species="M_alatrna_LPAREN_c_RPAREN_" stoichiometry="1" />
          <speciesReference constant="true" species="M_amp_LPAREN_c_RPAREN_" stoichiometry="1" />
          <speciesReference constant="true" species="M_ppi_LPAREN_c_RPAREN_" stoichiometry="1" />
        </listOfProducts>
      </reaction>
      <reaction fast="false" id="R_ALCD2x" name="alcohol dehydrogenase (ethanol: NAD)" reversible="true" fbc:lowerFluxBound="cobra_default_lb" fbc:upperFluxBound="cobra_default_ub">
        <listOfReactants>
          <speciesReference constant="true" species="M_nad_LPAREN_c_RPAREN_" stoichiometry="1" />
          <speciesReference constant="true" species="M_etoh_LPAREN_c_RPAREN_" stoichiometry="1" />
        </listOfReactants>
        <listOfProducts>
          <speciesReference constant="true" species="M_acald_LPAREN_c_RPAREN_" stoichiometry="1" />
          <speciesReference constant="true" species="M_nadh_LPAREN_c_RPAREN_" stoichiometry="1" />
          <speciesReference constant="true" species="M_h_LPAREN_c_RPAREN_" stoichiometry="1" />
        </listOfProducts>
      </reaction>
      <reaction fast="false" id="R_ALCD2y" name="alcohol dehydrogenase (ethanol, NADP)" reversible="true" fbc:lowerFluxBound="cobra_default_lb" fbc:upperFluxBound="cobra_default_ub">
        <listOfReactants>
          <speciesReference constant="true" species="M_etoh_LPAREN_c_RPAREN_" stoichiometry="1" />
          <speciesReference constant="true" species="M_nadp_LPAREN_c_RPAREN_" stoichiometry="1" />
        </listOfReactants>
        <listOfProducts>
          <speciesReference constant="true" species="M_acald_LPAREN_c_RPAREN_" stoichiometry="1" />
          <speciesReference constant="true" species="M_h_LPAREN_c_RPAREN_" stoichiometry="1" />
          <speciesReference constant="true" species="M_nadph_LPAREN_c_RPAREN_" stoichiometry="1" />
        </listOfProducts>
      </reaction>
      <reaction fast="false" id="R_ALDD14" name="aldehyde dehydrogenase (tetradecanal, NAD)" reversible="false" fbc:lowerFluxBound="cobra_0_bound" fbc:upperFluxBound="cobra_default_ub">
        <listOfReactants>
          <speciesReference constant="true" species="M_ttdcal_LPAREN_c_RPAREN_" stoichiometry="1" />
          <speciesReference constant="true" species="M_nad_LPAREN_c_RPAREN_" stoichiometry="1" />
          <speciesReference constant="true" species="M_h2o_LPAREN_c_RPAREN_" stoichiometry="1" />
        </listOfReactants>
        <listOfProducts>
          <speciesReference constant="true" species="M_nadh_LPAREN_c_RPAREN_" stoichiometry="1" />
          <speciesReference constant="true" species="M_h_LPAREN_c_RPAREN_" stoichiometry="2" />
          <speciesReference constant="true" species="M_ttdca_LPAREN_c_RPAREN_" stoichiometry="1" />
        </listOfProducts>
      </reaction>
      <reaction fast="false" id="R_AMAOT" name="adenosylmethionine-8-amino-7-oxononanoate transaminase" reversible="true" fbc:lowerFluxBound="cobra_default_lb" fbc:upperFluxBound="cobra_default_ub">
        <listOfReactants>
          <speciesReference constant="true" species="M_8aonn_LPAREN_c_RPAREN_" stoichiometry="1" />
          <speciesReference constant="true" species="M_amet_LPAREN_c_RPAREN_" stoichiometry="1" />
        </listOfReactants>
        <listOfProducts>
          <speciesReference constant="true" species="M_dann_LPAREN_c_RPAREN_" stoichiometry="1" />
          <speciesReference constant="true" species="M_amob_LPAREN_c_RPAREN_" stoichiometry="1" />
        </listOfProducts>
      </reaction>
      <reaction fast="false" id="R_ANPRT" name="anthranilate phosphoribosyltransferase" reversible="false" fbc:lowerFluxBound="cobra_0_bound" fbc:upperFluxBound="cobra_default_ub">
        <listOfReactants>
          <speciesReference constant="true" species="M_prpp_LPAREN_c_RPAREN_" stoichiometry="1" />
          <speciesReference constant="true" species="M_anth_LPAREN_c_RPAREN_" stoichiometry="1" />
        </listOfReactants>
        <listOfProducts>
          <speciesReference constant="true" species="M_ppi_LPAREN_c_RPAREN_" stoichiometry="1" />
          <speciesReference constant="true" species="M_pran_LPAREN_c_RPAREN_" stoichiometry="1" />
        </listOfProducts>
      </reaction>
      <reaction fast="false" id="R_ANS1" name="anthranilate synthase" reversible="false" fbc:lowerFluxBound="cobra_0_bound" fbc:upperFluxBound="cobra_default_ub">
        <listOfReactants>
          <speciesReference constant="true" species="M_gln__L_LPAREN_c_RPAREN_" stoichiometry="1" />
          <speciesReference constant="true" species="M_chor_LPAREN_c_RPAREN_" stoichiometry="1" />
        </listOfReactants>
        <listOfProducts>
          <speciesReference constant="true" species="M_glu__L_LPAREN_c_RPAREN_" stoichiometry="1" />
          <speciesReference constant="true" species="M_pyr_LPAREN_c_RPAREN_" stoichiometry="1" />
          <speciesReference constant="true" species="M_anth_LPAREN_c_RPAREN_" stoichiometry="1" />
          <speciesReference constant="true" species="M_h_LPAREN_c_RPAREN_" stoichiometry="1" />
        </listOfProducts>
      </reaction>
      <reaction fast="false" id="R_AOXS" name="8-amino-7-oxononanoate synthase" reversible="true" fbc:lowerFluxBound="cobra_default_lb" fbc:upperFluxBound="cobra_default_ub">
        <listOfReactants>
          <speciesReference constant="true" species="M_pmcoa_LPAREN_c_RPAREN_" stoichiometry="1" />
          <speciesReference constant="true" species="M_ala__L_LPAREN_c_RPAREN_" stoichiometry="1" />
          <speciesReference constant="true" species="M_h_LPAREN_c_RPAREN_" stoichiometry="1" />
        </listOfReactants>
        <listOfProducts>
          <speciesReference constant="true" species="M_8aonn_LPAREN_c_RPAREN_" stoichiometry="1" />
          <speciesReference constant="true" species="M_coa_LPAREN_c_RPAREN_" stoichiometry="1" />
          <speciesReference constant="true" species="M_co2_LPAREN_c_RPAREN_" stoichiometry="1" />
        </listOfProducts>
      </reaction>
      <reaction fast="false" id="R_AP4AH" name="bis(5'-nucleosyl)-tetraphosphatase" reversible="false" fbc:lowerFluxBound="cobra_0_bound" fbc:upperFluxBound="cobra_default_ub">
        <listOfReactants>
          <speciesReference constant="true" species="M_h2o_LPAREN_c_RPAREN_" stoichiometry="1" />
          <speciesReference constant="true" species="M_ap4a_LPAREN_c_RPAREN_" stoichiometry="1" />
        </listOfReactants>
        <listOfProducts>
          <speciesReference constant="true" species="M_adp_LPAREN_c_RPAREN_" stoichiometry="2" />
          <speciesReference constant="true" species="M_h_LPAREN_c_RPAREN_" stoichiometry="2" />
        </listOfProducts>
      </reaction>
      <reaction fast="false" id="R_AP5AH" name="Ap5A hydrolase" reversible="false" fbc:lowerFluxBound="cobra_0_bound" fbc:upperFluxBound="cobra_default_ub">
        <listOfReactants>
          <speciesReference constant="true" species="M_ap5a_LPAREN_c_RPAREN_" stoichiometry="1" />
          <speciesReference constant="true" species="M_h2o_LPAREN_c_RPAREN_" stoichiometry="1" />
        </listOfReactants>
        <listOfProducts>
          <speciesReference constant="true" species="M_adp_LPAREN_c_RPAREN_" stoichiometry="1" />
          <speciesReference constant="true" species="M_atp_LPAREN_c_RPAREN_" stoichiometry="1" />
          <speciesReference constant="true" species="M_h_LPAREN_c_RPAREN_" stoichiometry="2" />
        </listOfProducts>
      </reaction>
      <reaction fast="false" id="R_APAT" name="apolipoprotein N-acyl transferase" reversible="true" fbc:lowerFluxBound="cobra_default_lb" fbc:upperFluxBound="cobra_default_ub">
        <listOfReactants>
          <speciesReference constant="true" species="M_accoa_LPAREN_c_RPAREN_" stoichiometry="1" />
          <speciesReference constant="true" species="M_h2o_LPAREN_c_RPAREN_" stoichiometry="1" />
          <speciesReference constant="true" species="M_thdp_LPAREN_c_RPAREN_" stoichiometry="1" />
        </listOfReactants>
        <listOfProducts>
          <speciesReference constant="true" species="M_acamoxm_LPAREN_c_RPAREN_" stoichiometry="1" />
          <speciesReference constant="true" species="M_coa_LPAREN_c_RPAREN_" stoichiometry="1" />
        </listOfProducts>
      </reaction>
      <reaction fast="false" id="R_APRAUR" name="5-amino-6-(5-phosphoribosylamino)uracil reductase" reversible="false" fbc:lowerFluxBound="cobra_0_bound" fbc:upperFluxBound="cobra_default_ub">
        <listOfReactants>
          <speciesReference constant="true" species="M_5apru_LPAREN_c_RPAREN_" stoichiometry="1" />
          <speciesReference constant="true" species="M_h_LPAREN_c_RPAREN_" stoichiometry="1" />
          <speciesReference constant="true" species="M_nadph_LPAREN_c_RPAREN_" stoichiometry="1" />
        </listOfReactants>
        <listOfProducts>
          <speciesReference constant="true" species="M_nadp_LPAREN_c_RPAREN_" stoichiometry="1" />
          <speciesReference constant="true" species="M_5aprbu_LPAREN_c_RPAREN_" stoichiometry="1" />
        </listOfProducts>
      </reaction>
      <reaction fast="false" id="R_ARA4NT" name="4-amino-4-deoxy-L-arabinose transferase" reversible="false" fbc:lowerFluxBound="cobra_0_bound" fbc:upperFluxBound="cobra_default_ub">
        <listOfReactants>
          <speciesReference constant="true" species="M_lipa_LPAREN_c_RPAREN_" stoichiometry="1" />
          <speciesReference constant="true" species="M_ara4n__L_LPAREN_c_RPAREN_" stoichiometry="2" />
          <speciesReference constant="true" species="M_h_LPAREN_c_RPAREN_" stoichiometry="2" />
        </listOfReactants>
        <listOfProducts>
          <speciesReference constant="true" species="M_h2o_LPAREN_c_RPAREN_" stoichiometry="2" />
          <speciesReference constant="true" species="M_ara4n__lipa_LPAREN_c_RPAREN_" stoichiometry="1" />
        </listOfProducts>
      </reaction>
      <reaction fast="false" id="R_ARGDC" name="arginine decarboxylase" reversible="false" fbc:lowerFluxBound="cobra_0_bound" fbc:upperFluxBound="cobra_default_ub">
        <listOfReactants>
          <speciesReference constant="true" species="M_arg__L_LPAREN_c_RPAREN_" stoichiometry="1" />
          <speciesReference constant="true" species="M_h_LPAREN_c_RPAREN_" stoichiometry="1" />
        </listOfReactants>
        <listOfProducts>
          <speciesReference constant="true" species="M_agm_LPAREN_c_RPAREN_" stoichiometry="1" />
          <speciesReference constant="true" species="M_co2_LPAREN_c_RPAREN_" stoichiometry="1" />
        </listOfProducts>
      </reaction>
      <reaction fast="false" id="R_ARGORNt3" name="Arginine/ornithine antiporter" reversible="true" fbc:lowerFluxBound="cobra_default_lb" fbc:upperFluxBound="cobra_default_ub">
        <listOfReactants>
          <speciesReference constant="true" species="M_arg__L_LPAREN_e_RPAREN_" stoichiometry="1" />
          <speciesReference constant="true" species="M_orn__L_LPAREN_c_RPAREN_" stoichiometry="1" />
        </listOfReactants>
        <listOfProducts>
          <speciesReference constant="true" species="M_arg__L_LPAREN_c_RPAREN_" stoichiometry="1" />
          <speciesReference constant="true" species="M_orn__L_LPAREN_e_RPAREN_" stoichiometry="1" />
        </listOfProducts>
      </reaction>
      <reaction fast="false" id="R_ARGTRS" name="Arginyl-tRNA synthetase" reversible="false" fbc:lowerFluxBound="cobra_0_bound" fbc:upperFluxBound="cobra_default_ub">
        <listOfReactants>
          <speciesReference constant="true" species="M_atp_LPAREN_c_RPAREN_" stoichiometry="1" />
          <speciesReference constant="true" species="M_arg__L_LPAREN_c_RPAREN_" stoichiometry="1" />
          <speciesReference constant="true" species="M_trnaarg_LPAREN_c_RPAREN_" stoichiometry="1" />
        </listOfReactants>
        <listOfProducts>
          <speciesReference constant="true" species="M_argtrna_LPAREN_c_RPAREN_" stoichiometry="1" />
          <speciesReference constant="true" species="M_amp_LPAREN_c_RPAREN_" stoichiometry="1" />
          <speciesReference constant="true" species="M_ppi_LPAREN_c_RPAREN_" stoichiometry="1" />
        </listOfProducts>
      </reaction>
      <reaction fast="false" id="R_ARGabc" name="L-arginine transport via ABC system" reversible="false" fbc:lowerFluxBound="cobra_0_bound" fbc:upperFluxBound="cobra_default_ub">
        <listOfReactants>
          <speciesReference constant="true" species="M_atp_LPAREN_c_RPAREN_" stoichiometry="1" />
          <speciesReference constant="true" species="M_arg__L_LPAREN_e_RPAREN_" stoichiometry="1" />
          <speciesReference constant="true" species="M_h2o_LPAREN_c_RPAREN_" stoichiometry="1" />
        </listOfReactants>
        <listOfProducts>
          <speciesReference constant="true" species="M_adp_LPAREN_c_RPAREN_" stoichiometry="1" />
          <speciesReference constant="true" species="M_arg__L_LPAREN_c_RPAREN_" stoichiometry="1" />
          <speciesReference constant="true" species="M_h_LPAREN_c_RPAREN_" stoichiometry="1" />
          <speciesReference constant="true" species="M_pi_LPAREN_c_RPAREN_" stoichiometry="1" />
        </listOfProducts>
      </reaction>
      <reaction fast="false" id="R_ARGt2" name="L-arginine transport in via proton symport" reversible="false" fbc:lowerFluxBound="cobra_0_bound" fbc:upperFluxBound="cobra_default_ub">
        <listOfReactants>
          <speciesReference constant="true" species="M_arg__L_LPAREN_e_RPAREN_" stoichiometry="1" />
          <speciesReference constant="true" species="M_h_LPAREN_e_RPAREN_" stoichiometry="1" />
        </listOfReactants>
        <listOfProducts>
          <speciesReference constant="true" species="M_arg__L_LPAREN_c_RPAREN_" stoichiometry="1" />
          <speciesReference constant="true" species="M_h_LPAREN_c_RPAREN_" stoichiometry="1" />
        </listOfProducts>
      </reaction>
      <reaction fast="false" id="R_ASAD" name="aspartate-semialdehyde dehydrogenase" reversible="true" fbc:lowerFluxBound="cobra_default_lb" fbc:upperFluxBound="cobra_default_ub">
        <listOfReactants>
          <speciesReference constant="true" species="M_aspsa_LPAREN_c_RPAREN_" stoichiometry="1" />
          <speciesReference constant="true" species="M_nadp_LPAREN_c_RPAREN_" stoichiometry="1" />
          <speciesReference constant="true" species="M_pi_LPAREN_c_RPAREN_" stoichiometry="1" />
        </listOfReactants>
        <listOfProducts>
          <speciesReference constant="true" species="M_h_LPAREN_c_RPAREN_" stoichiometry="1" />
          <speciesReference constant="true" species="M_nadph_LPAREN_c_RPAREN_" stoichiometry="1" />
          <speciesReference constant="true" species="M_4pasp_LPAREN_c_RPAREN_" stoichiometry="1" />
        </listOfProducts>
      </reaction>
      <reaction fast="false" id="R_ASADi" name="aspartate-semialdehyde dehydrogenase, irreversible" reversible="false" fbc:lowerFluxBound="cobra_0_bound" fbc:upperFluxBound="cobra_default_ub">
        <listOfReactants>
          <speciesReference constant="true" species="M_h_LPAREN_c_RPAREN_" stoichiometry="1" />
          <speciesReference constant="true" species="M_nadph_LPAREN_c_RPAREN_" stoichiometry="1" />
          <speciesReference constant="true" species="M_4pasp_LPAREN_c_RPAREN_" stoichiometry="1" />
        </listOfReactants>
        <listOfProducts>
          <speciesReference constant="true" species="M_aspsa_LPAREN_c_RPAREN_" stoichiometry="1" />
          <speciesReference constant="true" species="M_nadp_LPAREN_c_RPAREN_" stoichiometry="1" />
          <speciesReference constant="true" species="M_pi_LPAREN_c_RPAREN_" stoichiometry="1" />
        </listOfProducts>
      </reaction>
      <reaction fast="false" id="R_ASNN" name="L-asparaginase" reversible="false" fbc:lowerFluxBound="cobra_0_bound" fbc:upperFluxBound="cobra_default_ub">
        <listOfReactants>
          <speciesReference constant="true" species="M_h2o_LPAREN_c_RPAREN_" stoichiometry="1" />
          <speciesReference constant="true" species="M_asn__L_LPAREN_c_RPAREN_" stoichiometry="1" />
        </listOfReactants>
        <listOfProducts>
          <speciesReference constant="true" species="M_nh4_LPAREN_c_RPAREN_" stoichiometry="1" />
          <speciesReference constant="true" species="M_asp__L_LPAREN_c_RPAREN_" stoichiometry="1" />
        </listOfProducts>
      </reaction>
      <reaction fast="false" id="R_ASNS1" name="asparagine synthase (glutamine-hydrolysing)" reversible="false" fbc:lowerFluxBound="cobra_0_bound" fbc:upperFluxBound="cobra_default_ub">
        <listOfReactants>
          <speciesReference constant="true" species="M_atp_LPAREN_c_RPAREN_" stoichiometry="1" />
          <speciesReference constant="true" species="M_gln__L_LPAREN_c_RPAREN_" stoichiometry="1" />
          <speciesReference constant="true" species="M_h2o_LPAREN_c_RPAREN_" stoichiometry="1" />
          <speciesReference constant="true" species="M_asp__L_LPAREN_c_RPAREN_" stoichiometry="1" />
        </listOfReactants>
        <listOfProducts>
          <speciesReference constant="true" species="M_asn__L_LPAREN_c_RPAREN_" stoichiometry="1" />
          <speciesReference constant="true" species="M_amp_LPAREN_c_RPAREN_" stoichiometry="1" />
          <speciesReference constant="true" species="M_ppi_LPAREN_c_RPAREN_" stoichiometry="1" />
          <speciesReference constant="true" species="M_glu__L_LPAREN_c_RPAREN_" stoichiometry="1" />
          <speciesReference constant="true" species="M_h_LPAREN_c_RPAREN_" stoichiometry="1" />
        </listOfProducts>
      </reaction>
      <reaction fast="false" id="R_ASP1DC" name="aspartate 1-decarboxylase" reversible="false" fbc:lowerFluxBound="cobra_0_bound" fbc:upperFluxBound="cobra_default_ub">
        <listOfReactants>
          <speciesReference constant="true" species="M_h_LPAREN_c_RPAREN_" stoichiometry="1" />
          <speciesReference constant="true" species="M_asp__L_LPAREN_c_RPAREN_" stoichiometry="1" />
        </listOfReactants>
        <listOfProducts>
          <speciesReference constant="true" species="M_ala__B_LPAREN_c_RPAREN_" stoichiometry="1" />
          <speciesReference constant="true" species="M_co2_LPAREN_c_RPAREN_" stoichiometry="1" />
        </listOfProducts>
      </reaction>
      <reaction fast="false" id="R_ASP2DC" name="aspartate 2-decarboxylase" reversible="false" fbc:lowerFluxBound="cobra_0_bound" fbc:upperFluxBound="cobra_default_ub">
        <listOfReactants>
          <speciesReference constant="true" species="M_h_LPAREN_c_RPAREN_" stoichiometry="1" />
          <speciesReference constant="true" species="M_asp__L_LPAREN_c_RPAREN_" stoichiometry="1" />
        </listOfReactants>
        <listOfProducts>
          <speciesReference constant="true" species="M_ala__L_LPAREN_c_RPAREN_" stoichiometry="1" />
          <speciesReference constant="true" species="M_co2_LPAREN_c_RPAREN_" stoichiometry="1" />
        </listOfProducts>
      </reaction>
      <reaction fast="false" id="R_ASPCT" name="aspartate carbamoyltransferase" reversible="false" fbc:lowerFluxBound="cobra_0_bound" fbc:upperFluxBound="cobra_default_ub">
        <listOfReactants>
          <speciesReference constant="true" species="M_cbp_LPAREN_c_RPAREN_" stoichiometry="1" />
          <speciesReference constant="true" species="M_asp__L_LPAREN_c_RPAREN_" stoichiometry="1" />
        </listOfReactants>
        <listOfProducts>
          <speciesReference constant="true" species="M_cbasp_LPAREN_c_RPAREN_" stoichiometry="1" />
          <speciesReference constant="true" species="M_h_LPAREN_c_RPAREN_" stoichiometry="1" />
          <speciesReference constant="true" species="M_pi_LPAREN_c_RPAREN_" stoichiometry="1" />
        </listOfProducts>
      </reaction>
      <reaction fast="false" id="R_ASPK" name="aspartate kinase" reversible="true" fbc:lowerFluxBound="cobra_default_lb" fbc:upperFluxBound="cobra_default_ub">
        <listOfReactants>
          <speciesReference constant="true" species="M_atp_LPAREN_c_RPAREN_" stoichiometry="1" />
          <speciesReference constant="true" species="M_asp__L_LPAREN_c_RPAREN_" stoichiometry="1" />
        </listOfReactants>
        <listOfProducts>
          <speciesReference constant="true" species="M_adp_LPAREN_c_RPAREN_" stoichiometry="1" />
          <speciesReference constant="true" species="M_4pasp_LPAREN_c_RPAREN_" stoichiometry="1" />
        </listOfProducts>
      </reaction>
      <reaction fast="false" id="R_ASPO1" name="L-aspartate oxidase" reversible="false" fbc:lowerFluxBound="cobra_0_bound" fbc:upperFluxBound="cobra_default_ub">
        <listOfReactants>
          <speciesReference constant="true" species="M_nad_LPAREN_c_RPAREN_" stoichiometry="1" />
          <speciesReference constant="true" species="M_asp__L_LPAREN_c_RPAREN_" stoichiometry="1" />
        </listOfReactants>
        <listOfProducts>
          <speciesReference constant="true" species="M_iasp_LPAREN_c_RPAREN_" stoichiometry="1" />
          <speciesReference constant="true" species="M_nadh_LPAREN_c_RPAREN_" stoichiometry="1" />
          <speciesReference constant="true" species="M_h_LPAREN_c_RPAREN_" stoichiometry="2" />
        </listOfProducts>
      </reaction>
      <reaction fast="false" id="R_ASPO6" name="L-aspartate oxidase" reversible="false" fbc:lowerFluxBound="cobra_0_bound" fbc:upperFluxBound="cobra_default_ub">
        <listOfReactants>
          <speciesReference constant="true" species="M_o2_LPAREN_c_RPAREN_" stoichiometry="1" />
          <speciesReference constant="true" species="M_asp__L_LPAREN_c_RPAREN_" stoichiometry="1" />
        </listOfReactants>
        <listOfProducts>
          <speciesReference constant="true" species="M_iasp_LPAREN_c_RPAREN_" stoichiometry="1" />
          <speciesReference constant="true" species="M_h2o2_LPAREN_c_RPAREN_" stoichiometry="1" />
          <speciesReference constant="true" species="M_h_LPAREN_c_RPAREN_" stoichiometry="1" />
        </listOfProducts>
      </reaction>
      <reaction fast="false" id="R_ASPO7" name="L-aspartate oxidase" reversible="false" fbc:lowerFluxBound="cobra_0_bound" fbc:upperFluxBound="cobra_default_ub">
        <listOfReactants>
          <speciesReference constant="true" species="M_o2_LPAREN_c_RPAREN_" stoichiometry="1" />
          <speciesReference constant="true" species="M_h2o_LPAREN_c_RPAREN_" stoichiometry="1" />
          <speciesReference constant="true" species="M_asp__L_LPAREN_c_RPAREN_" stoichiometry="1" />
        </listOfReactants>
        <listOfProducts>
          <speciesReference constant="true" species="M_oaa_LPAREN_c_RPAREN_" stoichiometry="1" />
          <speciesReference constant="true" species="M_nh4_LPAREN_c_RPAREN_" stoichiometry="1" />
          <speciesReference constant="true" species="M_h2o2_LPAREN_c_RPAREN_" stoichiometry="1" />
        </listOfProducts>
      </reaction>
      <reaction fast="false" id="R_ASPTA1" name="aspartate transaminase" reversible="false" fbc:lowerFluxBound="cobra_0_bound" fbc:upperFluxBound="cobra_default_ub">
        <listOfReactants>
          <speciesReference constant="true" species="M_akg_LPAREN_c_RPAREN_" stoichiometry="1" />
          <speciesReference constant="true" species="M_asp__L_LPAREN_c_RPAREN_" stoichiometry="1" />
        </listOfReactants>
        <listOfProducts>
          <speciesReference constant="true" species="M_oaa_LPAREN_c_RPAREN_" stoichiometry="1" />
          <speciesReference constant="true" species="M_glu__L_LPAREN_c_RPAREN_" stoichiometry="1" />
        </listOfProducts>
      </reaction>
      <reaction fast="false" id="R_ASPTA1_SPACE__LSQBKTdeleted_SPACE_08_FLASH28_FLASH2007_SPACE__SPACE_07_COLON_30_COLON_26_SPACE_PM_RSQBKT" name="aspartate transaminase" reversible="true" fbc:lowerFluxBound="cobra_default_lb" fbc:upperFluxBound="cobra_default_ub">
        <listOfReactants>
          <speciesReference constant="true" species="M_akg_LPAREN_c_RPAREN_" stoichiometry="1" />
          <speciesReference constant="true" species="M_asp__L_LPAREN_c_RPAREN_" stoichiometry="1" />
        </listOfReactants>
        <listOfProducts>
          <speciesReference constant="true" species="M_oaa_LPAREN_c_RPAREN_" stoichiometry="1" />
          <speciesReference constant="true" species="M_glu__L_LPAREN_c_RPAREN_" stoichiometry="1" />
        </listOfProducts>
      </reaction>
      <reaction fast="false" id="R_ASPTRS" name="Aspartyl-tRNA synthetase" reversible="false" fbc:lowerFluxBound="cobra_0_bound" fbc:upperFluxBound="cobra_default_ub">
        <listOfReactants>
          <speciesReference constant="true" species="M_atp_LPAREN_c_RPAREN_" stoichiometry="1" />
          <speciesReference constant="true" species="M_trnaasp_LPAREN_c_RPAREN_" stoichiometry="1" />
          <speciesReference constant="true" species="M_asp__L_LPAREN_c_RPAREN_" stoichiometry="1" />
        </listOfReactants>
        <listOfProducts>
          <speciesReference constant="true" species="M_amp_LPAREN_c_RPAREN_" stoichiometry="1" />
          <speciesReference constant="true" species="M_ppi_LPAREN_c_RPAREN_" stoichiometry="1" />
          <speciesReference constant="true" species="M_asptrna_LPAREN_c_RPAREN_" stoichiometry="1" />
        </listOfProducts>
      </reaction>
      <reaction fast="false" id="R_ASPTS" name="asparaginyl-tRNA synthase (glutamine-hydrolysing)" reversible="false" fbc:lowerFluxBound="cobra_0_bound" fbc:upperFluxBound="cobra_default_ub">
        <listOfReactants>
          <speciesReference constant="true" species="M_adp_LPAREN_c_RPAREN_" stoichiometry="1" />
          <speciesReference constant="true" species="M_asntrna_LPAREN_c_RPAREN_" stoichiometry="1" />
          <speciesReference constant="true" species="M_glu__L_LPAREN_c_RPAREN_" stoichiometry="1" />
          <speciesReference constant="true" species="M_pi_LPAREN_c_RPAREN_" stoichiometry="1" />
        </listOfReactants>
        <listOfProducts>
          <speciesReference constant="true" species="M_atp_LPAREN_c_RPAREN_" stoichiometry="1" />
          <speciesReference constant="true" species="M_gln__L_LPAREN_c_RPAREN_" stoichiometry="1" />
          <speciesReference constant="true" species="M_asptrna_LPAREN_c_RPAREN_" stoichiometry="1" />
        </listOfProducts>
      </reaction>
      <reaction fast="false" id="R_ASPt2" name="L-aspartate transport in via proton symport" reversible="false" fbc:lowerFluxBound="cobra_0_bound" fbc:upperFluxBound="cobra_default_ub">
        <listOfReactants>
          <speciesReference constant="true" species="M_asp__L_LPAREN_e_RPAREN_" stoichiometry="1" />
          <speciesReference constant="true" species="M_h_LPAREN_e_RPAREN_" stoichiometry="1" />
        </listOfReactants>
        <listOfProducts>
          <speciesReference constant="true" species="M_h_LPAREN_c_RPAREN_" stoichiometry="1" />
          <speciesReference constant="true" species="M_asp__L_LPAREN_c_RPAREN_" stoichiometry="1" />
        </listOfProducts>
      </reaction>
      <reaction fast="false" id="R_AST" name="Arginine succinyltransferase" reversible="false" fbc:lowerFluxBound="cobra_0_bound" fbc:upperFluxBound="cobra_default_ub">
        <listOfReactants>
          <speciesReference constant="true" species="M_arg__L_LPAREN_c_RPAREN_" stoichiometry="1" />
          <speciesReference constant="true" species="M_succoa_LPAREN_c_RPAREN_" stoichiometry="1" />
        </listOfReactants>
        <listOfProducts>
          <speciesReference constant="true" species="M_h_LPAREN_c_RPAREN_" stoichiometry="1" />
          <speciesReference constant="true" species="M_coa_LPAREN_c_RPAREN_" stoichiometry="1" />
          <speciesReference constant="true" species="M_sucarg_LPAREN_c_RPAREN_" stoichiometry="1" />
        </listOfProducts>
      </reaction>
      <reaction fast="false" id="R_ATPM" name="ATP maintenance requirment" reversible="false" fbc:lowerFluxBound="R_ATPM_lower_bound" fbc:upperFluxBound="R_ATPM_upper_bound">
        <listOfReactants>
          <speciesReference constant="true" species="M_atp_LPAREN_c_RPAREN_" stoichiometry="1" />
          <speciesReference constant="true" species="M_h2o_LPAREN_c_RPAREN_" stoichiometry="1" />
        </listOfReactants>
        <listOfProducts>
          <speciesReference constant="true" species="M_adp_LPAREN_c_RPAREN_" stoichiometry="1" />
          <speciesReference constant="true" species="M_h_LPAREN_c_RPAREN_" stoichiometry="1" />
          <speciesReference constant="true" species="M_pi_LPAREN_c_RPAREN_" stoichiometry="1" />
        </listOfProducts>
      </reaction>
      <reaction fast="false" id="R_ATPS3r" name="ATPase" reversible="true" fbc:lowerFluxBound="cobra_default_lb" fbc:upperFluxBound="cobra_default_ub">
        <listOfReactants>
          <speciesReference constant="true" species="M_adp_LPAREN_c_RPAREN_" stoichiometry="1" />
          <speciesReference constant="true" species="M_h_LPAREN_e_RPAREN_" stoichiometry="3" />
          <speciesReference constant="true" species="M_pi_LPAREN_c_RPAREN_" stoichiometry="1" />
        </listOfReactants>
        <listOfProducts>
          <speciesReference constant="true" species="M_atp_LPAREN_c_RPAREN_" stoichiometry="1" />
          <speciesReference constant="true" species="M_h2o_LPAREN_c_RPAREN_" stoichiometry="1" />
          <speciesReference constant="true" species="M_h_LPAREN_c_RPAREN_" stoichiometry="2" />
        </listOfProducts>
      </reaction>
      <reaction fast="false" id="R_ATPS4r" name="ATP synthase (four protons for one ATP)" reversible="true" fbc:lowerFluxBound="cobra_default_lb" fbc:upperFluxBound="cobra_default_ub">
        <listOfReactants>
          <speciesReference constant="true" species="M_adp_LPAREN_c_RPAREN_" stoichiometry="1" />
          <speciesReference constant="true" species="M_h_LPAREN_e_RPAREN_" stoichiometry="4" />
          <speciesReference constant="true" species="M_pi_LPAREN_c_RPAREN_" stoichiometry="1" />
        </listOfReactants>
        <listOfProducts>
          <speciesReference constant="true" species="M_atp_LPAREN_c_RPAREN_" stoichiometry="1" />
          <speciesReference constant="true" species="M_h2o_LPAREN_c_RPAREN_" stoichiometry="1" />
          <speciesReference constant="true" species="M_h_LPAREN_c_RPAREN_" stoichiometry="3" />
        </listOfProducts>
      </reaction>
      <reaction fast="false" id="R_BILEt4" name="Bile acid transport in via sodium symport" reversible="false" fbc:lowerFluxBound="cobra_0_bound" fbc:upperFluxBound="cobra_default_ub">
        <listOfReactants>
          <speciesReference constant="true" species="M_bilea_LPAREN_e_RPAREN_" stoichiometry="1" />
          <speciesReference constant="true" species="M_na1_LPAREN_e_RPAREN_" stoichiometry="1" />
        </listOfReactants>
        <listOfProducts>
          <speciesReference constant="true" species="M_bilea_LPAREN_c_RPAREN_" stoichiometry="1" />
          <speciesReference constant="true" species="M_na1_LPAREN_c_RPAREN_" stoichiometry="1" />
        </listOfProducts>
      </reaction>
      <reaction fast="false" id="R_BLACT" name="beta-lactamase" reversible="true" fbc:lowerFluxBound="cobra_default_lb" fbc:upperFluxBound="cobra_default_ub">
        <listOfReactants>
          <speciesReference constant="true" species="M_h2o_LPAREN_c_RPAREN_" stoichiometry="1" />
          <speciesReference constant="true" species="M_pencil_LPAREN_c_RPAREN_" stoichiometry="1" />
        </listOfReactants>
        <listOfProducts>
          <speciesReference constant="true" species="M_pencilca_LPAREN_c_RPAREN_" stoichiometry="1" />
          <speciesReference constant="true" species="M_h_LPAREN_c_RPAREN_" stoichiometry="1" />
        </listOfProducts>
      </reaction>
      <reaction fast="false" id="R_BPNT" name="3',5'-bisphosphate nucleotidase" reversible="false" fbc:lowerFluxBound="cobra_0_bound" fbc:upperFluxBound="cobra_default_ub">
        <listOfReactants>
          <speciesReference constant="true" species="M_h2o_LPAREN_c_RPAREN_" stoichiometry="1" />
          <speciesReference constant="true" species="M_pap_LPAREN_c_RPAREN_" stoichiometry="1" />
        </listOfReactants>
        <listOfProducts>
          <speciesReference constant="true" species="M_amp_LPAREN_c_RPAREN_" stoichiometry="1" />
          <speciesReference constant="true" species="M_pi_LPAREN_c_RPAREN_" stoichiometry="1" />
        </listOfProducts>
      </reaction>
      <reaction fast="false" id="R_BTSsf" name="biotin synthase" reversible="false" fbc:lowerFluxBound="cobra_0_bound" fbc:upperFluxBound="cobra_default_ub">
        <listOfReactants>
          <speciesReference constant="true" species="M_dtbt_LPAREN_c_RPAREN_" stoichiometry="1" />
          <speciesReference constant="true" species="M_s_LPAREN_c_RPAREN_" stoichiometry="1" />
          <speciesReference constant="true" species="M_amet_LPAREN_c_RPAREN_" stoichiometry="2" />
        </listOfReactants>
        <listOfProducts>
          <speciesReference constant="true" species="M_met__L_LPAREN_c_RPAREN_" stoichiometry="2" />
          <speciesReference constant="true" species="M_dad__5_LPAREN_c_RPAREN_" stoichiometry="2" />
          <speciesReference constant="true" species="M_btn_LPAREN_c_RPAREN_" stoichiometry="1" />
        </listOfProducts>
      </reaction>
      <reaction fast="false" id="R_BUTSabc" name="butanesulfonate transport via ABC system" reversible="false" fbc:lowerFluxBound="cobra_0_bound" fbc:upperFluxBound="cobra_default_ub">
        <listOfReactants>
          <speciesReference constant="true" species="M_buts_LPAREN_e_RPAREN_" stoichiometry="1" />
          <speciesReference constant="true" species="M_atp_LPAREN_c_RPAREN_" stoichiometry="1" />
          <speciesReference constant="true" species="M_h2o_LPAREN_c_RPAREN_" stoichiometry="1" />
        </listOfReactants>
        <listOfProducts>
          <speciesReference constant="true" species="M_adp_LPAREN_c_RPAREN_" stoichiometry="1" />
          <speciesReference constant="true" species="M_buts_LPAREN_c_RPAREN_" stoichiometry="1" />
          <speciesReference constant="true" species="M_h_LPAREN_c_RPAREN_" stoichiometry="1" />
          <speciesReference constant="true" species="M_pi_LPAREN_c_RPAREN_" stoichiometry="1" />
        </listOfProducts>
      </reaction>
      <reaction fast="false" id="R_C120SN" name="Fatty acid biosynthesis (n-C12:0)" reversible="false" fbc:lowerFluxBound="cobra_0_bound" fbc:upperFluxBound="cobra_default_ub">
        <listOfReactants>
          <speciesReference constant="true" species="M_malACP_LPAREN_c_RPAREN_" stoichiometry="4" />
          <speciesReference constant="true" species="M_actACP_LPAREN_c_RPAREN_" stoichiometry="1" />
          <speciesReference constant="true" species="M_h_LPAREN_c_RPAREN_" stoichiometry="14" />
          <speciesReference constant="true" species="M_nadph_LPAREN_c_RPAREN_" stoichiometry="10" />
        </listOfReactants>
        <listOfProducts>
          <speciesReference constant="true" species="M_nadp_LPAREN_c_RPAREN_" stoichiometry="10" />
          <speciesReference constant="true" species="M_h2o_LPAREN_c_RPAREN_" stoichiometry="5" />
          <speciesReference constant="true" species="M_ddcaACP_LPAREN_c_RPAREN_" stoichiometry="1" />
          <speciesReference constant="true" species="M_ACP_LPAREN_c_RPAREN_" stoichiometry="4" />
          <speciesReference constant="true" species="M_co2_LPAREN_c_RPAREN_" stoichiometry="4" />
        </listOfProducts>
      </reaction>
      <reaction fast="false" id="R_C140SN" name="Fatty acid biosynthesis (n-C14:0)" reversible="false" fbc:lowerFluxBound="cobra_0_bound" fbc:upperFluxBound="cobra_default_ub">
        <listOfReactants>
          <speciesReference constant="true" species="M_malACP_LPAREN_c_RPAREN_" stoichiometry="5" />
          <speciesReference constant="true" species="M_actACP_LPAREN_c_RPAREN_" stoichiometry="1" />
          <speciesReference constant="true" species="M_h_LPAREN_c_RPAREN_" stoichiometry="17" />
          <speciesReference constant="true" species="M_nadph_LPAREN_c_RPAREN_" stoichiometry="12" />
        </listOfReactants>
        <listOfProducts>
          <speciesReference constant="true" species="M_myrsACP_LPAREN_c_RPAREN_" stoichiometry="1" />
          <speciesReference constant="true" species="M_ACP_LPAREN_c_RPAREN_" stoichiometry="5" />
          <speciesReference constant="true" species="M_h2o_LPAREN_c_RPAREN_" stoichiometry="6" />
          <speciesReference constant="true" species="M_nadp_LPAREN_c_RPAREN_" stoichiometry="12" />
          <speciesReference constant="true" species="M_co2_LPAREN_c_RPAREN_" stoichiometry="5" />
        </listOfProducts>
      </reaction>
      <reaction fast="false" id="R_C141SN" name="Fatty acid biosynthesis (n-C14:1)" reversible="false" fbc:lowerFluxBound="cobra_0_bound" fbc:upperFluxBound="cobra_default_ub">
        <listOfReactants>
          <speciesReference constant="true" species="M_malACP_LPAREN_c_RPAREN_" stoichiometry="5" />
          <speciesReference constant="true" species="M_actACP_LPAREN_c_RPAREN_" stoichiometry="1" />
          <speciesReference constant="true" species="M_h_LPAREN_c_RPAREN_" stoichiometry="16" />
          <speciesReference constant="true" species="M_nadph_LPAREN_c_RPAREN_" stoichiometry="11" />
        </listOfReactants>
        <listOfProducts>
          <speciesReference constant="true" species="M_nadp_LPAREN_c_RPAREN_" stoichiometry="11" />
          <speciesReference constant="true" species="M_tdeACP_LPAREN_c_RPAREN_" stoichiometry="1" />
          <speciesReference constant="true" species="M_ACP_LPAREN_c_RPAREN_" stoichiometry="5" />
          <speciesReference constant="true" species="M_h2o_LPAREN_c_RPAREN_" stoichiometry="6" />
          <speciesReference constant="true" species="M_co2_LPAREN_c_RPAREN_" stoichiometry="5" />
        </listOfProducts>
      </reaction>
      <reaction fast="false" id="R_C160SN" name="Fatty acid biosynthesis (n-C16:0)" reversible="false" fbc:lowerFluxBound="cobra_0_bound" fbc:upperFluxBound="cobra_default_ub">
        <listOfReactants>
          <speciesReference constant="true" species="M_malACP_LPAREN_c_RPAREN_" stoichiometry="6" />
          <speciesReference constant="true" species="M_actACP_LPAREN_c_RPAREN_" stoichiometry="1" />
          <speciesReference constant="true" species="M_h_LPAREN_c_RPAREN_" stoichiometry="20" />
          <speciesReference constant="true" species="M_nadph_LPAREN_c_RPAREN_" stoichiometry="14" />
        </listOfReactants>
        <listOfProducts>
          <speciesReference constant="true" species="M_nadp_LPAREN_c_RPAREN_" stoichiometry="14" />
          <speciesReference constant="true" species="M_h2o_LPAREN_c_RPAREN_" stoichiometry="7" />
          <speciesReference constant="true" species="M_palmACP_LPAREN_c_RPAREN_" stoichiometry="1" />
          <speciesReference constant="true" species="M_ACP_LPAREN_c_RPAREN_" stoichiometry="6" />
          <speciesReference constant="true" species="M_co2_LPAREN_c_RPAREN_" stoichiometry="6" />
        </listOfProducts>
      </reaction>
      <reaction fast="false" id="R_C161SN" name="Fatty acid biosynthesis (n-C16:1)" reversible="false" fbc:lowerFluxBound="cobra_0_bound" fbc:upperFluxBound="cobra_default_ub">
        <listOfReactants>
          <speciesReference constant="true" species="M_malACP_LPAREN_c_RPAREN_" stoichiometry="6" />
          <speciesReference constant="true" species="M_actACP_LPAREN_c_RPAREN_" stoichiometry="1" />
          <speciesReference constant="true" species="M_h_LPAREN_c_RPAREN_" stoichiometry="19" />
          <speciesReference constant="true" species="M_nadph_LPAREN_c_RPAREN_" stoichiometry="13" />
        </listOfReactants>
        <listOfProducts>
          <speciesReference constant="true" species="M_nadp_LPAREN_c_RPAREN_" stoichiometry="13" />
          <speciesReference constant="true" species="M_ACP_LPAREN_c_RPAREN_" stoichiometry="6" />
          <speciesReference constant="true" species="M_h2o_LPAREN_c_RPAREN_" stoichiometry="7" />
          <speciesReference constant="true" species="M_hdeACP_LPAREN_c_RPAREN_" stoichiometry="1" />
          <speciesReference constant="true" species="M_co2_LPAREN_c_RPAREN_" stoichiometry="6" />
        </listOfProducts>
      </reaction>
      <reaction fast="false" id="R_C181SN" name="Fatty acid biosynthesis (n-C18:1)" reversible="false" fbc:lowerFluxBound="cobra_0_bound" fbc:upperFluxBound="cobra_default_ub">
        <listOfReactants>
          <speciesReference constant="true" species="M_malACP_LPAREN_c_RPAREN_" stoichiometry="7" />
          <speciesReference constant="true" species="M_actACP_LPAREN_c_RPAREN_" stoichiometry="1" />
          <speciesReference constant="true" species="M_h_LPAREN_c_RPAREN_" stoichiometry="22" />
          <speciesReference constant="true" species="M_nadph_LPAREN_c_RPAREN_" stoichiometry="15" />
        </listOfReactants>
        <listOfProducts>
          <speciesReference constant="true" species="M_nadp_LPAREN_c_RPAREN_" stoichiometry="15" />
          <speciesReference constant="true" species="M_octeACP_LPAREN_c_RPAREN_" stoichiometry="1" />
          <speciesReference constant="true" species="M_ACP_LPAREN_c_RPAREN_" stoichiometry="7" />
          <speciesReference constant="true" species="M_h2o_LPAREN_c_RPAREN_" stoichiometry="8" />
          <speciesReference constant="true" species="M_co2_LPAREN_c_RPAREN_" stoichiometry="7" />
        </listOfProducts>
      </reaction>
      <reaction fast="false" id="R_C3STKR1" name="C-3 sterol keto reductase (4-methylzymosterol)" reversible="false" fbc:lowerFluxBound="cobra_0_bound" fbc:upperFluxBound="cobra_default_ub">
        <listOfReactants>
          <speciesReference constant="true" species="M_h_LPAREN_c_RPAREN_" stoichiometry="1" />
          <speciesReference constant="true" species="M_nadph_LPAREN_c_RPAREN_" stoichiometry="1" />
          <speciesReference constant="true" species="M_4mzym_int2_LPAREN_c_RPAREN_" stoichiometry="1" />
        </listOfReactants>
        <listOfProducts>
          <speciesReference constant="true" species="M_4mzym_LPAREN_c_RPAREN_" stoichiometry="1" />
          <speciesReference constant="true" species="M_nadp_LPAREN_c_RPAREN_" stoichiometry="1" />
        </listOfProducts>
      </reaction>
      <reaction fast="false" id="R_C3STKR2" name="C-3 sterol keto reductase (zymosterol)" reversible="false" fbc:lowerFluxBound="cobra_0_bound" fbc:upperFluxBound="cobra_default_ub">
        <listOfReactants>
          <speciesReference constant="true" species="M_nadph_LPAREN_c_RPAREN_" stoichiometry="1" />
          <speciesReference constant="true" species="M_h_LPAREN_c_RPAREN_" stoichiometry="1" />
          <speciesReference constant="true" species="M_zym_int2_LPAREN_c_RPAREN_" stoichiometry="1" />
        </listOfReactants>
        <listOfProducts>
          <speciesReference constant="true" species="M_nadp_LPAREN_c_RPAREN_" stoichiometry="1" />
          <speciesReference constant="true" species="M_zymst_LPAREN_c_RPAREN_" stoichiometry="1" />
        </listOfProducts>
      </reaction>
      <reaction fast="false" id="R_CAT" name="catalase" reversible="false" fbc:lowerFluxBound="cobra_0_bound" fbc:upperFluxBound="cobra_default_ub">
        <listOfReactants>
          <speciesReference constant="true" species="M_h2o2_LPAREN_c_RPAREN_" stoichiometry="2" />
        </listOfReactants>
        <listOfProducts>
          <speciesReference constant="true" species="M_o2_LPAREN_c_RPAREN_" stoichiometry="1" />
          <speciesReference constant="true" species="M_h2o_LPAREN_c_RPAREN_" stoichiometry="2" />
        </listOfProducts>
      </reaction>
      <reaction fast="false" id="R_CBL1abc" name="Cob(1)alamin transport via ABC system" reversible="false" fbc:lowerFluxBound="cobra_0_bound" fbc:upperFluxBound="cobra_default_ub">
        <listOfReactants>
          <speciesReference constant="true" species="M_atp_LPAREN_c_RPAREN_" stoichiometry="1" />
          <speciesReference constant="true" species="M_h2o_LPAREN_c_RPAREN_" stoichiometry="1" />
          <speciesReference constant="true" species="M_cbl1_LPAREN_e_RPAREN_" stoichiometry="1" />
        </listOfReactants>
        <listOfProducts>
          <speciesReference constant="true" species="M_adp_LPAREN_c_RPAREN_" stoichiometry="1" />
          <speciesReference constant="true" species="M_cbl1_LPAREN_c_RPAREN_" stoichiometry="1" />
          <speciesReference constant="true" species="M_h_LPAREN_c_RPAREN_" stoichiometry="1" />
          <speciesReference constant="true" species="M_pi_LPAREN_c_RPAREN_" stoichiometry="1" />
        </listOfProducts>
      </reaction>
      <reaction fast="false" id="R_CBPS" name="carbamoyl-phosphate synthase (glutamine-hydrolysing)" reversible="false" fbc:lowerFluxBound="cobra_0_bound" fbc:upperFluxBound="cobra_default_ub">
        <listOfReactants>
          <speciesReference constant="true" species="M_atp_LPAREN_c_RPAREN_" stoichiometry="2" />
          <speciesReference constant="true" species="M_gln__L_LPAREN_c_RPAREN_" stoichiometry="1" />
          <speciesReference constant="true" species="M_h2o_LPAREN_c_RPAREN_" stoichiometry="1" />
          <speciesReference constant="true" species="M_hco3_LPAREN_c_RPAREN_" stoichiometry="1" />
        </listOfReactants>
        <listOfProducts>
          <speciesReference constant="true" species="M_adp_LPAREN_c_RPAREN_" stoichiometry="2" />
          <speciesReference constant="true" species="M_glu__L_LPAREN_c_RPAREN_" stoichiometry="1" />
          <speciesReference constant="true" species="M_cbp_LPAREN_c_RPAREN_" stoichiometry="1" />
          <speciesReference constant="true" species="M_h_LPAREN_c_RPAREN_" stoichiometry="2" />
          <speciesReference constant="true" species="M_pi_LPAREN_c_RPAREN_" stoichiometry="1" />
        </listOfProducts>
      </reaction>
      <reaction fast="false" id="R_CDPDSP" name="CDPdiacylglycerol-serine O-phosphatidyltransferase" reversible="false" fbc:lowerFluxBound="cobra_0_bound" fbc:upperFluxBound="cobra_default_ub">
        <listOfReactants>
          <speciesReference constant="true" species="M_cdpdag_LPAREN_c_RPAREN_" stoichiometry="1" />
          <speciesReference constant="true" species="M_ser__L_LPAREN_c_RPAREN_" stoichiometry="1" />
        </listOfReactants>
        <listOfProducts>
          <speciesReference constant="true" species="M_cmp_LPAREN_c_RPAREN_" stoichiometry="1" />
          <speciesReference constant="true" species="M_ps_LPAREN_c_RPAREN_" stoichiometry="1" />
          <speciesReference constant="true" species="M_h_LPAREN_c_RPAREN_" stoichiometry="1" />
        </listOfProducts>
      </reaction>
      <reaction fast="false" id="R_CDPMEK" name="4-(cytidine 5'-diphospho)-2-C-methyl-D-erythritol kinase" reversible="false" fbc:lowerFluxBound="cobra_0_bound" fbc:upperFluxBound="cobra_default_ub">
        <listOfReactants>
          <speciesReference constant="true" species="M_atp_LPAREN_c_RPAREN_" stoichiometry="1" />
          <speciesReference constant="true" species="M_4c2me_LPAREN_c_RPAREN_" stoichiometry="1" />
        </listOfReactants>
        <listOfProducts>
          <speciesReference constant="true" species="M_adp_LPAREN_c_RPAREN_" stoichiometry="1" />
          <speciesReference constant="true" species="M_h_LPAREN_c_RPAREN_" stoichiometry="1" />
          <speciesReference constant="true" species="M_2p4c2me_LPAREN_c_RPAREN_" stoichiometry="1" />
        </listOfProducts>
      </reaction>
      <reaction fast="false" id="R_CERS2'24" name="Ceramide-2' synthase (24C)" reversible="false" fbc:lowerFluxBound="cobra_0_bound" fbc:upperFluxBound="cobra_default_ub">
        <listOfReactants>
          <speciesReference constant="true" species="M_o2_LPAREN_c_RPAREN_" stoichiometry="1" />
          <speciesReference constant="true" species="M_h_LPAREN_c_RPAREN_" stoichiometry="1" />
          <speciesReference constant="true" species="M_nadph_LPAREN_c_RPAREN_" stoichiometry="1" />
          <speciesReference constant="true" species="M_cer1_24_LPAREN_c_RPAREN_" stoichiometry="1" />
        </listOfReactants>
        <listOfProducts>
          <speciesReference constant="true" species="M_cer2'_24_LPAREN_c_RPAREN_" stoichiometry="1" />
          <speciesReference constant="true" species="M_nadp_LPAREN_c_RPAREN_" stoichiometry="1" />
          <speciesReference constant="true" species="M_h2o_LPAREN_c_RPAREN_" stoichiometry="1" />
        </listOfProducts>
      </reaction>
      <reaction fast="false" id="R_CERS2'26" name="Ceramide-2' synthase (26C)" reversible="false" fbc:lowerFluxBound="cobra_0_bound" fbc:upperFluxBound="cobra_default_ub">
        <listOfReactants>
          <speciesReference constant="true" species="M_cer1_26_LPAREN_c_RPAREN_" stoichiometry="1" />
          <speciesReference constant="true" species="M_h_LPAREN_c_RPAREN_" stoichiometry="1" />
          <speciesReference constant="true" species="M_nadph_LPAREN_c_RPAREN_" stoichiometry="1" />
          <speciesReference constant="true" species="M_o2_LPAREN_c_RPAREN_" stoichiometry="1" />
        </listOfReactants>
        <listOfProducts>
          <speciesReference constant="true" species="M_cer2'_26_LPAREN_c_RPAREN_" stoichiometry="1" />
          <speciesReference constant="true" species="M_nadp_LPAREN_c_RPAREN_" stoichiometry="1" />
          <speciesReference constant="true" species="M_h2o_LPAREN_c_RPAREN_" stoichiometry="1" />
        </listOfProducts>
      </reaction>
      <reaction fast="false" id="R_CERS324" name="Ceramide-3 synthase (24C)" reversible="false" fbc:lowerFluxBound="cobra_0_bound" fbc:upperFluxBound="cobra_default_ub">
        <listOfReactants>
          <speciesReference constant="true" species="M_cer2_24_LPAREN_c_RPAREN_" stoichiometry="1" />
          <speciesReference constant="true" species="M_o2_LPAREN_c_RPAREN_" stoichiometry="1" />
          <speciesReference constant="true" species="M_h_LPAREN_c_RPAREN_" stoichiometry="1" />
          <speciesReference constant="true" species="M_nadph_LPAREN_c_RPAREN_" stoichiometry="1" />
        </listOfReactants>
        <listOfProducts>
          <speciesReference constant="true" species="M_cer3_24_LPAREN_c_RPAREN_" stoichiometry="1" />
          <speciesReference constant="true" species="M_nadp_LPAREN_c_RPAREN_" stoichiometry="1" />
          <speciesReference constant="true" species="M_h2o_LPAREN_c_RPAREN_" stoichiometry="1" />
        </listOfProducts>
      </reaction>
      <reaction fast="false" id="R_CERS326" name="Ceramide-3 synthase (26C)" reversible="false" fbc:lowerFluxBound="cobra_0_bound" fbc:upperFluxBound="cobra_default_ub">
        <listOfReactants>
          <speciesReference constant="true" species="M_o2_LPAREN_c_RPAREN_" stoichiometry="1" />
          <speciesReference constant="true" species="M_cer2_26_LPAREN_c_RPAREN_" stoichiometry="1" />
          <speciesReference constant="true" species="M_h_LPAREN_c_RPAREN_" stoichiometry="1" />
          <speciesReference constant="true" species="M_nadph_LPAREN_c_RPAREN_" stoichiometry="1" />
        </listOfReactants>
        <listOfProducts>
          <speciesReference constant="true" species="M_nadp_LPAREN_c_RPAREN_" stoichiometry="1" />
          <speciesReference constant="true" species="M_h2o_LPAREN_c_RPAREN_" stoichiometry="1" />
          <speciesReference constant="true" species="M_cer3_26_LPAREN_c_RPAREN_" stoichiometry="1" />
        </listOfProducts>
      </reaction>
      <reaction fast="false" id="R_CHLt6" name="choline transport in/out via proton symport" reversible="true" fbc:lowerFluxBound="cobra_default_lb" fbc:upperFluxBound="cobra_default_ub">
        <listOfReactants>
          <speciesReference constant="true" species="M_chol_LPAREN_e_RPAREN_" stoichiometry="1" />
          <speciesReference constant="true" species="M_h_LPAREN_e_RPAREN_" stoichiometry="1" />
        </listOfReactants>
        <listOfProducts>
          <speciesReference constant="true" species="M_h_LPAREN_c_RPAREN_" stoichiometry="1" />
          <speciesReference constant="true" species="M_chol_LPAREN_c_RPAREN_" stoichiometry="1" />
        </listOfProducts>
      </reaction>
      <reaction fast="false" id="R_CHOLK" name="Choline kinase" reversible="false" fbc:lowerFluxBound="cobra_0_bound" fbc:upperFluxBound="cobra_default_ub">
        <listOfReactants>
          <speciesReference constant="true" species="M_atp_LPAREN_c_RPAREN_" stoichiometry="1" />
          <speciesReference constant="true" species="M_chol_LPAREN_c_RPAREN_" stoichiometry="1" />
        </listOfReactants>
        <listOfProducts>
          <speciesReference constant="true" species="M_adp_LPAREN_c_RPAREN_" stoichiometry="1" />
          <speciesReference constant="true" species="M_cholp_LPAREN_c_RPAREN_" stoichiometry="1" />
          <speciesReference constant="true" species="M_h_LPAREN_c_RPAREN_" stoichiometry="1" />
        </listOfProducts>
      </reaction>
      <reaction fast="false" id="R_CHORM" name="chorismate mutase" reversible="false" fbc:lowerFluxBound="cobra_0_bound" fbc:upperFluxBound="cobra_default_ub">
        <listOfReactants>
          <speciesReference constant="true" species="M_chor_LPAREN_c_RPAREN_" stoichiometry="1" />
        </listOfReactants>
        <listOfProducts>
          <speciesReference constant="true" species="M_pphn_LPAREN_c_RPAREN_" stoichiometry="1" />
        </listOfProducts>
      </reaction>
      <reaction fast="false" id="R_CHORS" name="chorismate synthase" reversible="false" fbc:lowerFluxBound="cobra_0_bound" fbc:upperFluxBound="cobra_default_ub">
        <listOfReactants>
          <speciesReference constant="true" species="M_3psme_LPAREN_c_RPAREN_" stoichiometry="1" />
        </listOfReactants>
        <listOfProducts>
          <speciesReference constant="true" species="M_chor_LPAREN_c_RPAREN_" stoichiometry="1" />
          <speciesReference constant="true" species="M_pi_LPAREN_c_RPAREN_" stoichiometry="1" />
        </listOfProducts>
      </reaction>
      <reaction fast="false" id="R_CHRPL" name="chorismate pyruvate lyase" reversible="false" fbc:lowerFluxBound="cobra_0_bound" fbc:upperFluxBound="cobra_default_ub">
        <listOfReactants>
          <speciesReference constant="true" species="M_chor_LPAREN_c_RPAREN_" stoichiometry="1" />
        </listOfReactants>
        <listOfProducts>
          <speciesReference constant="true" species="M_pyr_LPAREN_c_RPAREN_" stoichiometry="1" />
          <speciesReference constant="true" species="M_4hbz_LPAREN_c_RPAREN_" stoichiometry="1" />
        </listOfProducts>
      </reaction>
      <reaction fast="false" id="R_CITL" name="Citrate lyase" reversible="false" fbc:lowerFluxBound="cobra_0_bound" fbc:upperFluxBound="cobra_default_ub">
        <listOfReactants>
          <speciesReference constant="true" species="M_cit_LPAREN_c_RPAREN_" stoichiometry="1" />
        </listOfReactants>
        <listOfProducts>
          <speciesReference constant="true" species="M_oaa_LPAREN_c_RPAREN_" stoichiometry="1" />
          <speciesReference constant="true" species="M_ac_LPAREN_c_RPAREN_" stoichiometry="1" />
        </listOfProducts>
      </reaction>
      <reaction fast="false" id="R_CLPNS_EC" name="Cardiolipin Synthase (E.coli)" reversible="true" fbc:lowerFluxBound="cobra_default_lb" fbc:upperFluxBound="cobra_default_ub">
        <listOfReactants>
          <speciesReference constant="true" species="M_pg_EC_LPAREN_c_RPAREN_" stoichiometry="0.04" />
        </listOfReactants>
        <listOfProducts>
          <speciesReference constant="true" species="M_clpn_EC_LPAREN_c_RPAREN_" stoichiometry="0.02" />
          <speciesReference constant="true" species="M_glyc_LPAREN_c_RPAREN_" stoichiometry="1" />
        </listOfProducts>
      </reaction>
      <reaction fast="false" id="R_CO2t" name="CO2 transport out via diffusion" reversible="true" fbc:lowerFluxBound="cobra_default_lb" fbc:upperFluxBound="cobra_default_ub">
        <listOfReactants>
          <speciesReference constant="true" species="M_co2_LPAREN_e_RPAREN_" stoichiometry="1" />
        </listOfReactants>
        <listOfProducts>
          <speciesReference constant="true" species="M_co2_LPAREN_c_RPAREN_" stoichiometry="1" />
        </listOfProducts>
      </reaction>
      <reaction fast="false" id="R_CPPPGO" name="coproporphyrinogen oxidase" reversible="false" fbc:lowerFluxBound="cobra_0_bound" fbc:upperFluxBound="cobra_default_ub">
        <listOfReactants>
          <speciesReference constant="true" species="M_o2_LPAREN_c_RPAREN_" stoichiometry="1" />
          <speciesReference constant="true" species="M_h_LPAREN_c_RPAREN_" stoichiometry="2" />
          <speciesReference constant="true" species="M_cpppg3_LPAREN_c_RPAREN_" stoichiometry="1" />
        </listOfReactants>
        <listOfProducts>
          <speciesReference constant="true" species="M_h2o_LPAREN_c_RPAREN_" stoichiometry="2" />
          <speciesReference constant="true" species="M_pppg9_LPAREN_c_RPAREN_" stoichiometry="1" />
          <speciesReference constant="true" species="M_co2_LPAREN_c_RPAREN_" stoichiometry="2" />
        </listOfProducts>
      </reaction>
      <reaction fast="false" id="R_CPPPGOAN" name="Oxygen Independent coproporphyrinogen-III oxidase" reversible="false" fbc:lowerFluxBound="cobra_0_bound" fbc:upperFluxBound="cobra_default_ub">
        <listOfReactants>
          <speciesReference constant="true" species="M_fdxo__4_COLON_2_LPAREN_c_RPAREN_" stoichiometry="2" />
          <speciesReference constant="true" species="M_cpppg3_LPAREN_c_RPAREN_" stoichiometry="1" />
          <speciesReference constant="true" species="M_nadph_LPAREN_c_RPAREN_" stoichiometry="2" />
          <speciesReference constant="true" species="M_amet_LPAREN_c_RPAREN_" stoichiometry="2" />
        </listOfReactants>
        <listOfProducts>
          <speciesReference constant="true" species="M_dad__5_LPAREN_c_RPAREN_" stoichiometry="2" />
          <speciesReference constant="true" species="M_nadp_LPAREN_c_RPAREN_" stoichiometry="2" />
          <speciesReference constant="true" species="M_pppg9_LPAREN_c_RPAREN_" stoichiometry="1" />
          <speciesReference constant="true" species="M_co2_LPAREN_c_RPAREN_" stoichiometry="2" />
          <speciesReference constant="true" species="M_met__L_LPAREN_c_RPAREN_" stoichiometry="2" />
          <speciesReference constant="true" species="M_fdxr__4_COLON_2_LPAREN_c_RPAREN_" stoichiometry="2" />
          <speciesReference constant="true" species="M_h_LPAREN_c_RPAREN_" stoichiometry="2" />
        </listOfProducts>
      </reaction>
      <reaction fast="false" id="R_CS" name="citrate synthase" reversible="false" fbc:lowerFluxBound="cobra_0_bound" fbc:upperFluxBound="cobra_default_ub">
        <listOfReactants>
          <speciesReference constant="true" species="M_accoa_LPAREN_c_RPAREN_" stoichiometry="1" />
          <speciesReference constant="true" species="M_oaa_LPAREN_c_RPAREN_" stoichiometry="1" />
          <speciesReference constant="true" species="M_h2o_LPAREN_c_RPAREN_" stoichiometry="1" />
        </listOfReactants>
        <listOfProducts>
          <speciesReference constant="true" species="M_cit_LPAREN_c_RPAREN_" stoichiometry="1" />
          <speciesReference constant="true" species="M_h_LPAREN_c_RPAREN_" stoichiometry="1" />
          <speciesReference constant="true" species="M_coa_LPAREN_c_RPAREN_" stoichiometry="1" />
        </listOfProducts>
      </reaction>
      <reaction fast="false" id="R_CTPS2" name="CTP synthase (glutamine)" reversible="false" fbc:lowerFluxBound="cobra_0_bound" fbc:upperFluxBound="cobra_default_ub">
        <listOfReactants>
          <speciesReference constant="true" species="M_atp_LPAREN_c_RPAREN_" stoichiometry="1" />
          <speciesReference constant="true" species="M_h2o_LPAREN_c_RPAREN_" stoichiometry="1" />
          <speciesReference constant="true" species="M_gln__L_LPAREN_c_RPAREN_" stoichiometry="1" />
          <speciesReference constant="true" species="M_utp_LPAREN_c_RPAREN_" stoichiometry="1" />
        </listOfReactants>
        <listOfProducts>
          <speciesReference constant="true" species="M_adp_LPAREN_c_RPAREN_" stoichiometry="1" />
          <speciesReference constant="true" species="M_ctp_LPAREN_c_RPAREN_" stoichiometry="1" />
          <speciesReference constant="true" species="M_glu__L_LPAREN_c_RPAREN_" stoichiometry="1" />
          <speciesReference constant="true" species="M_h_LPAREN_c_RPAREN_" stoichiometry="2" />
          <speciesReference constant="true" species="M_pi_LPAREN_c_RPAREN_" stoichiometry="1" />
        </listOfProducts>
      </reaction>
      <reaction fast="false" id="R_CTUD" name="citrulline ureidase" reversible="false" fbc:lowerFluxBound="cobra_0_bound" fbc:upperFluxBound="cobra_default_ub">
        <listOfReactants>
          <speciesReference constant="true" species="M_h2o_LPAREN_c_RPAREN_" stoichiometry="1" />
          <speciesReference constant="true" species="M_citr__L_LPAREN_c_RPAREN_" stoichiometry="1" />
        </listOfReactants>
        <listOfProducts>
          <speciesReference constant="true" species="M_nh3_LPAREN_c_RPAREN_" stoichiometry="1" />
          <speciesReference constant="true" species="M_orn__L_LPAREN_c_RPAREN_" stoichiometry="1" />
          <speciesReference constant="true" species="M_co2_LPAREN_c_RPAREN_" stoichiometry="1" />
        </listOfProducts>
      </reaction>
      <reaction fast="false" id="R_CYOR1m" name="cytochrome-c reductase (menaquinol 7: 1 protons)" reversible="false" fbc:lowerFluxBound="cobra_0_bound" fbc:upperFluxBound="cobra_default_ub">
        <listOfReactants>
          <speciesReference constant="true" species="M_mql7_LPAREN_c_RPAREN_" stoichiometry="1" />
          <speciesReference constant="true" species="M_ficytcc_LPAREN_c_RPAREN_" stoichiometry="2" />
        </listOfReactants>
        <listOfProducts>
          <speciesReference constant="true" species="M_h_LPAREN_e_RPAREN_" stoichiometry="1" />
          <speciesReference constant="true" species="M_focytcc_LPAREN_c_RPAREN_" stoichiometry="2" />
          <speciesReference constant="true" species="M_h_LPAREN_c_RPAREN_" stoichiometry="1" />
          <speciesReference constant="true" species="M_mqn7_LPAREN_c_RPAREN_" stoichiometry="1" />
        </listOfProducts>
      </reaction>
      <reaction fast="false" id="R_CYSTGL" name="cystathionine g-lyase" reversible="false" fbc:lowerFluxBound="cobra_0_bound" fbc:upperFluxBound="cobra_default_ub">
        <listOfReactants>
          <speciesReference constant="true" species="M_h2o_LPAREN_c_RPAREN_" stoichiometry="1" />
          <speciesReference constant="true" species="M_cysth__L_LPAREN_c_RPAREN_" stoichiometry="1" />
        </listOfReactants>
        <listOfProducts>
          <speciesReference constant="true" species="M_nh4_LPAREN_c_RPAREN_" stoichiometry="1" />
          <speciesReference constant="true" species="M_2obut_LPAREN_c_RPAREN_" stoichiometry="1" />
          <speciesReference constant="true" species="M_cys__L_LPAREN_c_RPAREN_" stoichiometry="1" />
        </listOfProducts>
      </reaction>
      <reaction fast="false" id="R_CYSTL" name="cystathionine b-lyase" reversible="false" fbc:lowerFluxBound="cobra_0_bound" fbc:upperFluxBound="cobra_default_ub">
        <listOfReactants>
          <speciesReference constant="true" species="M_h2o_LPAREN_c_RPAREN_" stoichiometry="1" />
          <speciesReference constant="true" species="M_cysth__L_LPAREN_c_RPAREN_" stoichiometry="1" />
        </listOfReactants>
        <listOfProducts>
          <speciesReference constant="true" species="M_nh4_LPAREN_c_RPAREN_" stoichiometry="1" />
          <speciesReference constant="true" species="M_hcys__L_LPAREN_c_RPAREN_" stoichiometry="1" />
          <speciesReference constant="true" species="M_pyr_LPAREN_c_RPAREN_" stoichiometry="1" />
        </listOfProducts>
      </reaction>
      <reaction fast="false" id="R_CYSTRS" name="Cysteinyl-tRNA synthetase" reversible="false" fbc:lowerFluxBound="cobra_0_bound" fbc:upperFluxBound="cobra_default_ub">
        <listOfReactants>
          <speciesReference constant="true" species="M_atp_LPAREN_c_RPAREN_" stoichiometry="1" />
          <speciesReference constant="true" species="M_cys__L_LPAREN_c_RPAREN_" stoichiometry="1" />
          <speciesReference constant="true" species="M_trnacys_LPAREN_c_RPAREN_" stoichiometry="1" />
        </listOfReactants>
        <listOfProducts>
          <speciesReference constant="true" species="M_amp_LPAREN_c_RPAREN_" stoichiometry="1" />
          <speciesReference constant="true" species="M_ppi_LPAREN_c_RPAREN_" stoichiometry="1" />
          <speciesReference constant="true" species="M_cystrna_LPAREN_c_RPAREN_" stoichiometry="1" />
        </listOfProducts>
      </reaction>
      <reaction fast="false" id="R_CYSTS" name="cystathionine b-synthase" reversible="false" fbc:lowerFluxBound="cobra_0_bound" fbc:upperFluxBound="cobra_default_ub">
        <listOfReactants>
          <speciesReference constant="true" species="M_hcys__L_LPAREN_c_RPAREN_" stoichiometry="1" />
          <speciesReference constant="true" species="M_ser__L_LPAREN_c_RPAREN_" stoichiometry="1" />
        </listOfReactants>
        <listOfProducts>
          <speciesReference constant="true" species="M_h2o_LPAREN_c_RPAREN_" stoichiometry="1" />
          <speciesReference constant="true" species="M_cysth__L_LPAREN_c_RPAREN_" stoichiometry="1" />
        </listOfProducts>
      </reaction>
      <reaction fast="false" id="R_CYSabc" name="L-cysteine transport via ABC system" reversible="false" fbc:lowerFluxBound="cobra_0_bound" fbc:upperFluxBound="cobra_default_ub">
        <listOfReactants>
          <speciesReference constant="true" species="M_atp_LPAREN_c_RPAREN_" stoichiometry="1" />
          <speciesReference constant="true" species="M_cys__L_LPAREN_e_RPAREN_" stoichiometry="1" />
          <speciesReference constant="true" species="M_h2o_LPAREN_c_RPAREN_" stoichiometry="1" />
        </listOfReactants>
        <listOfProducts>
          <speciesReference constant="true" species="M_adp_LPAREN_c_RPAREN_" stoichiometry="1" />
          <speciesReference constant="true" species="M_cys__L_LPAREN_c_RPAREN_" stoichiometry="1" />
          <speciesReference constant="true" species="M_h_LPAREN_c_RPAREN_" stoichiometry="1" />
          <speciesReference constant="true" species="M_pi_LPAREN_c_RPAREN_" stoichiometry="1" />
        </listOfProducts>
      </reaction>
      <reaction fast="false" id="R_CYSabc2" name="L-cysteine export via ABC system" reversible="false" fbc:lowerFluxBound="cobra_0_bound" fbc:upperFluxBound="cobra_default_ub">
        <listOfReactants>
          <speciesReference constant="true" species="M_atp_LPAREN_c_RPAREN_" stoichiometry="1" />
          <speciesReference constant="true" species="M_cys__L_LPAREN_c_RPAREN_" stoichiometry="1" />
          <speciesReference constant="true" species="M_h2o_LPAREN_c_RPAREN_" stoichiometry="1" />
        </listOfReactants>
        <listOfProducts>
          <speciesReference constant="true" species="M_adp_LPAREN_c_RPAREN_" stoichiometry="1" />
          <speciesReference constant="true" species="M_cys__L_LPAREN_e_RPAREN_" stoichiometry="1" />
          <speciesReference constant="true" species="M_h_LPAREN_c_RPAREN_" stoichiometry="1" />
          <speciesReference constant="true" species="M_pi_LPAREN_c_RPAREN_" stoichiometry="1" />
        </listOfProducts>
      </reaction>
      <reaction fast="false" id="R_CYTBD" name="cytochrome oxidase bd (ubiquinol-8: 2 protons)" reversible="false" fbc:lowerFluxBound="cobra_0_bound" fbc:upperFluxBound="cobra_default_ub">
        <listOfReactants>
          <speciesReference constant="true" species="M_ubq8h2_LPAREN_c_RPAREN_" stoichiometry="1" />
          <speciesReference constant="true" species="M_o2_LPAREN_c_RPAREN_" stoichiometry="0.5" />
          <speciesReference constant="true" species="M_h_LPAREN_c_RPAREN_" stoichiometry="2" />
        </listOfReactants>
        <listOfProducts>
          <speciesReference constant="true" species="M_ubq8_LPAREN_c_RPAREN_" stoichiometry="1" />
          <speciesReference constant="true" species="M_h2o_LPAREN_c_RPAREN_" stoichiometry="1" />
          <speciesReference constant="true" species="M_h_LPAREN_e_RPAREN_" stoichiometry="2" />
        </listOfProducts>
      </reaction>
      <reaction fast="false" id="R_CYTBO3" name="cytochrome oxidase bo3 (ubiquinol-8: 2.5 protons)" reversible="false" fbc:lowerFluxBound="cobra_0_bound" fbc:upperFluxBound="cobra_default_ub">
        <listOfReactants>
          <speciesReference constant="true" species="M_ubq8h2_LPAREN_c_RPAREN_" stoichiometry="1" />
          <speciesReference constant="true" species="M_o2_LPAREN_c_RPAREN_" stoichiometry="0.5" />
          <speciesReference constant="true" species="M_h_LPAREN_c_RPAREN_" stoichiometry="2.5" />
        </listOfReactants>
        <listOfProducts>
          <speciesReference constant="true" species="M_ubq8_LPAREN_c_RPAREN_" stoichiometry="1" />
          <speciesReference constant="true" species="M_h2o_LPAREN_c_RPAREN_" stoichiometry="1" />
          <speciesReference constant="true" species="M_h_LPAREN_e_RPAREN_" stoichiometry="2.5" />
        </listOfProducts>
      </reaction>
      <reaction fast="false" id="R_CYTD" name="cytidine deaminase" reversible="false" fbc:lowerFluxBound="cobra_0_bound" fbc:upperFluxBound="cobra_default_ub">
        <listOfReactants>
          <speciesReference constant="true" species="M_h2o_LPAREN_c_RPAREN_" stoichiometry="1" />
          <speciesReference constant="true" species="M_h_LPAREN_c_RPAREN_" stoichiometry="1" />
          <speciesReference constant="true" species="M_cytd_LPAREN_c_RPAREN_" stoichiometry="1" />
        </listOfReactants>
        <listOfProducts>
          <speciesReference constant="true" species="M_nh4_LPAREN_c_RPAREN_" stoichiometry="1" />
          <speciesReference constant="true" species="M_uri_LPAREN_c_RPAREN_" stoichiometry="1" />
        </listOfProducts>
      </reaction>
      <reaction fast="false" id="R_CYTDK1" name="cytidine kinase (ATP)" reversible="false" fbc:lowerFluxBound="cobra_0_bound" fbc:upperFluxBound="cobra_default_ub">
        <listOfReactants>
          <speciesReference constant="true" species="M_atp_LPAREN_c_RPAREN_" stoichiometry="1" />
          <speciesReference constant="true" species="M_cytd_LPAREN_c_RPAREN_" stoichiometry="1" />
        </listOfReactants>
        <listOfProducts>
          <speciesReference constant="true" species="M_adp_LPAREN_c_RPAREN_" stoichiometry="1" />
          <speciesReference constant="true" species="M_cmp_LPAREN_c_RPAREN_" stoichiometry="1" />
          <speciesReference constant="true" species="M_h_LPAREN_c_RPAREN_" stoichiometry="1" />
        </listOfProducts>
      </reaction>
      <reaction fast="false" id="R_CYTDK2" name="cytidine kinase (GTP)" reversible="false" fbc:lowerFluxBound="cobra_0_bound" fbc:upperFluxBound="cobra_default_ub">
        <listOfReactants>
          <speciesReference constant="true" species="M_gtp_LPAREN_c_RPAREN_" stoichiometry="1" />
          <speciesReference constant="true" species="M_cytd_LPAREN_c_RPAREN_" stoichiometry="1" />
        </listOfReactants>
        <listOfProducts>
          <speciesReference constant="true" species="M_cmp_LPAREN_c_RPAREN_" stoichiometry="1" />
          <speciesReference constant="true" species="M_h_LPAREN_c_RPAREN_" stoichiometry="1" />
          <speciesReference constant="true" species="M_gdp_LPAREN_c_RPAREN_" stoichiometry="1" />
        </listOfProducts>
      </reaction>
      <reaction fast="false" id="R_CYTDK3" name="cytidine kinase (ITP)" reversible="false" fbc:lowerFluxBound="cobra_0_bound" fbc:upperFluxBound="cobra_default_ub">
        <listOfReactants>
          <speciesReference constant="true" species="M_itp_LPAREN_c_RPAREN_" stoichiometry="1" />
          <speciesReference constant="true" species="M_cytd_LPAREN_c_RPAREN_" stoichiometry="1" />
        </listOfReactants>
        <listOfProducts>
          <speciesReference constant="true" species="M_idp_LPAREN_c_RPAREN_" stoichiometry="1" />
          <speciesReference constant="true" species="M_cmp_LPAREN_c_RPAREN_" stoichiometry="1" />
          <speciesReference constant="true" species="M_h_LPAREN_c_RPAREN_" stoichiometry="1" />
        </listOfProducts>
      </reaction>
      <reaction fast="false" id="R_CYTDt2" name="cytidine transport in via proton symport" reversible="false" fbc:lowerFluxBound="cobra_0_bound" fbc:upperFluxBound="cobra_default_ub">
        <listOfReactants>
          <speciesReference constant="true" species="M_cytd_LPAREN_e_RPAREN_" stoichiometry="1" />
          <speciesReference constant="true" species="M_h_LPAREN_e_RPAREN_" stoichiometry="1" />
        </listOfReactants>
        <listOfProducts>
          <speciesReference constant="true" species="M_h_LPAREN_c_RPAREN_" stoichiometry="1" />
          <speciesReference constant="true" species="M_cytd_LPAREN_c_RPAREN_" stoichiometry="1" />
        </listOfProducts>
      </reaction>
      <reaction fast="false" id="R_CYTK1" name="cytidylate kinase (CMP)" reversible="true" fbc:lowerFluxBound="cobra_default_lb" fbc:upperFluxBound="cobra_default_ub">
        <listOfReactants>
          <speciesReference constant="true" species="M_atp_LPAREN_c_RPAREN_" stoichiometry="1" />
          <speciesReference constant="true" species="M_cmp_LPAREN_c_RPAREN_" stoichiometry="1" />
        </listOfReactants>
        <listOfProducts>
          <speciesReference constant="true" species="M_adp_LPAREN_c_RPAREN_" stoichiometry="1" />
          <speciesReference constant="true" species="M_cdp_LPAREN_c_RPAREN_" stoichiometry="1" />
        </listOfProducts>
      </reaction>
      <reaction fast="false" id="R_CYTK2" name="cytidylate kinase (dCMP)" reversible="true" fbc:lowerFluxBound="cobra_default_lb" fbc:upperFluxBound="cobra_default_ub">
        <listOfReactants>
          <speciesReference constant="true" species="M_atp_LPAREN_c_RPAREN_" stoichiometry="1" />
          <speciesReference constant="true" species="M_dcmp_LPAREN_c_RPAREN_" stoichiometry="1" />
        </listOfReactants>
        <listOfProducts>
          <speciesReference constant="true" species="M_adp_LPAREN_c_RPAREN_" stoichiometry="1" />
          <speciesReference constant="true" species="M_dcdp_LPAREN_c_RPAREN_" stoichiometry="1" />
        </listOfProducts>
      </reaction>
      <reaction fast="false" id="R_Clt" name="chloride ion transport out via diffusion" reversible="true" fbc:lowerFluxBound="cobra_default_lb" fbc:upperFluxBound="cobra_default_ub">
        <listOfReactants>
          <speciesReference constant="true" species="M_cl_LPAREN_e_RPAREN_" stoichiometry="1" />
        </listOfReactants>
        <listOfProducts>
          <speciesReference constant="true" species="M_cl_LPAREN_c_RPAREN_" stoichiometry="1" />
        </listOfProducts>
      </reaction>
      <reaction fast="false" id="R_DADK" name="deoxyadenylate kinase" reversible="true" fbc:lowerFluxBound="cobra_default_lb" fbc:upperFluxBound="cobra_default_ub">
        <listOfReactants>
          <speciesReference constant="true" species="M_atp_LPAREN_c_RPAREN_" stoichiometry="1" />
          <speciesReference constant="true" species="M_damp_LPAREN_c_RPAREN_" stoichiometry="1" />
        </listOfReactants>
        <listOfProducts>
          <speciesReference constant="true" species="M_adp_LPAREN_c_RPAREN_" stoichiometry="1" />
          <speciesReference constant="true" species="M_dadp_LPAREN_c_RPAREN_" stoichiometry="1" />
        </listOfProducts>
      </reaction>
      <reaction fast="false" id="R_DADNt2" name="deoxyadenosine transport in via proton symport" reversible="false" fbc:lowerFluxBound="cobra_0_bound" fbc:upperFluxBound="cobra_default_ub">
        <listOfReactants>
          <speciesReference constant="true" species="M_dad__2_LPAREN_e_RPAREN_" stoichiometry="1" />
          <speciesReference constant="true" species="M_h_LPAREN_e_RPAREN_" stoichiometry="1" />
        </listOfReactants>
        <listOfProducts>
          <speciesReference constant="true" species="M_h_LPAREN_c_RPAREN_" stoichiometry="1" />
          <speciesReference constant="true" species="M_dad__2_LPAREN_c_RPAREN_" stoichiometry="1" />
        </listOfProducts>
      </reaction>
      <reaction fast="false" id="R_DAGK_EC" name="Diacylglycerol kinase" reversible="false" fbc:lowerFluxBound="cobra_0_bound" fbc:upperFluxBound="cobra_default_ub">
        <listOfReactants>
          <speciesReference constant="true" species="M_atp_LPAREN_c_RPAREN_" stoichiometry="1" />
          <speciesReference constant="true" species="M_12dgr_EC_LPAREN_c_RPAREN_" stoichiometry="0.02" />
        </listOfReactants>
        <listOfProducts>
          <speciesReference constant="true" species="M_adp_LPAREN_c_RPAREN_" stoichiometry="1" />
          <speciesReference constant="true" species="M_pa_EC_LPAREN_c_RPAREN_" stoichiometry="0.02" />
          <speciesReference constant="true" species="M_h_LPAREN_c_RPAREN_" stoichiometry="1" />
        </listOfProducts>
      </reaction>
      <reaction fast="false" id="R_DAHPS" name="3-deoxy-D-arabino-heptulosonate 7-phosphate synthetase" reversible="false" fbc:lowerFluxBound="cobra_0_bound" fbc:upperFluxBound="cobra_default_ub">
        <listOfReactants>
          <speciesReference constant="true" species="M_h2o_LPAREN_c_RPAREN_" stoichiometry="1" />
          <speciesReference constant="true" species="M_pep_LPAREN_c_RPAREN_" stoichiometry="1" />
          <speciesReference constant="true" species="M_e4p_LPAREN_c_RPAREN_" stoichiometry="1" />
        </listOfReactants>
        <listOfProducts>
          <speciesReference constant="true" species="M_2dda7p_LPAREN_c_RPAREN_" stoichiometry="1" />
          <speciesReference constant="true" species="M_pi_LPAREN_c_RPAREN_" stoichiometry="1" />
        </listOfProducts>
      </reaction>
      <reaction fast="false" id="R_DAPDC" name="diaminopimelate decarboxylase" reversible="false" fbc:lowerFluxBound="cobra_0_bound" fbc:upperFluxBound="cobra_default_ub">
        <listOfReactants>
          <speciesReference constant="true" species="M_26dap__M_LPAREN_c_RPAREN_" stoichiometry="1" />
          <speciesReference constant="true" species="M_h_LPAREN_c_RPAREN_" stoichiometry="1" />
        </listOfReactants>
        <listOfProducts>
          <speciesReference constant="true" species="M_lys__L_LPAREN_c_RPAREN_" stoichiometry="1" />
          <speciesReference constant="true" species="M_co2_LPAREN_c_RPAREN_" stoichiometry="1" />
        </listOfProducts>
      </reaction>
      <reaction fast="false" id="R_DAPE" name="diaminopimelate epimerase" reversible="true" fbc:lowerFluxBound="cobra_default_lb" fbc:upperFluxBound="cobra_default_ub">
        <listOfReactants>
          <speciesReference constant="true" species="M_26dap__LL_LPAREN_c_RPAREN_" stoichiometry="1" />
        </listOfReactants>
        <listOfProducts>
          <speciesReference constant="true" species="M_26dap__M_LPAREN_c_RPAREN_" stoichiometry="1" />
        </listOfProducts>
      </reaction>
      <reaction fast="false" id="R_DASYN_EC" name="CDP-Diacylglycerol synthetase (Ecoli)" reversible="true" fbc:lowerFluxBound="cobra_default_lb" fbc:upperFluxBound="cobra_default_ub">
        <listOfReactants>
          <speciesReference constant="true" species="M_pa_EC_LPAREN_c_RPAREN_" stoichiometry="0.02" />
          <speciesReference constant="true" species="M_ctp_LPAREN_c_RPAREN_" stoichiometry="1" />
          <speciesReference constant="true" species="M_h_LPAREN_c_RPAREN_" stoichiometry="1" />
        </listOfReactants>
        <listOfProducts>
          <speciesReference constant="true" species="M_ppi_LPAREN_c_RPAREN_" stoichiometry="1" />
          <speciesReference constant="true" species="M_cdpdag_EC_LPAREN_c_RPAREN_" stoichiometry="0.02" />
        </listOfProducts>
      </reaction>
      <reaction fast="false" id="R_DB4PS" name="3,4-Dihydroxy-2-butanone-4-phosphate" reversible="false" fbc:lowerFluxBound="cobra_0_bound" fbc:upperFluxBound="cobra_default_ub">
        <listOfReactants>
          <speciesReference constant="true" species="M_ru5p__D_LPAREN_c_RPAREN_" stoichiometry="1" />
        </listOfReactants>
        <listOfProducts>
          <speciesReference constant="true" species="M_db4p_LPAREN_c_RPAREN_" stoichiometry="1" />
          <speciesReference constant="true" species="M_for_LPAREN_c_RPAREN_" stoichiometry="1" />
          <speciesReference constant="true" species="M_h_LPAREN_c_RPAREN_" stoichiometry="1" />
        </listOfProducts>
      </reaction>
      <reaction fast="false" id="R_DBTSr" name="dethiobiotin synthase" reversible="true" fbc:lowerFluxBound="cobra_default_lb" fbc:upperFluxBound="cobra_default_ub">
        <listOfReactants>
          <speciesReference constant="true" species="M_atp_LPAREN_c_RPAREN_" stoichiometry="1" />
          <speciesReference constant="true" species="M_dann_LPAREN_c_RPAREN_" stoichiometry="1" />
          <speciesReference constant="true" species="M_co2_LPAREN_c_RPAREN_" stoichiometry="1" />
        </listOfReactants>
        <listOfProducts>
          <speciesReference constant="true" species="M_adp_LPAREN_c_RPAREN_" stoichiometry="1" />
          <speciesReference constant="true" species="M_dtbt_LPAREN_c_RPAREN_" stoichiometry="1" />
          <speciesReference constant="true" species="M_h_LPAREN_c_RPAREN_" stoichiometry="3" />
          <speciesReference constant="true" species="M_pi_LPAREN_c_RPAREN_" stoichiometry="1" />
        </listOfProducts>
      </reaction>
      <reaction fast="false" id="R_DCTPD" name="dCTP deaminase" reversible="false" fbc:lowerFluxBound="cobra_0_bound" fbc:upperFluxBound="cobra_default_ub">
        <listOfReactants>
          <speciesReference constant="true" species="M_h2o_LPAREN_c_RPAREN_" stoichiometry="1" />
          <speciesReference constant="true" species="M_h_LPAREN_c_RPAREN_" stoichiometry="1" />
          <speciesReference constant="true" species="M_dctp_LPAREN_c_RPAREN_" stoichiometry="1" />
        </listOfReactants>
        <listOfProducts>
          <speciesReference constant="true" species="M_nh4_LPAREN_c_RPAREN_" stoichiometry="1" />
          <speciesReference constant="true" species="M_dutp_LPAREN_c_RPAREN_" stoichiometry="1" />
        </listOfProducts>
      </reaction>
      <reaction fast="false" id="R_DCYSL" name="D-cysteine desulfhydrase" reversible="false" fbc:lowerFluxBound="cobra_0_bound" fbc:upperFluxBound="cobra_default_ub">
        <listOfReactants>
          <speciesReference constant="true" species="M_cys__D_LPAREN_c_RPAREN_" stoichiometry="1" />
          <speciesReference constant="true" species="M_h2o_LPAREN_c_RPAREN_" stoichiometry="1" />
        </listOfReactants>
        <listOfProducts>
          <speciesReference constant="true" species="M_h2s_LPAREN_c_RPAREN_" stoichiometry="1" />
          <speciesReference constant="true" species="M_nh4_LPAREN_c_RPAREN_" stoichiometry="1" />
          <speciesReference constant="true" species="M_pyr_LPAREN_c_RPAREN_" stoichiometry="1" />
          <speciesReference constant="true" species="M_h_LPAREN_c_RPAREN_" stoichiometry="1" />
        </listOfProducts>
      </reaction>
      <reaction fast="false" id="R_DCYTt2" name="deoxycytidine transport in via proton symport" reversible="false" fbc:lowerFluxBound="cobra_0_bound" fbc:upperFluxBound="cobra_default_ub">
        <listOfReactants>
          <speciesReference constant="true" species="M_dcyt_LPAREN_e_RPAREN_" stoichiometry="1" />
          <speciesReference constant="true" species="M_h_LPAREN_e_RPAREN_" stoichiometry="1" />
        </listOfReactants>
        <listOfProducts>
          <speciesReference constant="true" species="M_h_LPAREN_c_RPAREN_" stoichiometry="1" />
          <speciesReference constant="true" species="M_dcyt_LPAREN_c_RPAREN_" stoichiometry="1" />
        </listOfProducts>
      </reaction>
      <reaction fast="false" id="R_DESAT161" name="Palmitoyl-CoA desaturase (n-C16:0CoA -&gt; n-C16:1CoA)" reversible="false" fbc:lowerFluxBound="cobra_0_bound" fbc:upperFluxBound="cobra_default_ub">
        <listOfReactants>
          <speciesReference constant="true" species="M_o2_LPAREN_c_RPAREN_" stoichiometry="1" />
          <speciesReference constant="true" species="M_h_LPAREN_c_RPAREN_" stoichiometry="1" />
          <speciesReference constant="true" species="M_nadph_LPAREN_c_RPAREN_" stoichiometry="1" />
          <speciesReference constant="true" species="M_pmtcoa_LPAREN_c_RPAREN_" stoichiometry="1" />
        </listOfReactants>
        <listOfProducts>
          <speciesReference constant="true" species="M_hdcoa_LPAREN_c_RPAREN_" stoichiometry="1" />
          <speciesReference constant="true" species="M_nadp_LPAREN_c_RPAREN_" stoichiometry="1" />
          <speciesReference constant="true" species="M_h2o_LPAREN_c_RPAREN_" stoichiometry="2" />
        </listOfProducts>
      </reaction>
      <reaction fast="false" id="R_DESAT181" name="stearoyl-CoA desaturase (n-C18:0CoA -&gt; n-C18:1CoA)" reversible="false" fbc:lowerFluxBound="cobra_0_bound" fbc:upperFluxBound="cobra_default_ub">
        <listOfReactants>
          <speciesReference constant="true" species="M_strcoa_LPAREN_c_RPAREN_" stoichiometry="1" />
          <speciesReference constant="true" species="M_o2_LPAREN_c_RPAREN_" stoichiometry="1" />
          <speciesReference constant="true" species="M_h_LPAREN_c_RPAREN_" stoichiometry="1" />
          <speciesReference constant="true" species="M_nadph_LPAREN_c_RPAREN_" stoichiometry="1" />
        </listOfReactants>
        <listOfProducts>
          <speciesReference constant="true" species="M_nadp_LPAREN_c_RPAREN_" stoichiometry="1" />
          <speciesReference constant="true" species="M_h2o_LPAREN_c_RPAREN_" stoichiometry="2" />
          <speciesReference constant="true" species="M_odecoa_LPAREN_c_RPAREN_" stoichiometry="1" />
        </listOfProducts>
      </reaction>
      <reaction fast="false" id="R_DGK1" name="deoxyguanylate kinase (dGMP:ATP)" reversible="true" fbc:lowerFluxBound="cobra_default_lb" fbc:upperFluxBound="cobra_default_ub">
        <listOfReactants>
          <speciesReference constant="true" species="M_atp_LPAREN_c_RPAREN_" stoichiometry="1" />
          <speciesReference constant="true" species="M_dgmp_LPAREN_c_RPAREN_" stoichiometry="1" />
        </listOfReactants>
        <listOfProducts>
          <speciesReference constant="true" species="M_adp_LPAREN_c_RPAREN_" stoichiometry="1" />
          <speciesReference constant="true" species="M_dgdp_LPAREN_c_RPAREN_" stoichiometry="1" />
        </listOfProducts>
      </reaction>
      <reaction fast="false" id="R_DGTPH" name="dGTPase" reversible="false" fbc:lowerFluxBound="cobra_0_bound" fbc:upperFluxBound="cobra_default_ub">
        <listOfReactants>
          <speciesReference constant="true" species="M_dgtp_LPAREN_c_RPAREN_" stoichiometry="1" />
          <speciesReference constant="true" species="M_h2o_LPAREN_c_RPAREN_" stoichiometry="1" />
        </listOfReactants>
        <listOfProducts>
          <speciesReference constant="true" species="M_pppi_LPAREN_c_RPAREN_" stoichiometry="1" />
          <speciesReference constant="true" species="M_dgsn_LPAREN_c_RPAREN_" stoichiometry="1" />
        </listOfProducts>
      </reaction>
      <reaction fast="false" id="R_DHAD1" name="dihydroxy-acid dehydratase (2,3-dihydroxy-3-methylbutanoate)" reversible="false" fbc:lowerFluxBound="cobra_0_bound" fbc:upperFluxBound="cobra_default_ub">
        <listOfReactants>
          <speciesReference constant="true" species="M_23dhmb_LPAREN_c_RPAREN_" stoichiometry="1" />
        </listOfReactants>
        <listOfProducts>
          <speciesReference constant="true" species="M_h2o_LPAREN_c_RPAREN_" stoichiometry="1" />
          <speciesReference constant="true" species="M_3mob_LPAREN_c_RPAREN_" stoichiometry="1" />
        </listOfProducts>
      </reaction>
      <reaction fast="false" id="R_DHAD2" name="Dihydroxy-acid dehydratase (2,3-dihydroxy-3-methylpentanoate)" reversible="false" fbc:lowerFluxBound="cobra_0_bound" fbc:upperFluxBound="cobra_default_ub">
        <listOfReactants>
          <speciesReference constant="true" species="M_23dhmp_LPAREN_c_RPAREN_" stoichiometry="1" />
        </listOfReactants>
        <listOfProducts>
          <speciesReference constant="true" species="M_h2o_LPAREN_c_RPAREN_" stoichiometry="1" />
          <speciesReference constant="true" species="M_3mop_LPAREN_c_RPAREN_" stoichiometry="1" />
        </listOfProducts>
      </reaction>
      <reaction fast="false" id="R_DHAPT" name="Dihydroxyacetone phosphotransferase" reversible="false" fbc:lowerFluxBound="cobra_0_bound" fbc:upperFluxBound="cobra_default_ub">
        <listOfReactants>
          <speciesReference constant="true" species="M_dha_LPAREN_c_RPAREN_" stoichiometry="1" />
          <speciesReference constant="true" species="M_pep_LPAREN_c_RPAREN_" stoichiometry="1" />
        </listOfReactants>
        <listOfProducts>
          <speciesReference constant="true" species="M_dhap_LPAREN_c_RPAREN_" stoichiometry="1" />
          <speciesReference constant="true" species="M_pyr_LPAREN_c_RPAREN_" stoichiometry="1" />
        </listOfProducts>
      </reaction>
      <reaction fast="false" id="R_DHDPRy" name="dihydrodipicolinate reductase (NADPH)" reversible="false" fbc:lowerFluxBound="cobra_0_bound" fbc:upperFluxBound="cobra_default_ub">
        <listOfReactants>
          <speciesReference constant="true" species="M_h_LPAREN_c_RPAREN_" stoichiometry="1" />
          <speciesReference constant="true" species="M_nadph_LPAREN_c_RPAREN_" stoichiometry="1" />
          <speciesReference constant="true" species="M_23dhdp_LPAREN_c_RPAREN_" stoichiometry="1" />
        </listOfReactants>
        <listOfProducts>
          <speciesReference constant="true" species="M_nadp_LPAREN_c_RPAREN_" stoichiometry="1" />
          <speciesReference constant="true" species="M_thdp_LPAREN_c_RPAREN_" stoichiometry="1" />
        </listOfProducts>
      </reaction>
      <reaction fast="false" id="R_DHDPS" name="dihydrodipicolinate synthase" reversible="false" fbc:lowerFluxBound="cobra_0_bound" fbc:upperFluxBound="cobra_default_ub">
        <listOfReactants>
          <speciesReference constant="true" species="M_aspsa_LPAREN_c_RPAREN_" stoichiometry="1" />
          <speciesReference constant="true" species="M_pyr_LPAREN_c_RPAREN_" stoichiometry="1" />
        </listOfReactants>
        <listOfProducts>
          <speciesReference constant="true" species="M_h2o_LPAREN_c_RPAREN_" stoichiometry="2" />
          <speciesReference constant="true" species="M_h_LPAREN_c_RPAREN_" stoichiometry="1" />
          <speciesReference constant="true" species="M_23dhdp_LPAREN_c_RPAREN_" stoichiometry="1" />
        </listOfProducts>
      </reaction>
      <reaction fast="false" id="R_DHFOR2" name="dihydrofolate reductase" reversible="true" fbc:lowerFluxBound="cobra_default_lb" fbc:upperFluxBound="cobra_default_ub">
        <listOfReactants>
          <speciesReference constant="true" species="M_dhf_LPAREN_c_RPAREN_" stoichiometry="1" />
          <speciesReference constant="true" species="M_nadp_LPAREN_c_RPAREN_" stoichiometry="1" />
        </listOfReactants>
        <listOfProducts>
          <speciesReference constant="true" species="M_fol_LPAREN_c_RPAREN_" stoichiometry="1" />
          <speciesReference constant="true" species="M_nadph_LPAREN_c_RPAREN_" stoichiometry="1" />
        </listOfProducts>
      </reaction>
      <reaction fast="false" id="R_DHFR" name="dihydrofolate reductase" reversible="true" fbc:lowerFluxBound="cobra_default_lb" fbc:upperFluxBound="cobra_default_ub">
        <listOfReactants>
          <speciesReference constant="true" species="M_dhf_LPAREN_c_RPAREN_" stoichiometry="1" />
          <speciesReference constant="true" species="M_h_LPAREN_c_RPAREN_" stoichiometry="1" />
          <speciesReference constant="true" species="M_nadph_LPAREN_c_RPAREN_" stoichiometry="1" />
        </listOfReactants>
        <listOfProducts>
          <speciesReference constant="true" species="M_thf_LPAREN_c_RPAREN_" stoichiometry="1" />
          <speciesReference constant="true" species="M_nadp_LPAREN_c_RPAREN_" stoichiometry="1" />
        </listOfProducts>
      </reaction>
      <reaction fast="false" id="R_DHFS" name="dihydrofolate synthase" reversible="false" fbc:lowerFluxBound="cobra_0_bound" fbc:upperFluxBound="cobra_default_ub">
        <listOfReactants>
          <speciesReference constant="true" species="M_atp_LPAREN_c_RPAREN_" stoichiometry="1" />
          <speciesReference constant="true" species="M_glu__L_LPAREN_c_RPAREN_" stoichiometry="1" />
          <speciesReference constant="true" species="M_dhpt_LPAREN_c_RPAREN_" stoichiometry="1" />
        </listOfReactants>
        <listOfProducts>
          <speciesReference constant="true" species="M_adp_LPAREN_c_RPAREN_" stoichiometry="1" />
          <speciesReference constant="true" species="M_dhf_LPAREN_c_RPAREN_" stoichiometry="1" />
          <speciesReference constant="true" species="M_h_LPAREN_c_RPAREN_" stoichiometry="1" />
          <speciesReference constant="true" species="M_pi_LPAREN_c_RPAREN_" stoichiometry="1" />
        </listOfProducts>
      </reaction>
      <reaction fast="false" id="R_DHNPA" name="dihydroneopterin aldolase" reversible="false" fbc:lowerFluxBound="cobra_0_bound" fbc:upperFluxBound="cobra_default_ub">
        <listOfReactants>
          <speciesReference constant="true" species="M_dhnpt_LPAREN_c_RPAREN_" stoichiometry="1" />
        </listOfReactants>
        <listOfProducts>
          <speciesReference constant="true" species="M_2ahhmp_LPAREN_c_RPAREN_" stoichiometry="1" />
          <speciesReference constant="true" species="M_gcald_LPAREN_c_RPAREN_" stoichiometry="1" />
        </listOfProducts>
      </reaction>
      <reaction fast="false" id="R_DHORD1" name="dihydoorotic acid dehydrogenase" reversible="true" fbc:lowerFluxBound="cobra_default_lb" fbc:upperFluxBound="cobra_default_ub">
        <listOfReactants>
          <speciesReference constant="true" species="M_o2_LPAREN_c_RPAREN_" stoichiometry="1" />
          <speciesReference constant="true" species="M_dhor__S_LPAREN_c_RPAREN_" stoichiometry="1" />
        </listOfReactants>
        <listOfProducts>
          <speciesReference constant="true" species="M_orot_LPAREN_c_RPAREN_" stoichiometry="1" />
          <speciesReference constant="true" species="M_h2o2_LPAREN_c_RPAREN_" stoichiometry="1" />
        </listOfProducts>
      </reaction>
      <reaction fast="false" id="R_DHORD2" name="dihydoorotic acid dehydrogenase (quinone8)" reversible="false" fbc:lowerFluxBound="cobra_0_bound" fbc:upperFluxBound="cobra_default_ub">
        <listOfReactants>
          <speciesReference constant="true" species="M_ubq8_LPAREN_c_RPAREN_" stoichiometry="1" />
          <speciesReference constant="true" species="M_dhor__S_LPAREN_c_RPAREN_" stoichiometry="1" />
        </listOfReactants>
        <listOfProducts>
          <speciesReference constant="true" species="M_ubq8h2_LPAREN_c_RPAREN_" stoichiometry="1" />
          <speciesReference constant="true" species="M_orot_LPAREN_c_RPAREN_" stoichiometry="1" />
        </listOfProducts>
      </reaction>
      <reaction fast="false" id="R_DHORD5" name="dihydroorotic acid (menaquinone-8)" reversible="false" fbc:lowerFluxBound="cobra_0_bound" fbc:upperFluxBound="cobra_default_ub">
        <listOfReactants>
          <speciesReference constant="true" species="M_mqn8_LPAREN_c_RPAREN_" stoichiometry="1" />
          <speciesReference constant="true" species="M_dhor__S_LPAREN_c_RPAREN_" stoichiometry="1" />
        </listOfReactants>
        <listOfProducts>
          <speciesReference constant="true" species="M_mql8_LPAREN_c_RPAREN_" stoichiometry="1" />
          <speciesReference constant="true" species="M_orot_LPAREN_c_RPAREN_" stoichiometry="1" />
        </listOfProducts>
      </reaction>
      <reaction fast="false" id="R_DHORTS" name="dihydroorotase" reversible="true" fbc:lowerFluxBound="cobra_default_lb" fbc:upperFluxBound="cobra_default_ub">
        <listOfReactants>
          <speciesReference constant="true" species="M_h2o_LPAREN_c_RPAREN_" stoichiometry="1" />
          <speciesReference constant="true" species="M_dhor__S_LPAREN_c_RPAREN_" stoichiometry="1" />
        </listOfReactants>
        <listOfProducts>
          <speciesReference constant="true" species="M_cbasp_LPAREN_c_RPAREN_" stoichiometry="1" />
          <speciesReference constant="true" species="M_h_LPAREN_c_RPAREN_" stoichiometry="1" />
        </listOfProducts>
      </reaction>
      <reaction fast="false" id="R_DHPPDA2" name="diaminohydroxyphosphoribosylaminopyrimidine deaminase" reversible="false" fbc:lowerFluxBound="cobra_0_bound" fbc:upperFluxBound="cobra_default_ub">
        <listOfReactants>
          <speciesReference constant="true" species="M_h2o_LPAREN_c_RPAREN_" stoichiometry="1" />
          <speciesReference constant="true" species="M_25dhpp_LPAREN_c_RPAREN_" stoichiometry="1" />
          <speciesReference constant="true" species="M_h_LPAREN_c_RPAREN_" stoichiometry="1" />
        </listOfReactants>
        <listOfProducts>
          <speciesReference constant="true" species="M_nh4_LPAREN_c_RPAREN_" stoichiometry="1" />
          <speciesReference constant="true" species="M_5apru_LPAREN_c_RPAREN_" stoichiometry="1" />
        </listOfProducts>
      </reaction>
      <reaction fast="false" id="R_DHPS3" name="dihydropteroate synthase" reversible="false" fbc:lowerFluxBound="cobra_0_bound" fbc:upperFluxBound="cobra_default_ub">
        <listOfReactants>
          <speciesReference constant="true" species="M_4abz_LPAREN_c_RPAREN_" stoichiometry="1" />
          <speciesReference constant="true" species="M_2ahhmd_LPAREN_c_RPAREN_" stoichiometry="1" />
        </listOfReactants>
        <listOfProducts>
          <speciesReference constant="true" species="M_ppi_LPAREN_c_RPAREN_" stoichiometry="1" />
          <speciesReference constant="true" species="M_dhpt_LPAREN_c_RPAREN_" stoichiometry="1" />
        </listOfProducts>
      </reaction>
      <reaction fast="false" id="R_DHQD1" name="3-dehydroquinate dehydratase" reversible="true" fbc:lowerFluxBound="cobra_default_lb" fbc:upperFluxBound="cobra_default_ub">
        <listOfReactants>
          <speciesReference constant="true" species="M_3dhq_LPAREN_c_RPAREN_" stoichiometry="1" />
        </listOfReactants>
        <listOfProducts>
          <speciesReference constant="true" species="M_3dhsk_LPAREN_c_RPAREN_" stoichiometry="1" />
          <speciesReference constant="true" species="M_h2o_LPAREN_c_RPAREN_" stoichiometry="1" />
        </listOfProducts>
      </reaction>
      <reaction fast="false" id="R_DHQS" name="3-dehydroquinate synthase" reversible="false" fbc:lowerFluxBound="cobra_0_bound" fbc:upperFluxBound="cobra_default_ub">
        <listOfReactants>
          <speciesReference constant="true" species="M_2dda7p_LPAREN_c_RPAREN_" stoichiometry="1" />
        </listOfReactants>
        <listOfProducts>
          <speciesReference constant="true" species="M_3dhq_LPAREN_c_RPAREN_" stoichiometry="1" />
          <speciesReference constant="true" species="M_pi_LPAREN_c_RPAREN_" stoichiometry="1" />
        </listOfProducts>
      </reaction>
      <reaction fast="false" id="R_DIDALAabc" name="D-ala-D-ala Dipeptide transport via ABC system" reversible="false" fbc:lowerFluxBound="cobra_0_bound" fbc:upperFluxBound="cobra_default_ub">
        <listOfReactants>
          <speciesReference constant="true" species="M_atp_LPAREN_c_RPAREN_" stoichiometry="1" />
          <speciesReference constant="true" species="M_alaala_LPAREN_e_RPAREN_" stoichiometry="1" />
          <speciesReference constant="true" species="M_h2o_LPAREN_c_RPAREN_" stoichiometry="1" />
        </listOfReactants>
        <listOfProducts>
          <speciesReference constant="true" species="M_alaala_LPAREN_c_RPAREN_" stoichiometry="1" />
          <speciesReference constant="true" species="M_adp_LPAREN_c_RPAREN_" stoichiometry="1" />
          <speciesReference constant="true" species="M_h_LPAREN_c_RPAREN_" stoichiometry="1" />
          <speciesReference constant="true" species="M_pi_LPAREN_c_RPAREN_" stoichiometry="1" />
        </listOfProducts>
      </reaction>
      <reaction fast="false" id="R_DIPEPabc1" name="Dipeptide transport via ABC system (ala-asp)" reversible="false" fbc:lowerFluxBound="cobra_0_bound" fbc:upperFluxBound="cobra_default_ub">
        <listOfReactants>
          <speciesReference constant="true" species="M_atp_LPAREN_c_RPAREN_" stoichiometry="1" />
          <speciesReference constant="true" species="M_h2o_LPAREN_c_RPAREN_" stoichiometry="1" />
          <speciesReference constant="true" species="M_ala__L__asp__L_LPAREN_e_RPAREN_" stoichiometry="1" />
        </listOfReactants>
        <listOfProducts>
          <speciesReference constant="true" species="M_adp_LPAREN_c_RPAREN_" stoichiometry="1" />
          <speciesReference constant="true" species="M_h_LPAREN_c_RPAREN_" stoichiometry="1" />
          <speciesReference constant="true" species="M_ala__L__asp__L_LPAREN_c_RPAREN_" stoichiometry="1" />
          <speciesReference constant="true" species="M_pi_LPAREN_c_RPAREN_" stoichiometry="1" />
        </listOfProducts>
      </reaction>
      <reaction fast="false" id="R_DIPEPabc10" name="Dipeptide transport via ABC system (gly-glu)" reversible="false" fbc:lowerFluxBound="cobra_0_bound" fbc:upperFluxBound="cobra_default_ub">
        <listOfReactants>
          <speciesReference constant="true" species="M_atp_LPAREN_c_RPAREN_" stoichiometry="1" />
          <speciesReference constant="true" species="M_h2o_LPAREN_c_RPAREN_" stoichiometry="1" />
          <speciesReference constant="true" species="M_gly__glu__L_LPAREN_e_RPAREN_" stoichiometry="1" />
        </listOfReactants>
        <listOfProducts>
          <speciesReference constant="true" species="M_adp_LPAREN_c_RPAREN_" stoichiometry="1" />
          <speciesReference constant="true" species="M_gly__glu__L_LPAREN_c_RPAREN_" stoichiometry="1" />
          <speciesReference constant="true" species="M_h_LPAREN_c_RPAREN_" stoichiometry="1" />
          <speciesReference constant="true" species="M_pi_LPAREN_c_RPAREN_" stoichiometry="1" />
        </listOfProducts>
      </reaction>
      <reaction fast="false" id="R_DIPEPabc11" name="Dipeptide transport via ABC system (gly-met)" reversible="false" fbc:lowerFluxBound="cobra_0_bound" fbc:upperFluxBound="cobra_default_ub">
        <listOfReactants>
          <speciesReference constant="true" species="M_atp_LPAREN_c_RPAREN_" stoichiometry="1" />
          <speciesReference constant="true" species="M_gly__met__L_LPAREN_e_RPAREN_" stoichiometry="1" />
          <speciesReference constant="true" species="M_h2o_LPAREN_c_RPAREN_" stoichiometry="1" />
        </listOfReactants>
        <listOfProducts>
          <speciesReference constant="true" species="M_adp_LPAREN_c_RPAREN_" stoichiometry="1" />
          <speciesReference constant="true" species="M_gly__met__L_LPAREN_c_RPAREN_" stoichiometry="1" />
          <speciesReference constant="true" species="M_h_LPAREN_c_RPAREN_" stoichiometry="1" />
          <speciesReference constant="true" species="M_pi_LPAREN_c_RPAREN_" stoichiometry="1" />
        </listOfProducts>
      </reaction>
      <reaction fast="false" id="R_DIPEPabc12" name="Dipeptide transport via ABC system (met-ala)" reversible="false" fbc:lowerFluxBound="cobra_0_bound" fbc:upperFluxBound="cobra_default_ub">
        <listOfReactants>
          <speciesReference constant="true" species="M_atp_LPAREN_c_RPAREN_" stoichiometry="1" />
          <speciesReference constant="true" species="M_met__L__ala__L_LPAREN_e_RPAREN_" stoichiometry="1" />
          <speciesReference constant="true" species="M_h2o_LPAREN_c_RPAREN_" stoichiometry="1" />
        </listOfReactants>
        <listOfProducts>
          <speciesReference constant="true" species="M_adp_LPAREN_c_RPAREN_" stoichiometry="1" />
          <speciesReference constant="true" species="M_met__L__ala__L_LPAREN_c_RPAREN_" stoichiometry="1" />
          <speciesReference constant="true" species="M_h_LPAREN_c_RPAREN_" stoichiometry="1" />
          <speciesReference constant="true" species="M_pi_LPAREN_c_RPAREN_" stoichiometry="1" />
        </listOfProducts>
      </reaction>
      <reaction fast="false" id="R_DIPEPabc13" name="Dipeptide transport via ABC system (gly-asp)" reversible="false" fbc:lowerFluxBound="cobra_0_bound" fbc:upperFluxBound="cobra_default_ub">
        <listOfReactants>
          <speciesReference constant="true" species="M_atp_LPAREN_c_RPAREN_" stoichiometry="1" />
          <speciesReference constant="true" species="M_h2o_LPAREN_c_RPAREN_" stoichiometry="1" />
          <speciesReference constant="true" species="M_gly__asp__L_LPAREN_e_RPAREN_" stoichiometry="1" />
        </listOfReactants>
        <listOfProducts>
          <speciesReference constant="true" species="M_adp_LPAREN_c_RPAREN_" stoichiometry="1" />
          <speciesReference constant="true" species="M_h_LPAREN_c_RPAREN_" stoichiometry="1" />
          <speciesReference constant="true" species="M_gly__asp__L_LPAREN_c_RPAREN_" stoichiometry="1" />
          <speciesReference constant="true" species="M_pi_LPAREN_c_RPAREN_" stoichiometry="1" />
        </listOfProducts>
      </reaction>
      <reaction fast="false" id="R_DIPEPabc14" name="Dipeptide transport via ABC system (gly-pro-L)" reversible="false" fbc:lowerFluxBound="cobra_0_bound" fbc:upperFluxBound="cobra_default_ub">
        <listOfReactants>
          <speciesReference constant="true" species="M_atp_LPAREN_c_RPAREN_" stoichiometry="1" />
          <speciesReference constant="true" species="M_h2o_LPAREN_c_RPAREN_" stoichiometry="1" />
          <speciesReference constant="true" species="M_gly__pro__L_LPAREN_e_RPAREN_" stoichiometry="1" />
        </listOfReactants>
        <listOfProducts>
          <speciesReference constant="true" species="M_adp_LPAREN_c_RPAREN_" stoichiometry="1" />
          <speciesReference constant="true" species="M_gly__pro__L_LPAREN_c_RPAREN_" stoichiometry="1" />
          <speciesReference constant="true" species="M_h_LPAREN_c_RPAREN_" stoichiometry="1" />
          <speciesReference constant="true" species="M_pi_LPAREN_c_RPAREN_" stoichiometry="1" />
        </listOfProducts>
      </reaction>
      <reaction fast="false" id="R_DIPEPabc15" name="Dipeptide transport via ABC system (cgly)" reversible="false" fbc:lowerFluxBound="cobra_0_bound" fbc:upperFluxBound="cobra_default_ub">
        <listOfReactants>
          <speciesReference constant="true" species="M_atp_LPAREN_c_RPAREN_" stoichiometry="1" />
          <speciesReference constant="true" species="M_h2o_LPAREN_c_RPAREN_" stoichiometry="1" />
          <speciesReference constant="true" species="M_cgly_LPAREN_e_RPAREN_" stoichiometry="1" />
        </listOfReactants>
        <listOfProducts>
          <speciesReference constant="true" species="M_adp_LPAREN_c_RPAREN_" stoichiometry="1" />
          <speciesReference constant="true" species="M_cgly_LPAREN_c_RPAREN_" stoichiometry="1" />
          <speciesReference constant="true" species="M_h_LPAREN_c_RPAREN_" stoichiometry="1" />
          <speciesReference constant="true" species="M_pi_LPAREN_c_RPAREN_" stoichiometry="1" />
        </listOfProducts>
      </reaction>
      <reaction fast="false" id="R_DIPEPabc2" name="Dipeptide transport via ABC system (ala-gln)" reversible="false" fbc:lowerFluxBound="cobra_0_bound" fbc:upperFluxBound="cobra_default_ub">
        <listOfReactants>
          <speciesReference constant="true" species="M_atp_LPAREN_c_RPAREN_" stoichiometry="1" />
          <speciesReference constant="true" species="M_ala__L__gln__L_LPAREN_e_RPAREN_" stoichiometry="1" />
          <speciesReference constant="true" species="M_h2o_LPAREN_c_RPAREN_" stoichiometry="1" />
        </listOfReactants>
        <listOfProducts>
          <speciesReference constant="true" species="M_adp_LPAREN_c_RPAREN_" stoichiometry="1" />
          <speciesReference constant="true" species="M_ala__L__gln__L_LPAREN_c_RPAREN_" stoichiometry="1" />
          <speciesReference constant="true" species="M_h_LPAREN_c_RPAREN_" stoichiometry="1" />
          <speciesReference constant="true" species="M_pi_LPAREN_c_RPAREN_" stoichiometry="1" />
        </listOfProducts>
      </reaction>
      <reaction fast="false" id="R_DIPEPabc3" name="Dipeptide transport via ABC system (ala-glu)" reversible="false" fbc:lowerFluxBound="cobra_0_bound" fbc:upperFluxBound="cobra_default_ub">
        <listOfReactants>
          <speciesReference constant="true" species="M_atp_LPAREN_c_RPAREN_" stoichiometry="1" />
          <speciesReference constant="true" species="M_h2o_LPAREN_c_RPAREN_" stoichiometry="1" />
          <speciesReference constant="true" species="M_ala__L__glu__L_LPAREN_e_RPAREN_" stoichiometry="1" />
        </listOfReactants>
        <listOfProducts>
          <speciesReference constant="true" species="M_adp_LPAREN_c_RPAREN_" stoichiometry="1" />
          <speciesReference constant="true" species="M_ala__L__glu__L_LPAREN_c_RPAREN_" stoichiometry="1" />
          <speciesReference constant="true" species="M_h_LPAREN_c_RPAREN_" stoichiometry="1" />
          <speciesReference constant="true" species="M_pi_LPAREN_c_RPAREN_" stoichiometry="1" />
        </listOfProducts>
      </reaction>
      <reaction fast="false" id="R_DIPEPabc4" name="Dipeptide transport via ABC system (ala-gly)" reversible="false" fbc:lowerFluxBound="cobra_0_bound" fbc:upperFluxBound="cobra_default_ub">
        <listOfReactants>
          <speciesReference constant="true" species="M_atp_LPAREN_c_RPAREN_" stoichiometry="1" />
          <speciesReference constant="true" species="M_h2o_LPAREN_c_RPAREN_" stoichiometry="1" />
          <speciesReference constant="true" species="M_L__alagly_LPAREN_e_RPAREN_" stoichiometry="1" />
        </listOfReactants>
        <listOfProducts>
          <speciesReference constant="true" species="M_adp_LPAREN_c_RPAREN_" stoichiometry="1" />
          <speciesReference constant="true" species="M_h_LPAREN_c_RPAREN_" stoichiometry="1" />
          <speciesReference constant="true" species="M_L__alagly_LPAREN_c_RPAREN_" stoichiometry="1" />
          <speciesReference constant="true" species="M_pi_LPAREN_c_RPAREN_" stoichiometry="1" />
        </listOfProducts>
      </reaction>
      <reaction fast="false" id="R_DIPEPabc5" name="Dipeptide transport via ABC system (ala-his)" reversible="false" fbc:lowerFluxBound="cobra_0_bound" fbc:upperFluxBound="cobra_default_ub">
        <listOfReactants>
          <speciesReference constant="true" species="M_atp_LPAREN_c_RPAREN_" stoichiometry="1" />
          <speciesReference constant="true" species="M_h2o_LPAREN_c_RPAREN_" stoichiometry="1" />
          <speciesReference constant="true" species="M_ala__L__his__L_LPAREN_e_RPAREN_" stoichiometry="1" />
        </listOfReactants>
        <listOfProducts>
          <speciesReference constant="true" species="M_adp_LPAREN_c_RPAREN_" stoichiometry="1" />
          <speciesReference constant="true" species="M_h_LPAREN_c_RPAREN_" stoichiometry="1" />
          <speciesReference constant="true" species="M_ala__L__his__L_LPAREN_c_RPAREN_" stoichiometry="1" />
          <speciesReference constant="true" species="M_pi_LPAREN_c_RPAREN_" stoichiometry="1" />
        </listOfProducts>
      </reaction>
      <reaction fast="false" id="R_DIPEPabc6" name="Dipeptide transport via ABC system (ala-leu)" reversible="false" fbc:lowerFluxBound="cobra_0_bound" fbc:upperFluxBound="cobra_default_ub">
        <listOfReactants>
          <speciesReference constant="true" species="M_atp_LPAREN_c_RPAREN_" stoichiometry="1" />
          <speciesReference constant="true" species="M_h2o_LPAREN_c_RPAREN_" stoichiometry="1" />
          <speciesReference constant="true" species="M_ala__L__leu__L_LPAREN_e_RPAREN_" stoichiometry="1" />
        </listOfReactants>
        <listOfProducts>
          <speciesReference constant="true" species="M_adp_LPAREN_c_RPAREN_" stoichiometry="1" />
          <speciesReference constant="true" species="M_ala__L__leu__L_LPAREN_c_RPAREN_" stoichiometry="1" />
          <speciesReference constant="true" species="M_h_LPAREN_c_RPAREN_" stoichiometry="1" />
          <speciesReference constant="true" species="M_pi_LPAREN_c_RPAREN_" stoichiometry="1" />
        </listOfProducts>
      </reaction>
      <reaction fast="false" id="R_DIPEPabc7" name="Dipeptide transport via ABC system (ala-thr)" reversible="false" fbc:lowerFluxBound="cobra_0_bound" fbc:upperFluxBound="cobra_default_ub">
        <listOfReactants>
          <speciesReference constant="true" species="M_atp_LPAREN_c_RPAREN_" stoichiometry="1" />
          <speciesReference constant="true" species="M_h2o_LPAREN_c_RPAREN_" stoichiometry="1" />
          <speciesReference constant="true" species="M_ala__L__Thr__L_LPAREN_e_RPAREN_" stoichiometry="1" />
        </listOfReactants>
        <listOfProducts>
          <speciesReference constant="true" species="M_adp_LPAREN_c_RPAREN_" stoichiometry="1" />
          <speciesReference constant="true" species="M_ala__L__Thr__L_LPAREN_c_RPAREN_" stoichiometry="1" />
          <speciesReference constant="true" species="M_h_LPAREN_c_RPAREN_" stoichiometry="1" />
          <speciesReference constant="true" species="M_pi_LPAREN_c_RPAREN_" stoichiometry="1" />
        </listOfProducts>
      </reaction>
      <reaction fast="false" id="R_DIPEPabc8" name="Dipeptide transport via ABC system (gly-asn)" reversible="false" fbc:lowerFluxBound="cobra_0_bound" fbc:upperFluxBound="cobra_default_ub">
        <listOfReactants>
          <speciesReference constant="true" species="M_atp_LPAREN_c_RPAREN_" stoichiometry="1" />
          <speciesReference constant="true" species="M_h2o_LPAREN_c_RPAREN_" stoichiometry="1" />
          <speciesReference constant="true" species="M_gly__asn__L_LPAREN_e_RPAREN_" stoichiometry="1" />
        </listOfReactants>
        <listOfProducts>
          <speciesReference constant="true" species="M_adp_LPAREN_c_RPAREN_" stoichiometry="1" />
          <speciesReference constant="true" species="M_gly__asn__L_LPAREN_c_RPAREN_" stoichiometry="1" />
          <speciesReference constant="true" species="M_h_LPAREN_c_RPAREN_" stoichiometry="1" />
          <speciesReference constant="true" species="M_pi_LPAREN_c_RPAREN_" stoichiometry="1" />
        </listOfProducts>
      </reaction>
      <reaction fast="false" id="R_DIPEPabc9" name="Dipeptide transport via ABC system (gly-gln)" reversible="false" fbc:lowerFluxBound="cobra_0_bound" fbc:upperFluxBound="cobra_default_ub">
        <listOfReactants>
          <speciesReference constant="true" species="M_atp_LPAREN_c_RPAREN_" stoichiometry="1" />
          <speciesReference constant="true" species="M_gly__gln__L_LPAREN_e_RPAREN_" stoichiometry="1" />
          <speciesReference constant="true" species="M_h2o_LPAREN_c_RPAREN_" stoichiometry="1" />
        </listOfReactants>
        <listOfProducts>
          <speciesReference constant="true" species="M_gly__gln__L_LPAREN_c_RPAREN_" stoichiometry="1" />
          <speciesReference constant="true" species="M_adp_LPAREN_c_RPAREN_" stoichiometry="1" />
          <speciesReference constant="true" species="M_h_LPAREN_c_RPAREN_" stoichiometry="1" />
          <speciesReference constant="true" species="M_pi_LPAREN_c_RPAREN_" stoichiometry="1" />
        </listOfProducts>
      </reaction>
      <reaction fast="false" id="R_DKMPPD" name="2,3-diketo-5-methylthio-1-phosphopentane degradation reaction" reversible="false" fbc:lowerFluxBound="cobra_0_bound" fbc:upperFluxBound="cobra_default_ub">
        <listOfReactants>
          <speciesReference constant="true" species="M_o2_LPAREN_c_RPAREN_" stoichiometry="1" />
          <speciesReference constant="true" species="M_h2o_LPAREN_c_RPAREN_" stoichiometry="1" />
          <speciesReference constant="true" species="M_dkmpp_LPAREN_c_RPAREN_" stoichiometry="1" />
        </listOfReactants>
        <listOfProducts>
          <speciesReference constant="true" species="M_for_LPAREN_c_RPAREN_" stoichiometry="1" />
          <speciesReference constant="true" species="M_2kmb_LPAREN_c_RPAREN_" stoichiometry="1" />
          <speciesReference constant="true" species="M_h_LPAREN_c_RPAREN_" stoichiometry="2" />
          <speciesReference constant="true" species="M_pi_LPAREN_c_RPAREN_" stoichiometry="1" />
        </listOfProducts>
      </reaction>
      <reaction fast="false" id="R_DMATT" name="dimethylallyltranstransferase" reversible="false" fbc:lowerFluxBound="cobra_0_bound" fbc:upperFluxBound="cobra_default_ub">
        <listOfReactants>
          <speciesReference constant="true" species="M_ipdp_LPAREN_c_RPAREN_" stoichiometry="1" />
          <speciesReference constant="true" species="M_dmpp_LPAREN_c_RPAREN_" stoichiometry="1" />
        </listOfReactants>
        <listOfProducts>
          <speciesReference constant="true" species="M_ppi_LPAREN_c_RPAREN_" stoichiometry="1" />
          <speciesReference constant="true" species="M_grdp_LPAREN_c_RPAREN_" stoichiometry="1" />
        </listOfProducts>
      </reaction>
      <reaction fast="false" id="R_DMOCT" name="3-deoxy-manno-octulosonate cytidylyltransferase" reversible="false" fbc:lowerFluxBound="cobra_0_bound" fbc:upperFluxBound="cobra_default_ub">
        <listOfReactants>
          <speciesReference constant="true" species="M_ctp_LPAREN_c_RPAREN_" stoichiometry="1" />
          <speciesReference constant="true" species="M_kdo_LPAREN_c_RPAREN_" stoichiometry="1" />
        </listOfReactants>
        <listOfProducts>
          <speciesReference constant="true" species="M_ppi_LPAREN_c_RPAREN_" stoichiometry="1" />
          <speciesReference constant="true" species="M_ckdo_LPAREN_c_RPAREN_" stoichiometry="1" />
        </listOfProducts>
      </reaction>
      <reaction fast="false" id="R_DMPPS" name="1-hydroxy-2-methyl-2-(E)-butenyl 4-diphosphate reductase (dmpp)" reversible="false" fbc:lowerFluxBound="cobra_0_bound" fbc:upperFluxBound="cobra_default_ub">
        <listOfReactants>
          <speciesReference constant="true" species="M_nadh_LPAREN_c_RPAREN_" stoichiometry="1" />
          <speciesReference constant="true" species="M_h_LPAREN_c_RPAREN_" stoichiometry="1" />
          <speciesReference constant="true" species="M_h2mb4p_LPAREN_c_RPAREN_" stoichiometry="1" />
        </listOfReactants>
        <listOfProducts>
          <speciesReference constant="true" species="M_nad_LPAREN_c_RPAREN_" stoichiometry="1" />
          <speciesReference constant="true" species="M_h2o_LPAREN_c_RPAREN_" stoichiometry="1" />
          <speciesReference constant="true" species="M_dmpp_LPAREN_c_RPAREN_" stoichiometry="1" />
        </listOfProducts>
      </reaction>
      <reaction fast="false" id="R_DMQMT" name="3-Dimethylubiquinonol 3-methyltransferase" reversible="false" fbc:lowerFluxBound="cobra_0_bound" fbc:upperFluxBound="cobra_default_ub">
        <listOfReactants>
          <speciesReference constant="true" species="M_2omhmbl_LPAREN_c_RPAREN_" stoichiometry="1" />
          <speciesReference constant="true" species="M_amet_LPAREN_c_RPAREN_" stoichiometry="1" />
        </listOfReactants>
        <listOfProducts>
          <speciesReference constant="true" species="M_ubq8h2_LPAREN_c_RPAREN_" stoichiometry="1" />
          <speciesReference constant="true" species="M_ahcys_LPAREN_c_RPAREN_" stoichiometry="1" />
          <speciesReference constant="true" species="M_h_LPAREN_c_RPAREN_" stoichiometry="1" />
        </listOfProducts>
      </reaction>
      <reaction fast="false" id="R_DNTPPA" name="Dihydroneopterin triphosphate pyrophosphatase" reversible="false" fbc:lowerFluxBound="cobra_0_bound" fbc:upperFluxBound="cobra_default_ub">
        <listOfReactants>
          <speciesReference constant="true" species="M_h2o_LPAREN_c_RPAREN_" stoichiometry="1" />
          <speciesReference constant="true" species="M_ahdt_LPAREN_c_RPAREN_" stoichiometry="1" />
        </listOfReactants>
        <listOfProducts>
          <speciesReference constant="true" species="M_dhpmp_LPAREN_c_RPAREN_" stoichiometry="1" />
          <speciesReference constant="true" species="M_ppi_LPAREN_c_RPAREN_" stoichiometry="1" />
          <speciesReference constant="true" species="M_h_LPAREN_c_RPAREN_" stoichiometry="1" />
        </listOfProducts>
      </reaction>
      <reaction fast="false" id="R_DPCOAK" name="dephospho-CoA kinase" reversible="false" fbc:lowerFluxBound="cobra_0_bound" fbc:upperFluxBound="cobra_default_ub">
        <listOfReactants>
          <speciesReference constant="true" species="M_atp_LPAREN_c_RPAREN_" stoichiometry="1" />
          <speciesReference constant="true" species="M_dpcoa_LPAREN_c_RPAREN_" stoichiometry="1" />
        </listOfReactants>
        <listOfProducts>
          <speciesReference constant="true" species="M_adp_LPAREN_c_RPAREN_" stoichiometry="1" />
          <speciesReference constant="true" species="M_h_LPAREN_c_RPAREN_" stoichiometry="1" />
          <speciesReference constant="true" species="M_coa_LPAREN_c_RPAREN_" stoichiometry="1" />
        </listOfProducts>
      </reaction>
      <reaction fast="false" id="R_DPR" name="2-dehydropantoate 2-reductase" reversible="false" fbc:lowerFluxBound="cobra_0_bound" fbc:upperFluxBound="cobra_default_ub">
        <listOfReactants>
          <speciesReference constant="true" species="M_2dhp_LPAREN_c_RPAREN_" stoichiometry="1" />
          <speciesReference constant="true" species="M_h_LPAREN_c_RPAREN_" stoichiometry="1" />
          <speciesReference constant="true" species="M_nadph_LPAREN_c_RPAREN_" stoichiometry="1" />
        </listOfReactants>
        <listOfProducts>
          <speciesReference constant="true" species="M_nadp_LPAREN_c_RPAREN_" stoichiometry="1" />
          <speciesReference constant="true" species="M_pant__R_LPAREN_c_RPAREN_" stoichiometry="1" />
        </listOfProducts>
      </reaction>
      <reaction fast="false" id="R_DRPA" name="deoxyribose-phosphate aldolase" reversible="false" fbc:lowerFluxBound="cobra_0_bound" fbc:upperFluxBound="cobra_default_ub">
        <listOfReactants>
          <speciesReference constant="true" species="M_2dr5p_LPAREN_c_RPAREN_" stoichiometry="1" />
        </listOfReactants>
        <listOfProducts>
          <speciesReference constant="true" species="M_g3p_LPAREN_c_RPAREN_" stoichiometry="1" />
          <speciesReference constant="true" species="M_acald_LPAREN_c_RPAREN_" stoichiometry="1" />
        </listOfProducts>
      </reaction>
      <reaction fast="false" id="R_DTMPK" name="dTMP kinase" reversible="true" fbc:lowerFluxBound="cobra_default_lb" fbc:upperFluxBound="cobra_default_ub">
        <listOfReactants>
          <speciesReference constant="true" species="M_atp_LPAREN_c_RPAREN_" stoichiometry="1" />
          <speciesReference constant="true" species="M_dtmp_LPAREN_c_RPAREN_" stoichiometry="1" />
        </listOfReactants>
        <listOfProducts>
          <speciesReference constant="true" species="M_adp_LPAREN_c_RPAREN_" stoichiometry="1" />
          <speciesReference constant="true" species="M_dtdp_LPAREN_c_RPAREN_" stoichiometry="1" />
        </listOfProducts>
      </reaction>
      <reaction fast="false" id="R_DURIK1" name="deoxyuridine kinase (ATP:Deoxyuridine)" reversible="false" fbc:lowerFluxBound="cobra_0_bound" fbc:upperFluxBound="cobra_default_ub">
        <listOfReactants>
          <speciesReference constant="true" species="M_atp_LPAREN_c_RPAREN_" stoichiometry="1" />
          <speciesReference constant="true" species="M_duri_LPAREN_c_RPAREN_" stoichiometry="1" />
        </listOfReactants>
        <listOfProducts>
          <speciesReference constant="true" species="M_adp_LPAREN_c_RPAREN_" stoichiometry="1" />
          <speciesReference constant="true" species="M_dump_LPAREN_c_RPAREN_" stoichiometry="1" />
          <speciesReference constant="true" species="M_h_LPAREN_c_RPAREN_" stoichiometry="1" />
        </listOfProducts>
      </reaction>
      <reaction fast="false" id="R_DURIPP" name="purine-nucleoside phosphatase (deoxyuridine)" reversible="true" fbc:lowerFluxBound="cobra_default_lb" fbc:upperFluxBound="cobra_default_ub">
        <listOfReactants>
          <speciesReference constant="true" species="M_duri_LPAREN_c_RPAREN_" stoichiometry="1" />
          <speciesReference constant="true" species="M_pi_LPAREN_c_RPAREN_" stoichiometry="1" />
        </listOfReactants>
        <listOfProducts>
          <speciesReference constant="true" species="M_2dr1p_LPAREN_c_RPAREN_" stoichiometry="1" />
          <speciesReference constant="true" species="M_ura_LPAREN_c_RPAREN_" stoichiometry="1" />
        </listOfProducts>
      </reaction>
      <reaction fast="false" id="R_DURIt2" name="deoxyuridine transport in via proton symport" reversible="false" fbc:lowerFluxBound="cobra_0_bound" fbc:upperFluxBound="cobra_default_ub">
        <listOfReactants>
          <speciesReference constant="true" species="M_duri_LPAREN_e_RPAREN_" stoichiometry="1" />
          <speciesReference constant="true" species="M_h_LPAREN_e_RPAREN_" stoichiometry="1" />
        </listOfReactants>
        <listOfProducts>
          <speciesReference constant="true" species="M_duri_LPAREN_c_RPAREN_" stoichiometry="1" />
          <speciesReference constant="true" species="M_h_LPAREN_c_RPAREN_" stoichiometry="1" />
        </listOfProducts>
      </reaction>
      <reaction fast="false" id="R_DUTPDP" name="dUTP diphosphatase" reversible="false" fbc:lowerFluxBound="cobra_0_bound" fbc:upperFluxBound="cobra_default_ub">
        <listOfReactants>
          <speciesReference constant="true" species="M_dutp_LPAREN_c_RPAREN_" stoichiometry="1" />
          <speciesReference constant="true" species="M_h2o_LPAREN_c_RPAREN_" stoichiometry="1" />
        </listOfReactants>
        <listOfProducts>
          <speciesReference constant="true" species="M_dump_LPAREN_c_RPAREN_" stoichiometry="1" />
          <speciesReference constant="true" species="M_ppi_LPAREN_c_RPAREN_" stoichiometry="1" />
          <speciesReference constant="true" species="M_h_LPAREN_c_RPAREN_" stoichiometry="1" />
        </listOfProducts>
      </reaction>
      <reaction fast="false" id="R_DXPRI" name="1-deoxy-D-xylulose-5-phosphate reductoisomerase" reversible="true" fbc:lowerFluxBound="cobra_default_lb" fbc:upperFluxBound="cobra_default_ub">
        <listOfReactants>
          <speciesReference constant="true" species="M_dxyl5p_LPAREN_c_RPAREN_" stoichiometry="1" />
          <speciesReference constant="true" species="M_h_LPAREN_c_RPAREN_" stoichiometry="1" />
          <speciesReference constant="true" species="M_nadph_LPAREN_c_RPAREN_" stoichiometry="1" />
        </listOfReactants>
        <listOfProducts>
          <speciesReference constant="true" species="M_2me4p_LPAREN_c_RPAREN_" stoichiometry="1" />
          <speciesReference constant="true" species="M_nadp_LPAREN_c_RPAREN_" stoichiometry="1" />
        </listOfProducts>
      </reaction>
      <reaction fast="false" id="R_DXPS" name="1-deoxy-D-xylulose 5-phosphate synthase" reversible="false" fbc:lowerFluxBound="cobra_0_bound" fbc:upperFluxBound="cobra_default_ub">
        <listOfReactants>
          <speciesReference constant="true" species="M_g3p_LPAREN_c_RPAREN_" stoichiometry="1" />
          <speciesReference constant="true" species="M_pyr_LPAREN_c_RPAREN_" stoichiometry="1" />
          <speciesReference constant="true" species="M_h_LPAREN_c_RPAREN_" stoichiometry="1" />
        </listOfReactants>
        <listOfProducts>
          <speciesReference constant="true" species="M_dxyl5p_LPAREN_c_RPAREN_" stoichiometry="1" />
          <speciesReference constant="true" species="M_co2_LPAREN_c_RPAREN_" stoichiometry="1" />
        </listOfProducts>
      </reaction>
      <reaction fast="false" id="R_EDTXS1" name="Endotoxin Synthesis (lauroyl transferase)" reversible="false" fbc:lowerFluxBound="cobra_0_bound" fbc:upperFluxBound="cobra_default_ub">
        <listOfReactants>
          <speciesReference constant="true" species="M_ddcaACP_LPAREN_c_RPAREN_" stoichiometry="1" />
          <speciesReference constant="true" species="M_kdo2lipid4_LPAREN_c_RPAREN_" stoichiometry="1" />
        </listOfReactants>
        <listOfProducts>
          <speciesReference constant="true" species="M_kdo2lipid4L_LPAREN_c_RPAREN_" stoichiometry="1" />
          <speciesReference constant="true" species="M_ACP_LPAREN_c_RPAREN_" stoichiometry="1" />
        </listOfProducts>
      </reaction>
      <reaction fast="false" id="R_EDTXS2" name="Endotoxin Synthesis (myristoyl transferase)" reversible="false" fbc:lowerFluxBound="cobra_0_bound" fbc:upperFluxBound="cobra_default_ub">
        <listOfReactants>
          <speciesReference constant="true" species="M_myrsACP_LPAREN_c_RPAREN_" stoichiometry="1" />
          <speciesReference constant="true" species="M_kdo2lipid4L_LPAREN_c_RPAREN_" stoichiometry="1" />
        </listOfReactants>
        <listOfProducts>
          <speciesReference constant="true" species="M_lipa_LPAREN_c_RPAREN_" stoichiometry="1" />
          <speciesReference constant="true" species="M_ACP_LPAREN_c_RPAREN_" stoichiometry="1" />
        </listOfProducts>
      </reaction>
      <reaction fast="false" id="R_EDTXS3" name="Endotoxin Synthesis (palmitoleoyl ACP)" reversible="false" fbc:lowerFluxBound="cobra_0_bound" fbc:upperFluxBound="cobra_default_ub">
        <listOfReactants>
          <speciesReference constant="true" species="M_hdeACP_LPAREN_c_RPAREN_" stoichiometry="1" />
          <speciesReference constant="true" species="M_kdo2lipid4_LPAREN_c_RPAREN_" stoichiometry="1" />
        </listOfReactants>
        <listOfProducts>
          <speciesReference constant="true" species="M_kdo2lipid4p_LPAREN_c_RPAREN_" stoichiometry="1" />
          <speciesReference constant="true" species="M_ACP_LPAREN_c_RPAREN_" stoichiometry="1" />
        </listOfProducts>
      </reaction>
      <reaction fast="false" id="R_ENO" name="enolase" reversible="true" fbc:lowerFluxBound="cobra_default_lb" fbc:upperFluxBound="cobra_default_ub">
        <listOfReactants>
          <speciesReference constant="true" species="M_2pg_LPAREN_c_RPAREN_" stoichiometry="1" />
        </listOfReactants>
        <listOfProducts>
          <speciesReference constant="true" species="M_pep_LPAREN_c_RPAREN_" stoichiometry="1" />
          <speciesReference constant="true" species="M_h2o_LPAREN_c_RPAREN_" stoichiometry="1" />
        </listOfProducts>
      </reaction>
      <reaction fast="false" id="R_EPPP" name="exopolyphosphatase" reversible="false" fbc:lowerFluxBound="cobra_0_bound" fbc:upperFluxBound="cobra_default_ub">
        <listOfReactants>
          <speciesReference constant="true" species="M_polypi_LPAREN_c_RPAREN_" stoichiometry="1" />
          <speciesReference constant="true" species="M_h2o_LPAREN_c_RPAREN_" stoichiometry="1" />
        </listOfReactants>
        <listOfProducts>
          <speciesReference constant="true" species="M_h_LPAREN_c_RPAREN_" stoichiometry="2" />
          <speciesReference constant="true" species="M_pi_LPAREN_c_RPAREN_" stoichiometry="1" />
        </listOfProducts>
      </reaction>
      <reaction fast="false" id="R_ETHSabc" name="ethanesulfonate transport via ABC system" reversible="false" fbc:lowerFluxBound="cobra_0_bound" fbc:upperFluxBound="cobra_default_ub">
        <listOfReactants>
          <speciesReference constant="true" species="M_atp_LPAREN_c_RPAREN_" stoichiometry="1" />
          <speciesReference constant="true" species="M_h2o_LPAREN_c_RPAREN_" stoichiometry="1" />
          <speciesReference constant="true" species="M_eths_LPAREN_e_RPAREN_" stoichiometry="1" />
        </listOfReactants>
        <listOfProducts>
          <speciesReference constant="true" species="M_adp_LPAREN_c_RPAREN_" stoichiometry="1" />
          <speciesReference constant="true" species="M_h_LPAREN_c_RPAREN_" stoichiometry="1" />
          <speciesReference constant="true" species="M_eths_LPAREN_c_RPAREN_" stoichiometry="1" />
          <speciesReference constant="true" species="M_pi_LPAREN_c_RPAREN_" stoichiometry="1" />
        </listOfProducts>
      </reaction>
      <reaction fast="false" id="R_F6PA" name="fructose 6-phosphate aldolase" reversible="true" fbc:lowerFluxBound="cobra_default_lb" fbc:upperFluxBound="cobra_default_ub">
        <listOfReactants>
          <speciesReference constant="true" species="M_f6p_LPAREN_c_RPAREN_" stoichiometry="1" />
        </listOfReactants>
        <listOfProducts>
          <speciesReference constant="true" species="M_dha_LPAREN_c_RPAREN_" stoichiometry="1" />
          <speciesReference constant="true" species="M_g3p_LPAREN_c_RPAREN_" stoichiometry="1" />
        </listOfProducts>
      </reaction>
      <reaction fast="false" id="R_FAO1" name="Fatty acid oxidation (tetradecanoate)" reversible="false" fbc:lowerFluxBound="cobra_0_bound" fbc:upperFluxBound="cobra_default_ub">
        <listOfReactants>
          <speciesReference constant="true" species="M_fad_LPAREN_c_RPAREN_" stoichiometry="6" />
          <speciesReference constant="true" species="M_h2o_LPAREN_c_RPAREN_" stoichiometry="6" />
          <speciesReference constant="true" species="M_nad_LPAREN_c_RPAREN_" stoichiometry="6" />
          <speciesReference constant="true" species="M_atp_LPAREN_c_RPAREN_" stoichiometry="1" />
          <speciesReference constant="true" species="M_ttdca_LPAREN_c_RPAREN_" stoichiometry="1" />
          <speciesReference constant="true" species="M_coa_LPAREN_c_RPAREN_" stoichiometry="7" />
        </listOfReactants>
        <listOfProducts>
          <speciesReference constant="true" species="M_amp_LPAREN_c_RPAREN_" stoichiometry="1" />
          <speciesReference constant="true" species="M_nadh_LPAREN_c_RPAREN_" stoichiometry="6" />
          <speciesReference constant="true" species="M_accoa_LPAREN_c_RPAREN_" stoichiometry="7" />
          <speciesReference constant="true" species="M_ppi_LPAREN_c_RPAREN_" stoichiometry="1" />
          <speciesReference constant="true" species="M_fadh2_LPAREN_c_RPAREN_" stoichiometry="6" />
          <speciesReference constant="true" species="M_h_LPAREN_c_RPAREN_" stoichiometry="6" />
        </listOfProducts>
      </reaction>
      <reaction fast="false" id="R_FAO2" name="Fatty acid oxidation (n-C16:0)" reversible="false" fbc:lowerFluxBound="cobra_0_bound" fbc:upperFluxBound="cobra_default_ub">
        <listOfReactants>
          <speciesReference constant="true" species="M_fad_LPAREN_c_RPAREN_" stoichiometry="7" />
          <speciesReference constant="true" species="M_h2o_LPAREN_c_RPAREN_" stoichiometry="7" />
          <speciesReference constant="true" species="M_nad_LPAREN_c_RPAREN_" stoichiometry="7" />
          <speciesReference constant="true" species="M_hdca_LPAREN_c_RPAREN_" stoichiometry="1" />
          <speciesReference constant="true" species="M_atp_LPAREN_c_RPAREN_" stoichiometry="1" />
          <speciesReference constant="true" species="M_coa_LPAREN_c_RPAREN_" stoichiometry="8" />
        </listOfReactants>
        <listOfProducts>
          <speciesReference constant="true" species="M_amp_LPAREN_c_RPAREN_" stoichiometry="1" />
          <speciesReference constant="true" species="M_nadh_LPAREN_c_RPAREN_" stoichiometry="7" />
          <speciesReference constant="true" species="M_accoa_LPAREN_c_RPAREN_" stoichiometry="8" />
          <speciesReference constant="true" species="M_ppi_LPAREN_c_RPAREN_" stoichiometry="1" />
          <speciesReference constant="true" species="M_fadh2_LPAREN_c_RPAREN_" stoichiometry="7" />
          <speciesReference constant="true" species="M_h_LPAREN_c_RPAREN_" stoichiometry="7" />
        </listOfProducts>
      </reaction>
      <reaction fast="false" id="R_FAO3" name="Fatty acid oxidation (octadecanoate)" reversible="false" fbc:lowerFluxBound="cobra_0_bound" fbc:upperFluxBound="cobra_default_ub">
        <listOfReactants>
          <speciesReference constant="true" species="M_fad_LPAREN_c_RPAREN_" stoichiometry="8" />
          <speciesReference constant="true" species="M_h2o_LPAREN_c_RPAREN_" stoichiometry="8" />
          <speciesReference constant="true" species="M_ocdca_LPAREN_c_RPAREN_" stoichiometry="1" />
          <speciesReference constant="true" species="M_nad_LPAREN_c_RPAREN_" stoichiometry="8" />
          <speciesReference constant="true" species="M_atp_LPAREN_c_RPAREN_" stoichiometry="1" />
          <speciesReference constant="true" species="M_coa_LPAREN_c_RPAREN_" stoichiometry="9" />
        </listOfReactants>
        <listOfProducts>
          <speciesReference constant="true" species="M_amp_LPAREN_c_RPAREN_" stoichiometry="1" />
          <speciesReference constant="true" species="M_nadh_LPAREN_c_RPAREN_" stoichiometry="8" />
          <speciesReference constant="true" species="M_accoa_LPAREN_c_RPAREN_" stoichiometry="9" />
          <speciesReference constant="true" species="M_ppi_LPAREN_c_RPAREN_" stoichiometry="1" />
          <speciesReference constant="true" species="M_fadh2_LPAREN_c_RPAREN_" stoichiometry="8" />
          <speciesReference constant="true" species="M_h_LPAREN_c_RPAREN_" stoichiometry="8" />
        </listOfProducts>
      </reaction>
      <reaction fast="false" id="R_FAO4" name="fatty acid oxidation (Butanoyl-CoA )" reversible="false" fbc:lowerFluxBound="cobra_0_bound" fbc:upperFluxBound="cobra_default_ub">
        <listOfReactants>
          <speciesReference constant="true" species="M_fad_LPAREN_c_RPAREN_" stoichiometry="1" />
          <speciesReference constant="true" species="M_nad_LPAREN_c_RPAREN_" stoichiometry="1" />
          <speciesReference constant="true" species="M_btcoa_LPAREN_c_RPAREN_" stoichiometry="1" />
          <speciesReference constant="true" species="M_h2o_LPAREN_c_RPAREN_" stoichiometry="1" />
        </listOfReactants>
        <listOfProducts>
          <speciesReference constant="true" species="M_aacoa_LPAREN_c_RPAREN_" stoichiometry="1" />
          <speciesReference constant="true" species="M_nadh_LPAREN_c_RPAREN_" stoichiometry="1" />
          <speciesReference constant="true" species="M_fadh2_LPAREN_c_RPAREN_" stoichiometry="1" />
          <speciesReference constant="true" species="M_h_LPAREN_c_RPAREN_" stoichiometry="1" />
        </listOfProducts>
      </reaction>
      <reaction fast="false" id="R_FBA" name="fructose-bisphosphate aldolase" reversible="true" fbc:lowerFluxBound="cobra_default_lb" fbc:upperFluxBound="cobra_default_ub">
        <listOfReactants>
          <speciesReference constant="true" species="M_fdp_LPAREN_c_RPAREN_" stoichiometry="1" />
        </listOfReactants>
        <listOfProducts>
          <speciesReference constant="true" species="M_g3p_LPAREN_c_RPAREN_" stoichiometry="1" />
          <speciesReference constant="true" species="M_dhap_LPAREN_c_RPAREN_" stoichiometry="1" />
        </listOfProducts>
      </reaction>
      <reaction fast="false" id="R_FBA2" name="D-Fructose 1-phosphate D-glyceraldehyde-3-phosphate-lyase" reversible="true" fbc:lowerFluxBound="cobra_default_lb" fbc:upperFluxBound="cobra_default_ub">
        <listOfReactants>
          <speciesReference constant="true" species="M_f1p_LPAREN_c_RPAREN_" stoichiometry="1" />
        </listOfReactants>
        <listOfProducts>
          <speciesReference constant="true" species="M_dhap_LPAREN_c_RPAREN_" stoichiometry="1" />
          <speciesReference constant="true" species="M_glyald_LPAREN_c_RPAREN_" stoichiometry="1" />
        </listOfProducts>
      </reaction>
      <reaction fast="false" id="R_FBP" name="fructose-bisphosphatase" reversible="false" fbc:lowerFluxBound="cobra_0_bound" fbc:upperFluxBound="cobra_default_ub">
        <listOfReactants>
          <speciesReference constant="true" species="M_fdp_LPAREN_c_RPAREN_" stoichiometry="1" />
          <speciesReference constant="true" species="M_h2o_LPAREN_c_RPAREN_" stoichiometry="1" />
        </listOfReactants>
        <listOfProducts>
          <speciesReference constant="true" species="M_f6p_LPAREN_c_RPAREN_" stoichiometry="1" />
          <speciesReference constant="true" species="M_pi_LPAREN_c_RPAREN_" stoichiometry="1" />
        </listOfProducts>
      </reaction>
      <reaction fast="false" id="R_FCLT" name="Heme B synthesis reaction" reversible="false" fbc:lowerFluxBound="cobra_0_bound" fbc:upperFluxBound="cobra_default_ub">
        <listOfReactants>
          <speciesReference constant="true" species="M_fe2_LPAREN_c_RPAREN_" stoichiometry="1" />
          <speciesReference constant="true" species="M_ppp9_LPAREN_c_RPAREN_" stoichiometry="1" />
        </listOfReactants>
        <listOfProducts>
          <speciesReference constant="true" species="M_pheme_LPAREN_c_RPAREN_" stoichiometry="1" />
          <speciesReference constant="true" species="M_h_LPAREN_c_RPAREN_" stoichiometry="1" />
        </listOfProducts>
      </reaction>
      <reaction fast="false" id="R_FDH" name="formate dehydrogenase" reversible="false" fbc:lowerFluxBound="cobra_0_bound" fbc:upperFluxBound="cobra_default_ub">
        <listOfReactants>
          <speciesReference constant="true" species="M_for_LPAREN_c_RPAREN_" stoichiometry="1" />
          <speciesReference constant="true" species="M_nad_LPAREN_c_RPAREN_" stoichiometry="1" />
        </listOfReactants>
        <listOfProducts>
          <speciesReference constant="true" species="M_nadh_LPAREN_c_RPAREN_" stoichiometry="1" />
          <speciesReference constant="true" species="M_co2_LPAREN_c_RPAREN_" stoichiometry="1" />
        </listOfProducts>
      </reaction>
      <reaction fast="false" id="R_FDH2" name="formate dehydrogenase (quinone-8: 2 protons)" reversible="false" fbc:lowerFluxBound="cobra_0_bound" fbc:upperFluxBound="cobra_default_ub">
        <listOfReactants>
          <speciesReference constant="true" species="M_for_LPAREN_c_RPAREN_" stoichiometry="1" />
          <speciesReference constant="true" species="M_ubq8_LPAREN_c_RPAREN_" stoichiometry="1" />
          <speciesReference constant="true" species="M_h_LPAREN_c_RPAREN_" stoichiometry="3" />
        </listOfReactants>
        <listOfProducts>
          <speciesReference constant="true" species="M_ubq8h2_LPAREN_c_RPAREN_" stoichiometry="1" />
          <speciesReference constant="true" species="M_h_LPAREN_e_RPAREN_" stoichiometry="2" />
          <speciesReference constant="true" species="M_co2_LPAREN_c_RPAREN_" stoichiometry="1" />
        </listOfProducts>
      </reaction>
      <reaction fast="false" id="R_FE2abc" name="iron (II) transport via ABC system" reversible="false" fbc:lowerFluxBound="cobra_0_bound" fbc:upperFluxBound="cobra_default_ub">
        <listOfReactants>
          <speciesReference constant="true" species="M_atp_LPAREN_c_RPAREN_" stoichiometry="1" />
          <speciesReference constant="true" species="M_fe2_LPAREN_e_RPAREN_" stoichiometry="1" />
          <speciesReference constant="true" species="M_h2o_LPAREN_c_RPAREN_" stoichiometry="1" />
        </listOfReactants>
        <listOfProducts>
          <speciesReference constant="true" species="M_adp_LPAREN_c_RPAREN_" stoichiometry="1" />
          <speciesReference constant="true" species="M_fe2_LPAREN_c_RPAREN_" stoichiometry="1" />
          <speciesReference constant="true" species="M_h_LPAREN_c_RPAREN_" stoichiometry="1" />
          <speciesReference constant="true" species="M_pi_LPAREN_c_RPAREN_" stoichiometry="1" />
        </listOfProducts>
      </reaction>
      <reaction fast="false" id="R_FLVR" name="flavin reductase" reversible="false" fbc:lowerFluxBound="cobra_0_bound" fbc:upperFluxBound="cobra_default_ub">
        <listOfReactants>
          <speciesReference constant="true" species="M_ribflv_LPAREN_c_RPAREN_" stoichiometry="1" />
          <speciesReference constant="true" species="M_h_LPAREN_c_RPAREN_" stoichiometry="1" />
          <speciesReference constant="true" species="M_nadph_LPAREN_c_RPAREN_" stoichiometry="1" />
        </listOfReactants>
        <listOfProducts>
          <speciesReference constant="true" species="M_nadp_LPAREN_c_RPAREN_" stoichiometry="1" />
          <speciesReference constant="true" species="M_ribflvRD_LPAREN_c_RPAREN_" stoichiometry="1" />
        </listOfProducts>
      </reaction>
      <reaction fast="false" id="R_FMETDF" name="formylmethionine deformylase" reversible="false" fbc:lowerFluxBound="cobra_0_bound" fbc:upperFluxBound="cobra_default_ub">
        <listOfReactants>
          <speciesReference constant="true" species="M_fmet_LPAREN_c_RPAREN_" stoichiometry="1" />
          <speciesReference constant="true" species="M_h2o_LPAREN_c_RPAREN_" stoichiometry="1" />
        </listOfReactants>
        <listOfProducts>
          <speciesReference constant="true" species="M_met__L_LPAREN_c_RPAREN_" stoichiometry="1" />
          <speciesReference constant="true" species="M_for_LPAREN_c_RPAREN_" stoichiometry="1" />
        </listOfProducts>
      </reaction>
      <reaction fast="false" id="R_FMETTRS" name="Methionyl-tRNA formyltransferase" reversible="false" fbc:lowerFluxBound="cobra_0_bound" fbc:upperFluxBound="cobra_default_ub">
        <listOfReactants>
          <speciesReference constant="true" species="M_10fthf_LPAREN_c_RPAREN_" stoichiometry="1" />
          <speciesReference constant="true" species="M_mettrna_LPAREN_c_RPAREN_" stoichiometry="1" />
        </listOfReactants>
        <listOfProducts>
          <speciesReference constant="true" species="M_thf_LPAREN_c_RPAREN_" stoichiometry="1" />
          <speciesReference constant="true" species="M_fmettrna_LPAREN_c_RPAREN_" stoichiometry="1" />
        </listOfProducts>
      </reaction>
      <reaction fast="false" id="R_FMNAT" name="FMN adenylyltransferase" reversible="false" fbc:lowerFluxBound="cobra_0_bound" fbc:upperFluxBound="cobra_default_ub">
        <listOfReactants>
          <speciesReference constant="true" species="M_atp_LPAREN_c_RPAREN_" stoichiometry="1" />
          <speciesReference constant="true" species="M_h_LPAREN_c_RPAREN_" stoichiometry="1" />
          <speciesReference constant="true" species="M_fmn_LPAREN_c_RPAREN_" stoichiometry="1" />
        </listOfReactants>
        <listOfProducts>
          <speciesReference constant="true" species="M_fad_LPAREN_c_RPAREN_" stoichiometry="1" />
          <speciesReference constant="true" species="M_ppi_LPAREN_c_RPAREN_" stoichiometry="1" />
        </listOfProducts>
      </reaction>
      <reaction fast="false" id="R_FRD" name="fumarate reductase" reversible="false" fbc:lowerFluxBound="cobra_0_bound" fbc:upperFluxBound="cobra_default_ub">
        <listOfReactants>
          <speciesReference constant="true" species="M_fadh2_LPAREN_c_RPAREN_" stoichiometry="1" />
          <speciesReference constant="true" species="M_fum_LPAREN_c_RPAREN_" stoichiometry="1" />
        </listOfReactants>
        <listOfProducts>
          <speciesReference constant="true" species="M_fad_LPAREN_c_RPAREN_" stoichiometry="1" />
          <speciesReference constant="true" species="M_succ_LPAREN_c_RPAREN_" stoichiometry="1" />
        </listOfProducts>
      </reaction>
      <reaction fast="false" id="R_FRD2" name="fumarate reductase" reversible="false" fbc:lowerFluxBound="cobra_0_bound" fbc:upperFluxBound="cobra_default_ub">
        <listOfReactants>
          <speciesReference constant="true" species="M_mql8_LPAREN_c_RPAREN_" stoichiometry="1" />
          <speciesReference constant="true" species="M_fum_LPAREN_c_RPAREN_" stoichiometry="1" />
        </listOfReactants>
        <listOfProducts>
          <speciesReference constant="true" species="M_mqn8_LPAREN_c_RPAREN_" stoichiometry="1" />
          <speciesReference constant="true" species="M_succ_LPAREN_c_RPAREN_" stoichiometry="1" />
        </listOfProducts>
      </reaction>
      <reaction fast="false" id="R_FRD3" name="fumarate reductase" reversible="false" fbc:lowerFluxBound="cobra_0_bound" fbc:upperFluxBound="cobra_default_ub">
        <listOfReactants>
          <speciesReference constant="true" species="M_2dmmql8_LPAREN_c_RPAREN_" stoichiometry="1" />
          <speciesReference constant="true" species="M_fum_LPAREN_c_RPAREN_" stoichiometry="1" />
        </listOfReactants>
        <listOfProducts>
          <speciesReference constant="true" species="M_succ_LPAREN_c_RPAREN_" stoichiometry="1" />
          <speciesReference constant="true" species="M_2dmmq8_LPAREN_c_RPAREN_" stoichiometry="1" />
        </listOfProducts>
      </reaction>
      <reaction fast="false" id="R_FRUK" name="fructokinase" reversible="false" fbc:lowerFluxBound="cobra_0_bound" fbc:upperFluxBound="cobra_default_ub">
        <listOfReactants>
          <speciesReference constant="true" species="M_atp_LPAREN_c_RPAREN_" stoichiometry="1" />
          <speciesReference constant="true" species="M_fru_LPAREN_c_RPAREN_" stoichiometry="1" />
        </listOfReactants>
        <listOfProducts>
          <speciesReference constant="true" species="M_adp_LPAREN_c_RPAREN_" stoichiometry="1" />
          <speciesReference constant="true" species="M_f6p_LPAREN_c_RPAREN_" stoichiometry="1" />
          <speciesReference constant="true" species="M_h_LPAREN_c_RPAREN_" stoichiometry="1" />
        </listOfProducts>
      </reaction>
      <reaction fast="false" id="R_FRUt2" name="D-fructose transport in via proton symport" reversible="false" fbc:lowerFluxBound="cobra_0_bound" fbc:upperFluxBound="cobra_default_ub">
        <listOfReactants>
          <speciesReference constant="true" species="M_fru_LPAREN_e_RPAREN_" stoichiometry="1" />
          <speciesReference constant="true" species="M_h_LPAREN_e_RPAREN_" stoichiometry="1" />
        </listOfReactants>
        <listOfProducts>
          <speciesReference constant="true" species="M_fru_LPAREN_c_RPAREN_" stoichiometry="1" />
          <speciesReference constant="true" species="M_h_LPAREN_c_RPAREN_" stoichiometry="1" />
        </listOfProducts>
      </reaction>
      <reaction fast="false" id="R_FTHFD" name="formyltetrahydrofolate deformylase" reversible="false" fbc:lowerFluxBound="cobra_0_bound" fbc:upperFluxBound="cobra_default_ub">
        <listOfReactants>
          <speciesReference constant="true" species="M_h2o_LPAREN_c_RPAREN_" stoichiometry="1" />
          <speciesReference constant="true" species="M_10fthf_LPAREN_c_RPAREN_" stoichiometry="1" />
        </listOfReactants>
        <listOfProducts>
          <speciesReference constant="true" species="M_for_LPAREN_c_RPAREN_" stoichiometry="1" />
          <speciesReference constant="true" species="M_thf_LPAREN_c_RPAREN_" stoichiometry="1" />
          <speciesReference constant="true" species="M_h_LPAREN_c_RPAREN_" stoichiometry="1" />
        </listOfProducts>
      </reaction>
      <reaction fast="false" id="R_FUCt" name="L-fucose transport via proton symport" reversible="true" fbc:lowerFluxBound="cobra_default_lb" fbc:upperFluxBound="cobra_default_ub">
        <listOfReactants>
          <speciesReference constant="true" species="M_fuc__L_LPAREN_e_RPAREN_" stoichiometry="1" />
          <speciesReference constant="true" species="M_h_LPAREN_e_RPAREN_" stoichiometry="1" />
        </listOfReactants>
        <listOfProducts>
          <speciesReference constant="true" species="M_fuc__L_LPAREN_c_RPAREN_" stoichiometry="1" />
          <speciesReference constant="true" species="M_h_LPAREN_c_RPAREN_" stoichiometry="1" />
        </listOfProducts>
      </reaction>
      <reaction fast="false" id="R_FUM" name="fumarase" reversible="true" fbc:lowerFluxBound="cobra_default_lb" fbc:upperFluxBound="cobra_default_ub">
        <listOfReactants>
          <speciesReference constant="true" species="M_h2o_LPAREN_c_RPAREN_" stoichiometry="1" />
          <speciesReference constant="true" species="M_fum_LPAREN_c_RPAREN_" stoichiometry="1" />
        </listOfReactants>
        <listOfProducts>
          <speciesReference constant="true" species="M_mal__L_LPAREN_c_RPAREN_" stoichiometry="1" />
        </listOfProducts>
      </reaction>
      <reaction fast="false" id="R_FUMt6_na" name="fumarate transport in/out via sodium symport" reversible="true" fbc:lowerFluxBound="cobra_default_lb" fbc:upperFluxBound="cobra_default_ub">
        <listOfReactants>
          <speciesReference constant="true" species="M_na1_LPAREN_e_RPAREN_" stoichiometry="1" />
          <speciesReference constant="true" species="M_fum_LPAREN_e_RPAREN_" stoichiometry="1" />
        </listOfReactants>
        <listOfProducts>
          <speciesReference constant="true" species="M_fum_LPAREN_c_RPAREN_" stoichiometry="1" />
          <speciesReference constant="true" species="M_na1_LPAREN_c_RPAREN_" stoichiometry="1" />
        </listOfProducts>
      </reaction>
      <reaction fast="false" id="R_G1PACT" name="glucosamine-1-phosphate N-acetyltransferase" reversible="false" fbc:lowerFluxBound="cobra_0_bound" fbc:upperFluxBound="cobra_default_ub">
        <listOfReactants>
          <speciesReference constant="true" species="M_accoa_LPAREN_c_RPAREN_" stoichiometry="1" />
          <speciesReference constant="true" species="M_gam1p_LPAREN_c_RPAREN_" stoichiometry="1" />
        </listOfReactants>
        <listOfProducts>
          <speciesReference constant="true" species="M_acgam1p_LPAREN_c_RPAREN_" stoichiometry="1" />
          <speciesReference constant="true" species="M_h_LPAREN_c_RPAREN_" stoichiometry="1" />
          <speciesReference constant="true" species="M_coa_LPAREN_c_RPAREN_" stoichiometry="1" />
        </listOfProducts>
      </reaction>
      <reaction fast="false" id="R_G1PTMT" name="glucose-1-phosphate thymidylyltransferase" reversible="false" fbc:lowerFluxBound="cobra_0_bound" fbc:upperFluxBound="cobra_default_ub">
        <listOfReactants>
          <speciesReference constant="true" species="M_dttp_LPAREN_c_RPAREN_" stoichiometry="1" />
          <speciesReference constant="true" species="M_g1p_LPAREN_c_RPAREN_" stoichiometry="1" />
          <speciesReference constant="true" species="M_h_LPAREN_c_RPAREN_" stoichiometry="1" />
        </listOfReactants>
        <listOfProducts>
          <speciesReference constant="true" species="M_ppi_LPAREN_c_RPAREN_" stoichiometry="1" />
          <speciesReference constant="true" species="M_dtdpglc_LPAREN_c_RPAREN_" stoichiometry="1" />
        </listOfProducts>
      </reaction>
      <reaction fast="false" id="R_G1SATi" name="glutamate-1-semialdehyde aminotransferase" reversible="false" fbc:lowerFluxBound="cobra_0_bound" fbc:upperFluxBound="cobra_default_ub">
        <listOfReactants>
          <speciesReference constant="true" species="M_glu1sa_LPAREN_c_RPAREN_" stoichiometry="1" />
        </listOfReactants>
        <listOfProducts>
          <speciesReference constant="true" species="M_5aop_LPAREN_c_RPAREN_" stoichiometry="1" />
        </listOfProducts>
      </reaction>
      <reaction fast="false" id="R_G3PD2" name="glycerol-3-phosphate dehydrogenase (NADP)" reversible="true" fbc:lowerFluxBound="cobra_default_lb" fbc:upperFluxBound="cobra_default_ub">
        <listOfReactants>
          <speciesReference constant="true" species="M_nadp_LPAREN_c_RPAREN_" stoichiometry="1" />
          <speciesReference constant="true" species="M_glyc3p_LPAREN_c_RPAREN_" stoichiometry="1" />
        </listOfReactants>
        <listOfProducts>
          <speciesReference constant="true" species="M_dhap_LPAREN_c_RPAREN_" stoichiometry="1" />
          <speciesReference constant="true" species="M_h_LPAREN_c_RPAREN_" stoichiometry="1" />
          <speciesReference constant="true" species="M_nadph_LPAREN_c_RPAREN_" stoichiometry="1" />
        </listOfProducts>
      </reaction>
      <reaction fast="false" id="R_G3PD4" name="glycerol-3-phosphate dehydrogenase (menaquinone 7)" reversible="false" fbc:lowerFluxBound="cobra_0_bound" fbc:upperFluxBound="cobra_default_ub">
        <listOfReactants>
          <speciesReference constant="true" species="M_glyc3p_LPAREN_c_RPAREN_" stoichiometry="1" />
          <speciesReference constant="true" species="M_mqn7_LPAREN_c_RPAREN_" stoichiometry="1" />
        </listOfReactants>
        <listOfProducts>
          <speciesReference constant="true" species="M_mql7_LPAREN_c_RPAREN_" stoichiometry="1" />
          <speciesReference constant="true" species="M_dhap_LPAREN_c_RPAREN_" stoichiometry="1" />
        </listOfProducts>
      </reaction>
      <reaction fast="false" id="R_G6PDHy" name="glucose 6-phosphate dehydrogenase" reversible="true" fbc:lowerFluxBound="cobra_default_lb" fbc:upperFluxBound="cobra_default_ub">
        <listOfReactants>
          <speciesReference constant="true" species="M_nadp_LPAREN_c_RPAREN_" stoichiometry="1" />
          <speciesReference constant="true" species="M_g6p_LPAREN_c_RPAREN_" stoichiometry="1" />
        </listOfReactants>
        <listOfProducts>
          <speciesReference constant="true" species="M_6pgl_LPAREN_c_RPAREN_" stoichiometry="1" />
          <speciesReference constant="true" species="M_h_LPAREN_c_RPAREN_" stoichiometry="1" />
          <speciesReference constant="true" species="M_nadph_LPAREN_c_RPAREN_" stoichiometry="1" />
        </listOfProducts>
      </reaction>
      <reaction fast="false" id="R_GALCTRt2" name="galactarate transport in via proton symport" reversible="false" fbc:lowerFluxBound="cobra_0_bound" fbc:upperFluxBound="cobra_default_ub">
        <listOfReactants>
          <speciesReference constant="true" species="M_galctr__D_LPAREN_e_RPAREN_" stoichiometry="1" />
          <speciesReference constant="true" species="M_h_LPAREN_e_RPAREN_" stoichiometry="1" />
        </listOfReactants>
        <listOfProducts>
          <speciesReference constant="true" species="M_h_LPAREN_c_RPAREN_" stoichiometry="1" />
          <speciesReference constant="true" species="M_galctr__D_LPAREN_c_RPAREN_" stoichiometry="1" />
        </listOfProducts>
      </reaction>
      <reaction fast="false" id="R_GALKr" name="galactokinase" reversible="true" fbc:lowerFluxBound="cobra_default_lb" fbc:upperFluxBound="cobra_default_ub">
        <listOfReactants>
          <speciesReference constant="true" species="M_atp_LPAREN_c_RPAREN_" stoichiometry="1" />
          <speciesReference constant="true" species="M_gal_LPAREN_c_RPAREN_" stoichiometry="1" />
        </listOfReactants>
        <listOfProducts>
          <speciesReference constant="true" species="M_gal1p_LPAREN_c_RPAREN_" stoichiometry="1" />
          <speciesReference constant="true" species="M_adp_LPAREN_c_RPAREN_" stoichiometry="1" />
          <speciesReference constant="true" species="M_h_LPAREN_c_RPAREN_" stoichiometry="1" />
        </listOfProducts>
      </reaction>
      <reaction fast="false" id="R_GALT" name="galactose-1-phosphate uridylyltransferase" reversible="true" fbc:lowerFluxBound="cobra_default_lb" fbc:upperFluxBound="cobra_default_ub">
        <listOfReactants>
          <speciesReference constant="true" species="M_gal1p_LPAREN_c_RPAREN_" stoichiometry="1" />
          <speciesReference constant="true" species="M_utp_LPAREN_c_RPAREN_" stoichiometry="1" />
          <speciesReference constant="true" species="M_h_LPAREN_c_RPAREN_" stoichiometry="1" />
        </listOfReactants>
        <listOfProducts>
          <speciesReference constant="true" species="M_udpgal_LPAREN_c_RPAREN_" stoichiometry="1" />
          <speciesReference constant="true" species="M_ppi_LPAREN_c_RPAREN_" stoichiometry="1" />
        </listOfProducts>
      </reaction>
      <reaction fast="false" id="R_GALU" name="UTP-glucose-1-phosphate uridylyltransferase" reversible="true" fbc:lowerFluxBound="cobra_default_lb" fbc:upperFluxBound="cobra_default_ub">
        <listOfReactants>
          <speciesReference constant="true" species="M_g1p_LPAREN_c_RPAREN_" stoichiometry="1" />
          <speciesReference constant="true" species="M_utp_LPAREN_c_RPAREN_" stoichiometry="1" />
          <speciesReference constant="true" species="M_h_LPAREN_c_RPAREN_" stoichiometry="1" />
        </listOfReactants>
        <listOfProducts>
          <speciesReference constant="true" species="M_udpg_LPAREN_c_RPAREN_" stoichiometry="1" />
          <speciesReference constant="true" species="M_ppi_LPAREN_c_RPAREN_" stoichiometry="1" />
        </listOfProducts>
      </reaction>
      <reaction fast="false" id="R_GALt2" name="D-galactose transport in via proton symport" reversible="false" fbc:lowerFluxBound="cobra_0_bound" fbc:upperFluxBound="cobra_default_ub">
        <listOfReactants>
          <speciesReference constant="true" species="M_gal_LPAREN_e_RPAREN_" stoichiometry="1" />
          <speciesReference constant="true" species="M_h_LPAREN_e_RPAREN_" stoichiometry="1" />
        </listOfReactants>
        <listOfProducts>
          <speciesReference constant="true" species="M_h_LPAREN_c_RPAREN_" stoichiometry="1" />
          <speciesReference constant="true" species="M_gal_LPAREN_c_RPAREN_" stoichiometry="1" />
        </listOfProducts>
      </reaction>
      <reaction fast="false" id="R_GAPD" name="glyceraldehyde-3-phosphate dehydrogenase (NAD)" reversible="true" fbc:lowerFluxBound="cobra_default_lb" fbc:upperFluxBound="cobra_default_ub">
        <listOfReactants>
          <speciesReference constant="true" species="M_nad_LPAREN_c_RPAREN_" stoichiometry="1" />
          <speciesReference constant="true" species="M_g3p_LPAREN_c_RPAREN_" stoichiometry="1" />
          <speciesReference constant="true" species="M_pi_LPAREN_c_RPAREN_" stoichiometry="1" />
        </listOfReactants>
        <listOfProducts>
          <speciesReference constant="true" species="M_13dpg_LPAREN_c_RPAREN_" stoichiometry="1" />
          <speciesReference constant="true" species="M_nadh_LPAREN_c_RPAREN_" stoichiometry="1" />
          <speciesReference constant="true" species="M_h_LPAREN_c_RPAREN_" stoichiometry="1" />
        </listOfProducts>
      </reaction>
      <reaction fast="false" id="R_GAPD_NADP" name="glyceraldehyde-3-phosphate dehydrogenase (phosphorylating)" reversible="false" fbc:lowerFluxBound="cobra_0_bound" fbc:upperFluxBound="cobra_default_ub">
        <listOfReactants>
          <speciesReference constant="true" species="M_13dpg_LPAREN_c_RPAREN_" stoichiometry="1" />
          <speciesReference constant="true" species="M_h_LPAREN_c_RPAREN_" stoichiometry="1" />
          <speciesReference constant="true" species="M_nadph_LPAREN_c_RPAREN_" stoichiometry="1" />
        </listOfReactants>
        <listOfProducts>
          <speciesReference constant="true" species="M_g3p_LPAREN_c_RPAREN_" stoichiometry="1" />
          <speciesReference constant="true" species="M_nadp_LPAREN_c_RPAREN_" stoichiometry="1" />
          <speciesReference constant="true" species="M_pi_LPAREN_c_RPAREN_" stoichiometry="1" />
        </listOfProducts>
      </reaction>
      <reaction fast="false" id="R_GARFT" name="phosphoribosylglycinamide formyltransferase" reversible="true" fbc:lowerFluxBound="cobra_default_lb" fbc:upperFluxBound="cobra_default_ub">
        <listOfReactants>
          <speciesReference constant="true" species="M_10fthf_LPAREN_c_RPAREN_" stoichiometry="1" />
          <speciesReference constant="true" species="M_gar_LPAREN_c_RPAREN_" stoichiometry="1" />
        </listOfReactants>
        <listOfProducts>
          <speciesReference constant="true" species="M_thf_LPAREN_c_RPAREN_" stoichiometry="1" />
          <speciesReference constant="true" species="M_fgam_LPAREN_c_RPAREN_" stoichiometry="1" />
          <speciesReference constant="true" species="M_h_LPAREN_c_RPAREN_" stoichiometry="1" />
        </listOfProducts>
      </reaction>
      <reaction fast="false" id="R_GART" name="Phosphoribosylglycinamide formyltransferase 2" reversible="false" fbc:lowerFluxBound="cobra_0_bound" fbc:upperFluxBound="cobra_default_ub">
        <listOfReactants>
          <speciesReference constant="true" species="M_for_LPAREN_c_RPAREN_" stoichiometry="1" />
          <speciesReference constant="true" species="M_atp_LPAREN_c_RPAREN_" stoichiometry="1" />
          <speciesReference constant="true" species="M_gar_LPAREN_c_RPAREN_" stoichiometry="1" />
        </listOfReactants>
        <listOfProducts>
          <speciesReference constant="true" species="M_adp_LPAREN_c_RPAREN_" stoichiometry="1" />
          <speciesReference constant="true" species="M_fgam_LPAREN_c_RPAREN_" stoichiometry="1" />
          <speciesReference constant="true" species="M_h_LPAREN_c_RPAREN_" stoichiometry="1" />
          <speciesReference constant="true" species="M_pi_LPAREN_c_RPAREN_" stoichiometry="1" />
        </listOfProducts>
      </reaction>
      <reaction fast="false" id="R_GBEZY" name="1,4-alpha-glucan branching enzyme" reversible="false" fbc:lowerFluxBound="cobra_0_bound" fbc:upperFluxBound="cobra_default_ub">
        <listOfReactants>
          <speciesReference constant="true" species="M_14glun_LPAREN_c_RPAREN_" stoichiometry="1" />
        </listOfReactants>
        <listOfProducts>
          <speciesReference constant="true" species="M_glycogen_LPAREN_c_RPAREN_" stoichiometry="1" />
        </listOfProducts>
      </reaction>
      <reaction fast="false" id="R_GCALDD" name="Glycolaldehyde dehydrogenase" reversible="false" fbc:lowerFluxBound="cobra_0_bound" fbc:upperFluxBound="cobra_default_ub">
        <listOfReactants>
          <speciesReference constant="true" species="M_gcald_LPAREN_c_RPAREN_" stoichiometry="1" />
          <speciesReference constant="true" species="M_nad_LPAREN_c_RPAREN_" stoichiometry="1" />
          <speciesReference constant="true" species="M_h2o_LPAREN_c_RPAREN_" stoichiometry="1" />
        </listOfReactants>
        <listOfProducts>
          <speciesReference constant="true" species="M_nadh_LPAREN_c_RPAREN_" stoichiometry="1" />
          <speciesReference constant="true" species="M_h_LPAREN_c_RPAREN_" stoichiometry="2" />
          <speciesReference constant="true" species="M_glyclt_LPAREN_c_RPAREN_" stoichiometry="1" />
        </listOfProducts>
      </reaction>
      <reaction fast="false" id="R_GCCa" name="glycine-cleavage complex" reversible="false" fbc:lowerFluxBound="cobra_0_bound" fbc:upperFluxBound="cobra_default_ub">
        <listOfReactants>
          <speciesReference constant="true" species="M_gly_LPAREN_c_RPAREN_" stoichiometry="1" />
          <speciesReference constant="true" species="M_h_LPAREN_c_RPAREN_" stoichiometry="1" />
          <speciesReference constant="true" species="M_lpro_LPAREN_c_RPAREN_" stoichiometry="1" />
        </listOfReactants>
        <listOfProducts>
          <speciesReference constant="true" species="M_alpro_LPAREN_c_RPAREN_" stoichiometry="1" />
          <speciesReference constant="true" species="M_co2_LPAREN_c_RPAREN_" stoichiometry="1" />
        </listOfProducts>
      </reaction>
      <reaction fast="false" id="R_GCCb" name="glycine cleavage complex" reversible="false" fbc:lowerFluxBound="cobra_0_bound" fbc:upperFluxBound="cobra_default_ub">
        <listOfReactants>
          <speciesReference constant="true" species="M_thf_LPAREN_c_RPAREN_" stoichiometry="1" />
          <speciesReference constant="true" species="M_alpro_LPAREN_c_RPAREN_" stoichiometry="1" />
        </listOfReactants>
        <listOfProducts>
          <speciesReference constant="true" species="M_mlthf_LPAREN_c_RPAREN_" stoichiometry="1" />
          <speciesReference constant="true" species="M_nh4_LPAREN_c_RPAREN_" stoichiometry="1" />
          <speciesReference constant="true" species="M_dhlpro_LPAREN_c_RPAREN_" stoichiometry="1" />
        </listOfProducts>
      </reaction>
      <reaction fast="false" id="R_GF6PTA" name="glutamine-fructose-6-phosphate transaminase" reversible="false" fbc:lowerFluxBound="cobra_0_bound" fbc:upperFluxBound="cobra_default_ub">
        <listOfReactants>
          <speciesReference constant="true" species="M_gln__L_LPAREN_c_RPAREN_" stoichiometry="1" />
          <speciesReference constant="true" species="M_f6p_LPAREN_c_RPAREN_" stoichiometry="1" />
        </listOfReactants>
        <listOfProducts>
          <speciesReference constant="true" species="M_glu__L_LPAREN_c_RPAREN_" stoichiometry="1" />
          <speciesReference constant="true" species="M_gam6p_LPAREN_c_RPAREN_" stoichiometry="1" />
        </listOfProducts>
      </reaction>
      <reaction fast="false" id="R_GHMT2" name="glycine hydroxymethyltransferase" reversible="false" fbc:lowerFluxBound="cobra_0_bound" fbc:upperFluxBound="cobra_default_ub">
        <listOfReactants>
          <speciesReference constant="true" species="M_thf_LPAREN_c_RPAREN_" stoichiometry="1" />
          <speciesReference constant="true" species="M_ser__L_LPAREN_c_RPAREN_" stoichiometry="1" />
        </listOfReactants>
        <listOfProducts>
          <speciesReference constant="true" species="M_mlthf_LPAREN_c_RPAREN_" stoichiometry="1" />
          <speciesReference constant="true" species="M_gly_LPAREN_c_RPAREN_" stoichiometry="1" />
          <speciesReference constant="true" species="M_h2o_LPAREN_c_RPAREN_" stoichiometry="1" />
        </listOfProducts>
      </reaction>
      <reaction fast="false" id="R_GK1" name="guanylate kinase (GMP:ATP)" reversible="true" fbc:lowerFluxBound="cobra_default_lb" fbc:upperFluxBound="cobra_default_ub">
        <listOfReactants>
          <speciesReference constant="true" species="M_atp_LPAREN_c_RPAREN_" stoichiometry="1" />
          <speciesReference constant="true" species="M_gmp_LPAREN_c_RPAREN_" stoichiometry="1" />
        </listOfReactants>
        <listOfProducts>
          <speciesReference constant="true" species="M_adp_LPAREN_c_RPAREN_" stoichiometry="1" />
          <speciesReference constant="true" species="M_gdp_LPAREN_c_RPAREN_" stoichiometry="1" />
        </listOfProducts>
      </reaction>
      <reaction fast="false" id="R_GLCDe" name="Glucose dehydrogenase (ubiquinone-8 as acceptor)" reversible="false" fbc:lowerFluxBound="cobra_0_bound" fbc:upperFluxBound="cobra_default_ub">
        <listOfReactants>
          <speciesReference constant="true" species="M_ubq8_LPAREN_c_RPAREN_" stoichiometry="1" />
          <speciesReference constant="true" species="M_glc__D_LPAREN_e_RPAREN_" stoichiometry="1" />
          <speciesReference constant="true" species="M_h2o_LPAREN_e_RPAREN_" stoichiometry="1" />
        </listOfReactants>
        <listOfProducts>
          <speciesReference constant="true" species="M_ubq8h2_LPAREN_c_RPAREN_" stoichiometry="1" />
          <speciesReference constant="true" species="M_glcn__D_LPAREN_e_RPAREN_" stoichiometry="1" />
          <speciesReference constant="true" species="M_h_LPAREN_e_RPAREN_" stoichiometry="1" />
        </listOfProducts>
      </reaction>
      <reaction fast="false" id="R_GLCP" name="glycogen phosphorylase" reversible="false" fbc:lowerFluxBound="cobra_0_bound" fbc:upperFluxBound="cobra_default_ub">
        <listOfReactants>
          <speciesReference constant="true" species="M_glycogen_LPAREN_c_RPAREN_" stoichiometry="1" />
          <speciesReference constant="true" species="M_pi_LPAREN_c_RPAREN_" stoichiometry="1" />
        </listOfReactants>
        <listOfProducts>
          <speciesReference constant="true" species="M_g1p_LPAREN_c_RPAREN_" stoichiometry="1" />
        </listOfProducts>
      </reaction>
      <reaction fast="false" id="R_GLCRt2" name="glucarate transport in via proton symport" reversible="false" fbc:lowerFluxBound="cobra_0_bound" fbc:upperFluxBound="cobra_default_ub">
        <listOfReactants>
          <speciesReference constant="true" species="M_glcr_LPAREN_e_RPAREN_" stoichiometry="1" />
          <speciesReference constant="true" species="M_h_LPAREN_e_RPAREN_" stoichiometry="1" />
        </listOfReactants>
        <listOfProducts>
          <speciesReference constant="true" species="M_glcr_LPAREN_c_RPAREN_" stoichiometry="1" />
          <speciesReference constant="true" species="M_h_LPAREN_c_RPAREN_" stoichiometry="1" />
        </listOfProducts>
      </reaction>
      <reaction fast="false" id="R_GLCS1" name="glycogen synthase (ADPGlc)" reversible="false" fbc:lowerFluxBound="cobra_0_bound" fbc:upperFluxBound="cobra_default_ub">
        <listOfReactants>
          <speciesReference constant="true" species="M_adpglc_LPAREN_c_RPAREN_" stoichiometry="1" />
        </listOfReactants>
        <listOfProducts>
          <speciesReference constant="true" species="M_glycogen_LPAREN_c_RPAREN_" stoichiometry="1" />
          <speciesReference constant="true" species="M_adp_LPAREN_c_RPAREN_" stoichiometry="1" />
          <speciesReference constant="true" species="M_h_LPAREN_c_RPAREN_" stoichiometry="1" />
        </listOfProducts>
      </reaction>
      <reaction fast="false" id="R_GLCpts" name="D-glucose transport via PEP:Pyr PTS" reversible="false" fbc:lowerFluxBound="cobra_0_bound" fbc:upperFluxBound="cobra_default_ub">
        <listOfReactants>
          <speciesReference constant="true" species="M_pep_LPAREN_c_RPAREN_" stoichiometry="1" />
          <speciesReference constant="true" species="M_glc__D_LPAREN_e_RPAREN_" stoichiometry="1" />
        </listOfReactants>
        <listOfProducts>
          <speciesReference constant="true" species="M_pyr_LPAREN_c_RPAREN_" stoichiometry="1" />
          <speciesReference constant="true" species="M_g6p_LPAREN_c_RPAREN_" stoichiometry="1" />
        </listOfProducts>
      </reaction>
      <reaction fast="false" id="R_GLCt2" name="D-glucose transport in via proton symport" reversible="false" fbc:lowerFluxBound="cobra_0_bound" fbc:upperFluxBound="cobra_default_ub">
        <listOfReactants>
          <speciesReference constant="true" species="M_glc__D_LPAREN_e_RPAREN_" stoichiometry="1" />
          <speciesReference constant="true" species="M_h_LPAREN_e_RPAREN_" stoichiometry="1" />
        </listOfReactants>
        <listOfProducts>
          <speciesReference constant="true" species="M_h_LPAREN_c_RPAREN_" stoichiometry="1" />
          <speciesReference constant="true" species="M_glc__D_LPAREN_c_RPAREN_" stoichiometry="1" />
        </listOfProducts>
      </reaction>
      <reaction fast="false" id="R_GLGC" name="glucose-1-phosphate adenylyltransferase" reversible="false" fbc:lowerFluxBound="cobra_0_bound" fbc:upperFluxBound="cobra_default_ub">
        <listOfReactants>
          <speciesReference constant="true" species="M_atp_LPAREN_c_RPAREN_" stoichiometry="1" />
          <speciesReference constant="true" species="M_g1p_LPAREN_c_RPAREN_" stoichiometry="1" />
          <speciesReference constant="true" species="M_h_LPAREN_c_RPAREN_" stoichiometry="1" />
        </listOfReactants>
        <listOfProducts>
          <speciesReference constant="true" species="M_ppi_LPAREN_c_RPAREN_" stoichiometry="1" />
          <speciesReference constant="true" species="M_adpglc_LPAREN_c_RPAREN_" stoichiometry="1" />
        </listOfProducts>
      </reaction>
      <reaction fast="false" id="R_GLNS" name="glutamine synthetase" reversible="false" fbc:lowerFluxBound="cobra_0_bound" fbc:upperFluxBound="cobra_default_ub">
        <listOfReactants>
          <speciesReference constant="true" species="M_atp_LPAREN_c_RPAREN_" stoichiometry="1" />
          <speciesReference constant="true" species="M_nh4_LPAREN_c_RPAREN_" stoichiometry="1" />
          <speciesReference constant="true" species="M_glu__L_LPAREN_c_RPAREN_" stoichiometry="1" />
        </listOfReactants>
        <listOfProducts>
          <speciesReference constant="true" species="M_adp_LPAREN_c_RPAREN_" stoichiometry="1" />
          <speciesReference constant="true" species="M_gln__L_LPAREN_c_RPAREN_" stoichiometry="1" />
          <speciesReference constant="true" species="M_h_LPAREN_c_RPAREN_" stoichiometry="1" />
          <speciesReference constant="true" species="M_pi_LPAREN_c_RPAREN_" stoichiometry="1" />
        </listOfProducts>
      </reaction>
      <reaction fast="false" id="R_GLNTRS" name="Glutaminyl-tRNA synthetase" reversible="false" fbc:lowerFluxBound="cobra_0_bound" fbc:upperFluxBound="cobra_default_ub">
        <listOfReactants>
          <speciesReference constant="true" species="M_atp_LPAREN_c_RPAREN_" stoichiometry="1" />
          <speciesReference constant="true" species="M_gln__L_LPAREN_c_RPAREN_" stoichiometry="1" />
          <speciesReference constant="true" species="M_trnagln_LPAREN_c_RPAREN_" stoichiometry="1" />
        </listOfReactants>
        <listOfProducts>
          <speciesReference constant="true" species="M_amp_LPAREN_c_RPAREN_" stoichiometry="1" />
          <speciesReference constant="true" species="M_ppi_LPAREN_c_RPAREN_" stoichiometry="1" />
          <speciesReference constant="true" species="M_glntrna_LPAREN_c_RPAREN_" stoichiometry="1" />
[truncated: 292,894 more chars]
