# Supplementary material for: Do genome-scale models need exact solvers or clearer standards?
Source: Mol Syst Biol. 2015 Oct 14;11(10):831. doi: 10.15252/msb.20156157 (PMC4631202; doi:10.15252/msb.20156157)
Supplement: Supplementary file 2 — Dataset EV1 [file msb0011-0831-sd2.zip › m_model_collection-master/sbml3/iRsp1095.xml]

<?xml version='1.0' encoding='UTF-8'?>
<sbml xmlns:fbc="http://www.sbml.org/sbml/level3/version1/fbc/version2" level="3" sboTerm="SBO:0000624" version="1" xmlns="http://www.sbml.org/sbml/level3/version1/core" fbc:required="false">
  <model id="iRsp1095" fbc:strict="true">
    <listOfUnitDefinitions>
      <unitDefinition id="mmol_per_gDW_per_hr">
        <listOfUnits>
          <unit exponent="1" kind="mole" multiplier="1" scale="-3" />
          <unit exponent="-1" kind="gram" multiplier="1" scale="0" />
          <unit exponent="-1" kind="second" multiplier="3600" scale="0" />
        </listOfUnits>
      </unitDefinition>
    </listOfUnitDefinitions>
    <fbc:listOfObjectives fbc:activeObjective="obj">
      <fbc:objective fbc:id="obj" fbc:type="maximize">
        <fbc:listOfFluxObjectives>
          <fbc:fluxObjective fbc:coefficient="1" fbc:reaction="R_RXN1391" />
        </fbc:listOfFluxObjectives>
      </fbc:objective>
    </fbc:listOfObjectives>
    <listOfParameters>
      <parameter constant="true" id="cobra_default_lb" sboTerm="SBO:0000626" units="mmol_per_gDW_per_hr" value="-1000" />
      <parameter constant="true" id="cobra_default_ub" sboTerm="SBO:0000626" units="mmol_per_gDW_per_hr" value="1000" />
      <parameter constant="true" id="cobra_0_bound" sboTerm="SBO:0000626" units="mmol_per_gDW_per_hr" value="0" />
      <parameter constant="true" id="R_RXN0174_lower_bound" sboTerm="SBO:0000625" units="mmol_per_gDW_per_hr" value="-10" />
      <parameter constant="true" id="R_RXN0175_lower_bound" sboTerm="SBO:0000625" units="mmol_per_gDW_per_hr" value="-10" />
      <parameter constant="true" id="R_RXN0176_lower_bound" sboTerm="SBO:0000625" units="mmol_per_gDW_per_hr" value="-10" />
      <parameter constant="true" id="R_RXN0177_lower_bound" sboTerm="SBO:0000625" units="mmol_per_gDW_per_hr" value="-10" />
      <parameter constant="true" id="R_RXN0178_lower_bound" sboTerm="SBO:0000625" units="mmol_per_gDW_per_hr" value="-10" />
      <parameter constant="true" id="R_RXN0179_lower_bound" sboTerm="SBO:0000625" units="mmol_per_gDW_per_hr" value="-10" />
      <parameter constant="true" id="R_RXN0180_lower_bound" sboTerm="SBO:0000625" units="mmol_per_gDW_per_hr" value="-10" />
      <parameter constant="true" id="R_RXN0181_lower_bound" sboTerm="SBO:0000625" units="mmol_per_gDW_per_hr" value="-10" />
      <parameter constant="true" id="R_RXN0182_lower_bound" sboTerm="SBO:0000625" units="mmol_per_gDW_per_hr" value="-10" />
      <parameter constant="true" id="R_RXN0184_lower_bound" sboTerm="SBO:0000625" units="mmol_per_gDW_per_hr" value="-10" />
      <parameter constant="true" id="R_RXN0185_lower_bound" sboTerm="SBO:0000625" units="mmol_per_gDW_per_hr" value="-10" />
      <parameter constant="true" id="R_RXN0186_lower_bound" sboTerm="SBO:0000625" units="mmol_per_gDW_per_hr" value="-10" />
      <parameter constant="true" id="R_RXN0187_lower_bound" sboTerm="SBO:0000625" units="mmol_per_gDW_per_hr" value="-10" />
      <parameter constant="true" id="R_RXN0188_lower_bound" sboTerm="SBO:0000625" units="mmol_per_gDW_per_hr" value="-10" />
      <parameter constant="true" id="R_RXN0190_lower_bound" sboTerm="SBO:0000625" units="mmol_per_gDW_per_hr" value="-10" />
      <parameter constant="true" id="R_RXN0191_lower_bound" sboTerm="SBO:0000625" units="mmol_per_gDW_per_hr" value="-10" />
      <parameter constant="true" id="R_RXN0192_lower_bound" sboTerm="SBO:0000625" units="mmol_per_gDW_per_hr" value="-10" />
      <parameter constant="true" id="R_RXN0193_lower_bound" sboTerm="SBO:0000625" units="mmol_per_gDW_per_hr" value="-10" />
      <parameter constant="true" id="R_RXN0194_lower_bound" sboTerm="SBO:0000625" units="mmol_per_gDW_per_hr" value="-10" />
      <parameter constant="true" id="R_RXN0195_lower_bound" sboTerm="SBO:0000625" units="mmol_per_gDW_per_hr" value="-10" />
      <parameter constant="true" id="R_RXN0196_lower_bound" sboTerm="SBO:0000625" units="mmol_per_gDW_per_hr" value="-10" />
      <parameter constant="true" id="R_RXN0197_lower_bound" sboTerm="SBO:0000625" units="mmol_per_gDW_per_hr" value="-10" />
      <parameter constant="true" id="R_RXN0198_lower_bound" sboTerm="SBO:0000625" units="mmol_per_gDW_per_hr" value="-10" />
      <parameter constant="true" id="R_RXN0199_lower_bound" sboTerm="SBO:0000625" units="mmol_per_gDW_per_hr" value="-10" />
      <parameter constant="true" id="R_RXN0200_lower_bound" sboTerm="SBO:0000625" units="mmol_per_gDW_per_hr" value="-10" />
      <parameter constant="true" id="R_RXN0201_lower_bound" sboTerm="SBO:0000625" units="mmol_per_gDW_per_hr" value="-10" />
      <parameter constant="true" id="R_RXN0202_lower_bound" sboTerm="SBO:0000625" units="mmol_per_gDW_per_hr" value="-10" />
      <parameter constant="true" id="R_RXN0204_lower_bound" sboTerm="SBO:0000625" units="mmol_per_gDW_per_hr" value="-10" />
      <parameter constant="true" id="R_RXN0205_lower_bound" sboTerm="SBO:0000625" units="mmol_per_gDW_per_hr" value="-10" />
      <parameter constant="true" id="R_RXN0206_lower_bound" sboTerm="SBO:0000625" units="mmol_per_gDW_per_hr" value="-10" />
      <parameter constant="true" id="R_RXN0207_lower_bound" sboTerm="SBO:0000625" units="mmol_per_gDW_per_hr" value="-10" />
      <parameter constant="true" id="R_RXN0208_lower_bound" sboTerm="SBO:0000625" units="mmol_per_gDW_per_hr" value="-10" />
      <parameter constant="true" id="R_RXN0209_lower_bound" sboTerm="SBO:0000625" units="mmol_per_gDW_per_hr" value="-10" />
      <parameter constant="true" id="R_RXN0210_lower_bound" sboTerm="SBO:0000625" units="mmol_per_gDW_per_hr" value="-10" />
      <parameter constant="true" id="R_RXN0211_lower_bound" sboTerm="SBO:0000625" units="mmol_per_gDW_per_hr" value="-10" />
      <parameter constant="true" id="R_RXN0212_lower_bound" sboTerm="SBO:0000625" units="mmol_per_gDW_per_hr" value="-10" />
      <parameter constant="true" id="R_RXN0213_lower_bound" sboTerm="SBO:0000625" units="mmol_per_gDW_per_hr" value="-10" />
      <parameter constant="true" id="R_RXN0214_lower_bound" sboTerm="SBO:0000625" units="mmol_per_gDW_per_hr" value="-10" />
      <parameter constant="true" id="R_RXN0215_lower_bound" sboTerm="SBO:0000625" units="mmol_per_gDW_per_hr" value="-10" />
      <parameter constant="true" id="R_RXN0216_lower_bound" sboTerm="SBO:0000625" units="mmol_per_gDW_per_hr" value="-10" />
      <parameter constant="true" id="R_RXN0217_lower_bound" sboTerm="SBO:0000625" units="mmol_per_gDW_per_hr" value="-10" />
      <parameter constant="true" id="R_RXN0219_lower_bound" sboTerm="SBO:0000625" units="mmol_per_gDW_per_hr" value="-10" />
      <parameter constant="true" id="R_RXN0220_lower_bound" sboTerm="SBO:0000625" units="mmol_per_gDW_per_hr" value="-10" />
      <parameter constant="true" id="R_RXN0221_lower_bound" sboTerm="SBO:0000625" units="mmol_per_gDW_per_hr" value="-10" />
      <parameter constant="true" id="R_RXN0222_lower_bound" sboTerm="SBO:0000625" units="mmol_per_gDW_per_hr" value="-10" />
      <parameter constant="true" id="R_RXN0223_lower_bound" sboTerm="SBO:0000625" units="mmol_per_gDW_per_hr" value="-10" />
      <parameter constant="true" id="R_RXN0224_lower_bound" sboTerm="SBO:0000625" units="mmol_per_gDW_per_hr" value="-10" />
      <parameter constant="true" id="R_RXN0225_lower_bound" sboTerm="SBO:0000625" units="mmol_per_gDW_per_hr" value="-10" />
      <parameter constant="true" id="R_RXN0226_lower_bound" sboTerm="SBO:0000625" units="mmol_per_gDW_per_hr" value="-10" />
      <parameter constant="true" id="R_RXN0227_lower_bound" sboTerm="SBO:0000625" units="mmol_per_gDW_per_hr" value="-10" />
      <parameter constant="true" id="R_RXN0228_lower_bound" sboTerm="SBO:0000625" units="mmol_per_gDW_per_hr" value="-10" />
      <parameter constant="true" id="R_RXN0229_lower_bound" sboTerm="SBO:0000625" units="mmol_per_gDW_per_hr" value="-10" />
      <parameter constant="true" id="R_RXN0230_lower_bound" sboTerm="SBO:0000625" units="mmol_per_gDW_per_hr" value="-10" />
      <parameter constant="true" id="R_RXN0231_lower_bound" sboTerm="SBO:0000625" units="mmol_per_gDW_per_hr" value="-10" />
      <parameter constant="true" id="R_RXN0232_lower_bound" sboTerm="SBO:0000625" units="mmol_per_gDW_per_hr" value="-10" />
      <parameter constant="true" id="R_RXN0233_lower_bound" sboTerm="SBO:0000625" units="mmol_per_gDW_per_hr" value="-10" />
      <parameter constant="true" id="R_RXN0234_lower_bound" sboTerm="SBO:0000625" units="mmol_per_gDW_per_hr" value="-10" />
      <parameter constant="true" id="R_RXN0235_lower_bound" sboTerm="SBO:0000625" units="mmol_per_gDW_per_hr" value="-10" />
      <parameter constant="true" id="R_RXN0236_lower_bound" sboTerm="SBO:0000625" units="mmol_per_gDW_per_hr" value="-10" />
      <parameter constant="true" id="R_RXN0237_lower_bound" sboTerm="SBO:0000625" units="mmol_per_gDW_per_hr" value="-10" />
      <parameter constant="true" id="R_RXN0238_lower_bound" sboTerm="SBO:0000625" units="mmol_per_gDW_per_hr" value="-10" />
      <parameter constant="true" id="R_RXN1091_lower_bound" sboTerm="SBO:0000625" units="mmol_per_gDW_per_hr" value="-10" />
      <parameter constant="true" id="R_RXN1101_lower_bound" sboTerm="SBO:0000625" units="mmol_per_gDW_per_hr" value="-10" />
      <parameter constant="true" id="R_RXN1104_lower_bound" sboTerm="SBO:0000625" units="mmol_per_gDW_per_hr" value="-10" />
      <parameter constant="true" id="R_RXN1107_lower_bound" sboTerm="SBO:0000625" units="mmol_per_gDW_per_hr" value="-10" />
      <parameter constant="true" id="R_RXN1110_lower_bound" sboTerm="SBO:0000625" units="mmol_per_gDW_per_hr" value="-10" />
      <parameter constant="true" id="R_RXN1113_lower_bound" sboTerm="SBO:0000625" units="mmol_per_gDW_per_hr" value="-10" />
      <parameter constant="true" id="R_RXN1116_lower_bound" sboTerm="SBO:0000625" units="mmol_per_gDW_per_hr" value="-10" />
      <parameter constant="true" id="R_RXN1119_lower_bound" sboTerm="SBO:0000625" units="mmol_per_gDW_per_hr" value="-10" />
      <parameter constant="true" id="R_RXN1122_lower_bound" sboTerm="SBO:0000625" units="mmol_per_gDW_per_hr" value="-10" />
      <parameter constant="true" id="R_RXN1125_lower_bound" sboTerm="SBO:0000625" units="mmol_per_gDW_per_hr" value="-10" />
      <parameter constant="true" id="R_RXN1128_lower_bound" sboTerm="SBO:0000625" units="mmol_per_gDW_per_hr" value="-10" />
      <parameter constant="true" id="R_RXN1134_lower_bound" sboTerm="SBO:0000625" units="mmol_per_gDW_per_hr" value="-10" />
      <parameter constant="true" id="R_RXN1137_lower_bound" sboTerm="SBO:0000625" units="mmol_per_gDW_per_hr" value="-10" />
      <parameter constant="true" id="R_RXN1140_lower_bound" sboTerm="SBO:0000625" units="mmol_per_gDW_per_hr" value="-10" />
      <parameter constant="true" id="R_RXN1143_lower_bound" sboTerm="SBO:0000625" units="mmol_per_gDW_per_hr" value="-10" />
      <parameter constant="true" id="R_RXN1146_lower_bound" sboTerm="SBO:0000625" units="mmol_per_gDW_per_hr" value="-10" />
      <parameter constant="true" id="R_RXN1149_lower_bound" sboTerm="SBO:0000625" units="mmol_per_gDW_per_hr" value="-10" />
      <parameter constant="true" id="R_RXN1152_lower_bound" sboTerm="SBO:0000625" units="mmol_per_gDW_per_hr" value="-10" />
      <parameter constant="true" id="R_RXN1155_lower_bound" sboTerm="SBO:0000625" units="mmol_per_gDW_per_hr" value="-10" />
      <parameter constant="true" id="R_RXN1158_lower_bound" sboTerm="SBO:0000625" units="mmol_per_gDW_per_hr" value="-10" />
      <parameter constant="true" id="R_RXN1161_lower_bound" sboTerm="SBO:0000625" units="mmol_per_gDW_per_hr" value="-10" />
      <parameter constant="true" id="R_RXN1164_lower_bound" sboTerm="SBO:0000625" units="mmol_per_gDW_per_hr" value="-10" />
      <parameter constant="true" id="R_RXN1167_lower_bound" sboTerm="SBO:0000625" units="mmol_per_gDW_per_hr" value="-10" />
      <parameter constant="true" id="R_RXN1170_lower_bound" sboTerm="SBO:0000625" units="mmol_per_gDW_per_hr" value="-10" />
      <parameter constant="true" id="R_RXN1176_lower_bound" sboTerm="SBO:0000625" units="mmol_per_gDW_per_hr" value="-10" />
      <parameter constant="true" id="R_RXN1179_lower_bound" sboTerm="SBO:0000625" units="mmol_per_gDW_per_hr" value="-10" />
      <parameter constant="true" id="R_RXN1182_lower_bound" sboTerm="SBO:0000625" units="mmol_per_gDW_per_hr" value="-10" />
      <parameter constant="true" id="R_RXN1185_lower_bound" sboTerm="SBO:0000625" units="mmol_per_gDW_per_hr" value="-10" />
      <parameter constant="true" id="R_RXN1188_lower_bound" sboTerm="SBO:0000625" units="mmol_per_gDW_per_hr" value="-10" />
      <parameter constant="true" id="R_RXN1191_lower_bound" sboTerm="SBO:0000625" units="mmol_per_gDW_per_hr" value="-10" />
      <parameter constant="true" id="R_RXN1194_lower_bound" sboTerm="SBO:0000625" units="mmol_per_gDW_per_hr" value="-10" />
      <parameter constant="true" id="R_RXN1196_lower_bound" sboTerm="SBO:0000625" units="mmol_per_gDW_per_hr" value="-10" />
      <parameter constant="true" id="R_RXN1199_lower_bound" sboTerm="SBO:0000625" units="mmol_per_gDW_per_hr" value="-10" />
      <parameter constant="true" id="R_RXN1202_lower_bound" sboTerm="SBO:0000625" units="mmol_per_gDW_per_hr" value="-10" />
      <parameter constant="true" id="R_RXN1205_lower_bound" sboTerm="SBO:0000625" units="mmol_per_gDW_per_hr" value="-10" />
      <parameter constant="true" id="R_RXN1208_lower_bound" sboTerm="SBO:0000625" units="mmol_per_gDW_per_hr" value="-10" />
      <parameter constant="true" id="R_RXN1211_lower_bound" sboTerm="SBO:0000625" units="mmol_per_gDW_per_hr" value="-10" />
      <parameter constant="true" id="R_RXN1214_lower_bound" sboTerm="SBO:0000625" units="mmol_per_gDW_per_hr" value="-10" />
      <parameter constant="true" id="R_RXN1217_lower_bound" sboTerm="SBO:0000625" units="mmol_per_gDW_per_hr" value="-10" />
      <parameter constant="true" id="R_RXN1220_lower_bound" sboTerm="SBO:0000625" units="mmol_per_gDW_per_hr" value="-10" />
      <parameter constant="true" id="R_RXN1223_lower_bound" sboTerm="SBO:0000625" units="mmol_per_gDW_per_hr" value="-10" />
      <parameter constant="true" id="R_RXN1226_lower_bound" sboTerm="SBO:0000625" units="mmol_per_gDW_per_hr" value="-10" />
      <parameter constant="true" id="R_RXN1229_lower_bound" sboTerm="SBO:0000625" units="mmol_per_gDW_per_hr" value="-10" />
      <parameter constant="true" id="R_RXN1232_lower_bound" sboTerm="SBO:0000625" units="mmol_per_gDW_per_hr" value="-10" />
      <parameter constant="true" id="R_RXN1235_lower_bound" sboTerm="SBO:0000625" units="mmol_per_gDW_per_hr" value="-10" />
      <parameter constant="true" id="R_RXN1238_lower_bound" sboTerm="SBO:0000625" units="mmol_per_gDW_per_hr" value="-10" />
      <parameter constant="true" id="R_RXN1241_lower_bound" sboTerm="SBO:0000625" units="mmol_per_gDW_per_hr" value="-10" />
      <parameter constant="true" id="R_RXN1244_lower_bound" sboTerm="SBO:0000625" units="mmol_per_gDW_per_hr" value="-10" />
      <parameter constant="true" id="R_RXN1247_lower_bound" sboTerm="SBO:0000625" units="mmol_per_gDW_per_hr" value="-10" />
      <parameter constant="true" id="R_RXN1250_lower_bound" sboTerm="SBO:0000625" units="mmol_per_gDW_per_hr" value="-10" />
      <parameter constant="true" id="R_RXN1254_lower_bound" sboTerm="SBO:0000625" units="mmol_per_gDW_per_hr" value="-10" />
      <parameter constant="true" id="R_RXN1257_lower_bound" sboTerm="SBO:0000625" units="mmol_per_gDW_per_hr" value="-10" />
      <parameter constant="true" id="R_RXN1260_lower_bound" sboTerm="SBO:0000625" units="mmol_per_gDW_per_hr" value="-10" />
      <parameter constant="true" id="R_RXN1263_lower_bound" sboTerm="SBO:0000625" units="mmol_per_gDW_per_hr" value="-10" />
      <parameter constant="true" id="R_RXN1266_lower_bound" sboTerm="SBO:0000625" units="mmol_per_gDW_per_hr" value="-10" />
      <parameter constant="true" id="R_RXN1269_lower_bound" sboTerm="SBO:0000625" units="mmol_per_gDW_per_hr" value="-10" />
      <parameter constant="true" id="R_RXN1276_lower_bound" sboTerm="SBO:0000625" units="mmol_per_gDW_per_hr" value="-10" />
      <parameter constant="true" id="R_RXN1279_lower_bound" sboTerm="SBO:0000625" units="mmol_per_gDW_per_hr" value="-10" />
      <parameter constant="true" id="R_RXN1282_lower_bound" sboTerm="SBO:0000625" units="mmol_per_gDW_per_hr" value="-10" />
      <parameter constant="true" id="R_RXN1286_lower_bound" sboTerm="SBO:0000625" units="mmol_per_gDW_per_hr" value="-10" />
      <parameter constant="true" id="R_RXN1291_lower_bound" sboTerm="SBO:0000625" units="mmol_per_gDW_per_hr" value="-10" />
      <parameter constant="true" id="R_RXN1300_lower_bound" sboTerm="SBO:0000625" units="mmol_per_gDW_per_hr" value="-10" />
      <parameter constant="true" id="R_RXN1304_lower_bound" sboTerm="SBO:0000625" units="mmol_per_gDW_per_hr" value="-10" />
      <parameter constant="true" id="R_RXN1308_lower_bound" sboTerm="SBO:0000625" units="mmol_per_gDW_per_hr" value="-10" />
      <parameter constant="true" id="R_RXN1326_lower_bound" sboTerm="SBO:0000625" units="mmol_per_gDW_per_hr" value="-10" />
      <parameter constant="true" id="R_RXN1329_lower_bound" sboTerm="SBO:0000625" units="mmol_per_gDW_per_hr" value="-10" />
      <parameter constant="true" id="R_RXN1331_lower_bound" sboTerm="SBO:0000625" units="mmol_per_gDW_per_hr" value="-10" />
      <parameter constant="true" id="R_RXN1334_lower_bound" sboTerm="SBO:0000625" units="mmol_per_gDW_per_hr" value="-10" />
      <parameter constant="true" id="R_RXN1335_lower_bound" sboTerm="SBO:0000625" units="mmol_per_gDW_per_hr" value="-10" />
      <parameter constant="true" id="R_RXN1354_lower_bound" sboTerm="SBO:0000625" units="mmol_per_gDW_per_hr" value="-10" />
      <parameter constant="true" id="R_RXN1359_lower_bound" sboTerm="SBO:0000625" units="mmol_per_gDW_per_hr" value="-10" />
      <parameter constant="true" id="R_RXN1362_lower_bound" sboTerm="SBO:0000625" units="mmol_per_gDW_per_hr" value="-10" />
      <parameter constant="true" id="R_RXN1365_lower_bound" sboTerm="SBO:0000625" units="mmol_per_gDW_per_hr" value="-10" />
      <parameter constant="true" id="R_RXN1368_lower_bound" sboTerm="SBO:0000625" units="mmol_per_gDW_per_hr" value="-10" />
      <parameter constant="true" id="R_RXN1371_lower_bound" sboTerm="SBO:0000625" units="mmol_per_gDW_per_hr" value="-10" />
      <parameter constant="true" id="R_RXN1374_lower_bound" sboTerm="SBO:0000625" units="mmol_per_gDW_per_hr" value="-10" />
      <parameter constant="true" id="R_RXN1377_lower_bound" sboTerm="SBO:0000625" units="mmol_per_gDW_per_hr" value="-10" />
      <parameter constant="true" id="R_RXN1380_lower_bound" sboTerm="SBO:0000625" units="mmol_per_gDW_per_hr" value="-10" />
      <parameter constant="true" id="R_RXN1383_lower_bound" sboTerm="SBO:0000625" units="mmol_per_gDW_per_hr" value="-10" />
      <parameter constant="true" id="R_RXN1386_lower_bound" sboTerm="SBO:0000625" units="mmol_per_gDW_per_hr" value="-10" />
      <parameter constant="true" id="R_RXN1389_lower_bound" sboTerm="SBO:0000625" units="mmol_per_gDW_per_hr" value="-10" />
      <parameter constant="true" id="R_RXN1393_lower_bound" sboTerm="SBO:0000625" units="mmol_per_gDW_per_hr" value="-10" />
      <parameter constant="true" id="R_RXN1395_lower_bound" sboTerm="SBO:0000625" units="mmol_per_gDW_per_hr" value="-10" />
      <parameter constant="true" id="R_RXN1411_lower_bound" sboTerm="SBO:0000625" units="mmol_per_gDW_per_hr" value="-10" />
      <parameter constant="true" id="R_RXN1417_lower_bound" sboTerm="SBO:0000625" units="mmol_per_gDW_per_hr" value="-10" />
      <parameter constant="true" id="R_RXN1420_lower_bound" sboTerm="SBO:0000625" units="mmol_per_gDW_per_hr" value="-10" />
      <parameter constant="true" id="R_RXN1425_lower_bound" sboTerm="SBO:0000625" units="mmol_per_gDW_per_hr" value="-10" />
      <parameter constant="true" id="R_RXN1427_lower_bound" sboTerm="SBO:0000625" units="mmol_per_gDW_per_hr" value="-10" />
      <parameter constant="true" id="R_RXN1441_lower_bound" sboTerm="SBO:0000625" units="mmol_per_gDW_per_hr" value="-10" />
      <parameter constant="true" id="R_RXN1447_lower_bound" sboTerm="SBO:0000625" units="mmol_per_gDW_per_hr" value="-10" />
    </listOfParameters>
    <listOfCompartments>
      <compartment constant="true" id="Cytosol" name="Cytosol" />
      <compartment constant="true" id="Extracellular" name="Extracellular" />
      <compartment constant="true" id="Periplasm" name="Periplasm" />
    </listOfCompartments>
    <listOfSpecies>
      <species boundaryCondition="false" compartment="Cytosol" constant="false" hasOnlySubstanceUnits="false" id="M_CPD0001" name="H2O" fbc:charge="0" />
      <species boundaryCondition="false" compartment="Cytosol" constant="false" hasOnlySubstanceUnits="false" id="M_CPD0002" name="ATP" fbc:charge="-4" />
      <species boundaryCondition="false" compartment="Cytosol" constant="false" hasOnlySubstanceUnits="false" id="M_CPD0003" name="NAD" fbc:charge="-1" />
      <species boundaryCondition="false" compartment="Cytosol" constant="false" hasOnlySubstanceUnits="false" id="M_CPD0004" name="NADH" fbc:charge="-2" />
      <species boundaryCondition="false" compartment="Cytosol" constant="false" hasOnlySubstanceUnits="false" id="M_CPD0005" name="NADPH" fbc:charge="-4" />
      <species boundaryCondition="false" compartment="Cytosol" constant="false" hasOnlySubstanceUnits="false" id="M_CPD0006" name="NADP" fbc:charge="-3" />
      <species boundaryCondition="false" compartment="Cytosol" constant="false" hasOnlySubstanceUnits="false" id="M_CPD0007" name="Oxygen" fbc:charge="0" />
      <species boundaryCondition="false" compartment="Cytosol" constant="false" hasOnlySubstanceUnits="false" id="M_CPD0008" name="ADP" fbc:charge="-3" />
      <species boundaryCondition="false" compartment="Cytosol" constant="false" hasOnlySubstanceUnits="false" id="M_CPD0009" name="Orthophosphate" fbc:charge="-2" />
      <species boundaryCondition="false" compartment="Cytosol" constant="false" hasOnlySubstanceUnits="false" id="M_CPD0010" name="CoA" fbc:charge="-4" />
      <species boundaryCondition="false" compartment="Cytosol" constant="false" hasOnlySubstanceUnits="false" id="M_CPD0011" name="CO2" fbc:charge="0" />
      <species boundaryCondition="false" compartment="Cytosol" constant="false" hasOnlySubstanceUnits="false" id="M_CPD0012" name="Diphosphate" fbc:charge="-3" />
      <species boundaryCondition="false" compartment="Cytosol" constant="false" hasOnlySubstanceUnits="false" id="M_CPD0013" name="NH3" fbc:charge="1" />
      <species boundaryCondition="false" compartment="Cytosol" constant="false" hasOnlySubstanceUnits="false" id="M_CPD0014" name="UDP" fbc:charge="-3" />
      <species boundaryCondition="false" compartment="Cytosol" constant="false" hasOnlySubstanceUnits="false" id="M_CPD0015" name="FAD" fbc:charge="-2" />
      <species boundaryCondition="false" compartment="Cytosol" constant="false" hasOnlySubstanceUnits="false" id="M_CPD0016" name="Pyridoxalphosphate" fbc:charge="-2" />
      <species boundaryCondition="false" compartment="Cytosol" constant="false" hasOnlySubstanceUnits="false" id="M_CPD0017" name="S-Adenosyl-L-methionine" fbc:charge="0" />
      <species boundaryCondition="false" compartment="Cytosol" constant="false" hasOnlySubstanceUnits="false" id="M_CPD0018" name="AMP" fbc:charge="-2" />
      <species boundaryCondition="false" compartment="Cytosol" constant="false" hasOnlySubstanceUnits="false" id="M_CPD0019" name="S-Adenosyl-L-homocysteine" fbc:charge="0" />
      <species boundaryCondition="false" compartment="Cytosol" constant="false" hasOnlySubstanceUnits="false" id="M_CPD0020" name="Pyruvate" fbc:charge="-1" />
      <species boundaryCondition="false" compartment="Cytosol" constant="false" hasOnlySubstanceUnits="false" id="M_CPD0021" name="Acetyl-CoA" fbc:charge="-4" />
      <species boundaryCondition="false" compartment="Cytosol" constant="false" hasOnlySubstanceUnits="false" id="M_CPD0022" name="L-Glutamate" fbc:charge="-1" />
      <species boundaryCondition="false" compartment="Cytosol" constant="false" hasOnlySubstanceUnits="false" id="M_CPD0023" name="2-Oxoglutarate" fbc:charge="-2" />
      <species boundaryCondition="false" compartment="Cytosol" constant="false" hasOnlySubstanceUnits="false" id="M_CPD0024" name="H2O2" fbc:charge="0" />
      <species boundaryCondition="false" compartment="Cytosol" constant="false" hasOnlySubstanceUnits="false" id="M_CPD0025" name="UDP-glucose" fbc:charge="-2" />
      <species boundaryCondition="false" compartment="Cytosol" constant="false" hasOnlySubstanceUnits="false" id="M_CPD0026" name="D-Glucose" fbc:charge="0" />
      <species boundaryCondition="false" compartment="Cytosol" constant="false" hasOnlySubstanceUnits="false" id="M_CPD0027" name="Acetate" fbc:charge="-1" />
      <species boundaryCondition="false" compartment="Cytosol" constant="false" hasOnlySubstanceUnits="false" id="M_CPD0028" name="GDP" fbc:charge="-3" />
      <species boundaryCondition="false" compartment="Cytosol" constant="false" hasOnlySubstanceUnits="false" id="M_CPD0029" name="Oxaloacetate" fbc:charge="-2" />
      <species boundaryCondition="false" compartment="Cytosol" constant="false" hasOnlySubstanceUnits="false" id="M_CPD0030" name="Glycine" fbc:charge="0" />
      <species boundaryCondition="false" compartment="Cytosol" constant="false" hasOnlySubstanceUnits="false" id="M_CPD0031" name="dIDP" fbc:charge="-3" />
      <species boundaryCondition="false" compartment="Cytosol" constant="false" hasOnlySubstanceUnits="false" id="M_CPD0032" name="Acyl-CoA" fbc:charge="-4" />
      <species boundaryCondition="false" compartment="Cytosol" constant="false" hasOnlySubstanceUnits="false" id="M_CPD0033" name="L-Alanine" fbc:charge="0" />
      <species boundaryCondition="false" compartment="Cytosol" constant="false" hasOnlySubstanceUnits="false" id="M_CPD0034" name="Succinate" fbc:charge="-2" />
      <species boundaryCondition="false" compartment="Cytosol" constant="false" hasOnlySubstanceUnits="false" id="M_CPD0035" name="UDP-N-acetyl-D-glucosamine" fbc:charge="-2" />
      <species boundaryCondition="false" compartment="Cytosol" constant="false" hasOnlySubstanceUnits="false" id="M_CPD0036" name="GTP" fbc:charge="-4" />
      <species boundaryCondition="false" compartment="Cytosol" constant="false" hasOnlySubstanceUnits="false" id="M_CPD0037" name="Bacteriochlorophyllidea" fbc:charge="-2" />
      <species boundaryCondition="false" compartment="Cytosol" constant="false" hasOnlySubstanceUnits="false" id="M_CPD0038" name="L-Lysine" fbc:charge="1" />
      <species boundaryCondition="false" compartment="Cytosol" constant="false" hasOnlySubstanceUnits="false" id="M_CPD0039" name="Glyoxylate" fbc:charge="-1" />
      <species boundaryCondition="false" compartment="Cytosol" constant="false" hasOnlySubstanceUnits="false" id="M_CPD0040" name="L-Aspartate" fbc:charge="-1" />
      <species boundaryCondition="false" compartment="Cytosol" constant="false" hasOnlySubstanceUnits="false" id="M_CPD0041" name="Glutathione" fbc:charge="-1" />
      <species boundaryCondition="false" compartment="Cytosol" constant="false" hasOnlySubstanceUnits="false" id="M_CPD0042" name="UDP-D-galactose" fbc:charge="-2" />
      <species boundaryCondition="false" compartment="Cytosol" constant="false" hasOnlySubstanceUnits="false" id="M_CPD0043" name="3'-Phosphoadenylylsulfate" fbc:charge="-4" />
      <species boundaryCondition="false" compartment="Cytosol" constant="false" hasOnlySubstanceUnits="false" id="M_CPD0044" name="Adenosine3',5'-bisphosphate" fbc:charge="-4" />
      <species boundaryCondition="false" compartment="Cytosol" constant="false" hasOnlySubstanceUnits="false" id="M_CPD0045" name="CMP" fbc:charge="-2" />
      <species boundaryCondition="false" compartment="Cytosol" constant="false" hasOnlySubstanceUnits="false" id="M_CPD0046" name="Formate" fbc:charge="-1" />
      <species boundaryCondition="false" compartment="Cytosol" constant="false" hasOnlySubstanceUnits="false" id="M_CPD0047" name="Sulfate" fbc:charge="-2" />
      <species boundaryCondition="false" compartment="Cytosol" constant="false" hasOnlySubstanceUnits="false" id="M_CPD0048" name="Bacteriochlorophyllideb" fbc:charge="-2" />
      <species boundaryCondition="false" compartment="Cytosol" constant="false" hasOnlySubstanceUnits="false" id="M_CPD0049" name="FMN" fbc:charge="-2" />
      <species boundaryCondition="false" compartment="Cytosol" constant="false" hasOnlySubstanceUnits="false" id="M_CPD0050" name="L-Arginine" fbc:charge="1" />
      <species boundaryCondition="false" compartment="Cytosol" constant="false" hasOnlySubstanceUnits="false" id="M_CPD0051" name="CTP" fbc:charge="-4" />
      <species boundaryCondition="false" compartment="Cytosol" constant="false" hasOnlySubstanceUnits="false" id="M_CPD0052" name="L-Glutamine" fbc:charge="0" />
      <species boundaryCondition="false" compartment="Cytosol" constant="false" hasOnlySubstanceUnits="false" id="M_CPD0053" name="L-Serine" fbc:charge="0" />
      <species boundaryCondition="false" compartment="Cytosol" constant="false" hasOnlySubstanceUnits="false" id="M_CPD0054" name="Formaldehyde" fbc:charge="0" />
      <species boundaryCondition="false" compartment="Cytosol" constant="false" hasOnlySubstanceUnits="false" id="M_CPD0055" name="Thiamindiphosphate" fbc:charge="-1" />
      <species boundaryCondition="false" compartment="Cytosol" constant="false" hasOnlySubstanceUnits="false" id="M_CPD0056" name="HemeA" fbc:charge="-2" />
      <species boundaryCondition="false" compartment="Cytosol" constant="false" hasOnlySubstanceUnits="false" id="M_CPD0057" name="L-Methionine" fbc:charge="0" />
      <species boundaryCondition="false" compartment="Cytosol" constant="false" hasOnlySubstanceUnits="false" id="M_CPD0058" name="Phosphoenolpyruvate" fbc:charge="-3" />
      <species boundaryCondition="false" compartment="Cytosol" constant="false" hasOnlySubstanceUnits="false" id="M_CPD0059" name="UTP" fbc:charge="-4" />
      <species boundaryCondition="false" compartment="Cytosol" constant="false" hasOnlySubstanceUnits="false" id="M_CPD0060" name="L-Ornithine" fbc:charge="1" />
      <species boundaryCondition="false" compartment="Cytosol" constant="false" hasOnlySubstanceUnits="false" id="M_CPD0061" name="L-Tryptophan" fbc:charge="0" />
      <species boundaryCondition="false" compartment="Cytosol" constant="false" hasOnlySubstanceUnits="false" id="M_CPD0062" name="L-Phenylalanine" fbc:charge="0" />
      <species boundaryCondition="false" compartment="Cytosol" constant="false" hasOnlySubstanceUnits="false" id="M_CPD0063" name="H" fbc:charge="1" />
      <species boundaryCondition="false" compartment="Cytosol" constant="false" hasOnlySubstanceUnits="false" id="M_CPD0064" name="L-Tyrosine" fbc:charge="0" />
      <species boundaryCondition="false" compartment="Cytosol" constant="false" hasOnlySubstanceUnits="false" id="M_CPD0065" name="Malonyl-CoA" fbc:charge="-4" />
      <species boundaryCondition="false" compartment="Cytosol" constant="false" hasOnlySubstanceUnits="false" id="M_CPD0066" name="Acetaldehyde" fbc:charge="0" />
      <species boundaryCondition="false" compartment="Cytosol" constant="false" hasOnlySubstanceUnits="false" id="M_CPD0067" name="D-Fructose6-phosphate" fbc:charge="-2" />
      <species boundaryCondition="false" compartment="Cytosol" constant="false" hasOnlySubstanceUnits="false" id="M_CPD0068" name="Urea" fbc:charge="0" />
      <species boundaryCondition="false" compartment="Cytosol" constant="false" hasOnlySubstanceUnits="false" id="M_CPD0069" name="Sulfur" fbc:charge="0" />
      <species boundaryCondition="false" compartment="Cytosol" constant="false" hasOnlySubstanceUnits="false" id="M_CPD0070" name="Sucrose" fbc:charge="0" />
      <species boundaryCondition="false" compartment="Cytosol" constant="false" hasOnlySubstanceUnits="false" id="M_CPD0071" name="Succinyl-CoA" fbc:charge="-5" />
      <species boundaryCondition="false" compartment="Cytosol" constant="false" hasOnlySubstanceUnits="false" id="M_CPD0072" name="D-Glucose6-phosphate" fbc:charge="-2" />
      <species boundaryCondition="false" compartment="Cytosol" constant="false" hasOnlySubstanceUnits="false" id="M_CPD0073" name="sn-Glycerol3-phosphate" fbc:charge="-2" />
      <species boundaryCondition="false" compartment="Cytosol" constant="false" hasOnlySubstanceUnits="false" id="M_CPD0074" name="Sulfite" fbc:charge="-2" />
      <species boundaryCondition="false" compartment="Cytosol" constant="false" hasOnlySubstanceUnits="false" id="M_CPD0075" name="D-Fructose" fbc:charge="0" />
      <species boundaryCondition="false" compartment="Cytosol" constant="false" hasOnlySubstanceUnits="false" id="M_CPD0076" name="GDP-mannose" fbc:charge="-2" />
      <species boundaryCondition="false" compartment="Cytosol" constant="false" hasOnlySubstanceUnits="false" id="M_CPD0077" name="L-Cysteine" fbc:charge="0" />
      <species boundaryCondition="false" compartment="Cytosol" constant="false" hasOnlySubstanceUnits="false" id="M_CPD0078" name="beta-Alanine" fbc:charge="0" />
      <species boundaryCondition="false" compartment="Cytosol" constant="false" hasOnlySubstanceUnits="false" id="M_CPD0079" name="Propanoyl-CoA" fbc:charge="-4" />
      <species boundaryCondition="false" compartment="Cytosol" constant="false" hasOnlySubstanceUnits="false" id="M_CPD0080" name="Tetrahydrofolate" fbc:charge="-2" />
      <species boundaryCondition="false" compartment="Cytosol" constant="false" hasOnlySubstanceUnits="false" id="M_CPD0081" name="D-Glucose1-phosphate" fbc:charge="-2" />
      <species boundaryCondition="false" compartment="Cytosol" constant="false" hasOnlySubstanceUnits="false" id="M_CPD0082" name="UMP" fbc:charge="-2" />
      <species boundaryCondition="false" compartment="Cytosol" constant="false" hasOnlySubstanceUnits="false" id="M_CPD0083" name="Uracil" fbc:charge="0" />
      <species boundaryCondition="false" compartment="Cytosol" constant="false" hasOnlySubstanceUnits="false" id="M_CPD0084" name="Anthranilate" fbc:charge="-1" />
      <species boundaryCondition="false" compartment="Cytosol" constant="false" hasOnlySubstanceUnits="false" id="M_CPD0085" name="2-Oxobutanoate" fbc:charge="-1" />
      <species boundaryCondition="false" compartment="Cytosol" constant="false" hasOnlySubstanceUnits="false" id="M_CPD0086" name="Glyceronephosphate" fbc:charge="-2" />
      <species boundaryCondition="false" compartment="Cytosol" constant="false" hasOnlySubstanceUnits="false" id="M_CPD0087" name="CDP" fbc:charge="-3" />
      <species boundaryCondition="false" compartment="Cytosol" constant="false" hasOnlySubstanceUnits="false" id="M_CPD0088" name="Choline" fbc:charge="1" />
      <species boundaryCondition="false" compartment="Cytosol" constant="false" hasOnlySubstanceUnits="false" id="M_CPD0089" name="Glycerol" fbc:charge="0" />
      <species boundaryCondition="false" compartment="Cytosol" constant="false" hasOnlySubstanceUnits="false" id="M_CPD0090" name="D-Ribose5-phosphate" fbc:charge="-2" />
      <species boundaryCondition="false" compartment="Cytosol" constant="false" hasOnlySubstanceUnits="false" id="M_CPD0091" name="D-Glyceraldehyde3-phosphate" fbc:charge="-2" />
      <species boundaryCondition="false" compartment="Cytosol" constant="false" hasOnlySubstanceUnits="false" id="M_CPD0092" name="5-Phospho-alpha-D-ribose1-diphosphate" fbc:charge="-5" />
      <species boundaryCondition="false" compartment="Cytosol" constant="false" hasOnlySubstanceUnits="false" id="M_CPD0093" name="Biotin" fbc:charge="-1" />
      <species boundaryCondition="false" compartment="Cytosol" constant="false" hasOnlySubstanceUnits="false" id="M_CPD0094" name="D-Ribose" fbc:charge="0" />
      <species boundaryCondition="false" compartment="Cytosol" constant="false" hasOnlySubstanceUnits="false" id="M_CPD0095" name="Fumarate" fbc:charge="-2" />
      <species boundaryCondition="false" compartment="Cytosol" constant="false" hasOnlySubstanceUnits="false" id="M_CPD0096" name="L-Leucine" fbc:charge="0" />
      <species boundaryCondition="false" compartment="Cytosol" constant="false" hasOnlySubstanceUnits="false" id="M_CPD0097" name="Ferricytochromec" fbc:charge="5" />
      <species boundaryCondition="false" compartment="Cytosol" constant="false" hasOnlySubstanceUnits="false" id="M_CPD0098" name="Ferrocytochromec" fbc:charge="4" />
      <species boundaryCondition="false" compartment="Cytosol" constant="false" hasOnlySubstanceUnits="false" id="M_CPD0099" name="Glutathionedisulfide" fbc:charge="-2" />
      <species boundaryCondition="false" compartment="Cytosol" constant="false" hasOnlySubstanceUnits="false" id="M_CPD0100" name="Isopentenyldiphosphate" fbc:charge="-3" />
      <species boundaryCondition="false" compartment="Cytosol" constant="false" hasOnlySubstanceUnits="false" id="M_CPD0101" name="IMP" fbc:charge="-2" />
      <species boundaryCondition="false" compartment="Cytosol" constant="false" hasOnlySubstanceUnits="false" id="M_CPD0102" name="dATP" fbc:charge="-4" />
      <species boundaryCondition="false" compartment="Cytosol" constant="false" hasOnlySubstanceUnits="false" id="M_CPD0103" name="Methanol" fbc:charge="0" />
      <species boundaryCondition="false" compartment="Cytosol" constant="false" hasOnlySubstanceUnits="false" id="M_CPD0104" name="D-Alanine" fbc:charge="0" />
      <species boundaryCondition="false" compartment="Cytosol" constant="false" hasOnlySubstanceUnits="false" id="M_CPD0105" name="Putrescine" fbc:charge="2" />
      <species boundaryCondition="false" compartment="Cytosol" constant="false" hasOnlySubstanceUnits="false" id="M_CPD0106" name="L-Histidine" fbc:charge="0" />
      <species boundaryCondition="false" compartment="Cytosol" constant="false" hasOnlySubstanceUnits="false" id="M_CPD0108" name="N-Acetyl-D-glucosamine" fbc:charge="0" />
      <species boundaryCondition="false" compartment="Cytosol" constant="false" hasOnlySubstanceUnits="false" id="M_CPD0109" name="3-Methyl-2-oxobutanoicacid" fbc:charge="-1" />
      <species boundaryCondition="false" compartment="Cytosol" constant="false" hasOnlySubstanceUnits="false" id="M_CPD0110" name="5,10-Methylenetetrahydrofolate" fbc:charge="-2" />
      <species boundaryCondition="false" compartment="Cytosol" constant="false" hasOnlySubstanceUnits="false" id="M_CPD0111" name="GMP" fbc:charge="-2" />
      <species boundaryCondition="false" compartment="Cytosol" constant="false" hasOnlySubstanceUnits="false" id="M_CPD0112" name="Adenine" fbc:charge="0" />
      <species boundaryCondition="false" compartment="Cytosol" constant="false" hasOnlySubstanceUnits="false" id="M_CPD0113" name="L-Proline" fbc:charge="0" />
      <species boundaryCondition="false" compartment="Cytosol" constant="false" hasOnlySubstanceUnits="false" id="M_CPD0114" name="(S)-Malate" fbc:charge="-2" />
      <species boundaryCondition="false" compartment="Cytosol" constant="false" hasOnlySubstanceUnits="false" id="M_CPD0115" name="L-Asparagine" fbc:charge="0" />
      <species boundaryCondition="false" compartment="Cytosol" constant="false" hasOnlySubstanceUnits="false" id="M_CPD0116" name="Nicotinamide" fbc:charge="0" />
      <species boundaryCondition="false" compartment="Cytosol" constant="false" hasOnlySubstanceUnits="false" id="M_CPD0117" name="L-Homocysteine" fbc:charge="0" />
      <species boundaryCondition="false" compartment="Cytosol" constant="false" hasOnlySubstanceUnits="false" id="M_CPD0118" name="Phosphatidylcholine" fbc:charge="0" />
      <species boundaryCondition="false" compartment="Cytosol" constant="false" hasOnlySubstanceUnits="false" id="M_CPD0119" name="Citrate" fbc:charge="-3" />
      <species boundaryCondition="false" compartment="Cytosol" constant="false" hasOnlySubstanceUnits="false" id="M_CPD0120" name="Glycolate" fbc:charge="-1" />
      <species boundaryCondition="false" compartment="Cytosol" constant="false" hasOnlySubstanceUnits="false" id="M_CPD0121" name="HemeO" fbc:charge="-2" />
      <species boundaryCondition="false" compartment="Cytosol" constant="false" hasOnlySubstanceUnits="false" id="M_CPD0123" name="Acetoacetate" fbc:charge="-1" />
      <species boundaryCondition="false" compartment="Cytosol" constant="false" hasOnlySubstanceUnits="false" id="M_CPD0124" name="UDP-glucuronate" fbc:charge="-3" />
      <species boundaryCondition="false" compartment="Cytosol" constant="false" hasOnlySubstanceUnits="false" id="M_CPD0125" name="Hydroxypyruvate" fbc:charge="-1" />
      <species boundaryCondition="false" compartment="Cytosol" constant="false" hasOnlySubstanceUnits="false" id="M_CPD0126" name="Carbamoylphosphate" fbc:charge="-2" />
      <species boundaryCondition="false" compartment="Cytosol" constant="false" hasOnlySubstanceUnits="false" id="M_CPD0127" name="5'-Methylthioadenosine" fbc:charge="0" />
      <species boundaryCondition="false" compartment="Cytosol" constant="false" hasOnlySubstanceUnits="false" id="M_CPD0128" name="Lauroyl-KDO2-lipidIV(A)" fbc:charge="-6" />
      <species boundaryCondition="false" compartment="Cytosol" constant="false" hasOnlySubstanceUnits="false" id="M_CPD0129" name="Cobaltion" fbc:charge="2" />
      <species boundaryCondition="false" compartment="Cytosol" constant="false" hasOnlySubstanceUnits="false" id="M_CPD0130" name="Thymine" fbc:charge="0" />
      <species boundaryCondition="false" compartment="Cytosol" constant="false" hasOnlySubstanceUnits="false" id="M_CPD0131" name="Agmatine" fbc:charge="2" />
      <species boundaryCondition="false" compartment="Cytosol" constant="false" hasOnlySubstanceUnits="false" id="M_CPD0132" name="Benzoate" fbc:charge="-1" />
      <species boundaryCondition="false" compartment="Cytosol" constant="false" hasOnlySubstanceUnits="false" id="M_CPD0133" name="L-Valine" fbc:charge="0" />
      <species boundaryCondition="false" compartment="Cytosol" constant="false" hasOnlySubstanceUnits="false" id="M_CPD0134" name="Cellobiose" fbc:charge="0" />
      <species boundaryCondition="false" compartment="Cytosol" constant="false" hasOnlySubstanceUnits="false" id="M_CPD0135" name="(S)-Lactate" fbc:charge="-1" />
      <species boundaryCondition="false" compartment="Cytosol" constant="false" hasOnlySubstanceUnits="false" id="M_CPD0136" name="L-Threonine" fbc:charge="0" />
      <species boundaryCondition="false" compartment="Cytosol" constant="false" hasOnlySubstanceUnits="false" id="M_CPD0137" name="D-Glucuronate" fbc:charge="-1" />
      <species boundaryCondition="false" compartment="Cytosol" constant="false" hasOnlySubstanceUnits="false" id="M_CPD0138" name="Cobamidecoenzyme" fbc:charge="0" />
      <species boundaryCondition="false" compartment="Cytosol" constant="false" hasOnlySubstanceUnits="false" id="M_CPD0140" name="3-Phospho-D-glycerate" fbc:charge="-3" />
      <species boundaryCondition="false" compartment="Cytosol" constant="false" hasOnlySubstanceUnits="false" id="M_CPD0141" name="D-Glucono-1,5-lactone" fbc:charge="0" />
      <species boundaryCondition="false" compartment="Cytosol" constant="false" hasOnlySubstanceUnits="false" id="M_CPD0142" name="D-Ribulose5-phosphate" fbc:charge="-2" />
      <species boundaryCondition="false" compartment="Cytosol" constant="false" hasOnlySubstanceUnits="false" id="M_CPD0143" name="Octadecanoyl-[acyl-carrierprotein]" fbc:charge="-1" />
      <species boundaryCondition="false" compartment="Cytosol" constant="false" hasOnlySubstanceUnits="false" id="M_CPD0144" name="2-Dehydro-3-deoxy-D-gluconate" fbc:charge="-1" />
      <species boundaryCondition="false" compartment="Cytosol" constant="false" hasOnlySubstanceUnits="false" id="M_CPD0145" name="Maltose" fbc:charge="0" />
      <species boundaryCondition="false" compartment="Cytosol" constant="false" hasOnlySubstanceUnits="false" id="M_CPD0146" name="Adenosine" fbc:charge="0" />
      <species boundaryCondition="false" compartment="Cytosol" constant="false" hasOnlySubstanceUnits="false" id="M_CPD0147" name="Sarcosine" fbc:charge="0" />
      <species boundaryCondition="false" compartment="Cytosol" constant="false" hasOnlySubstanceUnits="false" id="M_CPD0148" name="Thymidine" fbc:charge="0" />
      <species boundaryCondition="false" compartment="Cytosol" constant="false" hasOnlySubstanceUnits="false" id="M_CPD0149" name="(2E)-Octadecenoyl-[acp]" fbc:charge="-1" />
      <species boundaryCondition="false" compartment="Cytosol" constant="false" hasOnlySubstanceUnits="false" id="M_CPD0150" name="D-Glutamate" fbc:charge="-1" />
      <species boundaryCondition="false" compartment="Cytosol" constant="false" hasOnlySubstanceUnits="false" id="M_CPD0151" name="Nickel" fbc:charge="2" />
      <species boundaryCondition="false" compartment="Cytosol" constant="false" hasOnlySubstanceUnits="false" id="M_CPD0152" name="3-Oxopropanoate" fbc:charge="-1" />
      <species boundaryCondition="false" compartment="Cytosol" constant="false" hasOnlySubstanceUnits="false" id="M_CPD0154" name="Hexadecanoicacid" fbc:charge="-1" />
      <species boundaryCondition="false" compartment="Cytosol" constant="false" hasOnlySubstanceUnits="false" id="M_CPD0155" name="Acetylphosphate" fbc:charge="-2" />
      <species boundaryCondition="false" compartment="Cytosol" constant="false" hasOnlySubstanceUnits="false" id="M_CPD0156" name="Acyl-carrierprotein" fbc:charge="-1" />
      <species boundaryCondition="false" compartment="Cytosol" constant="false" hasOnlySubstanceUnits="false" id="M_CPD0157" name="D-Xylulose5-phosphate" fbc:charge="-2" />
      <species boundaryCondition="false" compartment="Cytosol" constant="false" hasOnlySubstanceUnits="false" id="M_CPD0158" name="Succinatesemialdehyde" fbc:charge="-1" />
      <species boundaryCondition="false" compartment="Cytosol" constant="false" hasOnlySubstanceUnits="false" id="M_CPD0159" name="10-Formyltetrahydrofolate" fbc:charge="-2" />
      <species boundaryCondition="false" compartment="Cytosol" constant="false" hasOnlySubstanceUnits="false" id="M_CPD0160" name="Dimethylallyldiphosphate" fbc:charge="-3" />
      <species boundaryCondition="false" compartment="Cytosol" constant="false" hasOnlySubstanceUnits="false" id="M_CPD0161" name="3-Phospho-D-glyceroylphosphate" fbc:charge="-4" />
      <species boundaryCondition="false" compartment="Cytosol" constant="false" hasOnlySubstanceUnits="false" id="M_CPD0162" name="Guanine" fbc:charge="0" />
      <species boundaryCondition="false" compartment="Cytosol" constant="false" hasOnlySubstanceUnits="false" id="M_CPD0164" name="Pyridoxal" fbc:charge="0" />
      <species boundaryCondition="false" compartment="Cytosol" constant="false" hasOnlySubstanceUnits="false" id="M_CPD0165" name="Chorismate" fbc:charge="-2" />
      <species boundaryCondition="false" compartment="Cytosol" constant="false" hasOnlySubstanceUnits="false" id="M_CPD0166" name="Nicotinate" fbc:charge="-1" />
      <species boundaryCondition="false" compartment="Cytosol" constant="false" hasOnlySubstanceUnits="false" id="M_CPD0167" name="Prephenate" fbc:charge="-2" />
      <species boundaryCondition="false" compartment="Cytosol" constant="false" hasOnlySubstanceUnits="false" id="M_CPD0168" name="Riboflavin" fbc:charge="0" />
      <species boundaryCondition="false" compartment="Cytosol" constant="false" hasOnlySubstanceUnits="false" id="M_CPD0169" name="(R)-Lactate" fbc:charge="-1" />
      <species boundaryCondition="false" compartment="Cytosol" constant="false" hasOnlySubstanceUnits="false" id="M_CPD0170" name="D-Gluconicacid" fbc:charge="-1" />
      <species boundaryCondition="false" compartment="Cytosol" constant="false" hasOnlySubstanceUnits="false" id="M_CPD0171" name="Hypoxanthine" fbc:charge="0" />
      <species boundaryCondition="false" compartment="Cytosol" constant="false" hasOnlySubstanceUnits="false" id="M_CPD0172" name="L-Homoserine" fbc:charge="0" />
      <species boundaryCondition="false" compartment="Cytosol" constant="false" hasOnlySubstanceUnits="false" id="M_CPD0173" name="dCTP" fbc:charge="-4" />
      <species boundaryCondition="false" compartment="Cytosol" constant="false" hasOnlySubstanceUnits="false" id="M_CPD0174" name="Glycolaldehyde" fbc:charge="0" />
      <species boundaryCondition="false" compartment="Cytosol" constant="false" hasOnlySubstanceUnits="false" id="M_CPD0176" name="CDP-diacylglycerol" fbc:charge="-2" />
      <species boundaryCondition="false" compartment="Cytosol" constant="false" hasOnlySubstanceUnits="false" id="M_CPD0177" name="D-Mannose6-phosphate" fbc:charge="-2" />
      <species boundaryCondition="false" compartment="Cytosol" constant="false" hasOnlySubstanceUnits="false" id="M_CPD0178" name="D-Erythrose4-phosphate" fbc:charge="-2" />
      <species boundaryCondition="false" compartment="Cytosol" constant="false" hasOnlySubstanceUnits="false" id="M_CPD0179" name="Hydrogensulfide" fbc:charge="0" />
      <species boundaryCondition="false" compartment="Cytosol" constant="false" hasOnlySubstanceUnits="false" id="M_CPD0180" name="dGTP" fbc:charge="-4" />
      <species boundaryCondition="false" compartment="Cytosol" constant="false" hasOnlySubstanceUnits="false" id="M_CPD0181" name="HCO3-" fbc:charge="-1" />
      <species boundaryCondition="false" compartment="Cytosol" constant="false" hasOnlySubstanceUnits="false" id="M_CPD0182" name="Inosine" fbc:charge="0" />
      <species boundaryCondition="false" compartment="Cytosol" constant="false" hasOnlySubstanceUnits="false" id="M_CPD0183" name="Orotate" fbc:charge="-1" />
      <species boundaryCondition="false" compartment="Cytosol" constant="false" hasOnlySubstanceUnits="false" id="M_CPD0184" name="Uridine" fbc:charge="0" />
      <species boundaryCondition="false" compartment="Cytosol" constant="false" hasOnlySubstanceUnits="false" id="M_CPD0186" name="Magnesium" fbc:charge="2" />
      <species boundaryCondition="false" compartment="Cytosol" constant="false" hasOnlySubstanceUnits="false" id="M_CPD0187" name="D-Ribulose" fbc:charge="0" />
      <species boundaryCondition="false" compartment="Cytosol" constant="false" hasOnlySubstanceUnits="false" id="M_CPD0188" name="D-Xylulose" fbc:charge="0" />
      <species boundaryCondition="false" compartment="Cytosol" constant="false" hasOnlySubstanceUnits="false" id="M_CPD0189" name="Isocitrate" fbc:charge="-3" />
      <species boundaryCondition="false" compartment="Cytosol" constant="false" hasOnlySubstanceUnits="false" id="M_CPD0190" name="GDP-L-fucose" fbc:charge="-2" />
      <species boundaryCondition="false" compartment="Cytosol" constant="false" hasOnlySubstanceUnits="false" id="M_CPD0191" name="L-Citrulline" fbc:charge="0" />
      <species boundaryCondition="false" compartment="Cytosol" constant="false" hasOnlySubstanceUnits="false" id="M_CPD0193" name="Deoxyguanosine" fbc:charge="0" />
      <species boundaryCondition="false" compartment="Cytosol" constant="false" hasOnlySubstanceUnits="false" id="M_CPD0194" name="Acetoacetyl-CoA" fbc:charge="-4" />
      <species boundaryCondition="false" compartment="Cytosol" constant="false" hasOnlySubstanceUnits="false" id="M_CPD0195" name="(S)-Dihydroorotate" fbc:charge="-1" />
      <species boundaryCondition="false" compartment="Cytosol" constant="false" hasOnlySubstanceUnits="false" id="M_CPD0196" name="Geranyldiphosphate" fbc:charge="-3" />
      <species boundaryCondition="false" compartment="Cytosol" constant="false" hasOnlySubstanceUnits="false" id="M_CPD0197" name="Thioredoxin" fbc:charge="0" />
      <species boundaryCondition="false" compartment="Cytosol" constant="false" hasOnlySubstanceUnits="false" id="M_CPD0198" name="Thioredoxindisulfide" fbc:charge="0" />
      <species boundaryCondition="false" compartment="Cytosol" constant="false" hasOnlySubstanceUnits="false" id="M_CPD0199" name="Phosphatidylglycerol" fbc:charge="-1" />
      <species boundaryCondition="false" compartment="Cytosol" constant="false" hasOnlySubstanceUnits="false" id="M_CPD0200" name="6-Phospho-D-gluconate" fbc:charge="-3" />
      <species boundaryCondition="false" compartment="Cytosol" constant="false" hasOnlySubstanceUnits="false" id="M_CPD0201" name="ITP" fbc:charge="-4" />
      <species boundaryCondition="false" compartment="Cytosol" constant="false" hasOnlySubstanceUnits="false" id="M_CPD0203" name="Phosphatidylethanolamine" fbc:charge="0" />
      <species boundaryCondition="false" compartment="Cytosol" constant="false" hasOnlySubstanceUnits="false" id="M_CPD0204" name="D-Glucosamine6-phosphate" fbc:charge="-1" />
      <species boundaryCondition="false" compartment="Cytosol" constant="false" hasOnlySubstanceUnits="false" id="M_CPD0205" name="Geranylgeranyldiphosphate" fbc:charge="-2" />
      <species boundaryCondition="false" compartment="Cytosol" constant="false" hasOnlySubstanceUnits="false" id="M_CPD0206" name="D-Fructose1,6-bisphosphate" fbc:charge="-4" />
      <species boundaryCondition="false" compartment="Cytosol" constant="false" hasOnlySubstanceUnits="false" id="M_CPD0207" name="(S)-3-Hydroxy-3-methylglutaryl-CoA" fbc:charge="-4" />
      <species boundaryCondition="false" compartment="Cytosol" constant="false" hasOnlySubstanceUnits="false" id="M_CPD0208" name="N-Acetyl-D-glucosamine6-phosphate" fbc:charge="-2" />
      <species boundaryCondition="false" compartment="Cytosol" constant="false" hasOnlySubstanceUnits="false" id="M_CPD0209" name="dTDP" fbc:charge="-3" />
      <species boundaryCondition="false" compartment="Cytosol" constant="false" hasOnlySubstanceUnits="false" id="M_CPD0210" name="dTMP" fbc:charge="-2" />
      <species boundaryCondition="false" compartment="Cytosol" constant="false" hasOnlySubstanceUnits="false" id="M_CPD0211" name="dUMP" fbc:charge="-2" />
      <species boundaryCondition="false" compartment="Cytosol" constant="false" hasOnlySubstanceUnits="false" id="M_CPD0213" name="Cytosine" fbc:charge="0" />
      <species boundaryCondition="false" compartment="Cytosol" constant="false" hasOnlySubstanceUnits="false" id="M_CPD0214" name="Xanthine" fbc:charge="0" />
      <species boundaryCondition="false" compartment="Cytosol" constant="false" hasOnlySubstanceUnits="false" id="M_CPD0215" name="Ubiquinol" fbc:charge="0" />
      <species boundaryCondition="false" compartment="Cytosol" constant="false" hasOnlySubstanceUnits="false" id="M_CPD0217" name="Ubiquinone" fbc:charge="0" />
      <species boundaryCondition="false" compartment="Cytosol" constant="false" hasOnlySubstanceUnits="false" id="M_CPD0218" name="IDP" fbc:charge="-3" />
      <species boundaryCondition="false" compartment="Cytosol" constant="false" hasOnlySubstanceUnits="false" id="M_CPD0219" name="L-Isoleucine" fbc:charge="0" />
      <species boundaryCondition="false" compartment="Cytosol" constant="false" hasOnlySubstanceUnits="false" id="M_CPD0220" name="Methanethiol" fbc:charge="0" />
      <species boundaryCondition="false" compartment="Cytosol" constant="false" hasOnlySubstanceUnits="false" id="M_CPD0221" name="Dihydrofolate" fbc:charge="-2" />
      <species boundaryCondition="false" compartment="Cytosol" constant="false" hasOnlySubstanceUnits="false" id="M_CPD0222" name="Phosphatidate" fbc:charge="-2" />
      <species boundaryCondition="false" compartment="Cytosol" constant="false" hasOnlySubstanceUnits="false" id="M_CPD0223" name="(S)-Lactaldehyde" fbc:charge="0" />
      <species boundaryCondition="false" compartment="Cytosol" constant="false" hasOnlySubstanceUnits="false" id="M_CPD0224" name="5,6-Dihydrouracil" fbc:charge="0" />
      <species boundaryCondition="false" compartment="Cytosol" constant="false" hasOnlySubstanceUnits="false" id="M_CPD0225" name="5-Aminolevulinate" fbc:charge="0" />
      <species boundaryCondition="false" compartment="Cytosol" constant="false" hasOnlySubstanceUnits="false" id="M_CPD0227" name="N-Acetylornithine" fbc:charge="0" />
      <species boundaryCondition="false" compartment="Cytosol" constant="false" hasOnlySubstanceUnits="false" id="M_CPD0228" name="N-Carbamoyl-L-aspartate" fbc:charge="-2" />
      <species boundaryCondition="false" compartment="Cytosol" constant="false" hasOnlySubstanceUnits="false" id="M_CPD0229" name="N-Formimino-L-glutamate" fbc:charge="-1" />
      <species boundaryCondition="false" compartment="Cytosol" constant="false" hasOnlySubstanceUnits="false" id="M_CPD0230" name="5-Methyltetrahydrofolate" fbc:charge="-1" />
      <species boundaryCondition="false" compartment="Cytosol" constant="false" hasOnlySubstanceUnits="false" id="M_CPD0231" name="L-Aspartate4-semialdehyde" fbc:charge="0" />
      <species boundaryCondition="false" compartment="Cytosol" constant="false" hasOnlySubstanceUnits="false" id="M_CPD0232" name="5,10-Methenyltetrahydrofolate" fbc:charge="-1" />
      <species boundaryCondition="false" compartment="Cytosol" constant="false" hasOnlySubstanceUnits="false" id="M_CPD0233" name="trans,trans-Farnesyldiphosphate" fbc:charge="-3" />
      <species boundaryCondition="false" compartment="Cytosol" constant="false" hasOnlySubstanceUnits="false" id="M_CPD0235" name="NicotinamideD-ribonucleotide" fbc:charge="-1" />
      <species boundaryCondition="false" compartment="Cytosol" constant="false" hasOnlySubstanceUnits="false" id="M_CPD0236" name="dTTP" fbc:charge="-4" />
      <species boundaryCondition="false" compartment="Cytosol" constant="false" hasOnlySubstanceUnits="false" id="M_CPD0237" name="Deoxyuridine" fbc:charge="0" />
      <species boundaryCondition="false" compartment="Cytosol" constant="false" hasOnlySubstanceUnits="false" id="M_CPD0238" name="Indole" fbc:charge="0" />
      <species boundaryCondition="false" compartment="Cytosol" constant="false" hasOnlySubstanceUnits="false" id="M_CPD0239" name="Ribitol" fbc:charge="0" />
      <species boundaryCondition="false" compartment="Cytosol" constant="false" hasOnlySubstanceUnits="false" id="M_CPD0240" name="Cytidine" fbc:charge="0" />
      <species boundaryCondition="false" compartment="Cytosol" constant="false" hasOnlySubstanceUnits="false" id="M_CPD0241" name="Formamide" fbc:charge="0" />
      <species boundaryCondition="false" compartment="Cytosol" constant="false" hasOnlySubstanceUnits="false" id="M_CPD0242" name="Shikimate" fbc:charge="-1" />
      <species boundaryCondition="false" compartment="Cytosol" constant="false" hasOnlySubstanceUnits="false" id="M_CPD0243" name="ADP-glucose" fbc:charge="-2" />
      <species boundaryCondition="false" compartment="Cytosol" constant="false" hasOnlySubstanceUnits="false" id="M_CPD0245" name="D-Mannonate" fbc:charge="-1" />
      <species boundaryCondition="false" compartment="Cytosol" constant="false" hasOnlySubstanceUnits="false" id="M_CPD0246" name="(R)-Pantoate" fbc:charge="-1" />
      <species boundaryCondition="false" compartment="Cytosol" constant="false" hasOnlySubstanceUnits="false" id="M_CPD0247" name="Triphosphate" fbc:charge="-4" />
      <species boundaryCondition="false" compartment="Cytosol" constant="false" hasOnlySubstanceUnits="false" id="M_CPD0248" name="Methylglyoxal" fbc:charge="0" />
      <species boundaryCondition="false" compartment="Cytosol" constant="false" hasOnlySubstanceUnits="false" id="M_CPD0249" name="meso-Tartaricacid" fbc:charge="-2" />
      <species boundaryCondition="false" compartment="Cytosol" constant="false" hasOnlySubstanceUnits="false" id="M_CPD0250" name="4-Aminobenzoate" fbc:charge="-1" />
      <species boundaryCondition="false" compartment="Cytosol" constant="false" hasOnlySubstanceUnits="false" id="M_CPD0251" name="Betainealdehyde" fbc:charge="1" />
      <species boundaryCondition="false" compartment="Cytosol" constant="false" hasOnlySubstanceUnits="false" id="M_CPD0254" name="Cholinephosphate" fbc:charge="0" />
      <species boundaryCondition="false" compartment="Cytosol" constant="false" hasOnlySubstanceUnits="false" id="M_CPD0255" name="(-)-Ureidoglycolate" fbc:charge="-1" />
      <species boundaryCondition="false" compartment="Cytosol" constant="false" hasOnlySubstanceUnits="false" id="M_CPD0256" name="Deoxyinosine" fbc:charge="0" />
      <species boundaryCondition="false" compartment="Cytosol" constant="false" hasOnlySubstanceUnits="false" id="M_CPD0258" name="alpha-D-Ribose1-phosphate" fbc:charge="-2" />
      <species boundaryCondition="false" compartment="Cytosol" constant="false" hasOnlySubstanceUnits="false" id="M_CPD0259" name="N-Acetyl-L-glutamate" fbc:charge="-2" />
      <species boundaryCondition="false" compartment="Cytosol" constant="false" hasOnlySubstanceUnits="false" id="M_CPD0260" name="2-Phospho-D-glycerate" fbc:charge="-3" />
      <species boundaryCondition="false" compartment="Cytosol" constant="false" hasOnlySubstanceUnits="false" id="M_CPD0261" name="D-Mannose1-phosphate" fbc:charge="-2" />
      <species boundaryCondition="false" compartment="Cytosol" constant="false" hasOnlySubstanceUnits="false" id="M_CPD0263" name="1,2-Diacyl-sn-glycerol" fbc:charge="0" />
      <species boundaryCondition="false" compartment="Cytosol" constant="false" hasOnlySubstanceUnits="false" id="M_CPD0264" name="Pyridoxaminephosphate" fbc:charge="-1" />
      <species boundaryCondition="false" compartment="Cytosol" constant="false" hasOnlySubstanceUnits="false" id="M_CPD0265" name="Xanthosine5'-phosphate" fbc:charge="-2" />
      <species boundaryCondition="false" compartment="Cytosol" constant="false" hasOnlySubstanceUnits="false" id="M_CPD0267" name="LL-2,6-Diaminoheptanedioate" fbc:charge="0" />
      <species boundaryCondition="false" compartment="Cytosol" constant="false" hasOnlySubstanceUnits="false" id="M_CPD0268" name="Sedoheptulose1,7-bisphosphate" fbc:charge="-4" />
      <species boundaryCondition="false" compartment="Cytosol" constant="false" hasOnlySubstanceUnits="false" id="M_CPD0269" name="gamma-L-Glutamyl-L-cysteine" fbc:charge="-1" />
      <species boundaryCondition="false" compartment="Cytosol" constant="false" hasOnlySubstanceUnits="false" id="M_CPD0271" name="(S)-3-Methyl-2-oxopentanoicacid" fbc:charge="-1" />
      <species boundaryCondition="false" compartment="Cytosol" constant="false" hasOnlySubstanceUnits="false" id="M_CPD0272" name="2-Deoxy-D-ribose1-phosphate" fbc:charge="-2" />
      <species boundaryCondition="false" compartment="Cytosol" constant="false" hasOnlySubstanceUnits="false" id="M_CPD0273" name="2-Deoxy-D-ribose5-phosphate" fbc:charge="-2" />
      <species boundaryCondition="false" compartment="Cytosol" constant="false" hasOnlySubstanceUnits="false" id="M_CPD0275" name="meso-2,6-Diaminoheptanedioate" fbc:charge="0" />
      <species boundaryCondition="false" compartment="Cytosol" constant="false" hasOnlySubstanceUnits="false" id="M_CPD0276" name="1-Acyl-sn-glycerol3-phosphate" fbc:charge="-2" />
      <species boundaryCondition="false" compartment="Cytosol" constant="false" hasOnlySubstanceUnits="false" id="M_CPD0277" name="(2S)-Methylmalonyl-CoA" fbc:charge="-5" />
      <species boundaryCondition="false" compartment="Cytosol" constant="false" hasOnlySubstanceUnits="false" id="M_CPD0278" name="4-Hydroxy-2-oxoglutarate" fbc:charge="-2" />
      <species boundaryCondition="false" compartment="Cytosol" constant="false" hasOnlySubstanceUnits="false" id="M_CPD0279" name="dTDP-4-dehydro-6-deoxy-L-mannose" fbc:charge="-2" />
      <species boundaryCondition="false" compartment="Cytosol" constant="false" hasOnlySubstanceUnits="false" id="M_CPD0280" name="alpha,alpha'-Trehalose6-phosphate" fbc:charge="-2" />
      <species boundaryCondition="false" compartment="Cytosol" constant="false" hasOnlySubstanceUnits="false" id="M_CPD0282" name="UDP-N-acetylmuramoyl-L-alanyl-D-glutamate" fbc:charge="-4" />
      <species boundaryCondition="false" compartment="Cytosol" constant="false" hasOnlySubstanceUnits="false" id="M_CPD0284" name="Amylose" fbc:charge="0" />
      <species boundaryCondition="false" compartment="Cytosol" constant="false" hasOnlySubstanceUnits="false" id="M_CPD0285" name="Betaine" fbc:charge="0" />
      <species boundaryCondition="false" compartment="Cytosol" constant="false" hasOnlySubstanceUnits="false" id="M_CPD0288" name="D-Proline" fbc:charge="0" />
      <species boundaryCondition="false" compartment="Cytosol" constant="false" hasOnlySubstanceUnits="false" id="M_CPD0289" name="Urocanate" fbc:charge="-1" />
      <species boundaryCondition="false" compartment="Cytosol" constant="false" hasOnlySubstanceUnits="false" id="M_CPD0290" name="tRNA(Tyr)" fbc:charge="0" />
      <species boundaryCondition="false" compartment="Cytosol" constant="false" hasOnlySubstanceUnits="false" id="M_CPD0291" name="D-Sorbitol" fbc:charge="0" />
      <species boundaryCondition="false" compartment="Cytosol" constant="false" hasOnlySubstanceUnits="false" id="M_CPD0292" name="4-Coumarate" fbc:charge="-1" />
      <species boundaryCondition="false" compartment="Cytosol" constant="false" hasOnlySubstanceUnits="false" id="M_CPD0293" name="D-Altronate" fbc:charge="-1" />
      <species boundaryCondition="false" compartment="Cytosol" constant="false" hasOnlySubstanceUnits="false" id="M_CPD0294" name="Deoxyribose" fbc:charge="0" />
      <species boundaryCondition="false" compartment="Cytosol" constant="false" hasOnlySubstanceUnits="false" id="M_CPD0295" name="L-Arogenate" fbc:charge="-1" />
      <species boundaryCondition="false" compartment="Cytosol" constant="false" hasOnlySubstanceUnits="false" id="M_CPD0296" name="Pantetheine" fbc:charge="0" />
      <species boundaryCondition="false" compartment="Cytosol" constant="false" hasOnlySubstanceUnits="false" id="M_CPD0297" name="dTDP-glucose" fbc:charge="-2" />
      <species boundaryCondition="false" compartment="Cytosol" constant="false" hasOnlySubstanceUnits="false" id="M_CPD0299" name="Cobinamide" fbc:charge="0" />
      <species boundaryCondition="false" compartment="Cytosol" constant="false" hasOnlySubstanceUnits="false" id="M_CPD0300" name="Deamino-NAD" fbc:charge="-2" />
      <species boundaryCondition="false" compartment="Cytosol" constant="false" hasOnlySubstanceUnits="false" id="M_CPD0301" name="L-Histidinol" fbc:charge="1" />
      <species boundaryCondition="false" compartment="Cytosol" constant="false" hasOnlySubstanceUnits="false" id="M_CPD0302" name="Pantothenate" fbc:charge="-1" />
      <species boundaryCondition="false" compartment="Cytosol" constant="false" hasOnlySubstanceUnits="false" id="M_CPD0303" name="Dephospho-CoA" fbc:charge="-2" />
      <species boundaryCondition="false" compartment="Cytosol" constant="false" hasOnlySubstanceUnits="false" id="M_CPD0304" name="L-Alanyl-tRNA" fbc:charge="1" />
      <species boundaryCondition="false" compartment="Cytosol" constant="false" hasOnlySubstanceUnits="false" id="M_CPD0306" name="(R,R)-Tartaricacid" fbc:charge="-2" />
      <species boundaryCondition="false" compartment="Cytosol" constant="false" hasOnlySubstanceUnits="false" id="M_CPD0307" name="2-Acetolactate" fbc:charge="-1" />
      <species boundaryCondition="false" compartment="Cytosol" constant="false" hasOnlySubstanceUnits="false" id="M_CPD0308" name="D-Fructuronate" fbc:charge="-1" />
      <species boundaryCondition="false" compartment="Cytosol" constant="false" hasOnlySubstanceUnits="false" id="M_CPD0309" name="Dihydropteroate" fbc:charge="-1" />
      <species boundaryCondition="false" compartment="Cytosol" constant="false" hasOnlySubstanceUnits="false" id="M_CPD0310" name="Porphobilinogen" fbc:charge="-1" />
      <species boundaryCondition="false" compartment="Cytosol" constant="false" hasOnlySubstanceUnits="false" id="M_CPD0311" name="3-Dehydroquinate" fbc:charge="-1" />
      <species boundaryCondition="false" compartment="Cytosol" constant="false" hasOnlySubstanceUnits="false" id="M_CPD0312" name="2-Dehydropantoate" fbc:charge="-1" />
      <species boundaryCondition="false" compartment="Cytosol" constant="false" hasOnlySubstanceUnits="false" id="M_CPD0313" name="O-Acetyl-L-serine" fbc:charge="0" />
      <species boundaryCondition="false" compartment="Cytosol" constant="false" hasOnlySubstanceUnits="false" id="M_CPD0314" name="2-Phosphoglycolate" fbc:charge="-3" />
      <species boundaryCondition="false" compartment="Cytosol" constant="false" hasOnlySubstanceUnits="false" id="M_CPD0315" name="D-Alanyl-D-alanine" fbc:charge="0" />
      <species boundaryCondition="false" compartment="Cytosol" constant="false" hasOnlySubstanceUnits="false" id="M_CPD0316" name="O-Phospho-L-serine" fbc:charge="-2" />
      <species boundaryCondition="false" compartment="Cytosol" constant="false" hasOnlySubstanceUnits="false" id="M_CPD0318" name="Hydroxymethylbilane" fbc:charge="-8" />
      <species boundaryCondition="false" compartment="Cytosol" constant="false" hasOnlySubstanceUnits="false" id="M_CPD0319" name="S-Formylglutathione" fbc:charge="-1" />
      <species boundaryCondition="false" compartment="Cytosol" constant="false" hasOnlySubstanceUnits="false" id="M_CPD0321" name="N-Formyl-L-glutamate" fbc:charge="-2" />
      <species boundaryCondition="false" compartment="Cytosol" constant="false" hasOnlySubstanceUnits="false" id="M_CPD0322" name="UDP-N-acetylmuramate" fbc:charge="-3" />
      <species boundaryCondition="false" compartment="Cytosol" constant="false" hasOnlySubstanceUnits="false" id="M_CPD0323" name="UroporphyrinogenIII" fbc:charge="-8" />
      <species boundaryCondition="false" compartment="Cytosol" constant="false" hasOnlySubstanceUnits="false" id="M_CPD0324" name="O-Acetyl-L-homoserine" fbc:charge="0" />
      <species boundaryCondition="false" compartment="Cytosol" constant="false" hasOnlySubstanceUnits="false" id="M_CPD0325" name="ProtoporphyrinogenIX" fbc:charge="-2" />
      <species boundaryCondition="false" compartment="Cytosol" constant="false" hasOnlySubstanceUnits="false" id="M_CPD0326" name="Thiaminmonophosphate" fbc:charge="-1" />
      <species boundaryCondition="false" compartment="Cytosol" constant="false" hasOnlySubstanceUnits="false" id="M_CPD0327" name="alpha,alpha-Trehalose" fbc:charge="0" />
      <species boundaryCondition="false" compartment="Cytosol" constant="false" hasOnlySubstanceUnits="false" id="M_CPD0330" name="D-Fructose1-phosphate" fbc:charge="-2" />
      <species boundaryCondition="false" compartment="Cytosol" constant="false" hasOnlySubstanceUnits="false" id="M_CPD0332" name="L-Histidinolphosphate" fbc:charge="-1" />
      <species boundaryCondition="false" compartment="Cytosol" constant="false" hasOnlySubstanceUnits="false" id="M_CPD0333" name="O-Phospho-L-homoserine" fbc:charge="-2" />
      <species boundaryCondition="false" compartment="Cytosol" constant="false" hasOnlySubstanceUnits="false" id="M_CPD0334" name="Orotidine5'-phosphate" fbc:charge="-3" />
      <species boundaryCondition="false" compartment="Cytosol" constant="false" hasOnlySubstanceUnits="false" id="M_CPD0335" name="D-Arabinose5-phosphate" fbc:charge="-2" />
      <species boundaryCondition="false" compartment="Cytosol" constant="false" hasOnlySubstanceUnits="false" id="M_CPD0336" name="O-Succinyl-L-homoserine" fbc:charge="-1" />
      <species boundaryCondition="false" compartment="Cytosol" constant="false" hasOnlySubstanceUnits="false" id="M_CPD0337" name="Pantetheine4'-phosphate" fbc:charge="-2" />
      <species boundaryCondition="false" compartment="Cytosol" constant="false" hasOnlySubstanceUnits="false" id="M_CPD0338" name="(3S)-3,6-Diaminohexanoate" fbc:charge="1" />
      <species boundaryCondition="false" compartment="Cytosol" constant="false" hasOnlySubstanceUnits="false" id="M_CPD0339" name="(S)-3-Hydroxybutanoyl-CoA" fbc:charge="-4" />
      <species boundaryCondition="false" compartment="Cytosol" constant="false" hasOnlySubstanceUnits="false" id="M_CPD0340" name="L-Glutamate5-semialdehyde" fbc:charge="0" />
      <species boundaryCondition="false" compartment="Cytosol" constant="false" hasOnlySubstanceUnits="false" id="M_CPD0342" name="3-(4-Hydroxyphenyl)pyruvate" fbc:charge="-1" />
      <species boundaryCondition="false" compartment="Cytosol" constant="false" hasOnlySubstanceUnits="false" id="M_CPD0343" name="D-Ribulose1,5-bisphosphate" fbc:charge="-4" />
      <species boundaryCondition="false" compartment="Cytosol" constant="false" hasOnlySubstanceUnits="false" id="M_CPD0344" name="NicotinateD-ribonucleotide" fbc:charge="-2" />
      <species boundaryCondition="false" compartment="Cytosol" constant="false" hasOnlySubstanceUnits="false" id="M_CPD0345" name="3-Deoxy-D-manno-octulosonate" fbc:charge="-1" />
      <species boundaryCondition="false" compartment="Cytosol" constant="false" hasOnlySubstanceUnits="false" id="M_CPD0348" name="Malonyl-[acyl-carrierprotein]" fbc:charge="-1" />
      <species boundaryCondition="false" compartment="Cytosol" constant="false" hasOnlySubstanceUnits="false" id="M_CPD0349" name="UDP-N-acetylmuramoyl-L-alanine" fbc:charge="-3" />
      <species boundaryCondition="false" compartment="Cytosol" constant="false" hasOnlySubstanceUnits="false" id="M_CPD0351" name="GDP-4-dehydro-6-deoxy-D-mannose" fbc:charge="-2" />
      <species boundaryCondition="false" compartment="Cytosol" constant="false" hasOnlySubstanceUnits="false" id="M_CPD0352" name="D-Glucono-1,5-lactone6-phosphate" fbc:charge="-2" />
      <species boundaryCondition="false" compartment="Cytosol" constant="false" hasOnlySubstanceUnits="false" id="M_CPD0354" name="Phosphatidyl-N-methylethanolamine" fbc:charge="0" />
      <species boundaryCondition="false" compartment="Cytosol" constant="false" hasOnlySubstanceUnits="false" id="M_CPD0355" name="N-Acetyl-L-glutamate5-semialdehyde" fbc:charge="-1" />
      <species boundaryCondition="false" compartment="Cytosol" constant="false" hasOnlySubstanceUnits="false" id="M_CPD0357" name="3-(Imidazol-4-yl)-2-oxopropylphosphate" fbc:charge="-2" />
      <species boundaryCondition="false" compartment="Cytosol" constant="false" hasOnlySubstanceUnits="false" id="M_CPD0358" name="5-Amino-6-(5'-phosphoribosylamino)uracil" fbc:charge="-2" />
      <species boundaryCondition="false" compartment="Cytosol" constant="false" hasOnlySubstanceUnits="false" id="M_CPD0359" name="5-O-(1-Carboxyvinyl)-3-phosphoshikimate" fbc:charge="-4" />
      <species boundaryCondition="false" compartment="Cytosol" constant="false" hasOnlySubstanceUnits="false" id="M_CPD0362" name="4-Amino-5-hydroxymethyl-2-methylpyrimidine" fbc:charge="0" />
      <species boundaryCondition="false" compartment="Cytosol" constant="false" hasOnlySubstanceUnits="false" id="M_CPD0364" name="2-Amino-4-hydroxy-6-hydroxymethyl-7,8-dihydropteridine" fbc:charge="0" />
      <species boundaryCondition="false" compartment="Cytosol" constant="false" hasOnlySubstanceUnits="false" id="M_CPD0365" name="1-(2-Carboxyphenylamino)-1-deoxy-D-ribulose5-phosphate" fbc:charge="-3" />
      <species boundaryCondition="false" compartment="Cytosol" constant="false" hasOnlySubstanceUnits="false" id="M_CPD0366" name="2,5-Diamino-6-(5'-phosphoribosylamino)-4-pyrimidineone" fbc:charge="-1" />
      <species boundaryCondition="false" compartment="Cytosol" constant="false" hasOnlySubstanceUnits="false" id="M_CPD0368" name="FADH2" fbc:charge="-2" />
      <species boundaryCondition="false" compartment="Cytosol" constant="false" hasOnlySubstanceUnits="false" id="M_CPD0369" name="Potassium" fbc:charge="1" />
      <species boundaryCondition="false" compartment="Cytosol" constant="false" hasOnlySubstanceUnits="false" id="M_CPD0370" name="Cys-Gly" fbc:charge="0" />
      <species boundaryCondition="false" compartment="Cytosol" constant="false" hasOnlySubstanceUnits="false" id="M_CPD0371" name="Selenide" fbc:charge="-1" />
      <species boundaryCondition="false" compartment="Cytosol" constant="false" hasOnlySubstanceUnits="false" id="M_CPD0372" name="Hippurate" fbc:charge="-1" />
      <species boundaryCondition="false" compartment="Cytosol" constant="false" hasOnlySubstanceUnits="false" id="M_CPD0373" name="tRNA(Ala)" fbc:charge="0" />
      <species boundaryCondition="false" compartment="Cytosol" constant="false" hasOnlySubstanceUnits="false" id="M_CPD0374" name="tRNA(Arg)" fbc:charge="0" />
      <species boundaryCondition="false" compartment="Cytosol" constant="false" hasOnlySubstanceUnits="false" id="M_CPD0375" name="tRNA(Asp)" fbc:charge="0" />
      <species boundaryCondition="false" compartment="Cytosol" constant="false" hasOnlySubstanceUnits="false" id="M_CPD0376" name="tRNA(Cys)" fbc:charge="0" />
      <species boundaryCondition="false" compartment="Cytosol" constant="false" hasOnlySubstanceUnits="false" id="M_CPD0377" name="tRNA(Glu)" fbc:charge="0" />
      <species boundaryCondition="false" compartment="Cytosol" constant="false" hasOnlySubstanceUnits="false" id="M_CPD0378" name="tRNA(Gly)" fbc:charge="0" />
      <species boundaryCondition="false" compartment="Cytosol" constant="false" hasOnlySubstanceUnits="false" id="M_CPD0379" name="tRNA(His)" fbc:charge="0" />
      <species boundaryCondition="false" compartment="Cytosol" constant="false" hasOnlySubstanceUnits="false" id="M_CPD0380" name="tRNA(Ile)" fbc:charge="0" />
      <species boundaryCondition="false" compartment="Cytosol" constant="false" hasOnlySubstanceUnits="false" id="M_CPD0381" name="tRNA(Leu)" fbc:charge="0" />
      <species boundaryCondition="false" compartment="Cytosol" constant="false" hasOnlySubstanceUnits="false" id="M_CPD0382" name="tRNA(Lys)" fbc:charge="0" />
      <species boundaryCondition="false" compartment="Cytosol" constant="false" hasOnlySubstanceUnits="false" id="M_CPD0383" name="tRNA(Met)" fbc:charge="0" />
      <species boundaryCondition="false" compartment="Cytosol" constant="false" hasOnlySubstanceUnits="false" id="M_CPD0384" name="tRNA(Phe)" fbc:charge="0" />
      <species boundaryCondition="false" compartment="Cytosol" constant="false" hasOnlySubstanceUnits="false" id="M_CPD0385" name="tRNA(Pro)" fbc:charge="0" />
      <species boundaryCondition="false" compartment="Cytosol" constant="false" hasOnlySubstanceUnits="false" id="M_CPD0386" name="tRNA(Ser)" fbc:charge="0" />
      <species boundaryCondition="false" compartment="Cytosol" constant="false" hasOnlySubstanceUnits="false" id="M_CPD0387" name="tRNA(Thr)" fbc:charge="0" />
      <species boundaryCondition="false" compartment="Cytosol" constant="false" hasOnlySubstanceUnits="false" id="M_CPD0388" name="tRNA(Trp)" fbc:charge="0" />
      <species boundaryCondition="false" compartment="Cytosol" constant="false" hasOnlySubstanceUnits="false" id="M_CPD0389" name="tRNA(Val)" fbc:charge="0" />
      <species boundaryCondition="false" compartment="Cytosol" constant="false" hasOnlySubstanceUnits="false" id="M_CPD0390" name="Chitobiose" fbc:charge="0" />
      <species boundaryCondition="false" compartment="Cytosol" constant="false" hasOnlySubstanceUnits="false" id="M_CPD0391" name="Lipoylprotein" fbc:charge="0" />
      <species boundaryCondition="false" compartment="Cytosol" constant="false" hasOnlySubstanceUnits="false" id="M_CPD0392" name="Dethiobiotin" fbc:charge="-1" />
      <species boundaryCondition="false" compartment="Cytosol" constant="false" hasOnlySubstanceUnits="false" id="M_CPD0393" name="L-Lysyl-tRNA" fbc:charge="2" />
      <species boundaryCondition="false" compartment="Cytosol" constant="false" hasOnlySubstanceUnits="false" id="M_CPD0396" name="L-Leucyl-tRNA" fbc:charge="1" />
      <species boundaryCondition="false" compartment="Cytosol" constant="false" hasOnlySubstanceUnits="false" id="M_CPD0397" name="3-Hydroxypropionyl-CoA" fbc:charge="-4" />
      <species boundaryCondition="false" compartment="Cytosol" constant="false" hasOnlySubstanceUnits="false" id="M_CPD0398" name="Chlorophyllidea" fbc:charge="-2" />
      <species boundaryCondition="false" compartment="Cytosol" constant="false" hasOnlySubstanceUnits="false" id="M_CPD0400" name="L-Arginyl-tRNA(Arg)" fbc:charge="2" />
      <species boundaryCondition="false" compartment="Cytosol" constant="false" hasOnlySubstanceUnits="false" id="M_CPD0401" name="Protoporphyrin" fbc:charge="-2" />
      <species boundaryCondition="false" compartment="Cytosol" constant="false" hasOnlySubstanceUnits="false" id="M_CPD0403" name="UDP-L-iduronate" fbc:charge="-3" />
      <species boundaryCondition="false" compartment="Cytosol" constant="false" hasOnlySubstanceUnits="false" id="M_CPD0404" name="Glycyl-tRNA(Gly)" fbc:charge="1" />
      <species boundaryCondition="false" compartment="Cytosol" constant="false" hasOnlySubstanceUnits="false" id="M_CPD0405" name="L-Methionyl-tRNA" fbc:charge="1" />
      <species boundaryCondition="false" compartment="Cytosol" constant="false" hasOnlySubstanceUnits="false" id="M_CPD0406" name="Precorrin2" fbc:charge="-7" />
      <species boundaryCondition="false" compartment="Cytosol" constant="false" hasOnlySubstanceUnits="false" id="M_CPD0407" name="(2S)-2-Isopropylmalate" fbc:charge="-2" />
      <species boundaryCondition="false" compartment="Cytosol" constant="false" hasOnlySubstanceUnits="false" id="M_CPD0408" name="L-Seryl-tRNA(Ser)" fbc:charge="1" />
      <species boundaryCondition="false" compartment="Cytosol" constant="false" hasOnlySubstanceUnits="false" id="M_CPD0409" name="L-Valyl-tRNA(Val)" fbc:charge="1" />
      <species boundaryCondition="false" compartment="Cytosol" constant="false" hasOnlySubstanceUnits="false" id="M_CPD0411" name="3-Hydroxy-5-methylhex-4-enoyl-CoA" fbc:charge="-4" />
      <species boundaryCondition="false" compartment="Cytosol" constant="false" hasOnlySubstanceUnits="false" id="M_CPD0412" name="2-Isopropylmaleate" fbc:charge="-2" />
      <species boundaryCondition="false" compartment="Cytosol" constant="false" hasOnlySubstanceUnits="false" id="M_CPD0413" name="3-Dehydroshikimate" fbc:charge="-1" />
      <species boundaryCondition="false" compartment="Cytosol" constant="false" hasOnlySubstanceUnits="false" id="M_CPD0414" name="3-Ureidopropionate" fbc:charge="-1" />
      <species boundaryCondition="false" compartment="Cytosol" constant="false" hasOnlySubstanceUnits="false" id="M_CPD0415" name="L-Prolyl-tRNA(Pro)" fbc:charge="1" />
      <species boundaryCondition="false" compartment="Cytosol" constant="false" hasOnlySubstanceUnits="false" id="M_CPD0417" name="Phosphatidylserine" fbc:charge="-1" />
      <species boundaryCondition="false" compartment="Cytosol" constant="false" hasOnlySubstanceUnits="false" id="M_CPD0418" name="1-(5-Phospho-D-ribosyl)-ATP" fbc:charge="-6" />
      <species boundaryCondition="false" compartment="Cytosol" constant="false" hasOnlySubstanceUnits="false" id="M_CPD0419" name="Phosphoribosyl-AMP" fbc:charge="-4" />
      <species boundaryCondition="false" compartment="Cytosol" constant="false" hasOnlySubstanceUnits="false" id="M_CPD0420" name="(2S,3S)-3-Hydroxy-2-methylbutanoyl-CoA" fbc:charge="-3" />
      <species boundaryCondition="false" compartment="Cytosol" constant="false" hasOnlySubstanceUnits="false" id="M_CPD0421" name="L-Tyrosyl-tRNA(Tyr)" fbc:charge="1" />
      <species boundaryCondition="false" compartment="Cytosol" constant="false" hasOnlySubstanceUnits="false" id="M_CPD0424" name="(S)-3-Hydroxyisobutyryl-CoA" fbc:charge="-3" />
      <species boundaryCondition="false" compartment="Cytosol" constant="false" hasOnlySubstanceUnits="false" id="M_CPD0425" name="L-Aspartyl-tRNA(Asp)" fbc:charge="0" />
      <species boundaryCondition="false" compartment="Cytosol" constant="false" hasOnlySubstanceUnits="false" id="M_CPD0426" name="L-Glutamyl-tRNA(Glu)" fbc:charge="0" />
      <species boundaryCondition="false" compartment="Cytosol" constant="false" hasOnlySubstanceUnits="false" id="M_CPD0427" name="L-Histidyl-tRNA(His)" fbc:charge="1" />
      <species boundaryCondition="false" compartment="Cytosol" constant="false" hasOnlySubstanceUnits="false" id="M_CPD0428" name="L-Threonyl-tRNA(Thr)" fbc:charge="1" />
      <species boundaryCondition="false" compartment="Cytosol" constant="false" hasOnlySubstanceUnits="false" id="M_CPD0430" name="3-Methylcrotonyl-CoA" fbc:charge="-4" />
      <species boundaryCondition="false" compartment="Cytosol" constant="false" hasOnlySubstanceUnits="false" id="M_CPD0431" name="4-Phospho-L-aspartate" fbc:charge="-2" />
      <species boundaryCondition="false" compartment="Cytosol" constant="false" hasOnlySubstanceUnits="false" id="M_CPD0432" name="5-Phosphoribosylamine" fbc:charge="-1" />
      <species boundaryCondition="false" compartment="Cytosol" constant="false" hasOnlySubstanceUnits="false" id="M_CPD0433" name="Dimethylbenzimidazole" fbc:charge="0" />
      <species boundaryCondition="false" compartment="Cytosol" constant="false" hasOnlySubstanceUnits="false" id="M_CPD0434" name="L-Cysteinyl-tRNA(Cys)" fbc:charge="1" />
      <species boundaryCondition="false" compartment="Cytosol" constant="false" hasOnlySubstanceUnits="false" id="M_CPD0435" name="L-Isoleucyl-tRNA(Ile)" fbc:charge="1" />
      <species boundaryCondition="false" compartment="Cytosol" constant="false" hasOnlySubstanceUnits="false" id="M_CPD0436" name="Shikimate3-phosphate" fbc:charge="-3" />
      <species boundaryCondition="false" compartment="Cytosol" constant="false" hasOnlySubstanceUnits="false" id="M_CPD0437" name="3-Methylglutaconyl-CoA" fbc:charge="-4" />
      <species boundaryCondition="false" compartment="Cytosol" constant="false" hasOnlySubstanceUnits="false" id="M_CPD0438" name="3-Phosphonooxypyruvate" fbc:charge="-3" />
      <species boundaryCondition="false" compartment="Cytosol" constant="false" hasOnlySubstanceUnits="false" id="M_CPD0439" name="CoproporphyrinogenIII" fbc:charge="-4" />
      <species boundaryCondition="false" compartment="Cytosol" constant="false" hasOnlySubstanceUnits="false" id="M_CPD0440" name="L-Glutamyl5-phosphate" fbc:charge="-2" />
      <species boundaryCondition="false" compartment="Cytosol" constant="false" hasOnlySubstanceUnits="false" id="M_CPD0441" name="N-Formylmethionyl-tRNA" fbc:charge="0" />
      <species boundaryCondition="false" compartment="Cytosol" constant="false" hasOnlySubstanceUnits="false" id="M_CPD0442" name="dTDP-6-deoxy-L-mannose" fbc:charge="-2" />
      <species boundaryCondition="false" compartment="Cytosol" constant="false" hasOnlySubstanceUnits="false" id="M_CPD0443" name="L-2,3-Dihydrodipicolinate" fbc:charge="-2" />
      <species boundaryCondition="false" compartment="Cytosol" constant="false" hasOnlySubstanceUnits="false" id="M_CPD0444" name="Aminoimidazoleribotide" fbc:charge="-2" />
      <species boundaryCondition="false" compartment="Cytosol" constant="false" hasOnlySubstanceUnits="false" id="M_CPD0445" name="3-Hydroxyisovaleryl-CoA" fbc:charge="-4" />
      <species boundaryCondition="false" compartment="Cytosol" constant="false" hasOnlySubstanceUnits="false" id="M_CPD0446" name="L-Asparaginyl-tRNA(Asn)" fbc:charge="1" />
      <species boundaryCondition="false" compartment="Cytosol" constant="false" hasOnlySubstanceUnits="false" id="M_CPD0447" name="N-(L-Arginino)succinate" fbc:charge="-1" />
      <species boundaryCondition="false" compartment="Cytosol" constant="false" hasOnlySubstanceUnits="false" id="M_CPD0448" name="(S)-Hydroxyhexanoyl-CoA" fbc:charge="-4" />
      <species boundaryCondition="false" compartment="Cytosol" constant="false" hasOnlySubstanceUnits="false" id="M_CPD0449" name="Prephytoenediphosphate" fbc:charge="-2" />
      <species boundaryCondition="false" compartment="Cytosol" constant="false" hasOnlySubstanceUnits="false" id="M_CPD0450" name="(R)-S-Lactoylglutathione" fbc:charge="-1" />
      <species boundaryCondition="false" compartment="Cytosol" constant="false" hasOnlySubstanceUnits="false" id="M_CPD0451" name="2-Hydroxy-3-oxosuccinate" fbc:charge="-2" />
      <species boundaryCondition="false" compartment="Cytosol" constant="false" hasOnlySubstanceUnits="false" id="M_CPD0452" name="5-Formyltetrahydrofolate" fbc:charge="-2" />
      <species boundaryCondition="false" compartment="Cytosol" constant="false" hasOnlySubstanceUnits="false" id="M_CPD0453" name="Indoleglycerolphosphate" fbc:charge="-2" />
      <species boundaryCondition="false" compartment="Cytosol" constant="false" hasOnlySubstanceUnits="false" id="M_CPD0454" name="L-2-Amino-3-oxobutanoicacid" fbc:charge="0" />
      <species boundaryCondition="false" compartment="Cytosol" constant="false" hasOnlySubstanceUnits="false" id="M_CPD0455" name="L-Phenylalanyl-tRNA(Phe)" fbc:charge="1" />
      <species boundaryCondition="false" compartment="Cytosol" constant="false" hasOnlySubstanceUnits="false" id="M_CPD0456" name="L-Tryptophanyl-tRNA(Trp)" fbc:charge="1" />
      <species boundaryCondition="false" compartment="Cytosol" constant="false" hasOnlySubstanceUnits="false" id="M_CPD0457" name="Magnesiumprotoporphyrin" fbc:charge="-1" />
      <species boundaryCondition="false" compartment="Cytosol" constant="false" hasOnlySubstanceUnits="false" id="M_CPD0461" name="S-Aminomethyldihydrolipoylprotein" fbc:charge="0" />
      <species boundaryCondition="false" compartment="Cytosol" constant="false" hasOnlySubstanceUnits="false" id="M_CPD0462" name="4-Imidazolone-5-propanoate" fbc:charge="-1" />
      <species boundaryCondition="false" compartment="Cytosol" constant="false" hasOnlySubstanceUnits="false" id="M_CPD0463" name="Apo-[acyl-carrier-protein]" fbc:charge="0" />
      <species boundaryCondition="false" compartment="Cytosol" constant="false" hasOnlySubstanceUnits="false" id="M_CPD0464" name="(S)-4-Amino-5-oxopentanoate" fbc:charge="0" />
      <species boundaryCondition="false" compartment="Cytosol" constant="false" hasOnlySubstanceUnits="false" id="M_CPD0465" name="N6-(1,2-Dicarboxyethyl)-AMP" fbc:charge="-4" />
      <species boundaryCondition="false" compartment="Cytosol" constant="false" hasOnlySubstanceUnits="false" id="M_CPD0466" name="Dihydrolipoylprotein" fbc:charge="0" />
      <species boundaryCondition="false" compartment="Cytosol" constant="false" hasOnlySubstanceUnits="false" id="M_CPD0467" name="(S)-Hydroxyoctanoyl-CoA" fbc:charge="-4" />
      <species boundaryCondition="false" compartment="Cytosol" constant="false" hasOnlySubstanceUnits="false" id="M_CPD0468" name="3-Oxopalmitoyl-CoA" fbc:charge="-4" />
      <species boundaryCondition="false" compartment="Cytosol" constant="false" hasOnlySubstanceUnits="false" id="M_CPD0469" name="5'-Phosphoribosylglycinamide" fbc:charge="-1" />
      <species boundaryCondition="false" compartment="Cytosol" constant="false" hasOnlySubstanceUnits="false" id="M_CPD0470" name="Phosphatidylglycerophosphate" fbc:charge="-3" />
      <species boundaryCondition="false" compartment="Cytosol" constant="false" hasOnlySubstanceUnits="false" id="M_CPD0471" name="(S)-1-Pyrroline-5-carboxylate" fbc:charge="-1" />
      <species boundaryCondition="false" compartment="Cytosol" constant="false" hasOnlySubstanceUnits="false" id="M_CPD0472" name="2,3,4,5-Tetrahydrodipicolinate" fbc:charge="-2" />
      <species boundaryCondition="false" compartment="Cytosol" constant="false" hasOnlySubstanceUnits="false" id="M_CPD0473" name="2,3-Dihydroxy-3-methylbutanoate" fbc:charge="-1" />
      <species boundaryCondition="false" compartment="Cytosol" constant="false" hasOnlySubstanceUnits="false" id="M_CPD0474" name="5-Dehydro-4-deoxy-D-glucuronate" fbc:charge="-1" />
      <species boundaryCondition="false" compartment="Cytosol" constant="false" hasOnlySubstanceUnits="false" id="M_CPD0475" name="CMP-3-deoxy-D-manno-octulosonate" fbc:charge="-2" />
      <species boundaryCondition="false" compartment="Cytosol" constant="false" hasOnlySubstanceUnits="false" id="M_CPD0476" name="D-1-Aminopropan-2-olO-phosphate" fbc:charge="-1" />
      <species boundaryCondition="false" compartment="Cytosol" constant="false" hasOnlySubstanceUnits="false" id="M_CPD0477" name="N-Acetyl-L-glutamate5-phosphate" fbc:charge="-3" />
      <species boundaryCondition="false" compartment="Cytosol" constant="false" hasOnlySubstanceUnits="false" id="M_CPD0478" name="(S)-Hydroxydecanoyl-CoA" fbc:charge="-4" />
      <species boundaryCondition="false" compartment="Cytosol" constant="false" hasOnlySubstanceUnits="false" id="M_CPD0479" name="trans-Dec-2-enoyl-[acp]" fbc:charge="-1" />
      <species boundaryCondition="false" compartment="Cytosol" constant="false" hasOnlySubstanceUnits="false" id="M_CPD0481" name="(S)-3-Hydroxydodecanoyl-CoA" fbc:charge="-4" />
      <species boundaryCondition="false" compartment="Cytosol" constant="false" hasOnlySubstanceUnits="false" id="M_CPD0482" name="(S)-3-Hydroxytetradecanoyl-CoA" fbc:charge="-4" />
      <species boundaryCondition="false" compartment="Cytosol" constant="false" hasOnlySubstanceUnits="false" id="M_CPD0484" name="5-(2-Hydroxyethyl)-4-methylthiazole" fbc:charge="0" />
      <species boundaryCondition="false" compartment="Cytosol" constant="false" hasOnlySubstanceUnits="false" id="M_CPD0485" name="N-(5-Phospho-D-ribosyl)anthranilate" fbc:charge="-3" />
      <species boundaryCondition="false" compartment="Cytosol" constant="false" hasOnlySubstanceUnits="false" id="M_CPD0486" name="4-Methyl-5-(2-phosphoethyl)-thiazole" fbc:charge="-2" />
      <species boundaryCondition="false" compartment="Cytosol" constant="false" hasOnlySubstanceUnits="false" id="M_CPD0487" name="6,7-Dimethyl-8-(1-D-ribityl)lumazine" fbc:charge="0" />
      <species boundaryCondition="false" compartment="Cytosol" constant="false" hasOnlySubstanceUnits="false" id="M_CPD0488" name="(4S)-4,6-Dihydroxy-2,5-dioxohexanoate" fbc:charge="-1" />
      <species boundaryCondition="false" compartment="Cytosol" constant="false" hasOnlySubstanceUnits="false" id="M_CPD0489" name="(R)-4'-Phosphopantothenoyl-L-cysteine" fbc:charge="-3" />
      <species boundaryCondition="false" compartment="Cytosol" constant="false" hasOnlySubstanceUnits="false" id="M_CPD0490" name="5'-Phosphoribosyl-N-formylglycinamide" fbc:charge="-2" />
      <species boundaryCondition="false" compartment="Cytosol" constant="false" hasOnlySubstanceUnits="false" id="M_CPD0491" name="Carboxybiotin-carboxyl-carrierprotein" fbc:charge="-1" />
      <species boundaryCondition="false" compartment="Cytosol" constant="false" hasOnlySubstanceUnits="false" id="M_CPD0492" name="N-Succinyl-LL-2,6-diaminoheptanedioate" fbc:charge="-2" />
      <species boundaryCondition="false" compartment="Cytosol" constant="false" hasOnlySubstanceUnits="false" id="M_CPD0493" name="2-Dehydro-3-deoxy-6-phospho-D-gluconate" fbc:charge="-3" />
      <species boundaryCondition="false" compartment="Cytosol" constant="false" hasOnlySubstanceUnits="false" id="M_CPD0494" name="5-Amino-6-(5'-phosphoribitylamino)uracil" fbc:charge="-2" />
      <species boundaryCondition="false" compartment="Cytosol" constant="false" hasOnlySubstanceUnits="false" id="M_CPD0495" name="N-Succinyl-2-L-amino-6-oxoheptanedioate" fbc:charge="-3" />
      <species boundaryCondition="false" compartment="Cytosol" constant="false" hasOnlySubstanceUnits="false" id="M_CPD0496" name="3-Deoxy-D-manno-octulosonate8-phosphate" fbc:charge="-3" />
      <species boundaryCondition="false" compartment="Cytosol" constant="false" hasOnlySubstanceUnits="false" id="M_CPD0497" name="Guanosine3'-diphosphate5'-triphosphate" fbc:charge="-7" />
      <species boundaryCondition="false" compartment="Cytosol" constant="false" hasOnlySubstanceUnits="false" id="M_CPD0498" name="N-Acetyl-alpha-D-glucosamine1-phosphate" fbc:charge="-2" />
      <species boundaryCondition="false" compartment="Cytosol" constant="false" hasOnlySubstanceUnits="false" id="M_CPD0499" name="Magnesiumprotoporphyrinmonomethylester" fbc:charge="-1" />
      <species boundaryCondition="false" compartment="Cytosol" constant="false" hasOnlySubstanceUnits="false" id="M_CPD0500" name="4-Amino-2-methyl-5-phosphomethylpyrimidine" fbc:charge="-2" />
      <species boundaryCondition="false" compartment="Cytosol" constant="false" hasOnlySubstanceUnits="false" id="M_CPD0501" name="di-trans,poly-cis-Undecaprenyldiphosphate" fbc:charge="-3" />
      <species boundaryCondition="false" compartment="Cytosol" constant="false" hasOnlySubstanceUnits="false" id="M_CPD0503" name="(3R)-3-Hydroxydecanoyl-[acyl-carrierprotein]" fbc:charge="-1" />
      <species boundaryCondition="false" compartment="Cytosol" constant="false" hasOnlySubstanceUnits="false" id="M_CPD0504" name="UDP-N-acetyl-3-(1-carboxyvinyl)-D-glucosamine" fbc:charge="-3" />
      <species boundaryCondition="false" compartment="Cytosol" constant="false" hasOnlySubstanceUnits="false" id="M_CPD0505" name="2-(Formamido)-N1-(5'-phosphoribosyl)acetamidine" fbc:charge="-1" />
      <species boundaryCondition="false" compartment="Cytosol" constant="false" hasOnlySubstanceUnits="false" id="M_CPD0506" name="UDP-2,3-bis(3-hydroxytetradecanoyl)glucosamine" fbc:charge="-2" />
      <species boundaryCondition="false" compartment="Cytosol" constant="false" hasOnlySubstanceUnits="false" id="M_CPD0507" name="D-erythro-1-(Imidazol-4-yl)glycerol3-phosphate" fbc:charge="-2" />
      <species boundaryCondition="false" compartment="Cytosol" constant="false" hasOnlySubstanceUnits="false" id="M_CPD0508" name="3-Oxotetradecanoyl-CoA" fbc:charge="-4" />
      <species boundaryCondition="false" compartment="Cytosol" constant="false" hasOnlySubstanceUnits="false" id="M_CPD0509" name="(3R)-3-Hydroxytetradecanoyl-[acyl-carrierprotein]" fbc:charge="-1" />
      <species boundaryCondition="false" compartment="Cytosol" constant="false" hasOnlySubstanceUnits="false" id="M_CPD0510" name="2-Dehydro-3-deoxy-D-arabino-heptonate7-phosphate" fbc:charge="-3" />
      <species boundaryCondition="false" compartment="Cytosol" constant="false" hasOnlySubstanceUnits="false" id="M_CPD0511" name="UDPMurAc(oyl-L-Ala-D-gamma-Glu-L-Lys-D-Ala-D-Ala)" fbc:charge="-3" />
      <species boundaryCondition="false" compartment="Cytosol" constant="false" hasOnlySubstanceUnits="false" id="M_CPD0512" name="5-Amino-6-(1-D-ribitylamino)uracil" fbc:charge="0" />
      <species boundaryCondition="false" compartment="Cytosol" constant="false" hasOnlySubstanceUnits="false" id="M_CPD0513" name="3-Oxododecanoyl-CoA" fbc:charge="-4" />
      <species boundaryCondition="false" compartment="Cytosol" constant="false" hasOnlySubstanceUnits="false" id="M_CPD0514" name="UDP-3-O-(3-hydroxytetradecanoyl)-N-acetylglucosamine" fbc:charge="-2" />
      <species boundaryCondition="false" compartment="Cytosol" constant="false" hasOnlySubstanceUnits="false" id="M_CPD0515" name="1-(5-Phospho-D-ribosyl)-5-amino-4-imidazolecarboxylate" fbc:charge="-3" />
      <species boundaryCondition="false" compartment="Cytosol" constant="false" hasOnlySubstanceUnits="false" id="M_CPD0516" name="2-Methyl-4-amino-5-hydroxymethylpyrimidinediphosphate" fbc:charge="-3" />
      <species boundaryCondition="false" compartment="Cytosol" constant="false" hasOnlySubstanceUnits="false" id="M_CPD0517" name="N1-(5-Phospho-alpha-D-ribosyl)-5,6-dimethylbenzimidazole" fbc:charge="-2" />
      <species boundaryCondition="false" compartment="Cytosol" constant="false" hasOnlySubstanceUnits="false" id="M_CPD0518" name="2-Amino-7,8-dihydro-4-hydroxy-6-(diphosphooxymethyl)pteridine" fbc:charge="-2" />
      <species boundaryCondition="false" compartment="Cytosol" constant="false" hasOnlySubstanceUnits="false" id="M_CPD0519" name="1-(5'-Phosphoribosyl)-5-amino-4-(N-succinocarboxamide)-imidazole" fbc:charge="-4" />
      <species boundaryCondition="false" compartment="Cytosol" constant="false" hasOnlySubstanceUnits="false" id="M_CPD0520" name="2,3-Bis(3-hydroxytetradecanoyl)-beta-D-glucosaminyl1-phosphate" fbc:charge="-2" />
      <species boundaryCondition="false" compartment="Cytosol" constant="false" hasOnlySubstanceUnits="false" id="M_CPD0521" name="MurAc(oyl-L-Ala-D-gamma-Glu-L-Lys-D-Ala-D-Ala)-diphospho-" fbc:charge="-3" />
      <species boundaryCondition="false" compartment="Cytosol" constant="false" hasOnlySubstanceUnits="false" id="M_CPD0522" name="2-Amino-4-hydroxy-6-(D-erythro-1,2,3-trihydroxypropyl)-7,8-" fbc:charge="0" />
      <species boundaryCondition="false" compartment="Cytosol" constant="false" hasOnlySubstanceUnits="false" id="M_CPD0523" name="UDP-N-acetylmuramoyl-L-alanyl-D-gamma-glutamyl-meso-2,6-" fbc:charge="-4" />
      <species boundaryCondition="false" compartment="Cytosol" constant="false" hasOnlySubstanceUnits="false" id="M_CPD0524" name="5-(5-Phospho-D-ribosylaminoformimino)-1-(5-phosphoribosyl)-" fbc:charge="-4" />
      <species boundaryCondition="false" compartment="Cytosol" constant="false" hasOnlySubstanceUnits="false" id="M_CPD0525" name="N-(5'-Phospho-D-1'-ribulosylformimino)-5-amino-1-(5''-phospho-D-" fbc:charge="-4" />
      <species boundaryCondition="false" compartment="Cytosol" constant="false" hasOnlySubstanceUnits="false" id="M_CPD0526" name="2,3,2',3'-Tetrakis(3-hydroxytetradecanoyl)-D-glucosaminyl-1,6-beta-" fbc:charge="-2" />
      <species boundaryCondition="false" compartment="Cytosol" constant="false" hasOnlySubstanceUnits="false" id="M_CPD0529" name="(S)-3-Hydroxyhexadecanoyl-CoA" fbc:charge="-4" />
      <species boundaryCondition="false" compartment="Cytosol" constant="false" hasOnlySubstanceUnits="false" id="M_CPD0531" name="5'-Deoxyadenosine" fbc:charge="0" />
      <species boundaryCondition="false" compartment="Cytosol" constant="false" hasOnlySubstanceUnits="false" id="M_CPD0532" name="3-Oxohexanoyl-CoA" fbc:charge="-4" />
      <species boundaryCondition="false" compartment="Cytosol" constant="false" hasOnlySubstanceUnits="false" id="M_CPD0533" name="Chlorophylla" fbc:charge="-1" />
      <species boundaryCondition="false" compartment="Cytosol" constant="false" hasOnlySubstanceUnits="false" id="M_CPD0534" name="5,6-Dihydrothymine" fbc:charge="0" />
      <species boundaryCondition="false" compartment="Cytosol" constant="false" hasOnlySubstanceUnits="false" id="M_CPD0535" name="5-Methylcytosine" fbc:charge="0" />
      <species boundaryCondition="false" compartment="Cytosol" constant="false" hasOnlySubstanceUnits="false" id="M_CPD0538" name="3-Carboxy-1-hydroxypropyl-ThPP" fbc:charge="-3" />
      <species boundaryCondition="false" compartment="Cytosol" constant="false" hasOnlySubstanceUnits="false" id="M_CPD0539" name="Sedoheptulose7-phosphate" fbc:charge="-2" />
      <species boundaryCondition="false" compartment="Cytosol" constant="false" hasOnlySubstanceUnits="false" id="M_CPD0540" name="Phytyldiphosphate" fbc:charge="-2" />
      <species boundaryCondition="false" compartment="Cytosol" constant="false" hasOnlySubstanceUnits="false" id="M_CPD0541" name="Octanoyl-[acp]" fbc:charge="-1" />
      <species boundaryCondition="false" compartment="Cytosol" constant="false" hasOnlySubstanceUnits="false" id="M_CPD0542" name="Precorrin3A" fbc:charge="-7" />
      <species boundaryCondition="false" compartment="Cytosol" constant="false" hasOnlySubstanceUnits="false" id="M_CPD0543" name="alpha-Ribazole" fbc:charge="0" />
      <species boundaryCondition="false" compartment="Cytosol" constant="false" hasOnlySubstanceUnits="false" id="M_CPD0544" name="(S)-2-Acetolactate" fbc:charge="-1" />
      <species boundaryCondition="false" compartment="Cytosol" constant="false" hasOnlySubstanceUnits="false" id="M_CPD0545" name="UDP-N-acetylmuramoyl-L-alanyl-gamma-D-glutamyl-L-lysine" fbc:charge="-3" />
      <species boundaryCondition="false" compartment="Cytosol" constant="false" hasOnlySubstanceUnits="false" id="M_CPD0546" name="Undecaprenyl-diphospho-N-acetylmuramoyl-L-alanyl-D-glutamyl-meso-" fbc:charge="-4" />
      <species boundaryCondition="false" compartment="Cytosol" constant="false" hasOnlySubstanceUnits="false" id="M_CPD0547" name="Undecaprenyl-diphospho-N-acetylmuramoyl-(N-acetylglucosamine)-L-alanyl-Dglutamyl-meso-2,6-diaminopimeloyl-D-alanyl-D-alanine" fbc:charge="-4" />
      <species boundaryCondition="false" compartment="Cytosol" constant="false" hasOnlySubstanceUnits="false" id="M_CPD0548" name="10-FormyltetrahydrofolylL-glutamate" fbc:charge="-3" />
      <species boundaryCondition="false" compartment="Cytosol" constant="false" hasOnlySubstanceUnits="false" id="M_CPD0549" name="D-erythro-3-Methylmalate" fbc:charge="-2" />
      <species boundaryCondition="false" compartment="Cytosol" constant="false" hasOnlySubstanceUnits="false" id="M_CPD0550" name="O-Phospho-4-hydroxy-L-threonine" fbc:charge="-2" />
      <species boundaryCondition="false" compartment="Cytosol" constant="false" hasOnlySubstanceUnits="false" id="M_CPD0551" name="L-Aspartyl-tRNA(Asn)" fbc:charge="0" />
      <species boundaryCondition="false" compartment="Cytosol" constant="false" hasOnlySubstanceUnits="false" id="M_CPD0552" name="alpha-D-Glucosamine1-phosphate" fbc:charge="-1" />
      <species boundaryCondition="false" compartment="Cytosol" constant="false" hasOnlySubstanceUnits="false" id="M_CPD0553" name="Acetamide" fbc:charge="0" />
      <species boundaryCondition="false" compartment="Cytosol" constant="false" hasOnlySubstanceUnits="false" id="M_CPD0554" name="Holo-[carboxylase]" fbc:charge="0" />
      <species boundaryCondition="false" compartment="Cytosol" constant="false" hasOnlySubstanceUnits="false" id="M_CPD0555" name="Precorrin6Y" fbc:charge="-6" />
      <species boundaryCondition="false" compartment="Cytosol" constant="false" hasOnlySubstanceUnits="false" id="M_CPD0556" name="Precorrin6X" fbc:charge="-8" />
      <species boundaryCondition="false" compartment="Cytosol" constant="false" hasOnlySubstanceUnits="false" id="M_CPD0557" name="Hydrogenobyrinate" fbc:charge="-6" />
      <species boundaryCondition="false" compartment="Cytosol" constant="false" hasOnlySubstanceUnits="false" id="M_CPD0558" name="Precorrin3B" fbc:charge="-7" />
      <species boundaryCondition="false" compartment="Cytosol" constant="false" hasOnlySubstanceUnits="false" id="M_CPD0559" name="Precorrin4" fbc:charge="-8" />
      <species boundaryCondition="false" compartment="Cytosol" constant="false" hasOnlySubstanceUnits="false" id="M_CPD0560" name="Precorrin8X" fbc:charge="-7" />
      <species boundaryCondition="false" compartment="Cytosol" constant="false" hasOnlySubstanceUnits="false" id="M_CPD0561" name="Precorrin5" fbc:charge="-8" />
      <species boundaryCondition="false" compartment="Cytosol" constant="false" hasOnlySubstanceUnits="false" id="M_CPD0562" name="2-Keto-D-gluconicacid" fbc:charge="-1" />
      <species boundaryCondition="false" compartment="Cytosol" constant="false" hasOnlySubstanceUnits="false" id="M_CPD0563" name="Hydrogenobyrinatea,cdiamide" fbc:charge="-4" />
      <species boundaryCondition="false" compartment="Cytosol" constant="false" hasOnlySubstanceUnits="false" id="M_CPD0564" name="Cob(II)yrinatea,cdiamide" fbc:charge="-5" />
      <species boundaryCondition="false" compartment="Cytosol" constant="false" hasOnlySubstanceUnits="false" id="M_CPD0565" name="Adenosylcobyrinatea,cdiamide" fbc:charge="-5" />
      <species boundaryCondition="false" compartment="Cytosol" constant="false" hasOnlySubstanceUnits="false" id="M_CPD0566" name="Adenosylcobyrinatehexaamide" fbc:charge="0" />
      <species boundaryCondition="false" compartment="Cytosol" constant="false" hasOnlySubstanceUnits="false" id="M_CPD0567" name="Adenosylcobinamide" fbc:charge="1" />
      <species boundaryCondition="false" compartment="Cytosol" constant="false" hasOnlySubstanceUnits="false" id="M_CPD0568" name="Adenosylcobinamidephosphate" fbc:charge="-1" />
      <species boundaryCondition="false" compartment="Cytosol" constant="false" hasOnlySubstanceUnits="false" id="M_CPD0569" name="Adenosine-GDP-cobinamide" fbc:charge="-1" />
      <species boundaryCondition="false" compartment="Cytosol" constant="false" hasOnlySubstanceUnits="false" id="M_CPD0572" name="4-Amino-4-deoxychorismate" fbc:charge="-1" />
      <species boundaryCondition="false" compartment="Cytosol" constant="false" hasOnlySubstanceUnits="false" id="M_CPD0573" name="trans,trans,cis-Geranylgeranyldiphosphate" fbc:charge="-2" />
      <species boundaryCondition="false" compartment="Cytosol" constant="false" hasOnlySubstanceUnits="false" id="M_CPD0574" name="2-C-Methyl-D-erythritol4-phosphate" fbc:charge="-2" />
      <species boundaryCondition="false" compartment="Cytosol" constant="false" hasOnlySubstanceUnits="false" id="M_CPD0575" name="4-(Cytidine5'-diphospho)-2-C-methyl-D-erythritol" fbc:charge="-2" />
      <species boundaryCondition="false" compartment="Cytosol" constant="false" hasOnlySubstanceUnits="false" id="M_CPD0576" name="2-Phospho-4-(cytidine5'-diphospho)-2-C-methyl-D-erythritol" fbc:charge="-3" />
      <species boundaryCondition="false" compartment="Cytosol" constant="false" hasOnlySubstanceUnits="false" id="M_CPD0577" name="1-Deoxy-D-xylulose5-phosphate" fbc:charge="-2" />
      <species boundaryCondition="false" compartment="Cytosol" constant="false" hasOnlySubstanceUnits="false" id="M_CPD0578" name="Butanoyl-CoA" fbc:charge="-4" />
      <species boundaryCondition="false" compartment="Cytosol" constant="false" hasOnlySubstanceUnits="false" id="M_CPD0579" name="5-Hydroxyisourate" fbc:charge="0" />
      <species boundaryCondition="false" compartment="Cytosol" constant="false" hasOnlySubstanceUnits="false" id="M_CPD0580" name="[GlcNAc-(1-&gt;4)-Mur2Ac(oyl-L-Ala-g-D-Glu-A2pm-D-Ala-D-Ala)]n-" fbc:charge="0" />
      <species boundaryCondition="false" compartment="Cytosol" constant="false" hasOnlySubstanceUnits="false" id="M_CPD0581" name="4,6-Dideoxy-4-oxo-dTDP-D-glucose" fbc:charge="-2" />
      <species boundaryCondition="false" compartment="Cytosol" constant="false" hasOnlySubstanceUnits="false" id="M_CPD0582" name="5-Hydroxy-2-oxo-4-ureido-2,5-dihydro-1H-imidazole-5-carboxylate" fbc:charge="-1" />
      <species boundaryCondition="false" compartment="Cytosol" constant="false" hasOnlySubstanceUnits="false" id="M_CPD0583" name="S-(Hydroxymethyl)glutathione" fbc:charge="-1" />
      <species boundaryCondition="false" compartment="Cytosol" constant="false" hasOnlySubstanceUnits="false" id="M_CPD0584" name="3-Oxodecanoyl-CoA" fbc:charge="-4" />
      <species boundaryCondition="false" compartment="Cytosol" constant="false" hasOnlySubstanceUnits="false" id="M_CPD0585" name="3-Oxooctanoyl-CoA" fbc:charge="-4" />
      <species boundaryCondition="false" compartment="Cytosol" constant="false" hasOnlySubstanceUnits="false" id="M_CPD0586" name="EnzymeN6-(lipoyl)lysine" fbc:charge="0" />
      <species boundaryCondition="false" compartment="Cytosol" constant="false" hasOnlySubstanceUnits="false" id="M_CPD0587" name="EnzymeN6-(dihydrolipoyl)lysine" fbc:charge="0" />
      <species boundaryCondition="false" compartment="Cytosol" constant="false" hasOnlySubstanceUnits="false" id="M_CPD0588" name="[Dihydrolipoyllysine-residue(2-methylpropanoyl)transferase]" fbc:charge="0" />
      <species boundaryCondition="false" compartment="Cytosol" constant="false" hasOnlySubstanceUnits="false" id="M_CPD0589" name="ProteinN6-(octanoyl)lysine" fbc:charge="0" />
      <species boundaryCondition="false" compartment="Cytosol" constant="false" hasOnlySubstanceUnits="false" id="M_CPD0590" name="ProteinN6-(lipoyl)lysine" fbc:charge="0" />
      <species boundaryCondition="false" compartment="Cytosol" constant="false" hasOnlySubstanceUnits="false" id="M_CPD0591" name="Apoprotein" fbc:charge="1" />
      <species boundaryCondition="false" compartment="Cytosol" constant="false" hasOnlySubstanceUnits="false" id="M_CPD0592" name="[Dihydrolipoyllysine-residuesuccinyltransferase]" fbc:charge="0" />
      <species boundaryCondition="false" compartment="Cytosol" constant="false" hasOnlySubstanceUnits="false" id="M_CPD0596" name="di-trans,poly-cis-Undecaprenylphosphate" fbc:charge="-2" />
      <species boundaryCondition="false" compartment="Cytosol" constant="false" hasOnlySubstanceUnits="false" id="M_CPD0599" name="Mannitol" fbc:charge="0" />
      <species boundaryCondition="false" compartment="Cytosol" constant="false" hasOnlySubstanceUnits="false" id="M_CPD0600" name="D-Glycerate" fbc:charge="-1" />
      <species boundaryCondition="false" compartment="Cytosol" constant="false" hasOnlySubstanceUnits="false" id="M_CPD0601" name="UDP-6-sulfoquinovose" fbc:charge="-3" />
      <species boundaryCondition="false" compartment="Cytosol" constant="false" hasOnlySubstanceUnits="false" id="M_CPD0604" name="3-Oxohexanoyl-[acp]" fbc:charge="-1" />
      <species boundaryCondition="false" compartment="Cytosol" constant="false" hasOnlySubstanceUnits="false" id="M_CPD0605" name="(R)-3-Hydroxyhexanoyl-[acp]" fbc:charge="-1" />
      <species boundaryCondition="false" compartment="Cytosol" constant="false" hasOnlySubstanceUnits="false" id="M_CPD0606" name="(R)-3-Hydroxybutanoyl-CoA" fbc:charge="-4" />
      <species boundaryCondition="false" compartment="Cytosol" constant="false" hasOnlySubstanceUnits="false" id="M_CPD0607" name="Poly-beta-hydroxybutyrate" fbc:charge="0" />
      <species boundaryCondition="false" compartment="Cytosol" constant="false" hasOnlySubstanceUnits="false" id="M_CPD0608" name="Acetyl-[acyl-carrierprotein]" fbc:charge="-1" />
      <species boundaryCondition="false" compartment="Cytosol" constant="false" hasOnlySubstanceUnits="false" id="M_CPD0609" name="Acetoacetyl-[acp]" fbc:charge="-1" />
      <species boundaryCondition="false" compartment="Cytosol" constant="false" hasOnlySubstanceUnits="false" id="M_CPD0610" name="trans-Hexadec-2-enoyl-[acp]" fbc:charge="-1" />
      <species boundaryCondition="false" compartment="Cytosol" constant="false" hasOnlySubstanceUnits="false" id="M_CPD0611" name="trans-Tetradec-2-enoyl-[acp]" fbc:charge="-1" />
      <species boundaryCondition="false" compartment="Cytosol" constant="false" hasOnlySubstanceUnits="false" id="M_CPD0612" name="trans-Dodec-2-enoyl-[acp]" fbc:charge="-1" />
      <species boundaryCondition="false" compartment="Cytosol" constant="false" hasOnlySubstanceUnits="false" id="M_CPD0613" name="trans-Oct-2-enoyl-[acp]" fbc:charge="-1" />
      <species boundaryCondition="false" compartment="Cytosol" constant="false" hasOnlySubstanceUnits="false" id="M_CPD0614" name="Folate" fbc:charge="-2" />
      <species boundaryCondition="false" compartment="Cytosol" constant="false" hasOnlySubstanceUnits="false" id="M_CPD0615" name="Tetrahydrofolyl-[Glu](2)" fbc:charge="-3" />
      <species boundaryCondition="false" compartment="Cytosol" constant="false" hasOnlySubstanceUnits="false" id="M_CPD0616" name="Ethanol" fbc:charge="0" />
      <species boundaryCondition="false" compartment="Cytosol" constant="false" hasOnlySubstanceUnits="false" id="M_CPD0617" name="Pyridoxine" fbc:charge="0" />
      <species boundaryCondition="false" compartment="Cytosol" constant="false" hasOnlySubstanceUnits="false" id="M_CPD0618" name="gamma-L-Glutamylputrescine" fbc:charge="1" />
      <species boundaryCondition="false" compartment="Cytosol" constant="false" hasOnlySubstanceUnits="false" id="M_CPD0619" name="gamma-Glutamyl-gamma-aminobutyraldehyde" fbc:charge="0" />
      <species boundaryCondition="false" compartment="Cytosol" constant="false" hasOnlySubstanceUnits="false" id="M_CPD0623" name="Diacylglycerylhomoserine" fbc:charge="0" />
      <species boundaryCondition="false" compartment="Cytosol" constant="false" hasOnlySubstanceUnits="false" id="M_CPD0624" name="Diacylglyceryl-N,N,N-trimethylhomoserine" fbc:charge="0" />
      <species boundaryCondition="false" compartment="Cytosol" constant="false" hasOnlySubstanceUnits="false" id="M_CPD0625" name="N,N-Dimethylglycine" fbc:charge="0" />
      <species boundaryCondition="false" compartment="Cytosol" constant="false" hasOnlySubstanceUnits="false" id="M_CPD0626" name="1-(5'-Phosphoribosyl)-5-amino-4-imidazolecarboxamide" fbc:charge="-2" />
      <species boundaryCondition="false" compartment="Cytosol" constant="false" hasOnlySubstanceUnits="false" id="M_CPD0627" name="Hydrogen" fbc:charge="0" />
      <species boundaryCondition="false" compartment="Cytosol" constant="false" hasOnlySubstanceUnits="false" id="M_CPD0630" name="Lipoyl-[acp]" fbc:charge="-1" />
      <species boundaryCondition="false" compartment="Cytosol" constant="false" hasOnlySubstanceUnits="false" id="M_CPD0632" name="UDP-3-O-(3-hydroxytetradecanoyl)-D-glucosamine" fbc:charge="-1" />
      <species boundaryCondition="false" compartment="Cytosol" constant="false" hasOnlySubstanceUnits="false" id="M_CPD0635" name="2,3,2'3'-Tetrakis(3-hydroxytetradecanoyl)-D-glucosaminyl-1,6-beta-D-" fbc:charge="-2" />
      <species boundaryCondition="false" compartment="Cytosol" constant="false" hasOnlySubstanceUnits="false" id="M_CPD0636" name="3-Deoxy-D-manno-octulosonyl-lipidIV(A)" fbc:charge="-5" />
      <species boundaryCondition="false" compartment="Cytosol" constant="false" hasOnlySubstanceUnits="false" id="M_CPD0637" name="Di[3-deoxy-D-manno-octulosonyl]-lipidIV(A)" fbc:charge="-6" />
      <species boundaryCondition="false" compartment="Cytosol" constant="false" hasOnlySubstanceUnits="false" id="M_CPD0644" name="D-Phenylalanine" fbc:charge="0" />
      <species boundaryCondition="false" compartment="Cytosol" constant="false" hasOnlySubstanceUnits="false" id="M_CPD0645" name="Phenylpyruvate" fbc:charge="-1" />
      <species boundaryCondition="false" compartment="Cytosol" constant="false" hasOnlySubstanceUnits="false" id="M_CPD0646" name="Nitricoxide" fbc:charge="0" />
      <species boundaryCondition="false" compartment="Cytosol" constant="false" hasOnlySubstanceUnits="false" id="M_CPD0647" name="Nitrousoxide" fbc:charge="0" />
      <species boundaryCondition="false" compartment="Cytosol" constant="false" hasOnlySubstanceUnits="false" id="M_CPD0648" name="Nitrite" fbc:charge="-1" />
      <species boundaryCondition="false" compartment="Cytosol" constant="false" hasOnlySubstanceUnits="false" id="M_CPD0649" name="Nitrate" fbc:charge="-1" />
      <species boundaryCondition="false" compartment="Cytosol" constant="false" hasOnlySubstanceUnits="false" id="M_CPD0650" name="Nitrogen" fbc:charge="0" />
      <species boundaryCondition="false" compartment="Cytosol" constant="false" hasOnlySubstanceUnits="false" id="M_CPD0651" name="Reducedferredoxin" fbc:charge="4" />
      <species boundaryCondition="false" compartment="Cytosol" constant="false" hasOnlySubstanceUnits="false" id="M_CPD0652" name="Oxidizedferredoxin" fbc:charge="6" />
      <species boundaryCondition="false" compartment="Cytosol" constant="false" hasOnlySubstanceUnits="false" id="M_CPD0653" name="Acetylene" fbc:charge="0" />
      <species boundaryCondition="false" compartment="Cytosol" constant="false" hasOnlySubstanceUnits="false" id="M_CPD0654" name="Ethylene" fbc:charge="0" />
      <species boundaryCondition="false" compartment="Cytosol" constant="false" hasOnlySubstanceUnits="false" id="M_CPD0658" name="Fe2" fbc:charge="2" />
      <species boundaryCondition="false" compartment="Cytosol" constant="false" hasOnlySubstanceUnits="false" id="M_CPD0659" name="Heme" fbc:charge="-2" />
      <species boundaryCondition="false" compartment="Cytosol" constant="false" hasOnlySubstanceUnits="false" id="M_CPD0660" name="ReducedFMN" fbc:charge="-1" />
      <species boundaryCondition="false" compartment="Cytosol" constant="false" hasOnlySubstanceUnits="false" id="M_CPD0661" name="Cob(I)yrinatea,cdiamide" fbc:charge="-5" />
      <species boundaryCondition="false" compartment="Cytosol" constant="false" hasOnlySubstanceUnits="false" id="M_CPD0662" name="Protochlorophyllide" fbc:charge="-2" />
      <species boundaryCondition="false" compartment="Cytosol" constant="false" hasOnlySubstanceUnits="false" id="M_CPD0663" name="3-Vinylbacteriochlorophyllidea" fbc:charge="-2" />
      <species boundaryCondition="false" compartment="Cytosol" constant="false" hasOnlySubstanceUnits="false" id="M_CPD0664" name="3-Hydroxyethylbacteriochlorophyllidea" fbc:charge="-2" />
      <species boundaryCondition="false" compartment="Cytosol" constant="false" hasOnlySubstanceUnits="false" id="M_CPD0665" name="3-Hydroxyethylchlorophyllidea" fbc:charge="-2" />
      <species boundaryCondition="false" compartment="Cytosol" constant="false" hasOnlySubstanceUnits="false" id="M_CPD0666" name="Propanoate" fbc:charge="-1" />
      <species boundaryCondition="false" compartment="Cytosol" constant="false" hasOnlySubstanceUnits="false" id="M_CPD0667" name="(R)-Methylmalonyl-CoA" fbc:charge="-5" />
      <species boundaryCondition="false" compartment="Cytosol" constant="false" hasOnlySubstanceUnits="false" id="M_CPD0668" name="1-(5'-Phosphoribosyl)-5-formamido-4-imidazolecarboxamide" fbc:charge="-2" />
      <species boundaryCondition="false" compartment="Cytosol" constant="false" hasOnlySubstanceUnits="false" id="M_CPD0670" name="Urate" fbc:charge="0" />
      <species boundaryCondition="false" compartment="Cytosol" constant="false" hasOnlySubstanceUnits="false" id="M_CPD0671" name="dGDP" fbc:charge="-3" />
      <species boundaryCondition="false" compartment="Cytosol" constant="false" hasOnlySubstanceUnits="false" id="M_CPD0672" name="dADP" fbc:charge="-3" />
      <species boundaryCondition="false" compartment="Cytosol" constant="false" hasOnlySubstanceUnits="false" id="M_CPD0673" name="dUDP" fbc:charge="-3" />
      <species boundaryCondition="false" compartment="Cytosol" constant="false" hasOnlySubstanceUnits="false" id="M_CPD0674" name="dCDP" fbc:charge="-3" />
      <species boundaryCondition="false" compartment="Cytosol" constant="false" hasOnlySubstanceUnits="false" id="M_CPD0675" name="dUTP" fbc:charge="-4" />
      <species boundaryCondition="false" compartment="Cytosol" constant="false" hasOnlySubstanceUnits="false" id="M_CPD0676" name="Taurine" fbc:charge="0" />
      <species boundaryCondition="false" compartment="Cytosol" constant="false" hasOnlySubstanceUnits="false" id="M_CPD0677" name="Aminoacetaldehyde" fbc:charge="1" />
      <species boundaryCondition="false" compartment="Cytosol" constant="false" hasOnlySubstanceUnits="false" id="M_CPD0678" name="2-C-Methyl-D-erythritol2,4-cyclodiphosphate" fbc:charge="-2" />
      <species boundaryCondition="false" compartment="Cytosol" constant="false" hasOnlySubstanceUnits="false" id="M_CPD0679" name="1-Hydroxy-2-methyl-2-butenyl4-diphosphate" fbc:charge="-3" />
      <species boundaryCondition="false" compartment="Cytosol" constant="false" hasOnlySubstanceUnits="false" id="M_CPD0680" name="all-trans-Octaprenyldiphosphate" fbc:charge="-3" />
      <species boundaryCondition="false" compartment="Cytosol" constant="false" hasOnlySubstanceUnits="false" id="M_CPD0682" name="Hydantoin-5-propionate" fbc:charge="-1" />
      <species boundaryCondition="false" compartment="Cytosol" constant="false" hasOnlySubstanceUnits="false" id="M_CPD0683" name="13(1)-Hydroxy-magnesium-protoporphyrinIX13-monomethylester" fbc:charge="-1" />
      <species boundaryCondition="false" compartment="Cytosol" constant="false" hasOnlySubstanceUnits="false" id="M_CPD0684" name="13(1)-Oxo-magnesium-protoporphyrinIX13-monomethylester" fbc:charge="-1" />
      <species boundaryCondition="false" compartment="Cytosol" constant="false" hasOnlySubstanceUnits="false" id="M_CPD0685" name="Divinylprotochlorophyllide" fbc:charge="-2" />
      <species boundaryCondition="false" compartment="Cytosol" constant="false" hasOnlySubstanceUnits="false" id="M_CPD0686" name="3-Amino-2-oxopropylphosphate" fbc:charge="-1" />
      <species boundaryCondition="false" compartment="Cytosol" constant="false" hasOnlySubstanceUnits="false" id="M_CPD0687" name="Pyridoxinephosphate" fbc:charge="-2" />
      <species boundaryCondition="false" compartment="Cytosol" constant="false" hasOnlySubstanceUnits="false" id="M_CPD0688" name="3-Methylbutanoyl-CoA" fbc:charge="-3" />
      <species boundaryCondition="false" compartment="Cytosol" constant="false" hasOnlySubstanceUnits="false" id="M_CPD0695" name="N-((R)-Pantothenoyl)-L-cysteine" fbc:charge="0" />
      <species boundaryCondition="false" compartment="Cytosol" constant="false" hasOnlySubstanceUnits="false" id="M_CPD0696" name="2-Octaprenyl-6-methoxyphenol" fbc:charge="0" />
      <species boundaryCondition="false" compartment="Cytosol" constant="false" hasOnlySubstanceUnits="false" id="M_CPD0697" name="2-Octaprenyl-6-methoxy-1,4-benzoquinone" fbc:charge="0" />
      <species boundaryCondition="false" compartment="Cytosol" constant="false" hasOnlySubstanceUnits="false" id="M_CPD0698" name="2-Octaprenyl-3-methyl-6-methoxy-1,4-benzoquinone" fbc:charge="0" />
      <species boundaryCondition="false" compartment="Cytosol" constant="false" hasOnlySubstanceUnits="false" id="M_CPD0699" name="2-Octaprenyl-3-methyl-5-hydroxy-6-methoxy-1,4-benzoquinone" fbc:charge="0" />
      <species boundaryCondition="false" compartment="Cytosol" constant="false" hasOnlySubstanceUnits="false" id="M_CPD0700" name="3-Octaprenyl-4-hydroxybenzoate" fbc:charge="-1" />
      <species boundaryCondition="false" compartment="Cytosol" constant="false" hasOnlySubstanceUnits="false" id="M_CPD0701" name="2-Octaprenylphenol" fbc:charge="0" />
      <species boundaryCondition="false" compartment="Cytosol" constant="false" hasOnlySubstanceUnits="false" id="M_CPD0702" name="4-Hydroxybenzoate" fbc:charge="-1" />
      <species boundaryCondition="false" compartment="Cytosol" constant="false" hasOnlySubstanceUnits="false" id="M_CPD0717" name="D-4'-Phosphopantothenate" fbc:charge="-3" />
      <species boundaryCondition="false" compartment="Cytosol" constant="false" hasOnlySubstanceUnits="false" id="M_CPD0718" name="Glutaminyl-tRNA" fbc:charge="1" />
      <species boundaryCondition="false" compartment="Cytosol" constant="false" hasOnlySubstanceUnits="false" id="M_CPD0719" name="L-Glutamyl-tRNA(Gln)" fbc:charge="0" />
      <species boundaryCondition="false" compartment="Cytosol" constant="false" hasOnlySubstanceUnits="false" id="M_CPD0720" name="Thiosulfate" fbc:charge="-2" />
      <species boundaryCondition="false" compartment="Cytosol" constant="false" hasOnlySubstanceUnits="false" id="M_CPD0721" name="Molybdate" fbc:charge="-2" />
      <species boundaryCondition="false" compartment="Cytosol" constant="false" hasOnlySubstanceUnits="false" id="M_CPD0722" name="Thiamine" fbc:charge="1" />
      <species boundaryCondition="false" compartment="Cytosol" constant="false" hasOnlySubstanceUnits="false" id="M_CPD0723" name="Spermidine" fbc:charge="3" />
      <species boundaryCondition="false" compartment="Cytosol" constant="false" hasOnlySubstanceUnits="false" id="M_CPD0724" name="Fe3" fbc:charge="3" />
      <species boundaryCondition="false" compartment="Cytosol" constant="false" hasOnlySubstanceUnits="false" id="M_CPD0726" name="Maltose" fbc:charge="0" />
      <species boundaryCondition="false" compartment="Periplasm" constant="false" hasOnlySubstanceUnits="false" id="M_CPD0727" name="thiosulfate[p]" fbc:charge="-2" />
      <species boundaryCondition="false" compartment="Extracellular" constant="false" hasOnlySubstanceUnits="false" id="M_CPD0728" name="Thiosulfate[e]" fbc:charge="-2" />
      <species boundaryCondition="false" compartment="Periplasm" constant="false" hasOnlySubstanceUnits="false" id="M_CPD0729" name="sulfate[p]" fbc:charge="-2" />
      <species boundaryCondition="false" compartment="Extracellular" constant="false" hasOnlySubstanceUnits="false" id="M_CPD0730" name="sulfate[e]" fbc:charge="-2" />
      <species boundaryCondition="false" compartment="Periplasm" constant="false" hasOnlySubstanceUnits="false" id="M_CPD0731" name="Molybdate[p]" fbc:charge="-2" />
      <species boundaryCondition="false" compartment="Extracellular" constant="false" hasOnlySubstanceUnits="false" id="M_CPD0732" name="Molybdate[e]" fbc:charge="-2" />
      <species boundaryCondition="false" compartment="Periplasm" constant="false" hasOnlySubstanceUnits="false" id="M_CPD0733" name="thiamine[p]" fbc:charge="1" />
      <species boundaryCondition="false" compartment="Extracellular" constant="false" hasOnlySubstanceUnits="false" id="M_CPD0734" name="thiamine[e]" fbc:charge="1" />
      <species boundaryCondition="false" compartment="Periplasm" constant="false" hasOnlySubstanceUnits="false" id="M_CPD0735" name="putrescine[p]" fbc:charge="2" />
      <species boundaryCondition="false" compartment="Extracellular" constant="false" hasOnlySubstanceUnits="false" id="M_CPD0736" name="putrescine[e]" fbc:charge="2" />
      <species boundaryCondition="false" compartment="Periplasm" constant="false" hasOnlySubstanceUnits="false" id="M_CPD0737" name="spermidine[p]" fbc:charge="3" />
      <species boundaryCondition="false" compartment="Extracellular" constant="false" hasOnlySubstanceUnits="false" id="M_CPD0738" name="spermidine[e]" fbc:charge="3" />
      <species boundaryCondition="false" compartment="Periplasm" constant="false" hasOnlySubstanceUnits="false" id="M_CPD0739" name="Fe3[p]" fbc:charge="3" />
      <species boundaryCondition="false" compartment="Extracellular" constant="false" hasOnlySubstanceUnits="false" id="M_CPD0740" name="Fe3[e]" fbc:charge="3" />
      <species boundaryCondition="false" compartment="Periplasm" constant="false" hasOnlySubstanceUnits="false" id="M_CPD0741" name="betaine[p]" fbc:charge="0" />
      <species boundaryCondition="false" compartment="Extracellular" constant="false" hasOnlySubstanceUnits="false" id="M_CPD0742" name="betaine[e]" fbc:charge="0" />
      <species boundaryCondition="false" compartment="Periplasm" constant="false" hasOnlySubstanceUnits="false" id="M_CPD0743" name="L-proline[p]" fbc:charge="0" />
      <species boundaryCondition="false" compartment="Extracellular" constant="false" hasOnlySubstanceUnits="false" id="M_CPD0744" name="L-proline[e]" fbc:charge="0" />
      <species boundaryCondition="false" compartment="Periplasm" constant="false" hasOnlySubstanceUnits="false" id="M_CPD0745" name="choline[p]" fbc:charge="1" />
      <species boundaryCondition="false" compartment="Extracellular" constant="false" hasOnlySubstanceUnits="false" id="M_CPD0746" name="choline[e]" fbc:charge="1" />
      <species boundaryCondition="false" compartment="Periplasm" constant="false" hasOnlySubstanceUnits="false" id="M_CPD0749" name="Maltose[p]" fbc:charge="0" />
      <species boundaryCondition="false" compartment="Extracellular" constant="false" hasOnlySubstanceUnits="false" id="M_CPD0750" name="Maltose[e]" fbc:charge="0" />
      <species boundaryCondition="false" compartment="Periplasm" constant="false" hasOnlySubstanceUnits="false" id="M_CPD0751" name="glycerol-3-phosphate[p]" fbc:charge="-2" />
      <species boundaryCondition="false" compartment="Extracellular" constant="false" hasOnlySubstanceUnits="false" id="M_CPD0752" name="glycerol-3-phosphate[e]" fbc:charge="-2" />
      <species boundaryCondition="false" compartment="Periplasm" constant="false" hasOnlySubstanceUnits="false" id="M_CPD0753" name="D-Sorbitol[p]" fbc:charge="0" />
      <species boundaryCondition="false" compartment="Extracellular" constant="false" hasOnlySubstanceUnits="false" id="M_CPD0754" name="D-Sorbitol[e]" fbc:charge="0" />
      <species boundaryCondition="false" compartment="Periplasm" constant="false" hasOnlySubstanceUnits="false" id="M_CPD0755" name="Mannitol[p]" fbc:charge="0" />
      <species boundaryCondition="false" compartment="Extracellular" constant="false" hasOnlySubstanceUnits="false" id="M_CPD0756" name="Mannitol[e]" fbc:charge="0" />
      <species boundaryCondition="false" compartment="Periplasm" constant="false" hasOnlySubstanceUnits="false" id="M_CPD0757" name="Sucrose[p]" fbc:charge="0" />
      <species boundaryCondition="false" compartment="Extracellular" constant="false" hasOnlySubstanceUnits="false" id="M_CPD0758" name="Sucrose[e]" fbc:charge="0" />
      <species boundaryCondition="false" compartment="Periplasm" constant="false" hasOnlySubstanceUnits="false" id="M_CPD0759" name="alpha,alpha-Trehalose[p]" fbc:charge="0" />
      <species boundaryCondition="false" compartment="Extracellular" constant="false" hasOnlySubstanceUnits="false" id="M_CPD0760" name="alpha,alpha-Trehalose[e]" fbc:charge="0" />
      <species boundaryCondition="false" compartment="Periplasm" constant="false" hasOnlySubstanceUnits="false" id="M_CPD0761" name="Glycerol[p]" fbc:charge="0" />
      <species boundaryCondition="false" compartment="Extracellular" constant="false" hasOnlySubstanceUnits="false" id="M_CPD0762" name="Glycerol[e]" fbc:charge="0" />
      <species boundaryCondition="false" compartment="Periplasm" constant="false" hasOnlySubstanceUnits="false" id="M_CPD0763" name="D-Ribose[p]" fbc:charge="0" />
      <species boundaryCondition="false" compartment="Extracellular" constant="false" hasOnlySubstanceUnits="false" id="M_CPD0764" name="D-Ribose[e]" fbc:charge="0" />
      <species boundaryCondition="false" compartment="Cytosol" constant="false" hasOnlySubstanceUnits="false" id="M_CPD0765" name="D-Xylose" fbc:charge="0" />
      <species boundaryCondition="false" compartment="Periplasm" constant="false" hasOnlySubstanceUnits="false" id="M_CPD0766" name="D-Xylose[p]" fbc:charge="0" />
      <species boundaryCondition="false" compartment="Extracellular" constant="false" hasOnlySubstanceUnits="false" id="M_CPD0767" name="D-Xylose[e]" fbc:charge="0" />
      <species boundaryCondition="false" compartment="Periplasm" constant="false" hasOnlySubstanceUnits="false" id="M_CPD0768" name="D-Fructose[p]" fbc:charge="0" />
      <species boundaryCondition="false" compartment="Extracellular" constant="false" hasOnlySubstanceUnits="false" id="M_CPD0769" name="D-Fructose[e]" fbc:charge="0" />
      <species boundaryCondition="false" compartment="Periplasm" constant="false" hasOnlySubstanceUnits="false" id="M_CPD0770" name="Orthophosphate[p]" fbc:charge="-2" />
      <species boundaryCondition="false" compartment="Extracellular" constant="false" hasOnlySubstanceUnits="false" id="M_CPD0771" name="Orthophosphate[e]" fbc:charge="-2" />
      <species boundaryCondition="false" compartment="Periplasm" constant="false" hasOnlySubstanceUnits="false" id="M_CPD0772" name="L-Glutamate[p]" fbc:charge="-1" />
      <species boundaryCondition="false" compartment="Extracellular" constant="false" hasOnlySubstanceUnits="false" id="M_CPD0773" name="L-Glutamate[e]" fbc:charge="-1" />
      <species boundaryCondition="false" compartment="Periplasm" constant="false" hasOnlySubstanceUnits="false" id="M_CPD0774" name="L-Aspartate[p]" fbc:charge="-1" />
      <species boundaryCondition="false" compartment="Extracellular" constant="false" hasOnlySubstanceUnits="false" id="M_CPD0775" name="L-Aspartate[e]" fbc:charge="-1" />
      <species boundaryCondition="false" compartment="Periplasm" constant="false" hasOnlySubstanceUnits="false" id="M_CPD0776" name="L-Asparagine[p]" fbc:charge="0" />
      <species boundaryCondition="false" compartment="Extracellular" constant="false" hasOnlySubstanceUnits="false" id="M_CPD0777" name="L-Asparagine[e]" fbc:charge="0" />
      <species boundaryCondition="false" compartment="Cytosol" constant="false" hasOnlySubstanceUnits="false" id="M_CPD0778" name="L-erythro-4-Hydroxyglutamate" fbc:charge="-2" />
      <species boundaryCondition="false" compartment="Cytosol" constant="false" hasOnlySubstanceUnits="false" id="M_CPD0779" name="L-4-Hydroxyglutamatesemialdehyde" fbc:charge="0" />
      <species boundaryCondition="false" compartment="Cytosol" constant="false" hasOnlySubstanceUnits="false" id="M_CPD0780" name="L-1-Pyrroline-3-hydroxy-5-carboxylate" fbc:charge="-1" />
      <species boundaryCondition="false" compartment="Cytosol" constant="false" hasOnlySubstanceUnits="false" id="M_CPD0781" name="UroporphyrinogenI" fbc:charge="-8" />
      <species boundaryCondition="false" compartment="Cytosol" constant="false" hasOnlySubstanceUnits="false" id="M_CPD0782" name="CoproporphyrinogenI" fbc:charge="-4" />
      <species boundaryCondition="false" compartment="Cytosol" constant="false" hasOnlySubstanceUnits="false" id="M_CPD0786" name="D-Arabitol" fbc:charge="0" />
      <species boundaryCondition="false" compartment="Cytosol" constant="false" hasOnlySubstanceUnits="false" id="M_CPD0787" name="Photon" fbc:charge="0" />
      <species boundaryCondition="false" compartment="Periplasm" constant="false" hasOnlySubstanceUnits="false" id="M_CPD0788" name="L-Arginine[p]" fbc:charge="1" />
      <species boundaryCondition="false" compartment="Extracellular" constant="false" hasOnlySubstanceUnits="false" id="M_CPD0789" name="L-Arginine[e]" fbc:charge="1" />
      <species boundaryCondition="false" compartment="Periplasm" constant="false" hasOnlySubstanceUnits="false" id="M_CPD0790" name="L-Histidine[p]" fbc:charge="0" />
      <species boundaryCondition="false" compartment="Extracellular" constant="false" hasOnlySubstanceUnits="false" id="M_CPD0791" name="L-Histidine[e]" fbc:charge="0" />
      <species boundaryCondition="false" compartment="Periplasm" constant="false" hasOnlySubstanceUnits="false" id="M_CPD0792" name="L-Lysine[p]" fbc:charge="1" />
      <species boundaryCondition="false" compartment="Extracellular" constant="false" hasOnlySubstanceUnits="false" id="M_CPD0793" name="L-Lysine[e]" fbc:charge="1" />
      <species boundaryCondition="false" compartment="Periplasm" constant="false" hasOnlySubstanceUnits="false" id="M_CPD0794" name="L-Cysteine[p]" fbc:charge="0" />
      <species boundaryCondition="false" compartment="Extracellular" constant="false" hasOnlySubstanceUnits="false" id="M_CPD0795" name="L-Cysteine[e]" fbc:charge="0" />
      <species boundaryCondition="false" compartment="Periplasm" constant="false" hasOnlySubstanceUnits="false" id="M_CPD0796" name="L-Glutamine[p]" fbc:charge="0" />
      <species boundaryCondition="false" compartment="Extracellular" constant="false" hasOnlySubstanceUnits="false" id="M_CPD0797" name="L-Glutamine[e]" fbc:charge="0" />
      <species boundaryCondition="false" compartment="Periplasm" constant="false" hasOnlySubstanceUnits="false" id="M_CPD0798" name="L-Leucine[p]" fbc:charge="0" />
      <species boundaryCondition="false" compartment="Extracellular" constant="false" hasOnlySubstanceUnits="false" id="M_CPD0799" name="L-Leucine[e]" fbc:charge="0" />
      <species boundaryCondition="false" compartment="Periplasm" constant="false" hasOnlySubstanceUnits="false" id="M_CPD0800" name="L-Isoleucine[p]" fbc:charge="0" />
      <species boundaryCondition="false" compartment="Extracellular" constant="false" hasOnlySubstanceUnits="false" id="M_CPD0801" name="L-Isoleucine[e]" fbc:charge="0" />
      <species boundaryCondition="false" compartment="Periplasm" constant="false" hasOnlySubstanceUnits="false" id="M_CPD0802" name="L-Valine[p]" fbc:charge="0" />
      <species boundaryCondition="false" compartment="Extracellular" constant="false" hasOnlySubstanceUnits="false" id="M_CPD0803" name="L-Valine[e]" fbc:charge="0" />
      <species boundaryCondition="false" compartment="Periplasm" constant="false" hasOnlySubstanceUnits="false" id="M_CPD0804" name="L-Methionine[p]" fbc:charge="0" />
      <species boundaryCondition="false" compartment="Extracellular" constant="false" hasOnlySubstanceUnits="false" id="M_CPD0805" name="L-Methionine[e]" fbc:charge="0" />
      <species boundaryCondition="false" compartment="Periplasm" constant="false" hasOnlySubstanceUnits="false" id="M_CPD0809" name="D-Alanyl-D-alanine[p]" fbc:charge="0" />
      <species boundaryCondition="false" compartment="Extracellular" constant="false" hasOnlySubstanceUnits="false" id="M_CPD0810" name="D-Alanyl-D-alanine[e]" fbc:charge="0" />
      <species boundaryCondition="false" compartment="Cytosol" constant="false" hasOnlySubstanceUnits="false" id="M_CPD0811" name="L-alanine-D-glutamate-meso-2,6-diaminoheptanedioate-D-alanine" fbc:charge="-1" />
      <species boundaryCondition="false" compartment="Periplasm" constant="false" hasOnlySubstanceUnits="false" id="M_CPD0812" name="L-alanine-D-glutamate-meso-2,6-diaminoheptanedioate-D-alanine[p]" fbc:charge="-1" />
      <species boundaryCondition="false" compartment="Extracellular" constant="false" hasOnlySubstanceUnits="false" id="M_CPD0813" name="L-alanine-D-glutamate-meso-2,6-diaminoheptanedioate-D-alanine[e]" fbc:charge="-1" />
      <species boundaryCondition="false" compartment="Periplasm" constant="false" hasOnlySubstanceUnits="false" id="M_CPD0814" name="Glutathione[p]" fbc:charge="-1" />
      <species boundaryCondition="false" compartment="Extracellular" constant="false" hasOnlySubstanceUnits="false" id="M_CPD0815" name="Glutathione[e]" fbc:charge="-1" />
      <species boundaryCondition="false" compartment="Periplasm" constant="false" hasOnlySubstanceUnits="false" id="M_CPD0816" name="Glutathionedisulfide[p]" fbc:charge="-2" />
      <species boundaryCondition="false" compartment="Extracellular" constant="false" hasOnlySubstanceUnits="false" id="M_CPD0817" name="Glutathionedisulfide[e]" fbc:charge="-2" />
      <species boundaryCondition="false" compartment="Periplasm" constant="false" hasOnlySubstanceUnits="false" id="M_CPD0818" name="Cobamidecoenzyme[p]" fbc:charge="0" />
      <species boundaryCondition="false" compartment="Extracellular" constant="false" hasOnlySubstanceUnits="false" id="M_CPD0819" name="Cobamidecoenzyme[e]" fbc:charge="0" />
      <species boundaryCondition="false" compartment="Cytosol" constant="false" hasOnlySubstanceUnits="false" id="M_CPD0820" name="Cu2+" fbc:charge="2" />
      <species boundaryCondition="false" compartment="Periplasm" constant="false" hasOnlySubstanceUnits="false" id="M_CPD0821" name="Cu2+[p]" fbc:charge="2" />
      <species boundaryCondition="false" compartment="Extracellular" constant="false" hasOnlySubstanceUnits="false" id="M_CPD0822" name="Cu2+[e]" fbc:charge="2" />
      <species boundaryCondition="false" compartment="Cytosol" constant="false" hasOnlySubstanceUnits="false" id="M_CPD0825" name="Zinc" fbc:charge="2" />
      <species boundaryCondition="false" compartment="Periplasm" constant="false" hasOnlySubstanceUnits="false" id="M_CPD0826" name="Zinc[p]" fbc:charge="2" />
      <species boundaryCondition="false" compartment="Extracellular" constant="false" hasOnlySubstanceUnits="false" id="M_CPD0827" name="Zinc[e]" fbc:charge="2" />
      <species boundaryCondition="false" compartment="Periplasm" constant="false" hasOnlySubstanceUnits="false" id="M_CPD0828" name="Fe2[p]" fbc:charge="2" />
      <species boundaryCondition="false" compartment="Extracellular" constant="false" hasOnlySubstanceUnits="false" id="M_CPD0829" name="Fe2[e]" fbc:charge="2" />
      <species boundaryCondition="false" compartment="Cytosol" constant="false" hasOnlySubstanceUnits="false" id="M_CPD0830" name="Mn2" fbc:charge="2" />
      <species boundaryCondition="false" compartment="Periplasm" constant="false" hasOnlySubstanceUnits="false" id="M_CPD0831" name="Mn2[p]" fbc:charge="2" />
      <species boundaryCondition="false" compartment="Extracellular" constant="false" hasOnlySubstanceUnits="false" id="M_CPD0832" name="Mn2[e]" fbc:charge="2" />
      <species boundaryCondition="false" compartment="Periplasm" constant="false" hasOnlySubstanceUnits="false" id="M_CPD0834" name="Co2[p]" fbc:charge="2" />
      <species boundaryCondition="false" compartment="Extracellular" constant="false" hasOnlySubstanceUnits="false" id="M_CPD0835" name="Co2[e]" fbc:charge="2" />
      <species boundaryCondition="false" compartment="Periplasm" constant="false" hasOnlySubstanceUnits="false" id="M_CPD0836" name="Heme[p]" fbc:charge="-2" />
      <species boundaryCondition="false" compartment="Extracellular" constant="false" hasOnlySubstanceUnits="false" id="M_CPD0837" name="Heme[e]" fbc:charge="-2" />
      <species boundaryCondition="false" compartment="Cytosol" constant="false" hasOnlySubstanceUnits="false" id="M_CPD0838" name="Mercaptopyruvate" fbc:charge="-1" />
      <species boundaryCondition="false" compartment="Cytosol" constant="false" hasOnlySubstanceUnits="false" id="M_CPD0839" name="L-Cysteate" fbc:charge="-1" />
      <species boundaryCondition="false" compartment="Cytosol" constant="false" hasOnlySubstanceUnits="false" id="M_CPD0840" name="3-Sulfopyruvate" fbc:charge="-2" />
      <species boundaryCondition="false" compartment="Cytosol" constant="false" hasOnlySubstanceUnits="false" id="M_CPD0841" name="D-4-Hydroxy-2-oxoglutarate" fbc:charge="-2" />
      <species boundaryCondition="false" compartment="Cytosol" constant="false" hasOnlySubstanceUnits="false" id="M_CPD0842" name="D-Glyceraldehyde" fbc:charge="0" />
      <species boundaryCondition="false" compartment="Cytosol" constant="false" hasOnlySubstanceUnits="false" id="M_CPD0843" name="4-Aminobutyraldehyde" fbc:charge="1" />
      <species boundaryCondition="false" compartment="Cytosol" constant="false" hasOnlySubstanceUnits="false" id="M_CPD0844" name="4-Aminobutanoate" fbc:charge="0" />
      <species boundaryCondition="false" compartment="Cytosol" constant="false" hasOnlySubstanceUnits="false" id="M_CPD0849" name="(S)-Methylmalonatesemialdehyde" fbc:charge="-1" />
      <species boundaryCondition="false" compartment="Cytosol" constant="false" hasOnlySubstanceUnits="false" id="M_CPD0855" name="5-Carboxyamino-1-(5-phospho-D-ribosyl)imidazole" fbc:charge="-3" />
      <species boundaryCondition="false" compartment="Cytosol" constant="false" hasOnlySubstanceUnits="false" id="M_CPD0856" name="5-Amino-4-imidazolecarboxyamide" fbc:charge="1" />
      <species boundaryCondition="false" compartment="Cytosol" constant="false" hasOnlySubstanceUnits="false" id="M_CPD0857" name="Guanosine" fbc:charge="0" />
      <species boundaryCondition="false" compartment="Cytosol" constant="false" hasOnlySubstanceUnits="false" id="M_CPD0858" name="N-Ribosylnicotinamide" fbc:charge="1" />
      <species boundaryCondition="false" compartment="Cytosol" constant="false" hasOnlySubstanceUnits="false" id="M_CPD0860" name="Xanthosine" fbc:charge="0" />
      <species boundaryCondition="false" compartment="Cytosol" constant="false" hasOnlySubstanceUnits="false" id="M_CPD0861" name="NicotinateD-ribonucleoside" fbc:charge="0" />
      <species boundaryCondition="false" compartment="Cytosol" constant="false" hasOnlySubstanceUnits="false" id="M_CPD0862" name="dCMP" fbc:charge="-2" />
      <species boundaryCondition="false" compartment="Cytosol" constant="false" hasOnlySubstanceUnits="false" id="M_CPD0863" name="Deoxycytidine" fbc:charge="0" />
      <species boundaryCondition="false" compartment="Cytosol" constant="false" hasOnlySubstanceUnits="false" id="M_CPD0864" name="dGMP" fbc:charge="-2" />
      <species boundaryCondition="false" compartment="Cytosol" constant="false" hasOnlySubstanceUnits="false" id="M_CPD0865" name="dAMP" fbc:charge="-2" />
      <species boundaryCondition="false" compartment="Cytosol" constant="false" hasOnlySubstanceUnits="false" id="M_CPD0866" name="Deoxyadenosine" fbc:charge="0" />
      <species boundaryCondition="false" compartment="Cytosol" constant="false" hasOnlySubstanceUnits="false" id="M_CPD0867" name="3'-AMP" fbc:charge="-2" />
      <species boundaryCondition="false" compartment="Cytosol" constant="false" hasOnlySubstanceUnits="false" id="M_CPD0868" name="3'-UMP" fbc:charge="-2" />
      <species boundaryCondition="false" compartment="Cytosol" constant="false" hasOnlySubstanceUnits="false" id="M_CPD0869" name="3'-GMP" fbc:charge="-2" />
      <species boundaryCondition="false" compartment="Cytosol" constant="false" hasOnlySubstanceUnits="false" id="M_CPD0870" name="3'-CMP" fbc:charge="-2" />
      <species boundaryCondition="false" compartment="Periplasm" constant="false" hasOnlySubstanceUnits="false" id="M_CPD0871" name="H2O[p]" fbc:charge="0" />
      <species boundaryCondition="false" compartment="Extracellular" constant="false" hasOnlySubstanceUnits="false" id="M_CPD0872" name="H2O[e]" fbc:charge="0" />
      <species boundaryCondition="false" compartment="Periplasm" constant="false" hasOnlySubstanceUnits="false" id="M_CPD0873" name="H[p]" fbc:charge="1" />
      <species boundaryCondition="false" compartment="Periplasm" constant="false" hasOnlySubstanceUnits="false" id="M_CPD0874" name="NH3[p]" fbc:charge="1" />
      <species boundaryCondition="false" compartment="Extracellular" constant="false" hasOnlySubstanceUnits="false" id="M_CPD0875" name="NH3[e]" fbc:charge="1" />
      <species boundaryCondition="false" compartment="Cytosol" constant="false" hasOnlySubstanceUnits="false" id="M_CPD0876" name="Sodium" fbc:charge="1" />
      <species boundaryCondition="false" compartment="Periplasm" constant="false" hasOnlySubstanceUnits="false" id="M_CPD0877" name="Sodium[p]" fbc:charge="1" />
      <species boundaryCondition="false" compartment="Extracellular" constant="false" hasOnlySubstanceUnits="false" id="M_CPD0878" name="Sodium[e]" fbc:charge="1" />
      <species boundaryCondition="false" compartment="Cytosol" constant="false" hasOnlySubstanceUnits="false" id="M_CPD0879" name="Calcium" fbc:charge="2" />
      <species boundaryCondition="false" compartment="Periplasm" constant="false" hasOnlySubstanceUnits="false" id="M_CPD0880" name="Calcium[p]" fbc:charge="2" />
      <species boundaryCondition="false" compartment="Extracellular" constant="false" hasOnlySubstanceUnits="false" id="M_CPD0881" name="Calcium[e]" fbc:charge="2" />
      <species boundaryCondition="false" compartment="Periplasm" constant="false" hasOnlySubstanceUnits="false" id="M_CPD0882" name="CO2[p]" fbc:charge="0" />
      <species boundaryCondition="false" compartment="Extracellular" constant="false" hasOnlySubstanceUnits="false" id="M_CPD0883" name="CO2[e]" fbc:charge="0" />
      <species boundaryCondition="false" compartment="Periplasm" constant="false" hasOnlySubstanceUnits="false" id="M_CPD0884" name="Oxygen[p]" fbc:charge="0" />
      <species boundaryCondition="false" compartment="Extracellular" constant="false" hasOnlySubstanceUnits="false" id="M_CPD0885" name="Oxygen[e]" fbc:charge="0" />
      <species boundaryCondition="false" compartment="Periplasm" constant="false" hasOnlySubstanceUnits="false" id="M_CPD0886" name="Succinate[p]" fbc:charge="-2" />
      <species boundaryCondition="false" compartment="Extracellular" constant="false" hasOnlySubstanceUnits="false" id="M_CPD0887" name="Succinate[e]" fbc:charge="-2" />
      <species boundaryCondition="false" compartment="Extracellular" constant="false" hasOnlySubstanceUnits="false" id="M_CPD0888" name="H[e]" fbc:charge="1" />
      <species boundaryCondition="false" compartment="Periplasm" constant="false" hasOnlySubstanceUnits="false" id="M_CPD0889" name="(S)-Malate[p]" fbc:charge="-2" />
      <species boundaryCondition="false" compartment="Extracellular" constant="false" hasOnlySubstanceUnits="false" id="M_CPD0890" name="(S)-Malate[e]" fbc:charge="-2" />
      <species boundaryCondition="false" compartment="Periplasm" constant="false" hasOnlySubstanceUnits="false" id="M_CPD0891" name="Fumarate[p]" fbc:charge="-2" />
      <species boundaryCondition="false" compartment="Extracellular" constant="false" hasOnlySubstanceUnits="false" id="M_CPD0892" name="Fumarate[e]" fbc:charge="-2" />
      <species boundaryCondition="false" compartment="Cytosol" constant="false" hasOnlySubstanceUnits="false" id="M_CPD0893" name="2-Oxopentanoicacid" fbc:charge="-1" />
      <species boundaryCondition="false" compartment="Periplasm" constant="false" hasOnlySubstanceUnits="false" id="M_CPD0894" name="Pyruvate[p]" fbc:charge="-1" />
      <species boundaryCondition="false" compartment="Extracellular" constant="false" hasOnlySubstanceUnits="false" id="M_CPD0895" name="Pyruvate[e]" fbc:charge="-1" />
      <species boundaryCondition="false" compartment="Periplasm" constant="false" hasOnlySubstanceUnits="false" id="M_CPD0896" name="2-Oxobutanoate[p]" fbc:charge="-1" />
      <species boundaryCondition="false" compartment="Extracellular" constant="false" hasOnlySubstanceUnits="false" id="M_CPD0897" name="2-Oxobutanoate[e]" fbc:charge="-1" />
      <species boundaryCondition="false" compartment="Periplasm" constant="false" hasOnlySubstanceUnits="false" id="M_CPD0898" name="2-Oxopentanoicacid[p]" fbc:charge="-1" />
      <species boundaryCondition="false" compartment="Extracellular" constant="false" hasOnlySubstanceUnits="false" id="M_CPD0899" name="2-Oxopentanoicacid[e]" fbc:charge="-1" />
      <species boundaryCondition="false" compartment="Periplasm" constant="false" hasOnlySubstanceUnits="false" id="M_CPD0900" name="3'-AMP[p]" fbc:charge="-2" />
      <species boundaryCondition="false" compartment="Extracellular" constant="false" hasOnlySubstanceUnits="false" id="M_CPD0901" name="3'-AMP[e]" fbc:charge="-2" />
      <species boundaryCondition="false" compartment="Periplasm" constant="false" hasOnlySubstanceUnits="false" id="M_CPD0902" name="3'-UMP[p]" fbc:charge="-2" />
      <species boundaryCondition="false" compartment="Extracellular" constant="false" hasOnlySubstanceUnits="false" id="M_CPD0903" name="3'-UMP[e]" fbc:charge="-2" />
      <species boundaryCondition="false" compartment="Periplasm" constant="false" hasOnlySubstanceUnits="false" id="M_CPD0904" name="3'-GMP[p]" fbc:charge="-2" />
      <species boundaryCondition="false" compartment="Extracellular" constant="false" hasOnlySubstanceUnits="false" id="M_CPD0905" name="3'-GMP[e]" fbc:charge="-2" />
      <species boundaryCondition="false" compartment="Periplasm" constant="false" hasOnlySubstanceUnits="false" id="M_CPD0906" name="3'-CMP[p]" fbc:charge="-2" />
      <species boundaryCondition="false" compartment="Extracellular" constant="false" hasOnlySubstanceUnits="false" id="M_CPD0907" name="3'-CMP[e]" fbc:charge="-2" />
      <species boundaryCondition="false" compartment="Periplasm" constant="false" hasOnlySubstanceUnits="false" id="M_CPD0908" name="D-Alanine[p]" fbc:charge="0" />
      <species boundaryCondition="false" compartment="Extracellular" constant="false" hasOnlySubstanceUnits="false" id="M_CPD0909" name="D-Alanine[e]" fbc:charge="0" />
      <species boundaryCondition="false" compartment="Periplasm" constant="false" hasOnlySubstanceUnits="false" id="M_CPD0910" name="L-Alanine[p]" fbc:charge="0" />
      <species boundaryCondition="false" compartment="Extracellular" constant="false" hasOnlySubstanceUnits="false" id="M_CPD0911" name="L-Alanine[e]" fbc:charge="0" />
      <species boundaryCondition="false" compartment="Periplasm" constant="false" hasOnlySubstanceUnits="false" id="M_CPD0912" name="Glycine[p]" fbc:charge="0" />
      <species boundaryCondition="false" compartment="Extracellular" constant="false" hasOnlySubstanceUnits="false" id="M_CPD0913" name="Glycine[e]" fbc:charge="0" />
      <species boundaryCondition="false" compartment="Cytosol" constant="false" hasOnlySubstanceUnits="false" id="M_CPD0914" name="Carboxyspermidine" fbc:charge="2" />
      <species boundaryCondition="false" compartment="Cytosol" constant="false" hasOnlySubstanceUnits="false" id="M_CPD0915" name="Rhodovibrin" fbc:charge="0" />
      <species boundaryCondition="false" compartment="Cytosol" constant="false" hasOnlySubstanceUnits="false" id="M_CPD0916" name="Hydroxyspirilloxanthin" fbc:charge="0" />
      <species boundaryCondition="false" compartment="Cytosol" constant="false" hasOnlySubstanceUnits="false" id="M_CPD0917" name="gamma-Glutamyl-gamma-aminobutyrate" fbc:charge="-1" />
      <species boundaryCondition="false" compartment="Cytosol" constant="false" hasOnlySubstanceUnits="false" id="M_CPD0918" name="trans-4-Hydroxy-L-proline" fbc:charge="0" />
      <species boundaryCondition="false" compartment="Cytosol" constant="false" hasOnlySubstanceUnits="false" id="M_CPD0919" name="N-Acetyl-L-citrulline" fbc:charge="-1" />
      <species boundaryCondition="false" compartment="Cytosol" constant="false" hasOnlySubstanceUnits="false" id="M_CPD0922" name="3-Ureidoisobutyrate" fbc:charge="-1" />
      <species boundaryCondition="false" compartment="Cytosol" constant="false" hasOnlySubstanceUnits="false" id="M_CPD0923" name="3-Aminoisobutyricacid" fbc:charge="0" />
      <species boundaryCondition="false" compartment="Periplasm" constant="false" hasOnlySubstanceUnits="false" id="M_CPD0924" name="Citrate[p]" fbc:charge="-3" />
      <species boundaryCondition="false" compartment="Extracellular" constant="false" hasOnlySubstanceUnits="false" id="M_CPD0925" name="Citrate[e]" fbc:charge="-3" />
      <species boundaryCondition="false" compartment="Cytosol" constant="false" hasOnlySubstanceUnits="false" id="M_CPD0926" name="Biotinyl-5'-AMP" fbc:charge="-1" />
      <species boundaryCondition="false" compartment="Cytosol" constant="false" hasOnlySubstanceUnits="false" id="M_CPD0927" name="Apo-[carboxylase]" fbc:charge="1" />
      <species boundaryCondition="false" compartment="Cytosol" constant="false" hasOnlySubstanceUnits="false" id="M_CPD0928" name="trans-Hex-2-enoyl-[acp]" fbc:charge="-1" />
      <species boundaryCondition="false" compartment="Cytosol" constant="false" hasOnlySubstanceUnits="false" id="M_CPD0929" name="Hexanoyl-CoA" fbc:charge="-4" />
      <species boundaryCondition="false" compartment="Cytosol" constant="false" hasOnlySubstanceUnits="false" id="M_CPD0930" name="trans-Hex-2-enoyl-CoA" fbc:charge="-4" />
      <species boundaryCondition="false" compartment="Cytosol" constant="false" hasOnlySubstanceUnits="false" id="M_CPD0931" name="Palmitoyl-CoA" fbc:charge="-4" />
      <species boundaryCondition="false" compartment="Cytosol" constant="false" hasOnlySubstanceUnits="false" id="M_CPD0932" name="trans-Hexadec-2-enoyl-CoA" fbc:charge="-4" />
      <species boundaryCondition="false" compartment="Cytosol" constant="false" hasOnlySubstanceUnits="false" id="M_CPD0933" name="Tetradecanoyl-CoA" fbc:charge="-4" />
      <species boundaryCondition="false" compartment="Cytosol" constant="false" hasOnlySubstanceUnits="false" id="M_CPD0934" name="trans-Tetradec-2-enoyl-CoA" fbc:charge="-4" />
      <species boundaryCondition="false" compartment="Cytosol" constant="false" hasOnlySubstanceUnits="false" id="M_CPD0935" name="Lauroyl-CoA" fbc:charge="-4" />
      <species boundaryCondition="false" compartment="Cytosol" constant="false" hasOnlySubstanceUnits="false" id="M_CPD0936" name="2-trans-Dodecenoyl-CoA" fbc:charge="-4" />
      <species boundaryCondition="false" compartment="Cytosol" constant="false" hasOnlySubstanceUnits="false" id="M_CPD0937" name="Decanoyl-CoA" fbc:charge="-4" />
      <species boundaryCondition="false" compartment="Cytosol" constant="false" hasOnlySubstanceUnits="false" id="M_CPD0938" name="trans-Dec-2-enoyl-CoA" fbc:charge="-4" />
      <species boundaryCondition="false" compartment="Cytosol" constant="false" hasOnlySubstanceUnits="false" id="M_CPD0939" name="Octanoyl-CoA" fbc:charge="-4" />
      <species boundaryCondition="false" compartment="Cytosol" constant="false" hasOnlySubstanceUnits="false" id="M_CPD0940" name="trans-Oct-2-enoyl-CoA" fbc:charge="-4" />
      <species boundaryCondition="false" compartment="Cytosol" constant="false" hasOnlySubstanceUnits="false" id="M_CPD0941" name="(S)-2-Methylbutanoyl-CoA" fbc:charge="-4" />
      <species boundaryCondition="false" compartment="Cytosol" constant="false" hasOnlySubstanceUnits="false" id="M_CPD0942" name="2-Methylbut-2-enoyl-CoA" fbc:charge="-4" />
      <species boundaryCondition="false" compartment="Cytosol" constant="false" hasOnlySubstanceUnits="false" id="M_CPD0943" name="Propenoyl-CoA" fbc:charge="-4" />
      <species boundaryCondition="false" compartment="Cytosol" constant="false" hasOnlySubstanceUnits="false" id="M_CPD0944" name="2-Methylpropanoyl-CoA" fbc:charge="-3" />
      <species boundaryCondition="false" compartment="Cytosol" constant="false" hasOnlySubstanceUnits="false" id="M_CPD0945" name="2-Methylprop-2-enoyl-CoA" fbc:charge="-3" />
      <species boundaryCondition="false" compartment="Cytosol" constant="false" hasOnlySubstanceUnits="false" id="M_CPD0946" name="5-Methylhex-4-enoyl-CoA" fbc:charge="-4" />
      <species boundaryCondition="false" compartment="Cytosol" constant="false" hasOnlySubstanceUnits="false" id="M_CPD0947" name="(2E)-5-Methylhexa-2,4-dienoyl-CoA" fbc:charge="-4" />
      <species boundaryCondition="false" compartment="Cytosol" constant="false" hasOnlySubstanceUnits="false" id="M_CPD0950" name="Glutaryl-CoA" fbc:charge="-5" />
      <species boundaryCondition="false" compartment="Cytosol" constant="false" hasOnlySubstanceUnits="false" id="M_CPD0951" name="Crotonoyl-CoA" fbc:charge="-4" />
      <species boundaryCondition="false" compartment="Cytosol" constant="false" hasOnlySubstanceUnits="false" id="M_CPD0955" name="Ethanolamine" fbc:charge="1" />
      <species boundaryCondition="false" compartment="Cytosol" constant="false" hasOnlySubstanceUnits="false" id="M_CPD0961" name="Phosphatidyl-N-dimethylethanolamine" fbc:charge="0" />
      <species boundaryCondition="false" compartment="Cytosol" constant="false" hasOnlySubstanceUnits="false" id="M_CPD0962" name="4-Hydroxy-L-threonine" fbc:charge="0" />
      <species boundaryCondition="false" compartment="Cytosol" constant="false" hasOnlySubstanceUnits="false" id="M_CPD0964" name="2-Oxo-3-hydroxy-4-phosphobutanoate" fbc:charge="-3" />
      <species boundaryCondition="false" compartment="Cytosol" constant="false" hasOnlySubstanceUnits="false" id="M_CPD0965" name="Phytoene" fbc:charge="0" />
      <species boundaryCondition="false" compartment="Cytosol" constant="false" hasOnlySubstanceUnits="false" id="M_CPD0966" name="Phytofluene" fbc:charge="0" />
      <species boundaryCondition="false" compartment="Cytosol" constant="false" hasOnlySubstanceUnits="false" id="M_CPD0967" name="zeta-Carotene" fbc:charge="0" />
      <species boundaryCondition="false" compartment="Cytosol" constant="false" hasOnlySubstanceUnits="false" id="M_CPD0968" name="Neurosporene" fbc:charge="0" />
      <species boundaryCondition="false" compartment="Cytosol" constant="false" hasOnlySubstanceUnits="false" id="M_CPD0969" name="Rhodopin" fbc:charge="0" />
      <species boundaryCondition="false" compartment="Cytosol" constant="false" hasOnlySubstanceUnits="false" id="M_CPD0970" name="Lycopene" fbc:charge="0" />
      <species boundaryCondition="false" compartment="Cytosol" constant="false" hasOnlySubstanceUnits="false" id="M_CPD0971" name="Anhydrorhodovibrin" fbc:charge="0" />
      <species boundaryCondition="false" compartment="Cytosol" constant="false" hasOnlySubstanceUnits="false" id="M_CPD0972" name="3,4-Dehydrorhodopin" fbc:charge="0" />
      <species boundaryCondition="false" compartment="Cytosol" constant="false" hasOnlySubstanceUnits="false" id="M_CPD0973" name="3,4-Dihydroanhydrorhodovibrin" fbc:charge="0" />
      <species boundaryCondition="false" compartment="Cytosol" constant="false" hasOnlySubstanceUnits="false" id="M_CPD0974" name="3',4'-Dihydrorhodovibrin" fbc:charge="0" />
      <species boundaryCondition="false" compartment="Cytosol" constant="false" hasOnlySubstanceUnits="false" id="M_CPD0975" name="Spheroidene" fbc:charge="0" />
      <species boundaryCondition="false" compartment="Cytosol" constant="false" hasOnlySubstanceUnits="false" id="M_CPD0976" name="Hydroxyspheroidene" fbc:charge="0" />
      <species boundaryCondition="false" compartment="Cytosol" constant="false" hasOnlySubstanceUnits="false" id="M_CPD0977" name="Spheroidenone" fbc:charge="0" />
      <species boundaryCondition="false" compartment="Cytosol" constant="false" hasOnlySubstanceUnits="false" id="M_CPD0978" name="Hydroxyspheroidenone" fbc:charge="0" />
      <species boundaryCondition="false" compartment="Cytosol" constant="false" hasOnlySubstanceUnits="false" id="M_CPD0979" name="Hydroxyneurosporene" fbc:charge="0" />
      <species boundaryCondition="false" compartment="Cytosol" constant="false" hasOnlySubstanceUnits="false" id="M_CPD0982" name="Demethylspheroidene" fbc:charge="0" />
      <species boundaryCondition="false" compartment="Cytosol" constant="false" hasOnlySubstanceUnits="false" id="M_CPD0983" name="3,4-Dihydrospheroidene" fbc:charge="0" />
      <species boundaryCondition="false" compartment="Cytosol" constant="false" hasOnlySubstanceUnits="false" id="M_CPD0984" name="3,4,3',4'-Tetrahydrospirilloxanthin" fbc:charge="0" />
      <species boundaryCondition="false" compartment="Cytosol" constant="false" hasOnlySubstanceUnits="false" id="M_CPD0985" name="Spirilloxanthin" fbc:charge="0" />
      <species boundaryCondition="false" compartment="Cytosol" constant="false" hasOnlySubstanceUnits="false" id="M_CPD0986" name="2-Ketospirilloxanthin" fbc:charge="0" />
      <species boundaryCondition="false" compartment="Cytosol" constant="false" hasOnlySubstanceUnits="false" id="M_CPD0987" name="2,2'-Diketospirilloxanthin" fbc:charge="0" />
      <species boundaryCondition="false" compartment="Cytosol" constant="false" hasOnlySubstanceUnits="false" id="M_CPD0988" name="(R)-Malate" fbc:charge="-2" />
      <species boundaryCondition="false" compartment="Cytosol" constant="false" hasOnlySubstanceUnits="false" id="M_CPD0993" name="L-Cystathionine" fbc:charge="0" />
      <species boundaryCondition="false" compartment="Cytosol" constant="false" hasOnlySubstanceUnits="false" id="M_CPD0994" name="Selenocysteine" fbc:charge="0" />
      <species boundaryCondition="false" compartment="Cytosol" constant="false" hasOnlySubstanceUnits="false" id="M_CPD0995" name="Selenocystathionine" fbc:charge="0" />
      <species boundaryCondition="false" compartment="Cytosol" constant="false" hasOnlySubstanceUnits="false" id="M_CPD0996" name="D-Aspartate" fbc:charge="-1" />
      <species boundaryCondition="false" compartment="Cytosol" constant="false" hasOnlySubstanceUnits="false" id="M_CPD0997" name="But-2-enoyl-[acyl-carrierprotein]" fbc:charge="-1" />
      <species boundaryCondition="false" compartment="Cytosol" constant="false" hasOnlySubstanceUnits="false" id="M_CPD0998" name="(3R)-3-Hydroxybutanoyl-[acyl-carrierprotein]" fbc:charge="-1" />
      <species boundaryCondition="false" compartment="Cytosol" constant="false" hasOnlySubstanceUnits="false" id="M_CPD0999" name="(3R)-3-Hydroxyoctanoyl-[acyl-carrierprotein]" fbc:charge="-1" />
      <species boundaryCondition="false" compartment="Cytosol" constant="false" hasOnlySubstanceUnits="false" id="M_CPD1000" name="3-Oxooctanoyl-[acp]" fbc:charge="-1" />
      <species boundaryCondition="false" compartment="Cytosol" constant="false" hasOnlySubstanceUnits="false" id="M_CPD1001" name="(R)-3-Hydroxydodecanoyl-[acp]" fbc:charge="-1" />
      <species boundaryCondition="false" compartment="Cytosol" constant="false" hasOnlySubstanceUnits="false" id="M_CPD1002" name="3-Oxodecanoyl-[acp]" fbc:charge="-1" />
      <species boundaryCondition="false" compartment="Cytosol" constant="false" hasOnlySubstanceUnits="false" id="M_CPD1003" name="3-Oxotetradecanoyl-[acp]" fbc:charge="-1" />
      <species boundaryCondition="false" compartment="Cytosol" constant="false" hasOnlySubstanceUnits="false" id="M_CPD1004" name="3-Oxododecanoyl-[acp]" fbc:charge="-1" />
      <species boundaryCondition="false" compartment="Cytosol" constant="false" hasOnlySubstanceUnits="false" id="M_CPD1005" name="(3R)-3-Hydroxypalmitoyl-[acyl-carrierprotein]" fbc:charge="-1" />
      <species boundaryCondition="false" compartment="Cytosol" constant="false" hasOnlySubstanceUnits="false" id="M_CPD1006" name="3-Oxohexadecanoyl-[acp]" fbc:charge="-1" />
      <species boundaryCondition="false" compartment="Cytosol" constant="false" hasOnlySubstanceUnits="false" id="M_CPD1007" name="3-Oxostearoyl-[acp]" fbc:charge="-1" />
      <species boundaryCondition="false" compartment="Cytosol" constant="false" hasOnlySubstanceUnits="false" id="M_CPD1008" name="3-Hydroxyoctadecanoyl-[acp]" fbc:charge="-1" />
      <species boundaryCondition="false" compartment="Cytosol" constant="false" hasOnlySubstanceUnits="false" id="M_CPD1009" name="Butyryl-[acp]" fbc:charge="-1" />
      <species boundaryCondition="false" compartment="Cytosol" constant="false" hasOnlySubstanceUnits="false" id="M_CPD1010" name="Hexanoyl-[acp]" fbc:charge="-1" />
      <species boundaryCondition="false" compartment="Cytosol" constant="false" hasOnlySubstanceUnits="false" id="M_CPD1011" name="Decanoyl-[acp]" fbc:charge="-1" />
      <species boundaryCondition="false" compartment="Cytosol" constant="false" hasOnlySubstanceUnits="false" id="M_CPD1012" name="Dodecanoyl-[acyl-carrierprotein]" fbc:charge="-1" />
      <species boundaryCondition="false" compartment="Cytosol" constant="false" hasOnlySubstanceUnits="false" id="M_CPD1013" name="Tetradecanoyl-[acp]" fbc:charge="-1" />
      <species boundaryCondition="false" compartment="Cytosol" constant="false" hasOnlySubstanceUnits="false" id="M_CPD1014" name="Hexadecanoyl-[acp]" fbc:charge="-1" />
      <species boundaryCondition="false" compartment="Cytosol" constant="false" hasOnlySubstanceUnits="false" id="M_CPD1015" name="Bacteriochlorophylla" fbc:charge="-1" />
      <species boundaryCondition="false" compartment="Cytosol" constant="false" hasOnlySubstanceUnits="false" id="M_CPD1016" name="Bacteriochlorophyllb" fbc:charge="-1" />
      <species boundaryCondition="false" compartment="Cytosol" constant="false" hasOnlySubstanceUnits="false" id="M_CPD1017" name="dITP" fbc:charge="-4" />
      <species boundaryCondition="false" compartment="Cytosol" constant="false" hasOnlySubstanceUnits="false" id="M_CPD1018" name="XTP" fbc:charge="-4" />
      <species boundaryCondition="false" compartment="Cytosol" constant="false" hasOnlySubstanceUnits="false" id="M_CPD1019" name="2'-Deoxyinosine5'-phosphate" fbc:charge="-2" />
      <species boundaryCondition="false" compartment="Cytosol" constant="false" hasOnlySubstanceUnits="false" id="M_CPD1020" name="Guanosine3',5'-bis(diphosphate)" fbc:charge="-6" />
      <species boundaryCondition="false" compartment="Cytosol" constant="false" hasOnlySubstanceUnits="false" id="M_CPD1021" name="2',3'-CyclicAMP" fbc:charge="-1" />
      <species boundaryCondition="false" compartment="Cytosol" constant="false" hasOnlySubstanceUnits="false" id="M_CPD1022" name="2',3'-CyclicCMP" fbc:charge="-1" />
      <species boundaryCondition="false" compartment="Cytosol" constant="false" hasOnlySubstanceUnits="false" id="M_CPD1023" name="2',3'-CyclicUMP" fbc:charge="-1" />
      <species boundaryCondition="false" compartment="Cytosol" constant="false" hasOnlySubstanceUnits="false" id="M_CPD1024" name="2',3'-CyclicGMP" fbc:charge="-1" />
      <species boundaryCondition="false" compartment="Cytosol" constant="false" hasOnlySubstanceUnits="false" id="M_CPD1026" name="2-Methylacetoacetyl-CoA" fbc:charge="-4" />
      <species boundaryCondition="false" compartment="Cytosol" constant="false" hasOnlySubstanceUnits="false" id="M_CPD1028" name="7-Methyl-3-oxo-6-octenoyl-CoA" fbc:charge="-4" />
      <species boundaryCondition="false" compartment="Cytosol" constant="false" hasOnlySubstanceUnits="false" id="M_CPD1029" name="5-Methyl-3-oxo-4-hexenoyl-CoA" fbc:charge="-4" />
      <species boundaryCondition="false" compartment="Cytosol" constant="false" hasOnlySubstanceUnits="false" id="M_CPD1030" name="(S)-3-Hydroxyisobutyrate" fbc:charge="-1" />
      <species boundaryCondition="false" compartment="Cytosol" constant="false" hasOnlySubstanceUnits="false" id="M_CPD1031" name="Pyridoxamine" fbc:charge="1" />
      <species boundaryCondition="false" compartment="Cytosol" constant="false" hasOnlySubstanceUnits="false" id="M_CPD1032" name="4-Methyl-2-oxopentanoate" fbc:charge="-1" />
      <species boundaryCondition="false" compartment="Cytosol" constant="false" hasOnlySubstanceUnits="false" id="M_CPD1033" name="[Dihydrolipoyllysine-residue(2-methylpropanoyl)transferase]" fbc:charge="0" />
      <species boundaryCondition="false" compartment="Cytosol" constant="false" hasOnlySubstanceUnits="false" id="M_CPD1034" name="[Dihydrolipoyllysine-residue(2-methylpropanoyl)transferase]" fbc:charge="0" />
      <species boundaryCondition="false" compartment="Cytosol" constant="false" hasOnlySubstanceUnits="false" id="M_CPD1035" name="(2S)-2-Isopropyl-3-oxosuccinate" fbc:charge="-2" />
      <species boundaryCondition="false" compartment="Cytosol" constant="false" hasOnlySubstanceUnits="false" id="M_CPD1036" name="(2R,3S)-3-Isopropylmalate" fbc:charge="-2" />
      <species boundaryCondition="false" compartment="Cytosol" constant="false" hasOnlySubstanceUnits="false" id="M_CPD1037" name="(R)-2,3-Dihydroxy-3-methylbutanoate" fbc:charge="-1" />
      <species boundaryCondition="false" compartment="Cytosol" constant="false" hasOnlySubstanceUnits="false" id="M_CPD1038" name="(R)-2,3-Dihydroxy-3-methylpentanoate" fbc:charge="-1" />
      <species boundaryCondition="false" compartment="Periplasm" constant="false" hasOnlySubstanceUnits="false" id="M_CPD1040" name="D-Mannose[p]" fbc:charge="0" />
      <species boundaryCondition="false" compartment="Extracellular" constant="false" hasOnlySubstanceUnits="false" id="M_CPD1041" name="D-Mannose[e]" fbc:charge="0" />
      <species boundaryCondition="false" compartment="Cytosol" constant="false" hasOnlySubstanceUnits="false" id="M_CPD1042" name="(S)-2-Aceto-2-hydroxybutanoate" fbc:charge="-1" />
      <species boundaryCondition="false" compartment="Cytosol" constant="false" hasOnlySubstanceUnits="false" id="M_CPD1043" name="2-Octaprenyl-6-hydroxyphenol" fbc:charge="0" />
      <species boundaryCondition="false" compartment="Cytosol" constant="false" hasOnlySubstanceUnits="false" id="M_CPD1044" name="(R)-3-Hydroxy-3-methyl-2-oxopentanoate" fbc:charge="-1" />
      <species boundaryCondition="false" compartment="Cytosol" constant="false" hasOnlySubstanceUnits="false" id="M_CPD1045" name="(R)-2-Methylmalate" fbc:charge="-2" />
      <species boundaryCondition="false" compartment="Cytosol" constant="false" hasOnlySubstanceUnits="false" id="M_CPD1046" name="2-Methylmaleate" fbc:charge="-2" />
      <species boundaryCondition="false" compartment="Cytosol" constant="false" hasOnlySubstanceUnits="false" id="M_CPD1047" name="2-Oxoadipate" fbc:charge="-2" />
      <species boundaryCondition="false" compartment="Cytosol" constant="false" hasOnlySubstanceUnits="false" id="M_CPD1048" name="[Dihydrolipoyllysine-residuesuccinyltransferase]" fbc:charge="0" />
      <species boundaryCondition="false" compartment="Cytosol" constant="false" hasOnlySubstanceUnits="false" id="M_CPD1049" name="Sulfoacetaldehyde" fbc:charge="-1" />
      <species boundaryCondition="false" compartment="Cytosol" constant="false" hasOnlySubstanceUnits="false" id="M_CPD1050" name="Propanoylphosphate" fbc:charge="-2" />
      <species boundaryCondition="false" compartment="Cytosol" constant="false" hasOnlySubstanceUnits="false" id="M_CPD1051" name="3,4-Dihydroxy-2-butanone4-phosphate" fbc:charge="-1" />
      <species boundaryCondition="false" compartment="Cytosol" constant="false" hasOnlySubstanceUnits="false" id="M_CPD1053" name="D-Arabinose" fbc:charge="0" />
      <species boundaryCondition="false" compartment="Cytosol" constant="false" hasOnlySubstanceUnits="false" id="M_CPD1056" name="Xylitol" fbc:charge="0" />
      <species boundaryCondition="false" compartment="Cytosol" constant="false" hasOnlySubstanceUnits="false" id="M_CPD1057" name="UDP-N-acetylmuramoyl-L-alanyl-D-glutamyl-6-carboxy-L-lysyl-D-alanyl-D-alanine" fbc:charge="0" />
      <species boundaryCondition="false" compartment="Cytosol" constant="false" hasOnlySubstanceUnits="false" id="M_CPD1058" name="Undecaprenyl-diphospho-N-acetylmuramoyl-(N-acetylglucosamine)-L-alanyl-gamma-D-glutamyl-L-lysyl-D-alanyl-D-alanine" fbc:charge="0" />
      <species boundaryCondition="false" compartment="Cytosol" constant="false" hasOnlySubstanceUnits="false" id="M_CPD1059" name="(R)-1-Aminopropan-2-ol" fbc:charge="0" />
      <species boundaryCondition="false" compartment="Cytosol" constant="false" hasOnlySubstanceUnits="false" id="M_CPD1062" name="Aminoacetone" fbc:charge="1" />
      <species boundaryCondition="false" compartment="Cytosol" constant="false" hasOnlySubstanceUnits="false" id="M_CPD1063" name="(2S)-Ethylmalonyl-CoA" fbc:charge="-5" />
      <species boundaryCondition="false" compartment="Cytosol" constant="false" hasOnlySubstanceUnits="false" id="M_CPD1064" name="(2R)-Ethylmalonyl-CoA" fbc:charge="-5" />
      <species boundaryCondition="false" compartment="Cytosol" constant="false" hasOnlySubstanceUnits="false" id="M_CPD1065" name="(2S)-methylsuccinyl-coA" fbc:charge="-5" />
      <species boundaryCondition="false" compartment="Cytosol" constant="false" hasOnlySubstanceUnits="false" id="M_CPD1066" name="Mesaconyl-CoA" fbc:charge="-5" />
      <species boundaryCondition="false" compartment="Cytosol" constant="false" hasOnlySubstanceUnits="false" id="M_CPD1067" name="L-erythro-3-Methylmalyl-CoA" fbc:charge="-5" />
      <species boundaryCondition="false" compartment="Cytosol" constant="false" hasOnlySubstanceUnits="false" id="M_CPD1068" name="Malyl-CoA" fbc:charge="-5" />
      <species boundaryCondition="false" compartment="Cytosol" constant="false" hasOnlySubstanceUnits="false" id="M_CPD1069" name="Citramalyl-CoA" fbc:charge="-5" />
      <species boundaryCondition="false" compartment="Cytosol" constant="false" hasOnlySubstanceUnits="false" id="M_CPD1070" name="N-Carbamyl-L-glutamate" fbc:charge="-1" />
      <species boundaryCondition="false" compartment="Periplasm" constant="false" hasOnlySubstanceUnits="false" id="M_CPD1071" name="Nickel[p]" fbc:charge="2" />
      <species boundaryCondition="false" compartment="Extracellular" constant="false" hasOnlySubstanceUnits="false" id="M_CPD1072" name="Nickel[e]" fbc:charge="2" />
      <species boundaryCondition="false" compartment="Periplasm" constant="false" hasOnlySubstanceUnits="false" id="M_CPD1073" name="D-Glucose[p]" fbc:charge="0" />
      <species boundaryCondition="false" compartment="Extracellular" constant="false" hasOnlySubstanceUnits="false" id="M_CPD1074" name="D-Glucose[e]" fbc:charge="0" />
      <species boundaryCondition="false" compartment="Periplasm" constant="false" hasOnlySubstanceUnits="false" id="M_CPD1075" name="Acetate[p]" fbc:charge="-1" />
      <species boundaryCondition="false" compartment="Extracellular" constant="false" hasOnlySubstanceUnits="false" id="M_CPD1076" name="Acetate[e]" fbc:charge="-1" />
      <species boundaryCondition="false" compartment="Periplasm" constant="false" hasOnlySubstanceUnits="false" id="M_CPD1077" name="L-Phenylalanine[p]" fbc:charge="0" />
      <species boundaryCondition="false" compartment="Extracellular" constant="false" hasOnlySubstanceUnits="false" id="M_CPD1078" name="L-Phenylalanine[e]" fbc:charge="0" />
      <species boundaryCondition="false" compartment="Periplasm" constant="false" hasOnlySubstanceUnits="false" id="M_CPD1081" name="L-Tryptophan[p]" fbc:charge="0" />
      <species boundaryCondition="false" compartment="Extracellular" constant="false" hasOnlySubstanceUnits="false" id="M_CPD1082" name="L-Tryptophan[e]" fbc:charge="0" />
      <species boundaryCondition="false" compartment="Periplasm" constant="false" hasOnlySubstanceUnits="false" id="M_CPD1083" name="L-Serine[p]" fbc:charge="0" />
      <species boundaryCondition="false" compartment="Extracellular" constant="false" hasOnlySubstanceUnits="false" id="M_CPD1084" name="L-Serine[e]" fbc:charge="0" />
      <species boundaryCondition="false" compartment="Periplasm" constant="false" hasOnlySubstanceUnits="false" id="M_CPD1085" name="L-Threonine[p]" fbc:charge="0" />
      <species boundaryCondition="false" compartment="Extracellular" constant="false" hasOnlySubstanceUnits="false" id="M_CPD1086" name="L-Threonine[e]" fbc:charge="0" />
      <species boundaryCondition="false" compartment="Periplasm" constant="false" hasOnlySubstanceUnits="false" id="M_CPD1087" name="Glyoxylate[p]" fbc:charge="-1" />
      <species boundaryCondition="false" compartment="Extracellular" constant="false" hasOnlySubstanceUnits="false" id="M_CPD1088" name="Glyoxylate[e]" fbc:charge="-1" />
      <species boundaryCondition="false" compartment="Periplasm" constant="false" hasOnlySubstanceUnits="false" id="M_CPD1089" name="Formate[p]" fbc:charge="-1" />
      <species boundaryCondition="false" compartment="Extracellular" constant="false" hasOnlySubstanceUnits="false" id="M_CPD1090" name="Formate[e]" fbc:charge="-1" />
      <species boundaryCondition="false" compartment="Periplasm" constant="false" hasOnlySubstanceUnits="false" id="M_CPD1091" name="Formaldehyde[p]" fbc:charge="0" />
      <species boundaryCondition="false" compartment="Extracellular" constant="false" hasOnlySubstanceUnits="false" id="M_CPD1092" name="Formaldehyde[e]" fbc:charge="0" />
      <species boundaryCondition="false" compartment="Periplasm" constant="false" hasOnlySubstanceUnits="false" id="M_CPD1093" name="L-Ornithine[p]" fbc:charge="1" />
      <species boundaryCondition="false" compartment="Extracellular" constant="false" hasOnlySubstanceUnits="false" id="M_CPD1094" name="L-Ornithine[e]" fbc:charge="1" />
      <species boundaryCondition="false" compartment="Periplasm" constant="false" hasOnlySubstanceUnits="false" id="M_CPD1097" name="Urea[p]" fbc:charge="0" />
      <species boundaryCondition="false" compartment="Extracellular" constant="false" hasOnlySubstanceUnits="false" id="M_CPD1098" name="Urea[e]" fbc:charge="0" />
      <species boundaryCondition="false" compartment="Periplasm" constant="false" hasOnlySubstanceUnits="false" id="M_CPD1099" name="beta-Alanine[p]" fbc:charge="0" />
      <species boundaryCondition="false" compartment="Extracellular" constant="false" hasOnlySubstanceUnits="false" id="M_CPD1100" name="beta-Alanine[e]" fbc:charge="0" />
      <species boundaryCondition="false" compartment="Periplasm" constant="false" hasOnlySubstanceUnits="false" id="M_CPD1101" name="Uracil[p]" fbc:charge="0" />
      <species boundaryCondition="false" compartment="Extracellular" constant="false" hasOnlySubstanceUnits="false" id="M_CPD1102" name="Uracil[e]" fbc:charge="0" />
      <species boundaryCondition="false" compartment="Periplasm" constant="false" hasOnlySubstanceUnits="false" id="M_CPD1103" name="Cytosine[p]" fbc:charge="0" />
      <species boundaryCondition="false" compartment="Extracellular" constant="false" hasOnlySubstanceUnits="false" id="M_CPD1104" name="Cytosine[e]" fbc:charge="0" />
      <species boundaryCondition="false" compartment="Periplasm" constant="false" hasOnlySubstanceUnits="false" id="M_CPD1105" name="Benzoate[p]" fbc:charge="-1" />
      <species boundaryCondition="false" compartment="Extracellular" constant="false" hasOnlySubstanceUnits="false" id="M_CPD1106" name="Benzoate[e]" fbc:charge="-1" />
      <species boundaryCondition="false" compartment="Periplasm" constant="false" hasOnlySubstanceUnits="false" id="M_CPD1107" name="(R)-Lactate[p]" fbc:charge="-1" />
      <species boundaryCondition="false" compartment="Extracellular" constant="false" hasOnlySubstanceUnits="false" id="M_CPD1108" name="(R)-Lactate[e]" fbc:charge="-1" />
      <species boundaryCondition="false" compartment="Periplasm" constant="false" hasOnlySubstanceUnits="false" id="M_CPD1109" name="(S)-Lactate[p]" fbc:charge="-1" />
      <species boundaryCondition="false" compartment="Extracellular" constant="false" hasOnlySubstanceUnits="false" id="M_CPD1110" name="(S)-Lactate[e]" fbc:charge="-1" />
      <species boundaryCondition="false" compartment="Periplasm" constant="false" hasOnlySubstanceUnits="false" id="M_CPD1111" name="(R)-Malate[p]" fbc:charge="-2" />
      <species boundaryCondition="false" compartment="Extracellular" constant="false" hasOnlySubstanceUnits="false" id="M_CPD1112" name="(R)-Malate[e]" fbc:charge="-2" />
      <species boundaryCondition="false" compartment="Periplasm" constant="false" hasOnlySubstanceUnits="false" id="M_CPD1113" name="Magnesium[p]" fbc:charge="2" />
      <species boundaryCondition="false" compartment="Extracellular" constant="false" hasOnlySubstanceUnits="false" id="M_CPD1114" name="Magnesium[e]" fbc:charge="2" />
      <species boundaryCondition="false" compartment="Periplasm" constant="false" hasOnlySubstanceUnits="false" id="M_CPD1115" name="D-Gluconicacid[p]" fbc:charge="-1" />
      <species boundaryCondition="false" compartment="Extracellular" constant="false" hasOnlySubstanceUnits="false" id="M_CPD1116" name="D-Gluconicacid[e]" fbc:charge="-1" />
      <species boundaryCondition="false" compartment="Periplasm" constant="false" hasOnlySubstanceUnits="false" id="M_CPD1117" name="D-Glucuronate[p]" fbc:charge="-1" />
      <species boundaryCondition="false" compartment="Extracellular" constant="false" hasOnlySubstanceUnits="false" id="M_CPD1118" name="D-Glucuronate[e]" fbc:charge="-1" />
      <species boundaryCondition="false" compartment="Periplasm" constant="false" hasOnlySubstanceUnits="false" id="M_CPD1119" name="Potassium[p]" fbc:charge="1" />
      <species boundaryCondition="false" compartment="Extracellular" constant="false" hasOnlySubstanceUnits="false" id="M_CPD1120" name="Potassium[e]" fbc:charge="1" />
      <species boundaryCondition="false" compartment="Periplasm" constant="false" hasOnlySubstanceUnits="false" id="M_CPD1121" name="Adenine[p]" fbc:charge="0" />
      <species boundaryCondition="false" compartment="Extracellular" constant="false" hasOnlySubstanceUnits="false" id="M_CPD1122" name="Adenine[e]" fbc:charge="0" />
      <species boundaryCondition="false" compartment="Periplasm" constant="false" hasOnlySubstanceUnits="false" id="M_CPD1123" name="Thymine[p]" fbc:charge="0" />
      <species boundaryCondition="false" compartment="Extracellular" constant="false" hasOnlySubstanceUnits="false" id="M_CPD1124" name="Thymine[e]" fbc:charge="0" />
      <species boundaryCondition="false" compartment="Periplasm" constant="false" hasOnlySubstanceUnits="false" id="M_CPD1125" name="Guanine[p]" fbc:charge="0" />
      <species boundaryCondition="false" compartment="Extracellular" constant="false" hasOnlySubstanceUnits="false" id="M_CPD1126" name="Guanine[e]" fbc:charge="0" />
      <species boundaryCondition="false" compartment="Periplasm" constant="false" hasOnlySubstanceUnits="false" id="M_CPD1127" name="Riboflavin[p]" fbc:charge="0" />
      <species boundaryCondition="false" compartment="Extracellular" constant="false" hasOnlySubstanceUnits="false" id="M_CPD1128" name="Riboflavin[e]" fbc:charge="0" />
      <species boundaryCondition="false" compartment="Periplasm" constant="false" hasOnlySubstanceUnits="false" id="M_CPD1129" name="Hypoxanthine[p]" fbc:charge="0" />
      <species boundaryCondition="false" compartment="Extracellular" constant="false" hasOnlySubstanceUnits="false" id="M_CPD1130" name="Hypoxanthine[e]" fbc:charge="0" />
      <species boundaryCondition="false" compartment="Periplasm" constant="false" hasOnlySubstanceUnits="false" id="M_CPD1131" name="Xanthine[p]" fbc:charge="0" />
      <species boundaryCondition="false" compartment="Extracellular" constant="false" hasOnlySubstanceUnits="false" id="M_CPD1132" name="Xanthine[e]" fbc:charge="0" />
      <species boundaryCondition="false" compartment="Periplasm" constant="false" hasOnlySubstanceUnits="false" id="M_CPD1133" name="5,6-Dihydrouracil[p]" fbc:charge="0" />
      <species boundaryCondition="false" compartment="Extracellular" constant="false" hasOnlySubstanceUnits="false" id="M_CPD1134" name="5,6-Dihydrouracil[e]" fbc:charge="0" />
      <species boundaryCondition="false" compartment="Periplasm" constant="false" hasOnlySubstanceUnits="false" id="M_CPD1135" name="Cobinamide[p]" fbc:charge="0" />
      <species boundaryCondition="false" compartment="Extracellular" constant="false" hasOnlySubstanceUnits="false" id="M_CPD1136" name="Cobinamide[e]" fbc:charge="0" />
      <species boundaryCondition="false" compartment="Periplasm" constant="false" hasOnlySubstanceUnits="false" id="M_CPD1137" name="Taurine[p]" fbc:charge="0" />
      <species boundaryCondition="false" compartment="Extracellular" constant="false" hasOnlySubstanceUnits="false" id="M_CPD1138" name="Taurine[e]" fbc:charge="0" />
      <species boundaryCondition="false" compartment="Periplasm" constant="false" hasOnlySubstanceUnits="false" id="M_CPD1139" name="D-Glycerate[p]" fbc:charge="-1" />
      <species boundaryCondition="false" compartment="Extracellular" constant="false" hasOnlySubstanceUnits="false" id="M_CPD1140" name="D-Glycerate[e]" fbc:charge="-1" />
      <species boundaryCondition="false" compartment="Periplasm" constant="false" hasOnlySubstanceUnits="false" id="M_CPD1141" name="Ethanol[p]" fbc:charge="0" />
      <species boundaryCondition="false" compartment="Extracellular" constant="false" hasOnlySubstanceUnits="false" id="M_CPD1142" name="Ethanol[e]" fbc:charge="0" />
      <species boundaryCondition="false" compartment="Periplasm" constant="false" hasOnlySubstanceUnits="false" id="M_CPD1143" name="Hydrogen[p]" fbc:charge="0" />
      <species boundaryCondition="false" compartment="Extracellular" constant="false" hasOnlySubstanceUnits="false" id="M_CPD1144" name="Hydrogen[e]" fbc:charge="0" />
      <species boundaryCondition="false" compartment="Periplasm" constant="false" hasOnlySubstanceUnits="false" id="M_CPD1145" name="D-Phenylalanine[p]" fbc:charge="0" />
      <species boundaryCondition="false" compartment="Extracellular" constant="false" hasOnlySubstanceUnits="false" id="M_CPD1146" name="D-Phenylalanine[e]" fbc:charge="0" />
      <species boundaryCondition="false" compartment="Periplasm" constant="false" hasOnlySubstanceUnits="false" id="M_CPD1147" name="Nitrite[p]" fbc:charge="-1" />
      <species boundaryCondition="false" compartment="Extracellular" constant="false" hasOnlySubstanceUnits="false" id="M_CPD1148" name="Nitrite[e]" fbc:charge="-1" />
      <species boundaryCondition="false" compartment="Periplasm" constant="false" hasOnlySubstanceUnits="false" id="M_CPD1149" name="Nitrate[p]" fbc:charge="-1" />
      <species boundaryCondition="false" compartment="Extracellular" constant="false" hasOnlySubstanceUnits="false" id="M_CPD1150" name="Nitrate[e]" fbc:charge="-1" />
      <species boundaryCondition="false" compartment="Periplasm" constant="false" hasOnlySubstanceUnits="false" id="M_CPD1151" name="Nitrogen[p]" fbc:charge="0" />
      <species boundaryCondition="false" compartment="Extracellular" constant="false" hasOnlySubstanceUnits="false" id="M_CPD1152" name="Nitrogen[e]" fbc:charge="0" />
      <species boundaryCondition="false" compartment="Periplasm" constant="false" hasOnlySubstanceUnits="false" id="M_CPD1153" name="Propanoate[p]" fbc:charge="-1" />
      <species boundaryCondition="false" compartment="Extracellular" constant="false" hasOnlySubstanceUnits="false" id="M_CPD1154" name="Propanoate[e]" fbc:charge="-1" />
      <species boundaryCondition="false" compartment="Periplasm" constant="false" hasOnlySubstanceUnits="false" id="M_CPD1155" name="D-Arabitol[p]" fbc:charge="0" />
      <species boundaryCondition="false" compartment="Extracellular" constant="false" hasOnlySubstanceUnits="false" id="M_CPD1156" name="D-Arabitol[e]" fbc:charge="0" />
      <species boundaryCondition="false" compartment="Periplasm" constant="false" hasOnlySubstanceUnits="false" id="M_CPD1157" name="L-Cysteate[p]" fbc:charge="-1" />
      <species boundaryCondition="false" compartment="Extracellular" constant="false" hasOnlySubstanceUnits="false" id="M_CPD1158" name="L-Cysteate[e]" fbc:charge="-1" />
      <species boundaryCondition="false" compartment="Periplasm" constant="false" hasOnlySubstanceUnits="false" id="M_CPD1159" name="D-Aspartate[p]" fbc:charge="-1" />
      <species boundaryCondition="false" compartment="Extracellular" constant="false" hasOnlySubstanceUnits="false" id="M_CPD1160" name="D-Aspartate[e]" fbc:charge="-1" />
      <species boundaryCondition="false" compartment="Periplasm" constant="false" hasOnlySubstanceUnits="false" id="M_CPD1161" name="2',3'-CyclicAMP[p]" fbc:charge="-1" />
      <species boundaryCondition="false" compartment="Extracellular" constant="false" hasOnlySubstanceUnits="false" id="M_CPD1162" name="2',3'-CyclicAMP[e]" fbc:charge="-1" />
      <species boundaryCondition="false" compartment="Periplasm" constant="false" hasOnlySubstanceUnits="false" id="M_CPD1163" name="2',3'-CyclicCMP[p]" fbc:charge="-1" />
      <species boundaryCondition="false" compartment="Extracellular" constant="false" hasOnlySubstanceUnits="false" id="M_CPD1164" name="2',3'-CyclicCMP[e]" fbc:charge="-1" />
      <species boundaryCondition="false" compartment="Periplasm" constant="false" hasOnlySubstanceUnits="false" id="M_CPD1165" name="2',3'-CyclicUMP[p]" fbc:charge="-1" />
      <species boundaryCondition="false" compartment="Extracellular" constant="false" hasOnlySubstanceUnits="false" id="M_CPD1166" name="2',3'-CyclicUMP[e]" fbc:charge="-1" />
      <species boundaryCondition="false" compartment="Periplasm" constant="false" hasOnlySubstanceUnits="false" id="M_CPD1167" name="2',3'-CyclicGMP[p]" fbc:charge="-1" />
      <species boundaryCondition="false" compartment="Extracellular" constant="false" hasOnlySubstanceUnits="false" id="M_CPD1168" name="2',3'-CyclicGMP[e]" fbc:charge="-1" />
      <species boundaryCondition="false" compartment="Periplasm" constant="false" hasOnlySubstanceUnits="false" id="M_CPD1169" name="D-Arabinose[p]" fbc:charge="0" />
      <species boundaryCondition="false" compartment="Extracellular" constant="false" hasOnlySubstanceUnits="false" id="M_CPD1170" name="D-Arabinose[e]" fbc:charge="0" />
      <species boundaryCondition="false" compartment="Periplasm" constant="false" hasOnlySubstanceUnits="false" id="M_CPD1171" name="Xylitol[p]" fbc:charge="0" />
      <species boundaryCondition="false" compartment="Extracellular" constant="false" hasOnlySubstanceUnits="false" id="M_CPD1172" name="Xylitol[e]" fbc:charge="0" />
      <species boundaryCondition="false" compartment="Periplasm" constant="false" hasOnlySubstanceUnits="false" id="M_CPD1173" name="Cholinephosphate[p]" fbc:charge="0" />
      <species boundaryCondition="false" compartment="Extracellular" constant="false" hasOnlySubstanceUnits="false" id="M_CPD1174" name="Cholinephosphate[e]" fbc:charge="0" />
      <species boundaryCondition="false" compartment="Periplasm" constant="false" hasOnlySubstanceUnits="false" id="M_CPD1175" name="Ribitol[p]" fbc:charge="0" />
      <species boundaryCondition="false" compartment="Extracellular" constant="false" hasOnlySubstanceUnits="false" id="M_CPD1176" name="Ribitol[e]" fbc:charge="0" />
      <species boundaryCondition="false" compartment="Periplasm" constant="false" hasOnlySubstanceUnits="false" id="M_CPD1179" name="Glycolate[p]" fbc:charge="-1" />
      <species boundaryCondition="false" compartment="Extracellular" constant="false" hasOnlySubstanceUnits="false" id="M_CPD1180" name="Glycolate[e]" fbc:charge="-1" />
      <species boundaryCondition="false" compartment="Periplasm" constant="false" hasOnlySubstanceUnits="false" id="M_CPD1181" name="2-Oxoglutarate[p]" fbc:charge="-2" />
      <species boundaryCondition="false" compartment="Extracellular" constant="false" hasOnlySubstanceUnits="false" id="M_CPD1182" name="2-Oxoglutarate[e]" fbc:charge="-2" />
      <species boundaryCondition="false" compartment="Periplasm" constant="false" hasOnlySubstanceUnits="false" id="M_CPD1183" name="4-Hydroxy-2-oxoglutarate[p]" fbc:charge="-2" />
      <species boundaryCondition="false" compartment="Extracellular" constant="false" hasOnlySubstanceUnits="false" id="M_CPD1184" name="4-Hydroxy-2-oxoglutarate[e]" fbc:charge="-2" />
      <species boundaryCondition="false" compartment="Periplasm" constant="false" hasOnlySubstanceUnits="false" id="M_CPD1185" name="D-Altronate[p]" fbc:charge="-1" />
      <species boundaryCondition="false" compartment="Extracellular" constant="false" hasOnlySubstanceUnits="false" id="M_CPD1186" name="D-Altronate[e]" fbc:charge="-1" />
      <species boundaryCondition="false" compartment="Periplasm" constant="false" hasOnlySubstanceUnits="false" id="M_CPD1187" name="Deoxyribose[p]" fbc:charge="0" />
      <species boundaryCondition="false" compartment="Extracellular" constant="false" hasOnlySubstanceUnits="false" id="M_CPD1188" name="Deoxyribose[e]" fbc:charge="0" />
      <species boundaryCondition="false" compartment="Periplasm" constant="false" hasOnlySubstanceUnits="false" id="M_CPD1189" name="Cys-Gly[p]" fbc:charge="0" />
      <species boundaryCondition="false" compartment="Extracellular" constant="false" hasOnlySubstanceUnits="false" id="M_CPD1190" name="Cys-Gly[e]" fbc:charge="0" />
      <species boundaryCondition="false" compartment="Periplasm" constant="false" hasOnlySubstanceUnits="false" id="M_CPD1191" name="Hippurate[p]" fbc:charge="-1" />
      <species boundaryCondition="false" compartment="Extracellular" constant="false" hasOnlySubstanceUnits="false" id="M_CPD1192" name="Hippurate[e]" fbc:charge="-1" />
      <species boundaryCondition="false" compartment="Periplasm" constant="false" hasOnlySubstanceUnits="false" id="M_CPD1193" name="Chitobiose[p]" fbc:charge="0" />
      <species boundaryCondition="false" compartment="Extracellular" constant="false" hasOnlySubstanceUnits="false" id="M_CPD1194" name="Chitobiose[e]" fbc:charge="0" />
      <species boundaryCondition="false" compartment="Periplasm" constant="false" hasOnlySubstanceUnits="false" id="M_CPD1195" name="D-1-Aminopropan-2-olO-phosphate[p]" fbc:charge="-1" />
      <species boundaryCondition="false" compartment="Extracellular" constant="false" hasOnlySubstanceUnits="false" id="M_CPD1196" name="D-1-Aminopropan-2-olO-phosphate[e]" fbc:charge="-1" />
      <species boundaryCondition="false" compartment="Periplasm" constant="false" hasOnlySubstanceUnits="false" id="M_CPD1197" name="Acetamide[p]" fbc:charge="0" />
      <species boundaryCondition="false" compartment="Extracellular" constant="false" hasOnlySubstanceUnits="false" id="M_CPD1198" name="Acetamide[e]" fbc:charge="0" />
      <species boundaryCondition="false" compartment="Periplasm" constant="false" hasOnlySubstanceUnits="false" id="M_CPD1201" name="(R)-2-Methylmalate[p]" fbc:charge="-2" />
      <species boundaryCondition="false" compartment="Extracellular" constant="false" hasOnlySubstanceUnits="false" id="M_CPD1202" name="(R)-2-Methylmalate[e]" fbc:charge="-2" />
      <species boundaryCondition="false" compartment="Periplasm" constant="false" hasOnlySubstanceUnits="false" id="M_CPD1203" name="3-Phospho-D-glycerate[p]" fbc:charge="-3" />
      <species boundaryCondition="false" compartment="Extracellular" constant="false" hasOnlySubstanceUnits="false" id="M_CPD1204" name="3-Phospho-D-glycerate[e]" fbc:charge="-3" />
      <species boundaryCondition="false" compartment="Periplasm" constant="false" hasOnlySubstanceUnits="false" id="M_CPD1205" name="Hydrogensulfide[p]" fbc:charge="0" />
      <species boundaryCondition="false" compartment="Extracellular" constant="false" hasOnlySubstanceUnits="false" id="M_CPD1206" name="Hydrogensulfide[e]" fbc:charge="0" />
      <species boundaryCondition="false" compartment="Cytosol" constant="false" hasOnlySubstanceUnits="false" id="M_CPD1207" name="Pyridine-2,3-dicarboxylate" fbc:charge="-2" />
      <species boundaryCondition="false" compartment="Cytosol" constant="false" hasOnlySubstanceUnits="false" id="M_CPD1208" name="Iminoaspartate" fbc:charge="-2" />
      <species boundaryCondition="false" compartment="Cytosol" constant="false" hasOnlySubstanceUnits="false" id="M_CPD1209" name="4-Phospho-D-erythronate" fbc:charge="-3" />
      <species boundaryCondition="false" compartment="Periplasm" constant="false" hasOnlySubstanceUnits="false" id="M_CPD1210" name="Biotin[p]" fbc:charge="-1" />
      <species boundaryCondition="false" compartment="Extracellular" constant="false" hasOnlySubstanceUnits="false" id="M_CPD1211" name="Biotin[e]" fbc:charge="-1" />
      <species boundaryCondition="false" compartment="Periplasm" constant="false" hasOnlySubstanceUnits="false" id="M_CPD1212" name="Nicotinate[p]" fbc:charge="-1" />
      <species boundaryCondition="false" compartment="Extracellular" constant="false" hasOnlySubstanceUnits="false" id="M_CPD1213" name="Nicotinate[e]" fbc:charge="-1" />
      <species boundaryCondition="false" compartment="Extracellular" constant="false" hasOnlySubstanceUnits="false" id="M_CPD1214" name="Photon[e]" fbc:charge="0" />
      <species boundaryCondition="false" compartment="Periplasm" constant="false" hasOnlySubstanceUnits="false" id="M_CPD1215" name="Dimethylsulfoxide[p]" fbc:charge="0" />
      <species boundaryCondition="false" compartment="Periplasm" constant="false" hasOnlySubstanceUnits="false" id="M_CPD1216" name="Dimethylsulfide[p]" fbc:charge="0" />
      <species boundaryCondition="false" compartment="Extracellular" constant="false" hasOnlySubstanceUnits="false" id="M_CPD1217" name="Dimethylsulfoxide[e]" fbc:charge="0" />
      <species boundaryCondition="false" compartment="Extracellular" constant="false" hasOnlySubstanceUnits="false" id="M_CPD1218" name="Dimethylsulfide[e]" fbc:charge="0" />
      <species boundaryCondition="false" compartment="Cytosol" constant="false" hasOnlySubstanceUnits="false" id="M_CPD1219" name="Formamidopyrimidinenucleosidetriphosphate" fbc:charge="-3" />
      <species boundaryCondition="false" compartment="Cytosol" constant="false" hasOnlySubstanceUnits="false" id="M_CPD1220" name="2,5-Diaminopyrimidinenucleosidetriphosphate" fbc:charge="-3" />
      <species boundaryCondition="false" compartment="Cytosol" constant="false" hasOnlySubstanceUnits="false" id="M_CPD1221" name="2,5-Diamino-6-(5'-triphosphoryl-3',4'-trihydroxy-2'-oxopentyl)-" fbc:charge="-3" />
      <species boundaryCondition="false" compartment="Cytosol" constant="false" hasOnlySubstanceUnits="false" id="M_CPD1222" name="2-Amino-4-hydroxy-6-(erythro-1,2,3-trihydroxypropyl)dihydropteridine" fbc:charge="-3" />
      <species boundaryCondition="false" compartment="Cytosol" constant="false" hasOnlySubstanceUnits="false" id="M_CPD1223" name="Octadecanoicacid" fbc:charge="-1" />
      <species boundaryCondition="false" compartment="Cytosol" constant="false" hasOnlySubstanceUnits="false" id="M_CPD1224" name="(11E)-Octadecenoicacid" fbc:charge="-1" />
      <species boundaryCondition="false" compartment="Cytosol" constant="false" hasOnlySubstanceUnits="false" id="M_CPD1225" name="(9Z)-Hexadecenoicacid" fbc:charge="-1" />
      <species boundaryCondition="false" compartment="Cytosol" constant="false" hasOnlySubstanceUnits="false" id="M_CPD1226" name="Hexadecenoyl-[acyl-carrierprotein]" fbc:charge="-1" />
      <species boundaryCondition="false" compartment="Cytosol" constant="false" hasOnlySubstanceUnits="false" id="M_CPD1227" name="(11E)-Octadecenoly-[acyl-carrierprotein]" fbc:charge="-1" />
      <species boundaryCondition="false" compartment="Cytosol" constant="false" hasOnlySubstanceUnits="false" id="M_CPD1228" name="Cardiolipin" fbc:charge="0" />
      <species boundaryCondition="false" compartment="Cytosol" constant="false" hasOnlySubstanceUnits="false" id="M_CPD1229" name="LPS" fbc:charge="0" />
      <species boundaryCondition="false" compartment="Periplasm" constant="false" hasOnlySubstanceUnits="false" id="M_CPD1230" name="Methanol[p]" fbc:charge="0" />
      <species boundaryCondition="false" compartment="Extracellular" constant="false" hasOnlySubstanceUnits="false" id="M_CPD1231" name="Methanol[e]" fbc:charge="0" />
      <species boundaryCondition="false" compartment="Periplasm" constant="false" hasOnlySubstanceUnits="false" id="M_CPD1232" name="5'-Methylthioadenosine[p]" fbc:charge="0" />
      <species boundaryCondition="false" compartment="Extracellular" constant="false" hasOnlySubstanceUnits="false" id="M_CPD1233" name="5'-Methylthioadenosine[e]" fbc:charge="0" />
      <species boundaryCondition="false" compartment="Periplasm" constant="false" hasOnlySubstanceUnits="false" id="M_CPD1234" name="Glycolaldehyde[p]" fbc:charge="0" />
      <species boundaryCondition="false" compartment="Extracellular" constant="false" hasOnlySubstanceUnits="false" id="M_CPD1235" name="Glycolaldehyde[e]" fbc:charge="0" />
      <species boundaryCondition="false" compartment="Periplasm" constant="false" hasOnlySubstanceUnits="false" id="M_CPD1236" name="Dethiobiotin[p]" fbc:charge="-1" />
      <species boundaryCondition="false" compartment="Extracellular" constant="false" hasOnlySubstanceUnits="false" id="M_CPD1237" name="Dethiobiotin[e]" fbc:charge="-1" />
      <species boundaryCondition="false" compartment="Periplasm" constant="false" hasOnlySubstanceUnits="false" id="M_CPD1238" name="Methanethiol[p]" fbc:charge="0" />
      <species boundaryCondition="false" compartment="Extracellular" constant="false" hasOnlySubstanceUnits="false" id="M_CPD1239" name="Methanethiol[e]" fbc:charge="0" />
      <species boundaryCondition="false" compartment="Periplasm" constant="false" hasOnlySubstanceUnits="false" id="M_CPD1240" name="meso-Tartaricacid[p]" fbc:charge="-2" />
      <species boundaryCondition="false" compartment="Extracellular" constant="false" hasOnlySubstanceUnits="false" id="M_CPD1241" name="meso-Tartaricacid[e]" fbc:charge="-2" />
      <species boundaryCondition="false" compartment="Periplasm" constant="false" hasOnlySubstanceUnits="false" id="M_CPD1242" name="4-Coumarate[p]" fbc:charge="-1" />
      <species boundaryCondition="false" compartment="Extracellular" constant="false" hasOnlySubstanceUnits="false" id="M_CPD1243" name="4-Coumarate[e]" fbc:charge="-1" />
      <species boundaryCondition="false" compartment="Periplasm" constant="false" hasOnlySubstanceUnits="false" id="M_CPD1244" name="Selenide[p]" fbc:charge="-1" />
      <species boundaryCondition="false" compartment="Extracellular" constant="false" hasOnlySubstanceUnits="false" id="M_CPD1245" name="Selenide[e]" fbc:charge="-1" />
      <species boundaryCondition="false" compartment="Periplasm" constant="false" hasOnlySubstanceUnits="false" id="M_CPD1246" name="5-Methylcytosine[p]" fbc:charge="0" />
      <species boundaryCondition="false" compartment="Extracellular" constant="false" hasOnlySubstanceUnits="false" id="M_CPD1247" name="5-Methylcytosine[e]" fbc:charge="0" />
      <species boundaryCondition="false" compartment="Periplasm" constant="false" hasOnlySubstanceUnits="false" id="M_CPD1248" name="Aminoacetaldehyde[p]" fbc:charge="1" />
      <species boundaryCondition="false" compartment="Extracellular" constant="false" hasOnlySubstanceUnits="false" id="M_CPD1249" name="Aminoacetaldehyde[e]" fbc:charge="1" />
      <species boundaryCondition="false" compartment="Periplasm" constant="false" hasOnlySubstanceUnits="false" id="M_CPD1250" name="Ethanolamine[p]" fbc:charge="1" />
      <species boundaryCondition="false" compartment="Extracellular" constant="false" hasOnlySubstanceUnits="false" id="M_CPD1251" name="Ethanolamine[e]" fbc:charge="1" />
      <species boundaryCondition="false" compartment="Periplasm" constant="false" hasOnlySubstanceUnits="false" id="M_CPD1252" name="5'-Deoxyadenosine[p]" fbc:charge="0" />
      <species boundaryCondition="false" compartment="Extracellular" constant="false" hasOnlySubstanceUnits="false" id="M_CPD1253" name="5'-Deoxyadenosine[e]" fbc:charge="0" />
      <species boundaryCondition="false" compartment="Periplasm" constant="false" hasOnlySubstanceUnits="false" id="M_CPD1256" name="3-Sulfopyruvate[p]" fbc:charge="-2" />
      <species boundaryCondition="false" compartment="Extracellular" constant="false" hasOnlySubstanceUnits="false" id="M_CPD1257" name="3-Sulfopyruvate[e]" fbc:charge="-2" />
      <species boundaryCondition="false" compartment="Periplasm" constant="false" hasOnlySubstanceUnits="false" id="M_CPD1260" name="4-Aminobutyraldehyde[p]" fbc:charge="1" />
      <species boundaryCondition="false" compartment="Extracellular" constant="false" hasOnlySubstanceUnits="false" id="M_CPD1261" name="4-Aminobutyraldehyde[e]" fbc:charge="1" />
      <species boundaryCondition="false" compartment="Periplasm" constant="false" hasOnlySubstanceUnits="false" id="M_CPD1262" name="D-Proline[p]" fbc:charge="0" />
      <species boundaryCondition="false" compartment="Extracellular" constant="false" hasOnlySubstanceUnits="false" id="M_CPD1263" name="D-Proline[e]" fbc:charge="0" />
      <species boundaryCondition="false" compartment="Cytosol" constant="false" hasOnlySubstanceUnits="false" id="M_CPD1266" name="tRNA(Asn)" fbc:charge="0" />
      <species boundaryCondition="false" compartment="Cytosol" constant="false" hasOnlySubstanceUnits="false" id="M_CPD1267" name="tRNA(Gln)" fbc:charge="0" />
      <species boundaryCondition="false" compartment="Cytosol" constant="false" hasOnlySubstanceUnits="false" id="M_CPD1268" name="Sulfoquinovosyldiacylglycerol" fbc:charge="-2" />
      <species boundaryCondition="false" compartment="Periplasm" constant="false" hasOnlySubstanceUnits="false" id="M_CPD1269" name="Sulfite[p]" fbc:charge="-2" />
      <species boundaryCondition="false" compartment="Extracellular" constant="false" hasOnlySubstanceUnits="false" id="M_CPD1270" name="Sulfite[e]" fbc:charge="-2" />
    </listOfSpecies>
    <listOfReactions>
      <reaction fast="false" id="R_RXN0001" name="L-alanine dehydrogenase" reversible="true" fbc:lowerFluxBound="cobra_default_lb" fbc:upperFluxBound="cobra_default_ub">
        <listOfReactants>
          <speciesReference constant="true" species="M_CPD0033" stoichiometry="1" />
          <speciesReference constant="true" species="M_CPD0003" stoichiometry="1" />
          <speciesReference constant="true" species="M_CPD0001" stoichiometry="1" />
        </listOfReactants>
        <listOfProducts>
          <speciesReference constant="true" species="M_CPD0004" stoichiometry="1" />
          <speciesReference constant="true" species="M_CPD0063" stoichiometry="1" />
          <speciesReference constant="true" species="M_CPD0020" stoichiometry="1" />
          <speciesReference constant="true" species="M_CPD0013" stoichiometry="1" />
        </listOfProducts>
      </reaction>
      <reaction fast="false" id="R_RXN0002" name="L-alanine dehydrogenase" reversible="false" fbc:lowerFluxBound="cobra_0_bound" fbc:upperFluxBound="cobra_default_ub">
        <listOfReactants>
          <speciesReference constant="true" species="M_CPD0005" stoichiometry="1" />
          <speciesReference constant="true" species="M_CPD0020" stoichiometry="1" />
          <speciesReference constant="true" species="M_CPD0013" stoichiometry="1" />
          <speciesReference constant="true" species="M_CPD0063" stoichiometry="1" />
        </listOfReactants>
        <listOfProducts>
          <speciesReference constant="true" species="M_CPD0006" stoichiometry="1" />
          <speciesReference constant="true" species="M_CPD0033" stoichiometry="1" />
          <speciesReference constant="true" species="M_CPD0001" stoichiometry="1" />
        </listOfProducts>
      </reaction>
      <reaction fast="false" id="R_RXN0003" name="succinate semialdehyde dehydrogenase" reversible="true" fbc:lowerFluxBound="cobra_default_lb" fbc:upperFluxBound="cobra_default_ub">
        <listOfReactants>
          <speciesReference constant="true" species="M_CPD0158" stoichiometry="1" />
          <speciesReference constant="true" species="M_CPD0003" stoichiometry="1" />
          <speciesReference constant="true" species="M_CPD0001" stoichiometry="1" />
        </listOfReactants>
        <listOfProducts>
          <speciesReference constant="true" species="M_CPD0004" stoichiometry="1" />
          <speciesReference constant="true" species="M_CPD0063" stoichiometry="2" />
          <speciesReference constant="true" species="M_CPD0034" stoichiometry="1" />
        </listOfProducts>
      </reaction>
      <reaction fast="false" id="R_RXN0005" name="aspartate kinase" reversible="true" fbc:lowerFluxBound="cobra_default_lb" fbc:upperFluxBound="cobra_default_ub">
        <listOfReactants>
          <speciesReference constant="true" species="M_CPD0040" stoichiometry="1" />
          <speciesReference constant="true" species="M_CPD0002" stoichiometry="1" />
        </listOfReactants>
        <listOfProducts>
          <speciesReference constant="true" species="M_CPD0431" stoichiometry="1" />
          <speciesReference constant="true" species="M_CPD0008" stoichiometry="1" />
        </listOfProducts>
      </reaction>
      <reaction fast="false" id="R_RXN0006" name="L-glutamine synthetase" reversible="false" fbc:lowerFluxBound="cobra_0_bound" fbc:upperFluxBound="cobra_default_ub">
        <listOfReactants>
          <speciesReference constant="true" species="M_CPD0002" stoichiometry="1" />
          <speciesReference constant="true" species="M_CPD0013" stoichiometry="1" />
          <speciesReference constant="true" species="M_CPD0022" stoichiometry="1" />
        </listOfReactants>
        <listOfProducts>
          <speciesReference constant="true" species="M_CPD0063" stoichiometry="1" />
          <speciesReference constant="true" species="M_CPD0052" stoichiometry="1" />
          <speciesReference constant="true" species="M_CPD0008" stoichiometry="1" />
          <speciesReference constant="true" species="M_CPD0009" stoichiometry="1" />
        </listOfProducts>
      </reaction>
      <reaction fast="false" id="R_RXN0007" name="aspartate aminotransferase" reversible="true" fbc:lowerFluxBound="cobra_default_lb" fbc:upperFluxBound="cobra_default_ub">
        <listOfReactants>
          <speciesReference constant="true" species="M_CPD0040" stoichiometry="1" />
          <speciesReference constant="true" species="M_CPD0023" stoichiometry="1" />
        </listOfReactants>
        <listOfProducts>
          <speciesReference constant="true" species="M_CPD0029" stoichiometry="1" />
          <speciesReference constant="true" species="M_CPD0022" stoichiometry="1" />
        </listOfProducts>
      </reaction>
      <reaction fast="false" id="R_RXN0008" name="glutamate synthase (NADPH)" reversible="true" fbc:lowerFluxBound="cobra_default_lb" fbc:upperFluxBound="cobra_default_ub">
        <listOfReactants>
          <speciesReference constant="true" species="M_CPD0006" stoichiometry="1" />
          <speciesReference constant="true" species="M_CPD0022" stoichiometry="2" />
        </listOfReactants>
        <listOfProducts>
          <speciesReference constant="true" species="M_CPD0063" stoichiometry="1" />
          <speciesReference constant="true" species="M_CPD0052" stoichiometry="1" />
          <speciesReference constant="true" species="M_CPD0005" stoichiometry="1" />
          <speciesReference constant="true" species="M_CPD0023" stoichiometry="1" />
        </listOfProducts>
      </reaction>
      <reaction fast="false" id="R_RXN0009" name="bifunctional proline dehydrogenase/pyrroline-5-carboxylate dehydrogenase" reversible="true" fbc:lowerFluxBound="cobra_default_lb" fbc:upperFluxBound="cobra_default_ub">
        <listOfReactants>
          <speciesReference constant="true" species="M_CPD0006" stoichiometry="1" />
          <speciesReference constant="true" species="M_CPD0340" stoichiometry="1" />
          <speciesReference constant="true" species="M_CPD0001" stoichiometry="1" />
        </listOfReactants>
        <listOfProducts>
          <speciesReference constant="true" species="M_CPD0005" stoichiometry="1" />
          <speciesReference constant="true" species="M_CPD0022" stoichiometry="1" />
          <speciesReference constant="true" species="M_CPD0063" stoichiometry="2" />
        </listOfProducts>
      </reaction>
      <reaction fast="false" id="R_RXN0010" name="bifunctional proline dehydrogenase/pyrroline-5-carboxylate dehydrogenase" reversible="true" fbc:lowerFluxBound="cobra_default_lb" fbc:upperFluxBound="cobra_default_ub">
        <listOfReactants>
          <speciesReference constant="true" species="M_CPD0006" stoichiometry="1" />
          <speciesReference constant="true" species="M_CPD0471" stoichiometry="1" />
          <speciesReference constant="true" species="M_CPD0001" stoichiometry="2" />
        </listOfReactants>
        <listOfProducts>
          <speciesReference constant="true" species="M_CPD0005" stoichiometry="1" />
          <speciesReference constant="true" species="M_CPD0022" stoichiometry="1" />
          <speciesReference constant="true" species="M_CPD0063" stoichiometry="1" />
        </listOfProducts>
      </reaction>
      <reaction fast="false" id="R_RXN0011" name="carbamoyl phosphate synthase" reversible="false" fbc:lowerFluxBound="cobra_0_bound" fbc:upperFluxBound="cobra_default_ub">
        <listOfReactants>
          <speciesReference constant="true" species="M_CPD0052" stoichiometry="1" />
          <speciesReference constant="true" species="M_CPD0002" stoichiometry="2" />
          <speciesReference constant="true" species="M_CPD0181" stoichiometry="1" />
          <speciesReference constant="true" species="M_CPD0001" stoichiometry="1" />
        </listOfReactants>
        <listOfProducts>
          <speciesReference constant="true" species="M_CPD0063" stoichiometry="2" />
          <speciesReference constant="true" species="M_CPD0126" stoichiometry="1" />
          <speciesReference constant="true" species="M_CPD0008" stoichiometry="2" />
          <speciesReference constant="true" species="M_CPD0022" stoichiometry="1" />
          <speciesReference constant="true" species="M_CPD0009" stoichiometry="1" />
        </listOfProducts>
      </reaction>
      <reaction fast="false" id="R_RXN0012" name="aspartate aminotransferase" reversible="true" fbc:lowerFluxBound="cobra_default_lb" fbc:upperFluxBound="cobra_default_ub">
        <listOfReactants>
          <speciesReference constant="true" species="M_CPD0062" stoichiometry="1" />
          <speciesReference constant="true" species="M_CPD0023" stoichiometry="1" />
        </listOfReactants>
        <listOfProducts>
          <speciesReference constant="true" species="M_CPD0645" stoichiometry="1" />
          <speciesReference constant="true" species="M_CPD0022" stoichiometry="1" />
        </listOfProducts>
      </reaction>
      <reaction fast="false" id="R_RXN0013" name="aspartate aminotransferase" reversible="true" fbc:lowerFluxBound="cobra_default_lb" fbc:upperFluxBound="cobra_default_ub">
        <listOfReactants>
          <speciesReference constant="true" species="M_CPD0064" stoichiometry="1" />
          <speciesReference constant="true" species="M_CPD0023" stoichiometry="1" />
        </listOfReactants>
        <listOfProducts>
          <speciesReference constant="true" species="M_CPD0342" stoichiometry="1" />
          <speciesReference constant="true" species="M_CPD0022" stoichiometry="1" />
        </listOfProducts>
      </reaction>
      <reaction fast="false" id="R_RXN0014" name="aspartate aminotransferase" reversible="true" fbc:lowerFluxBound="cobra_default_lb" fbc:upperFluxBound="cobra_default_ub">
        <listOfReactants>
          <speciesReference constant="true" species="M_CPD0077" stoichiometry="1" />
          <speciesReference constant="true" species="M_CPD0023" stoichiometry="1" />
        </listOfReactants>
        <listOfProducts>
          <speciesReference constant="true" species="M_CPD0838" stoichiometry="1" />
          <speciesReference constant="true" species="M_CPD0022" stoichiometry="1" />
        </listOfProducts>
      </reaction>
      <reaction fast="false" id="R_RXN0015" name="aspartate aminotransferase" reversible="true" fbc:lowerFluxBound="cobra_default_lb" fbc:upperFluxBound="cobra_default_ub">
        <listOfReactants>
          <speciesReference constant="true" species="M_CPD0839" stoichiometry="1" />
          <speciesReference constant="true" species="M_CPD0023" stoichiometry="1" />
        </listOfReactants>
        <listOfProducts>
          <speciesReference constant="true" species="M_CPD0840" stoichiometry="1" />
          <speciesReference constant="true" species="M_CPD0022" stoichiometry="1" />
        </listOfProducts>
      </reaction>
      <reaction fast="false" id="R_RXN0016" name="aspartate aminotransferase" reversible="true" fbc:lowerFluxBound="cobra_default_lb" fbc:upperFluxBound="cobra_default_ub">
        <listOfReactants>
          <speciesReference constant="true" species="M_CPD0063" stoichiometry="1" />
          <speciesReference constant="true" species="M_CPD0778" stoichiometry="1" />
          <speciesReference constant="true" species="M_CPD0023" stoichiometry="1" />
        </listOfReactants>
        <listOfProducts>
          <speciesReference constant="true" species="M_CPD0841" stoichiometry="1" />
          <speciesReference constant="true" species="M_CPD0022" stoichiometry="1" />
        </listOfProducts>
      </reaction>
      <reaction fast="false" id="R_RXN0017" name="asparaginase" reversible="false" fbc:lowerFluxBound="cobra_0_bound" fbc:upperFluxBound="cobra_default_ub">
        <listOfReactants>
          <speciesReference constant="true" species="M_CPD0115" stoichiometry="1" />
          <speciesReference constant="true" species="M_CPD0001" stoichiometry="1" />
        </listOfReactants>
        <listOfProducts>
          <speciesReference constant="true" species="M_CPD0040" stoichiometry="1" />
          <speciesReference constant="true" species="M_CPD0013" stoichiometry="1" />
        </listOfProducts>
      </reaction>
      <reaction fast="false" id="R_RXN0018" name="putative asparagine synthase" reversible="true" fbc:lowerFluxBound="cobra_default_lb" fbc:upperFluxBound="cobra_default_ub">
        <listOfReactants>
          <speciesReference constant="true" species="M_CPD0040" stoichiometry="1" />
          <speciesReference constant="true" species="M_CPD0052" stoichiometry="1" />
          <speciesReference constant="true" species="M_CPD0002" stoichiometry="1" />
          <speciesReference constant="true" species="M_CPD0001" stoichiometry="1" />
        </listOfReactants>
        <listOfProducts>
          <speciesReference constant="true" species="M_CPD0115" stoichiometry="1" />
          <speciesReference constant="true" species="M_CPD0063" stoichiometry="1" />
          <speciesReference constant="true" species="M_CPD0018" stoichiometry="1" />
          <speciesReference constant="true" species="M_CPD0022" stoichiometry="1" />
          <speciesReference constant="true" species="M_CPD0012" stoichiometry="1" />
        </listOfProducts>
      </reaction>
      <reaction fast="false" id="R_RXN0019" name="aspartate carbamoyltransferase" reversible="false" fbc:lowerFluxBound="cobra_0_bound" fbc:upperFluxBound="cobra_default_ub">
        <listOfReactants>
          <speciesReference constant="true" species="M_CPD0040" stoichiometry="1" />
          <speciesReference constant="true" species="M_CPD0126" stoichiometry="1" />
        </listOfReactants>
        <listOfProducts>
          <speciesReference constant="true" species="M_CPD0063" stoichiometry="1" />
          <speciesReference constant="true" species="M_CPD0228" stoichiometry="1" />
          <speciesReference constant="true" species="M_CPD0009" stoichiometry="1" />
        </listOfProducts>
      </reaction>
      <reaction fast="false" id="R_RXN0021" name="bifunctional proline dehydrogenase/pyrroline-5-carboxylate dehydrogenase" reversible="true" fbc:lowerFluxBound="cobra_default_lb" fbc:upperFluxBound="cobra_default_ub">
        <listOfReactants>
          <speciesReference constant="true" species="M_CPD0005" stoichiometry="1" />
          <speciesReference constant="true" species="M_CPD0778" stoichiometry="1" />
          <speciesReference constant="true" species="M_CPD0063" stoichiometry="3" />
        </listOfReactants>
        <listOfProducts>
          <speciesReference constant="true" species="M_CPD0006" stoichiometry="1" />
          <speciesReference constant="true" species="M_CPD0779" stoichiometry="1" />
          <speciesReference constant="true" species="M_CPD0001" stoichiometry="1" />
        </listOfProducts>
      </reaction>
      <reaction fast="false" id="R_RXN0022" name="bifunctional proline dehydrogenase/pyrroline-5-carboxylate dehydrogenase" reversible="true" fbc:lowerFluxBound="cobra_default_lb" fbc:upperFluxBound="cobra_default_ub">
        <listOfReactants>
          <speciesReference constant="true" species="M_CPD0006" stoichiometry="1" />
          <speciesReference constant="true" species="M_CPD0780" stoichiometry="1" />
          <speciesReference constant="true" species="M_CPD0001" stoichiometry="2" />
        </listOfReactants>
        <listOfProducts>
          <speciesReference constant="true" species="M_CPD0005" stoichiometry="1" />
          <speciesReference constant="true" species="M_CPD0778" stoichiometry="1" />
          <speciesReference constant="true" species="M_CPD0063" stoichiometry="2" />
        </listOfProducts>
      </reaction>
      <reaction fast="false" id="R_RXN0023" name="aminotransferase" reversible="true" fbc:lowerFluxBound="cobra_default_lb" fbc:upperFluxBound="cobra_default_ub">
        <listOfReactants>
          <speciesReference constant="true" species="M_CPD0078" stoichiometry="1" />
          <speciesReference constant="true" species="M_CPD0023" stoichiometry="1" />
        </listOfReactants>
        <listOfProducts>
          <speciesReference constant="true" species="M_CPD0022" stoichiometry="1" />
          <speciesReference constant="true" species="M_CPD0152" stoichiometry="1" />
        </listOfProducts>
      </reaction>
      <reaction fast="false" id="R_RXN0024" name="aminotransferase" reversible="true" fbc:lowerFluxBound="cobra_default_lb" fbc:upperFluxBound="cobra_default_ub">
        <listOfReactants>
          <speciesReference constant="true" species="M_CPD0844" stoichiometry="1" />
          <speciesReference constant="true" species="M_CPD0023" stoichiometry="1" />
        </listOfReactants>
        <listOfProducts>
          <speciesReference constant="true" species="M_CPD0158" stoichiometry="1" />
          <speciesReference constant="true" species="M_CPD0022" stoichiometry="1" />
        </listOfProducts>
      </reaction>
      <reaction fast="false" id="R_RXN0025" name="allantoate amidohydrolase" reversible="false" fbc:lowerFluxBound="cobra_0_bound" fbc:upperFluxBound="cobra_default_ub">
        <listOfReactants>
          <speciesReference constant="true" species="M_CPD0063" stoichiometry="2" />
          <speciesReference constant="true" species="M_CPD0414" stoichiometry="1" />
          <speciesReference constant="true" species="M_CPD0001" stoichiometry="1" />
        </listOfReactants>
        <listOfProducts>
          <speciesReference constant="true" species="M_CPD0011" stoichiometry="1" />
          <speciesReference constant="true" species="M_CPD0013" stoichiometry="1" />
          <speciesReference constant="true" species="M_CPD0078" stoichiometry="1" />
        </listOfProducts>
      </reaction>
      <reaction fast="false" id="R_RXN0026" name="allantoate amidohydrolase" reversible="true" fbc:lowerFluxBound="cobra_default_lb" fbc:upperFluxBound="cobra_default_ub">
        <listOfReactants>
          <speciesReference constant="true" species="M_CPD0922" stoichiometry="1" />
          <speciesReference constant="true" species="M_CPD0063" stoichiometry="2" />
          <speciesReference constant="true" species="M_CPD0001" stoichiometry="1" />
        </listOfReactants>
        <listOfProducts>
          <speciesReference constant="true" species="M_CPD0923" stoichiometry="1" />
          <speciesReference constant="true" species="M_CPD0011" stoichiometry="1" />
          <speciesReference constant="true" species="M_CPD0013" stoichiometry="1" />
        </listOfProducts>
      </reaction>
      <reaction fast="false" id="R_RXN0028" name="dehydrogenase" reversible="true" fbc:lowerFluxBound="cobra_default_lb" fbc:upperFluxBound="cobra_default_ub">
        <listOfReactants>
          <speciesReference constant="true" species="M_CPD0003" stoichiometry="1" />
          <speciesReference constant="true" species="M_CPD0022" stoichiometry="1" />
          <speciesReference constant="true" species="M_CPD0001" stoichiometry="1" />
        </listOfReactants>
        <listOfProducts>
          <speciesReference constant="true" species="M_CPD0004" stoichiometry="1" />
          <speciesReference constant="true" species="M_CPD0063" stoichiometry="1" />
          <speciesReference constant="true" species="M_CPD0013" stoichiometry="1" />
          <speciesReference constant="true" species="M_CPD0023" stoichiometry="1" />
        </listOfProducts>
      </reaction>
      <reaction fast="false" id="R_RXN0029" name="aldehyde dehydrogenase" reversible="true" fbc:lowerFluxBound="cobra_default_lb" fbc:upperFluxBound="cobra_default_ub">
        <listOfReactants>
          <speciesReference constant="true" species="M_CPD0003" stoichiometry="1" />
          <speciesReference constant="true" species="M_CPD0066" stoichiometry="1" />
          <speciesReference constant="true" species="M_CPD0001" stoichiometry="1" />
        </listOfReactants>
        <listOfProducts>
          <speciesReference constant="true" species="M_CPD0004" stoichiometry="1" />
          <speciesReference constant="true" species="M_CPD0027" stoichiometry="1" />
          <speciesReference constant="true" species="M_CPD0063" stoichiometry="2" />
        </listOfProducts>
      </reaction>
      <reaction fast="false" id="R_RXN0030" name="aldehyde dehydrogenase" reversible="true" fbc:lowerFluxBound="cobra_default_lb" fbc:upperFluxBound="cobra_default_ub">
        <listOfReactants>
          <speciesReference constant="true" species="M_CPD0842" stoichiometry="1" />
          <speciesReference constant="true" species="M_CPD0003" stoichiometry="1" />
          <speciesReference constant="true" species="M_CPD0001" stoichiometry="1" />
        </listOfReactants>
        <listOfProducts>
          <speciesReference constant="true" species="M_CPD0600" stoichiometry="1" />
          <speciesReference constant="true" species="M_CPD0004" stoichiometry="1" />
          <speciesReference constant="true" species="M_CPD0063" stoichiometry="2" />
        </listOfProducts>
      </reaction>
      <reaction fast="false" id="R_RXN0031" name="aldehyde dehydrogenase" reversible="true" fbc:lowerFluxBound="cobra_default_lb" fbc:upperFluxBound="cobra_default_ub">
        <listOfReactants>
          <speciesReference constant="true" species="M_CPD0843" stoichiometry="1" />
          <speciesReference constant="true" species="M_CPD0003" stoichiometry="1" />
          <speciesReference constant="true" species="M_CPD0001" stoichiometry="1" />
        </listOfReactants>
        <listOfProducts>
          <speciesReference constant="true" species="M_CPD0004" stoichiometry="1" />
          <speciesReference constant="true" species="M_CPD0063" stoichiometry="2" />
          <speciesReference constant="true" species="M_CPD0844" stoichiometry="1" />
        </listOfProducts>
      </reaction>
      <reaction fast="false" id="R_RXN0038" name="phosphoglucomutase" reversible="true" fbc:lowerFluxBound="cobra_default_lb" fbc:upperFluxBound="cobra_default_ub">
        <listOfReactants>
          <speciesReference constant="true" species="M_CPD0081" stoichiometry="1" />
        </listOfReactants>
        <listOfProducts>
          <speciesReference constant="true" species="M_CPD0072" stoichiometry="1" />
        </listOfProducts>
      </reaction>
      <reaction fast="false" id="R_RXN0039" name="ADP-glucose pyrophosphorylase" reversible="true" fbc:lowerFluxBound="cobra_default_lb" fbc:upperFluxBound="cobra_default_ub">
        <listOfReactants>
          <speciesReference constant="true" species="M_CPD0063" stoichiometry="1" />
          <speciesReference constant="true" species="M_CPD0002" stoichiometry="1" />
          <speciesReference constant="true" species="M_CPD0081" stoichiometry="1" />
        </listOfReactants>
        <listOfProducts>
          <speciesReference constant="true" species="M_CPD0243" stoichiometry="1" />
          <speciesReference constant="true" species="M_CPD0012" stoichiometry="1" />
        </listOfProducts>
      </reaction>
      <reaction fast="false" id="R_RXN0040" name="putative glycoside hydrolase" reversible="true" fbc:lowerFluxBound="cobra_default_lb" fbc:upperFluxBound="cobra_default_ub">
        <listOfReactants>
          <speciesReference constant="true" species="M_CPD0390" stoichiometry="1" />
          <speciesReference constant="true" species="M_CPD0001" stoichiometry="1" />
        </listOfReactants>
        <listOfProducts>
          <speciesReference constant="true" species="M_CPD0108" stoichiometry="2" />
        </listOfProducts>
      </reaction>
      <reaction fast="false" id="R_RXN0041" name="N-acetylglucosamine kinase" reversible="true" fbc:lowerFluxBound="cobra_default_lb" fbc:upperFluxBound="cobra_default_ub">
        <listOfReactants>
          <speciesReference constant="true" species="M_CPD0002" stoichiometry="1" />
          <speciesReference constant="true" species="M_CPD0108" stoichiometry="1" />
        </listOfReactants>
        <listOfProducts>
          <speciesReference constant="true" species="M_CPD0063" stoichiometry="1" />
          <speciesReference constant="true" species="M_CPD0208" stoichiometry="1" />
          <speciesReference constant="true" species="M_CPD0008" stoichiometry="1" />
        </listOfProducts>
      </reaction>
      <reaction fast="false" id="R_RXN0042" name="bifunctional N-acetylglucosamine-1-phosphate uridyltransferase/glucosamine-1-phosphate acetyltransferase" reversible="false" fbc:lowerFluxBound="cobra_0_bound" fbc:upperFluxBound="cobra_default_ub">
        <listOfReactants>
          <speciesReference constant="true" species="M_CPD0552" stoichiometry="1" />
          <speciesReference constant="true" species="M_CPD0021" stoichiometry="1" />
        </listOfReactants>
        <listOfProducts>
          <speciesReference constant="true" species="M_CPD0498" stoichiometry="1" />
          <speciesReference constant="true" species="M_CPD0063" stoichiometry="1" />
          <speciesReference constant="true" species="M_CPD0010" stoichiometry="1" />
        </listOfProducts>
      </reaction>
      <reaction fast="false" id="R_RXN0043" name="bifunctional N-acetylglucosamine-1-phosphate uridyltransferase/glucosamine-1-phosphate acetyltransferase" reversible="true" fbc:lowerFluxBound="cobra_default_lb" fbc:upperFluxBound="cobra_default_ub">
        <listOfReactants>
          <speciesReference constant="true" species="M_CPD0059" stoichiometry="1" />
          <speciesReference constant="true" species="M_CPD0498" stoichiometry="1" />
          <speciesReference constant="true" species="M_CPD0063" stoichiometry="1" />
        </listOfReactants>
        <listOfProducts>
          <speciesReference constant="true" species="M_CPD0035" stoichiometry="1" />
          <speciesReference constant="true" species="M_CPD0012" stoichiometry="1" />
        </listOfProducts>
      </reaction>
      <reaction fast="false" id="R_RXN0044" name="phosphoglucosamine mutase" reversible="true" fbc:lowerFluxBound="cobra_default_lb" fbc:upperFluxBound="cobra_default_ub">
        <listOfReactants>
          <speciesReference constant="true" species="M_CPD0552" stoichiometry="1" />
        </listOfReactants>
        <listOfProducts>
          <speciesReference constant="true" species="M_CPD0204" stoichiometry="1" />
        </listOfProducts>
      </reaction>
      <reaction fast="false" id="R_RXN0045" name="N-acetylglucosamine 6-phosphate deacetylase" reversible="true" fbc:lowerFluxBound="cobra_default_lb" fbc:upperFluxBound="cobra_default_ub">
        <listOfReactants>
          <speciesReference constant="true" species="M_CPD0208" stoichiometry="1" />
          <speciesReference constant="true" species="M_CPD0001" stoichiometry="1" />
        </listOfReactants>
        <listOfProducts>
          <speciesReference constant="true" species="M_CPD0204" stoichiometry="1" />
          <speciesReference constant="true" species="M_CPD0027" stoichiometry="1" />
        </listOfProducts>
      </reaction>
      <reaction fast="false" id="R_RXN0046" name="glucosamine--fructose-6-phosphate aminotransferase" reversible="true" fbc:lowerFluxBound="cobra_default_lb" fbc:upperFluxBound="cobra_default_ub">
        <listOfReactants>
          <speciesReference constant="true" species="M_CPD0052" stoichiometry="1" />
          <speciesReference constant="true" species="M_CPD0067" stoichiometry="1" />
        </listOfReactants>
        <listOfProducts>
          <speciesReference constant="true" species="M_CPD0204" stoichiometry="1" />
          <speciesReference constant="true" species="M_CPD0022" stoichiometry="1" />
        </listOfProducts>
      </reaction>
      <reaction fast="false" id="R_RXN0047" name="NAD-dependent epimerase/dehydratase" reversible="true" fbc:lowerFluxBound="cobra_default_lb" fbc:upperFluxBound="cobra_default_ub">
        <listOfReactants>
          <speciesReference constant="true" species="M_CPD0124" stoichiometry="1" />
        </listOfReactants>
        <listOfProducts>
          <speciesReference constant="true" species="M_CPD0403" stoichiometry="1" />
        </listOfProducts>
      </reaction>
      <reaction fast="false" id="R_RXN0048" name="UDP-glucose pyrophosphorylase" reversible="true" fbc:lowerFluxBound="cobra_default_lb" fbc:upperFluxBound="cobra_default_ub">
        <listOfReactants>
          <speciesReference constant="true" species="M_CPD0059" stoichiometry="1" />
          <speciesReference constant="true" species="M_CPD0063" stoichiometry="1" />
          <speciesReference constant="true" species="M_CPD0081" stoichiometry="1" />
        </listOfReactants>
        <listOfProducts>
          <speciesReference constant="true" species="M_CPD0025" stoichiometry="1" />
          <speciesReference constant="true" species="M_CPD0012" stoichiometry="1" />
        </listOfProducts>
      </reaction>
      <reaction fast="false" id="R_RXN0049" name="UDP-glucose 6-dehydrogenase" reversible="true" fbc:lowerFluxBound="cobra_default_lb" fbc:upperFluxBound="cobra_default_ub">
        <listOfReactants>
          <speciesReference constant="true" species="M_CPD0025" stoichiometry="1" />
          <speciesReference constant="true" species="M_CPD0003" stoichiometry="2" />
          <speciesReference constant="true" species="M_CPD0001" stoichiometry="1" />
        </listOfReactants>
        <listOfProducts>
          <speciesReference constant="true" species="M_CPD0004" stoichiometry="2" />
          <speciesReference constant="true" species="M_CPD0063" stoichiometry="3" />
          <speciesReference constant="true" species="M_CPD0124" stoichiometry="1" />
        </listOfProducts>
      </reaction>
      <reaction fast="false" id="R_RXN0053" name="glutamyl-tRNA synthetase" reversible="false" fbc:lowerFluxBound="cobra_0_bound" fbc:upperFluxBound="cobra_default_ub">
        <listOfReactants>
          <speciesReference constant="true" species="M_CPD0002" stoichiometry="1" />
          <speciesReference constant="true" species="M_CPD0022" stoichiometry="1" />
          <speciesReference constant="true" species="M_CPD0377" stoichiometry="1" />
        </listOfReactants>
        <listOfProducts>
          <speciesReference constant="true" species="M_CPD0018" stoichiometry="1" />
          <speciesReference constant="true" species="M_CPD0426" stoichiometry="1" />
          <speciesReference constant="true" species="M_CPD0012" stoichiometry="1" />
        </listOfProducts>
      </reaction>
      <reaction fast="false" id="R_RXN0054" name="aspartyl/glutamyl-tRNA amidotransferase" reversible="false" fbc:lowerFluxBound="cobra_0_bound" fbc:upperFluxBound="cobra_default_ub">
        <listOfReactants>
          <speciesReference constant="true" species="M_CPD0551" stoichiometry="1" />
          <speciesReference constant="true" species="M_CPD0052" stoichiometry="1" />
          <speciesReference constant="true" species="M_CPD0002" stoichiometry="1" />
          <speciesReference constant="true" species="M_CPD0001" stoichiometry="1" />
        </listOfReactants>
        <listOfProducts>
          <speciesReference constant="true" species="M_CPD0446" stoichiometry="1" />
          <speciesReference constant="true" species="M_CPD0008" stoichiometry="1" />
          <speciesReference constant="true" species="M_CPD0022" stoichiometry="1" />
          <speciesReference constant="true" species="M_CPD0009" stoichiometry="1" />
        </listOfProducts>
      </reaction>
      <reaction fast="false" id="R_RXN0055" name="aspartyl/glutamyl-tRNA amidotransferase" reversible="false" fbc:lowerFluxBound="cobra_0_bound" fbc:upperFluxBound="cobra_default_ub">
        <listOfReactants>
          <speciesReference constant="true" species="M_CPD0052" stoichiometry="1" />
          <speciesReference constant="true" species="M_CPD0719" stoichiometry="1" />
          <speciesReference constant="true" species="M_CPD0002" stoichiometry="1" />
          <speciesReference constant="true" species="M_CPD0001" stoichiometry="1" />
        </listOfReactants>
        <listOfProducts>
          <speciesReference constant="true" species="M_CPD0718" stoichiometry="1" />
          <speciesReference constant="true" species="M_CPD0008" stoichiometry="1" />
          <speciesReference constant="true" species="M_CPD0022" stoichiometry="1" />
          <speciesReference constant="true" species="M_CPD0009" stoichiometry="1" />
        </listOfProducts>
      </reaction>
      <reaction fast="false" id="R_RXN0056" name="alanyl-tRNA synthetase" reversible="false" fbc:lowerFluxBound="cobra_0_bound" fbc:upperFluxBound="cobra_default_ub">
        <listOfReactants>
          <speciesReference constant="true" species="M_CPD0033" stoichiometry="1" />
          <speciesReference constant="true" species="M_CPD0373" stoichiometry="1" />
          <speciesReference constant="true" species="M_CPD0002" stoichiometry="1" />
        </listOfReactants>
        <listOfProducts>
          <speciesReference constant="true" species="M_CPD0304" stoichiometry="1" />
          <speciesReference constant="true" species="M_CPD0018" stoichiometry="1" />
          <speciesReference constant="true" species="M_CPD0012" stoichiometry="1" />
        </listOfProducts>
      </reaction>
      <reaction fast="false" id="R_RXN0057" name="aspartyl-tRNA synthetase" reversible="false" fbc:lowerFluxBound="cobra_0_bound" fbc:upperFluxBound="cobra_default_ub">
        <listOfReactants>
          <speciesReference constant="true" species="M_CPD0040" stoichiometry="1" />
          <speciesReference constant="true" species="M_CPD0002" stoichiometry="1" />
          <speciesReference constant="true" species="M_CPD0375" stoichiometry="1" />
        </listOfReactants>
        <listOfProducts>
          <speciesReference constant="true" species="M_CPD0425" stoichiometry="1" />
          <speciesReference constant="true" species="M_CPD0018" stoichiometry="1" />
          <speciesReference constant="true" species="M_CPD0012" stoichiometry="1" />
        </listOfProducts>
      </reaction>
      <reaction fast="false" id="R_RXN0058" name="glycyl-tRNA synthetase" reversible="false" fbc:lowerFluxBound="cobra_0_bound" fbc:upperFluxBound="cobra_default_ub">
        <listOfReactants>
          <speciesReference constant="true" species="M_CPD0378" stoichiometry="1" />
          <speciesReference constant="true" species="M_CPD0030" stoichiometry="1" />
          <speciesReference constant="true" species="M_CPD0002" stoichiometry="1" />
        </listOfReactants>
        <listOfProducts>
          <speciesReference constant="true" species="M_CPD0018" stoichiometry="1" />
          <speciesReference constant="true" species="M_CPD0404" stoichiometry="1" />
          <speciesReference constant="true" species="M_CPD0012" stoichiometry="1" />
        </listOfProducts>
      </reaction>
      <reaction fast="false" id="R_RXN0059" name="threonyl-tRNA synthetase" reversible="false" fbc:lowerFluxBound="cobra_0_bound" fbc:upperFluxBound="cobra_default_ub">
        <listOfReactants>
          <speciesReference constant="true" species="M_CPD0136" stoichiometry="1" />
          <speciesReference constant="true" species="M_CPD0387" stoichiometry="1" />
          <speciesReference constant="true" species="M_CPD0002" stoichiometry="1" />
        </listOfReactants>
        <listOfProducts>
          <speciesReference constant="true" species="M_CPD0428" stoichiometry="1" />
          <speciesReference constant="true" species="M_CPD0018" stoichiometry="1" />
          <speciesReference constant="true" species="M_CPD0012" stoichiometry="1" />
        </listOfProducts>
      </reaction>
      <reaction fast="false" id="R_RXN0060" name="seryl-tRNA synthetase" reversible="false" fbc:lowerFluxBound="cobra_0_bound" fbc:upperFluxBound="cobra_default_ub">
        <listOfReactants>
          <speciesReference constant="true" species="M_CPD0053" stoichiometry="1" />
          <speciesReference constant="true" species="M_CPD0386" stoichiometry="1" />
          <speciesReference constant="true" species="M_CPD0002" stoichiometry="1" />
        </listOfReactants>
        <listOfProducts>
          <speciesReference constant="true" species="M_CPD0408" stoichiometry="1" />
          <speciesReference constant="true" species="M_CPD0018" stoichiometry="1" />
          <speciesReference constant="true" species="M_CPD0012" stoichiometry="1" />
        </listOfProducts>
      </reaction>
      <reaction fast="false" id="R_RXN0061" name="cysteinyl-tRNA synthetase" reversible="false" fbc:lowerFluxBound="cobra_0_bound" fbc:upperFluxBound="cobra_default_ub">
        <listOfReactants>
          <speciesReference constant="true" species="M_CPD0077" stoichiometry="1" />
          <speciesReference constant="true" species="M_CPD0002" stoichiometry="1" />
          <speciesReference constant="true" species="M_CPD0376" stoichiometry="1" />
        </listOfReactants>
        <listOfProducts>
          <speciesReference constant="true" species="M_CPD0434" stoichiometry="1" />
          <speciesReference constant="true" species="M_CPD0018" stoichiometry="1" />
          <speciesReference constant="true" species="M_CPD0012" stoichiometry="1" />
        </listOfProducts>
      </reaction>
      <reaction fast="false" id="R_RXN0062" name="methionyl-tRNA synthetase" reversible="false" fbc:lowerFluxBound="cobra_0_bound" fbc:upperFluxBound="cobra_default_ub">
        <listOfReactants>
          <speciesReference constant="true" species="M_CPD0002" stoichiometry="1" />
          <speciesReference constant="true" species="M_CPD0057" stoichiometry="1" />
          <speciesReference constant="true" species="M_CPD0383" stoichiometry="1" />
        </listOfReactants>
        <listOfProducts>
          <speciesReference constant="true" species="M_CPD0405" stoichiometry="1" />
          <speciesReference constant="true" species="M_CPD0018" stoichiometry="1" />
          <speciesReference constant="true" species="M_CPD0012" stoichiometry="1" />
        </listOfProducts>
      </reaction>
      <reaction fast="false" id="R_RXN0063" name="methionyl-tRNA formyltransferase" reversible="false" fbc:lowerFluxBound="cobra_0_bound" fbc:upperFluxBound="cobra_default_ub">
        <listOfReactants>
          <speciesReference constant="true" species="M_CPD0159" stoichiometry="1" />
          <speciesReference constant="true" species="M_CPD0405" stoichiometry="1" />
        </listOfReactants>
        <listOfProducts>
          <speciesReference constant="true" species="M_CPD0063" stoichiometry="1" />
          <speciesReference constant="true" species="M_CPD0080" stoichiometry="1" />
          <speciesReference constant="true" species="M_CPD0441" stoichiometry="1" />
        </listOfProducts>
      </reaction>
      <reaction fast="false" id="R_RXN0064" name="valyl-tRNA synthetase" reversible="false" fbc:lowerFluxBound="cobra_0_bound" fbc:upperFluxBound="cobra_default_ub">
        <listOfReactants>
          <speciesReference constant="true" species="M_CPD0002" stoichiometry="1" />
          <speciesReference constant="true" species="M_CPD0389" stoichiometry="1" />
          <speciesReference constant="true" species="M_CPD0133" stoichiometry="1" />
        </listOfReactants>
        <listOfProducts>
          <speciesReference constant="true" species="M_CPD0409" stoichiometry="1" />
          <speciesReference constant="true" species="M_CPD0018" stoichiometry="1" />
          <speciesReference constant="true" species="M_CPD0012" stoichiometry="1" />
        </listOfProducts>
      </reaction>
      <reaction fast="false" id="R_RXN0065" name="leucyl-tRNA synthetase" reversible="false" fbc:lowerFluxBound="cobra_0_bound" fbc:upperFluxBound="cobra_default_ub">
        <listOfReactants>
          <speciesReference constant="true" species="M_CPD0002" stoichiometry="1" />
          <speciesReference constant="true" species="M_CPD0096" stoichiometry="1" />
          <speciesReference constant="true" species="M_CPD0381" stoichiometry="1" />
        </listOfReactants>
        <listOfProducts>
          <speciesReference constant="true" species="M_CPD0396" stoichiometry="1" />
          <speciesReference constant="true" species="M_CPD0018" stoichiometry="1" />
          <speciesReference constant="true" species="M_CPD0012" stoichiometry="1" />
        </listOfProducts>
      </reaction>
      <reaction fast="false" id="R_RXN0066" name="isoleucyl-tRNA synthetase" reversible="false" fbc:lowerFluxBound="cobra_0_bound" fbc:upperFluxBound="cobra_default_ub">
        <listOfReactants>
          <speciesReference constant="true" species="M_CPD0219" stoichiometry="1" />
          <speciesReference constant="true" species="M_CPD0002" stoichiometry="1" />
          <speciesReference constant="true" species="M_CPD0380" stoichiometry="1" />
        </listOfReactants>
        <listOfProducts>
          <speciesReference constant="true" species="M_CPD0435" stoichiometry="1" />
          <speciesReference constant="true" species="M_CPD0018" stoichiometry="1" />
          <speciesReference constant="true" species="M_CPD0012" stoichiometry="1" />
        </listOfProducts>
      </reaction>
      <reaction fast="false" id="R_RXN0067" name="lysyl-tRNA synthetase" reversible="false" fbc:lowerFluxBound="cobra_0_bound" fbc:upperFluxBound="cobra_default_ub">
        <listOfReactants>
          <speciesReference constant="true" species="M_CPD0038" stoichiometry="1" />
          <speciesReference constant="true" species="M_CPD0002" stoichiometry="1" />
          <speciesReference constant="true" species="M_CPD0382" stoichiometry="1" />
        </listOfReactants>
        <listOfProducts>
          <speciesReference constant="true" species="M_CPD0012" stoichiometry="1" />
          <speciesReference constant="true" species="M_CPD0393" stoichiometry="1" />
          <speciesReference constant="true" species="M_CPD0018" stoichiometry="1" />
        </listOfProducts>
      </reaction>
      <reaction fast="false" id="R_RXN0068" name="arginyl-tRNA synthetase" reversible="false" fbc:lowerFluxBound="cobra_0_bound" fbc:upperFluxBound="cobra_default_ub">
        <listOfReactants>
          <speciesReference constant="true" species="M_CPD0002" stoichiometry="1" />
          <speciesReference constant="true" species="M_CPD0374" stoichiometry="1" />
          <speciesReference constant="true" species="M_CPD0050" stoichiometry="1" />
        </listOfReactants>
        <listOfProducts>
          <speciesReference constant="true" species="M_CPD0400" stoichiometry="1" />
          <speciesReference constant="true" species="M_CPD0018" stoichiometry="1" />
          <speciesReference constant="true" species="M_CPD0012" stoichiometry="1" />
        </listOfProducts>
      </reaction>
      <reaction fast="false" id="R_RXN0069" name="prolyl-tRNA synthetase" reversible="false" fbc:lowerFluxBound="cobra_0_bound" fbc:upperFluxBound="cobra_default_ub">
        <listOfReactants>
          <speciesReference constant="true" species="M_CPD0385" stoichiometry="1" />
          <speciesReference constant="true" species="M_CPD0113" stoichiometry="1" />
          <speciesReference constant="true" species="M_CPD0002" stoichiometry="1" />
        </listOfReactants>
        <listOfProducts>
          <speciesReference constant="true" species="M_CPD0415" stoichiometry="1" />
          <speciesReference constant="true" species="M_CPD0018" stoichiometry="1" />
          <speciesReference constant="true" species="M_CPD0012" stoichiometry="1" />
        </listOfProducts>
      </reaction>
      <reaction fast="false" id="R_RXN0070" name="histidyl-tRNA synthetase" reversible="false" fbc:lowerFluxBound="cobra_0_bound" fbc:upperFluxBound="cobra_default_ub">
        <listOfReactants>
          <speciesReference constant="true" species="M_CPD0106" stoichiometry="1" />
          <speciesReference constant="true" species="M_CPD0002" stoichiometry="1" />
          <speciesReference constant="true" species="M_CPD0379" stoichiometry="1" />
        </listOfReactants>
        <listOfProducts>
          <speciesReference constant="true" species="M_CPD0427" stoichiometry="1" />
          <speciesReference constant="true" species="M_CPD0018" stoichiometry="1" />
          <speciesReference constant="true" species="M_CPD0012" stoichiometry="1" />
        </listOfProducts>
      </reaction>
      <reaction fast="false" id="R_RXN0071" name="phenylalanyl-tRNA synthetase" reversible="false" fbc:lowerFluxBound="cobra_0_bound" fbc:upperFluxBound="cobra_default_ub">
        <listOfReactants>
          <speciesReference constant="true" species="M_CPD0384" stoichiometry="1" />
          <speciesReference constant="true" species="M_CPD0062" stoichiometry="1" />
          <speciesReference constant="true" species="M_CPD0002" stoichiometry="1" />
        </listOfReactants>
        <listOfProducts>
          <speciesReference constant="true" species="M_CPD0455" stoichiometry="1" />
          <speciesReference constant="true" species="M_CPD0018" stoichiometry="1" />
          <speciesReference constant="true" species="M_CPD0012" stoichiometry="1" />
        </listOfProducts>
      </reaction>
      <reaction fast="false" id="R_RXN0072" name="tyrosyl-tRNA synthetase" reversible="false" fbc:lowerFluxBound="cobra_0_bound" fbc:upperFluxBound="cobra_default_ub">
        <listOfReactants>
          <speciesReference constant="true" species="M_CPD0002" stoichiometry="1" />
          <speciesReference constant="true" species="M_CPD0290" stoichiometry="1" />
          <speciesReference constant="true" species="M_CPD0064" stoichiometry="1" />
        </listOfReactants>
        <listOfProducts>
          <speciesReference constant="true" species="M_CPD0421" stoichiometry="1" />
          <speciesReference constant="true" species="M_CPD0018" stoichiometry="1" />
          <speciesReference constant="true" species="M_CPD0012" stoichiometry="1" />
        </listOfProducts>
      </reaction>
      <reaction fast="false" id="R_RXN0073" name="tryptophanyl-tRNA synthetase" reversible="false" fbc:lowerFluxBound="cobra_0_bound" fbc:upperFluxBound="cobra_default_ub">
        <listOfReactants>
          <speciesReference constant="true" species="M_CPD0061" stoichiometry="1" />
          <speciesReference constant="true" species="M_CPD0002" stoichiometry="1" />
          <speciesReference constant="true" species="M_CPD0388" stoichiometry="1" />
        </listOfReactants>
        <listOfProducts>
          <speciesReference constant="true" species="M_CPD0456" stoichiometry="1" />
          <speciesReference constant="true" species="M_CPD0018" stoichiometry="1" />
          <speciesReference constant="true" species="M_CPD0012" stoichiometry="1" />
        </listOfProducts>
      </reaction>
      <reaction fast="false" id="R_RXN0074" name="ornithine cyclodeaminase" reversible="true" fbc:lowerFluxBound="cobra_default_lb" fbc:upperFluxBound="cobra_default_ub">
        <listOfReactants>
          <speciesReference constant="true" species="M_CPD0060" stoichiometry="1" />
        </listOfReactants>
        <listOfProducts>
          <speciesReference constant="true" species="M_CPD0113" stoichiometry="1" />
          <speciesReference constant="true" species="M_CPD0013" stoichiometry="1" />
        </listOfProducts>
      </reaction>
      <reaction fast="false" id="R_RXN0075" name="arginase" reversible="true" fbc:lowerFluxBound="cobra_default_lb" fbc:upperFluxBound="cobra_default_ub">
        <listOfReactants>
          <speciesReference constant="true" species="M_CPD0050" stoichiometry="1" />
          <speciesReference constant="true" species="M_CPD0001" stoichiometry="1" />
        </listOfReactants>
        <listOfProducts>
          <speciesReference constant="true" species="M_CPD0060" stoichiometry="1" />
          <speciesReference constant="true" species="M_CPD0068" stoichiometry="1" />
        </listOfProducts>
      </reaction>
      <reaction fast="false" id="R_RXN0076" name="urease" reversible="false" fbc:lowerFluxBound="cobra_0_bound" fbc:upperFluxBound="cobra_default_ub">
        <listOfReactants>
          <speciesReference constant="true" species="M_CPD0068" stoichiometry="1" />
          <speciesReference constant="true" species="M_CPD0063" stoichiometry="2" />
          <speciesReference constant="true" species="M_CPD0001" stoichiometry="1" />
        </listOfReactants>
        <listOfProducts>
          <speciesReference constant="true" species="M_CPD0011" stoichiometry="1" />
          <speciesReference constant="true" species="M_CPD0013" stoichiometry="2" />
        </listOfProducts>
      </reaction>
      <reaction fast="false" id="R_RXN0079" name="agmatinase" reversible="true" fbc:lowerFluxBound="cobra_default_lb" fbc:upperFluxBound="cobra_default_ub">
        <listOfReactants>
          <speciesReference constant="true" species="M_CPD0131" stoichiometry="1" />
          <speciesReference constant="true" species="M_CPD0001" stoichiometry="1" />
        </listOfReactants>
        <listOfProducts>
          <speciesReference constant="true" species="M_CPD0068" stoichiometry="1" />
          <speciesReference constant="true" species="M_CPD0105" stoichiometry="1" />
        </listOfProducts>
      </reaction>
      <reaction fast="false" id="R_RXN0080" name="putative ornithine decarboxylase" reversible="false" fbc:lowerFluxBound="cobra_0_bound" fbc:upperFluxBound="cobra_default_ub">
        <listOfReactants>
          <speciesReference constant="true" species="M_CPD0060" stoichiometry="1" />
          <speciesReference constant="true" species="M_CPD0063" stoichiometry="1" />
        </listOfReactants>
        <listOfProducts>
          <speciesReference constant="true" species="M_CPD0105" stoichiometry="1" />
          <speciesReference constant="true" species="M_CPD0011" stoichiometry="1" />
        </listOfProducts>
      </reaction>
      <reaction fast="false" id="R_RXN0082" name="putative carboxynorspermidine decarboxylase protein" reversible="false" fbc:lowerFluxBound="cobra_0_bound" fbc:upperFluxBound="cobra_default_ub">
        <listOfReactants>
          <speciesReference constant="true" species="M_CPD0063" stoichiometry="1" />
          <speciesReference constant="true" species="M_CPD0914" stoichiometry="1" />
        </listOfReactants>
        <listOfProducts>
          <speciesReference constant="true" species="M_CPD0723" stoichiometry="1" />
          <speciesReference constant="true" species="M_CPD0011" stoichiometry="1" />
        </listOfProducts>
      </reaction>
      <reaction fast="false" id="R_RXN0083" name="hypothetical protein/gamma-glutamylputrescine oxidase" reversible="false" fbc:lowerFluxBound="cobra_0_bound" fbc:upperFluxBound="cobra_default_ub">
        <listOfReactants>
          <speciesReference constant="true" species="M_CPD0007" stoichiometry="1" />
          <speciesReference constant="true" species="M_CPD0618" stoichiometry="1" />
          <speciesReference constant="true" species="M_CPD0001" stoichiometry="1" />
        </listOfReactants>
        <listOfProducts>
          <speciesReference constant="true" species="M_CPD0024" stoichiometry="1" />
          <speciesReference constant="true" species="M_CPD0013" stoichiometry="1" />
          <speciesReference constant="true" species="M_CPD0619" stoichiometry="1" />
        </listOfProducts>
      </reaction>
      <reaction fast="false" id="R_RXN0084" name="gamma-glutamyl-gamma-aminobutyraldehyde dehydrogenase" reversible="true" fbc:lowerFluxBound="cobra_default_lb" fbc:upperFluxBound="cobra_default_ub">
        <listOfReactants>
          <speciesReference constant="true" species="M_CPD0003" stoichiometry="1" />
          <speciesReference constant="true" species="M_CPD0619" stoichiometry="1" />
          <speciesReference constant="true" species="M_CPD0001" stoichiometry="1" />
        </listOfReactants>
        <listOfProducts>
          <speciesReference constant="true" species="M_CPD0004" stoichiometry="1" />
          <speciesReference constant="true" species="M_CPD0063" stoichiometry="2" />
          <speciesReference constant="true" species="M_CPD0917" stoichiometry="1" />
        </listOfProducts>
      </reaction>
      <reaction fast="false" id="R_RXN0086" name="pyrroline-5-carboxylate reductase" reversible="true" fbc:lowerFluxBound="cobra_default_lb" fbc:upperFluxBound="cobra_default_ub">
        <listOfReactants>
          <speciesReference constant="true" species="M_CPD0113" stoichiometry="1" />
          <speciesReference constant="true" species="M_CPD0003" stoichiometry="1" />
        </listOfReactants>
        <listOfProducts>
          <speciesReference constant="true" species="M_CPD0004" stoichiometry="1" />
          <speciesReference constant="true" species="M_CPD0063" stoichiometry="2" />
          <speciesReference constant="true" species="M_CPD0471" stoichiometry="1" />
        </listOfProducts>
      </reaction>
      <reaction fast="false" id="R_RXN0087" name="pyrroline-5-carboxylate reductase" reversible="true" fbc:lowerFluxBound="cobra_default_lb" fbc:upperFluxBound="cobra_default_ub">
        <listOfReactants>
          <speciesReference constant="true" species="M_CPD0918" stoichiometry="1" />
          <speciesReference constant="true" species="M_CPD0003" stoichiometry="1" />
        </listOfReactants>
        <listOfProducts>
          <speciesReference constant="true" species="M_CPD0780" stoichiometry="1" />
          <speciesReference constant="true" species="M_CPD0004" stoichiometry="1" />
          <speciesReference constant="true" species="M_CPD0063" stoichiometry="2" />
        </listOfProducts>
      </reaction>
      <reaction fast="false" id="R_RXN0088" name="gamma-glutamyl kinase" reversible="false" fbc:lowerFluxBound="cobra_0_bound" fbc:upperFluxBound="cobra_default_ub">
        <listOfReactants>
          <speciesReference constant="true" species="M_CPD0002" stoichiometry="1" />
          <speciesReference constant="true" species="M_CPD0022" stoichiometry="1" />
        </listOfReactants>
        <listOfProducts>
          <speciesReference constant="true" species="M_CPD0008" stoichiometry="1" />
          <speciesReference constant="true" species="M_CPD0440" stoichiometry="1" />
        </listOfProducts>
      </reaction>
      <reaction fast="false" id="R_RXN0089" name="gamma-glutamyl phosphate reductase" reversible="true" fbc:lowerFluxBound="cobra_default_lb" fbc:upperFluxBound="cobra_default_ub">
        <listOfReactants>
          <speciesReference constant="true" species="M_CPD0006" stoichiometry="1" />
          <speciesReference constant="true" species="M_CPD0340" stoichiometry="1" />
          <speciesReference constant="true" species="M_CPD0009" stoichiometry="1" />
        </listOfReactants>
        <listOfProducts>
          <speciesReference constant="true" species="M_CPD0005" stoichiometry="1" />
          <speciesReference constant="true" species="M_CPD0440" stoichiometry="1" />
          <speciesReference constant="true" species="M_CPD0063" stoichiometry="1" />
        </listOfProducts>
      </reaction>
      <reaction fast="false" id="R_RXN0090" name="putative proline racemase" reversible="true" fbc:lowerFluxBound="cobra_default_lb" fbc:upperFluxBound="cobra_default_ub">
        <listOfReactants>
          <speciesReference constant="true" species="M_CPD0113" stoichiometry="1" />
        </listOfReactants>
        <listOfProducts>
          <speciesReference constant="true" species="M_CPD0288" stoichiometry="1" />
        </listOfProducts>
      </reaction>
      <reaction fast="false" id="R_RXN0091" name="argininosuccinate synthase" reversible="true" fbc:lowerFluxBound="cobra_default_lb" fbc:upperFluxBound="cobra_default_ub">
        <listOfReactants>
          <speciesReference constant="true" species="M_CPD0191" stoichiometry="1" />
          <speciesReference constant="true" species="M_CPD0040" stoichiometry="1" />
          <speciesReference constant="true" species="M_CPD0002" stoichiometry="1" />
        </listOfReactants>
        <listOfProducts>
          <speciesReference constant="true" species="M_CPD0447" stoichiometry="1" />
          <speciesReference constant="true" species="M_CPD0063" stoichiometry="1" />
          <speciesReference constant="true" species="M_CPD0018" stoichiometry="1" />
          <speciesReference constant="true" species="M_CPD0012" stoichiometry="1" />
        </listOfProducts>
      </reaction>
      <reaction fast="false" id="R_RXN0092" name="argininosuccinate lyase" reversible="true" fbc:lowerFluxBound="cobra_default_lb" fbc:upperFluxBound="cobra_default_ub">
        <listOfReactants>
          <speciesReference constant="true" species="M_CPD0447" stoichiometry="1" />
        </listOfReactants>
        <listOfProducts>
          <speciesReference constant="true" species="M_CPD0095" stoichiometry="1" />
          <speciesReference constant="true" species="M_CPD0050" stoichiometry="1" />
        </listOfProducts>
      </reaction>
      <reaction fast="false" id="R_RXN0094" name="bifunctional ornithine acetyltransferase/N-acetylglutamate synthase protein" reversible="true" fbc:lowerFluxBound="cobra_default_lb" fbc:upperFluxBound="cobra_default_ub">
        <listOfReactants>
          <speciesReference constant="true" species="M_CPD0227" stoichiometry="1" />
          <speciesReference constant="true" species="M_CPD0022" stoichiometry="1" />
        </listOfReactants>
        <listOfProducts>
          <speciesReference constant="true" species="M_CPD0060" stoichiometry="1" />
          <speciesReference constant="true" species="M_CPD0259" stoichiometry="1" />
        </listOfProducts>
      </reaction>
      <reaction fast="false" id="R_RXN0095" name="bifunctional ornithine acetyltransferase/N-acetylglutamate synthase protein" reversible="false" fbc:lowerFluxBound="cobra_0_bound" fbc:upperFluxBound="cobra_default_ub">
        <listOfReactants>
          <speciesReference constant="true" species="M_CPD0021" stoichiometry="1" />
          <speciesReference constant="true" species="M_CPD0022" stoichiometry="1" />
        </listOfReactants>
        <listOfProducts>
          <speciesReference constant="true" species="M_CPD0063" stoichiometry="1" />
          <speciesReference constant="true" species="M_CPD0010" stoichiometry="1" />
          <speciesReference constant="true" species="M_CPD0259" stoichiometry="1" />
        </listOfProducts>
      </reaction>
      <reaction fast="false" id="R_RXN0096" name="acetylglutamate kinase" reversible="false" fbc:lowerFluxBound="cobra_0_bound" fbc:upperFluxBound="cobra_default_ub">
        <listOfReactants>
          <speciesReference constant="true" species="M_CPD0002" stoichiometry="1" />
          <speciesReference constant="true" species="M_CPD0259" stoichiometry="1" />
        </listOfReactants>
        <listOfProducts>
          <speciesReference constant="true" species="M_CPD0477" stoichiometry="1" />
          <speciesReference constant="true" species="M_CPD0008" stoichiometry="1" />
        </listOfProducts>
      </reaction>
      <reaction fast="false" id="R_RXN0097" name="N-acetyl-gamma-glutamyl-phosphate reductase" reversible="true" fbc:lowerFluxBound="cobra_default_lb" fbc:upperFluxBound="cobra_default_ub">
        <listOfReactants>
          <speciesReference constant="true" species="M_CPD0006" stoichiometry="1" />
          <speciesReference constant="true" species="M_CPD0355" stoichiometry="1" />
          <speciesReference constant="true" species="M_CPD0009" stoichiometry="1" />
        </listOfReactants>
        <listOfProducts>
          <speciesReference constant="true" species="M_CPD0005" stoichiometry="1" />
          <speciesReference constant="true" species="M_CPD0477" stoichiometry="1" />
          <speciesReference constant="true" species="M_CPD0063" stoichiometry="1" />
        </listOfProducts>
      </reaction>
      <reaction fast="false" id="R_RXN0098" name="acetylornithine transaminase" reversible="true" fbc:lowerFluxBound="cobra_default_lb" fbc:upperFluxBound="cobra_default_ub">
        <listOfReactants>
          <speciesReference constant="true" species="M_CPD0227" stoichiometry="1" />
          <speciesReference constant="true" species="M_CPD0023" stoichiometry="1" />
        </listOfReactants>
        <listOfProducts>
          <speciesReference constant="true" species="M_CPD0022" stoichiometry="1" />
          <speciesReference constant="true" species="M_CPD0355" stoichiometry="1" />
        </listOfProducts>
      </reaction>
      <reaction fast="false" id="R_RXN0099" name="acetylornithine transaminase" reversible="true" fbc:lowerFluxBound="cobra_default_lb" fbc:upperFluxBound="cobra_default_ub">
        <listOfReactants>
          <speciesReference constant="true" species="M_CPD0492" stoichiometry="1" />
          <speciesReference constant="true" species="M_CPD0023" stoichiometry="1" />
        </listOfReactants>
        <listOfProducts>
          <speciesReference constant="true" species="M_CPD0495" stoichiometry="1" />
          <speciesReference constant="true" species="M_CPD0022" stoichiometry="1" />
        </listOfProducts>
      </reaction>
      <reaction fast="false" id="R_RXN0100" name="acetylornithine deacetylase" reversible="true" fbc:lowerFluxBound="cobra_default_lb" fbc:upperFluxBound="cobra_default_ub">
        <listOfReactants>
          <speciesReference constant="true" species="M_CPD0227" stoichiometry="1" />
          <speciesReference constant="true" species="M_CPD0001" stoichiometry="1" />
        </listOfReactants>
        <listOfProducts>
          <speciesReference constant="true" species="M_CPD0060" stoichiometry="1" />
          <speciesReference constant="true" species="M_CPD0027" stoichiometry="1" />
        </listOfProducts>
      </reaction>
      <reaction fast="false" id="R_RXN0101" name="acetylornithine deacetylase" reversible="true" fbc:lowerFluxBound="cobra_default_lb" fbc:upperFluxBound="cobra_default_ub">
        <listOfReactants>
          <speciesReference constant="true" species="M_CPD0919" stoichiometry="1" />
          <speciesReference constant="true" species="M_CPD0001" stoichiometry="1" />
        </listOfReactants>
        <listOfProducts>
          <speciesReference constant="true" species="M_CPD0191" stoichiometry="1" />
          <speciesReference constant="true" species="M_CPD0027" stoichiometry="1" />
        </listOfProducts>
      </reaction>
      <reaction fast="false" id="R_RXN0106" name="biotin synthase" reversible="true" fbc:lowerFluxBound="cobra_default_lb" fbc:upperFluxBound="cobra_default_ub">
        <listOfReactants>
          <speciesReference constant="true" species="M_CPD0069" stoichiometry="1" />
          <speciesReference constant="true" species="M_CPD0017" stoichiometry="2" />
          <speciesReference constant="true" species="M_CPD0063" stoichiometry="2" />
          <speciesReference constant="true" species="M_CPD0392" stoichiometry="1" />
        </listOfReactants>
        <listOfProducts>
          <speciesReference constant="true" species="M_CPD0057" stoichiometry="2" />
          <speciesReference constant="true" species="M_CPD0093" stoichiometry="1" />
          <speciesReference constant="true" species="M_CPD0531" stoichiometry="2" />
        </listOfProducts>
      </reaction>
      <reaction fast="false" id="R_RXN0107" name="biotin protein ligase" reversible="true" fbc:lowerFluxBound="cobra_default_lb" fbc:upperFluxBound="cobra_default_ub">
        <listOfReactants>
          <speciesReference constant="true" species="M_CPD0063" stoichiometry="1" />
          <speciesReference constant="true" species="M_CPD0002" stoichiometry="1" />
          <speciesReference constant="true" species="M_CPD0093" stoichiometry="1" />
        </listOfReactants>
        <listOfProducts>
          <speciesReference constant="true" species="M_CPD0926" stoichiometry="1" />
          <speciesReference constant="true" species="M_CPD0012" stoichiometry="1" />
        </listOfProducts>
      </reaction>
      <reaction fast="false" id="R_RXN0108" name="biotin protein ligase" reversible="true" fbc:lowerFluxBound="cobra_default_lb" fbc:upperFluxBound="cobra_default_ub">
        <listOfReactants>
          <speciesReference constant="true" species="M_CPD0927" stoichiometry="1" />
          <speciesReference constant="true" species="M_CPD0926" stoichiometry="1" />
        </listOfReactants>
        <listOfProducts>
          <speciesReference constant="true" species="M_CPD0063" stoichiometry="2" />
          <speciesReference constant="true" species="M_CPD0554" stoichiometry="1" />
          <speciesReference constant="true" species="M_CPD0018" stoichiometry="1" />
        </listOfProducts>
      </reaction>
      <reaction fast="false" id="R_RXN0109" name="ribulose bisophosphate carboxylase" reversible="false" fbc:lowerFluxBound="cobra_0_bound" fbc:upperFluxBound="cobra_default_ub">
        <listOfReactants>
          <speciesReference constant="true" species="M_CPD0343" stoichiometry="1" />
          <speciesReference constant="true" species="M_CPD0011" stoichiometry="1" />
          <speciesReference constant="true" species="M_CPD0001" stoichiometry="1" />
        </listOfReactants>
        <listOfProducts>
          <speciesReference constant="true" species="M_CPD0140" stoichiometry="2" />
          <speciesReference constant="true" species="M_CPD0063" stoichiometry="2" />
        </listOfProducts>
      </reaction>
      <reaction fast="false" id="R_RXN0110" name="phosphoribulokinase" reversible="true" fbc:lowerFluxBound="cobra_default_lb" fbc:upperFluxBound="cobra_default_ub">
        <listOfReactants>
          <speciesReference constant="true" species="M_CPD0142" stoichiometry="1" />
          <speciesReference constant="true" species="M_CPD0002" stoichiometry="1" />
        </listOfReactants>
        <listOfProducts>
          <speciesReference constant="true" species="M_CPD0343" stoichiometry="1" />
          <speciesReference constant="true" species="M_CPD0063" stoichiometry="1" />
          <speciesReference constant="true" species="M_CPD0008" stoichiometry="1" />
        </listOfProducts>
      </reaction>
      <reaction fast="false" id="R_RXN0111" name="ribulose bisophosphate carboxylase" reversible="false" fbc:lowerFluxBound="cobra_0_bound" fbc:upperFluxBound="cobra_default_ub">
        <listOfReactants>
          <speciesReference constant="true" species="M_CPD0007" stoichiometry="1" />
          <speciesReference constant="true" species="M_CPD0343" stoichiometry="1" />
        </listOfReactants>
        <listOfProducts>
          <speciesReference constant="true" species="M_CPD0314" stoichiometry="1" />
          <speciesReference constant="true" species="M_CPD0140" stoichiometry="1" />
          <speciesReference constant="true" species="M_CPD0063" stoichiometry="2" />
        </listOfProducts>
      </reaction>
      <reaction fast="false" id="R_RXN0112" name="phosphoglycolate phosphatase" reversible="false" fbc:lowerFluxBound="cobra_0_bound" fbc:upperFluxBound="cobra_default_ub">
        <listOfReactants>
          <speciesReference constant="true" species="M_CPD0314" stoichiometry="1" />
          <speciesReference constant="true" species="M_CPD0001" stoichiometry="1" />
        </listOfReactants>
        <listOfProducts>
          <speciesReference constant="true" species="M_CPD0120" stoichiometry="1" />
          <speciesReference constant="true" species="M_CPD0009" stoichiometry="1" />
        </listOfProducts>
      </reaction>
      <reaction fast="false" id="R_RXN0113" reversible="false" fbc:lowerFluxBound="cobra_0_bound" fbc:upperFluxBound="cobra_default_ub">
        <listOfReactants>
          <speciesReference constant="true" species="M_CPD0268" stoichiometry="1" />
          <speciesReference constant="true" species="M_CPD0001" stoichiometry="1" />
        </listOfReactants>
        <listOfProducts>
          <speciesReference constant="true" species="M_CPD0009" stoichiometry="1" />
          <speciesReference constant="true" species="M_CPD0539" stoichiometry="1" />
        </listOfProducts>
      </reaction>
      <reaction fast="false" id="R_RXN0114" name="farnesyl-diphosphate synthase" reversible="false" fbc:lowerFluxBound="cobra_0_bound" fbc:upperFluxBound="cobra_default_ub">
        <listOfReactants>
          <speciesReference constant="true" species="M_CPD0196" stoichiometry="1" />
          <speciesReference constant="true" species="M_CPD0100" stoichiometry="1" />
        </listOfReactants>
        <listOfProducts>
          <speciesReference constant="true" species="M_CPD0233" stoichiometry="1" />
          <speciesReference constant="true" species="M_CPD0012" stoichiometry="1" />
        </listOfProducts>
      </reaction>
      <reaction fast="false" id="R_RXN0115" name="farnesyl-diphosphate synthase" reversible="false" fbc:lowerFluxBound="cobra_0_bound" fbc:upperFluxBound="cobra_default_ub">
        <listOfReactants>
          <speciesReference constant="true" species="M_CPD0160" stoichiometry="1" />
          <speciesReference constant="true" species="M_CPD0100" stoichiometry="1" />
        </listOfReactants>
        <listOfProducts>
          <speciesReference constant="true" species="M_CPD0196" stoichiometry="1" />
          <speciesReference constant="true" species="M_CPD0012" stoichiometry="1" />
        </listOfProducts>
      </reaction>
      <reaction fast="false" id="R_RXN0116" name="farnesyl-diphosphate synthase" reversible="false" fbc:lowerFluxBound="cobra_0_bound" fbc:upperFluxBound="cobra_default_ub">
        <listOfReactants>
          <speciesReference constant="true" species="M_CPD0063" stoichiometry="1" />
          <speciesReference constant="true" species="M_CPD0233" stoichiometry="1" />
          <speciesReference constant="true" species="M_CPD0100" stoichiometry="1" />
        </listOfReactants>
        <listOfProducts>
          <speciesReference constant="true" species="M_CPD0205" stoichiometry="1" />
          <speciesReference constant="true" species="M_CPD0012" stoichiometry="1" />
        </listOfProducts>
      </reaction>
      <reaction fast="false" id="R_RXN0117" name="phytoene dehydrogenase" reversible="true" fbc:lowerFluxBound="cobra_default_lb" fbc:upperFluxBound="cobra_default_ub">
        <listOfReactants>
          <speciesReference constant="true" species="M_CPD0966" stoichiometry="1" />
          <speciesReference constant="true" species="M_CPD0003" stoichiometry="1" />
        </listOfReactants>
        <listOfProducts>
          <speciesReference constant="true" species="M_CPD0967" stoichiometry="1" />
          <speciesReference constant="true" species="M_CPD0063" stoichiometry="1" />
          <speciesReference constant="true" species="M_CPD0004" stoichiometry="1" />
        </listOfProducts>
      </reaction>
      <reaction fast="false" id="R_RXN0118" name="phytoene dehydrogenase" reversible="true" fbc:lowerFluxBound="cobra_default_lb" fbc:upperFluxBound="cobra_default_ub">
        <listOfReactants>
          <speciesReference constant="true" species="M_CPD0965" stoichiometry="1" />
          <speciesReference constant="true" species="M_CPD0003" stoichiometry="1" />
        </listOfReactants>
        <listOfProducts>
          <speciesReference constant="true" species="M_CPD0004" stoichiometry="1" />
          <speciesReference constant="true" species="M_CPD0966" stoichiometry="1" />
          <speciesReference constant="true" species="M_CPD0063" stoichiometry="1" />
        </listOfProducts>
      </reaction>
      <reaction fast="false" id="R_RXN0119" name="phytoene dehydrogenase" reversible="true" fbc:lowerFluxBound="cobra_default_lb" fbc:upperFluxBound="cobra_default_ub">
        <listOfReactants>
          <speciesReference constant="true" species="M_CPD0967" stoichiometry="1" />
          <speciesReference constant="true" species="M_CPD0003" stoichiometry="1" />
        </listOfReactants>
        <listOfProducts>
          <speciesReference constant="true" species="M_CPD0004" stoichiometry="1" />
          <speciesReference constant="true" species="M_CPD0063" stoichiometry="1" />
          <speciesReference constant="true" species="M_CPD0968" stoichiometry="1" />
        </listOfProducts>
      </reaction>
      <reaction fast="false" id="R_RXN0120" name="methoxyneurosporene dehydrogenase (hydroxyneurosporene desaturase)" reversible="true" fbc:lowerFluxBound="cobra_default_lb" fbc:upperFluxBound="cobra_default_ub">
        <listOfReactants>
          <speciesReference constant="true" species="M_CPD0015" stoichiometry="1" />
          <speciesReference constant="true" species="M_CPD0915" stoichiometry="1" />
        </listOfReactants>
        <listOfProducts>
          <speciesReference constant="true" species="M_CPD0916" stoichiometry="1" />
          <speciesReference constant="true" species="M_CPD0368" stoichiometry="1" />
        </listOfProducts>
      </reaction>
      <reaction fast="false" id="R_RXN0121" name="methoxyneurosporene dehydrogenase (hydroxyneurosporene desaturase)" reversible="true" fbc:lowerFluxBound="cobra_default_lb" fbc:upperFluxBound="cobra_default_ub">
        <listOfReactants>
          <speciesReference constant="true" species="M_CPD0015" stoichiometry="1" />
          <speciesReference constant="true" species="M_CPD0969" stoichiometry="1" />
        </listOfReactants>
        <listOfProducts>
          <speciesReference constant="true" species="M_CPD0972" stoichiometry="1" />
          <speciesReference constant="true" species="M_CPD0368" stoichiometry="1" />
        </listOfProducts>
      </reaction>
      <reaction fast="false" id="R_RXN0122" name="methoxyneurosporene dehydrogenase (hydroxyneurosporene desaturase)" reversible="true" fbc:lowerFluxBound="cobra_default_lb" fbc:upperFluxBound="cobra_default_ub">
        <listOfReactants>
          <speciesReference constant="true" species="M_CPD0015" stoichiometry="1" />
          <speciesReference constant="true" species="M_CPD0979" stoichiometry="1" />
        </listOfReactants>
        <listOfProducts>
          <speciesReference constant="true" species="M_CPD0982" stoichiometry="1" />
          <speciesReference constant="true" species="M_CPD0368" stoichiometry="1" />
        </listOfProducts>
      </reaction>
      <reaction fast="false" id="R_RXN0123" name="phytoene synthase" reversible="false" fbc:lowerFluxBound="cobra_0_bound" fbc:upperFluxBound="cobra_default_ub">
        <listOfReactants>
          <speciesReference constant="true" species="M_CPD0205" stoichiometry="2" />
        </listOfReactants>
        <listOfProducts>
          <speciesReference constant="true" species="M_CPD0012" stoichiometry="1" />
          <speciesReference constant="true" species="M_CPD0063" stoichiometry="1" />
          <speciesReference constant="true" species="M_CPD0449" stoichiometry="1" />
        </listOfProducts>
      </reaction>
      <reaction fast="false" id="R_RXN0124" name="phytoene synthase" reversible="false" fbc:lowerFluxBound="cobra_0_bound" fbc:upperFluxBound="cobra_default_ub">
        <listOfReactants>
          <speciesReference constant="true" species="M_CPD0449" stoichiometry="1" />
        </listOfReactants>
        <listOfProducts>
          <speciesReference constant="true" species="M_CPD0965" stoichiometry="1" />
          <speciesReference constant="true" species="M_CPD0063" stoichiometry="1" />
          <speciesReference constant="true" species="M_CPD0012" stoichiometry="1" />
        </listOfProducts>
      </reaction>
      <reaction fast="false" id="R_RXN0125" name="hydroxyneurosporene synthase" reversible="true" fbc:lowerFluxBound="cobra_default_lb" fbc:upperFluxBound="cobra_default_ub">
        <listOfReactants>
          <speciesReference constant="true" species="M_CPD0970" stoichiometry="1" />
          <speciesReference constant="true" species="M_CPD0001" stoichiometry="1" />
        </listOfReactants>
        <listOfProducts>
          <speciesReference constant="true" species="M_CPD0969" stoichiometry="1" />
        </listOfProducts>
      </reaction>
      <reaction fast="false" id="R_RXN0126" name="hydroxyneurosporene synthase" reversible="true" fbc:lowerFluxBound="cobra_default_lb" fbc:upperFluxBound="cobra_default_ub">
        <listOfReactants>
          <speciesReference constant="true" species="M_CPD0971" stoichiometry="1" />
          <speciesReference constant="true" species="M_CPD0001" stoichiometry="1" />
        </listOfReactants>
        <listOfProducts>
          <speciesReference constant="true" species="M_CPD0915" stoichiometry="1" />
        </listOfProducts>
      </reaction>
      <reaction fast="false" id="R_RXN0127" name="hydroxyneurosporene synthase" reversible="true" fbc:lowerFluxBound="cobra_default_lb" fbc:upperFluxBound="cobra_default_ub">
        <listOfReactants>
          <speciesReference constant="true" species="M_CPD0973" stoichiometry="1" />
          <speciesReference constant="true" species="M_CPD0001" stoichiometry="1" />
        </listOfReactants>
        <listOfProducts>
          <speciesReference constant="true" species="M_CPD0974" stoichiometry="1" />
        </listOfProducts>
      </reaction>
      <reaction fast="false" id="R_RXN0128" name="hydroxyneurosporene synthase" reversible="true" fbc:lowerFluxBound="cobra_default_lb" fbc:upperFluxBound="cobra_default_ub">
        <listOfReactants>
          <speciesReference constant="true" species="M_CPD0968" stoichiometry="1" />
          <speciesReference constant="true" species="M_CPD0001" stoichiometry="1" />
        </listOfReactants>
        <listOfProducts>
          <speciesReference constant="true" species="M_CPD0979" stoichiometry="1" />
        </listOfProducts>
      </reaction>
      <reaction fast="false" id="R_RXN0129" name="hydroxyneurosporene synthase" reversible="true" fbc:lowerFluxBound="cobra_default_lb" fbc:upperFluxBound="cobra_default_ub">
        <listOfReactants>
          <speciesReference constant="true" species="M_CPD0975" stoichiometry="1" />
          <speciesReference constant="true" species="M_CPD0001" stoichiometry="1" />
        </listOfReactants>
        <listOfProducts>
          <speciesReference constant="true" species="M_CPD0976" stoichiometry="1" />
        </listOfProducts>
      </reaction>
      <reaction fast="false" id="R_RXN0130" name="hydroxyneurosporene synthase" reversible="true" fbc:lowerFluxBound="cobra_default_lb" fbc:upperFluxBound="cobra_default_ub">
        <listOfReactants>
          <speciesReference constant="true" species="M_CPD0977" stoichiometry="1" />
          <speciesReference constant="true" species="M_CPD0001" stoichiometry="1" />
        </listOfReactants>
        <listOfProducts>
          <speciesReference constant="true" species="M_CPD0978" stoichiometry="1" />
        </listOfProducts>
      </reaction>
      <reaction fast="false" id="R_RXN0132" name="hydroxyneurosporene-O-methyltransferase" reversible="true" fbc:lowerFluxBound="cobra_default_lb" fbc:upperFluxBound="cobra_default_ub">
        <listOfReactants>
          <speciesReference constant="true" species="M_CPD0017" stoichiometry="1" />
          <speciesReference constant="true" species="M_CPD0982" stoichiometry="1" />
        </listOfReactants>
        <listOfProducts>
          <speciesReference constant="true" species="M_CPD0975" stoichiometry="1" />
          <speciesReference constant="true" species="M_CPD0019" stoichiometry="1" />
        </listOfProducts>
      </reaction>
      <reaction fast="false" id="R_RXN0133" name="hydroxyneurosporene-O-methyltransferase" reversible="true" fbc:lowerFluxBound="cobra_default_lb" fbc:upperFluxBound="cobra_default_ub">
        <listOfReactants>
          <speciesReference constant="true" species="M_CPD0017" stoichiometry="1" />
          <speciesReference constant="true" species="M_CPD0979" stoichiometry="1" />
        </listOfReactants>
        <listOfProducts>
          <speciesReference constant="true" species="M_CPD0019" stoichiometry="1" />
          <speciesReference constant="true" species="M_CPD0983" stoichiometry="1" />
        </listOfProducts>
      </reaction>
      <reaction fast="false" id="R_RXN0134" name="hydroxyneurosporene-O-methyltransferase" reversible="true" fbc:lowerFluxBound="cobra_default_lb" fbc:upperFluxBound="cobra_default_ub">
        <listOfReactants>
          <speciesReference constant="true" species="M_CPD0017" stoichiometry="1" />
          <speciesReference constant="true" species="M_CPD0974" stoichiometry="1" />
        </listOfReactants>
        <listOfProducts>
          <speciesReference constant="true" species="M_CPD0984" stoichiometry="1" />
          <speciesReference constant="true" species="M_CPD0019" stoichiometry="1" />
        </listOfProducts>
      </reaction>
      <reaction fast="false" id="R_RXN0135" name="hydroxyneurosporene-O-methyltransferase" reversible="true" fbc:lowerFluxBound="cobra_default_lb" fbc:upperFluxBound="cobra_default_ub">
        <listOfReactants>
          <speciesReference constant="true" species="M_CPD0017" stoichiometry="1" />
          <speciesReference constant="true" species="M_CPD0916" stoichiometry="1" />
        </listOfReactants>
        <listOfProducts>
          <speciesReference constant="true" species="M_CPD0985" stoichiometry="1" />
          <speciesReference constant="true" species="M_CPD0019" stoichiometry="1" />
        </listOfProducts>
      </reaction>
      <reaction fast="false" id="R_RXN0136" name="hydroxyneurosporene-O-methyltransferase" reversible="true" fbc:lowerFluxBound="cobra_default_lb" fbc:upperFluxBound="cobra_default_ub">
        <listOfReactants>
          <speciesReference constant="true" species="M_CPD0017" stoichiometry="1" />
          <speciesReference constant="true" species="M_CPD0972" stoichiometry="1" />
        </listOfReactants>
        <listOfProducts>
          <speciesReference constant="true" species="M_CPD0019" stoichiometry="1" />
          <speciesReference constant="true" species="M_CPD0971" stoichiometry="1" />
        </listOfProducts>
      </reaction>
      <reaction fast="false" id="R_RXN0137" name="hydroxyneurosporene-O-methyltransferase" reversible="true" fbc:lowerFluxBound="cobra_default_lb" fbc:upperFluxBound="cobra_default_ub">
        <listOfReactants>
          <speciesReference constant="true" species="M_CPD0017" stoichiometry="1" />
          <speciesReference constant="true" species="M_CPD0969" stoichiometry="1" />
        </listOfReactants>
        <listOfProducts>
          <speciesReference constant="true" species="M_CPD0019" stoichiometry="1" />
          <speciesReference constant="true" species="M_CPD0973" stoichiometry="1" />
        </listOfProducts>
      </reaction>
      <reaction fast="false" id="R_RXN0138" name="spheroidene monooxygenase" reversible="false" fbc:lowerFluxBound="cobra_0_bound" fbc:upperFluxBound="cobra_default_ub">
        <listOfReactants>
          <speciesReference constant="true" species="M_CPD0007" stoichiometry="2" />
          <speciesReference constant="true" species="M_CPD0651" stoichiometry="2" />
          <speciesReference constant="true" species="M_CPD0975" stoichiometry="1" />
          <speciesReference constant="true" species="M_CPD0063" stoichiometry="4" />
        </listOfReactants>
        <listOfProducts>
          <speciesReference constant="true" species="M_CPD0977" stoichiometry="1" />
          <speciesReference constant="true" species="M_CPD0652" stoichiometry="2" />
          <speciesReference constant="true" species="M_CPD0001" stoichiometry="3" />
        </listOfProducts>
      </reaction>
      <reaction fast="false" id="R_RXN0139" name="spheroidene monooxygenase" reversible="false" fbc:lowerFluxBound="cobra_0_bound" fbc:upperFluxBound="cobra_default_ub">
        <listOfReactants>
          <speciesReference constant="true" species="M_CPD0976" stoichiometry="1" />
          <speciesReference constant="true" species="M_CPD0007" stoichiometry="2" />
          <speciesReference constant="true" species="M_CPD0651" stoichiometry="2" />
          <speciesReference constant="true" species="M_CPD0063" stoichiometry="4" />
        </listOfReactants>
        <listOfProducts>
          <speciesReference constant="true" species="M_CPD0652" stoichiometry="2" />
          <speciesReference constant="true" species="M_CPD0978" stoichiometry="1" />
          <speciesReference constant="true" species="M_CPD0001" stoichiometry="3" />
        </listOfProducts>
      </reaction>
      <reaction fast="false" id="R_RXN0140" name="spheroidene monooxygenase" reversible="true" fbc:lowerFluxBound="cobra_default_lb" fbc:upperFluxBound="cobra_default_ub">
        <listOfReactants>
          <speciesReference constant="true" species="M_CPD0007" stoichiometry="2" />
          <speciesReference constant="true" species="M_CPD0651" stoichiometry="2" />
          <speciesReference constant="true" species="M_CPD0063" stoichiometry="4" />
          <speciesReference constant="true" species="M_CPD0985" stoichiometry="1" />
        </listOfReactants>
        <listOfProducts>
          <speciesReference constant="true" species="M_CPD0986" stoichiometry="1" />
          <speciesReference constant="true" species="M_CPD0001" stoichiometry="3" />
          <speciesReference constant="true" species="M_CPD0652" stoichiometry="2" />
        </listOfProducts>
      </reaction>
      <reaction fast="false" id="R_RXN0141" name="spheroidene monooxygenase" reversible="true" fbc:lowerFluxBound="cobra_default_lb" fbc:upperFluxBound="cobra_default_ub">
        <listOfReactants>
          <speciesReference constant="true" species="M_CPD0986" stoichiometry="1" />
          <speciesReference constant="true" species="M_CPD0651" stoichiometry="2" />
          <speciesReference constant="true" species="M_CPD0063" stoichiometry="4" />
          <speciesReference constant="true" species="M_CPD0007" stoichiometry="2" />
        </listOfReactants>
        <listOfProducts>
          <speciesReference constant="true" species="M_CPD0987" stoichiometry="1" />
          <speciesReference constant="true" species="M_CPD0652" stoichiometry="2" />
          <speciesReference constant="true" species="M_CPD0001" stoichiometry="3" />
        </listOfProducts>
      </reaction>
      <reaction fast="false" id="R_RXN0142" name="isocitrate dehydrogenase" reversible="true" fbc:lowerFluxBound="cobra_default_lb" fbc:upperFluxBound="cobra_default_ub">
        <listOfReactants>
          <speciesReference constant="true" species="M_CPD0006" stoichiometry="1" />
          <speciesReference constant="true" species="M_CPD0189" stoichiometry="1" />
        </listOfReactants>
        <listOfProducts>
          <speciesReference constant="true" species="M_CPD0005" stoichiometry="1" />
          <speciesReference constant="true" species="M_CPD0011" stoichiometry="1" />
          <speciesReference constant="true" species="M_CPD0023" stoichiometry="1" />
        </listOfProducts>
      </reaction>
      <reaction fast="false" id="R_RXN0143" name="malate dehydrogenase" reversible="true" fbc:lowerFluxBound="cobra_default_lb" fbc:upperFluxBound="cobra_default_ub">
        <listOfReactants>
          <speciesReference constant="true" species="M_CPD0114" stoichiometry="1" />
          <speciesReference constant="true" species="M_CPD0003" stoichiometry="1" />
        </listOfReactants>
        <listOfProducts>
          <speciesReference constant="true" species="M_CPD0004" stoichiometry="1" />
          <speciesReference constant="true" species="M_CPD0063" stoichiometry="1" />
          <speciesReference constant="true" species="M_CPD0029" stoichiometry="1" />
        </listOfProducts>
      </reaction>
      <reaction fast="false" id="R_RXN0144" name="citrate lyase" reversible="true" fbc:lowerFluxBound="cobra_default_lb" fbc:upperFluxBound="cobra_default_ub">
        <listOfReactants>
          <speciesReference constant="true" species="M_CPD0119" stoichiometry="1" />
        </listOfReactants>
        <listOfProducts>
          <speciesReference constant="true" species="M_CPD0027" stoichiometry="1" />
          <speciesReference constant="true" species="M_CPD0029" stoichiometry="1" />
        </listOfProducts>
      </reaction>
      <reaction fast="false" id="R_RXN0145" name="succinate dehydrogenase" reversible="true" fbc:lowerFluxBound="cobra_default_lb" fbc:upperFluxBound="cobra_default_ub">
        <listOfReactants>
          <speciesReference constant="true" species="M_CPD0217" stoichiometry="1" />
          <speciesReference constant="true" species="M_CPD0034" stoichiometry="1" />
        </listOfReactants>
        <listOfProducts>
          <speciesReference constant="true" species="M_CPD0095" stoichiometry="1" />
          <speciesReference constant="true" species="M_CPD0215" stoichiometry="1" />
        </listOfProducts>
      </reaction>
      <reaction fast="false" id="R_RXN0146" name="citrate synthase" reversible="true" fbc:lowerFluxBound="cobra_default_lb" fbc:upperFluxBound="cobra_default_ub">
        <listOfReactants>
          <speciesReference constant="true" species="M_CPD0119" stoichiometry="1" />
          <speciesReference constant="true" species="M_CPD0063" stoichiometry="1" />
          <speciesReference constant="true" species="M_CPD0010" stoichiometry="1" />
        </listOfReactants>
        <listOfProducts>
          <speciesReference constant="true" species="M_CPD0001" stoichiometry="1" />
          <speciesReference constant="true" species="M_CPD0021" stoichiometry="1" />
          <speciesReference constant="true" species="M_CPD0029" stoichiometry="1" />
        </listOfProducts>
      </reaction>
      <reaction fast="false" id="R_RXN0147" name="aconitate hydratase" reversible="true" fbc:lowerFluxBound="cobra_default_lb" fbc:upperFluxBound="cobra_default_ub">
        <listOfReactants>
          <speciesReference constant="true" species="M_CPD0119" stoichiometry="1" />
        </listOfReactants>
        <listOfProducts>
          <speciesReference constant="true" species="M_CPD0189" stoichiometry="1" />
        </listOfProducts>
      </reaction>
      <reaction fast="false" id="R_RXN0148" name="fumarate hydratase" reversible="true" fbc:lowerFluxBound="cobra_default_lb" fbc:upperFluxBound="cobra_default_ub">
        <listOfReactants>
          <speciesReference constant="true" species="M_CPD0114" stoichiometry="1" />
        </listOfReactants>
        <listOfProducts>
          <speciesReference constant="true" species="M_CPD0095" stoichiometry="1" />
          <speciesReference constant="true" species="M_CPD0001" stoichiometry="1" />
        </listOfProducts>
      </reaction>
      <reaction fast="false" id="R_RXN0149" name="S-adenosylmethionine synthetase" reversible="false" fbc:lowerFluxBound="cobra_0_bound" fbc:upperFluxBound="cobra_default_ub">
        <listOfReactants>
          <speciesReference constant="true" species="M_CPD0002" stoichiometry="1" />
          <speciesReference constant="true" species="M_CPD0057" stoichiometry="1" />
          <speciesReference constant="true" species="M_CPD0001" stoichiometry="1" />
        </listOfReactants>
        <listOfProducts>
          <speciesReference constant="true" species="M_CPD0063" stoichiometry="1" />
          <speciesReference constant="true" species="M_CPD0017" stoichiometry="1" />
          <speciesReference constant="true" species="M_CPD0012" stoichiometry="1" />
          <speciesReference constant="true" species="M_CPD0009" stoichiometry="1" />
        </listOfProducts>
      </reaction>
      <reaction fast="false" id="R_RXN0150" name="S-adenosyl-L-homocysteine hydrolase" reversible="true" fbc:lowerFluxBound="cobra_default_lb" fbc:upperFluxBound="cobra_default_ub">
        <listOfReactants>
          <speciesReference constant="true" species="M_CPD0019" stoichiometry="1" />
          <speciesReference constant="true" species="M_CPD0001" stoichiometry="1" />
        </listOfReactants>
        <listOfProducts>
          <speciesReference constant="true" species="M_CPD0146" stoichiometry="1" />
          <speciesReference constant="true" species="M_CPD0117" stoichiometry="1" />
        </listOfProducts>
      </reaction>
      <reaction fast="false" id="R_RXN0153" name="serine O-acetyltransferase" reversible="false" fbc:lowerFluxBound="cobra_0_bound" fbc:upperFluxBound="cobra_default_ub">
        <listOfReactants>
          <speciesReference constant="true" species="M_CPD0053" stoichiometry="1" />
          <speciesReference constant="true" species="M_CPD0021" stoichiometry="1" />
        </listOfReactants>
        <listOfProducts>
          <speciesReference constant="true" species="M_CPD0313" stoichiometry="1" />
          <speciesReference constant="true" species="M_CPD0010" stoichiometry="1" />
        </listOfProducts>
      </reaction>
      <reaction fast="false" id="R_RXN0154" name="cysteine synthase" reversible="false" fbc:lowerFluxBound="cobra_0_bound" fbc:upperFluxBound="cobra_default_ub">
        <listOfReactants>
          <speciesReference constant="true" species="M_CPD0313" stoichiometry="1" />
          <speciesReference constant="true" species="M_CPD0179" stoichiometry="1" />
        </listOfReactants>
        <listOfProducts>
          <speciesReference constant="true" species="M_CPD0077" stoichiometry="1" />
          <speciesReference constant="true" species="M_CPD0027" stoichiometry="1" />
          <speciesReference constant="true" species="M_CPD0063" stoichiometry="1" />
        </listOfProducts>
      </reaction>
      <reaction fast="false" id="R_RXN0155" name="methionine synthase I" reversible="true" fbc:lowerFluxBound="cobra_default_lb" fbc:upperFluxBound="cobra_default_ub">
        <listOfReactants>
          <speciesReference constant="true" species="M_CPD0230" stoichiometry="1" />
          <speciesReference constant="true" species="M_CPD0117" stoichiometry="1" />
        </listOfReactants>
        <listOfProducts>
          <speciesReference constant="true" species="M_CPD0063" stoichiometry="1" />
          <speciesReference constant="true" species="M_CPD0080" stoichiometry="1" />
          <speciesReference constant="true" species="M_CPD0057" stoichiometry="1" />
        </listOfProducts>
      </reaction>
      <reaction fast="false" id="R_RXN0159" name="homoserine O-succinyltransferase" reversible="false" fbc:lowerFluxBound="cobra_0_bound" fbc:upperFluxBound="cobra_default_ub">
        <listOfReactants>
          <speciesReference constant="true" species="M_CPD0172" stoichiometry="1" />
          <speciesReference constant="true" species="M_CPD0071" stoichiometry="1" />
        </listOfReactants>
        <listOfProducts>
          <speciesReference constant="true" species="M_CPD0336" stoichiometry="1" />
          <speciesReference constant="true" species="M_CPD0010" stoichiometry="1" />
        </listOfProducts>
      </reaction>
      <reaction fast="false" id="R_RXN0160" name="cystathionine gamma-synthase" reversible="false" fbc:lowerFluxBound="cobra_0_bound" fbc:upperFluxBound="cobra_default_ub">
        <listOfReactants>
          <speciesReference constant="true" species="M_CPD0336" stoichiometry="1" />
          <speciesReference constant="true" species="M_CPD0001" stoichiometry="1" />
        </listOfReactants>
        <listOfProducts>
          <speciesReference constant="true" species="M_CPD0085" stoichiometry="1" />
          <speciesReference constant="true" species="M_CPD0034" stoichiometry="1" />
          <speciesReference constant="true" species="M_CPD0013" stoichiometry="1" />
          <speciesReference constant="true" species="M_CPD0063" stoichiometry="1" />
        </listOfProducts>
      </reaction>
      <reaction fast="false" id="R_RXN0161" name="cystathionine gamma-synthase" reversible="true" fbc:lowerFluxBound="cobra_default_lb" fbc:upperFluxBound="cobra_default_ub">
        <listOfReactants>
          <speciesReference constant="true" species="M_CPD0077" stoichiometry="1" />
          <speciesReference constant="true" species="M_CPD0336" stoichiometry="1" />
        </listOfReactants>
        <listOfProducts>
          <speciesReference constant="true" species="M_CPD0063" stoichiometry="1" />
          <speciesReference constant="true" species="M_CPD0993" stoichiometry="1" />
          <speciesReference constant="true" species="M_CPD0034" stoichiometry="1" />
        </listOfProducts>
      </reaction>
      <reaction fast="false" id="R_RXN0162" name="cystathionine gamma-synthase" reversible="false" fbc:lowerFluxBound="cobra_0_bound" fbc:upperFluxBound="cobra_default_ub">
        <listOfReactants>
          <speciesReference constant="true" species="M_CPD0077" stoichiometry="1" />
          <speciesReference constant="true" species="M_CPD0324" stoichiometry="1" />
        </listOfReactants>
        <listOfProducts>
          <speciesReference constant="true" species="M_CPD0027" stoichiometry="1" />
          <speciesReference constant="true" species="M_CPD0993" stoichiometry="1" />
          <speciesReference constant="true" species="M_CPD0063" stoichiometry="1" />
        </listOfProducts>
      </reaction>
      <reaction fast="false" id="R_RXN0163" name="cystathionine gamma-synthase" reversible="true" fbc:lowerFluxBound="cobra_default_lb" fbc:upperFluxBound="cobra_default_ub">
        <listOfReactants>
          <speciesReference constant="true" species="M_CPD0336" stoichiometry="1" />
          <speciesReference constant="true" species="M_CPD0179" stoichiometry="1" />
        </listOfReactants>
        <listOfProducts>
          <speciesReference constant="true" species="M_CPD0063" stoichiometry="1" />
          <speciesReference constant="true" species="M_CPD0034" stoichiometry="1" />
          <speciesReference constant="true" species="M_CPD0117" stoichiometry="1" />
        </listOfProducts>
      </reaction>
      <reaction fast="false" id="R_RXN0165" name="cystathionine gamma-synthase" reversible="true" fbc:lowerFluxBound="cobra_default_lb" fbc:upperFluxBound="cobra_default_ub">
        <listOfReactants>
          <speciesReference constant="true" species="M_CPD0994" stoichiometry="1" />
          <speciesReference constant="true" species="M_CPD0324" stoichiometry="1" />
        </listOfReactants>
        <listOfProducts>
          <speciesReference constant="true" species="M_CPD0063" stoichiometry="1" />
          <speciesReference constant="true" species="M_CPD0995" stoichiometry="1" />
          <speciesReference constant="true" species="M_CPD0027" stoichiometry="1" />
        </listOfProducts>
      </reaction>
      <reaction fast="false" id="R_RXN0166" name="O-acetylhomoserine sulfhydrylase" reversible="false" fbc:lowerFluxBound="cobra_0_bound" fbc:upperFluxBound="cobra_default_ub">
        <listOfReactants>
          <speciesReference constant="true" species="M_CPD0179" stoichiometry="1" />
          <speciesReference constant="true" species="M_CPD0324" stoichiometry="1" />
        </listOfReactants>
        <listOfProducts>
          <speciesReference constant="true" species="M_CPD0027" stoichiometry="1" />
          <speciesReference constant="true" species="M_CPD0063" stoichiometry="1" />
          <speciesReference constant="true" species="M_CPD0117" stoichiometry="1" />
        </listOfProducts>
      </reaction>
      <reaction fast="false" id="R_RXN0167" name="O-acetylhomoserine sulfhydrylase" reversible="true" fbc:lowerFluxBound="cobra_default_lb" fbc:upperFluxBound="cobra_default_ub">
        <listOfReactants>
          <speciesReference constant="true" species="M_CPD0720" stoichiometry="1" />
          <speciesReference constant="true" species="M_CPD0313" stoichiometry="1" />
          <speciesReference constant="true" species="M_CPD0197" stoichiometry="1" />
        </listOfReactants>
        <listOfProducts>
          <speciesReference constant="true" species="M_CPD0198" stoichiometry="1" />
          <speciesReference constant="true" species="M_CPD0077" stoichiometry="1" />
          <speciesReference constant="true" species="M_CPD0027" stoichiometry="1" />
          <speciesReference constant="true" species="M_CPD0074" stoichiometry="1" />
          <speciesReference constant="true" species="M_CPD0063" stoichiometry="1" />
        </listOfProducts>
      </reaction>
      <reaction fast="false" id="R_RXN0170" name="branched chain amino acid: 2-keto-4-methylthiobutyrate aminotransferase" reversible="true" fbc:lowerFluxBound="cobra_default_lb" fbc:upperFluxBound="cobra_default_ub">
        <listOfReactants>
          <speciesReference constant="true" species="M_CPD0104" stoichiometry="1" />
          <speciesReference constant="true" species="M_CPD0023" stoichiometry="1" />
        </listOfReactants>
        <listOfProducts>
          <speciesReference constant="true" species="M_CPD0150" stoichiometry="1" />
          <speciesReference constant="true" species="M_CPD0020" stoichiometry="1" />
        </listOfProducts>
      </reaction>
      <reaction fast="false" id="R_RXN0171" name="branched chain amino acid: 2-keto-4-methylthiobutyrate aminotransferase" reversible="true" fbc:lowerFluxBound="cobra_default_lb" fbc:upperFluxBound="cobra_default_ub">
        <listOfReactants>
          <speciesReference constant="true" species="M_CPD0841" stoichiometry="1" />
          <speciesReference constant="true" species="M_CPD0996" stoichiometry="1" />
        </listOfReactants>
        <listOfProducts>
          <speciesReference constant="true" species="M_CPD0063" stoichiometry="1" />
          <speciesReference constant="true" species="M_CPD0778" stoichiometry="1" />
          <speciesReference constant="true" species="M_CPD0029" stoichiometry="1" />
        </listOfProducts>
      </reaction>
      <reaction fast="false" id="R_RXN0172" name="branched chain amino acid: 2-keto-4-methylthiobutyrate aminotransferase" reversible="true" fbc:lowerFluxBound="cobra_default_lb" fbc:upperFluxBound="cobra_default_ub">
        <listOfReactants>
          <speciesReference constant="true" species="M_CPD0644" stoichiometry="1" />
          <speciesReference constant="true" species="M_CPD0023" stoichiometry="1" />
        </listOfReactants>
        <listOfProducts>
          <speciesReference constant="true" species="M_CPD0645" stoichiometry="1" />
          <speciesReference constant="true" species="M_CPD0150" stoichiometry="1" />
        </listOfProducts>
      </reaction>
      <reaction fast="false" id="R_RXN0173" name="glutamate racemase" reversible="true" fbc:lowerFluxBound="cobra_default_lb" fbc:upperFluxBound="cobra_default_ub">
        <listOfReactants>
          <speciesReference constant="true" species="M_CPD0022" stoichiometry="1" />
        </listOfReactants>
        <listOfProducts>
          <speciesReference constant="true" species="M_CPD0150" stoichiometry="1" />
        </listOfProducts>
      </reaction>
      <reaction fast="false" id="R_RXN0174" name="arginine exchange" reversible="true" fbc:lowerFluxBound="R_RXN0174_lower_bound" fbc:upperFluxBound="cobra_default_ub">
        <listOfReactants>
          <speciesReference constant="true" species="M_CPD0789" stoichiometry="1" />
        </listOfReactants>
      </reaction>
      <reaction fast="false" id="R_RXN0175" name="histidine exchange" reversible="true" fbc:lowerFluxBound="R_RXN0175_lower_bound" fbc:upperFluxBound="cobra_default_ub">
        <listOfReactants>
          <speciesReference constant="true" species="M_CPD0791" stoichiometry="1" />
        </listOfReactants>
      </reaction>
      <reaction fast="false" id="R_RXN0176" name="lysine exchange" reversible="true" fbc:lowerFluxBound="R_RXN0176_lower_bound" fbc:upperFluxBound="cobra_default_ub">
        <listOfReactants>
          <speciesReference constant="true" species="M_CPD0793" stoichiometry="1" />
        </listOfReactants>
      </reaction>
      <reaction fast="false" id="R_RXN0177" name="cysteine exchange" reversible="true" fbc:lowerFluxBound="R_RXN0177_lower_bound" fbc:upperFluxBound="cobra_default_ub">
        <listOfReactants>
          <speciesReference constant="true" species="M_CPD0795" stoichiometry="1" />
        </listOfReactants>
      </reaction>
      <reaction fast="false" id="R_RXN0178" name="glutamine exchange" reversible="true" fbc:lowerFluxBound="R_RXN0178_lower_bound" fbc:upperFluxBound="cobra_default_ub">
        <listOfReactants>
          <speciesReference constant="true" species="M_CPD0797" stoichiometry="1" />
        </listOfReactants>
      </reaction>
      <reaction fast="false" id="R_RXN0179" name="L-leucine exchange" reversible="true" fbc:lowerFluxBound="R_RXN0179_lower_bound" fbc:upperFluxBound="cobra_default_ub">
        <listOfReactants>
          <speciesReference constant="true" species="M_CPD0799" stoichiometry="1" />
        </listOfReactants>
      </reaction>
      <reaction fast="false" id="R_RXN0180" name="L-isoleucine exchange" reversible="true" fbc:lowerFluxBound="R_RXN0180_lower_bound" fbc:upperFluxBound="cobra_default_ub">
        <listOfReactants>
          <speciesReference constant="true" species="M_CPD0801" stoichiometry="1" />
        </listOfReactants>
      </reaction>
      <reaction fast="false" id="R_RXN0181" name="L-valine exchange" reversible="true" fbc:lowerFluxBound="R_RXN0181_lower_bound" fbc:upperFluxBound="cobra_default_ub">
        <listOfReactants>
          <speciesReference constant="true" species="M_CPD0803" stoichiometry="1" />
        </listOfReactants>
      </reaction>
      <reaction fast="false" id="R_RXN0182" name="L-methionine exchange" reversible="true" fbc:lowerFluxBound="R_RXN0182_lower_bound" fbc:upperFluxBound="cobra_default_ub">
        <listOfReactants>
          <speciesReference constant="true" species="M_CPD0805" stoichiometry="1" />
        </listOfReactants>
      </reaction>
      <reaction fast="false" id="R_RXN0184" name="D-Alanyl-D-alanine exchange" reversible="true" fbc:lowerFluxBound="R_RXN0184_lower_bound" fbc:upperFluxBound="cobra_default_ub">
        <listOfReactants>
          <speciesReference constant="true" species="M_CPD0810" stoichiometry="1" />
        </listOfReactants>
      </reaction>
      <reaction fast="false" id="R_RXN0185" name="glutathione exchange" reversible="true" fbc:lowerFluxBound="R_RXN0185_lower_bound" fbc:upperFluxBound="cobra_default_ub">
        <listOfReactants>
          <speciesReference constant="true" species="M_CPD0815" stoichiometry="1" />
        </listOfReactants>
      </reaction>
      <reaction fast="false" id="R_RXN0186" name="Glutathione disulfide exchange" reversible="true" fbc:lowerFluxBound="R_RXN0186_lower_bound" fbc:upperFluxBound="cobra_default_ub">
        <listOfReactants>
          <speciesReference constant="true" species="M_CPD0817" stoichiometry="1" />
        </listOfReactants>
      </reaction>
      <reaction fast="false" id="R_RXN0187" name="cobalamin exchange" reversible="true" fbc:lowerFluxBound="R_RXN0187_lower_bound" fbc:upperFluxBound="cobra_default_ub">
        <listOfReactants>
          <speciesReference constant="true" species="M_CPD0819" stoichiometry="1" />
        </listOfReactants>
      </reaction>
      <reaction fast="false" id="R_RXN0188" name="Cu2+ exchange" reversible="true" fbc:lowerFluxBound="R_RXN0188_lower_bound" fbc:upperFluxBound="cobra_default_ub">
        <listOfReactants>
          <speciesReference constant="true" species="M_CPD0822" stoichiometry="1" />
        </listOfReactants>
      </reaction>
      <reaction fast="false" id="R_RXN0190" name="zinc exchange" reversible="true" fbc:lowerFluxBound="R_RXN0190_lower_bound" fbc:upperFluxBound="cobra_default_ub">
        <listOfReactants>
          <speciesReference constant="true" species="M_CPD0827" stoichiometry="1" />
        </listOfReactants>
      </reaction>
      <reaction fast="false" id="R_RXN0191" name="Mn+2 exchange" reversible="true" fbc:lowerFluxBound="R_RXN0191_lower_bound" fbc:upperFluxBound="cobra_default_ub">
        <listOfReactants>
          <speciesReference constant="true" species="M_CPD0832" stoichiometry="1" />
        </listOfReactants>
      </reaction>
      <reaction fast="false" id="R_RXN0192" name="Fe+2 exchange" reversible="true" fbc:lowerFluxBound="R_RXN0192_lower_bound" fbc:upperFluxBound="cobra_default_ub">
        <listOfReactants>
          <speciesReference constant="true" species="M_CPD0829" stoichiometry="1" />
        </listOfReactants>
      </reaction>
      <reaction fast="false" id="R_RXN0193" name="Co2+ exchange" reversible="true" fbc:lowerFluxBound="R_RXN0193_lower_bound" fbc:upperFluxBound="cobra_default_ub">
        <listOfReactants>
          <speciesReference constant="true" species="M_CPD0835" stoichiometry="1" />
        </listOfReactants>
      </reaction>
      <reaction fast="false" id="R_RXN0194" name="heme exchange" reversible="true" fbc:lowerFluxBound="R_RXN0194_lower_bound" fbc:upperFluxBound="cobra_default_ub">
        <listOfReactants>
          <speciesReference constant="true" species="M_CPD0837" stoichiometry="1" />
        </listOfReactants>
      </reaction>
      <reaction fast="false" id="R_RXN0195" name="thiosulfate exchange" reversible="true" fbc:lowerFluxBound="R_RXN0195_lower_bound" fbc:upperFluxBound="cobra_default_ub">
        <listOfReactants>
          <speciesReference constant="true" species="M_CPD0728" stoichiometry="1" />
        </listOfReactants>
      </reaction>
      <reaction fast="false" id="R_RXN0196" name="sulfate exchange" reversible="true" fbc:lowerFluxBound="R_RXN0196_lower_bound" fbc:upperFluxBound="cobra_default_ub">
        <listOfReactants>
          <speciesReference constant="true" species="M_CPD0730" stoichiometry="1" />
        </listOfReactants>
      </reaction>
      <reaction fast="false" id="R_RXN0197" name="molybdate exchange" reversible="true" fbc:lowerFluxBound="R_RXN0197_lower_bound" fbc:upperFluxBound="cobra_default_ub">
        <listOfReactants>
          <speciesReference constant="true" species="M_CPD0732" stoichiometry="1" />
        </listOfReactants>
      </reaction>
      <reaction fast="false" id="R_RXN0198" name="putrescine exchange" reversible="true" fbc:lowerFluxBound="R_RXN0198_lower_bound" fbc:upperFluxBound="cobra_default_ub">
        <listOfReactants>
          <speciesReference constant="true" species="M_CPD0736" stoichiometry="1" />
        </listOfReactants>
      </reaction>
      <reaction fast="false" id="R_RXN0199" name="spermidine exchange" reversible="true" fbc:lowerFluxBound="R_RXN0199_lower_bound" fbc:upperFluxBound="cobra_default_ub">
        <listOfReactants>
          <speciesReference constant="true" species="M_CPD0738" stoichiometry="1" />
        </listOfReactants>
      </reaction>
      <reaction fast="false" id="R_RXN0200" name="glycine betaine exchange" reversible="true" fbc:lowerFluxBound="R_RXN0200_lower_bound" fbc:upperFluxBound="cobra_default_ub">
        <listOfReactants>
          <speciesReference constant="true" species="M_CPD0742" stoichiometry="1" />
        </listOfReactants>
      </reaction>
      <reaction fast="false" id="R_RXN0201" name="L-proline exchange" reversible="true" fbc:lowerFluxBound="R_RXN0201_lower_bound" fbc:upperFluxBound="cobra_default_ub">
        <listOfReactants>
          <speciesReference constant="true" species="M_CPD0744" stoichiometry="1" />
        </listOfReactants>
      </reaction>
      <reaction fast="false" id="R_RXN0202" name="choline exchange" reversible="true" fbc:lowerFluxBound="R_RXN0202_lower_bound" fbc:upperFluxBound="cobra_default_ub">
        <listOfReactants>
          <speciesReference constant="true" species="M_CPD0746" stoichiometry="1" />
        </listOfReactants>
      </reaction>
      <reaction fast="false" id="R_RXN0204" name="Maltose exchange" reversible="true" fbc:lowerFluxBound="R_RXN0204_lower_bound" fbc:upperFluxBound="cobra_default_ub">
        <listOfReactants>
          <speciesReference constant="true" species="M_CPD0750" stoichiometry="1" />
        </listOfReactants>
      </reaction>
      <reaction fast="false" id="R_RXN0205" name="sorbitol exchange" reversible="true" fbc:lowerFluxBound="R_RXN0205_lower_bound" fbc:upperFluxBound="cobra_default_ub">
        <listOfReactants>
          <speciesReference constant="true" species="M_CPD0754" stoichiometry="1" />
        </listOfReactants>
      </reaction>
      <reaction fast="false" id="R_RXN0206" name="Mannitol exchange" reversible="true" fbc:lowerFluxBound="R_RXN0206_lower_bound" fbc:upperFluxBound="cobra_default_ub">
        <listOfReactants>
          <speciesReference constant="true" species="M_CPD0756" stoichiometry="1" />
        </listOfReactants>
      </reaction>
      <reaction fast="false" id="R_RXN0207" name="sucrose exchange" reversible="true" fbc:lowerFluxBound="R_RXN0207_lower_bound" fbc:upperFluxBound="cobra_default_ub">
        <listOfReactants>
          <speciesReference constant="true" species="M_CPD0758" stoichiometry="1" />
        </listOfReactants>
      </reaction>
      <reaction fast="false" id="R_RXN0208" name="trehalose exchange" reversible="true" fbc:lowerFluxBound="R_RXN0208_lower_bound" fbc:upperFluxBound="cobra_default_ub">
        <listOfReactants>
          <speciesReference constant="true" species="M_CPD0760" stoichiometry="1" />
        </listOfReactants>
      </reaction>
      <reaction fast="false" id="R_RXN0209" name="glycerol exchange" reversible="true" fbc:lowerFluxBound="R_RXN0209_lower_bound" fbc:upperFluxBound="cobra_default_ub">
        <listOfReactants>
          <speciesReference constant="true" species="M_CPD0762" stoichiometry="1" />
        </listOfReactants>
      </reaction>
      <reaction fast="false" id="R_RXN0210" name="ribose exchange" reversible="true" fbc:lowerFluxBound="R_RXN0210_lower_bound" fbc:upperFluxBound="cobra_default_ub">
        <listOfReactants>
          <speciesReference constant="true" species="M_CPD0764" stoichiometry="1" />
        </listOfReactants>
      </reaction>
      <reaction fast="false" id="R_RXN0211" name="xylose exchange" reversible="true" fbc:lowerFluxBound="R_RXN0211_lower_bound" fbc:upperFluxBound="cobra_default_ub">
        <listOfReactants>
          <speciesReference constant="true" species="M_CPD0767" stoichiometry="1" />
        </listOfReactants>
      </reaction>
      <reaction fast="false" id="R_RXN0212" name="fructose exchange" reversible="true" fbc:lowerFluxBound="R_RXN0212_lower_bound" fbc:upperFluxBound="cobra_default_ub">
        <listOfReactants>
          <speciesReference constant="true" species="M_CPD0769" stoichiometry="1" />
        </listOfReactants>
      </reaction>
      <reaction fast="false" id="R_RXN0213" name="phosphate exchange" reversible="true" fbc:lowerFluxBound="R_RXN0213_lower_bound" fbc:upperFluxBound="cobra_default_ub">
        <listOfReactants>
          <speciesReference constant="true" species="M_CPD0771" stoichiometry="1" />
        </listOfReactants>
      </reaction>
      <reaction fast="false" id="R_RXN0214" name="glutamate exchange" reversible="true" fbc:lowerFluxBound="R_RXN0214_lower_bound" fbc:upperFluxBound="cobra_default_ub">
        <listOfReactants>
          <speciesReference constant="true" species="M_CPD0773" stoichiometry="1" />
        </listOfReactants>
      </reaction>
      <reaction fast="false" id="R_RXN0215" name="aspartate exchange" reversible="true" fbc:lowerFluxBound="R_RXN0215_lower_bound" fbc:upperFluxBound="cobra_default_ub">
        <listOfReactants>
          <speciesReference constant="true" species="M_CPD0775" stoichiometry="1" />
        </listOfReactants>
      </reaction>
      <reaction fast="false" id="R_RXN0216" name="asparagine exchange" reversible="true" fbc:lowerFluxBound="R_RXN0216_lower_bound" fbc:upperFluxBound="cobra_default_ub">
        <listOfReactants>
          <speciesReference constant="true" species="M_CPD0777" stoichiometry="1" />
        </listOfReactants>
      </reaction>
      <reaction fast="false" id="R_RXN0217" name="H2O exchange" reversible="true" fbc:lowerFluxBound="R_RXN0217_lower_bound" fbc:upperFluxBound="cobra_default_ub">
        <listOfReactants>
          <speciesReference constant="true" species="M_CPD0872" stoichiometry="1" />
        </listOfReactants>
      </reaction>
      <reaction fast="false" id="R_RXN0219" name="Ammonia exchange" reversible="true" fbc:lowerFluxBound="R_RXN0219_lower_bound" fbc:upperFluxBound="cobra_default_ub">
        <listOfReactants>
          <speciesReference constant="true" species="M_CPD0875" stoichiometry="1" />
        </listOfReactants>
      </reaction>
      <reaction fast="false" id="R_RXN0220" name="Sodium exchange" reversible="true" fbc:lowerFluxBound="R_RXN0220_lower_bound" fbc:upperFluxBound="cobra_default_ub">
        <listOfReactants>
          <speciesReference constant="true" species="M_CPD0878" stoichiometry="1" />
        </listOfReactants>
      </reaction>
      <reaction fast="false" id="R_RXN0221" name="Calcium exchange" reversible="true" fbc:lowerFluxBound="R_RXN0221_lower_bound" fbc:upperFluxBound="cobra_default_ub">
        <listOfReactants>
          <speciesReference constant="true" species="M_CPD0881" stoichiometry="1" />
        </listOfReactants>
      </reaction>
      <reaction fast="false" id="R_RXN0222" name="CO2 exchange" reversible="true" fbc:lowerFluxBound="R_RXN0222_lower_bound" fbc:upperFluxBound="cobra_default_ub">
        <listOfReactants>
          <speciesReference constant="true" species="M_CPD0883" stoichiometry="1" />
        </listOfReactants>
      </reaction>
      <reaction fast="false" id="R_RXN0223" name="O2 exchange" reversible="true" fbc:lowerFluxBound="R_RXN0223_lower_bound" fbc:upperFluxBound="cobra_default_ub">
        <listOfReactants>
          <speciesReference constant="true" species="M_CPD0885" stoichiometry="1" />
        </listOfReactants>
      </reaction>
      <reaction fast="false" id="R_RXN0224" name="Succinate exchange" reversible="true" fbc:lowerFluxBound="R_RXN0224_lower_bound" fbc:upperFluxBound="cobra_default_ub">
        <listOfReactants>
          <speciesReference constant="true" species="M_CPD0887" stoichiometry="1" />
        </listOfReactants>
      </reaction>
      <reaction fast="false" id="R_RXN0225" name="Malate exchange" reversible="true" fbc:lowerFluxBound="R_RXN0225_lower_bound" fbc:upperFluxBound="cobra_default_ub">
        <listOfReactants>
          <speciesReference constant="true" species="M_CPD0890" stoichiometry="1" />
        </listOfReactants>
      </reaction>
      <reaction fast="false" id="R_RXN0226" name="Fumarate exchange" reversible="true" fbc:lowerFluxBound="R_RXN0226_lower_bound" fbc:upperFluxBound="cobra_default_ub">
        <listOfReactants>
          <speciesReference constant="true" species="M_CPD0892" stoichiometry="1" />
        </listOfReactants>
      </reaction>
      <reaction fast="false" id="R_RXN0227" name="Pyruvate exchange" reversible="true" fbc:lowerFluxBound="R_RXN0227_lower_bound" fbc:upperFluxBound="cobra_default_ub">
        <listOfReactants>
          <speciesReference constant="true" species="M_CPD0895" stoichiometry="1" />
        </listOfReactants>
      </reaction>
      <reaction fast="false" id="R_RXN0228" name="2-Oxobutanoate exchange" reversible="true" fbc:lowerFluxBound="R_RXN0228_lower_bound" fbc:upperFluxBound="cobra_default_ub">
        <listOfReactants>
          <speciesReference constant="true" species="M_CPD0897" stoichiometry="1" />
        </listOfReactants>
      </reaction>
      <reaction fast="false" id="R_RXN0229" name="2-Oxopentanoic acid exchange" reversible="true" fbc:lowerFluxBound="R_RXN0229_lower_bound" fbc:upperFluxBound="cobra_default_ub">
        <listOfReactants>
          <speciesReference constant="true" species="M_CPD0899" stoichiometry="1" />
        </listOfReactants>
      </reaction>
      <reaction fast="false" id="R_RXN0230" name="3'-AMP exchange" reversible="true" fbc:lowerFluxBound="R_RXN0230_lower_bound" fbc:upperFluxBound="cobra_default_ub">
        <listOfReactants>
          <speciesReference constant="true" species="M_CPD0901" stoichiometry="1" />
        </listOfReactants>
      </reaction>
      <reaction fast="false" id="R_RXN0231" name="3'-UMP exchange" reversible="true" fbc:lowerFluxBound="R_RXN0231_lower_bound" fbc:upperFluxBound="cobra_default_ub">
        <listOfReactants>
          <speciesReference constant="true" species="M_CPD0903" stoichiometry="1" />
        </listOfReactants>
      </reaction>
      <reaction fast="false" id="R_RXN0232" name="3'-GMP exchange" reversible="true" fbc:lowerFluxBound="R_RXN0232_lower_bound" fbc:upperFluxBound="cobra_default_ub">
        <listOfReactants>
          <speciesReference constant="true" species="M_CPD0905" stoichiometry="1" />
        </listOfReactants>
      </reaction>
      <reaction fast="false" id="R_RXN0233" name="3'-CMP exchange" reversible="true" fbc:lowerFluxBound="R_RXN0233_lower_bound" fbc:upperFluxBound="cobra_default_ub">
        <listOfReactants>
          <speciesReference constant="true" species="M_CPD0907" stoichiometry="1" />
        </listOfReactants>
      </reaction>
      <reaction fast="false" id="R_RXN0234" name="D-Alanine exchange" reversible="true" fbc:lowerFluxBound="R_RXN0234_lower_bound" fbc:upperFluxBound="cobra_default_ub">
        <listOfReactants>
          <speciesReference constant="true" species="M_CPD0909" stoichiometry="1" />
        </listOfReactants>
      </reaction>
      <reaction fast="false" id="R_RXN0235" name="L-Alanine exchange" reversible="true" fbc:lowerFluxBound="R_RXN0235_lower_bound" fbc:upperFluxBound="cobra_default_ub">
        <listOfReactants>
          <speciesReference constant="true" species="M_CPD0911" stoichiometry="1" />
        </listOfReactants>
      </reaction>
      <reaction fast="false" id="R_RXN0236" name="Glycine exchange" reversible="true" fbc:lowerFluxBound="R_RXN0236_lower_bound" fbc:upperFluxBound="cobra_default_ub">
        <listOfReactants>
          <speciesReference constant="true" species="M_CPD0913" stoichiometry="1" />
        </listOfReactants>
      </reaction>
      <reaction fast="false" id="R_RXN0237" name="Citrate exchange" reversible="true" fbc:lowerFluxBound="R_RXN0237_lower_bound" fbc:upperFluxBound="cobra_default_ub">
        <listOfReactants>
          <speciesReference constant="true" species="M_CPD0925" stoichiometry="1" />
        </listOfReactants>
      </reaction>
      <reaction fast="false" id="R_RXN0238" name="Mannose exchange" reversible="true" fbc:lowerFluxBound="R_RXN0238_lower_bound" fbc:upperFluxBound="cobra_default_ub">
        <listOfReactants>
          <speciesReference constant="true" species="M_CPD1041" stoichiometry="1" />
        </listOfReactants>
      </reaction>
      <reaction fast="false" id="R_RXN0239" name="enoyl-[acyl-carrier-protein] reductase [NADH]" reversible="true" fbc:lowerFluxBound="cobra_default_lb" fbc:upperFluxBound="cobra_0_bound">
        <listOfReactants>
          <speciesReference constant="true" species="M_CPD1009" stoichiometry="1" />
          <speciesReference constant="true" species="M_CPD0003" stoichiometry="1" />
        </listOfReactants>
        <listOfProducts>
          <speciesReference constant="true" species="M_CPD0004" stoichiometry="1" />
          <speciesReference constant="true" species="M_CPD0063" stoichiometry="1" />
          <speciesReference constant="true" species="M_CPD0997" stoichiometry="1" />
        </listOfProducts>
      </reaction>
      <reaction fast="false" id="R_RXN0240" name="enoyl-[acyl-carrier-protein] reductase [NADH]" reversible="true" fbc:lowerFluxBound="cobra_default_lb" fbc:upperFluxBound="cobra_0_bound">
        <listOfReactants>
          <speciesReference constant="true" species="M_CPD0003" stoichiometry="1" />
          <speciesReference constant="true" species="M_CPD1010" stoichiometry="1" />
        </listOfReactants>
        <listOfProducts>
          <speciesReference constant="true" species="M_CPD0928" stoichiometry="1" />
          <speciesReference constant="true" species="M_CPD0004" stoichiometry="1" />
          <speciesReference constant="true" species="M_CPD0063" stoichiometry="1" />
        </listOfProducts>
      </reaction>
      <reaction fast="false" id="R_RXN0241" name="enoyl-[acyl-carrier-protein] reductase [NADH]" reversible="true" fbc:lowerFluxBound="cobra_default_lb" fbc:upperFluxBound="cobra_0_bound">
        <listOfReactants>
          <speciesReference constant="true" species="M_CPD0003" stoichiometry="1" />
          <speciesReference constant="true" species="M_CPD0541" stoichiometry="1" />
        </listOfReactants>
        <listOfProducts>
          <speciesReference constant="true" species="M_CPD0004" stoichiometry="1" />
          <speciesReference constant="true" species="M_CPD0063" stoichiometry="1" />
          <speciesReference constant="true" species="M_CPD0613" stoichiometry="1" />
        </listOfProducts>
      </reaction>
      <reaction fast="false" id="R_RXN0242" name="enoyl-[acyl-carrier-protein] reductase [NADH]" reversible="true" fbc:lowerFluxBound="cobra_default_lb" fbc:upperFluxBound="cobra_0_bound">
        <listOfReactants>
          <speciesReference constant="true" species="M_CPD0003" stoichiometry="1" />
          <speciesReference constant="true" species="M_CPD1011" stoichiometry="1" />
        </listOfReactants>
        <listOfProducts>
          <speciesReference constant="true" species="M_CPD0004" stoichiometry="1" />
          <speciesReference constant="true" species="M_CPD0063" stoichiometry="1" />
          <speciesReference constant="true" species="M_CPD0479" stoichiometry="1" />
        </listOfProducts>
      </reaction>
      <reaction fast="false" id="R_RXN0243" name="enoyl-[acyl-carrier-protein] reductase [NADH]" reversible="true" fbc:lowerFluxBound="cobra_default_lb" fbc:upperFluxBound="cobra_0_bound">
        <listOfReactants>
          <speciesReference constant="true" species="M_CPD1012" stoichiometry="1" />
          <speciesReference constant="true" species="M_CPD0003" stoichiometry="1" />
        </listOfReactants>
        <listOfProducts>
          <speciesReference constant="true" species="M_CPD0004" stoichiometry="1" />
          <speciesReference constant="true" species="M_CPD0063" stoichiometry="1" />
          <speciesReference constant="true" species="M_CPD0612" stoichiometry="1" />
        </listOfProducts>
      </reaction>
      <reaction fast="false" id="R_RXN0244" name="enoyl-[acyl-carrier-protein] reductase [NADH]" reversible="true" fbc:lowerFluxBound="cobra_default_lb" fbc:upperFluxBound="cobra_0_bound">
        <listOfReactants>
          <speciesReference constant="true" species="M_CPD0003" stoichiometry="1" />
          <speciesReference constant="true" species="M_CPD1013" stoichiometry="1" />
        </listOfReactants>
        <listOfProducts>
          <speciesReference constant="true" species="M_CPD0004" stoichiometry="1" />
          <speciesReference constant="true" species="M_CPD0063" stoichiometry="1" />
          <speciesReference constant="true" species="M_CPD0611" stoichiometry="1" />
        </listOfProducts>
      </reaction>
      <reaction fast="false" id="R_RXN0245" name="enoyl-[acyl-carrier-protein] reductase [NADH]" reversible="true" fbc:lowerFluxBound="cobra_default_lb" fbc:upperFluxBound="cobra_0_bound">
        <listOfReactants>
          <speciesReference constant="true" species="M_CPD1014" stoichiometry="1" />
          <speciesReference constant="true" species="M_CPD0003" stoichiometry="1" />
        </listOfReactants>
        <listOfProducts>
          <speciesReference constant="true" species="M_CPD0004" stoichiometry="1" />
          <speciesReference constant="true" species="M_CPD0063" stoichiometry="1" />
          <speciesReference constant="true" species="M_CPD0610" stoichiometry="1" />
        </listOfProducts>
      </reaction>
      <reaction fast="false" id="R_RXN0246" name="enoyl-[acyl-carrier-protein] reductase [NADH]" reversible="true" fbc:lowerFluxBound="cobra_default_lb" fbc:upperFluxBound="cobra_0_bound">
        <listOfReactants>
          <speciesReference constant="true" species="M_CPD0143" stoichiometry="1" />
          <speciesReference constant="true" species="M_CPD0003" stoichiometry="1" />
        </listOfReactants>
        <listOfProducts>
          <speciesReference constant="true" species="M_CPD0004" stoichiometry="1" />
          <speciesReference constant="true" species="M_CPD0063" stoichiometry="1" />
          <speciesReference constant="true" species="M_CPD0149" stoichiometry="1" />
        </listOfProducts>
      </reaction>
      <reaction fast="false" id="R_RXN0247" name="short-chain dehydrogenase/reductase SDR" reversible="true" fbc:lowerFluxBound="cobra_default_lb" fbc:upperFluxBound="cobra_default_ub">
        <listOfReactants>
          <speciesReference constant="true" species="M_CPD0006" stoichiometry="1" />
          <speciesReference constant="true" species="M_CPD0606" stoichiometry="1" />
        </listOfReactants>
        <listOfProducts>
          <speciesReference constant="true" species="M_CPD0063" stoichiometry="1" />
          <speciesReference constant="true" species="M_CPD0194" stoichiometry="1" />
          <speciesReference constant="true" species="M_CPD0005" stoichiometry="1" />
        </listOfProducts>
      </reaction>
      <reaction fast="false" id="R_RXN0248" name="3-oxoacyl-[acyl-carrier-protein] synthase III" reversible="true" fbc:lowerFluxBound="cobra_default_lb" fbc:upperFluxBound="cobra_default_ub">
        <listOfReactants>
          <speciesReference constant="true" species="M_CPD0608" stoichiometry="1" />
          <speciesReference constant="true" species="M_CPD0348" stoichiometry="1" />
        </listOfReactants>
        <listOfProducts>
          <speciesReference constant="true" species="M_CPD0609" stoichiometry="1" />
          <speciesReference constant="true" species="M_CPD0156" stoichiometry="1" />
          <speciesReference constant="true" species="M_CPD0011" stoichiometry="1" />
        </listOfProducts>
      </reaction>
      <reaction fast="false" id="R_RXN0249" name="3-oxoacyl-[acyl-carrier-protein] synthase III" reversible="true" fbc:lowerFluxBound="cobra_default_lb" fbc:upperFluxBound="cobra_default_ub">
        <listOfReactants>
          <speciesReference constant="true" species="M_CPD0156" stoichiometry="1" />
          <speciesReference constant="true" species="M_CPD0063" stoichiometry="1" />
          <speciesReference constant="true" species="M_CPD0021" stoichiometry="1" />
        </listOfReactants>
        <listOfProducts>
          <speciesReference constant="true" species="M_CPD0608" stoichiometry="1" />
          <speciesReference constant="true" species="M_CPD0010" stoichiometry="1" />
        </listOfProducts>
      </reaction>
      <reaction fast="false" id="R_RXN0251" name="Acyl-CoA dehydrogenase" reversible="true" fbc:lowerFluxBound="cobra_default_lb" fbc:upperFluxBound="cobra_default_ub">
        <listOfReactants>
          <speciesReference constant="true" species="M_CPD0929" stoichiometry="1" />
          <speciesReference constant="true" species="M_CPD0015" stoichiometry="1" />
        </listOfReactants>
        <listOfProducts>
          <speciesReference constant="true" species="M_CPD0930" stoichiometry="1" />
          <speciesReference constant="true" species="M_CPD0368" stoichiometry="1" />
        </listOfProducts>
      </reaction>
      <reaction fast="false" id="R_RXN0252" name="Acyl-CoA dehydrogenase" reversible="true" fbc:lowerFluxBound="cobra_default_lb" fbc:upperFluxBound="cobra_default_ub">
        <listOfReactants>
          <speciesReference constant="true" species="M_CPD0015" stoichiometry="1" />
          <speciesReference constant="true" species="M_CPD0931" stoichiometry="1" />
        </listOfReactants>
        <listOfProducts>
          <speciesReference constant="true" species="M_CPD0932" stoichiometry="1" />
          <speciesReference constant="true" species="M_CPD0368" stoichiometry="1" />
        </listOfProducts>
      </reaction>
      <reaction fast="false" id="R_RXN0253" name="Acyl-CoA dehydrogenase" reversible="true" fbc:lowerFluxBound="cobra_default_lb" fbc:upperFluxBound="cobra_default_ub">
        <listOfReactants>
          <speciesReference constant="true" species="M_CPD0015" stoichiometry="1" />
          <speciesReference constant="true" species="M_CPD0933" stoichiometry="1" />
        </listOfReactants>
        <listOfProducts>
          <speciesReference constant="true" species="M_CPD0934" stoichiometry="1" />
          <speciesReference constant="true" species="M_CPD0368" stoichiometry="1" />
        </listOfProducts>
      </reaction>
      <reaction fast="false" id="R_RXN0254" name="Acyl-CoA dehydrogenase" reversible="true" fbc:lowerFluxBound="cobra_default_lb" fbc:upperFluxBound="cobra_default_ub">
        <listOfReactants>
          <speciesReference constant="true" species="M_CPD0015" stoichiometry="1" />
          <speciesReference constant="true" species="M_CPD0935" stoichiometry="1" />
        </listOfReactants>
        <listOfProducts>
          <speciesReference constant="true" species="M_CPD0936" stoichiometry="1" />
          <speciesReference constant="true" species="M_CPD0368" stoichiometry="1" />
        </listOfProducts>
      </reaction>
      <reaction fast="false" id="R_RXN0255" name="Acyl-CoA dehydrogenase" reversible="true" fbc:lowerFluxBound="cobra_default_lb" fbc:upperFluxBound="cobra_default_ub">
        <listOfReactants>
          <speciesReference constant="true" species="M_CPD0015" stoichiometry="1" />
          <speciesReference constant="true" species="M_CPD0937" stoichiometry="1" />
        </listOfReactants>
        <listOfProducts>
          <speciesReference constant="true" species="M_CPD0938" stoichiometry="1" />
          <speciesReference constant="true" species="M_CPD0368" stoichiometry="1" />
        </listOfProducts>
      </reaction>
      <reaction fast="false" id="R_RXN0256" name="Acyl-CoA dehydrogenase" reversible="true" fbc:lowerFluxBound="cobra_default_lb" fbc:upperFluxBound="cobra_default_ub">
        <listOfReactants>
          <speciesReference constant="true" species="M_CPD0015" stoichiometry="1" />
          <speciesReference constant="true" species="M_CPD0939" stoichiometry="1" />
        </listOfReactants>
        <listOfProducts>
          <speciesReference constant="true" species="M_CPD0940" stoichiometry="1" />
          <speciesReference constant="true" species="M_CPD0368" stoichiometry="1" />
        </listOfProducts>
      </reaction>
      <reaction fast="false" id="R_RXN0257" name="Acyl-CoA dehydrogenase" reversible="true" fbc:lowerFluxBound="cobra_default_lb" fbc:upperFluxBound="cobra_default_ub">
        <listOfReactants>
          <speciesReference constant="true" species="M_CPD0015" stoichiometry="1" />
          <speciesReference constant="true" species="M_CPD0941" stoichiometry="1" />
        </listOfReactants>
        <listOfProducts>
          <speciesReference constant="true" species="M_CPD0942" stoichiometry="1" />
          <speciesReference constant="true" species="M_CPD0368" stoichiometry="1" />
        </listOfProducts>
      </reaction>
      <reaction fast="false" id="R_RXN0258" name="Acyl-CoA dehydrogenase" reversible="true" fbc:lowerFluxBound="cobra_default_lb" fbc:upperFluxBound="cobra_default_ub">
        <listOfReactants>
          <speciesReference constant="true" species="M_CPD0015" stoichiometry="1" />
          <speciesReference constant="true" species="M_CPD0079" stoichiometry="1" />
        </listOfReactants>
        <listOfProducts>
          <speciesReference constant="true" species="M_CPD0943" stoichiometry="1" />
          <speciesReference constant="true" species="M_CPD0368" stoichiometry="1" />
        </listOfProducts>
      </reaction>
      <reaction fast="false" id="R_RXN0259" name="Acyl-CoA dehydrogenase" reversible="true" fbc:lowerFluxBound="cobra_default_lb" fbc:upperFluxBound="cobra_default_ub">
        <listOfReactants>
          <speciesReference constant="true" species="M_CPD0015" stoichiometry="1" />
          <speciesReference constant="true" species="M_CPD0944" stoichiometry="1" />
        </listOfReactants>
        <listOfProducts>
          <speciesReference constant="true" species="M_CPD0945" stoichiometry="1" />
          <speciesReference constant="true" species="M_CPD0368" stoichiometry="1" />
        </listOfProducts>
      </reaction>
      <reaction fast="false" id="R_RXN0260" name="Acyl-CoA dehydrogenase" reversible="true" fbc:lowerFluxBound="cobra_default_lb" fbc:upperFluxBound="cobra_default_ub">
        <listOfReactants>
          <speciesReference constant="true" species="M_CPD0015" stoichiometry="1" />
          <speciesReference constant="true" species="M_CPD0946" stoichiometry="1" />
        </listOfReactants>
        <listOfProducts>
          <speciesReference constant="true" species="M_CPD0947" stoichiometry="1" />
          <speciesReference constant="true" species="M_CPD0368" stoichiometry="1" />
        </listOfProducts>
      </reaction>
      <reaction fast="false" id="R_RXN0262" name="Acyl-CoA dehydrogenase" reversible="true" fbc:lowerFluxBound="cobra_default_lb" fbc:upperFluxBound="cobra_default_ub">
        <listOfReactants>
          <speciesReference constant="true" species="M_CPD0015" stoichiometry="1" />
          <speciesReference constant="true" species="M_CPD0063" stoichiometry="1" />
          <speciesReference constant="true" species="M_CPD0950" stoichiometry="1" />
        </listOfReactants>
        <listOfProducts>
          <speciesReference constant="true" species="M_CPD0011" stoichiometry="1" />
          <speciesReference constant="true" species="M_CPD0951" stoichiometry="1" />
          <speciesReference constant="true" species="M_CPD0368" stoichiometry="1" />
        </listOfProducts>
      </reaction>
      <reaction fast="false" id="R_RXN0263" name="3-oxoacyl-[acyl-carrier-protein] reductase" reversible="true" fbc:lowerFluxBound="cobra_default_lb" fbc:upperFluxBound="cobra_default_ub">
        <listOfReactants>
          <speciesReference constant="true" species="M_CPD0998" stoichiometry="1" />
          <speciesReference constant="true" species="M_CPD0006" stoichiometry="1" />
        </listOfReactants>
        <listOfProducts>
          <speciesReference constant="true" species="M_CPD0609" stoichiometry="1" />
          <speciesReference constant="true" species="M_CPD0063" stoichiometry="1" />
          <speciesReference constant="true" species="M_CPD0005" stoichiometry="1" />
        </listOfProducts>
      </reaction>
      <reaction fast="false" id="R_RXN0264" name="3-oxoacyl-[acyl-carrier-protein] reductase" reversible="true" fbc:lowerFluxBound="cobra_default_lb" fbc:upperFluxBound="cobra_default_ub">
        <listOfReactants>
          <speciesReference constant="true" species="M_CPD0006" stoichiometry="1" />
          <speciesReference constant="true" species="M_CPD0605" stoichiometry="1" />
        </listOfReactants>
        <listOfProducts>
          <speciesReference constant="true" species="M_CPD0063" stoichiometry="1" />
          <speciesReference constant="true" species="M_CPD0604" stoichiometry="1" />
          <speciesReference constant="true" species="M_CPD0005" stoichiometry="1" />
        </listOfProducts>
      </reaction>
      <reaction fast="false" id="R_RXN0265" name="3-oxoacyl-[acyl-carrier-protein] reductase" reversible="true" fbc:lowerFluxBound="cobra_default_lb" fbc:upperFluxBound="cobra_default_ub">
        <listOfReactants>
          <speciesReference constant="true" species="M_CPD0006" stoichiometry="1" />
          <speciesReference constant="true" species="M_CPD0999" stoichiometry="1" />
        </listOfReactants>
        <listOfProducts>
          <speciesReference constant="true" species="M_CPD0005" stoichiometry="1" />
          <speciesReference constant="true" species="M_CPD1000" stoichiometry="1" />
          <speciesReference constant="true" species="M_CPD0063" stoichiometry="1" />
        </listOfProducts>
      </reaction>
      <reaction fast="false" id="R_RXN0266" name="3-oxoacyl-[acyl-carrier-protein] reductase" reversible="true" fbc:lowerFluxBound="cobra_default_lb" fbc:upperFluxBound="cobra_default_ub">
        <listOfReactants>
          <speciesReference constant="true" species="M_CPD0503" stoichiometry="1" />
          <speciesReference constant="true" species="M_CPD0006" stoichiometry="1" />
        </listOfReactants>
        <listOfProducts>
          <speciesReference constant="true" species="M_CPD0063" stoichiometry="1" />
          <speciesReference constant="true" species="M_CPD0005" stoichiometry="1" />
          <speciesReference constant="true" species="M_CPD1002" stoichiometry="1" />
        </listOfProducts>
      </reaction>
      <reaction fast="false" id="R_RXN0267" name="3-oxoacyl-[acyl-carrier-protein] reductase" reversible="true" fbc:lowerFluxBound="cobra_default_lb" fbc:upperFluxBound="cobra_default_ub">
        <listOfReactants>
          <speciesReference constant="true" species="M_CPD0006" stoichiometry="1" />
          <speciesReference constant="true" species="M_CPD0509" stoichiometry="1" />
        </listOfReactants>
        <listOfProducts>
          <speciesReference constant="true" species="M_CPD0063" stoichiometry="1" />
          <speciesReference constant="true" species="M_CPD0005" stoichiometry="1" />
          <speciesReference constant="true" species="M_CPD1003" stoichiometry="1" />
        </listOfProducts>
      </reaction>
      <reaction fast="false" id="R_RXN0268" name="3-oxoacyl-[acyl-carrier-protein] reductase" reversible="true" fbc:lowerFluxBound="cobra_default_lb" fbc:upperFluxBound="cobra_default_ub">
        <listOfReactants>
          <speciesReference constant="true" species="M_CPD0006" stoichiometry="1" />
          <speciesReference constant="true" species="M_CPD1001" stoichiometry="1" />
        </listOfReactants>
        <listOfProducts>
          <speciesReference constant="true" species="M_CPD1004" stoichiometry="1" />
          <speciesReference constant="true" species="M_CPD0063" stoichiometry="1" />
          <speciesReference constant="true" species="M_CPD0005" stoichiometry="1" />
        </listOfProducts>
      </reaction>
      <reaction fast="false" id="R_RXN0269" name="3-oxoacyl-[acyl-carrier-protein] reductase" reversible="true" fbc:lowerFluxBound="cobra_default_lb" fbc:upperFluxBound="cobra_default_ub">
        <listOfReactants>
          <speciesReference constant="true" species="M_CPD1005" stoichiometry="1" />
          <speciesReference constant="true" species="M_CPD0006" stoichiometry="1" />
        </listOfReactants>
        <listOfProducts>
          <speciesReference constant="true" species="M_CPD1006" stoichiometry="1" />
          <speciesReference constant="true" species="M_CPD0005" stoichiometry="1" />
          <speciesReference constant="true" species="M_CPD0063" stoichiometry="1" />
        </listOfProducts>
      </reaction>
      <reaction fast="false" id="R_RXN0270" name="3-oxoacyl-[acyl-carrier-protein] reductase" reversible="true" fbc:lowerFluxBound="cobra_default_lb" fbc:upperFluxBound="cobra_default_ub">
        <listOfReactants>
          <speciesReference constant="true" species="M_CPD1007" stoichiometry="1" />
          <speciesReference constant="true" species="M_CPD0063" stoichiometry="1" />
          <speciesReference constant="true" species="M_CPD0005" stoichiometry="1" />
        </listOfReactants>
        <listOfProducts>
          <speciesReference constant="true" species="M_CPD0006" stoichiometry="1" />
          <speciesReference constant="true" species="M_CPD1008" stoichiometry="1" />
        </listOfProducts>
      </reaction>
      <reaction fast="false" id="R_RXN0271" name="acetyl-CoA carboxylase carboxyltransferase subunit alpha" reversible="true" fbc:lowerFluxBound="cobra_default_lb" fbc:upperFluxBound="cobra_default_ub">
        <listOfReactants>
          <speciesReference constant="true" species="M_CPD0491" stoichiometry="1" />
          <speciesReference constant="true" species="M_CPD0063" stoichiometry="1" />
          <speciesReference constant="true" species="M_CPD0021" stoichiometry="1" />
        </listOfReactants>
        <listOfProducts>
          <speciesReference constant="true" species="M_CPD0554" stoichiometry="1" />
          <speciesReference constant="true" species="M_CPD0065" stoichiometry="1" />
        </listOfProducts>
      </reaction>
      <reaction fast="false" id="R_RXN0272" name="[Acyl-carrier-protein] S-malonyltransferase" reversible="true" fbc:lowerFluxBound="cobra_default_lb" fbc:upperFluxBound="cobra_default_ub">
        <listOfReactants>
          <speciesReference constant="true" species="M_CPD0156" stoichiometry="1" />
          <speciesReference constant="true" species="M_CPD0065" stoichiometry="1" />
        </listOfReactants>
        <listOfProducts>
          <speciesReference constant="true" species="M_CPD0348" stoichiometry="1" />
          <speciesReference constant="true" species="M_CPD0010" stoichiometry="1" />
        </listOfProducts>
      </reaction>
      <reaction fast="false" id="R_RXN0273" name="3-oxoacyl-[acyl-carrier-protein] synthase I" reversible="true" fbc:lowerFluxBound="cobra_default_lb" fbc:upperFluxBound="cobra_default_ub">
        <listOfReactants>
          <speciesReference constant="true" species="M_CPD0348" stoichiometry="1" />
          <speciesReference constant="true" species="M_CPD1009" stoichiometry="1" />
        </listOfReactants>
        <listOfProducts>
          <speciesReference constant="true" species="M_CPD0011" stoichiometry="1" />
          <speciesReference constant="true" species="M_CPD0156" stoichiometry="1" />
          <speciesReference constant="true" species="M_CPD0604" stoichiometry="1" />
        </listOfProducts>
      </reaction>
      <reaction fast="false" id="R_RXN0274" name="3-oxoacyl-[acyl-carrier-protein] synthase I" reversible="true" fbc:lowerFluxBound="cobra_default_lb" fbc:upperFluxBound="cobra_default_ub">
        <listOfReactants>
          <speciesReference constant="true" species="M_CPD0348" stoichiometry="1" />
          <speciesReference constant="true" species="M_CPD1010" stoichiometry="1" />
        </listOfReactants>
        <listOfProducts>
          <speciesReference constant="true" species="M_CPD0156" stoichiometry="1" />
          <speciesReference constant="true" species="M_CPD0011" stoichiometry="1" />
          <speciesReference constant="true" species="M_CPD1000" stoichiometry="1" />
        </listOfProducts>
      </reaction>
      <reaction fast="false" id="R_RXN0275" name="3-oxoacyl-[acyl-carrier-protein] synthase I" reversible="true" fbc:lowerFluxBound="cobra_default_lb" fbc:upperFluxBound="cobra_default_ub">
        <listOfReactants>
          <speciesReference constant="true" species="M_CPD0348" stoichiometry="1" />
          <speciesReference constant="true" species="M_CPD0541" stoichiometry="1" />
        </listOfReactants>
        <listOfProducts>
          <speciesReference constant="true" species="M_CPD0156" stoichiometry="1" />
          <speciesReference constant="true" species="M_CPD0011" stoichiometry="1" />
          <speciesReference constant="true" species="M_CPD1002" stoichiometry="1" />
        </listOfProducts>
      </reaction>
      <reaction fast="false" id="R_RXN0276" name="3-oxoacyl-[acyl-carrier-protein] synthase I" reversible="true" fbc:lowerFluxBound="cobra_default_lb" fbc:upperFluxBound="cobra_default_ub">
        <listOfReactants>
          <speciesReference constant="true" species="M_CPD0348" stoichiometry="1" />
          <speciesReference constant="true" species="M_CPD1011" stoichiometry="1" />
        </listOfReactants>
        <listOfProducts>
          <speciesReference constant="true" species="M_CPD1004" stoichiometry="1" />
          <speciesReference constant="true" species="M_CPD0156" stoichiometry="1" />
          <speciesReference constant="true" species="M_CPD0011" stoichiometry="1" />
        </listOfProducts>
      </reaction>
      <reaction fast="false" id="R_RXN0277" name="3-oxoacyl-[acyl-carrier-protein] synthase I" reversible="true" fbc:lowerFluxBound="cobra_default_lb" fbc:upperFluxBound="cobra_default_ub">
        <listOfReactants>
          <speciesReference constant="true" species="M_CPD0348" stoichiometry="1" />
          <speciesReference constant="true" species="M_CPD1012" stoichiometry="1" />
        </listOfReactants>
        <listOfProducts>
          <speciesReference constant="true" species="M_CPD0156" stoichiometry="1" />
          <speciesReference constant="true" species="M_CPD0011" stoichiometry="1" />
          <speciesReference constant="true" species="M_CPD1003" stoichiometry="1" />
        </listOfProducts>
      </reaction>
      <reaction fast="false" id="R_RXN0278" name="3-oxoacyl-[acyl-carrier-protein] synthase I" reversible="true" fbc:lowerFluxBound="cobra_default_lb" fbc:upperFluxBound="cobra_default_ub">
        <listOfReactants>
          <speciesReference constant="true" species="M_CPD0348" stoichiometry="1" />
          <speciesReference constant="true" species="M_CPD1013" stoichiometry="1" />
        </listOfReactants>
        <listOfProducts>
          <speciesReference constant="true" species="M_CPD0156" stoichiometry="1" />
          <speciesReference constant="true" species="M_CPD1006" stoichiometry="1" />
          <speciesReference constant="true" species="M_CPD0011" stoichiometry="1" />
        </listOfProducts>
      </reaction>
      <reaction fast="false" id="R_RXN0279" name="3-oxoacyl-[acyl-carrier-protein] synthase I" reversible="true" fbc:lowerFluxBound="cobra_default_lb" fbc:upperFluxBound="cobra_default_ub">
        <listOfReactants>
          <speciesReference constant="true" species="M_CPD0348" stoichiometry="1" />
          <speciesReference constant="true" species="M_CPD1014" stoichiometry="1" />
        </listOfReactants>
        <listOfProducts>
          <speciesReference constant="true" species="M_CPD0156" stoichiometry="1" />
          <speciesReference constant="true" species="M_CPD0011" stoichiometry="1" />
          <speciesReference constant="true" species="M_CPD1007" stoichiometry="1" />
        </listOfProducts>
      </reaction>
      <reaction fast="false" id="R_RXN0280" name="3-hydroxydecanoyl-(acyl carrier protein) dehydratase" reversible="true" fbc:lowerFluxBound="cobra_default_lb" fbc:upperFluxBound="cobra_default_ub">
        <listOfReactants>
          <speciesReference constant="true" species="M_CPD0503" stoichiometry="1" />
        </listOfReactants>
        <listOfProducts>
          <speciesReference constant="true" species="M_CPD0479" stoichiometry="1" />
          <speciesReference constant="true" species="M_CPD0001" stoichiometry="1" />
        </listOfProducts>
      </reaction>
      <reaction fast="false" id="R_RXN0281" name="enoyl-ACP dehydratase" reversible="true" fbc:lowerFluxBound="cobra_default_lb" fbc:upperFluxBound="cobra_default_ub">
        <listOfReactants>
          <speciesReference constant="true" species="M_CPD0001" stoichiometry="1" />
          <speciesReference constant="true" species="M_CPD0997" stoichiometry="1" />
        </listOfReactants>
        <listOfProducts>
          <speciesReference constant="true" species="M_CPD0998" stoichiometry="1" />
        </listOfProducts>
      </reaction>
      <reaction fast="false" id="R_RXN0282" name="enoyl-ACP dehydratase" reversible="true" fbc:lowerFluxBound="cobra_default_lb" fbc:upperFluxBound="cobra_default_ub">
        <listOfReactants>
          <speciesReference constant="true" species="M_CPD0928" stoichiometry="1" />
          <speciesReference constant="true" species="M_CPD0001" stoichiometry="1" />
        </listOfReactants>
        <listOfProducts>
          <speciesReference constant="true" species="M_CPD0605" stoichiometry="1" />
        </listOfProducts>
      </reaction>
      <reaction fast="false" id="R_RXN0283" name="enoyl-ACP dehydratase" reversible="true" fbc:lowerFluxBound="cobra_default_lb" fbc:upperFluxBound="cobra_default_ub">
        <listOfReactants>
          <speciesReference constant="true" species="M_CPD0613" stoichiometry="1" />
          <speciesReference constant="true" species="M_CPD0001" stoichiometry="1" />
        </listOfReactants>
        <listOfProducts>
          <speciesReference constant="true" species="M_CPD0999" stoichiometry="1" />
        </listOfProducts>
      </reaction>
      <reaction fast="false" id="R_RXN0285" name="enoyl-ACP dehydratase" reversible="true" fbc:lowerFluxBound="cobra_default_lb" fbc:upperFluxBound="cobra_default_ub">
        <listOfReactants>
          <speciesReference constant="true" species="M_CPD0612" stoichiometry="1" />
          <speciesReference constant="true" species="M_CPD0001" stoichiometry="1" />
        </listOfReactants>
        <listOfProducts>
          <speciesReference constant="true" species="M_CPD1001" stoichiometry="1" />
        </listOfProducts>
      </reaction>
      <reaction fast="false" id="R_RXN0286" name="enoyl-ACP dehydratase" reversible="true" fbc:lowerFluxBound="cobra_default_lb" fbc:upperFluxBound="cobra_default_ub">
        <listOfReactants>
          <speciesReference constant="true" species="M_CPD0611" stoichiometry="1" />
          <speciesReference constant="true" species="M_CPD0001" stoichiometry="1" />
        </listOfReactants>
        <listOfProducts>
          <speciesReference constant="true" species="M_CPD0509" stoichiometry="1" />
        </listOfProducts>
      </reaction>
      <reaction fast="false" id="R_RXN0287" name="enoyl-ACP dehydratase" reversible="true" fbc:lowerFluxBound="cobra_default_lb" fbc:upperFluxBound="cobra_default_ub">
        <listOfReactants>
          <speciesReference constant="true" species="M_CPD0001" stoichiometry="1" />
          <speciesReference constant="true" species="M_CPD0610" stoichiometry="1" />
        </listOfReactants>
        <listOfProducts>
          <speciesReference constant="true" species="M_CPD1005" stoichiometry="1" />
        </listOfProducts>
      </reaction>
      <reaction fast="false" id="R_RXN0288" name="enoyl-ACP dehydratase" reversible="true" fbc:lowerFluxBound="cobra_default_lb" fbc:upperFluxBound="cobra_default_ub">
        <listOfReactants>
          <speciesReference constant="true" species="M_CPD0149" stoichiometry="1" />
          <speciesReference constant="true" species="M_CPD0001" stoichiometry="1" />
        </listOfReactants>
        <listOfProducts>
          <speciesReference constant="true" species="M_CPD1008" stoichiometry="1" />
        </listOfProducts>
      </reaction>
      <reaction fast="false" id="R_RXN0289" reversible="true" fbc:lowerFluxBound="cobra_default_lb" fbc:upperFluxBound="cobra_default_ub">
        <listOfReactants>
          <speciesReference constant="true" species="M_CPD1014" stoichiometry="1" />
          <speciesReference constant="true" species="M_CPD0001" stoichiometry="1" />
        </listOfReactants>
        <listOfProducts>
          <speciesReference constant="true" species="M_CPD0154" stoichiometry="1" />
          <speciesReference constant="true" species="M_CPD0156" stoichiometry="1" />
          <speciesReference constant="true" species="M_CPD0063" stoichiometry="2" />
        </listOfProducts>
      </reaction>
      <reaction fast="false" id="R_RXN0290" name="thiolase" reversible="true" fbc:lowerFluxBound="cobra_default_lb" fbc:upperFluxBound="cobra_default_ub">
        <listOfReactants>
          <speciesReference constant="true" species="M_CPD0021" stoichiometry="2" />
        </listOfReactants>
        <listOfProducts>
          <speciesReference constant="true" species="M_CPD0194" stoichiometry="1" />
          <speciesReference constant="true" species="M_CPD0010" stoichiometry="1" />
        </listOfProducts>
      </reaction>
      <reaction fast="false" id="R_RXN0291" name="thiolase" reversible="true" fbc:lowerFluxBound="cobra_default_lb" fbc:upperFluxBound="cobra_default_ub">
        <listOfReactants>
          <speciesReference constant="true" species="M_CPD0578" stoichiometry="1" />
          <speciesReference constant="true" species="M_CPD0021" stoichiometry="1" />
        </listOfReactants>
        <listOfProducts>
          <speciesReference constant="true" species="M_CPD0532" stoichiometry="1" />
          <speciesReference constant="true" species="M_CPD0010" stoichiometry="1" />
        </listOfProducts>
      </reaction>
      <reaction fast="false" id="R_RXN0292" name="thiolase" reversible="true" fbc:lowerFluxBound="cobra_default_lb" fbc:upperFluxBound="cobra_default_ub">
        <listOfReactants>
          <speciesReference constant="true" species="M_CPD0929" stoichiometry="1" />
          <speciesReference constant="true" species="M_CPD0021" stoichiometry="1" />
        </listOfReactants>
        <listOfProducts>
          <speciesReference constant="true" species="M_CPD0010" stoichiometry="1" />
          <speciesReference constant="true" species="M_CPD0585" stoichiometry="1" />
        </listOfProducts>
      </reaction>
      <reaction fast="false" id="R_RXN0293" name="thiolase" reversible="true" fbc:lowerFluxBound="cobra_default_lb" fbc:upperFluxBound="cobra_default_ub">
        <listOfReactants>
          <speciesReference constant="true" species="M_CPD0939" stoichiometry="1" />
          <speciesReference constant="true" species="M_CPD0021" stoichiometry="1" />
        </listOfReactants>
        <listOfProducts>
          <speciesReference constant="true" species="M_CPD0010" stoichiometry="1" />
          <speciesReference constant="true" species="M_CPD0584" stoichiometry="1" />
        </listOfProducts>
      </reaction>
      <reaction fast="false" id="R_RXN0294" name="thiolase" reversible="true" fbc:lowerFluxBound="cobra_default_lb" fbc:upperFluxBound="cobra_default_ub">
        <listOfReactants>
          <speciesReference constant="true" species="M_CPD0937" stoichiometry="1" />
          <speciesReference constant="true" species="M_CPD0021" stoichiometry="1" />
        </listOfReactants>
        <listOfProducts>
          <speciesReference constant="true" species="M_CPD0010" stoichiometry="1" />
          <speciesReference constant="true" species="M_CPD0513" stoichiometry="1" />
        </listOfProducts>
      </reaction>
      <reaction fast="false" id="R_RXN0295" name="thiolase" reversible="true" fbc:lowerFluxBound="cobra_default_lb" fbc:upperFluxBound="cobra_default_ub">
        <listOfReactants>
          <speciesReference constant="true" species="M_CPD0021" stoichiometry="1" />
          <speciesReference constant="true" species="M_CPD0935" stoichiometry="1" />
        </listOfReactants>
        <listOfProducts>
          <speciesReference constant="true" species="M_CPD0508" stoichiometry="1" />
          <speciesReference constant="true" species="M_CPD0010" stoichiometry="1" />
        </listOfProducts>
      </reaction>
      <reaction fast="false" id="R_RXN0296" name="thiolase" reversible="true" fbc:lowerFluxBound="cobra_default_lb" fbc:upperFluxBound="cobra_default_ub">
        <listOfReactants>
          <speciesReference constant="true" species="M_CPD0933" stoichiometry="1" />
          <speciesReference constant="true" species="M_CPD0021" stoichiometry="1" />
        </listOfReactants>
        <listOfProducts>
          <speciesReference constant="true" species="M_CPD0468" stoichiometry="1" />
          <speciesReference constant="true" species="M_CPD0010" stoichiometry="1" />
        </listOfProducts>
      </reaction>
      <reaction fast="false" id="R_RXN0297" name="thiolase" reversible="true" fbc:lowerFluxBound="cobra_default_lb" fbc:upperFluxBound="cobra_default_ub">
        <listOfReactants>
          <speciesReference constant="true" species="M_CPD0021" stoichiometry="1" />
          <speciesReference constant="true" species="M_CPD0079" stoichiometry="1" />
        </listOfReactants>
        <listOfProducts>
          <speciesReference constant="true" species="M_CPD0010" stoichiometry="1" />
          <speciesReference constant="true" species="M_CPD1026" stoichiometry="1" />
        </listOfProducts>
      </reaction>
      <reaction fast="false" id="R_RXN0298" name="thiolase" reversible="true" fbc:lowerFluxBound="cobra_default_lb" fbc:upperFluxBound="cobra_default_ub">
        <listOfReactants>
          <speciesReference constant="true" species="M_CPD0021" stoichiometry="1" />
          <speciesReference constant="true" species="M_CPD0430" stoichiometry="1" />
        </listOfReactants>
        <listOfProducts>
          <speciesReference constant="true" species="M_CPD1029" stoichiometry="1" />
          <speciesReference constant="true" species="M_CPD0010" stoichiometry="1" />
        </listOfProducts>
      </reaction>
      <reaction fast="false" id="R_RXN0299" name="thiolase" reversible="true" fbc:lowerFluxBound="cobra_default_lb" fbc:upperFluxBound="cobra_default_ub">
        <listOfReactants>
          <speciesReference constant="true" species="M_CPD0946" stoichiometry="1" />
          <speciesReference constant="true" species="M_CPD0021" stoichiometry="1" />
        </listOfReactants>
        <listOfProducts>
          <speciesReference constant="true" species="M_CPD1028" stoichiometry="1" />
          <speciesReference constant="true" species="M_CPD0010" stoichiometry="1" />
        </listOfProducts>
      </reaction>
      <reaction fast="false" id="R_RXN0301" name="enoyl-CoA hydratase" reversible="true" fbc:lowerFluxBound="cobra_default_lb" fbc:upperFluxBound="cobra_default_ub">
        <listOfReactants>
          <speciesReference constant="true" species="M_CPD0529" stoichiometry="1" />
        </listOfReactants>
        <listOfProducts>
          <speciesReference constant="true" species="M_CPD0932" stoichiometry="1" />
          <speciesReference constant="true" species="M_CPD0001" stoichiometry="1" />
        </listOfProducts>
      </reaction>
      <reaction fast="false" id="R_RXN0302" name="enoyl-CoA hydratase" reversible="true" fbc:lowerFluxBound="cobra_default_lb" fbc:upperFluxBound="cobra_default_ub">
        <listOfReactants>
          <speciesReference constant="true" species="M_CPD0482" stoichiometry="1" />
        </listOfReactants>
        <listOfProducts>
          <speciesReference constant="true" species="M_CPD0934" stoichiometry="1" />
          <speciesReference constant="true" species="M_CPD0001" stoichiometry="1" />
        </listOfProducts>
      </reaction>
      <reaction fast="false" id="R_RXN0303" name="enoyl-CoA hydratase" reversible="true" fbc:lowerFluxBound="cobra_default_lb" fbc:upperFluxBound="cobra_default_ub">
        <listOfReactants>
          <speciesReference constant="true" species="M_CPD0481" stoichiometry="1" />
        </listOfReactants>
        <listOfProducts>
          <speciesReference constant="true" species="M_CPD0936" stoichiometry="1" />
          <speciesReference constant="true" species="M_CPD0001" stoichiometry="1" />
        </listOfProducts>
      </reaction>
      <reaction fast="false" id="R_RXN0304" name="enoyl-CoA hydratase" reversible="true" fbc:lowerFluxBound="cobra_default_lb" fbc:upperFluxBound="cobra_default_ub">
        <listOfReactants>
          <speciesReference constant="true" species="M_CPD0478" stoichiometry="1" />
        </listOfReactants>
        <listOfProducts>
          <speciesReference constant="true" species="M_CPD0938" stoichiometry="1" />
          <speciesReference constant="true" species="M_CPD0001" stoichiometry="1" />
        </listOfProducts>
      </reaction>
      <reaction fast="false" id="R_RXN0305" name="enoyl-CoA hydratase" reversible="true" fbc:lowerFluxBound="cobra_default_lb" fbc:upperFluxBound="cobra_default_ub">
        <listOfReactants>
          <speciesReference constant="true" species="M_CPD0467" stoichiometry="1" />
        </listOfReactants>
        <listOfProducts>
          <speciesReference constant="true" species="M_CPD0940" stoichiometry="1" />
          <speciesReference constant="true" species="M_CPD0001" stoichiometry="1" />
        </listOfProducts>
      </reaction>
      <reaction fast="false" id="R_RXN0306" name="enoyl-CoA hydratase" reversible="true" fbc:lowerFluxBound="cobra_default_lb" fbc:upperFluxBound="cobra_default_ub">
        <listOfReactants>
          <speciesReference constant="true" species="M_CPD0448" stoichiometry="1" />
        </listOfReactants>
        <listOfProducts>
          <speciesReference constant="true" species="M_CPD0930" stoichiometry="1" />
          <speciesReference constant="true" species="M_CPD0001" stoichiometry="1" />
        </listOfProducts>
      </reaction>
      <reaction fast="false" id="R_RXN0307" name="enoyl-CoA hydratase" reversible="false" fbc:lowerFluxBound="cobra_0_bound" fbc:upperFluxBound="cobra_default_ub">
        <listOfReactants>
          <speciesReference constant="true" species="M_CPD0339" stoichiometry="1" />
        </listOfReactants>
        <listOfProducts>
          <speciesReference constant="true" species="M_CPD0951" stoichiometry="1" />
          <speciesReference constant="true" species="M_CPD0001" stoichiometry="1" />
        </listOfProducts>
      </reaction>
      <reaction fast="false" id="R_RXN0308" name="enoyl-CoA hydratase" reversible="true" fbc:lowerFluxBound="cobra_default_lb" fbc:upperFluxBound="cobra_default_ub">
        <listOfReactants>
          <speciesReference constant="true" species="M_CPD0445" stoichiometry="1" />
        </listOfReactants>
        <listOfProducts>
          <speciesReference constant="true" species="M_CPD0001" stoichiometry="1" />
          <speciesReference constant="true" species="M_CPD0430" stoichiometry="1" />
        </listOfProducts>
      </reaction>
      <reaction fast="false" id="R_RXN0309" name="enoyl-CoA hydratase" reversible="true" fbc:lowerFluxBound="cobra_default_lb" fbc:upperFluxBound="cobra_default_ub">
        <listOfReactants>
          <speciesReference constant="true" species="M_CPD0424" stoichiometry="1" />
        </listOfReactants>
        <listOfProducts>
          <speciesReference constant="true" species="M_CPD0945" stoichiometry="1" />
          <speciesReference constant="true" species="M_CPD0001" stoichiometry="1" />
        </listOfProducts>
      </reaction>
      <reaction fast="false" id="R_RXN0310" name="enoyl-CoA hydratase" reversible="true" fbc:lowerFluxBound="cobra_default_lb" fbc:upperFluxBound="cobra_default_ub">
        <listOfReactants>
          <speciesReference constant="true" species="M_CPD0420" stoichiometry="1" />
        </listOfReactants>
        <listOfProducts>
          <speciesReference constant="true" species="M_CPD0942" stoichiometry="1" />
          <speciesReference constant="true" species="M_CPD0063" stoichiometry="1" />
          <speciesReference constant="true" species="M_CPD0001" stoichiometry="1" />
        </listOfProducts>
      </reaction>
      <reaction fast="false" id="R_RXN0311" name="enoyl-CoA hydratase" reversible="true" fbc:lowerFluxBound="cobra_default_lb" fbc:upperFluxBound="cobra_default_ub">
        <listOfReactants>
          <speciesReference constant="true" species="M_CPD0411" stoichiometry="1" />
        </listOfReactants>
        <listOfProducts>
          <speciesReference constant="true" species="M_CPD0947" stoichiometry="1" />
          <speciesReference constant="true" species="M_CPD0001" stoichiometry="1" />
        </listOfProducts>
      </reaction>
      <reaction fast="false" id="R_RXN0312" name="enoyl-CoA hydratase" reversible="true" fbc:lowerFluxBound="cobra_default_lb" fbc:upperFluxBound="cobra_default_ub">
        <listOfReactants>
          <speciesReference constant="true" species="M_CPD0397" stoichiometry="1" />
        </listOfReactants>
        <listOfProducts>
          <speciesReference constant="true" species="M_CPD0943" stoichiometry="1" />
          <speciesReference constant="true" species="M_CPD0001" stoichiometry="1" />
        </listOfProducts>
      </reaction>
      <reaction fast="false" id="R_RXN0315" name="3-hydroxyacyl-CoA dehydrogenase / short chain enoyl-CoA hydratase" reversible="true" fbc:lowerFluxBound="cobra_default_lb" fbc:upperFluxBound="cobra_default_ub">
        <listOfReactants>
          <speciesReference constant="true" species="M_CPD0529" stoichiometry="1" />
          <speciesReference constant="true" species="M_CPD0003" stoichiometry="1" />
        </listOfReactants>
        <listOfProducts>
          <speciesReference constant="true" species="M_CPD0004" stoichiometry="1" />
          <speciesReference constant="true" species="M_CPD0063" stoichiometry="1" />
          <speciesReference constant="true" species="M_CPD0468" stoichiometry="1" />
        </listOfProducts>
      </reaction>
      <reaction fast="false" id="R_RXN0316" name="3-hydroxyacyl-CoA dehydrogenase / short chain enoyl-CoA hydratase" reversible="true" fbc:lowerFluxBound="cobra_default_lb" fbc:upperFluxBound="cobra_default_ub">
        <listOfReactants>
          <speciesReference constant="true" species="M_CPD0482" stoichiometry="1" />
          <speciesReference constant="true" species="M_CPD0003" stoichiometry="1" />
        </listOfReactants>
        <listOfProducts>
          <speciesReference constant="true" species="M_CPD0508" stoichiometry="1" />
          <speciesReference constant="true" species="M_CPD0004" stoichiometry="1" />
          <speciesReference constant="true" species="M_CPD0063" stoichiometry="1" />
        </listOfProducts>
      </reaction>
      <reaction fast="false" id="R_RXN0317" name="3-hydroxyacyl-CoA dehydrogenase / short chain enoyl-CoA hydratase" reversible="true" fbc:lowerFluxBound="cobra_default_lb" fbc:upperFluxBound="cobra_default_ub">
        <listOfReactants>
          <speciesReference constant="true" species="M_CPD0481" stoichiometry="1" />
          <speciesReference constant="true" species="M_CPD0003" stoichiometry="1" />
        </listOfReactants>
        <listOfProducts>
          <speciesReference constant="true" species="M_CPD0004" stoichiometry="1" />
          <speciesReference constant="true" species="M_CPD0063" stoichiometry="1" />
          <speciesReference constant="true" species="M_CPD0513" stoichiometry="1" />
        </listOfProducts>
      </reaction>
      <reaction fast="false" id="R_RXN0318" name="3-hydroxyacyl-CoA dehydrogenase / short chain enoyl-CoA hydratase" reversible="true" fbc:lowerFluxBound="cobra_default_lb" fbc:upperFluxBound="cobra_default_ub">
        <listOfReactants>
          <speciesReference constant="true" species="M_CPD0478" stoichiometry="1" />
          <speciesReference constant="true" species="M_CPD0003" stoichiometry="1" />
        </listOfReactants>
        <listOfProducts>
          <speciesReference constant="true" species="M_CPD0004" stoichiometry="1" />
          <speciesReference constant="true" species="M_CPD0063" stoichiometry="1" />
          <speciesReference constant="true" species="M_CPD0584" stoichiometry="1" />
        </listOfProducts>
      </reaction>
      <reaction fast="false" id="R_RXN0319" name="3-hydroxyacyl-CoA dehydrogenase / short chain enoyl-CoA hydratase" reversible="true" fbc:lowerFluxBound="cobra_default_lb" fbc:upperFluxBound="cobra_default_ub">
        <listOfReactants>
          <speciesReference constant="true" species="M_CPD0467" stoichiometry="1" />
          <speciesReference constant="true" species="M_CPD0003" stoichiometry="1" />
        </listOfReactants>
        <listOfProducts>
          <speciesReference constant="true" species="M_CPD0004" stoichiometry="1" />
          <speciesReference constant="true" species="M_CPD0063" stoichiometry="1" />
          <speciesReference constant="true" species="M_CPD0585" stoichiometry="1" />
        </listOfProducts>
      </reaction>
      <reaction fast="false" id="R_RXN0320" name="3-hydroxyacyl-CoA dehydrogenase / short chain enoyl-CoA hydratase" reversible="true" fbc:lowerFluxBound="cobra_default_lb" fbc:upperFluxBound="cobra_default_ub">
        <listOfReactants>
          <speciesReference constant="true" species="M_CPD0003" stoichiometry="1" />
          <speciesReference constant="true" species="M_CPD0448" stoichiometry="1" />
        </listOfReactants>
        <listOfProducts>
          <speciesReference constant="true" species="M_CPD0004" stoichiometry="1" />
          <speciesReference constant="true" species="M_CPD0063" stoichiometry="1" />
          <speciesReference constant="true" species="M_CPD0532" stoichiometry="1" />
        </listOfProducts>
      </reaction>
      <reaction fast="false" id="R_RXN0322" name="formate--tetrahydrofolate ligase" reversible="false" fbc:lowerFluxBound="cobra_0_bound" fbc:upperFluxBound="cobra_default_ub">
        <listOfReactants>
          <speciesReference constant="true" species="M_CPD0002" stoichiometry="1" />
          <speciesReference constant="true" species="M_CPD0046" stoichiometry="1" />
          <speciesReference constant="true" species="M_CPD0080" stoichiometry="1" />
        </listOfReactants>
        <listOfProducts>
          <speciesReference constant="true" species="M_CPD0159" stoichiometry="1" />
          <speciesReference constant="true" species="M_CPD0008" stoichiometry="1" />
          <speciesReference constant="true" species="M_CPD0009" stoichiometry="1" />
        </listOfProducts>
      </reaction>
      <reaction fast="false" id="R_RXN0323" name="formyltetrahydrofolate deformylase" reversible="true" fbc:lowerFluxBound="cobra_default_lb" fbc:upperFluxBound="cobra_default_ub">
        <listOfReactants>
          <speciesReference constant="true" species="M_CPD0159" stoichiometry="1" />
          <speciesReference constant="true" species="M_CPD0001" stoichiometry="1" />
        </listOfReactants>
        <listOfProducts>
          <speciesReference constant="true" species="M_CPD0063" stoichiometry="1" />
          <speciesReference constant="true" species="M_CPD0046" stoichiometry="1" />
          <speciesReference constant="true" species="M_CPD0080" stoichiometry="1" />
        </listOfProducts>
      </reaction>
      <reaction fast="false" id="R_RXN0324" name="dihydroneopterin aldolase" reversible="true" fbc:lowerFluxBound="cobra_default_lb" fbc:upperFluxBound="cobra_default_ub">
        <listOfReactants>
          <speciesReference constant="true" species="M_CPD0522" stoichiometry="1" />
        </listOfReactants>
        <listOfProducts>
          <speciesReference constant="true" species="M_CPD0174" stoichiometry="1" />
          <speciesReference constant="true" species="M_CPD0364" stoichiometry="1" />
        </listOfProducts>
      </reaction>
      <reaction fast="false" id="R_RXN0325" name="2-amino-4-hydroxy-6-hydroxymethyldihydropteridine pyrophosphokinase" reversible="true" fbc:lowerFluxBound="cobra_default_lb" fbc:upperFluxBound="cobra_default_ub">
        <listOfReactants>
          <speciesReference constant="true" species="M_CPD0364" stoichiometry="1" />
          <speciesReference constant="true" species="M_CPD0002" stoichiometry="1" />
        </listOfReactants>
        <listOfProducts>
          <speciesReference constant="true" species="M_CPD0518" stoichiometry="1" />
          <speciesReference constant="true" species="M_CPD0018" stoichiometry="1" />
        </listOfProducts>
      </reaction>
      <reaction fast="false" id="R_RXN0326" name="dihydropteroate synthase" reversible="true" fbc:lowerFluxBound="cobra_default_lb" fbc:upperFluxBound="cobra_default_ub">
        <listOfReactants>
          <speciesReference constant="true" species="M_CPD0364" stoichiometry="1" />
          <speciesReference constant="true" species="M_CPD0250" stoichiometry="1" />
        </listOfReactants>
        <listOfProducts>
          <speciesReference constant="true" species="M_CPD0309" stoichiometry="1" />
          <speciesReference constant="true" species="M_CPD0001" stoichiometry="1" />
        </listOfProducts>
      </reaction>
      <reaction fast="false" id="R_RXN0327" name="dihydropteroate synthase" reversible="false" fbc:lowerFluxBound="cobra_0_bound" fbc:upperFluxBound="cobra_default_ub">
        <listOfReactants>
          <speciesReference constant="true" species="M_CPD0518" stoichiometry="1" />
          <speciesReference constant="true" species="M_CPD0250" stoichiometry="1" />
        </listOfReactants>
        <listOfProducts>
          <speciesReference constant="true" species="M_CPD0063" stoichiometry="1" />
          <speciesReference constant="true" species="M_CPD0309" stoichiometry="1" />
          <speciesReference constant="true" species="M_CPD0012" stoichiometry="1" />
        </listOfProducts>
      </reaction>
      <reaction fast="false" id="R_RXN0328" name="dihydrofolate reductase" reversible="true" fbc:lowerFluxBound="cobra_default_lb" fbc:upperFluxBound="cobra_default_ub">
        <listOfReactants>
          <speciesReference constant="true" species="M_CPD0006" stoichiometry="1" />
          <speciesReference constant="true" species="M_CPD0080" stoichiometry="1" />
        </listOfReactants>
        <listOfProducts>
          <speciesReference constant="true" species="M_CPD0063" stoichiometry="1" />
          <speciesReference constant="true" species="M_CPD0005" stoichiometry="1" />
          <speciesReference constant="true" species="M_CPD0221" stoichiometry="1" />
        </listOfProducts>
      </reaction>
      <reaction fast="false" id="R_RXN0329" name="dihydrofolate reductase" reversible="true" fbc:lowerFluxBound="cobra_default_lb" fbc:upperFluxBound="cobra_0_bound">
        <listOfReactants>
          <speciesReference constant="true" species="M_CPD0006" stoichiometry="2" />
          <speciesReference constant="true" species="M_CPD0080" stoichiometry="1" />
        </listOfReactants>
        <listOfProducts>
          <speciesReference constant="true" species="M_CPD0614" stoichiometry="1" />
          <speciesReference constant="true" species="M_CPD0005" stoichiometry="2" />
          <speciesReference constant="true" species="M_CPD0063" stoichiometry="2" />
        </listOfProducts>
      </reaction>
      <reaction fast="false" id="R_RXN0330" name="dihydrofolate reductase" reversible="true" fbc:lowerFluxBound="cobra_default_lb" fbc:upperFluxBound="cobra_default_ub">
        <listOfReactants>
          <speciesReference constant="true" species="M_CPD0006" stoichiometry="1" />
          <speciesReference constant="true" species="M_CPD0221" stoichiometry="1" />
        </listOfReactants>
        <listOfProducts>
          <speciesReference constant="true" species="M_CPD0614" stoichiometry="1" />
          <speciesReference constant="true" species="M_CPD0063" stoichiometry="1" />
          <speciesReference constant="true" species="M_CPD0005" stoichiometry="1" />
        </listOfProducts>
      </reaction>
      <reaction fast="false" id="R_RXN0331" reversible="true" fbc:lowerFluxBound="cobra_default_lb" fbc:upperFluxBound="cobra_default_ub">
        <listOfReactants>
          <speciesReference constant="true" species="M_CPD0002" stoichiometry="1" />
          <speciesReference constant="true" species="M_CPD0159" stoichiometry="1" />
          <speciesReference constant="true" species="M_CPD0022" stoichiometry="1" />
        </listOfReactants>
        <listOfProducts>
          <speciesReference constant="true" species="M_CPD0063" stoichiometry="1" />
          <speciesReference constant="true" species="M_CPD0548" stoichiometry="1" />
          <speciesReference constant="true" species="M_CPD0008" stoichiometry="1" />
          <speciesReference constant="true" species="M_CPD0009" stoichiometry="1" />
        </listOfProducts>
      </reaction>
      <reaction fast="false" id="R_RXN0332" name="folylpolyglutamate synthetase" reversible="true" fbc:lowerFluxBound="cobra_default_lb" fbc:upperFluxBound="cobra_default_ub">
        <listOfReactants>
          <speciesReference constant="true" species="M_CPD0002" stoichiometry="1" />
          <speciesReference constant="true" species="M_CPD0309" stoichiometry="1" />
          <speciesReference constant="true" species="M_CPD0022" stoichiometry="1" />
        </listOfReactants>
        <listOfProducts>
          <speciesReference constant="true" species="M_CPD0063" stoichiometry="1" />
          <speciesReference constant="true" species="M_CPD0221" stoichiometry="1" />
          <speciesReference constant="true" species="M_CPD0008" stoichiometry="1" />
          <speciesReference constant="true" species="M_CPD0009" stoichiometry="1" />
        </listOfProducts>
      </reaction>
      <reaction fast="false" id="R_RXN0333" name="folylpolyglutamate synthetase" reversible="true" fbc:lowerFluxBound="cobra_default_lb" fbc:upperFluxBound="cobra_default_ub">
        <listOfReactants>
          <speciesReference constant="true" species="M_CPD0002" stoichiometry="1" />
          <speciesReference constant="true" species="M_CPD0022" stoichiometry="1" />
          <speciesReference constant="true" species="M_CPD0080" stoichiometry="1" />
        </listOfReactants>
        <listOfProducts>
          <speciesReference constant="true" species="M_CPD0615" stoichiometry="1" />
          <speciesReference constant="true" species="M_CPD0063" stoichiometry="1" />
          <speciesReference constant="true" species="M_CPD0008" stoichiometry="1" />
          <speciesReference constant="true" species="M_CPD0009" stoichiometry="1" />
        </listOfProducts>
      </reaction>
      <reaction fast="false" id="R_RXN0334" name="aminodeoxychorismate synthase" reversible="true" fbc:lowerFluxBound="cobra_default_lb" fbc:upperFluxBound="cobra_default_ub">
        <listOfReactants>
          <speciesReference constant="true" species="M_CPD0165" stoichiometry="1" />
          <speciesReference constant="true" species="M_CPD0052" stoichiometry="1" />
        </listOfReactants>
        <listOfProducts>
          <speciesReference constant="true" species="M_CPD0572" stoichiometry="1" />
          <speciesReference constant="true" species="M_CPD0022" stoichiometry="1" />
        </listOfProducts>
      </reaction>
      <reaction fast="false" id="R_RXN0335" name="hypothetical protein" reversible="false" fbc:lowerFluxBound="cobra_0_bound" fbc:upperFluxBound="cobra_default_ub">
        <listOfReactants>
          <speciesReference constant="true" species="M_CPD0572" stoichiometry="1" />
        </listOfReactants>
        <listOfProducts>
          <speciesReference constant="true" species="M_CPD0063" stoichiometry="1" />
          <speciesReference constant="true" species="M_CPD0020" stoichiometry="1" />
          <speciesReference constant="true" species="M_CPD0250" stoichiometry="1" />
        </listOfProducts>
      </reaction>
      <reaction fast="false" id="R_RXN0336" name="bifunctional 5,10-methylene-tetrahydrofolate dehydrogenase/5,10-methylene-tetrahydrofolate cyclohydrolase" reversible="true" fbc:lowerFluxBound="cobra_default_lb" fbc:upperFluxBound="cobra_default_ub">
        <listOfReactants>
          <speciesReference constant="true" species="M_CPD0232" stoichiometry="1" />
          <speciesReference constant="true" species="M_CPD0001" stoichiometry="1" />
        </listOfReactants>
        <listOfProducts>
          <speciesReference constant="true" species="M_CPD0063" stoichiometry="1" />
          <speciesReference constant="true" species="M_CPD0159" stoichiometry="1" />
        </listOfProducts>
      </reaction>
      <reaction fast="false" id="R_RXN0337" name="sorbitol dehydrogenase" reversible="true" fbc:lowerFluxBound="cobra_default_lb" fbc:upperFluxBound="cobra_default_ub">
        <listOfReactants>
          <speciesReference constant="true" species="M_CPD0291" stoichiometry="1" />
          <speciesReference constant="true" species="M_CPD0003" stoichiometry="1" />
        </listOfReactants>
        <listOfProducts>
          <speciesReference constant="true" species="M_CPD0004" stoichiometry="1" />
          <speciesReference constant="true" species="M_CPD0063" stoichiometry="1" />
          <speciesReference constant="true" species="M_CPD0075" stoichiometry="1" />
        </listOfProducts>
      </reaction>
      <reaction fast="false" id="R_RXN0338" name="mannitol dehydrogenase" reversible="true" fbc:lowerFluxBound="cobra_default_lb" fbc:upperFluxBound="cobra_default_ub">
        <listOfReactants>
          <speciesReference constant="true" species="M_CPD0599" stoichiometry="1" />
          <speciesReference constant="true" species="M_CPD0003" stoichiometry="1" />
        </listOfReactants>
        <listOfProducts>
          <speciesReference constant="true" species="M_CPD0075" stoichiometry="1" />
          <speciesReference constant="true" species="M_CPD0063" stoichiometry="1" />
          <speciesReference constant="true" species="M_CPD0004" stoichiometry="1" />
        </listOfProducts>
      </reaction>
      <reaction fast="false" id="R_RXN0341" name="mannitol dehydrogenase" reversible="true" fbc:lowerFluxBound="cobra_default_lb" fbc:upperFluxBound="cobra_default_ub">
        <listOfReactants>
          <speciesReference constant="true" species="M_CPD0003" stoichiometry="1" />
          <speciesReference constant="true" species="M_CPD0786" stoichiometry="1" />
        </listOfReactants>
        <listOfProducts>
          <speciesReference constant="true" species="M_CPD0187" stoichiometry="1" />
          <speciesReference constant="true" species="M_CPD0004" stoichiometry="1" />
          <speciesReference constant="true" species="M_CPD0063" stoichiometry="1" />
        </listOfProducts>
      </reaction>
      <reaction fast="false" id="R_RXN0343" name="putative fructokinase" reversible="false" fbc:lowerFluxBound="cobra_0_bound" fbc:upperFluxBound="cobra_default_ub">
        <listOfReactants>
          <speciesReference constant="true" species="M_CPD0075" stoichiometry="1" />
          <speciesReference constant="true" species="M_CPD0002" stoichiometry="1" />
        </listOfReactants>
        <listOfProducts>
          <speciesReference constant="true" species="M_CPD0063" stoichiometry="1" />
          <speciesReference constant="true" species="M_CPD0008" stoichiometry="1" />
          <speciesReference constant="true" species="M_CPD0067" stoichiometry="1" />
        </listOfProducts>
      </reaction>
      <reaction fast="false" id="R_RXN0344" name="mannose-1-phosphate guanylyltransferase (GDP)" reversible="true" fbc:lowerFluxBound="cobra_default_lb" fbc:upperFluxBound="cobra_default_ub">
        <listOfReactants>
          <speciesReference constant="true" species="M_CPD0261" stoichiometry="1" />
          <speciesReference constant="true" species="M_CPD0028" stoichiometry="1" />
          <speciesReference constant="true" species="M_CPD0063" stoichiometry="1" />
        </listOfReactants>
        <listOfProducts>
          <speciesReference constant="true" species="M_CPD0076" stoichiometry="1" />
          <speciesReference constant="true" species="M_CPD0009" stoichiometry="1" />
        </listOfProducts>
      </reaction>
      <reaction fast="false" id="R_RXN0345" name="D-mannose-6-phosphate aldose-ketose-isomerase" reversible="true" fbc:lowerFluxBound="cobra_default_lb" fbc:upperFluxBound="cobra_default_ub">
        <listOfReactants>
          <speciesReference constant="true" species="M_CPD0177" stoichiometry="1" />
        </listOfReactants>
        <listOfProducts>
          <speciesReference constant="true" species="M_CPD0067" stoichiometry="1" />
        </listOfProducts>
      </reaction>
      <reaction fast="false" id="R_RXN0346" name="phosphomannomutase" reversible="true" fbc:lowerFluxBound="cobra_default_lb" fbc:upperFluxBound="cobra_default_ub">
        <listOfReactants>
          <speciesReference constant="true" species="M_CPD0177" stoichiometry="1" />
        </listOfReactants>
        <listOfProducts>
          <speciesReference constant="true" species="M_CPD0261" stoichiometry="1" />
        </listOfProducts>
      </reaction>
      <reaction fast="false" id="R_RXN0347" name="NAD-dependent epimerase/dehydratase" reversible="true" fbc:lowerFluxBound="cobra_default_lb" fbc:upperFluxBound="cobra_default_ub">
        <listOfReactants>
          <speciesReference constant="true" species="M_CPD0076" stoichiometry="1" />
        </listOfReactants>
        <listOfProducts>
          <speciesReference constant="true" species="M_CPD0351" stoichiometry="1" />
          <speciesReference constant="true" species="M_CPD0001" stoichiometry="1" />
        </listOfProducts>
      </reaction>
      <reaction fast="false" id="R_RXN0348" name="putative nucleotide di-P-sugar epimerase or dehydratase" reversible="true" fbc:lowerFluxBound="cobra_default_lb" fbc:upperFluxBound="cobra_default_ub">
        <listOfReactants>
          <speciesReference constant="true" species="M_CPD0190" stoichiometry="1" />
          <speciesReference constant="true" species="M_CPD0006" stoichiometry="1" />
        </listOfReactants>
        <listOfProducts>
          <speciesReference constant="true" species="M_CPD0351" stoichiometry="1" />
          <speciesReference constant="true" species="M_CPD0005" stoichiometry="1" />
          <speciesReference constant="true" species="M_CPD0063" stoichiometry="1" />
        </listOfProducts>
      </reaction>
      <reaction fast="false" id="R_RXN0350" name="1-phosphofructokinase" reversible="false" fbc:lowerFluxBound="cobra_0_bound" fbc:upperFluxBound="cobra_default_ub">
        <listOfReactants>
          <speciesReference constant="true" species="M_CPD0330" stoichiometry="1" />
          <speciesReference constant="true" species="M_CPD0002" stoichiometry="1" />
        </listOfReactants>
        <listOfProducts>
          <speciesReference constant="true" species="M_CPD0206" stoichiometry="1" />
          <speciesReference constant="true" species="M_CPD0063" stoichiometry="1" />
          <speciesReference constant="true" species="M_CPD0008" stoichiometry="1" />
        </listOfProducts>
      </reaction>
      <reaction fast="false" id="R_RXN0351" name="triosephosphate isomerase" reversible="true" fbc:lowerFluxBound="cobra_default_lb" fbc:upperFluxBound="cobra_default_ub">
        <listOfReactants>
          <speciesReference constant="true" species="M_CPD0091" stoichiometry="1" />
        </listOfReactants>
        <listOfProducts>
          <speciesReference constant="true" species="M_CPD0086" stoichiometry="1" />
        </listOfProducts>
      </reaction>
      <reaction fast="false" id="R_RXN0352" name="UDP-galactose 4-epimerase" reversible="true" fbc:lowerFluxBound="cobra_default_lb" fbc:upperFluxBound="cobra_default_ub">
        <listOfReactants>
          <speciesReference constant="true" species="M_CPD0025" stoichiometry="1" />
        </listOfReactants>
        <listOfProducts>
          <speciesReference constant="true" species="M_CPD0042" stoichiometry="1" />
        </listOfProducts>
      </reaction>
      <reaction fast="false" id="R_RXN0355" name="Gamma-glutamyltransferase" reversible="true" fbc:lowerFluxBound="cobra_default_lb" fbc:upperFluxBound="cobra_default_ub">
        <listOfReactants>
          <speciesReference constant="true" species="M_CPD0041" stoichiometry="1" />
          <speciesReference constant="true" species="M_CPD0001" stoichiometry="1" />
        </listOfReactants>
        <listOfProducts>
[truncated: 653,564 more chars]
