# Supplementary material for: Do genome-scale models need exact solvers or clearer standards?
Source: Mol Syst Biol. 2015 Oct 14;11(10):831. doi: 10.15252/msb.20156157 (PMC4631202; doi:10.15252/msb.20156157)
Supplement: Supplementary file 2 — Dataset EV1 [file msb0011-0831-sd2.zip › m_model_collection-master/sbml3/iSH335.xml]

<?xml version='1.0' encoding='UTF-8'?>
<sbml xmlns:fbc="http://www.sbml.org/sbml/level3/version1/fbc/version2" level="3" sboTerm="SBO:0000624" version="1" xmlns="http://www.sbml.org/sbml/level3/version1/core" fbc:required="false">
  <model id="iSH335" fbc:strict="true">
    <listOfUnitDefinitions>
      <unitDefinition id="mmol_per_gDW_per_hr">
        <listOfUnits>
          <unit exponent="1" kind="mole" multiplier="1" scale="-3" />
          <unit exponent="-1" kind="gram" multiplier="1" scale="0" />
          <unit exponent="-1" kind="second" multiplier="3600" scale="0" />
        </listOfUnits>
      </unitDefinition>
    </listOfUnitDefinitions>
    <fbc:listOfObjectives fbc:activeObjective="obj">
      <fbc:objective fbc:id="obj" fbc:type="maximize">
        <fbc:listOfFluxObjectives>
          <fbc:fluxObjective fbc:coefficient="1" fbc:reaction="R_R374" />
        </fbc:listOfFluxObjectives>
      </fbc:objective>
    </fbc:listOfObjectives>
    <listOfParameters>
      <parameter constant="true" id="cobra_default_lb" sboTerm="SBO:0000626" units="mmol_per_gDW_per_hr" value="-1000" />
      <parameter constant="true" id="cobra_default_ub" sboTerm="SBO:0000626" units="mmol_per_gDW_per_hr" value="1000" />
      <parameter constant="true" id="cobra_0_bound" sboTerm="SBO:0000626" units="mmol_per_gDW_per_hr" value="0" />
      <parameter constant="true" id="R_R295_upper_bound" sboTerm="SBO:0000625" units="mmol_per_gDW_per_hr" value="8.77" />
    </listOfParameters>
    <listOfCompartments>
      <compartment constant="true" id="Cell" name="boundary" />
    </listOfCompartments>
    <listOfSpecies>
      <species boundaryCondition="false" compartment="Cell" constant="false" hasOnlySubstanceUnits="false" id="M__4HLT" fbc:charge="0" />
      <species boundaryCondition="false" compartment="Cell" constant="false" hasOnlySubstanceUnits="false" id="M_a13P2DG" fbc:charge="0" />
      <species boundaryCondition="false" compartment="Cell" constant="false" hasOnlySubstanceUnits="false" id="M_a2K3D6PG" fbc:charge="0" />
      <species boundaryCondition="false" compartment="Cell" constant="false" hasOnlySubstanceUnits="false" id="M_a2O6H" fbc:charge="0" />
      <species boundaryCondition="false" compartment="Cell" constant="false" hasOnlySubstanceUnits="false" id="M_a2PDGL" fbc:charge="0" />
      <species boundaryCondition="false" compartment="Cell" constant="false" hasOnlySubstanceUnits="false" id="M_a2PPP" fbc:charge="0" />
      <species boundaryCondition="false" compartment="Cell" constant="false" hasOnlySubstanceUnits="false" id="M_a35ADP" fbc:charge="0" />
      <species boundaryCondition="false" compartment="Cell" constant="false" hasOnlySubstanceUnits="false" id="M_a3DDAH7P" fbc:charge="0" />
      <species boundaryCondition="false" compartment="Cell" constant="false" hasOnlySubstanceUnits="false" id="M_a3PDGL" fbc:charge="0" />
      <species boundaryCondition="false" compartment="Cell" constant="false" hasOnlySubstanceUnits="false" id="M_a3PSER" fbc:charge="0" />
      <species boundaryCondition="false" compartment="Cell" constant="false" hasOnlySubstanceUnits="false" id="M_a3PSME" fbc:charge="0" />
      <species boundaryCondition="false" compartment="Cell" constant="false" hasOnlySubstanceUnits="false" id="M_a4HBZ" fbc:charge="0" />
      <species boundaryCondition="false" compartment="Cell" constant="false" hasOnlySubstanceUnits="false" id="M_a5MTA" fbc:charge="0" />
      <species boundaryCondition="false" compartment="Cell" constant="false" hasOnlySubstanceUnits="false" id="M_A6RP" fbc:charge="0" />
      <species boundaryCondition="false" compartment="Cell" constant="false" hasOnlySubstanceUnits="false" id="M_A6RP5P" fbc:charge="0" />
      <species boundaryCondition="false" compartment="Cell" constant="false" hasOnlySubstanceUnits="false" id="M_A6RP5P2" fbc:charge="0" />
      <species boundaryCondition="false" compartment="Cell" constant="false" hasOnlySubstanceUnits="false" id="M_AABK" fbc:charge="0" />
      <species boundaryCondition="false" compartment="Cell" constant="false" hasOnlySubstanceUnits="false" id="M_ABUT" fbc:charge="0" />
      <species boundaryCondition="false" compartment="Cell" constant="false" hasOnlySubstanceUnits="false" id="M_AC" fbc:charge="0" />
      <species boundaryCondition="false" compartment="Cell" constant="false" hasOnlySubstanceUnits="false" id="M_ACACP" fbc:charge="0" />
      <species boundaryCondition="false" compartment="Cell" constant="false" hasOnlySubstanceUnits="false" id="M_ACAL" fbc:charge="0" />
      <species boundaryCondition="false" compartment="Cell" constant="false" hasOnlySubstanceUnits="false" id="M_ACCOA" fbc:charge="0" />
      <species boundaryCondition="false" compartment="Cell" constant="false" hasOnlySubstanceUnits="false" id="M_ACLAC" fbc:charge="0" />
      <species boundaryCondition="false" compartment="Cell" constant="false" hasOnlySubstanceUnits="false" id="M_ACP" fbc:charge="0" />
      <species boundaryCondition="false" compartment="Cell" constant="false" hasOnlySubstanceUnits="false" id="M_ACTP" fbc:charge="0" />
      <species boundaryCondition="false" compartment="Cell" constant="false" hasOnlySubstanceUnits="false" id="M_ADN" fbc:charge="0" />
      <species boundaryCondition="false" compartment="Cell" constant="false" hasOnlySubstanceUnits="false" id="M_ADP" fbc:charge="0" />
      <species boundaryCondition="false" compartment="Cell" constant="false" hasOnlySubstanceUnits="false" id="M_ADPHEP" fbc:charge="0" />
      <species boundaryCondition="false" compartment="Cell" constant="false" hasOnlySubstanceUnits="false" id="M_AGA1P" fbc:charge="0" />
      <species boundaryCondition="false" compartment="Cell" constant="false" hasOnlySubstanceUnits="false" id="M_AGA6P" fbc:charge="0" />
      <species boundaryCondition="false" compartment="Cell" constant="false" hasOnlySubstanceUnits="false" id="M_AGM" fbc:charge="0" />
      <species boundaryCondition="false" compartment="Cell" constant="false" hasOnlySubstanceUnits="false" id="M_AHHMD" fbc:charge="0" />
      <species boundaryCondition="false" compartment="Cell" constant="false" hasOnlySubstanceUnits="false" id="M_AHHMP" fbc:charge="0" />
      <species boundaryCondition="false" compartment="Cell" constant="false" hasOnlySubstanceUnits="false" id="M_AHTD" fbc:charge="0" />
      <species boundaryCondition="false" compartment="Cell" constant="false" hasOnlySubstanceUnits="false" id="M_AICAR" fbc:charge="0" />
      <species boundaryCondition="false" compartment="Cell" constant="false" hasOnlySubstanceUnits="false" id="M_AIR" fbc:charge="0" />
      <species boundaryCondition="false" compartment="Cell" constant="false" hasOnlySubstanceUnits="false" id="M_AKG" fbc:charge="0" />
      <species boundaryCondition="false" compartment="Cell" constant="false" hasOnlySubstanceUnits="false" id="M_ALA" fbc:charge="0" />
      <species boundaryCondition="false" compartment="Cell" constant="false" hasOnlySubstanceUnits="false" id="M_ALAV" fbc:charge="0" />
      <species boundaryCondition="false" compartment="Cell" constant="false" hasOnlySubstanceUnits="false" id="M_AMP" fbc:charge="0" />
      <species boundaryCondition="false" compartment="Cell" constant="false" hasOnlySubstanceUnits="false" id="M_AN" fbc:charge="0" />
      <species boundaryCondition="false" compartment="Cell" constant="false" hasOnlySubstanceUnits="false" id="M_APS" fbc:charge="0" />
      <species boundaryCondition="false" compartment="Cell" constant="false" hasOnlySubstanceUnits="false" id="M_ARAB" fbc:charge="0" />
      <species boundaryCondition="false" compartment="Cell" constant="false" hasOnlySubstanceUnits="false" id="M_ARG" fbc:charge="0" />
      <species boundaryCondition="false" compartment="Cell" constant="false" hasOnlySubstanceUnits="false" id="M_ARGSUCC" fbc:charge="0" />
      <species boundaryCondition="false" compartment="Cell" constant="false" hasOnlySubstanceUnits="false" id="M_ASER" fbc:charge="0" />
      <species boundaryCondition="false" compartment="Cell" constant="false" hasOnlySubstanceUnits="false" id="M_ASN" fbc:charge="0" />
      <species boundaryCondition="false" compartment="Cell" constant="false" hasOnlySubstanceUnits="false" id="M_ASP" fbc:charge="0" />
      <species boundaryCondition="false" compartment="Cell" constant="false" hasOnlySubstanceUnits="false" id="M_ASPSA" fbc:charge="0" />
      <species boundaryCondition="false" compartment="Cell" constant="false" hasOnlySubstanceUnits="false" id="M_ASUC" fbc:charge="0" />
      <species boundaryCondition="false" compartment="Cell" constant="false" hasOnlySubstanceUnits="false" id="M_ATP" fbc:charge="0" />
      <species boundaryCondition="false" compartment="Cell" constant="false" hasOnlySubstanceUnits="false" id="M_BASP" fbc:charge="0" />
      <species boundaryCondition="false" compartment="Cell" constant="false" hasOnlySubstanceUnits="false" id="M_C140ACP" fbc:charge="0" />
      <species boundaryCondition="false" compartment="Cell" constant="false" hasOnlySubstanceUnits="false" id="M_C141ACP" fbc:charge="0" />
      <species boundaryCondition="false" compartment="Cell" constant="false" hasOnlySubstanceUnits="false" id="M_C160ACP" fbc:charge="0" />
      <species boundaryCondition="false" compartment="Cell" constant="false" hasOnlySubstanceUnits="false" id="M_C161ACP" fbc:charge="0" />
      <species boundaryCondition="false" compartment="Cell" constant="false" hasOnlySubstanceUnits="false" id="M_C181ACP" fbc:charge="0" />
      <species boundaryCondition="false" compartment="Cell" constant="false" hasOnlySubstanceUnits="false" id="M_CAASP" fbc:charge="0" />
      <species boundaryCondition="false" compartment="Cell" constant="false" hasOnlySubstanceUnits="false" id="M_CAP" fbc:charge="0" />
      <species boundaryCondition="false" compartment="Cell" constant="false" hasOnlySubstanceUnits="false" id="M_CBHCAP" fbc:charge="0" />
      <species boundaryCondition="false" compartment="Cell" constant="false" hasOnlySubstanceUnits="false" id="M_CDP" fbc:charge="0" />
      <species boundaryCondition="false" compartment="Cell" constant="false" hasOnlySubstanceUnits="false" id="M_CDPDG" fbc:charge="0" />
      <species boundaryCondition="false" compartment="Cell" constant="false" hasOnlySubstanceUnits="false" id="M_CDPETN" fbc:charge="0" />
      <species boundaryCondition="false" compartment="Cell" constant="false" hasOnlySubstanceUnits="false" id="M_CHOR" fbc:charge="0" />
      <species boundaryCondition="false" compartment="Cell" constant="false" hasOnlySubstanceUnits="false" id="M_CIT" fbc:charge="0" />
      <species boundaryCondition="false" compartment="Cell" constant="false" hasOnlySubstanceUnits="false" id="M_CITR" fbc:charge="0" />
      <species boundaryCondition="false" compartment="Cell" constant="false" hasOnlySubstanceUnits="false" id="M_CL" fbc:charge="0" />
      <species boundaryCondition="false" compartment="Cell" constant="false" hasOnlySubstanceUnits="false" id="M_CMP" fbc:charge="0" />
      <species boundaryCondition="false" compartment="Cell" constant="false" hasOnlySubstanceUnits="false" id="M_CMPKDO" fbc:charge="0" />
      <species boundaryCondition="false" compartment="Cell" constant="false" hasOnlySubstanceUnits="false" id="M_CO2" fbc:charge="0" />
      <species boundaryCondition="false" compartment="Cell" constant="false" hasOnlySubstanceUnits="false" id="M_COA" fbc:charge="0" />
      <species boundaryCondition="false" compartment="Cell" constant="false" hasOnlySubstanceUnits="false" id="M_COFACTOR" fbc:charge="0" />
      <species boundaryCondition="false" compartment="Cell" constant="false" hasOnlySubstanceUnits="false" id="M_CPAD5P" fbc:charge="0" />
      <species boundaryCondition="false" compartment="Cell" constant="false" hasOnlySubstanceUnits="false" id="M_CPP" fbc:charge="0" />
      <species boundaryCondition="false" compartment="Cell" constant="false" hasOnlySubstanceUnits="false" id="M_CTP" fbc:charge="0" />
      <species boundaryCondition="false" compartment="Cell" constant="false" hasOnlySubstanceUnits="false" id="M_CYS" fbc:charge="0" />
      <species boundaryCondition="false" compartment="Cell" constant="false" hasOnlySubstanceUnits="false" id="M_D23PIC" fbc:charge="0" />
      <species boundaryCondition="false" compartment="Cell" constant="false" hasOnlySubstanceUnits="false" id="M_D26PIM" fbc:charge="0" />
      <species boundaryCondition="false" compartment="Cell" constant="false" hasOnlySubstanceUnits="false" id="M_D6PGC" fbc:charge="0" />
      <species boundaryCondition="false" compartment="Cell" constant="false" hasOnlySubstanceUnits="false" id="M_D6PGL" fbc:charge="0" />
      <species boundaryCondition="false" compartment="Cell" constant="false" hasOnlySubstanceUnits="false" id="M_D6RP5P" fbc:charge="0" />
      <species boundaryCondition="false" compartment="Cell" constant="false" hasOnlySubstanceUnits="false" id="M_D8RL" fbc:charge="0" />
      <species boundaryCondition="false" compartment="Cell" constant="false" hasOnlySubstanceUnits="false" id="M_DADP" fbc:charge="0" />
      <species boundaryCondition="false" compartment="Cell" constant="false" hasOnlySubstanceUnits="false" id="M_DANAD" fbc:charge="0" />
      <species boundaryCondition="false" compartment="Cell" constant="false" hasOnlySubstanceUnits="false" id="M_DATP" fbc:charge="0" />
      <species boundaryCondition="false" compartment="Cell" constant="false" hasOnlySubstanceUnits="false" id="M_DB4P" fbc:charge="0" />
      <species boundaryCondition="false" compartment="Cell" constant="false" hasOnlySubstanceUnits="false" id="M_DCDP" fbc:charge="0" />
      <species boundaryCondition="false" compartment="Cell" constant="false" hasOnlySubstanceUnits="false" id="M_DCMP" fbc:charge="0" />
      <species boundaryCondition="false" compartment="Cell" constant="false" hasOnlySubstanceUnits="false" id="M_DCTP" fbc:charge="0" />
      <species boundaryCondition="false" compartment="Cell" constant="false" hasOnlySubstanceUnits="false" id="M_DGDP" fbc:charge="0" />
      <species boundaryCondition="false" compartment="Cell" constant="false" hasOnlySubstanceUnits="false" id="M_DGR" fbc:charge="0" />
      <species boundaryCondition="false" compartment="Cell" constant="false" hasOnlySubstanceUnits="false" id="M_DGTP" fbc:charge="0" />
      <species boundaryCondition="false" compartment="Cell" constant="false" hasOnlySubstanceUnits="false" id="M_DHD" fbc:charge="0" />
      <species boundaryCondition="false" compartment="Cell" constant="false" hasOnlySubstanceUnits="false" id="M_DHF" fbc:charge="0" />
      <species boundaryCondition="false" compartment="Cell" constant="false" hasOnlySubstanceUnits="false" id="M_DHMVA" fbc:charge="0" />
      <species boundaryCondition="false" compartment="Cell" constant="false" hasOnlySubstanceUnits="false" id="M_DHNA" fbc:charge="0" />
      <species boundaryCondition="false" compartment="Cell" constant="false" hasOnlySubstanceUnits="false" id="M_DHP" fbc:charge="0" />
      <species boundaryCondition="false" compartment="Cell" constant="false" hasOnlySubstanceUnits="false" id="M_DHSK" fbc:charge="0" />
      <species boundaryCondition="false" compartment="Cell" constant="false" hasOnlySubstanceUnits="false" id="M_DHVAL" fbc:charge="0" />
      <species boundaryCondition="false" compartment="Cell" constant="false" hasOnlySubstanceUnits="false" id="M_DIMGP" fbc:charge="0" />
      <species boundaryCondition="false" compartment="Cell" constant="false" hasOnlySubstanceUnits="false" id="M_DIPEP" fbc:charge="0" />
      <species boundaryCondition="false" compartment="Cell" constant="false" hasOnlySubstanceUnits="false" id="M_DNA" fbc:charge="0" />
      <species boundaryCondition="false" compartment="Cell" constant="false" hasOnlySubstanceUnits="false" id="M_DOROA" fbc:charge="0" />
      <species boundaryCondition="false" compartment="Cell" constant="false" hasOnlySubstanceUnits="false" id="M_DQT" fbc:charge="0" />
      <species boundaryCondition="false" compartment="Cell" constant="false" hasOnlySubstanceUnits="false" id="M_DSAM" fbc:charge="0" />
      <species boundaryCondition="false" compartment="Cell" constant="false" hasOnlySubstanceUnits="false" id="M_DUDP" fbc:charge="0" />
      <species boundaryCondition="false" compartment="Cell" constant="false" hasOnlySubstanceUnits="false" id="M_DUMP" fbc:charge="0" />
      <species boundaryCondition="false" compartment="Cell" constant="false" hasOnlySubstanceUnits="false" id="M_DUTP" fbc:charge="0" />
      <species boundaryCondition="false" compartment="Cell" constant="false" hasOnlySubstanceUnits="false" id="M_DX5P" fbc:charge="0" />
      <species boundaryCondition="false" compartment="Cell" constant="false" hasOnlySubstanceUnits="false" id="M_E4P" fbc:charge="0" />
      <species boundaryCondition="false" compartment="Cell" constant="false" hasOnlySubstanceUnits="false" id="M_ER4P" fbc:charge="0" />
      <species boundaryCondition="false" compartment="Cell" constant="false" hasOnlySubstanceUnits="false" id="M_ETHANOL" fbc:charge="0" />
      <species boundaryCondition="false" compartment="Cell" constant="false" hasOnlySubstanceUnits="false" id="M_F16P" fbc:charge="0" />
      <species boundaryCondition="false" compartment="Cell" constant="false" hasOnlySubstanceUnits="false" id="M_F1P" fbc:charge="0" />
      <species boundaryCondition="false" compartment="Cell" constant="false" hasOnlySubstanceUnits="false" id="M_F6P" fbc:charge="0" />
      <species boundaryCondition="false" compartment="Cell" constant="false" hasOnlySubstanceUnits="false" id="M_FAD" fbc:charge="0" />
      <species boundaryCondition="false" compartment="Cell" constant="false" hasOnlySubstanceUnits="false" id="M_FADH2" fbc:charge="0" />
      <species boundaryCondition="false" compartment="Cell" constant="false" hasOnlySubstanceUnits="false" id="M_FATTYACID" fbc:charge="0" />
      <species boundaryCondition="false" compartment="Cell" constant="false" hasOnlySubstanceUnits="false" id="M_FDP" fbc:charge="0" />
      <species boundaryCondition="false" compartment="Cell" constant="false" hasOnlySubstanceUnits="false" id="M_FGAM" fbc:charge="0" />
      <species boundaryCondition="false" compartment="Cell" constant="false" hasOnlySubstanceUnits="false" id="M_FGAR" fbc:charge="0" />
      <species boundaryCondition="false" compartment="Cell" constant="false" hasOnlySubstanceUnits="false" id="M_FMN" fbc:charge="0" />
      <species boundaryCondition="false" compartment="Cell" constant="false" hasOnlySubstanceUnits="false" id="M_FORMATE" fbc:charge="0" />
      <species boundaryCondition="false" compartment="Cell" constant="false" hasOnlySubstanceUnits="false" id="M_FPP" fbc:charge="0" />
      <species boundaryCondition="false" compartment="Cell" constant="false" hasOnlySubstanceUnits="false" id="M_FRU" fbc:charge="0" />
      <species boundaryCondition="false" compartment="Cell" constant="false" hasOnlySubstanceUnits="false" id="M_FTHF" fbc:charge="0" />
      <species boundaryCondition="false" compartment="Cell" constant="false" hasOnlySubstanceUnits="false" id="M_FUM" fbc:charge="0" />
      <species boundaryCondition="false" compartment="Cell" constant="false" hasOnlySubstanceUnits="false" id="M_G1P" fbc:charge="0" />
      <species boundaryCondition="false" compartment="Cell" constant="false" hasOnlySubstanceUnits="false" id="M_G6P" fbc:charge="0" />
      <species boundaryCondition="false" compartment="Cell" constant="false" hasOnlySubstanceUnits="false" id="M_GA6P" fbc:charge="0" />
      <species boundaryCondition="false" compartment="Cell" constant="false" hasOnlySubstanceUnits="false" id="M_GAL1P" fbc:charge="0" />
      <species boundaryCondition="false" compartment="Cell" constant="false" hasOnlySubstanceUnits="false" id="M_GAR" fbc:charge="0" />
      <species boundaryCondition="false" compartment="Cell" constant="false" hasOnlySubstanceUnits="false" id="M_GDP" fbc:charge="0" />
      <species boundaryCondition="false" compartment="Cell" constant="false" hasOnlySubstanceUnits="false" id="M_GGPP" fbc:charge="0" />
      <species boundaryCondition="false" compartment="Cell" constant="false" hasOnlySubstanceUnits="false" id="M_GL" fbc:charge="0" />
      <species boundaryCondition="false" compartment="Cell" constant="false" hasOnlySubstanceUnits="false" id="M_GL3P" fbc:charge="0" />
      <species boundaryCondition="false" compartment="Cell" constant="false" hasOnlySubstanceUnits="false" id="M_GLAC" fbc:charge="0" />
      <species boundaryCondition="false" compartment="Cell" constant="false" hasOnlySubstanceUnits="false" id="M_GLAL" fbc:charge="0" />
      <species boundaryCondition="false" compartment="Cell" constant="false" hasOnlySubstanceUnits="false" id="M_GLC" fbc:charge="0" />
      <species boundaryCondition="false" compartment="Cell" constant="false" hasOnlySubstanceUnits="false" id="M_GLCN" fbc:charge="0" />
      <species boundaryCondition="false" compartment="Cell" constant="false" hasOnlySubstanceUnits="false" id="M_GLN" fbc:charge="0" />
      <species boundaryCondition="false" compartment="Cell" constant="false" hasOnlySubstanceUnits="false" id="M_GLU" fbc:charge="0" />
      <species boundaryCondition="false" compartment="Cell" constant="false" hasOnlySubstanceUnits="false" id="M_GLUGSAL" fbc:charge="0" />
      <species boundaryCondition="false" compartment="Cell" constant="false" hasOnlySubstanceUnits="false" id="M_GLUP" fbc:charge="0" />
      <species boundaryCondition="false" compartment="Cell" constant="false" hasOnlySubstanceUnits="false" id="M_GLY" fbc:charge="0" />
      <species boundaryCondition="false" compartment="Cell" constant="false" hasOnlySubstanceUnits="false" id="M_GLYCOGEN" fbc:charge="0" />
      <species boundaryCondition="false" compartment="Cell" constant="false" hasOnlySubstanceUnits="false" id="M_GMP" fbc:charge="0" />
      <species boundaryCondition="false" compartment="Cell" constant="false" hasOnlySubstanceUnits="false" id="M_GSA" fbc:charge="0" />
      <species boundaryCondition="false" compartment="Cell" constant="false" hasOnlySubstanceUnits="false" id="M_GTP" fbc:charge="0" />
      <species boundaryCondition="false" compartment="Cell" constant="false" hasOnlySubstanceUnits="false" id="M_GTRNA" fbc:charge="0" />
      <species boundaryCondition="false" compartment="Cell" constant="false" hasOnlySubstanceUnits="false" id="M_H2O2" fbc:charge="0" />
      <species boundaryCondition="false" compartment="Cell" constant="false" hasOnlySubstanceUnits="false" id="M_H2S" fbc:charge="0" />
      <species boundaryCondition="false" compartment="Cell" constant="false" hasOnlySubstanceUnits="false" id="M_H2SO3" fbc:charge="0" />
      <species boundaryCondition="false" compartment="Cell" constant="false" hasOnlySubstanceUnits="false" id="M_H2SO4" fbc:charge="0" />
      <species boundaryCondition="false" compartment="Cell" constant="false" hasOnlySubstanceUnits="false" id="M_HCYS" fbc:charge="0" />
      <species boundaryCondition="false" compartment="Cell" constant="false" hasOnlySubstanceUnits="false" id="M_HIS" fbc:charge="0" />
      <species boundaryCondition="false" compartment="Cell" constant="false" hasOnlySubstanceUnits="false" id="M_HISOL" fbc:charge="0" />
      <species boundaryCondition="false" compartment="Cell" constant="false" hasOnlySubstanceUnits="false" id="M_HISOLP" fbc:charge="0" />
      <species boundaryCondition="false" compartment="Cell" constant="false" hasOnlySubstanceUnits="false" id="M_HMB" fbc:charge="0" />
      <species boundaryCondition="false" compartment="Cell" constant="false" hasOnlySubstanceUnits="false" id="M_HMGCOA" fbc:charge="0" />
      <species boundaryCondition="false" compartment="Cell" constant="false" hasOnlySubstanceUnits="false" id="M_HO" fbc:charge="0" />
      <species boundaryCondition="false" compartment="Cell" constant="false" hasOnlySubstanceUnits="false" id="M_HPHPYR" fbc:charge="0" />
      <species boundaryCondition="false" compartment="Cell" constant="false" hasOnlySubstanceUnits="false" id="M_HSER" fbc:charge="0" />
      <species boundaryCondition="false" compartment="Cell" constant="false" hasOnlySubstanceUnits="false" id="M_ICHOR" fbc:charge="0" />
      <species boundaryCondition="false" compartment="Cell" constant="false" hasOnlySubstanceUnits="false" id="M_ICIT" fbc:charge="0" />
      <species boundaryCondition="false" compartment="Cell" constant="false" hasOnlySubstanceUnits="false" id="M_IGP" fbc:charge="0" />
      <species boundaryCondition="false" compartment="Cell" constant="false" hasOnlySubstanceUnits="false" id="M_ILE" fbc:charge="0" />
      <species boundaryCondition="false" compartment="Cell" constant="false" hasOnlySubstanceUnits="false" id="M_IMACP" fbc:charge="0" />
      <species boundaryCondition="false" compartment="Cell" constant="false" hasOnlySubstanceUnits="false" id="M_IMP" fbc:charge="0" />
      <species boundaryCondition="false" compartment="Cell" constant="false" hasOnlySubstanceUnits="false" id="M_IPPMAL" fbc:charge="0" />
      <species boundaryCondition="false" compartment="Cell" constant="false" hasOnlySubstanceUnits="false" id="M_IPPP" fbc:charge="0" />
      <species boundaryCondition="false" compartment="Cell" constant="false" hasOnlySubstanceUnits="false" id="M_ISOVCOA" fbc:charge="0" />
      <species boundaryCondition="false" compartment="Cell" constant="false" hasOnlySubstanceUnits="false" id="M_LAC" fbc:charge="0" />
      <species boundaryCondition="false" compartment="Cell" constant="false" hasOnlySubstanceUnits="false" id="M_LCTS" fbc:charge="0" />
      <species boundaryCondition="false" compartment="Cell" constant="false" hasOnlySubstanceUnits="false" id="M_LEU" fbc:charge="0" />
      <species boundaryCondition="false" compartment="Cell" constant="false" hasOnlySubstanceUnits="false" id="M_LIPID" fbc:charge="0" />
      <species boundaryCondition="false" compartment="Cell" constant="false" hasOnlySubstanceUnits="false" id="M_LPS" fbc:charge="0" />
      <species boundaryCondition="false" compartment="Cell" constant="false" hasOnlySubstanceUnits="false" id="M_LYS" fbc:charge="0" />
      <species boundaryCondition="false" compartment="Cell" constant="false" hasOnlySubstanceUnits="false" id="M_MAL" fbc:charge="0" />
      <species boundaryCondition="false" compartment="Cell" constant="false" hasOnlySubstanceUnits="false" id="M_MALACP" fbc:charge="0" />
      <species boundaryCondition="false" compartment="Cell" constant="false" hasOnlySubstanceUnits="false" id="M_MALCOA" fbc:charge="0" />
      <species boundaryCondition="false" compartment="Cell" constant="false" hasOnlySubstanceUnits="false" id="M_MAN1P" fbc:charge="0" />
      <species boundaryCondition="false" compartment="Cell" constant="false" hasOnlySubstanceUnits="false" id="M_MAN6P" fbc:charge="0" />
      <species boundaryCondition="false" compartment="Cell" constant="false" hasOnlySubstanceUnits="false" id="M_MCCOA" fbc:charge="0" />
      <species boundaryCondition="false" compartment="Cell" constant="false" hasOnlySubstanceUnits="false" id="M_MDAP" fbc:charge="0" />
      <species boundaryCondition="false" compartment="Cell" constant="false" hasOnlySubstanceUnits="false" id="M_MELI" fbc:charge="0" />
      <species boundaryCondition="false" compartment="Cell" constant="false" hasOnlySubstanceUnits="false" id="M_MET" fbc:charge="0" />
      <species boundaryCondition="false" compartment="Cell" constant="false" hasOnlySubstanceUnits="false" id="M_METHF" fbc:charge="0" />
      <species boundaryCondition="false" compartment="Cell" constant="false" hasOnlySubstanceUnits="false" id="M_METTHF" fbc:charge="0" />
      <species boundaryCondition="false" compartment="Cell" constant="false" hasOnlySubstanceUnits="false" id="M_MLT6P" fbc:charge="0" />
      <species boundaryCondition="false" compartment="Cell" constant="false" hasOnlySubstanceUnits="false" id="M_MNT6P" fbc:charge="0" />
      <species boundaryCondition="false" compartment="Cell" constant="false" hasOnlySubstanceUnits="false" id="M_MTHF" fbc:charge="0" />
      <species boundaryCondition="false" compartment="Cell" constant="false" hasOnlySubstanceUnits="false" id="M_NAARON" fbc:charge="0" />
      <species boundaryCondition="false" compartment="Cell" constant="false" hasOnlySubstanceUnits="false" id="M_NAD" fbc:charge="0" />
      <species boundaryCondition="false" compartment="Cell" constant="false" hasOnlySubstanceUnits="false" id="M_NADH" fbc:charge="0" />
      <species boundaryCondition="false" compartment="Cell" constant="false" hasOnlySubstanceUnits="false" id="M_NADP" fbc:charge="0" />
      <species boundaryCondition="false" compartment="Cell" constant="false" hasOnlySubstanceUnits="false" id="M_NADPH" fbc:charge="0" />
      <species boundaryCondition="false" compartment="Cell" constant="false" hasOnlySubstanceUnits="false" id="M_NAG" fbc:charge="0" />
      <species boundaryCondition="false" compartment="Cell" constant="false" hasOnlySubstanceUnits="false" id="M_NAGLU" fbc:charge="0" />
      <species boundaryCondition="false" compartment="Cell" constant="false" hasOnlySubstanceUnits="false" id="M_NAGLUSAL" fbc:charge="0" />
      <species boundaryCondition="false" compartment="Cell" constant="false" hasOnlySubstanceUnits="false" id="M_NAGLUYP" fbc:charge="0" />
      <species boundaryCondition="false" compartment="Cell" constant="false" hasOnlySubstanceUnits="false" id="M_NAGP" fbc:charge="0" />
      <species boundaryCondition="false" compartment="Cell" constant="false" hasOnlySubstanceUnits="false" id="M_NAMAN" fbc:charge="0" />
      <species boundaryCondition="false" compartment="Cell" constant="false" hasOnlySubstanceUnits="false" id="M_NH3" fbc:charge="0" />
      <species boundaryCondition="false" compartment="Cell" constant="false" hasOnlySubstanceUnits="false" id="M_NICNT" fbc:charge="0" />
      <species boundaryCondition="false" compartment="Cell" constant="false" hasOnlySubstanceUnits="false" id="M_NPRAN" fbc:charge="0" />
      <species boundaryCondition="false" compartment="Cell" constant="false" hasOnlySubstanceUnits="false" id="M_NS26DP" fbc:charge="0" />
      <species boundaryCondition="false" compartment="Cell" constant="false" hasOnlySubstanceUnits="false" id="M_NS2A6O" fbc:charge="0" />
      <species boundaryCondition="false" compartment="Cell" constant="false" hasOnlySubstanceUnits="false" id="M_O2" fbc:charge="0" />
      <species boundaryCondition="false" compartment="Cell" constant="false" hasOnlySubstanceUnits="false" id="M_OA" fbc:charge="0" />
      <species boundaryCondition="false" compartment="Cell" constant="false" hasOnlySubstanceUnits="false" id="M_OBUT" fbc:charge="0" />
      <species boundaryCondition="false" compartment="Cell" constant="false" hasOnlySubstanceUnits="false" id="M_OHB" fbc:charge="0" />
      <species boundaryCondition="false" compartment="Cell" constant="false" hasOnlySubstanceUnits="false" id="M_OICAP" fbc:charge="0" />
      <species boundaryCondition="false" compartment="Cell" constant="false" hasOnlySubstanceUnits="false" id="M_OIVAL" fbc:charge="0" />
      <species boundaryCondition="false" compartment="Cell" constant="false" hasOnlySubstanceUnits="false" id="M_OMP" fbc:charge="0" />
      <species boundaryCondition="false" compartment="Cell" constant="false" hasOnlySubstanceUnits="false" id="M_OMVAL" fbc:charge="0" />
      <species boundaryCondition="false" compartment="Cell" constant="false" hasOnlySubstanceUnits="false" id="M_OPEP" fbc:charge="0" />
      <species boundaryCondition="false" compartment="Cell" constant="false" hasOnlySubstanceUnits="false" id="M_ORN" fbc:charge="0" />
      <species boundaryCondition="false" compartment="Cell" constant="false" hasOnlySubstanceUnits="false" id="M_OROA" fbc:charge="0" />
      <species boundaryCondition="false" compartment="Cell" constant="false" hasOnlySubstanceUnits="false" id="M_OSB" fbc:charge="0" />
      <species boundaryCondition="false" compartment="Cell" constant="false" hasOnlySubstanceUnits="false" id="M_OSBCOA" fbc:charge="0" />
      <species boundaryCondition="false" compartment="Cell" constant="false" hasOnlySubstanceUnits="false" id="M_OSLHSER" fbc:charge="0" />
      <species boundaryCondition="false" compartment="Cell" constant="false" hasOnlySubstanceUnits="false" id="M_P5P" fbc:charge="0" />
      <species boundaryCondition="false" compartment="Cell" constant="false" hasOnlySubstanceUnits="false" id="M_PA" fbc:charge="0" />
      <species boundaryCondition="false" compartment="Cell" constant="false" hasOnlySubstanceUnits="false" id="M_PAPS" fbc:charge="0" />
      <species boundaryCondition="false" compartment="Cell" constant="false" hasOnlySubstanceUnits="false" id="M_PBG" fbc:charge="0" />
      <species boundaryCondition="false" compartment="Cell" constant="false" hasOnlySubstanceUnits="false" id="M_PC2" fbc:charge="0" />
      <species boundaryCondition="false" compartment="Cell" constant="false" hasOnlySubstanceUnits="false" id="M_PDLA" fbc:charge="0" />
      <species boundaryCondition="false" compartment="Cell" constant="false" hasOnlySubstanceUnits="false" id="M_PDLA5P" fbc:charge="0" />
      <species boundaryCondition="false" compartment="Cell" constant="false" hasOnlySubstanceUnits="false" id="M_PE" fbc:charge="0" />
      <species boundaryCondition="false" compartment="Cell" constant="false" hasOnlySubstanceUnits="false" id="M_PEP" fbc:charge="0" />
      <species boundaryCondition="false" compartment="Cell" constant="false" hasOnlySubstanceUnits="false" id="M_PEPTIDO" fbc:charge="0" />
      <species boundaryCondition="false" compartment="Cell" constant="false" hasOnlySubstanceUnits="false" id="M_PG" fbc:charge="0" />
      <species boundaryCondition="false" compartment="Cell" constant="false" hasOnlySubstanceUnits="false" id="M_PGP" fbc:charge="0" />
      <species boundaryCondition="false" compartment="Cell" constant="false" hasOnlySubstanceUnits="false" id="M_PHE" fbc:charge="0" />
      <species boundaryCondition="false" compartment="Cell" constant="false" hasOnlySubstanceUnits="false" id="M_PHEN" fbc:charge="0" />
      <species boundaryCondition="false" compartment="Cell" constant="false" hasOnlySubstanceUnits="false" id="M_PHP" fbc:charge="0" />
      <species boundaryCondition="false" compartment="Cell" constant="false" hasOnlySubstanceUnits="false" id="M_PHPYR" fbc:charge="0" />
      <species boundaryCondition="false" compartment="Cell" constant="false" hasOnlySubstanceUnits="false" id="M_PHSER" fbc:charge="0" />
      <species boundaryCondition="false" compartment="Cell" constant="false" hasOnlySubstanceUnits="false" id="M_PHT" fbc:charge="0" />
      <species boundaryCondition="false" compartment="Cell" constant="false" hasOnlySubstanceUnits="false" id="M_PI" fbc:charge="0" />
      <species boundaryCondition="false" compartment="Cell" constant="false" hasOnlySubstanceUnits="false" id="M_PIP26DX" fbc:charge="0" />
      <species boundaryCondition="false" compartment="Cell" constant="false" hasOnlySubstanceUnits="false" id="M_PL" fbc:charge="0" />
      <species boundaryCondition="false" compartment="Cell" constant="false" hasOnlySubstanceUnits="false" id="M_PL5P" fbc:charge="0" />
      <species boundaryCondition="false" compartment="Cell" constant="false" hasOnlySubstanceUnits="false" id="M_POLYP" fbc:charge="0" />
      <species boundaryCondition="false" compartment="Cell" constant="false" hasOnlySubstanceUnits="false" id="M_PPI" fbc:charge="0" />
      <species boundaryCondition="false" compartment="Cell" constant="false" hasOnlySubstanceUnits="false" id="M_PPIX" fbc:charge="0" />
      <species boundaryCondition="false" compartment="Cell" constant="false" hasOnlySubstanceUnits="false" id="M_PRAM" fbc:charge="0" />
      <species boundaryCondition="false" compartment="Cell" constant="false" hasOnlySubstanceUnits="false" id="M_PRBAMP" fbc:charge="0" />
      <species boundaryCondition="false" compartment="Cell" constant="false" hasOnlySubstanceUnits="false" id="M_PRBATP" fbc:charge="0" />
      <species boundaryCondition="false" compartment="Cell" constant="false" hasOnlySubstanceUnits="false" id="M_PRFICA" fbc:charge="0" />
      <species boundaryCondition="false" compartment="Cell" constant="false" hasOnlySubstanceUnits="false" id="M_PRFP" fbc:charge="0" />
      <species boundaryCondition="false" compartment="Cell" constant="false" hasOnlySubstanceUnits="false" id="M_PRLP" fbc:charge="0" />
      <species boundaryCondition="false" compartment="Cell" constant="false" hasOnlySubstanceUnits="false" id="M_PRO" fbc:charge="0" />
      <species boundaryCondition="false" compartment="Cell" constant="false" hasOnlySubstanceUnits="false" id="M_PROTEIN" fbc:charge="0" />
      <species boundaryCondition="false" compartment="Cell" constant="false" hasOnlySubstanceUnits="false" id="M_PRPP" fbc:charge="0" />
      <species boundaryCondition="false" compartment="Cell" constant="false" hasOnlySubstanceUnits="false" id="M_PRSCAIM" fbc:charge="0" />
      <species boundaryCondition="false" compartment="Cell" constant="false" hasOnlySubstanceUnits="false" id="M_PS" fbc:charge="0" />
      <species boundaryCondition="false" compartment="Cell" constant="false" hasOnlySubstanceUnits="false" id="M_PTH" fbc:charge="0" />
      <species boundaryCondition="false" compartment="Cell" constant="false" hasOnlySubstanceUnits="false" id="M_PTRC" fbc:charge="0" />
      <species boundaryCondition="false" compartment="Cell" constant="false" hasOnlySubstanceUnits="false" id="M_PTRSC" fbc:charge="0" />
      <species boundaryCondition="false" compartment="Cell" constant="false" hasOnlySubstanceUnits="false" id="M_PYR" fbc:charge="0" />
      <species boundaryCondition="false" compartment="Cell" constant="false" hasOnlySubstanceUnits="false" id="M_PYRDX" fbc:charge="0" />
      <species boundaryCondition="false" compartment="Cell" constant="false" hasOnlySubstanceUnits="false" id="M_Q" fbc:charge="0" />
      <species boundaryCondition="false" compartment="Cell" constant="false" hasOnlySubstanceUnits="false" id="M_QH2" fbc:charge="0" />
      <species boundaryCondition="false" compartment="Cell" constant="false" hasOnlySubstanceUnits="false" id="M_QNL" fbc:charge="0" />
      <species boundaryCondition="false" compartment="Cell" constant="false" hasOnlySubstanceUnits="false" id="M_R5P" fbc:charge="0" />
      <species boundaryCondition="false" compartment="Cell" constant="false" hasOnlySubstanceUnits="false" id="M_RCAIM" fbc:charge="0" />
      <species boundaryCondition="false" compartment="Cell" constant="false" hasOnlySubstanceUnits="false" id="M_RIB" fbc:charge="0" />
      <species boundaryCondition="false" compartment="Cell" constant="false" hasOnlySubstanceUnits="false" id="M_RIBOFLAVIN" fbc:charge="0" />
      <species boundaryCondition="false" compartment="Cell" constant="false" hasOnlySubstanceUnits="false" id="M_RL5P" fbc:charge="0" />
      <species boundaryCondition="false" compartment="Cell" constant="false" hasOnlySubstanceUnits="false" id="M_RNA" fbc:charge="0" />
      <species boundaryCondition="false" compartment="Cell" constant="false" hasOnlySubstanceUnits="false" id="M_S7P" fbc:charge="0" />
      <species boundaryCondition="false" compartment="Cell" constant="false" hasOnlySubstanceUnits="false" id="M_SAH" fbc:charge="0" />
      <species boundaryCondition="false" compartment="Cell" constant="false" hasOnlySubstanceUnits="false" id="M_SAICAR" fbc:charge="0" />
      <species boundaryCondition="false" compartment="Cell" constant="false" hasOnlySubstanceUnits="false" id="M_SAM" fbc:charge="0" />
      <species boundaryCondition="false" compartment="Cell" constant="false" hasOnlySubstanceUnits="false" id="M_SER" fbc:charge="0" />
      <species boundaryCondition="false" compartment="Cell" constant="false" hasOnlySubstanceUnits="false" id="M_SHCHC" fbc:charge="0" />
      <species boundaryCondition="false" compartment="Cell" constant="false" hasOnlySubstanceUnits="false" id="M_SHCL" fbc:charge="0" />
      <species boundaryCondition="false" compartment="Cell" constant="false" hasOnlySubstanceUnits="false" id="M_SHEME" fbc:charge="0" />
      <species boundaryCondition="false" compartment="Cell" constant="false" hasOnlySubstanceUnits="false" id="M_SLA" fbc:charge="0" />
      <species boundaryCondition="false" compartment="Cell" constant="false" hasOnlySubstanceUnits="false" id="M_SME" fbc:charge="0" />
      <species boundaryCondition="false" compartment="Cell" constant="false" hasOnlySubstanceUnits="false" id="M_SME3P" fbc:charge="0" />
      <species boundaryCondition="false" compartment="Cell" constant="false" hasOnlySubstanceUnits="false" id="M_SPMD" fbc:charge="0" />
      <species boundaryCondition="false" compartment="Cell" constant="false" hasOnlySubstanceUnits="false" id="M_SSALTPP" fbc:charge="0" />
      <species boundaryCondition="false" compartment="Cell" constant="false" hasOnlySubstanceUnits="false" id="M_SUCC" fbc:charge="0" />
      <species boundaryCondition="false" compartment="Cell" constant="false" hasOnlySubstanceUnits="false" id="M_SUCCOA" fbc:charge="0" />
      <species boundaryCondition="false" compartment="Cell" constant="false" hasOnlySubstanceUnits="false" id="M_T3P1" fbc:charge="0" />
      <species boundaryCondition="false" compartment="Cell" constant="false" hasOnlySubstanceUnits="false" id="M_T3P2" fbc:charge="0" />
      <species boundaryCondition="false" compartment="Cell" constant="false" hasOnlySubstanceUnits="false" id="M_TDP" fbc:charge="0" />
      <species boundaryCondition="false" compartment="Cell" constant="false" hasOnlySubstanceUnits="false" id="M_THF" fbc:charge="0" />
      <species boundaryCondition="false" compartment="Cell" constant="false" hasOnlySubstanceUnits="false" id="M_THR" fbc:charge="0" />
      <species boundaryCondition="false" compartment="Cell" constant="false" hasOnlySubstanceUnits="false" id="M_TMGCOA" fbc:charge="0" />
      <species boundaryCondition="false" compartment="Cell" constant="false" hasOnlySubstanceUnits="false" id="M_TMP" fbc:charge="0" />
      <species boundaryCondition="false" compartment="Cell" constant="false" hasOnlySubstanceUnits="false" id="M_TPP" fbc:charge="0" />
      <species boundaryCondition="false" compartment="Cell" constant="false" hasOnlySubstanceUnits="false" id="M_TRP" fbc:charge="0" />
      <species boundaryCondition="false" compartment="Cell" constant="false" hasOnlySubstanceUnits="false" id="M_TTP" fbc:charge="0" />
      <species boundaryCondition="false" compartment="Cell" constant="false" hasOnlySubstanceUnits="false" id="M_TYR" fbc:charge="0" />
      <species boundaryCondition="false" compartment="Cell" constant="false" hasOnlySubstanceUnits="false" id="M_UDP" fbc:charge="0" />
      <species boundaryCondition="false" compartment="Cell" constant="false" hasOnlySubstanceUnits="false" id="M_UDPAM" fbc:charge="0" />
      <species boundaryCondition="false" compartment="Cell" constant="false" hasOnlySubstanceUnits="false" id="M_UDPG" fbc:charge="0" />
      <species boundaryCondition="false" compartment="Cell" constant="false" hasOnlySubstanceUnits="false" id="M_UDPGA" fbc:charge="0" />
      <species boundaryCondition="false" compartment="Cell" constant="false" hasOnlySubstanceUnits="false" id="M_UDPGAL" fbc:charge="0" />
      <species boundaryCondition="false" compartment="Cell" constant="false" hasOnlySubstanceUnits="false" id="M_UDPGC" fbc:charge="0" />
      <species boundaryCondition="false" compartment="Cell" constant="false" hasOnlySubstanceUnits="false" id="M_UDPGLN" fbc:charge="0" />
      <species boundaryCondition="false" compartment="Cell" constant="false" hasOnlySubstanceUnits="false" id="M_UMP" fbc:charge="0" />
      <species boundaryCondition="false" compartment="Cell" constant="false" hasOnlySubstanceUnits="false" id="M_UPRG" fbc:charge="0" />
      <species boundaryCondition="false" compartment="Cell" constant="false" hasOnlySubstanceUnits="false" id="M_URA" fbc:charge="0" />
      <species boundaryCondition="false" compartment="Cell" constant="false" hasOnlySubstanceUnits="false" id="M_UTP" fbc:charge="0" />
      <species boundaryCondition="false" compartment="Cell" constant="false" hasOnlySubstanceUnits="false" id="M_VAL" fbc:charge="0" />
      <species boundaryCondition="false" compartment="Cell" constant="false" hasOnlySubstanceUnits="false" id="M_X5P" fbc:charge="0" />
      <species boundaryCondition="false" compartment="Cell" constant="false" hasOnlySubstanceUnits="false" id="M_XAN" fbc:charge="0" />
      <species boundaryCondition="false" compartment="Cell" constant="false" hasOnlySubstanceUnits="false" id="M_XANxt" fbc:charge="0" />
      <species boundaryCondition="false" compartment="Cell" constant="false" hasOnlySubstanceUnits="false" id="M_XMP" fbc:charge="0" />
      <species boundaryCondition="false" compartment="Cell" constant="false" hasOnlySubstanceUnits="false" id="M_XUL" fbc:charge="0" />
      <species boundaryCondition="false" compartment="Cell" constant="false" hasOnlySubstanceUnits="false" id="M_XYL" fbc:charge="0" />
    </listOfSpecies>
    <listOfReactions>
      <reaction fast="false" id="R_R001" reversible="false" fbc:lowerFluxBound="cobra_0_bound" fbc:upperFluxBound="cobra_default_ub">
        <listOfReactants>
          <speciesReference constant="true" species="M_PEP" stoichiometry="1" />
          <speciesReference constant="true" species="M_GLC" stoichiometry="1" />
        </listOfReactants>
        <listOfProducts>
          <speciesReference constant="true" species="M_PYR" stoichiometry="1" />
          <speciesReference constant="true" species="M_G6P" stoichiometry="1" />
        </listOfProducts>
      </reaction>
      <reaction fast="false" id="R_R002" reversible="true" fbc:lowerFluxBound="cobra_default_lb" fbc:upperFluxBound="cobra_default_ub">
        <listOfReactants>
          <speciesReference constant="true" species="M_G6P" stoichiometry="1" />
        </listOfReactants>
        <listOfProducts>
          <speciesReference constant="true" species="M_F6P" stoichiometry="1" />
        </listOfProducts>
      </reaction>
      <reaction fast="false" id="R_R003" reversible="true" fbc:lowerFluxBound="cobra_default_lb" fbc:upperFluxBound="cobra_default_ub">
        <listOfReactants>
          <speciesReference constant="true" species="M_ATP" stoichiometry="1" />
          <speciesReference constant="true" species="M_F6P" stoichiometry="1" />
        </listOfReactants>
        <listOfProducts>
          <speciesReference constant="true" species="M_ADP" stoichiometry="1" />
          <speciesReference constant="true" species="M_F16P" stoichiometry="1" />
        </listOfProducts>
      </reaction>
      <reaction fast="false" id="R_R004" reversible="false" fbc:lowerFluxBound="cobra_0_bound" fbc:upperFluxBound="cobra_default_ub">
        <listOfReactants>
          <speciesReference constant="true" species="M_F16P" stoichiometry="1" />
        </listOfReactants>
        <listOfProducts>
          <speciesReference constant="true" species="M_F6P" stoichiometry="1" />
          <speciesReference constant="true" species="M_PI" stoichiometry="1" />
        </listOfProducts>
      </reaction>
      <reaction fast="false" id="R_R005" reversible="true" fbc:lowerFluxBound="cobra_default_lb" fbc:upperFluxBound="cobra_default_ub">
        <listOfReactants>
          <speciesReference constant="true" species="M_F16P" stoichiometry="1" />
        </listOfReactants>
        <listOfProducts>
          <speciesReference constant="true" species="M_T3P1" stoichiometry="1" />
          <speciesReference constant="true" species="M_T3P2" stoichiometry="1" />
        </listOfProducts>
      </reaction>
      <reaction fast="false" id="R_R006" reversible="true" fbc:lowerFluxBound="cobra_default_lb" fbc:upperFluxBound="cobra_default_ub">
        <listOfReactants>
          <speciesReference constant="true" species="M_T3P1" stoichiometry="1" />
        </listOfReactants>
        <listOfProducts>
          <speciesReference constant="true" species="M_T3P2" stoichiometry="1" />
        </listOfProducts>
      </reaction>
      <reaction fast="false" id="R_R007" reversible="true" fbc:lowerFluxBound="cobra_default_lb" fbc:upperFluxBound="cobra_default_ub">
        <listOfReactants>
          <speciesReference constant="true" species="M_NAD" stoichiometry="1" />
          <speciesReference constant="true" species="M_T3P1" stoichiometry="1" />
          <speciesReference constant="true" species="M_PI" stoichiometry="1" />
        </listOfReactants>
        <listOfProducts>
          <speciesReference constant="true" species="M_NADH" stoichiometry="1" />
          <speciesReference constant="true" species="M_a13P2DG" stoichiometry="1" />
        </listOfProducts>
      </reaction>
      <reaction fast="false" id="R_R008" reversible="true" fbc:lowerFluxBound="cobra_default_lb" fbc:upperFluxBound="cobra_default_ub">
        <listOfReactants>
          <speciesReference constant="true" species="M_ADP" stoichiometry="1" />
          <speciesReference constant="true" species="M_a13P2DG" stoichiometry="1" />
        </listOfReactants>
        <listOfProducts>
          <speciesReference constant="true" species="M_ATP" stoichiometry="1" />
          <speciesReference constant="true" species="M_a3PDGL" stoichiometry="1" />
        </listOfProducts>
      </reaction>
      <reaction fast="false" id="R_R009" reversible="true" fbc:lowerFluxBound="cobra_default_lb" fbc:upperFluxBound="cobra_default_ub">
        <listOfReactants>
          <speciesReference constant="true" species="M_a3PDGL" stoichiometry="1" />
        </listOfReactants>
        <listOfProducts>
          <speciesReference constant="true" species="M_a2PDGL" stoichiometry="1" />
        </listOfProducts>
      </reaction>
      <reaction fast="false" id="R_R010" reversible="true" fbc:lowerFluxBound="cobra_default_lb" fbc:upperFluxBound="cobra_default_ub">
        <listOfReactants>
          <speciesReference constant="true" species="M_a2PDGL" stoichiometry="1" />
        </listOfReactants>
        <listOfProducts>
          <speciesReference constant="true" species="M_PEP" stoichiometry="1" />
        </listOfProducts>
      </reaction>
      <reaction fast="false" id="R_R011" reversible="false" fbc:lowerFluxBound="cobra_0_bound" fbc:upperFluxBound="cobra_default_ub">
        <listOfReactants>
          <speciesReference constant="true" species="M_ADP" stoichiometry="1" />
          <speciesReference constant="true" species="M_PEP" stoichiometry="1" />
        </listOfReactants>
        <listOfProducts>
          <speciesReference constant="true" species="M_ATP" stoichiometry="1" />
          <speciesReference constant="true" species="M_PYR" stoichiometry="1" />
        </listOfProducts>
      </reaction>
      <reaction fast="false" id="R_R012" reversible="true" fbc:lowerFluxBound="cobra_default_lb" fbc:upperFluxBound="cobra_default_ub">
        <listOfReactants>
          <speciesReference constant="true" species="M_ATP" stoichiometry="1" />
          <speciesReference constant="true" species="M_OA" stoichiometry="1" />
        </listOfReactants>
        <listOfProducts>
          <speciesReference constant="true" species="M_ADP" stoichiometry="1" />
          <speciesReference constant="true" species="M_PEP" stoichiometry="1" />
          <speciesReference constant="true" species="M_CO2" stoichiometry="1" />
        </listOfProducts>
      </reaction>
      <reaction fast="false" id="R_R013" reversible="false" fbc:lowerFluxBound="cobra_0_bound" fbc:upperFluxBound="cobra_default_ub">
        <listOfReactants>
          <speciesReference constant="true" species="M_PEP" stoichiometry="1" />
          <speciesReference constant="true" species="M_CO2" stoichiometry="1" />
        </listOfReactants>
        <listOfProducts>
          <speciesReference constant="true" species="M_OA" stoichiometry="1" />
          <speciesReference constant="true" species="M_PI" stoichiometry="1" />
        </listOfProducts>
      </reaction>
      <reaction fast="false" id="R_R014" reversible="false" fbc:lowerFluxBound="cobra_0_bound" fbc:upperFluxBound="cobra_default_ub">
        <listOfReactants>
          <speciesReference constant="true" species="M_NAD" stoichiometry="1" />
          <speciesReference constant="true" species="M_PYR" stoichiometry="1" />
          <speciesReference constant="true" species="M_COA" stoichiometry="1" />
        </listOfReactants>
        <listOfProducts>
          <speciesReference constant="true" species="M_NADH" stoichiometry="1" />
          <speciesReference constant="true" species="M_ACCOA" stoichiometry="1" />
          <speciesReference constant="true" species="M_CO2" stoichiometry="1" />
        </listOfProducts>
      </reaction>
      <reaction fast="false" id="R_R015" reversible="false" fbc:lowerFluxBound="cobra_0_bound" fbc:upperFluxBound="cobra_default_ub">
        <listOfReactants>
          <speciesReference constant="true" species="M_ATP" stoichiometry="1" />
          <speciesReference constant="true" species="M_PYR" stoichiometry="1" />
        </listOfReactants>
        <listOfProducts>
          <speciesReference constant="true" species="M_PEP" stoichiometry="1" />
          <speciesReference constant="true" species="M_PI" stoichiometry="1" />
          <speciesReference constant="true" species="M_AMP" stoichiometry="1" />
        </listOfProducts>
      </reaction>
      <reaction fast="false" id="R_R016" reversible="true" fbc:lowerFluxBound="cobra_default_lb" fbc:upperFluxBound="cobra_default_ub">
        <listOfReactants>
          <speciesReference constant="true" species="M_NADP" stoichiometry="1" />
          <speciesReference constant="true" species="M_G6P" stoichiometry="1" />
        </listOfReactants>
        <listOfProducts>
          <speciesReference constant="true" species="M_NADPH" stoichiometry="1" />
          <speciesReference constant="true" species="M_D6PGL" stoichiometry="1" />
        </listOfProducts>
      </reaction>
      <reaction fast="false" id="R_R017" reversible="false" fbc:lowerFluxBound="cobra_0_bound" fbc:upperFluxBound="cobra_default_ub">
        <listOfReactants>
          <speciesReference constant="true" species="M_D6PGL" stoichiometry="1" />
        </listOfReactants>
        <listOfProducts>
          <speciesReference constant="true" species="M_D6PGC" stoichiometry="1" />
        </listOfProducts>
      </reaction>
      <reaction fast="false" id="R_R018" reversible="false" fbc:lowerFluxBound="cobra_0_bound" fbc:upperFluxBound="cobra_default_ub">
        <listOfReactants>
          <speciesReference constant="true" species="M_NADP" stoichiometry="1" />
          <speciesReference constant="true" species="M_D6PGC" stoichiometry="1" />
        </listOfReactants>
        <listOfProducts>
          <speciesReference constant="true" species="M_NADPH" stoichiometry="1" />
          <speciesReference constant="true" species="M_CO2" stoichiometry="1" />
          <speciesReference constant="true" species="M_RL5P" stoichiometry="1" />
        </listOfProducts>
      </reaction>
      <reaction fast="false" id="R_R019" reversible="false" fbc:lowerFluxBound="cobra_0_bound" fbc:upperFluxBound="cobra_default_ub">
        <listOfReactants>
          <speciesReference constant="true" species="M_RL5P" stoichiometry="1" />
        </listOfReactants>
        <listOfProducts>
          <speciesReference constant="true" species="M_R5P" stoichiometry="1" />
        </listOfProducts>
      </reaction>
      <reaction fast="false" id="R_R020" reversible="false" fbc:lowerFluxBound="cobra_0_bound" fbc:upperFluxBound="cobra_default_ub">
        <listOfReactants>
          <speciesReference constant="true" species="M_RL5P" stoichiometry="1" />
        </listOfReactants>
        <listOfProducts>
          <speciesReference constant="true" species="M_X5P" stoichiometry="1" />
        </listOfProducts>
      </reaction>
      <reaction fast="false" id="R_R021" reversible="false" fbc:lowerFluxBound="cobra_0_bound" fbc:upperFluxBound="cobra_default_ub">
        <listOfReactants>
          <speciesReference constant="true" species="M_X5P" stoichiometry="1" />
          <speciesReference constant="true" species="M_R5P" stoichiometry="1" />
        </listOfReactants>
        <listOfProducts>
          <speciesReference constant="true" species="M_T3P1" stoichiometry="1" />
          <speciesReference constant="true" species="M_S7P" stoichiometry="1" />
        </listOfProducts>
      </reaction>
      <reaction fast="false" id="R_R022" reversible="false" fbc:lowerFluxBound="cobra_0_bound" fbc:upperFluxBound="cobra_default_ub">
        <listOfReactants>
          <speciesReference constant="true" species="M_T3P1" stoichiometry="1" />
          <speciesReference constant="true" species="M_S7P" stoichiometry="1" />
        </listOfReactants>
        <listOfProducts>
          <speciesReference constant="true" species="M_F6P" stoichiometry="1" />
          <speciesReference constant="true" species="M_E4P" stoichiometry="1" />
        </listOfProducts>
      </reaction>
      <reaction fast="false" id="R_R023" reversible="false" fbc:lowerFluxBound="cobra_0_bound" fbc:upperFluxBound="cobra_default_ub">
        <listOfReactants>
          <speciesReference constant="true" species="M_X5P" stoichiometry="1" />
          <speciesReference constant="true" species="M_E4P" stoichiometry="1" />
        </listOfReactants>
        <listOfProducts>
          <speciesReference constant="true" species="M_T3P1" stoichiometry="1" />
          <speciesReference constant="true" species="M_F6P" stoichiometry="1" />
        </listOfProducts>
      </reaction>
      <reaction fast="false" id="R_R024" reversible="false" fbc:lowerFluxBound="cobra_0_bound" fbc:upperFluxBound="cobra_default_ub">
        <listOfReactants>
          <speciesReference constant="true" species="M_D6PGC" stoichiometry="1" />
        </listOfReactants>
        <listOfProducts>
          <speciesReference constant="true" species="M_a2K3D6PG" stoichiometry="1" />
        </listOfProducts>
      </reaction>
      <reaction fast="false" id="R_R025" reversible="false" fbc:lowerFluxBound="cobra_0_bound" fbc:upperFluxBound="cobra_default_ub">
        <listOfReactants>
          <speciesReference constant="true" species="M_a2K3D6PG" stoichiometry="1" />
        </listOfReactants>
        <listOfProducts>
          <speciesReference constant="true" species="M_T3P1" stoichiometry="1" />
          <speciesReference constant="true" species="M_PYR" stoichiometry="1" />
        </listOfProducts>
      </reaction>
      <reaction fast="false" id="R_R026" reversible="true" fbc:lowerFluxBound="cobra_default_lb" fbc:upperFluxBound="cobra_default_ub">
        <listOfReactants>
          <speciesReference constant="true" species="M_G6P" stoichiometry="1" />
        </listOfReactants>
        <listOfProducts>
          <speciesReference constant="true" species="M_G1P" stoichiometry="1" />
        </listOfProducts>
      </reaction>
      <reaction fast="false" id="R_R027" reversible="false" fbc:lowerFluxBound="cobra_0_bound" fbc:upperFluxBound="cobra_default_ub">
        <listOfReactants>
          <speciesReference constant="true" species="M_ATP" stoichiometry="1" />
          <speciesReference constant="true" species="M_G1P" stoichiometry="1" />
        </listOfReactants>
        <listOfProducts>
          <speciesReference constant="true" species="M_ADP" stoichiometry="1" />
          <speciesReference constant="true" species="M_PPI" stoichiometry="1" />
          <speciesReference constant="true" species="M_GLYCOGEN" stoichiometry="1" />
        </listOfProducts>
      </reaction>
      <reaction fast="false" id="R_R028" reversible="true" fbc:lowerFluxBound="cobra_default_lb" fbc:upperFluxBound="cobra_default_ub">
        <listOfReactants>
          <speciesReference constant="true" species="M_NADH" stoichiometry="1" />
          <speciesReference constant="true" species="M_PYR" stoichiometry="1" />
        </listOfReactants>
        <listOfProducts>
          <speciesReference constant="true" species="M_NAD" stoichiometry="1" />
          <speciesReference constant="true" species="M_LAC" stoichiometry="1" />
        </listOfProducts>
      </reaction>
      <reaction fast="false" id="R_R029" reversible="true" fbc:lowerFluxBound="cobra_default_lb" fbc:upperFluxBound="cobra_default_ub">
        <listOfReactants>
          <speciesReference constant="true" species="M_ACAL" stoichiometry="1" />
          <speciesReference constant="true" species="M_NADH" stoichiometry="1" />
        </listOfReactants>
        <listOfProducts>
          <speciesReference constant="true" species="M_ETHANOL" stoichiometry="1" />
          <speciesReference constant="true" species="M_NAD" stoichiometry="1" />
        </listOfProducts>
      </reaction>
      <reaction fast="false" id="R_R030" reversible="true" fbc:lowerFluxBound="cobra_default_lb" fbc:upperFluxBound="cobra_default_ub">
        <listOfReactants>
          <speciesReference constant="true" species="M_NADH" stoichiometry="1" />
          <speciesReference constant="true" species="M_ACCOA" stoichiometry="1" />
        </listOfReactants>
        <listOfProducts>
          <speciesReference constant="true" species="M_NAD" stoichiometry="1" />
          <speciesReference constant="true" species="M_ACAL" stoichiometry="1" />
        </listOfProducts>
      </reaction>
      <reaction fast="false" id="R_R031" reversible="false" fbc:lowerFluxBound="cobra_0_bound" fbc:upperFluxBound="cobra_default_ub">
        <listOfReactants>
          <speciesReference constant="true" species="M_PYR" stoichiometry="1" />
          <speciesReference constant="true" species="M_COA" stoichiometry="1" />
        </listOfReactants>
        <listOfProducts>
          <speciesReference constant="true" species="M_ACCOA" stoichiometry="1" />
          <speciesReference constant="true" species="M_FORMATE" stoichiometry="1" />
        </listOfProducts>
      </reaction>
      <reaction fast="false" id="R_R032" reversible="true" fbc:lowerFluxBound="cobra_default_lb" fbc:upperFluxBound="cobra_default_ub">
        <listOfReactants>
          <speciesReference constant="true" species="M_ACCOA" stoichiometry="1" />
          <speciesReference constant="true" species="M_PI" stoichiometry="1" />
        </listOfReactants>
        <listOfProducts>
          <speciesReference constant="true" species="M_ACTP" stoichiometry="1" />
          <speciesReference constant="true" species="M_COA" stoichiometry="1" />
        </listOfProducts>
      </reaction>
      <reaction fast="false" id="R_R033" reversible="true" fbc:lowerFluxBound="cobra_default_lb" fbc:upperFluxBound="cobra_default_ub">
        <listOfReactants>
          <speciesReference constant="true" species="M_ADP" stoichiometry="1" />
          <speciesReference constant="true" species="M_ACTP" stoichiometry="1" />
        </listOfReactants>
        <listOfProducts>
          <speciesReference constant="true" species="M_ATP" stoichiometry="1" />
          <speciesReference constant="true" species="M_AC" stoichiometry="1" />
        </listOfProducts>
      </reaction>
      <reaction fast="false" id="R_R034" reversible="false" fbc:lowerFluxBound="cobra_0_bound" fbc:upperFluxBound="cobra_default_ub">
        <listOfReactants>
          <speciesReference constant="true" species="M_FORMATE" stoichiometry="1" />
        </listOfReactants>
        <listOfProducts>
          <speciesReference constant="true" species="M_CO2" stoichiometry="1" />
        </listOfProducts>
      </reaction>
      <reaction fast="false" id="R_R035" reversible="true" fbc:lowerFluxBound="cobra_default_lb" fbc:upperFluxBound="cobra_default_ub">
        <listOfReactants>
          <speciesReference constant="true" species="M_OA" stoichiometry="1" />
          <speciesReference constant="true" species="M_ACCOA" stoichiometry="1" />
        </listOfReactants>
        <listOfProducts>
          <speciesReference constant="true" species="M_CIT" stoichiometry="1" />
          <speciesReference constant="true" species="M_COA" stoichiometry="1" />
        </listOfProducts>
      </reaction>
      <reaction fast="false" id="R_R036" reversible="true" fbc:lowerFluxBound="cobra_default_lb" fbc:upperFluxBound="cobra_default_ub">
        <listOfReactants>
          <speciesReference constant="true" species="M_CIT" stoichiometry="1" />
        </listOfReactants>
        <listOfProducts>
          <speciesReference constant="true" species="M_ICIT" stoichiometry="1" />
        </listOfProducts>
      </reaction>
      <reaction fast="false" id="R_R037" reversible="true" fbc:lowerFluxBound="cobra_default_lb" fbc:upperFluxBound="cobra_default_ub">
        <listOfReactants>
          <speciesReference constant="true" species="M_NADP" stoichiometry="1" />
          <speciesReference constant="true" species="M_ICIT" stoichiometry="1" />
        </listOfReactants>
        <listOfProducts>
          <speciesReference constant="true" species="M_NADPH" stoichiometry="1" />
          <speciesReference constant="true" species="M_AKG" stoichiometry="1" />
          <speciesReference constant="true" species="M_CO2" stoichiometry="1" />
        </listOfProducts>
      </reaction>
      <reaction fast="false" id="R_R038" reversible="true" fbc:lowerFluxBound="cobra_default_lb" fbc:upperFluxBound="cobra_default_ub">
        <listOfReactants>
          <speciesReference constant="true" species="M_NAD" stoichiometry="1" />
          <speciesReference constant="true" species="M_AKG" stoichiometry="1" />
          <speciesReference constant="true" species="M_COA" stoichiometry="1" />
        </listOfReactants>
        <listOfProducts>
          <speciesReference constant="true" species="M_NADH" stoichiometry="1" />
          <speciesReference constant="true" species="M_CO2" stoichiometry="1" />
          <speciesReference constant="true" species="M_SUCCOA" stoichiometry="1" />
        </listOfProducts>
      </reaction>
      <reaction fast="false" id="R_R039" reversible="false" fbc:lowerFluxBound="cobra_0_bound" fbc:upperFluxBound="cobra_default_ub">
        <listOfReactants>
          <speciesReference constant="true" species="M_ADP" stoichiometry="1" />
          <speciesReference constant="true" species="M_PI" stoichiometry="1" />
          <speciesReference constant="true" species="M_SUCCOA" stoichiometry="1" />
        </listOfReactants>
        <listOfProducts>
          <speciesReference constant="true" species="M_ATP" stoichiometry="1" />
          <speciesReference constant="true" species="M_SUCC" stoichiometry="1" />
          <speciesReference constant="true" species="M_GTP" stoichiometry="1" />
        </listOfProducts>
      </reaction>
      <reaction fast="false" id="R_R040" reversible="false" fbc:lowerFluxBound="cobra_0_bound" fbc:upperFluxBound="cobra_default_ub">
        <listOfReactants>
          <speciesReference constant="true" species="M_SUCC" stoichiometry="1" />
          <speciesReference constant="true" species="M_FAD" stoichiometry="1" />
        </listOfReactants>
        <listOfProducts>
          <speciesReference constant="true" species="M_FADH2" stoichiometry="1" />
          <speciesReference constant="true" species="M_FUM" stoichiometry="1" />
        </listOfProducts>
      </reaction>
      <reaction fast="false" id="R_R041" reversible="false" fbc:lowerFluxBound="cobra_0_bound" fbc:upperFluxBound="cobra_default_ub">
        <listOfReactants>
          <speciesReference constant="true" species="M_FADH2" stoichiometry="1" />
          <speciesReference constant="true" species="M_FUM" stoichiometry="1" />
        </listOfReactants>
        <listOfProducts>
          <speciesReference constant="true" species="M_SUCC" stoichiometry="1" />
          <speciesReference constant="true" species="M_FAD" stoichiometry="1" />
        </listOfProducts>
      </reaction>
      <reaction fast="false" id="R_R042" reversible="true" fbc:lowerFluxBound="cobra_default_lb" fbc:upperFluxBound="cobra_default_ub">
        <listOfReactants>
          <speciesReference constant="true" species="M_FUM" stoichiometry="1" />
        </listOfReactants>
        <listOfProducts>
          <speciesReference constant="true" species="M_MAL" stoichiometry="1" />
        </listOfProducts>
      </reaction>
      <reaction fast="false" id="R_R043" reversible="true" fbc:lowerFluxBound="cobra_default_lb" fbc:upperFluxBound="cobra_default_ub">
        <listOfReactants>
          <speciesReference constant="true" species="M_NAD" stoichiometry="1" />
          <speciesReference constant="true" species="M_MAL" stoichiometry="1" />
        </listOfReactants>
        <listOfProducts>
          <speciesReference constant="true" species="M_OA" stoichiometry="1" />
          <speciesReference constant="true" species="M_NADH" stoichiometry="1" />
        </listOfProducts>
      </reaction>
      <reaction fast="false" id="R_R044" reversible="false" fbc:lowerFluxBound="cobra_0_bound" fbc:upperFluxBound="cobra_default_ub">
        <listOfReactants>
          <speciesReference constant="true" species="M_NADP" stoichiometry="1" />
          <speciesReference constant="true" species="M_MAL" stoichiometry="1" />
        </listOfReactants>
        <listOfProducts>
          <speciesReference constant="true" species="M_NADPH" stoichiometry="1" />
          <speciesReference constant="true" species="M_PYR" stoichiometry="1" />
          <speciesReference constant="true" species="M_CO2" stoichiometry="1" />
        </listOfProducts>
      </reaction>
      <reaction fast="false" id="R_R045" reversible="false" fbc:lowerFluxBound="cobra_0_bound" fbc:upperFluxBound="cobra_default_ub">
        <listOfReactants>
          <speciesReference constant="true" species="M_NADH" stoichiometry="1" />
          <speciesReference constant="true" species="M_Q" stoichiometry="1" />
        </listOfReactants>
        <listOfProducts>
          <speciesReference constant="true" species="M_NAD" stoichiometry="1" />
          <speciesReference constant="true" species="M_QH2" stoichiometry="1" />
        </listOfProducts>
      </reaction>
      <reaction fast="false" id="R_R046" reversible="false" fbc:lowerFluxBound="cobra_0_bound" fbc:upperFluxBound="cobra_default_ub">
        <listOfReactants>
          <speciesReference constant="true" species="M_NADH" stoichiometry="1" />
          <speciesReference constant="true" species="M_Q" stoichiometry="1" />
        </listOfReactants>
        <listOfProducts>
          <speciesReference constant="true" species="M_NAD" stoichiometry="1" />
          <speciesReference constant="true" species="M_QH2" stoichiometry="1" />
        </listOfProducts>
      </reaction>
      <reaction fast="false" id="R_R047" reversible="false" fbc:lowerFluxBound="cobra_0_bound" fbc:upperFluxBound="cobra_default_ub">
        <listOfReactants>
          <speciesReference constant="true" species="M_Q" stoichiometry="1" />
          <speciesReference constant="true" species="M_FORMATE" stoichiometry="1" />
        </listOfReactants>
        <listOfProducts>
          <speciesReference constant="true" species="M_CO2" stoichiometry="1" />
          <speciesReference constant="true" species="M_QH2" stoichiometry="1" />
        </listOfProducts>
      </reaction>
      <reaction fast="false" id="R_R048" reversible="false" fbc:lowerFluxBound="cobra_0_bound" fbc:upperFluxBound="cobra_default_ub">
        <listOfReactants>
          <speciesReference constant="true" species="M_O2" stoichiometry="0.5" />
          <speciesReference constant="true" species="M_QH2" stoichiometry="1" />
        </listOfReactants>
        <listOfProducts>
          <speciesReference constant="true" species="M_Q" stoichiometry="1" />
        </listOfProducts>
      </reaction>
      <reaction fast="false" id="R_R049" reversible="false" fbc:lowerFluxBound="cobra_0_bound" fbc:upperFluxBound="cobra_default_ub">
        <listOfReactants>
          <speciesReference constant="true" species="M_O2" stoichiometry="0.5" />
          <speciesReference constant="true" species="M_QH2" stoichiometry="1" />
        </listOfReactants>
        <listOfProducts>
          <speciesReference constant="true" species="M_Q" stoichiometry="1" />
        </listOfProducts>
      </reaction>
      <reaction fast="false" id="R_R050" reversible="true" fbc:lowerFluxBound="cobra_default_lb" fbc:upperFluxBound="cobra_default_ub">
        <listOfReactants>
          <speciesReference constant="true" species="M_FADH2" stoichiometry="1" />
          <speciesReference constant="true" species="M_Q" stoichiometry="1" />
        </listOfReactants>
        <listOfProducts>
          <speciesReference constant="true" species="M_FAD" stoichiometry="1" />
          <speciesReference constant="true" species="M_QH2" stoichiometry="1" />
        </listOfProducts>
      </reaction>
      <reaction fast="false" id="R_R051" reversible="true" fbc:lowerFluxBound="cobra_default_lb" fbc:upperFluxBound="cobra_default_ub">
        <listOfReactants>
          <speciesReference constant="true" species="M_ATP" stoichiometry="1" />
        </listOfReactants>
        <listOfProducts>
          <speciesReference constant="true" species="M_ADP" stoichiometry="1" />
          <speciesReference constant="true" species="M_PI" stoichiometry="1" />
        </listOfProducts>
      </reaction>
      <reaction fast="false" id="R_R052" reversible="true" fbc:lowerFluxBound="cobra_default_lb" fbc:upperFluxBound="cobra_default_ub">
        <listOfReactants>
          <speciesReference constant="true" species="M_OA" stoichiometry="1" />
          <speciesReference constant="true" species="M_GLU" stoichiometry="1" />
        </listOfReactants>
        <listOfProducts>
          <speciesReference constant="true" species="M_AKG" stoichiometry="1" />
          <speciesReference constant="true" species="M_ASP" stoichiometry="1" />
        </listOfProducts>
      </reaction>
      <reaction fast="false" id="R_R053" reversible="false" fbc:lowerFluxBound="cobra_0_bound" fbc:upperFluxBound="cobra_default_ub">
        <listOfReactants>
          <speciesReference constant="true" species="M_ATP" stoichiometry="1" />
          <speciesReference constant="true" species="M_GLN" stoichiometry="1" />
          <speciesReference constant="true" species="M_ASP" stoichiometry="1" />
        </listOfReactants>
        <listOfProducts>
          <speciesReference constant="true" species="M_PPI" stoichiometry="1" />
          <speciesReference constant="true" species="M_ASN" stoichiometry="1" />
          <speciesReference constant="true" species="M_GLU" stoichiometry="1" />
          <speciesReference constant="true" species="M_AMP" stoichiometry="1" />
        </listOfProducts>
      </reaction>
      <reaction fast="false" id="R_R054" reversible="false" fbc:lowerFluxBound="cobra_0_bound" fbc:upperFluxBound="cobra_default_ub">
        <listOfReactants>
          <speciesReference constant="true" species="M_NH3" stoichiometry="1" />
          <speciesReference constant="true" species="M_ATP" stoichiometry="1" />
          <speciesReference constant="true" species="M_ASP" stoichiometry="1" />
        </listOfReactants>
        <listOfProducts>
          <speciesReference constant="true" species="M_ASN" stoichiometry="1" />
          <speciesReference constant="true" species="M_PPI" stoichiometry="1" />
          <speciesReference constant="true" species="M_AMP" stoichiometry="1" />
        </listOfProducts>
      </reaction>
      <reaction fast="false" id="R_R055" reversible="false" fbc:lowerFluxBound="cobra_0_bound" fbc:upperFluxBound="cobra_default_ub">
        <listOfReactants>
          <speciesReference constant="true" species="M_NH3" stoichiometry="1" />
          <speciesReference constant="true" species="M_AKG" stoichiometry="1" />
          <speciesReference constant="true" species="M_NADPH" stoichiometry="1" />
        </listOfReactants>
        <listOfProducts>
          <speciesReference constant="true" species="M_NADP" stoichiometry="1" />
          <speciesReference constant="true" species="M_GLU" stoichiometry="1" />
        </listOfProducts>
      </reaction>
      <reaction fast="false" id="R_R056" reversible="false" fbc:lowerFluxBound="cobra_0_bound" fbc:upperFluxBound="cobra_default_ub">
        <listOfReactants>
          <speciesReference constant="true" species="M_NH3" stoichiometry="1" />
          <speciesReference constant="true" species="M_ATP" stoichiometry="1" />
          <speciesReference constant="true" species="M_GLU" stoichiometry="1" />
        </listOfReactants>
        <listOfProducts>
          <speciesReference constant="true" species="M_ADP" stoichiometry="1" />
          <speciesReference constant="true" species="M_GLN" stoichiometry="1" />
          <speciesReference constant="true" species="M_PI" stoichiometry="1" />
        </listOfProducts>
      </reaction>
      <reaction fast="false" id="R_R057" reversible="false" fbc:lowerFluxBound="cobra_0_bound" fbc:upperFluxBound="cobra_default_ub">
        <listOfReactants>
          <speciesReference constant="true" species="M_GLN" stoichiometry="1" />
          <speciesReference constant="true" species="M_AKG" stoichiometry="1" />
          <speciesReference constant="true" species="M_NADPH" stoichiometry="1" />
        </listOfReactants>
        <listOfProducts>
          <speciesReference constant="true" species="M_NADP" stoichiometry="1" />
          <speciesReference constant="true" species="M_GLU" stoichiometry="2" />
        </listOfProducts>
      </reaction>
      <reaction fast="false" id="R_R058" reversible="true" fbc:lowerFluxBound="cobra_default_lb" fbc:upperFluxBound="cobra_default_ub">
        <listOfReactants>
          <speciesReference constant="true" species="M_GLU" stoichiometry="1" />
          <speciesReference constant="true" species="M_PYR" stoichiometry="1" />
        </listOfReactants>
        <listOfProducts>
          <speciesReference constant="true" species="M_ALA" stoichiometry="1" />
          <speciesReference constant="true" species="M_AKG" stoichiometry="1" />
        </listOfProducts>
      </reaction>
      <reaction fast="false" id="R_R059" reversible="false" fbc:lowerFluxBound="cobra_0_bound" fbc:upperFluxBound="cobra_default_ub">
        <listOfReactants>
          <speciesReference constant="true" species="M_GLU" stoichiometry="1" />
          <speciesReference constant="true" species="M_ACCOA" stoichiometry="1" />
        </listOfReactants>
        <listOfProducts>
          <speciesReference constant="true" species="M_NAGLU" stoichiometry="1" />
          <speciesReference constant="true" species="M_COA" stoichiometry="1" />
        </listOfProducts>
      </reaction>
      <reaction fast="false" id="R_R060" reversible="false" fbc:lowerFluxBound="cobra_0_bound" fbc:upperFluxBound="cobra_default_ub">
        <listOfReactants>
          <speciesReference constant="true" species="M_ATP" stoichiometry="1" />
          <speciesReference constant="true" species="M_NAGLU" stoichiometry="1" />
        </listOfReactants>
        <listOfProducts>
          <speciesReference constant="true" species="M_ADP" stoichiometry="1" />
          <speciesReference constant="true" species="M_NAGLUYP" stoichiometry="1" />
        </listOfProducts>
      </reaction>
      <reaction fast="false" id="R_R061" reversible="true" fbc:lowerFluxBound="cobra_default_lb" fbc:upperFluxBound="cobra_default_ub">
        <listOfReactants>
          <speciesReference constant="true" species="M_NADPH" stoichiometry="1" />
          <speciesReference constant="true" species="M_NAGLUYP" stoichiometry="1" />
        </listOfReactants>
        <listOfProducts>
          <speciesReference constant="true" species="M_NADP" stoichiometry="1" />
          <speciesReference constant="true" species="M_PI" stoichiometry="1" />
          <speciesReference constant="true" species="M_NAGLUSAL" stoichiometry="1" />
        </listOfProducts>
      </reaction>
      <reaction fast="false" id="R_R062" reversible="true" fbc:lowerFluxBound="cobra_default_lb" fbc:upperFluxBound="cobra_default_ub">
        <listOfReactants>
          <speciesReference constant="true" species="M_GLU" stoichiometry="1" />
          <speciesReference constant="true" species="M_NAGLUSAL" stoichiometry="1" />
        </listOfReactants>
        <listOfProducts>
          <speciesReference constant="true" species="M_AKG" stoichiometry="1" />
          <speciesReference constant="true" species="M_NAARON" stoichiometry="1" />
        </listOfProducts>
      </reaction>
      <reaction fast="false" id="R_R063" reversible="false" fbc:lowerFluxBound="cobra_0_bound" fbc:upperFluxBound="cobra_default_ub">
        <listOfReactants>
          <speciesReference constant="true" species="M_NAARON" stoichiometry="1" />
        </listOfReactants>
        <listOfProducts>
          <speciesReference constant="true" species="M_AC" stoichiometry="1" />
          <speciesReference constant="true" species="M_ORN" stoichiometry="1" />
        </listOfProducts>
      </reaction>
      <reaction fast="false" id="R_R064" reversible="false" fbc:lowerFluxBound="cobra_0_bound" fbc:upperFluxBound="cobra_default_ub">
        <listOfReactants>
          <speciesReference constant="true" species="M_ATP" stoichiometry="2" />
          <speciesReference constant="true" species="M_GLN" stoichiometry="1" />
          <speciesReference constant="true" species="M_CO2" stoichiometry="1" />
        </listOfReactants>
        <listOfProducts>
          <speciesReference constant="true" species="M_ADP" stoichiometry="2" />
          <speciesReference constant="true" species="M_GLU" stoichiometry="1" />
          <speciesReference constant="true" species="M_CAP" stoichiometry="1" />
          <speciesReference constant="true" species="M_PI" stoichiometry="1" />
        </listOfProducts>
      </reaction>
      <reaction fast="false" id="R_R065" reversible="true" fbc:lowerFluxBound="cobra_default_lb" fbc:upperFluxBound="cobra_default_ub">
        <listOfReactants>
          <speciesReference constant="true" species="M_CAP" stoichiometry="1" />
          <speciesReference constant="true" species="M_ORN" stoichiometry="1" />
        </listOfReactants>
        <listOfProducts>
          <speciesReference constant="true" species="M_CITR" stoichiometry="1" />
          <speciesReference constant="true" species="M_PI" stoichiometry="1" />
        </listOfProducts>
      </reaction>
      <reaction fast="false" id="R_R066" reversible="true" fbc:lowerFluxBound="cobra_default_lb" fbc:upperFluxBound="cobra_default_ub">
        <listOfReactants>
          <speciesReference constant="true" species="M_ATP" stoichiometry="1" />
          <speciesReference constant="true" species="M_CITR" stoichiometry="1" />
          <speciesReference constant="true" species="M_ASP" stoichiometry="1" />
        </listOfReactants>
        <listOfProducts>
          <speciesReference constant="true" species="M_ARGSUCC" stoichiometry="1" />
          <speciesReference constant="true" species="M_PPI" stoichiometry="1" />
          <speciesReference constant="true" species="M_AMP" stoichiometry="1" />
        </listOfProducts>
      </reaction>
      <reaction fast="false" id="R_R067" reversible="true" fbc:lowerFluxBound="cobra_default_lb" fbc:upperFluxBound="cobra_default_ub">
        <listOfReactants>
          <speciesReference constant="true" species="M_ARGSUCC" stoichiometry="1" />
        </listOfReactants>
        <listOfProducts>
          <speciesReference constant="true" species="M_ARG" stoichiometry="1" />
          <speciesReference constant="true" species="M_FUM" stoichiometry="1" />
        </listOfProducts>
      </reaction>
      <reaction fast="false" id="R_R068" reversible="false" fbc:lowerFluxBound="cobra_0_bound" fbc:upperFluxBound="cobra_default_ub">
        <listOfReactants>
          <speciesReference constant="true" species="M_ORN" stoichiometry="1" />
        </listOfReactants>
        <listOfProducts>
          <speciesReference constant="true" species="M_CO2" stoichiometry="1" />
          <speciesReference constant="true" species="M_PTRSC" stoichiometry="1" />
        </listOfProducts>
      </reaction>
      <reaction fast="false" id="R_R069" reversible="false" fbc:lowerFluxBound="cobra_0_bound" fbc:upperFluxBound="cobra_default_ub">
        <listOfReactants>
          <speciesReference constant="true" species="M_DSAM" stoichiometry="1" />
          <speciesReference constant="true" species="M_PTRSC" stoichiometry="1" />
        </listOfReactants>
        <listOfProducts>
          <speciesReference constant="true" species="M_a5MTA" stoichiometry="1" />
        </listOfProducts>
      </reaction>
      <reaction fast="false" id="R_R070" reversible="false" fbc:lowerFluxBound="cobra_0_bound" fbc:upperFluxBound="cobra_default_ub">
        <listOfReactants>
          <speciesReference constant="true" species="M_SAM" stoichiometry="1" />
        </listOfReactants>
        <listOfProducts>
          <speciesReference constant="true" species="M_CO2" stoichiometry="1" />
          <speciesReference constant="true" species="M_DSAM" stoichiometry="1" />
        </listOfProducts>
      </reaction>
      <reaction fast="false" id="R_R071" reversible="false" fbc:lowerFluxBound="cobra_0_bound" fbc:upperFluxBound="cobra_default_ub">
        <listOfReactants>
          <speciesReference constant="true" species="M_a5MTA" stoichiometry="1" />
        </listOfReactants>
        <listOfProducts>
          <speciesReference constant="true" species="M_ADN" stoichiometry="1" />
          <speciesReference constant="true" species="M_MET" stoichiometry="1" />
        </listOfProducts>
      </reaction>
      <reaction fast="false" id="R_R072" reversible="false" fbc:lowerFluxBound="cobra_0_bound" fbc:upperFluxBound="cobra_default_ub">
        <listOfReactants>
          <speciesReference constant="true" species="M_ARG" stoichiometry="1" />
        </listOfReactants>
        <listOfProducts>
          <speciesReference constant="true" species="M_AGM" stoichiometry="1" />
          <speciesReference constant="true" species="M_CO2" stoichiometry="1" />
        </listOfProducts>
      </reaction>
      <reaction fast="false" id="R_R073" reversible="false" fbc:lowerFluxBound="cobra_0_bound" fbc:upperFluxBound="cobra_default_ub">
        <listOfReactants>
          <speciesReference constant="true" species="M_AGM" stoichiometry="1" />
        </listOfReactants>
        <listOfProducts>
          <speciesReference constant="true" species="M_PTRSC" stoichiometry="1" />
        </listOfProducts>
      </reaction>
      <reaction fast="false" id="R_R074" reversible="false" fbc:lowerFluxBound="cobra_0_bound" fbc:upperFluxBound="cobra_default_ub">
        <listOfReactants>
          <speciesReference constant="true" species="M_ATP" stoichiometry="1" />
          <speciesReference constant="true" species="M_GLU" stoichiometry="1" />
        </listOfReactants>
        <listOfProducts>
          <speciesReference constant="true" species="M_ADP" stoichiometry="1" />
          <speciesReference constant="true" species="M_GLUP" stoichiometry="1" />
        </listOfProducts>
      </reaction>
      <reaction fast="false" id="R_R075" reversible="true" fbc:lowerFluxBound="cobra_default_lb" fbc:upperFluxBound="cobra_default_ub">
        <listOfReactants>
          <speciesReference constant="true" species="M_NADPH" stoichiometry="1" />
          <speciesReference constant="true" species="M_GLUP" stoichiometry="1" />
        </listOfReactants>
        <listOfProducts>
          <speciesReference constant="true" species="M_NADP" stoichiometry="1" />
          <speciesReference constant="true" species="M_GLUGSAL" stoichiometry="1" />
          <speciesReference constant="true" species="M_PI" stoichiometry="1" />
        </listOfProducts>
      </reaction>
      <reaction fast="false" id="R_R076" reversible="true" fbc:lowerFluxBound="cobra_default_lb" fbc:upperFluxBound="cobra_default_ub">
        <listOfReactants>
          <speciesReference constant="true" species="M_NADPH" stoichiometry="1" />
          <speciesReference constant="true" species="M_GLUGSAL" stoichiometry="1" />
        </listOfReactants>
        <listOfProducts>
          <speciesReference constant="true" species="M_NADP" stoichiometry="1" />
          <speciesReference constant="true" species="M_PRO" stoichiometry="1" />
        </listOfProducts>
      </reaction>
      <reaction fast="false" id="R_R077" reversible="true" fbc:lowerFluxBound="cobra_default_lb" fbc:upperFluxBound="cobra_default_ub">
        <listOfReactants>
          <speciesReference constant="true" species="M_AKG" stoichiometry="1" />
        </listOfReactants>
        <listOfProducts>
          <speciesReference constant="true" species="M_GLUGSAL" stoichiometry="1" />
          <speciesReference constant="true" species="M_GLU" stoichiometry="1" />
        </listOfProducts>
      </reaction>
      <reaction fast="false" id="R_R078" reversible="false" fbc:lowerFluxBound="cobra_0_bound" fbc:upperFluxBound="cobra_default_ub">
        <listOfReactants>
          <speciesReference constant="true" species="M_ACCOA" stoichiometry="1" />
          <speciesReference constant="true" species="M_OIVAL" stoichiometry="1" />
        </listOfReactants>
        <listOfProducts>
          <speciesReference constant="true" species="M_CBHCAP" stoichiometry="1" />
          <speciesReference constant="true" species="M_COA" stoichiometry="1" />
        </listOfProducts>
      </reaction>
      <reaction fast="false" id="R_R079" reversible="true" fbc:lowerFluxBound="cobra_default_lb" fbc:upperFluxBound="cobra_default_ub">
        <listOfReactants>
          <speciesReference constant="true" species="M_CBHCAP" stoichiometry="1" />
        </listOfReactants>
        <listOfProducts>
          <speciesReference constant="true" species="M_IPPMAL" stoichiometry="1" />
        </listOfProducts>
      </reaction>
      <reaction fast="false" id="R_R080" reversible="false" fbc:lowerFluxBound="cobra_0_bound" fbc:upperFluxBound="cobra_default_ub">
        <listOfReactants>
          <speciesReference constant="true" species="M_NAD" stoichiometry="1" />
          <speciesReference constant="true" species="M_IPPMAL" stoichiometry="1" />
        </listOfReactants>
        <listOfProducts>
          <speciesReference constant="true" species="M_NADH" stoichiometry="1" />
          <speciesReference constant="true" species="M_OICAP" stoichiometry="1" />
          <speciesReference constant="true" species="M_CO2" stoichiometry="1" />
        </listOfProducts>
      </reaction>
      <reaction fast="false" id="R_R081" reversible="false" fbc:lowerFluxBound="cobra_0_bound" fbc:upperFluxBound="cobra_default_ub">
        <listOfReactants>
          <speciesReference constant="true" species="M_GLU" stoichiometry="1" />
          <speciesReference constant="true" species="M_OICAP" stoichiometry="1" />
        </listOfReactants>
        <listOfProducts>
          <speciesReference constant="true" species="M_AKG" stoichiometry="1" />
          <speciesReference constant="true" species="M_LEU" stoichiometry="1" />
        </listOfProducts>
      </reaction>
      <reaction fast="false" id="R_R082" reversible="false" fbc:lowerFluxBound="cobra_0_bound" fbc:upperFluxBound="cobra_default_ub">
        <listOfReactants>
          <speciesReference constant="true" species="M_PYR" stoichiometry="2" />
        </listOfReactants>
        <listOfProducts>
          <speciesReference constant="true" species="M_ACLAC" stoichiometry="1" />
          <speciesReference constant="true" species="M_CO2" stoichiometry="1" />
        </listOfProducts>
      </reaction>
      <reaction fast="false" id="R_R083" reversible="false" fbc:lowerFluxBound="cobra_0_bound" fbc:upperFluxBound="cobra_default_ub">
        <listOfReactants>
          <speciesReference constant="true" species="M_NADPH" stoichiometry="1" />
          <speciesReference constant="true" species="M_ACLAC" stoichiometry="1" />
        </listOfReactants>
        <listOfProducts>
          <speciesReference constant="true" species="M_NADP" stoichiometry="1" />
          <speciesReference constant="true" species="M_DHVAL" stoichiometry="1" />
        </listOfProducts>
      </reaction>
      <reaction fast="false" id="R_R084" reversible="false" fbc:lowerFluxBound="cobra_0_bound" fbc:upperFluxBound="cobra_default_ub">
        <listOfReactants>
          <speciesReference constant="true" species="M_DHVAL" stoichiometry="1" />
        </listOfReactants>
        <listOfProducts>
          <speciesReference constant="true" species="M_OIVAL" stoichiometry="1" />
        </listOfProducts>
      </reaction>
      <reaction fast="false" id="R_R085" reversible="true" fbc:lowerFluxBound="cobra_default_lb" fbc:upperFluxBound="cobra_default_ub">
        <listOfReactants>
          <speciesReference constant="true" species="M_GLU" stoichiometry="1" />
          <speciesReference constant="true" species="M_OIVAL" stoichiometry="1" />
        </listOfReactants>
        <listOfProducts>
          <speciesReference constant="true" species="M_VAL" stoichiometry="1" />
          <speciesReference constant="true" species="M_AKG" stoichiometry="1" />
        </listOfProducts>
      </reaction>
      <reaction fast="false" id="R_R086" reversible="false" fbc:lowerFluxBound="cobra_0_bound" fbc:upperFluxBound="cobra_default_ub">
        <listOfReactants>
          <speciesReference constant="true" species="M_THR" stoichiometry="1" />
        </listOfReactants>
        <listOfProducts>
          <speciesReference constant="true" species="M_NH3" stoichiometry="1" />
          <speciesReference constant="true" species="M_OBUT" stoichiometry="1" />
        </listOfProducts>
      </reaction>
      <reaction fast="false" id="R_R087" reversible="false" fbc:lowerFluxBound="cobra_0_bound" fbc:upperFluxBound="cobra_default_ub">
        <listOfReactants>
          <speciesReference constant="true" species="M_OBUT" stoichiometry="1" />
          <speciesReference constant="true" species="M_PYR" stoichiometry="1" />
        </listOfReactants>
        <listOfProducts>
          <speciesReference constant="true" species="M_ABUT" stoichiometry="1" />
          <speciesReference constant="true" species="M_CO2" stoichiometry="1" />
        </listOfProducts>
      </reaction>
      <reaction fast="false" id="R_R088" reversible="false" fbc:lowerFluxBound="cobra_0_bound" fbc:upperFluxBound="cobra_default_ub">
        <listOfReactants>
          <speciesReference constant="true" species="M_ABUT" stoichiometry="1" />
          <speciesReference constant="true" species="M_NADPH" stoichiometry="1" />
        </listOfReactants>
        <listOfProducts>
          <speciesReference constant="true" species="M_NADP" stoichiometry="1" />
          <speciesReference constant="true" species="M_DHMVA" stoichiometry="1" />
        </listOfProducts>
      </reaction>
      <reaction fast="false" id="R_R089" reversible="false" fbc:lowerFluxBound="cobra_0_bound" fbc:upperFluxBound="cobra_default_ub">
        <listOfReactants>
          <speciesReference constant="true" species="M_DHMVA" stoichiometry="1" />
        </listOfReactants>
        <listOfProducts>
          <speciesReference constant="true" species="M_OMVAL" stoichiometry="1" />
        </listOfProducts>
      </reaction>
      <reaction fast="false" id="R_R090" reversible="true" fbc:lowerFluxBound="cobra_default_lb" fbc:upperFluxBound="cobra_default_ub">
        <listOfReactants>
          <speciesReference constant="true" species="M_OMVAL" stoichiometry="1" />
          <speciesReference constant="true" species="M_GLU" stoichiometry="1" />
        </listOfReactants>
        <listOfProducts>
          <speciesReference constant="true" species="M_AKG" stoichiometry="1" />
          <speciesReference constant="true" species="M_ILE" stoichiometry="1" />
        </listOfProducts>
      </reaction>
      <reaction fast="false" id="R_R091" reversible="false" fbc:lowerFluxBound="cobra_0_bound" fbc:upperFluxBound="cobra_default_ub">
        <listOfReactants>
          <speciesReference constant="true" species="M_O2" stoichiometry="1" />
          <speciesReference constant="true" species="M_ILE" stoichiometry="1" />
        </listOfReactants>
        <listOfProducts>
          <speciesReference constant="true" species="M_NH3" stoichiometry="1" />
          <speciesReference constant="true" species="M_OMVAL" stoichiometry="1" />
        </listOfProducts>
      </reaction>
      <reaction fast="false" id="R_R092" reversible="false" fbc:lowerFluxBound="cobra_0_bound" fbc:upperFluxBound="cobra_default_ub">
        <listOfReactants>
          <speciesReference constant="true" species="M_PEP" stoichiometry="1" />
          <speciesReference constant="true" species="M_E4P" stoichiometry="1" />
        </listOfReactants>
        <listOfProducts>
          <speciesReference constant="true" species="M_a3DDAH7P" stoichiometry="1" />
          <speciesReference constant="true" species="M_PI" stoichiometry="1" />
        </listOfProducts>
      </reaction>
      <reaction fast="false" id="R_R093" reversible="false" fbc:lowerFluxBound="cobra_0_bound" fbc:upperFluxBound="cobra_default_ub">
        <listOfReactants>
          <speciesReference constant="true" species="M_a3DDAH7P" stoichiometry="1" />
        </listOfReactants>
        <listOfProducts>
          <speciesReference constant="true" species="M_PI" stoichiometry="1" />
          <speciesReference constant="true" species="M_DQT" stoichiometry="1" />
        </listOfProducts>
      </reaction>
      <reaction fast="false" id="R_R094" reversible="true" fbc:lowerFluxBound="cobra_default_lb" fbc:upperFluxBound="cobra_default_ub">
        <listOfReactants>
          <speciesReference constant="true" species="M_DQT" stoichiometry="1" />
        </listOfReactants>
        <listOfProducts>
          <speciesReference constant="true" species="M_DHSK" stoichiometry="1" />
        </listOfProducts>
      </reaction>
      <reaction fast="false" id="R_R095" reversible="true" fbc:lowerFluxBound="cobra_default_lb" fbc:upperFluxBound="cobra_default_ub">
        <listOfReactants>
          <speciesReference constant="true" species="M_DHSK" stoichiometry="1" />
          <speciesReference constant="true" species="M_NADPH" stoichiometry="1" />
        </listOfReactants>
        <listOfProducts>
          <speciesReference constant="true" species="M_NADP" stoichiometry="1" />
          <speciesReference constant="true" species="M_SME" stoichiometry="1" />
        </listOfProducts>
      </reaction>
      <reaction fast="false" id="R_R096" reversible="false" fbc:lowerFluxBound="cobra_0_bound" fbc:upperFluxBound="cobra_default_ub">
        <listOfReactants>
          <speciesReference constant="true" species="M_ATP" stoichiometry="1" />
          <speciesReference constant="true" species="M_SME" stoichiometry="1" />
        </listOfReactants>
        <listOfProducts>
          <speciesReference constant="true" species="M_ADP" stoichiometry="1" />
          <speciesReference constant="true" species="M_SME3P" stoichiometry="1" />
        </listOfProducts>
      </reaction>
      <reaction fast="false" id="R_R097" reversible="true" fbc:lowerFluxBound="cobra_default_lb" fbc:upperFluxBound="cobra_default_ub">
        <listOfReactants>
          <speciesReference constant="true" species="M_PEP" stoichiometry="1" />
          <speciesReference constant="true" species="M_SME3P" stoichiometry="1" />
        </listOfReactants>
        <listOfProducts>
          <speciesReference constant="true" species="M_a3PSME" stoichiometry="1" />
          <speciesReference constant="true" species="M_PI" stoichiometry="1" />
        </listOfProducts>
      </reaction>
      <reaction fast="false" id="R_R098" reversible="false" fbc:lowerFluxBound="cobra_0_bound" fbc:upperFluxBound="cobra_default_ub">
        <listOfReactants>
          <speciesReference constant="true" species="M_a3PSME" stoichiometry="1" />
        </listOfReactants>
        <listOfProducts>
          <speciesReference constant="true" species="M_CHOR" stoichiometry="1" />
          <speciesReference constant="true" species="M_PI" stoichiometry="1" />
        </listOfProducts>
      </reaction>
      <reaction fast="false" id="R_R099" reversible="false" fbc:lowerFluxBound="cobra_0_bound" fbc:upperFluxBound="cobra_default_ub">
        <listOfReactants>
          <speciesReference constant="true" species="M_CHOR" stoichiometry="1" />
        </listOfReactants>
        <listOfProducts>
          <speciesReference constant="true" species="M_PHEN" stoichiometry="1" />
        </listOfProducts>
      </reaction>
      <reaction fast="false" id="R_R100" reversible="false" fbc:lowerFluxBound="cobra_0_bound" fbc:upperFluxBound="cobra_default_ub">
        <listOfReactants>
          <speciesReference constant="true" species="M_PHEN" stoichiometry="1" />
        </listOfReactants>
        <listOfProducts>
          <speciesReference constant="true" species="M_CO2" stoichiometry="1" />
          <speciesReference constant="true" species="M_PHPYR" stoichiometry="1" />
        </listOfProducts>
      </reaction>
      <reaction fast="false" id="R_R101" reversible="false" fbc:lowerFluxBound="cobra_0_bound" fbc:upperFluxBound="cobra_default_ub">
        <listOfReactants>
          <speciesReference constant="true" species="M_GLU" stoichiometry="1" />
          <speciesReference constant="true" species="M_PHPYR" stoichiometry="1" />
        </listOfReactants>
        <listOfProducts>
          <speciesReference constant="true" species="M_PHE" stoichiometry="1" />
          <speciesReference constant="true" species="M_AKG" stoichiometry="1" />
        </listOfProducts>
      </reaction>
      <reaction fast="false" id="R_R102" reversible="false" fbc:lowerFluxBound="cobra_0_bound" fbc:upperFluxBound="cobra_default_ub">
        <listOfReactants>
          <speciesReference constant="true" species="M_NADP" stoichiometry="1" />
          <speciesReference constant="true" species="M_PHEN" stoichiometry="1" />
        </listOfReactants>
        <listOfProducts>
          <speciesReference constant="true" species="M_HPHPYR" stoichiometry="1" />
          <speciesReference constant="true" species="M_NADPH" stoichiometry="1" />
          <speciesReference constant="true" species="M_CO2" stoichiometry="1" />
        </listOfProducts>
      </reaction>
      <reaction fast="false" id="R_R103" reversible="true" fbc:lowerFluxBound="cobra_default_lb" fbc:upperFluxBound="cobra_default_ub">
        <listOfReactants>
          <speciesReference constant="true" species="M_HPHPYR" stoichiometry="1" />
          <speciesReference constant="true" species="M_GLU" stoichiometry="1" />
        </listOfReactants>
        <listOfProducts>
          <speciesReference constant="true" species="M_TYR" stoichiometry="1" />
          <speciesReference constant="true" species="M_AKG" stoichiometry="1" />
        </listOfProducts>
      </reaction>
      <reaction fast="false" id="R_R104" reversible="false" fbc:lowerFluxBound="cobra_0_bound" fbc:upperFluxBound="cobra_default_ub">
        <listOfReactants>
          <speciesReference constant="true" species="M_GLN" stoichiometry="1" />
          <speciesReference constant="true" species="M_CHOR" stoichiometry="1" />
        </listOfReactants>
        <listOfProducts>
          <speciesReference constant="true" species="M_AN" stoichiometry="1" />
          <speciesReference constant="true" species="M_GLU" stoichiometry="1" />
          <speciesReference constant="true" species="M_PYR" stoichiometry="1" />
        </listOfProducts>
      </reaction>
      <reaction fast="false" id="R_R105" reversible="false" fbc:lowerFluxBound="cobra_0_bound" fbc:upperFluxBound="cobra_default_ub">
        <listOfReactants>
          <speciesReference constant="true" species="M_AN" stoichiometry="1" />
          <speciesReference constant="true" species="M_PRPP" stoichiometry="1" />
        </listOfReactants>
        <listOfProducts>
          <speciesReference constant="true" species="M_PPI" stoichiometry="1" />
          <speciesReference constant="true" species="M_NPRAN" stoichiometry="1" />
        </listOfProducts>
      </reaction>
      <reaction fast="false" id="R_R106" reversible="false" fbc:lowerFluxBound="cobra_0_bound" fbc:upperFluxBound="cobra_default_ub">
        <listOfReactants>
          <speciesReference constant="true" species="M_NPRAN" stoichiometry="1" />
        </listOfReactants>
        <listOfProducts>
          <speciesReference constant="true" species="M_CPAD5P" stoichiometry="1" />
        </listOfProducts>
      </reaction>
      <reaction fast="false" id="R_R107" reversible="false" fbc:lowerFluxBound="cobra_0_bound" fbc:upperFluxBound="cobra_default_ub">
        <listOfReactants>
          <speciesReference constant="true" species="M_CPAD5P" stoichiometry="1" />
        </listOfReactants>
        <listOfProducts>
          <speciesReference constant="true" species="M_IGP" stoichiometry="1" />
          <speciesReference constant="true" species="M_CO2" stoichiometry="1" />
        </listOfProducts>
      </reaction>
      <reaction fast="false" id="R_R108" reversible="false" fbc:lowerFluxBound="cobra_0_bound" fbc:upperFluxBound="cobra_default_ub">
        <listOfReactants>
          <speciesReference constant="true" species="M_IGP" stoichiometry="1" />
          <speciesReference constant="true" species="M_SER" stoichiometry="1" />
        </listOfReactants>
        <listOfProducts>
          <speciesReference constant="true" species="M_T3P1" stoichiometry="1" />
          <speciesReference constant="true" species="M_TRP" stoichiometry="1" />
        </listOfProducts>
      </reaction>
      <reaction fast="false" id="R_R109" reversible="true" fbc:lowerFluxBound="cobra_default_lb" fbc:upperFluxBound="cobra_default_ub">
        <listOfReactants>
          <speciesReference constant="true" species="M_ATP" stoichiometry="1" />
          <speciesReference constant="true" species="M_R5P" stoichiometry="1" />
        </listOfReactants>
        <listOfProducts>
          <speciesReference constant="true" species="M_PRPP" stoichiometry="1" />
          <speciesReference constant="true" species="M_AMP" stoichiometry="1" />
        </listOfProducts>
      </reaction>
      <reaction fast="false" id="R_R110" reversible="false" fbc:lowerFluxBound="cobra_0_bound" fbc:upperFluxBound="cobra_default_ub">
        <listOfReactants>
          <speciesReference constant="true" species="M_ATP" stoichiometry="1" />
          <speciesReference constant="true" species="M_PRPP" stoichiometry="1" />
        </listOfReactants>
        <listOfProducts>
          <speciesReference constant="true" species="M_PRBATP" stoichiometry="1" />
          <speciesReference constant="true" species="M_PPI" stoichiometry="1" />
        </listOfProducts>
      </reaction>
      <reaction fast="false" id="R_R111" reversible="false" fbc:lowerFluxBound="cobra_0_bound" fbc:upperFluxBound="cobra_default_ub">
        <listOfReactants>
          <speciesReference constant="true" species="M_PRBATP" stoichiometry="1" />
        </listOfReactants>
        <listOfProducts>
          <speciesReference constant="true" species="M_PPI" stoichiometry="1" />
          <speciesReference constant="true" species="M_PRBAMP" stoichiometry="1" />
        </listOfProducts>
      </reaction>
      <reaction fast="false" id="R_R112" reversible="false" fbc:lowerFluxBound="cobra_0_bound" fbc:upperFluxBound="cobra_default_ub">
        <listOfReactants>
          <speciesReference constant="true" species="M_PRBAMP" stoichiometry="1" />
        </listOfReactants>
        <listOfProducts>
          <speciesReference constant="true" species="M_PRFP" stoichiometry="1" />
        </listOfProducts>
      </reaction>
      <reaction fast="false" id="R_R113" reversible="false" fbc:lowerFluxBound="cobra_0_bound" fbc:upperFluxBound="cobra_default_ub">
        <listOfReactants>
          <speciesReference constant="true" species="M_PRFP" stoichiometry="1" />
        </listOfReactants>
        <listOfProducts>
          <speciesReference constant="true" species="M_PRLP" stoichiometry="1" />
        </listOfProducts>
      </reaction>
      <reaction fast="false" id="R_R114" reversible="false" fbc:lowerFluxBound="cobra_0_bound" fbc:upperFluxBound="cobra_default_ub">
        <listOfReactants>
          <speciesReference constant="true" species="M_PRLP" stoichiometry="1" />
          <speciesReference constant="true" species="M_GLN" stoichiometry="1" />
        </listOfReactants>
        <listOfProducts>
          <speciesReference constant="true" species="M_GLU" stoichiometry="1" />
          <speciesReference constant="true" species="M_DIMGP" stoichiometry="1" />
          <speciesReference constant="true" species="M_AICAR" stoichiometry="1" />
        </listOfProducts>
      </reaction>
      <reaction fast="false" id="R_R115" reversible="false" fbc:lowerFluxBound="cobra_0_bound" fbc:upperFluxBound="cobra_default_ub">
        <listOfReactants>
          <speciesReference constant="true" species="M_DIMGP" stoichiometry="1" />
        </listOfReactants>
        <listOfProducts>
          <speciesReference constant="true" species="M_IMACP" stoichiometry="1" />
        </listOfProducts>
      </reaction>
      <reaction fast="false" id="R_R116" reversible="false" fbc:lowerFluxBound="cobra_0_bound" fbc:upperFluxBound="cobra_default_ub">
        <listOfReactants>
          <speciesReference constant="true" species="M_IMACP" stoichiometry="1" />
          <speciesReference constant="true" species="M_GLU" stoichiometry="1" />
        </listOfReactants>
        <listOfProducts>
          <speciesReference constant="true" species="M_AKG" stoichiometry="1" />
          <speciesReference constant="true" species="M_HISOLP" stoichiometry="1" />
        </listOfProducts>
      </reaction>
      <reaction fast="false" id="R_R117" reversible="false" fbc:lowerFluxBound="cobra_0_bound" fbc:upperFluxBound="cobra_default_ub">
        <listOfReactants>
          <speciesReference constant="true" species="M_HISOLP" stoichiometry="1" />
        </listOfReactants>
        <listOfProducts>
          <speciesReference constant="true" species="M_PI" stoichiometry="1" />
          <speciesReference constant="true" species="M_HISOL" stoichiometry="1" />
        </listOfProducts>
      </reaction>
      <reaction fast="false" id="R_R118" reversible="false" fbc:lowerFluxBound="cobra_0_bound" fbc:upperFluxBound="cobra_default_ub">
        <listOfReactants>
          <speciesReference constant="true" species="M_NAD" stoichiometry="2" />
          <speciesReference constant="true" species="M_HISOL" stoichiometry="1" />
        </listOfReactants>
        <listOfProducts>
          <speciesReference constant="true" species="M_NADH" stoichiometry="2" />
          <speciesReference constant="true" species="M_HIS" stoichiometry="1" />
        </listOfProducts>
      </reaction>
      <reaction fast="false" id="R_R119" reversible="false" fbc:lowerFluxBound="cobra_0_bound" fbc:upperFluxBound="cobra_default_ub">
        <listOfReactants>
          <speciesReference constant="true" species="M_NAD" stoichiometry="1" />
          <speciesReference constant="true" species="M_a3PDGL" stoichiometry="1" />
        </listOfReactants>
        <listOfProducts>
          <speciesReference constant="true" species="M_NADH" stoichiometry="1" />
          <speciesReference constant="true" species="M_PHP" stoichiometry="1" />
        </listOfProducts>
      </reaction>
      <reaction fast="false" id="R_R120" reversible="false" fbc:lowerFluxBound="cobra_0_bound" fbc:upperFluxBound="cobra_default_ub">
        <listOfReactants>
          <speciesReference constant="true" species="M_GLU" stoichiometry="1" />
          <speciesReference constant="true" species="M_PHP" stoichiometry="1" />
        </listOfReactants>
        <listOfProducts>
          <speciesReference constant="true" species="M_AKG" stoichiometry="1" />
          <speciesReference constant="true" species="M_a3PSER" stoichiometry="1" />
        </listOfProducts>
      </reaction>
      <reaction fast="false" id="R_R121" reversible="false" fbc:lowerFluxBound="cobra_0_bound" fbc:upperFluxBound="cobra_default_ub">
        <listOfReactants>
          <speciesReference constant="true" species="M_a3PSER" stoichiometry="1" />
        </listOfReactants>
        <listOfProducts>
          <speciesReference constant="true" species="M_SER" stoichiometry="1" />
          <speciesReference constant="true" species="M_PI" stoichiometry="1" />
        </listOfProducts>
      </reaction>
      <reaction fast="false" id="R_R122" reversible="true" fbc:lowerFluxBound="cobra_default_lb" fbc:upperFluxBound="cobra_default_ub">
        <listOfReactants>
          <speciesReference constant="true" species="M_METTHF" stoichiometry="1" />
          <speciesReference constant="true" species="M_GLY" stoichiometry="1" />
        </listOfReactants>
        <listOfProducts>
          <speciesReference constant="true" species="M_SER" stoichiometry="1" />
          <speciesReference constant="true" species="M_THF" stoichiometry="1" />
        </listOfProducts>
      </reaction>
      <reaction fast="false" id="R_R123" reversible="false" fbc:lowerFluxBound="cobra_0_bound" fbc:upperFluxBound="cobra_default_ub">
        <listOfReactants>
          <speciesReference constant="true" species="M_NAD" stoichiometry="1" />
          <speciesReference constant="true" species="M_GLY" stoichiometry="1" />
          <speciesReference constant="true" species="M_THF" stoichiometry="1" />
        </listOfReactants>
        <listOfProducts>
          <speciesReference constant="true" species="M_NH3" stoichiometry="1" />
          <speciesReference constant="true" species="M_NADH" stoichiometry="1" />
          <speciesReference constant="true" species="M_METTHF" stoichiometry="1" />
          <speciesReference constant="true" species="M_CO2" stoichiometry="1" />
        </listOfProducts>
      </reaction>
      <reaction fast="false" id="R_R124" reversible="true" fbc:lowerFluxBound="cobra_default_lb" fbc:upperFluxBound="cobra_default_ub">
        <listOfReactants>
          <speciesReference constant="true" species="M_NAD" stoichiometry="1" />
          <speciesReference constant="true" species="M_THR" stoichiometry="1" />
        </listOfReactants>
        <listOfProducts>
          <speciesReference constant="true" species="M_NADH" stoichiometry="1" />
          <speciesReference constant="true" species="M_AABK" stoichiometry="1" />
        </listOfProducts>
      </reaction>
      <reaction fast="false" id="R_R125" reversible="true" fbc:lowerFluxBound="cobra_default_lb" fbc:upperFluxBound="cobra_default_ub">
        <listOfReactants>
          <speciesReference constant="true" species="M_AABK" stoichiometry="1" />
          <speciesReference constant="true" species="M_COA" stoichiometry="1" />
        </listOfReactants>
        <listOfProducts>
          <speciesReference constant="true" species="M_ACCOA" stoichiometry="1" />
          <speciesReference constant="true" species="M_GLY" stoichiometry="1" />
        </listOfProducts>
      </reaction>
      <reaction fast="false" id="R_R126" reversible="false" fbc:lowerFluxBound="cobra_0_bound" fbc:upperFluxBound="cobra_default_ub">
        <listOfReactants>
          <speciesReference constant="true" species="M_NAD" stoichiometry="1" />
          <speciesReference constant="true" species="M_FORMATE" stoichiometry="1" />
        </listOfReactants>
        <listOfProducts>
          <speciesReference constant="true" species="M_NADH" stoichiometry="1" />
          <speciesReference constant="true" species="M_CO2" stoichiometry="1" />
        </listOfProducts>
      </reaction>
      <reaction fast="false" id="R_R127" reversible="false" fbc:lowerFluxBound="cobra_0_bound" fbc:upperFluxBound="cobra_default_ub">
        <listOfReactants>
          <speciesReference constant="true" species="M_ATP" stoichiometry="1" />
          <speciesReference constant="true" species="M_FORMATE" stoichiometry="1" />
          <speciesReference constant="true" species="M_THF" stoichiometry="1" />
        </listOfReactants>
        <listOfProducts>
          <speciesReference constant="true" species="M_ADP" stoichiometry="1" />
          <speciesReference constant="true" species="M_PI" stoichiometry="1" />
          <speciesReference constant="true" species="M_FTHF" stoichiometry="1" />
        </listOfProducts>
      </reaction>
      <reaction fast="false" id="R_R128" reversible="false" fbc:lowerFluxBound="cobra_0_bound" fbc:upperFluxBound="cobra_default_ub">
        <listOfReactants>
          <speciesReference constant="true" species="M_FTHF" stoichiometry="1" />
        </listOfReactants>
        <listOfProducts>
          <speciesReference constant="true" species="M_THF" stoichiometry="1" />
          <speciesReference constant="true" species="M_FORMATE" stoichiometry="1" />
        </listOfProducts>
      </reaction>
      <reaction fast="false" id="R_R129" reversible="true" fbc:lowerFluxBound="cobra_default_lb" fbc:upperFluxBound="cobra_default_ub">
        <listOfReactants>
          <speciesReference constant="true" species="M_NADPH" stoichiometry="1" />
          <speciesReference constant="true" species="M_DHF" stoichiometry="1" />
        </listOfReactants>
        <listOfProducts>
          <speciesReference constant="true" species="M_NADP" stoichiometry="1" />
          <speciesReference constant="true" species="M_THF" stoichiometry="1" />
        </listOfProducts>
      </reaction>
      <reaction fast="false" id="R_R130" reversible="false" fbc:lowerFluxBound="cobra_0_bound" fbc:upperFluxBound="cobra_default_ub">
        <listOfReactants>
          <speciesReference constant="true" species="M_ATP" stoichiometry="1" />
          <speciesReference constant="true" species="M_H2SO4" stoichiometry="1" />
        </listOfReactants>
        <listOfProducts>
          <speciesReference constant="true" species="M_PPI" stoichiometry="1" />
          <speciesReference constant="true" species="M_APS" stoichiometry="1" />
        </listOfProducts>
      </reaction>
      <reaction fast="false" id="R_R131" reversible="false" fbc:lowerFluxBound="cobra_0_bound" fbc:upperFluxBound="cobra_default_ub">
        <listOfReactants>
          <speciesReference constant="true" species="M_ATP" stoichiometry="1" />
          <speciesReference constant="true" species="M_APS" stoichiometry="1" />
        </listOfReactants>
        <listOfProducts>
          <speciesReference constant="true" species="M_ADP" stoichiometry="1" />
          <speciesReference constant="true" species="M_PAPS" stoichiometry="1" />
        </listOfProducts>
      </reaction>
      <reaction fast="false" id="R_R132" reversible="false" fbc:lowerFluxBound="cobra_0_bound" fbc:upperFluxBound="cobra_default_ub">
        <listOfReactants>
          <speciesReference constant="true" species="M_NADPH" stoichiometry="1" />
          <speciesReference constant="true" species="M_PAPS" stoichiometry="1" />
        </listOfReactants>
        <listOfProducts>
          <speciesReference constant="true" species="M_NADP" stoichiometry="1" />
          <speciesReference constant="true" species="M_H2SO3" stoichiometry="1" />
        </listOfProducts>
      </reaction>
      <reaction fast="false" id="R_R133" reversible="true" fbc:lowerFluxBound="cobra_default_lb" fbc:upperFluxBound="cobra_default_ub">
        <listOfReactants>
          <speciesReference constant="true" species="M_NADPH" stoichiometry="3" />
          <speciesReference constant="true" species="M_H2SO3" stoichiometry="1" />
        </listOfReactants>
        <listOfProducts>
          <speciesReference constant="true" species="M_H2S" stoichiometry="1" />
          <speciesReference constant="true" species="M_NADP" stoichiometry="3" />
        </listOfProducts>
      </reaction>
      <reaction fast="false" id="R_R134" reversible="true" fbc:lowerFluxBound="cobra_default_lb" fbc:upperFluxBound="cobra_default_ub">
        <listOfReactants>
          <speciesReference constant="true" species="M_SER" stoichiometry="1" />
          <speciesReference constant="true" species="M_ACCOA" stoichiometry="1" />
        </listOfReactants>
        <listOfProducts>
          <speciesReference constant="true" species="M_ASER" stoichiometry="1" />
          <speciesReference constant="true" species="M_COA" stoichiometry="1" />
        </listOfProducts>
      </reaction>
      <reaction fast="false" id="R_R135" reversible="false" fbc:lowerFluxBound="cobra_0_bound" fbc:upperFluxBound="cobra_default_ub">
        <listOfReactants>
          <speciesReference constant="true" species="M_H2S" stoichiometry="1" />
          <speciesReference constant="true" species="M_ASER" stoichiometry="1" />
        </listOfReactants>
        <listOfProducts>
          <speciesReference constant="true" species="M_AC" stoichiometry="1" />
          <speciesReference constant="true" species="M_CYS" stoichiometry="1" />
        </listOfProducts>
      </reaction>
      <reaction fast="false" id="R_R136" reversible="true" fbc:lowerFluxBound="cobra_default_lb" fbc:upperFluxBound="cobra_default_ub">
        <listOfReactants>
          <speciesReference constant="true" species="M_H2SO3" stoichiometry="1" />
        </listOfReactants>
        <listOfProducts>
          <speciesReference constant="true" species="M_PAPS" stoichiometry="1" />
        </listOfProducts>
      </reaction>
      <reaction fast="false" id="R_R137" reversible="false" fbc:lowerFluxBound="cobra_0_bound" fbc:upperFluxBound="cobra_0_bound">
        <listOfReactants>
          <speciesReference constant="true" species="M_ADP" stoichiometry="1" />
          <speciesReference constant="true" species="M_PAPS" stoichiometry="1" />
        </listOfReactants>
        <listOfProducts>
          <speciesReference constant="true" species="M_ATP" stoichiometry="1" />
          <speciesReference constant="true" species="M_APS" stoichiometry="1" />
        </listOfProducts>
      </reaction>
      <reaction fast="false" id="R_R138" reversible="true" fbc:lowerFluxBound="cobra_default_lb" fbc:upperFluxBound="cobra_default_ub">
        <listOfReactants>
          <speciesReference constant="true" species="M_ATP" stoichiometry="1" />
          <speciesReference constant="true" species="M_ASP" stoichiometry="1" />
        </listOfReactants>
        <listOfProducts>
          <speciesReference constant="true" species="M_ADP" stoichiometry="1" />
          <speciesReference constant="true" species="M_BASP" stoichiometry="1" />
        </listOfProducts>
      </reaction>
      <reaction fast="false" id="R_R139" reversible="true" fbc:lowerFluxBound="cobra_default_lb" fbc:upperFluxBound="cobra_default_ub">
        <listOfReactants>
          <speciesReference constant="true" species="M_NADPH" stoichiometry="1" />
          <speciesReference constant="true" species="M_BASP" stoichiometry="1" />
        </listOfReactants>
        <listOfProducts>
          <speciesReference constant="true" species="M_NADP" stoichiometry="1" />
          <speciesReference constant="true" species="M_PI" stoichiometry="1" />
          <speciesReference constant="true" species="M_ASPSA" stoichiometry="1" />
        </listOfProducts>
      </reaction>
      <reaction fast="false" id="R_R140" reversible="true" fbc:lowerFluxBound="cobra_default_lb" fbc:upperFluxBound="cobra_default_ub">
        <listOfReactants>
          <speciesReference constant="true" species="M_NADPH" stoichiometry="1" />
          <speciesReference constant="true" species="M_ASPSA" stoichiometry="1" />
        </listOfReactants>
        <listOfProducts>
          <speciesReference constant="true" species="M_HSER" stoichiometry="1" />
          <speciesReference constant="true" species="M_NADP" stoichiometry="1" />
        </listOfProducts>
      </reaction>
      <reaction fast="false" id="R_R141" reversible="false" fbc:lowerFluxBound="cobra_0_bound" fbc:upperFluxBound="cobra_default_ub">
        <listOfReactants>
          <speciesReference constant="true" species="M_ATP" stoichiometry="1" />
          <speciesReference constant="true" species="M_HSER" stoichiometry="1" />
        </listOfReactants>
        <listOfProducts>
          <speciesReference constant="true" species="M_ADP" stoichiometry="1" />
          <speciesReference constant="true" species="M_PHSER" stoichiometry="1" />
        </listOfProducts>
      </reaction>
      <reaction fast="false" id="R_R142" reversible="false" fbc:lowerFluxBound="cobra_0_bound" fbc:upperFluxBound="cobra_default_ub">
        <listOfReactants>
          <speciesReference constant="true" species="M_PHSER" stoichiometry="1" />
        </listOfReactants>
        <listOfProducts>
          <speciesReference constant="true" species="M_THR" stoichiometry="1" />
          <speciesReference constant="true" species="M_PI" stoichiometry="1" />
        </listOfProducts>
      </reaction>
      <reaction fast="false" id="R_R143" reversible="false" fbc:lowerFluxBound="cobra_0_bound" fbc:upperFluxBound="cobra_default_ub">
        <listOfReactants>
          <speciesReference constant="true" species="M_PYR" stoichiometry="1" />
          <speciesReference constant="true" species="M_ASPSA" stoichiometry="1" />
        </listOfReactants>
        <listOfProducts>
          <speciesReference constant="true" species="M_D23PIC" stoichiometry="1" />
        </listOfProducts>
      </reaction>
      <reaction fast="false" id="R_R144" reversible="false" fbc:lowerFluxBound="cobra_0_bound" fbc:upperFluxBound="cobra_default_ub">
        <listOfReactants>
          <speciesReference constant="true" species="M_NADPH" stoichiometry="1" />
          <speciesReference constant="true" species="M_D23PIC" stoichiometry="1" />
        </listOfReactants>
        <listOfProducts>
          <speciesReference constant="true" species="M_NADP" stoichiometry="1" />
          <speciesReference constant="true" species="M_PIP26DX" stoichiometry="1" />
        </listOfProducts>
      </reaction>
      <reaction fast="false" id="R_R145" reversible="false" fbc:lowerFluxBound="cobra_0_bound" fbc:upperFluxBound="cobra_default_ub">
        <listOfReactants>
          <speciesReference constant="true" species="M_PIP26DX" stoichiometry="1" />
          <speciesReference constant="true" species="M_SUCCOA" stoichiometry="1" />
        </listOfReactants>
        <listOfProducts>
          <speciesReference constant="true" species="M_COA" stoichiometry="1" />
          <speciesReference constant="true" species="M_NS2A6O" stoichiometry="1" />
        </listOfProducts>
      </reaction>
      <reaction fast="false" id="R_R146" reversible="true" fbc:lowerFluxBound="cobra_default_lb" fbc:upperFluxBound="cobra_default_ub">
        <listOfReactants>
          <speciesReference constant="true" species="M_GLU" stoichiometry="1" />
          <speciesReference constant="true" species="M_NS2A6O" stoichiometry="1" />
        </listOfReactants>
        <listOfProducts>
          <speciesReference constant="true" species="M_NS26DP" stoichiometry="1" />
          <speciesReference constant="true" species="M_AKG" stoichiometry="1" />
        </listOfProducts>
      </reaction>
      <reaction fast="false" id="R_R147" reversible="false" fbc:lowerFluxBound="cobra_0_bound" fbc:upperFluxBound="cobra_default_ub">
        <listOfReactants>
          <speciesReference constant="true" species="M_NS26DP" stoichiometry="1" />
        </listOfReactants>
        <listOfProducts>
          <speciesReference constant="true" species="M_SUCC" stoichiometry="1" />
          <speciesReference constant="true" species="M_D26PIM" stoichiometry="1" />
        </listOfProducts>
      </reaction>
      <reaction fast="false" id="R_R148" reversible="false" fbc:lowerFluxBound="cobra_0_bound" fbc:upperFluxBound="cobra_default_ub">
        <listOfReactants>
          <speciesReference constant="true" species="M_D26PIM" stoichiometry="1" />
        </listOfReactants>
        <listOfProducts>
          <speciesReference constant="true" species="M_MDAP" stoichiometry="1" />
        </listOfProducts>
      </reaction>
      <reaction fast="false" id="R_R149" reversible="false" fbc:lowerFluxBound="cobra_0_bound" fbc:upperFluxBound="cobra_default_ub">
        <listOfReactants>
          <speciesReference constant="true" species="M_MDAP" stoichiometry="1" />
        </listOfReactants>
        <listOfProducts>
          <speciesReference constant="true" species="M_LYS" stoichiometry="1" />
          <speciesReference constant="true" species="M_CO2" stoichiometry="1" />
        </listOfProducts>
      </reaction>
      <reaction fast="false" id="R_R150" reversible="false" fbc:lowerFluxBound="cobra_0_bound" fbc:upperFluxBound="cobra_default_ub">
        <listOfReactants>
          <speciesReference constant="true" species="M_HSER" stoichiometry="1" />
          <speciesReference constant="true" species="M_SUCCOA" stoichiometry="1" />
        </listOfReactants>
        <listOfProducts>
          <speciesReference constant="true" species="M_OSLHSER" stoichiometry="1" />
          <speciesReference constant="true" species="M_COA" stoichiometry="1" />
        </listOfProducts>
      </reaction>
      <reaction fast="false" id="R_R151" reversible="false" fbc:lowerFluxBound="cobra_0_bound" fbc:upperFluxBound="cobra_default_ub">
        <listOfReactants>
          <speciesReference constant="true" species="M_OSLHSER" stoichiometry="1" />
          <speciesReference constant="true" species="M_CYS" stoichiometry="1" />
        </listOfReactants>
        <listOfProducts>
          <speciesReference constant="true" species="M_NH3" stoichiometry="1" />
          <speciesReference constant="true" species="M_SUCC" stoichiometry="1" />
          <speciesReference constant="true" species="M_PYR" stoichiometry="1" />
          <speciesReference constant="true" species="M_HCYS" stoichiometry="1" />
        </listOfProducts>
      </reaction>
      <reaction fast="false" id="R_R152" reversible="true" fbc:lowerFluxBound="cobra_default_lb" fbc:upperFluxBound="cobra_default_ub">
        <listOfReactants>
          <speciesReference constant="true" species="M_HCYS" stoichiometry="1" />
          <speciesReference constant="true" species="M_ADN" stoichiometry="1" />
        </listOfReactants>
        <listOfProducts>
          <speciesReference constant="true" species="M_SAH" stoichiometry="1" />
        </listOfProducts>
      </reaction>
      <reaction fast="false" id="R_R153" reversible="false" fbc:lowerFluxBound="cobra_0_bound" fbc:upperFluxBound="cobra_default_ub">
        <listOfReactants>
          <speciesReference constant="true" species="M_MTHF" stoichiometry="1" />
          <speciesReference constant="true" species="M_HCYS" stoichiometry="1" />
        </listOfReactants>
        <listOfProducts>
          <speciesReference constant="true" species="M_THF" stoichiometry="1" />
          <speciesReference constant="true" species="M_MET" stoichiometry="1" />
        </listOfProducts>
      </reaction>
      <reaction fast="false" id="R_R154" reversible="false" fbc:lowerFluxBound="cobra_0_bound" fbc:upperFluxBound="cobra_default_ub">
        <listOfReactants>
          <speciesReference constant="true" species="M_ATP" stoichiometry="1" />
          <speciesReference constant="true" species="M_MET" stoichiometry="1" />
        </listOfReactants>
        <listOfProducts>
          <speciesReference constant="true" species="M_SAM" stoichiometry="1" />
          <speciesReference constant="true" species="M_PPI" stoichiometry="1" />
          <speciesReference constant="true" species="M_PI" stoichiometry="1" />
        </listOfProducts>
      </reaction>
      <reaction fast="false" id="R_R155" reversible="false" fbc:lowerFluxBound="cobra_0_bound" fbc:upperFluxBound="cobra_default_ub">
        <listOfReactants>
          <speciesReference constant="true" species="M_GLN" stoichiometry="1" />
          <speciesReference constant="true" species="M_PRPP" stoichiometry="1" />
        </listOfReactants>
        <listOfProducts>
          <speciesReference constant="true" species="M_GLU" stoichiometry="1" />
          <speciesReference constant="true" species="M_PPI" stoichiometry="1" />
          <speciesReference constant="true" species="M_PRAM" stoichiometry="1" />
        </listOfProducts>
      </reaction>
      <reaction fast="false" id="R_R156" reversible="true" fbc:lowerFluxBound="cobra_default_lb" fbc:upperFluxBound="cobra_default_ub">
        <listOfReactants>
          <speciesReference constant="true" species="M_ATP" stoichiometry="1" />
          <speciesReference constant="true" species="M_PRAM" stoichiometry="1" />
          <speciesReference constant="true" species="M_GLY" stoichiometry="1" />
        </listOfReactants>
        <listOfProducts>
          <speciesReference constant="true" species="M_ADP" stoichiometry="1" />
          <speciesReference constant="true" species="M_GAR" stoichiometry="1" />
          <speciesReference constant="true" species="M_PI" stoichiometry="1" />
        </listOfProducts>
      </reaction>
      <reaction fast="false" id="R_R157" reversible="false" fbc:lowerFluxBound="cobra_0_bound" fbc:upperFluxBound="cobra_default_ub">
        <listOfReactants>
          <speciesReference constant="true" species="M_GAR" stoichiometry="1" />
          <speciesReference constant="true" species="M_FTHF" stoichiometry="1" />
        </listOfReactants>
        <listOfProducts>
          <speciesReference constant="true" species="M_FGAR" stoichiometry="1" />
          <speciesReference constant="true" species="M_THF" stoichiometry="1" />
        </listOfProducts>
      </reaction>
      <reaction fast="false" id="R_R158" reversible="false" fbc:lowerFluxBound="cobra_0_bound" fbc:upperFluxBound="cobra_default_ub">
        <listOfReactants>
          <speciesReference constant="true" species="M_ATP" stoichiometry="1" />
          <speciesReference constant="true" species="M_GLN" stoichiometry="1" />
          <speciesReference constant="true" species="M_FGAR" stoichiometry="1" />
        </listOfReactants>
        <listOfProducts>
          <speciesReference constant="true" species="M_ADP" stoichiometry="1" />
          <speciesReference constant="true" species="M_FGAM" stoichiometry="1" />
          <speciesReference constant="true" species="M_GLU" stoichiometry="1" />
          <speciesReference constant="true" species="M_PI" stoichiometry="1" />
        </listOfProducts>
      </reaction>
      <reaction fast="false" id="R_R159" reversible="false" fbc:lowerFluxBound="cobra_0_bound" fbc:upperFluxBound="cobra_default_ub">
        <listOfReactants>
          <speciesReference constant="true" species="M_ATP" stoichiometry="1" />
          <speciesReference constant="true" species="M_FGAM" stoichiometry="1" />
        </listOfReactants>
        <listOfProducts>
          <speciesReference constant="true" species="M_ADP" stoichiometry="1" />
          <speciesReference constant="true" species="M_AIR" stoichiometry="1" />
          <speciesReference constant="true" species="M_PI" stoichiometry="1" />
        </listOfProducts>
      </reaction>
      <reaction fast="false" id="R_R160" reversible="true" fbc:lowerFluxBound="cobra_default_lb" fbc:upperFluxBound="cobra_default_ub">
        <listOfReactants>
          <speciesReference constant="true" species="M_ATP" stoichiometry="1" />
          <speciesReference constant="true" species="M_AIR" stoichiometry="1" />
          <speciesReference constant="true" species="M_CO2" stoichiometry="1" />
        </listOfReactants>
        <listOfProducts>
          <speciesReference constant="true" species="M_ADP" stoichiometry="1" />
          <speciesReference constant="true" species="M_RCAIM" stoichiometry="1" />
          <speciesReference constant="true" species="M_PI" stoichiometry="1" />
        </listOfProducts>
      </reaction>
      <reaction fast="false" id="R_R161" reversible="true" fbc:lowerFluxBound="cobra_default_lb" fbc:upperFluxBound="cobra_default_ub">
        <listOfReactants>
          <speciesReference constant="true" species="M_RCAIM" stoichiometry="1" />
        </listOfReactants>
        <listOfProducts>
          <speciesReference constant="true" species="M_PRSCAIM" stoichiometry="1" />
        </listOfProducts>
      </reaction>
      <reaction fast="false" id="R_R162" reversible="true" fbc:lowerFluxBound="cobra_default_lb" fbc:upperFluxBound="cobra_default_ub">
        <listOfReactants>
          <speciesReference constant="true" species="M_ATP" stoichiometry="1" />
          <speciesReference constant="true" species="M_ASP" stoichiometry="1" />
          <speciesReference constant="true" species="M_PRSCAIM" stoichiometry="1" />
        </listOfReactants>
        <listOfProducts>
          <speciesReference constant="true" species="M_ADP" stoichiometry="1" />
          <speciesReference constant="true" species="M_SAICAR" stoichiometry="1" />
          <speciesReference constant="true" species="M_PI" stoichiometry="1" />
        </listOfProducts>
      </reaction>
      <reaction fast="false" id="R_R163" reversible="true" fbc:lowerFluxBound="cobra_default_lb" fbc:upperFluxBound="cobra_default_ub">
        <listOfReactants>
          <speciesReference constant="true" species="M_SAICAR" stoichiometry="1" />
        </listOfReactants>
        <listOfProducts>
          <speciesReference constant="true" species="M_FUM" stoichiometry="1" />
          <speciesReference constant="true" species="M_AICAR" stoichiometry="1" />
        </listOfProducts>
      </reaction>
      <reaction fast="false" id="R_R164" reversible="true" fbc:lowerFluxBound="cobra_default_lb" fbc:upperFluxBound="cobra_default_ub">
        <listOfReactants>
          <speciesReference constant="true" species="M_FTHF" stoichiometry="1" />
          <speciesReference constant="true" species="M_AICAR" stoichiometry="1" />
        </listOfReactants>
        <listOfProducts>
          <speciesReference constant="true" species="M_PRFICA" stoichiometry="1" />
          <speciesReference constant="true" species="M_THF" stoichiometry="1" />
        </listOfProducts>
      </reaction>
      <reaction fast="false" id="R_R165" reversible="true" fbc:lowerFluxBound="cobra_default_lb" fbc:upperFluxBound="cobra_default_ub">
        <listOfReactants>
          <speciesReference constant="true" species="M_PRFICA" stoichiometry="1" />
        </listOfReactants>
        <listOfProducts>
          <speciesReference constant="true" species="M_IMP" stoichiometry="1" />
        </listOfProducts>
      </reaction>
      <reaction fast="false" id="R_R166" reversible="false" fbc:lowerFluxBound="cobra_0_bound" fbc:upperFluxBound="cobra_default_ub">
        <listOfReactants>
          <speciesReference constant="true" species="M_ASP" stoichiometry="1" />
          <speciesReference constant="true" species="M_GTP" stoichiometry="1" />
          <speciesReference constant="true" species="M_IMP" stoichiometry="1" />
        </listOfReactants>
        <listOfProducts>
          <speciesReference constant="true" species="M_ASUC" stoichiometry="1" />
          <speciesReference constant="true" species="M_PI" stoichiometry="1" />
          <speciesReference constant="true" species="M_GDP" stoichiometry="1" />
        </listOfProducts>
      </reaction>
      <reaction fast="false" id="R_R167" reversible="true" fbc:lowerFluxBound="cobra_default_lb" fbc:upperFluxBound="cobra_default_ub">
        <listOfReactants>
          <speciesReference constant="true" species="M_ASUC" stoichiometry="1" />
        </listOfReactants>
        <listOfProducts>
          <speciesReference constant="true" species="M_FUM" stoichiometry="1" />
          <speciesReference constant="true" species="M_AMP" stoichiometry="1" />
        </listOfProducts>
      </reaction>
      <reaction fast="false" id="R_R168" reversible="false" fbc:lowerFluxBound="cobra_0_bound" fbc:upperFluxBound="cobra_default_ub">
        <listOfReactants>
          <speciesReference constant="true" species="M_AMP" stoichiometry="1" />
        </listOfReactants>
        <listOfProducts>
          <speciesReference constant="true" species="M_PI" stoichiometry="1" />
          <speciesReference constant="true" species="M_ADN" stoichiometry="1" />
        </listOfProducts>
      </reaction>
      <reaction fast="false" id="R_R169" reversible="false" fbc:lowerFluxBound="cobra_0_bound" fbc:upperFluxBound="cobra_default_ub">
        <listOfReactants>
          <speciesReference constant="true" species="M_ATP" stoichiometry="1" />
          <speciesReference constant="true" species="M_ADN" stoichiometry="1" />
        </listOfReactants>
        <listOfProducts>
          <speciesReference constant="true" species="M_ADP" stoichiometry="1" />
          <speciesReference constant="true" species="M_AMP" stoichiometry="1" />
        </listOfProducts>
      </reaction>
      <reaction fast="false" id="R_R170" reversible="false" fbc:lowerFluxBound="cobra_0_bound" fbc:upperFluxBound="cobra_default_ub">
        <listOfReactants>
          <speciesReference constant="true" species="M_ATP" stoichiometry="1" />
          <speciesReference constant="true" species="M_AMP" stoichiometry="1" />
        </listOfReactants>
        <listOfProducts>
          <speciesReference constant="true" species="M_ADP" stoichiometry="2" />
        </listOfProducts>
      </reaction>
      <reaction fast="false" id="R_R171" reversible="false" fbc:lowerFluxBound="cobra_0_bound" fbc:upperFluxBound="cobra_default_ub">
        <listOfReactants>
          <speciesReference constant="true" species="M_NAD" stoichiometry="1" />
          <speciesReference constant="true" species="M_IMP" stoichiometry="1" />
        </listOfReactants>
        <listOfProducts>
          <speciesReference constant="true" species="M_NADH" stoichiometry="1" />
          <speciesReference constant="true" species="M_XMP" stoichiometry="1" />
        </listOfProducts>
      </reaction>
      <reaction fast="false" id="R_R172" reversible="false" fbc:lowerFluxBound="cobra_0_bound" fbc:upperFluxBound="cobra_default_ub">
        <listOfReactants>
          <speciesReference constant="true" species="M_ATP" stoichiometry="1" />
          <speciesReference constant="true" species="M_GLN" stoichiometry="1" />
          <speciesReference constant="true" species="M_XMP" stoichiometry="1" />
        </listOfReactants>
        <listOfProducts>
          <speciesReference constant="true" species="M_GLU" stoichiometry="1" />
          <speciesReference constant="true" species="M_PPI" stoichiometry="1" />
          <speciesReference constant="true" species="M_GMP" stoichiometry="1" />
          <speciesReference constant="true" species="M_AMP" stoichiometry="1" />
        </listOfProducts>
      </reaction>
      <reaction fast="false" id="R_R173" reversible="true" fbc:lowerFluxBound="cobra_default_lb" fbc:upperFluxBound="cobra_default_ub">
        <listOfReactants>
          <speciesReference constant="true" species="M_ATP" stoichiometry="1" />
          <speciesReference constant="true" species="M_GMP" stoichiometry="1" />
        </listOfReactants>
        <listOfProducts>
          <speciesReference constant="true" species="M_ADP" stoichiometry="1" />
          <speciesReference constant="true" species="M_GDP" stoichiometry="1" />
        </listOfProducts>
      </reaction>
      <reaction fast="false" id="R_R174" reversible="true" fbc:lowerFluxBound="cobra_default_lb" fbc:upperFluxBound="cobra_default_ub">
        <listOfReactants>
          <speciesReference constant="true" species="M_ATP" stoichiometry="1" />
          <speciesReference constant="true" species="M_GDP" stoichiometry="1" />
        </listOfReactants>
        <listOfProducts>
          <speciesReference constant="true" species="M_ADP" stoichiometry="1" />
          <speciesReference constant="true" species="M_GTP" stoichiometry="1" />
        </listOfProducts>
      </reaction>
      <reaction fast="false" id="R_R175" reversible="false" fbc:lowerFluxBound="cobra_0_bound" fbc:upperFluxBound="cobra_default_ub">
        <listOfReactants>
          <speciesReference constant="true" species="M_ADP" stoichiometry="1" />
          <speciesReference constant="true" species="M_NADPH" stoichiometry="1" />
        </listOfReactants>
        <listOfProducts>
          <speciesReference constant="true" species="M_NADP" stoichiometry="1" />
          <speciesReference constant="true" species="M_DADP" stoichiometry="1" />
        </listOfProducts>
      </reaction>
      <reaction fast="false" id="R_R176" reversible="false" fbc:lowerFluxBound="cobra_0_bound" fbc:upperFluxBound="cobra_default_ub">
        <listOfReactants>
          <speciesReference constant="true" species="M_NADPH" stoichiometry="1" />
          <speciesReference constant="true" species="M_GDP" stoichiometry="1" />
        </listOfReactants>
        <listOfProducts>
          <speciesReference constant="true" species="M_DGDP" stoichiometry="1" />
          <speciesReference constant="true" species="M_NADP" stoichiometry="1" />
        </listOfProducts>
      </reaction>
      <reaction fast="false" id="R_R177" reversible="false" fbc:lowerFluxBound="cobra_0_bound" fbc:upperFluxBound="cobra_default_ub">
        <listOfReactants>
          <speciesReference constant="true" species="M_ATP" stoichiometry="1" />
          <speciesReference constant="true" species="M_NADPH" stoichiometry="1" />
        </listOfReactants>
        <listOfProducts>
          <speciesReference constant="true" species="M_NADP" stoichiometry="1" />
          <speciesReference constant="true" species="M_DATP" stoichiometry="1" />
        </listOfProducts>
      </reaction>
      <reaction fast="false" id="R_R178" reversible="false" fbc:lowerFluxBound="cobra_0_bound" fbc:upperFluxBound="cobra_default_ub">
        <listOfReactants>
          <speciesReference constant="true" species="M_NADPH" stoichiometry="1" />
          <speciesReference constant="true" species="M_GTP" stoichiometry="1" />
        </listOfReactants>
        <listOfProducts>
          <speciesReference constant="true" species="M_NADP" stoichiometry="1" />
          <speciesReference constant="true" species="M_DGTP" stoichiometry="1" />
        </listOfProducts>
      </reaction>
      <reaction fast="false" id="R_R179" reversible="true" fbc:lowerFluxBound="cobra_default_lb" fbc:upperFluxBound="cobra_default_ub">
        <listOfReactants>
          <speciesReference constant="true" species="M_ATP" stoichiometry="1" />
          <speciesReference constant="true" species="M_DADP" stoichiometry="1" />
        </listOfReactants>
        <listOfProducts>
          <speciesReference constant="true" species="M_ADP" stoichiometry="1" />
          <speciesReference constant="true" species="M_DATP" stoichiometry="1" />
        </listOfProducts>
      </reaction>
      <reaction fast="false" id="R_R180" reversible="true" fbc:lowerFluxBound="cobra_default_lb" fbc:upperFluxBound="cobra_default_ub">
        <listOfReactants>
          <speciesReference constant="true" species="M_ATP" stoichiometry="1" />
          <speciesReference constant="true" species="M_DGDP" stoichiometry="1" />
        </listOfReactants>
        <listOfProducts>
          <speciesReference constant="true" species="M_ADP" stoichiometry="1" />
          <speciesReference constant="true" species="M_DGTP" stoichiometry="1" />
        </listOfProducts>
      </reaction>
      <reaction fast="false" id="R_R181" reversible="true" fbc:lowerFluxBound="cobra_default_lb" fbc:upperFluxBound="cobra_default_ub">
        <listOfReactants>
          <speciesReference constant="true" species="M_ATP" stoichiometry="1" />
        </listOfReactants>
        <listOfProducts>
          <speciesReference constant="true" species="M_ADP" stoichiometry="1" />
          <speciesReference constant="true" species="M_DADP" stoichiometry="1" />
        </listOfProducts>
      </reaction>
      <reaction fast="false" id="R_R182" reversible="true" fbc:lowerFluxBound="cobra_default_lb" fbc:upperFluxBound="cobra_default_ub">
        <listOfReactants>
          <speciesReference constant="true" species="M_ATP" stoichiometry="1" />
        </listOfReactants>
        <listOfProducts>
          <speciesReference constant="true" species="M_ADP" stoichiometry="1" />
          <speciesReference constant="true" species="M_DGDP" stoichiometry="1" />
        </listOfProducts>
      </reaction>
      <reaction fast="false" id="R_R183" reversible="false" fbc:lowerFluxBound="cobra_0_bound" fbc:upperFluxBound="cobra_default_ub">
        <listOfReactants>
          <speciesReference constant="true" species="M_ASP" stoichiometry="1" />
          <speciesReference constant="true" species="M_CAP" stoichiometry="1" />
        </listOfReactants>
        <listOfProducts>
          <speciesReference constant="true" species="M_PI" stoichiometry="1" />
          <speciesReference constant="true" species="M_CAASP" stoichiometry="1" />
        </listOfProducts>
      </reaction>
      <reaction fast="false" id="R_R184" reversible="true" fbc:lowerFluxBound="cobra_default_lb" fbc:upperFluxBound="cobra_default_ub">
        <listOfReactants>
          <speciesReference constant="true" species="M_CAASP" stoichiometry="1" />
        </listOfReactants>
        <listOfProducts>
          <speciesReference constant="true" species="M_DOROA" stoichiometry="1" />
        </listOfProducts>
      </reaction>
      <reaction fast="false" id="R_R185" reversible="true" fbc:lowerFluxBound="cobra_default_lb" fbc:upperFluxBound="cobra_default_ub">
        <listOfReactants>
          <speciesReference constant="true" species="M_DOROA" stoichiometry="1" />
        </listOfReactants>
        <listOfProducts>
          <speciesReference constant="true" species="M_OROA" stoichiometry="1" />
        </listOfProducts>
      </reaction>
      <reaction fast="false" id="R_R186" reversible="true" fbc:lowerFluxBound="cobra_default_lb" fbc:upperFluxBound="cobra_default_ub">
        <listOfReactants>
          <speciesReference constant="true" species="M_OROA" stoichiometry="1" />
          <speciesReference constant="true" species="M_PRPP" stoichiometry="1" />
        </listOfReactants>
        <listOfProducts>
          <speciesReference constant="true" species="M_PPI" stoichiometry="1" />
          <speciesReference constant="true" species="M_OMP" stoichiometry="1" />
        </listOfProducts>
      </reaction>
      <reaction fast="false" id="R_R187" reversible="false" fbc:lowerFluxBound="cobra_0_bound" fbc:upperFluxBound="cobra_default_ub">
        <listOfReactants>
          <speciesReference constant="true" species="M_OMP" stoichiometry="1" />
        </listOfReactants>
        <listOfProducts>
          <speciesReference constant="true" species="M_UMP" stoichiometry="1" />
          <speciesReference constant="true" species="M_CO2" stoichiometry="1" />
        </listOfProducts>
      </reaction>
      <reaction fast="false" id="R_R188" reversible="true" fbc:lowerFluxBound="cobra_default_lb" fbc:upperFluxBound="cobra_default_ub">
        <listOfReactants>
          <speciesReference constant="true" species="M_ATP" stoichiometry="1" />
          <speciesReference constant="true" species="M_UMP" stoichiometry="1" />
        </listOfReactants>
        <listOfProducts>
          <speciesReference constant="true" species="M_ADP" stoichiometry="1" />
          <speciesReference constant="true" species="M_UDP" stoichiometry="1" />
        </listOfProducts>
      </reaction>
      <reaction fast="false" id="R_R189" reversible="true" fbc:lowerFluxBound="cobra_default_lb" fbc:upperFluxBound="cobra_default_ub">
        <listOfReactants>
          <speciesReference constant="true" species="M_ATP" stoichiometry="1" />
          <speciesReference constant="true" species="M_UDP" stoichiometry="1" />
        </listOfReactants>
        <listOfProducts>
          <speciesReference constant="true" species="M_ADP" stoichiometry="1" />
          <speciesReference constant="true" species="M_UTP" stoichiometry="1" />
        </listOfProducts>
      </reaction>
      <reaction fast="false" id="R_R190" reversible="false" fbc:lowerFluxBound="cobra_0_bound" fbc:upperFluxBound="cobra_default_ub">
        <listOfReactants>
          <speciesReference constant="true" species="M_ATP" stoichiometry="1" />
          <speciesReference constant="true" species="M_GLN" stoichiometry="1" />
          <speciesReference constant="true" species="M_UTP" stoichiometry="1" />
        </listOfReactants>
        <listOfProducts>
          <speciesReference constant="true" species="M_ADP" stoichiometry="1" />
          <speciesReference constant="true" species="M_CTP" stoichiometry="1" />
          <speciesReference constant="true" species="M_GLU" stoichiometry="1" />
          <speciesReference constant="true" species="M_PI" stoichiometry="1" />
        </listOfProducts>
      </reaction>
      <reaction fast="false" id="R_R191" reversible="true" fbc:lowerFluxBound="cobra_default_lb" fbc:upperFluxBound="cobra_default_ub">
        <listOfReactants>
          <speciesReference constant="true" species="M_ATP" stoichiometry="1" />
          <speciesReference constant="true" species="M_CMP" stoichiometry="1" />
        </listOfReactants>
        <listOfProducts>
          <speciesReference constant="true" species="M_ADP" stoichiometry="1" />
          <speciesReference constant="true" species="M_CDP" stoichiometry="1" />
        </listOfProducts>
      </reaction>
      <reaction fast="false" id="R_R192" reversible="true" fbc:lowerFluxBound="cobra_default_lb" fbc:upperFluxBound="cobra_default_ub">
        <listOfReactants>
          <speciesReference constant="true" species="M_ATP" stoichiometry="1" />
          <speciesReference constant="true" species="M_CDP" stoichiometry="1" />
        </listOfReactants>
        <listOfProducts>
          <speciesReference constant="true" species="M_ADP" stoichiometry="1" />
          <speciesReference constant="true" species="M_CTP" stoichiometry="1" />
        </listOfProducts>
      </reaction>
      <reaction fast="false" id="R_R193" reversible="false" fbc:lowerFluxBound="cobra_0_bound" fbc:upperFluxBound="cobra_default_ub">
        <listOfReactants>
          <speciesReference constant="true" species="M_DCMP" stoichiometry="1" />
        </listOfReactants>
        <listOfProducts>
          <speciesReference constant="true" species="M_NH3" stoichiometry="1" />
          <speciesReference constant="true" species="M_DUMP" stoichiometry="1" />
        </listOfProducts>
      </reaction>
      <reaction fast="false" id="R_R194" reversible="false" fbc:lowerFluxBound="cobra_0_bound" fbc:upperFluxBound="cobra_default_ub">
        <listOfReactants>
          <speciesReference constant="true" species="M_NADPH" stoichiometry="1" />
          <speciesReference constant="true" species="M_CDP" stoichiometry="1" />
        </listOfReactants>
        <listOfProducts>
          <speciesReference constant="true" species="M_NADP" stoichiometry="1" />
          <speciesReference constant="true" species="M_DCDP" stoichiometry="1" />
        </listOfProducts>
      </reaction>
      <reaction fast="false" id="R_R195" reversible="false" fbc:lowerFluxBound="cobra_0_bound" fbc:upperFluxBound="cobra_default_ub">
        <listOfReactants>
          <speciesReference constant="true" species="M_NADPH" stoichiometry="1" />
          <speciesReference constant="true" species="M_UDP" stoichiometry="1" />
        </listOfReactants>
        <listOfProducts>
          <speciesReference constant="true" species="M_NADP" stoichiometry="1" />
          <speciesReference constant="true" species="M_DUDP" stoichiometry="1" />
        </listOfProducts>
      </reaction>
      <reaction fast="false" id="R_R196" reversible="false" fbc:lowerFluxBound="cobra_0_bound" fbc:upperFluxBound="cobra_default_ub">
        <listOfReactants>
          <speciesReference constant="true" species="M_NADPH" stoichiometry="1" />
          <speciesReference constant="true" species="M_CTP" stoichiometry="1" />
        </listOfReactants>
        <listOfProducts>
          <speciesReference constant="true" species="M_NADP" stoichiometry="1" />
          <speciesReference constant="true" species="M_DCTP" stoichiometry="1" />
        </listOfProducts>
      </reaction>
      <reaction fast="false" id="R_R197" reversible="false" fbc:lowerFluxBound="cobra_0_bound" fbc:upperFluxBound="cobra_default_ub">
        <listOfReactants>
          <speciesReference constant="true" species="M_NADPH" stoichiometry="1" />
          <speciesReference constant="true" species="M_UTP" stoichiometry="1" />
        </listOfReactants>
        <listOfProducts>
          <speciesReference constant="true" species="M_NADP" stoichiometry="1" />
          <speciesReference constant="true" species="M_DUTP" stoichiometry="1" />
        </listOfProducts>
      </reaction>
      <reaction fast="false" id="R_R198" reversible="true" fbc:lowerFluxBound="cobra_default_lb" fbc:upperFluxBound="cobra_default_ub">
        <listOfReactants>
          <speciesReference constant="true" species="M_ATP" stoichiometry="1" />
          <speciesReference constant="true" species="M_DCMP" stoichiometry="1" />
        </listOfReactants>
        <listOfProducts>
          <speciesReference constant="true" species="M_ADP" stoichiometry="1" />
          <speciesReference constant="true" species="M_DCDP" stoichiometry="1" />
        </listOfProducts>
      </reaction>
      <reaction fast="false" id="R_R199" reversible="true" fbc:lowerFluxBound="cobra_default_lb" fbc:upperFluxBound="cobra_default_ub">
        <listOfReactants>
          <speciesReference constant="true" species="M_ATP" stoichiometry="1" />
          <speciesReference constant="true" species="M_DCDP" stoichiometry="1" />
        </listOfReactants>
        <listOfProducts>
          <speciesReference constant="true" species="M_ADP" stoichiometry="1" />
          <speciesReference constant="true" species="M_DCTP" stoichiometry="1" />
        </listOfProducts>
      </reaction>
      <reaction fast="false" id="R_R200" reversible="true" fbc:lowerFluxBound="cobra_default_lb" fbc:upperFluxBound="cobra_default_ub">
        <listOfReactants>
          <speciesReference constant="true" species="M_ATP" stoichiometry="1" />
          <speciesReference constant="true" species="M_DUDP" stoichiometry="1" />
        </listOfReactants>
        <listOfProducts>
          <speciesReference constant="true" species="M_ADP" stoichiometry="1" />
          <speciesReference constant="true" species="M_DUTP" stoichiometry="1" />
        </listOfProducts>
      </reaction>
      <reaction fast="false" id="R_R201" reversible="false" fbc:lowerFluxBound="cobra_0_bound" fbc:upperFluxBound="cobra_default_ub">
        <listOfReactants>
          <speciesReference constant="true" species="M_DUTP" stoichiometry="1" />
        </listOfReactants>
        <listOfProducts>
          <speciesReference constant="true" species="M_PPI" stoichiometry="1" />
          <speciesReference constant="true" species="M_DUMP" stoichiometry="1" />
        </listOfProducts>
      </reaction>
      <reaction fast="false" id="R_R202" reversible="true" fbc:lowerFluxBound="cobra_default_lb" fbc:upperFluxBound="cobra_default_ub">
        <listOfReactants>
          <speciesReference constant="true" species="M_ATP" stoichiometry="1" />
          <speciesReference constant="true" species="M_DUMP" stoichiometry="1" />
        </listOfReactants>
        <listOfProducts>
          <speciesReference constant="true" species="M_ADP" stoichiometry="1" />
          <speciesReference constant="true" species="M_DUDP" stoichiometry="1" />
        </listOfProducts>
      </reaction>
      <reaction fast="false" id="R_R203" reversible="false" fbc:lowerFluxBound="cobra_0_bound" fbc:upperFluxBound="cobra_default_ub">
        <listOfReactants>
          <speciesReference constant="true" species="M_DUMP" stoichiometry="1" />
          <speciesReference constant="true" species="M_METTHF" stoichiometry="1" />
        </listOfReactants>
        <listOfProducts>
          <speciesReference constant="true" species="M_TMP" stoichiometry="1" />
          <speciesReference constant="true" species="M_DHF" stoichiometry="1" />
        </listOfProducts>
      </reaction>
      <reaction fast="false" id="R_R204" reversible="true" fbc:lowerFluxBound="cobra_default_lb" fbc:upperFluxBound="cobra_default_ub">
        <listOfReactants>
          <speciesReference constant="true" species="M_ATP" stoichiometry="1" />
          <speciesReference constant="true" species="M_TMP" stoichiometry="1" />
        </listOfReactants>
        <listOfProducts>
          <speciesReference constant="true" species="M_ADP" stoichiometry="1" />
          <speciesReference constant="true" species="M_TDP" stoichiometry="1" />
        </listOfProducts>
      </reaction>
      <reaction fast="false" id="R_R205" reversible="true" fbc:lowerFluxBound="cobra_default_lb" fbc:upperFluxBound="cobra_default_ub">
        <listOfReactants>
          <speciesReference constant="true" species="M_ATP" stoichiometry="1" />
          <speciesReference constant="true" species="M_TDP" stoichiometry="1" />
        </listOfReactants>
        <listOfProducts>
          <speciesReference constant="true" species="M_ADP" stoichiometry="1" />
          <speciesReference constant="true" species="M_TTP" stoichiometry="1" />
        </listOfProducts>
      </reaction>
      <reaction fast="false" id="R_R206" reversible="false" fbc:lowerFluxBound="cobra_0_bound" fbc:upperFluxBound="cobra_default_ub">
        <listOfReactants>
          <speciesReference constant="true" species="M_NADH" stoichiometry="1" />
          <speciesReference constant="true" species="M_METTHF" stoichiometry="1" />
        </listOfReactants>
        <listOfProducts>
          <speciesReference constant="true" species="M_NAD" stoichiometry="1" />
          <speciesReference constant="true" species="M_MTHF" stoichiometry="1" />
        </listOfProducts>
      </reaction>
      <reaction fast="false" id="R_R207" reversible="true" fbc:lowerFluxBound="cobra_default_lb" fbc:upperFluxBound="cobra_default_ub">
        <listOfReactants>
          <speciesReference constant="true" species="M_NADP" stoichiometry="1" />
          <speciesReference constant="true" species="M_METTHF" stoichiometry="1" />
        </listOfReactants>
        <listOfProducts>
          <speciesReference constant="true" species="M_NADPH" stoichiometry="1" />
          <speciesReference constant="true" species="M_METHF" stoichiometry="1" />
        </listOfProducts>
      </reaction>
      <reaction fast="false" id="R_R208" reversible="true" fbc:lowerFluxBound="cobra_default_lb" fbc:upperFluxBound="cobra_default_ub">
        <listOfReactants>
          <speciesReference constant="true" species="M_METHF" stoichiometry="1" />
        </listOfReactants>
        <listOfProducts>
          <speciesReference constant="true" species="M_FTHF" stoichiometry="1" />
        </listOfProducts>
      </reaction>
      <reaction fast="false" id="R_R209" reversible="true" fbc:lowerFluxBound="cobra_default_lb" fbc:upperFluxBound="cobra_default_ub">
        <listOfReactants>
          <speciesReference constant="true" species="M_ATP" stoichiometry="1" />
          <speciesReference constant="true" species="M_ACCOA" stoichiometry="1" />
          <speciesReference constant="true" species="M_CO2" stoichiometry="1" />
        </listOfReactants>
        <listOfProducts>
          <speciesReference constant="true" species="M_ADP" stoichiometry="1" />
          <speciesReference constant="true" species="M_MALCOA" stoichiometry="1" />
          <speciesReference constant="true" species="M_PI" stoichiometry="1" />
        </listOfProducts>
      </reaction>
      <reaction fast="false" id="R_R210" reversible="true" fbc:lowerFluxBound="cobra_default_lb" fbc:upperFluxBound="cobra_default_ub">
        <listOfReactants>
          <speciesReference constant="true" species="M_MALCOA" stoichiometry="1" />
          <speciesReference constant="true" species="M_ACP" stoichiometry="1" />
        </listOfReactants>
        <listOfProducts>
          <speciesReference constant="true" species="M_MALACP" stoichiometry="1" />
          <speciesReference constant="true" species="M_COA" stoichiometry="1" />
        </listOfProducts>
      </reaction>
      <reaction fast="false" id="R_R211" reversible="false" fbc:lowerFluxBound="cobra_0_bound" fbc:upperFluxBound="cobra_default_ub">
        <listOfReactants>
          <speciesReference constant="true" species="M_MALACP" stoichiometry="1" />
        </listOfReactants>
        <listOfProducts>
          <speciesReference constant="true" species="M_CO2" stoichiometry="1" />
          <speciesReference constant="true" species="M_ACACP" stoichiometry="1" />
        </listOfProducts>
      </reaction>
      <reaction fast="false" id="R_R212" reversible="true" fbc:lowerFluxBound="cobra_default_lb" fbc:upperFluxBound="cobra_default_ub">
        <listOfReactants>
          <speciesReference constant="true" species="M_COA" stoichiometry="1" />
          <speciesReference constant="true" species="M_ACACP" stoichiometry="1" />
        </listOfReactants>
        <listOfProducts>
          <speciesReference constant="true" species="M_ACCOA" stoichiometry="1" />
          <speciesReference constant="true" species="M_ACP" stoichiometry="1" />
        </listOfProducts>
      </reaction>
      <reaction fast="false" id="R_R213" reversible="false" fbc:lowerFluxBound="cobra_0_bound" fbc:upperFluxBound="cobra_default_ub">
        <listOfReactants>
          <speciesReference constant="true" species="M_NADPH" stoichiometry="12" />
          <speciesReference constant="true" species="M_MALACP" stoichiometry="6" />
          <speciesReference constant="true" species="M_ACACP" stoichiometry="1" />
        </listOfReactants>
        <listOfProducts>
          <speciesReference constant="true" species="M_NADP" stoichiometry="12" />
          <speciesReference constant="true" species="M_C140ACP" stoichiometry="1" />
          <speciesReference constant="true" species="M_ACP" stoichiometry="6" />
          <speciesReference constant="true" species="M_CO2" stoichiometry="6" />
        </listOfProducts>
      </reaction>
      <reaction fast="false" id="R_R214" reversible="false" fbc:lowerFluxBound="cobra_0_bound" fbc:upperFluxBound="cobra_default_ub">
        <listOfReactants>
          <speciesReference constant="true" species="M_NADPH" stoichiometry="11" />
          <speciesReference constant="true" species="M_MALACP" stoichiometry="6" />
          <speciesReference constant="true" species="M_ACACP" stoichiometry="1" />
        </listOfReactants>
        <listOfProducts>
          <speciesReference constant="true" species="M_NADP" stoichiometry="11" />
          <speciesReference constant="true" species="M_C141ACP" stoichiometry="1" />
          <speciesReference constant="true" species="M_CO2" stoichiometry="6" />
          <speciesReference constant="true" species="M_ACP" stoichiometry="6" />
        </listOfProducts>
      </reaction>
      <reaction fast="false" id="R_R215" reversible="false" fbc:lowerFluxBound="cobra_0_bound" fbc:upperFluxBound="cobra_default_ub">
        <listOfReactants>
          <speciesReference constant="true" species="M_NADPH" stoichiometry="14" />
          <speciesReference constant="true" species="M_MALACP" stoichiometry="7" />
          <speciesReference constant="true" species="M_ACACP" stoichiometry="1" />
        </listOfReactants>
        <listOfProducts>
          <speciesReference constant="true" species="M_NADP" stoichiometry="14" />
          <speciesReference constant="true" species="M_C160ACP" stoichiometry="1" />
          <speciesReference constant="true" species="M_CO2" stoichiometry="7" />
          <speciesReference constant="true" species="M_ACP" stoichiometry="7" />
        </listOfProducts>
      </reaction>
      <reaction fast="false" id="R_R216" reversible="false" fbc:lowerFluxBound="cobra_0_bound" fbc:upperFluxBound="cobra_default_ub">
        <listOfReactants>
          <speciesReference constant="true" species="M_NADPH" stoichiometry="13" />
          <speciesReference constant="true" species="M_MALACP" stoichiometry="7" />
          <speciesReference constant="true" species="M_ACACP" stoichiometry="1" />
        </listOfReactants>
        <listOfProducts>
          <speciesReference constant="true" species="M_C161ACP" stoichiometry="1" />
          <speciesReference constant="true" species="M_NADP" stoichiometry="13" />
          <speciesReference constant="true" species="M_CO2" stoichiometry="7" />
          <speciesReference constant="true" species="M_ACP" stoichiometry="7" />
        </listOfProducts>
      </reaction>
      <reaction fast="false" id="R_R217" reversible="false" fbc:lowerFluxBound="cobra_0_bound" fbc:upperFluxBound="cobra_default_ub">
        <listOfReactants>
          <speciesReference constant="true" species="M_NADPH" stoichiometry="15" />
          <speciesReference constant="true" species="M_MALACP" stoichiometry="8" />
          <speciesReference constant="true" species="M_ACACP" stoichiometry="1" />
        </listOfReactants>
        <listOfProducts>
          <speciesReference constant="true" species="M_NADP" stoichiometry="15" />
          <speciesReference constant="true" species="M_CO2" stoichiometry="8" />
          <speciesReference constant="true" species="M_C181ACP" stoichiometry="1" />
          <speciesReference constant="true" species="M_ACP" stoichiometry="8" />
        </listOfProducts>
      </reaction>
      <reaction fast="false" id="R_R218" reversible="true" fbc:lowerFluxBound="cobra_default_lb" fbc:upperFluxBound="cobra_default_ub">
        <listOfReactants>
          <speciesReference constant="true" species="M_NADH" stoichiometry="1" />
          <speciesReference constant="true" species="M_T3P2" stoichiometry="1" />
        </listOfReactants>
        <listOfProducts>
          <speciesReference constant="true" species="M_NAD" stoichiometry="1" />
          <speciesReference constant="true" species="M_GL3P" stoichiometry="1" />
        </listOfProducts>
      </reaction>
      <reaction fast="false" id="R_R219" reversible="false" fbc:lowerFluxBound="cobra_0_bound" fbc:upperFluxBound="cobra_default_ub">
        <listOfReactants>
          <speciesReference constant="true" species="M_GL3P" stoichiometry="1" />
          <speciesReference constant="true" species="M_C161ACP" stoichiometry="0.12" />
          <speciesReference constant="true" species="M_C140ACP" stoichiometry="0.03" />
          <speciesReference constant="true" species="M_C141ACP" stoichiometry="0.086" />
          <speciesReference constant="true" species="M_C160ACP" stoichiometry="0.607" />
          <speciesReference constant="true" species="M_C181ACP" stoichiometry="0.85" />
        </listOfReactants>
        <listOfProducts>
          <speciesReference constant="true" species="M_PA" stoichiometry="1" />
          <speciesReference constant="true" species="M_ACP" stoichiometry="1.69" />
        </listOfProducts>
      </reaction>
      <reaction fast="false" id="R_R220" reversible="true" fbc:lowerFluxBound="cobra_default_lb" fbc:upperFluxBound="cobra_default_ub">
        <listOfReactants>
          <speciesReference constant="true" species="M_CTP" stoichiometry="1" />
          <speciesReference constant="true" species="M_PA" stoichiometry="1" />
        </listOfReactants>
        <listOfProducts>
          <speciesReference constant="true" species="M_CDPDG" stoichiometry="1" />
          <speciesReference constant="true" species="M_PPI" stoichiometry="1" />
        </listOfProducts>
      </reaction>
      <reaction fast="false" id="R_R221" reversible="true" fbc:lowerFluxBound="cobra_default_lb" fbc:upperFluxBound="cobra_default_ub">
        <listOfReactants>
          <speciesReference constant="true" species="M_SER" stoichiometry="1" />
          <speciesReference constant="true" species="M_CDPDG" stoichiometry="1" />
        </listOfReactants>
        <listOfProducts>
          <speciesReference constant="true" species="M_CMP" stoichiometry="1" />
          <speciesReference constant="true" species="M_PS" stoichiometry="1" />
        </listOfProducts>
      </reaction>
      <reaction fast="false" id="R_R222" reversible="false" fbc:lowerFluxBound="cobra_0_bound" fbc:upperFluxBound="cobra_default_ub">
        <listOfReactants>
          <speciesReference constant="true" species="M_PS" stoichiometry="1" />
        </listOfReactants>
        <listOfProducts>
          <speciesReference constant="true" species="M_PE" stoichiometry="1" />
          <speciesReference constant="true" species="M_CO2" stoichiometry="1" />
        </listOfProducts>
      </reaction>
      <reaction fast="false" id="R_R223" reversible="true" fbc:lowerFluxBound="cobra_default_lb" fbc:upperFluxBound="cobra_default_ub">
        <listOfReactants>
          <speciesReference constant="true" species="M_CDPDG" stoichiometry="1" />
          <speciesReference constant="true" species="M_GL3P" stoichiometry="1" />
        </listOfReactants>
        <listOfProducts>
          <speciesReference constant="true" species="M_PGP" stoichiometry="1" />
          <speciesReference constant="true" species="M_CMP" stoichiometry="1" />
        </listOfProducts>
      </reaction>
      <reaction fast="false" id="R_R224" reversible="false" fbc:lowerFluxBound="cobra_0_bound" fbc:upperFluxBound="cobra_default_ub">
        <listOfReactants>
          <speciesReference constant="true" species="M_PGP" stoichiometry="1" />
        </listOfReactants>
        <listOfProducts>
          <speciesReference constant="true" species="M_PG" stoichiometry="1" />
          <speciesReference constant="true" species="M_PI" stoichiometry="1" />
        </listOfProducts>
      </reaction>
      <reaction fast="false" id="R_R225" reversible="true" fbc:lowerFluxBound="cobra_default_lb" fbc:upperFluxBound="cobra_default_ub">
        <listOfReactants>
          <speciesReference constant="true" species="M_PG" stoichiometry="2" />
        </listOfReactants>
        <listOfProducts>
          <speciesReference constant="true" species="M_CL" stoichiometry="1" />
          <speciesReference constant="true" species="M_GL" stoichiometry="1" />
        </listOfProducts>
      </reaction>
      <reaction fast="false" id="R_R226" reversible="true" fbc:lowerFluxBound="cobra_default_lb" fbc:upperFluxBound="cobra_default_ub">
        <listOfReactants>
          <speciesReference constant="true" species="M_NADP" stoichiometry="1" />
          <speciesReference constant="true" species="M_GL" stoichiometry="1" />
        </listOfReactants>
        <listOfProducts>
          <speciesReference constant="true" species="M_NADPH" stoichiometry="1" />
          <speciesReference constant="true" species="M_GLAL" stoichiometry="1" />
        </listOfProducts>
      </reaction>
      <reaction fast="false" id="R_R227" reversible="false" fbc:lowerFluxBound="cobra_0_bound" fbc:upperFluxBound="cobra_default_ub">
        <listOfReactants>
          <speciesReference constant="true" species="M_ATP" stoichiometry="1" />
          <speciesReference constant="true" species="M_GLAL" stoichiometry="1" />
        </listOfReactants>
        <listOfProducts>
          <speciesReference constant="true" species="M_ADP" stoichiometry="1" />
          <speciesReference constant="true" species="M_T3P1" stoichiometry="1" />
        </listOfProducts>
      </reaction>
      <reaction fast="false" id="R_R228" reversible="false" fbc:lowerFluxBound="cobra_0_bound" fbc:upperFluxBound="cobra_default_ub">
        <listOfReactants>
          <speciesReference constant="true" species="M_ACCOA" stoichiometry="3" />
        </listOfReactants>
        <listOfProducts>
          <speciesReference constant="true" species="M_HMGCOA" stoichiometry="1" />
          <speciesReference constant="true" species="M_COA" stoichiometry="2" />
        </listOfProducts>
      </reaction>
      <reaction fast="false" id="R_R229" reversible="true" fbc:lowerFluxBound="cobra_default_lb" fbc:upperFluxBound="cobra_default_ub">
        <listOfReactants>
          <speciesReference constant="true" species="M_HMGCOA" stoichiometry="1" />
        </listOfReactants>
        <listOfProducts>
          <speciesReference constant="true" species="M_TMGCOA" stoichiometry="1" />
        </listOfProducts>
      </reaction>
      <reaction fast="false" id="R_R230" reversible="false" fbc:lowerFluxBound="cobra_0_bound" fbc:upperFluxBound="cobra_default_ub">
        <listOfReactants>
          <speciesReference constant="true" species="M_ATP" stoichiometry="3" />
          <speciesReference constant="true" species="M_NADPH" stoichiometry="2" />
          <speciesReference constant="true" species="M_HMGCOA" stoichiometry="1" />
        </listOfReactants>
        <listOfProducts>
          <speciesReference constant="true" species="M_NADP" stoichiometry="2" />
          <speciesReference constant="true" species="M_PI" stoichiometry="1" />
          <speciesReference constant="true" species="M_ADP" stoichiometry="3" />
          <speciesReference constant="true" species="M_IPPP" stoichiometry="1" />
          <speciesReference constant="true" species="M_COA" stoichiometry="1" />
          <speciesReference constant="true" species="M_CO2" stoichiometry="1" />
        </listOfProducts>
      </reaction>
      <reaction fast="false" id="R_R231" reversible="false" fbc:lowerFluxBound="cobra_0_bound" fbc:upperFluxBound="cobra_default_ub">
        <listOfReactants>
          <speciesReference constant="true" species="M_IPPP" stoichiometry="4" />
        </listOfReactants>
        <listOfProducts>
          <speciesReference constant="true" species="M_GGPP" stoichiometry="1" />
          <speciesReference constant="true" species="M_PPI" stoichiometry="3" />
        </listOfProducts>
      </reaction>
      <reaction fast="false" id="R_R232" reversible="true" fbc:lowerFluxBound="cobra_default_lb" fbc:upperFluxBound="cobra_default_ub">
        <listOfReactants>
          <speciesReference constant="true" species="M_MCCOA" stoichiometry="1" />
          <speciesReference constant="true" species="M_ATP" stoichiometry="1" />
          <speciesReference constant="true" species="M_CO2" stoichiometry="1" />
        </listOfReactants>
        <listOfProducts>
          <speciesReference constant="true" species="M_ADP" stoichiometry="1" />
          <speciesReference constant="true" species="M_PI" stoichiometry="1" />
          <speciesReference constant="true" species="M_TMGCOA" stoichiometry="1" />
        </listOfProducts>
      </reaction>
      <reaction fast="false" id="R_R233" reversible="true" fbc:lowerFluxBound="cobra_default_lb" fbc:upperFluxBound="cobra_default_ub">
        <listOfReactants>
          <speciesReference constant="true" species="M_Q" stoichiometry="1" />
          <speciesReference constant="true" species="M_ISOVCOA" stoichiometry="1" />
        </listOfReactants>
        <listOfProducts>
          <speciesReference constant="true" species="M_MCCOA" stoichiometry="1" />
          <speciesReference constant="true" species="M_QH2" stoichiometry="1" />
        </listOfProducts>
      </reaction>
      <reaction fast="false" id="R_R234" reversible="false" fbc:lowerFluxBound="cobra_0_bound" fbc:upperFluxBound="cobra_default_ub">
        <listOfReactants>
          <speciesReference constant="true" species="M_NADP" stoichiometry="1" />
          <speciesReference constant="true" species="M_OICAP" stoichiometry="1" />
          <speciesReference constant="true" species="M_COA" stoichiometry="1" />
        </listOfReactants>
        <listOfProducts>
          <speciesReference constant="true" species="M_NADPH" stoichiometry="1" />
          <speciesReference constant="true" species="M_ISOVCOA" stoichiometry="1" />
          <speciesReference constant="true" species="M_CO2" stoichiometry="1" />
        </listOfProducts>
      </reaction>
      <reaction fast="false" id="R_R235" reversible="false" fbc:lowerFluxBound="cobra_0_bound" fbc:upperFluxBound="cobra_0_bound">
        <listOfReactants>
          <speciesReference constant="true" species="M_CHOR" stoichiometry="1" />
        </listOfReactants>
        <listOfProducts>
          <speciesReference constant="true" species="M_a4HBZ" stoichiometry="1" />
          <speciesReference constant="true" species="M_PYR" stoichiometry="1" />
        </listOfProducts>
      </reaction>
      <reaction fast="false" id="R_R236" reversible="false" fbc:lowerFluxBound="cobra_0_bound" fbc:upperFluxBound="cobra_0_bound">
        <listOfReactants>
          <speciesReference constant="true" species="M_a4HBZ" stoichiometry="1" />
          <speciesReference constant="true" species="M_GGPP" stoichiometry="1" />
        </listOfReactants>
        <listOfProducts>
          <speciesReference constant="true" species="M_PPI" stoichiometry="1" />
          <speciesReference constant="true" species="M_a2PPP" stoichiometry="1" />
          <speciesReference constant="true" species="M_CO2" stoichiometry="1" />
        </listOfProducts>
      </reaction>
      <reaction fast="false" id="R_R237" reversible="false" fbc:lowerFluxBound="cobra_0_bound" fbc:upperFluxBound="cobra_0_bound">
        <listOfReactants>
          <speciesReference constant="true" species="M_O2" stoichiometry="1" />
          <speciesReference constant="true" species="M_a2PPP" stoichiometry="1" />
        </listOfReactants>
        <listOfProducts>
          <speciesReference constant="true" species="M_a2O6H" stoichiometry="1" />
        </listOfProducts>
      </reaction>
      <reaction fast="false" id="R_R238" reversible="false" fbc:lowerFluxBound="cobra_0_bound" fbc:upperFluxBound="cobra_0_bound">
        <listOfReactants>
          <speciesReference constant="true" species="M_SAM" stoichiometry="3" />
          <speciesReference constant="true" species="M_a2O6H" stoichiometry="1" />
          <speciesReference constant="true" species="M_O2" stoichiometry="2" />
        </listOfReactants>
        <listOfProducts>
          <speciesReference constant="true" species="M_SAH" stoichiometry="3" />
          <speciesReference constant="true" species="M_QH2" stoichiometry="1" />
        </listOfProducts>
      </reaction>
      <reaction fast="false" id="R_R239" reversible="false" fbc:lowerFluxBound="cobra_0_bound" fbc:upperFluxBound="cobra_default_ub">
        <listOfReactants>
          <speciesReference constant="true" species="M_GTP" stoichiometry="1" />
        </listOfReactants>
        <listOfProducts>
          <speciesReference constant="true" species="M_D6RP5P" stoichiometry="1" />
          <speciesReference constant="true" species="M_PPI" stoichiometry="1" />
          <speciesReference constant="true" species="M_FORMATE" stoichiometry="1" />
        </listOfProducts>
      </reaction>
      <reaction fast="false" id="R_R240" reversible="false" fbc:lowerFluxBound="cobra_0_bound" fbc:upperFluxBound="cobra_default_ub">
        <listOfReactants>
          <speciesReference constant="true" species="M_D6RP5P" stoichiometry="1" />
        </listOfReactants>
        <listOfProducts>
          <speciesReference constant="true" species="M_A6RP5P" stoichiometry="1" />
          <speciesReference constant="true" species="M_NH3" stoichiometry="1" />
        </listOfProducts>
      </reaction>
      <reaction fast="false" id="R_R241" reversible="false" fbc:lowerFluxBound="cobra_0_bound" fbc:upperFluxBound="cobra_default_ub">
        <listOfReactants>
          <speciesReference constant="true" species="M_A6RP5P" stoichiometry="1" />
          <speciesReference constant="true" species="M_NADPH" stoichiometry="1" />
        </listOfReactants>
        <listOfProducts>
          <speciesReference constant="true" species="M_NADP" stoichiometry="1" />
          <speciesReference constant="true" species="M_A6RP5P2" stoichiometry="1" />
        </listOfProducts>
      </reaction>
      <reaction fast="false" id="R_R242" reversible="false" fbc:lowerFluxBound="cobra_0_bound" fbc:upperFluxBound="cobra_default_ub">
        <listOfReactants>
          <speciesReference constant="true" species="M_A6RP5P2" stoichiometry="1" />
        </listOfReactants>
        <listOfProducts>
          <speciesReference constant="true" species="M_A6RP" stoichiometry="1" />
          <speciesReference constant="true" species="M_PI" stoichiometry="1" />
        </listOfProducts>
      </reaction>
      <reaction fast="false" id="R_R243" reversible="false" fbc:lowerFluxBound="cobra_0_bound" fbc:upperFluxBound="cobra_default_ub">
        <listOfReactants>
          <speciesReference constant="true" species="M_A6RP" stoichiometry="1" />
        </listOfReactants>
        <listOfProducts>
          <speciesReference constant="true" species="M_DB4P" stoichiometry="1" />
          <speciesReference constant="true" species="M_FORMATE" stoichiometry="1" />
        </listOfProducts>
      </reaction>
      <reaction fast="false" id="R_R244" reversible="false" fbc:lowerFluxBound="cobra_0_bound" fbc:upperFluxBound="cobra_default_ub">
        <listOfReactants>
          <speciesReference constant="true" species="M_A6RP" stoichiometry="1" />
          <speciesReference constant="true" species="M_DB4P" stoichiometry="1" />
        </listOfReactants>
        <listOfProducts>
          <speciesReference constant="true" species="M_D8RL" stoichiometry="1" />
          <speciesReference constant="true" species="M_PI" stoichiometry="1" />
        </listOfProducts>
      </reaction>
      <reaction fast="false" id="R_R245" reversible="false" fbc:lowerFluxBound="cobra_0_bound" fbc:upperFluxBound="cobra_default_ub">
        <listOfReactants>
          <speciesReference constant="true" species="M_D8RL" stoichiometry="1" />
        </listOfReactants>
        <listOfProducts>
          <speciesReference constant="true" species="M_A6RP" stoichiometry="1" />
          <speciesReference constant="true" species="M_RIBOFLAVIN" stoichiometry="1" />
        </listOfProducts>
      </reaction>
      <reaction fast="false" id="R_R246" reversible="false" fbc:lowerFluxBound="cobra_0_bound" fbc:upperFluxBound="cobra_default_ub">
        <listOfReactants>
          <speciesReference constant="true" species="M_ATP" stoichiometry="1" />
          <speciesReference constant="true" species="M_RIBOFLAVIN" stoichiometry="1" />
        </listOfReactants>
        <listOfProducts>
          <speciesReference constant="true" species="M_ADP" stoichiometry="1" />
          <speciesReference constant="true" species="M_FMN" stoichiometry="1" />
        </listOfProducts>
      </reaction>
      <reaction fast="false" id="R_R247" reversible="false" fbc:lowerFluxBound="cobra_0_bound" fbc:upperFluxBound="cobra_default_ub">
        <listOfReactants>
          <speciesReference constant="true" species="M_ATP" stoichiometry="1" />
          <speciesReference constant="true" species="M_FMN" stoichiometry="1" />
        </listOfReactants>
        <listOfProducts>
          <speciesReference constant="true" species="M_FAD" stoichiometry="1" />
          <speciesReference constant="true" species="M_PPI" stoichiometry="1" />
        </listOfProducts>
      </reaction>
      <reaction fast="false" id="R_R248" reversible="false" fbc:lowerFluxBound="cobra_0_bound" fbc:upperFluxBound="cobra_default_ub">
        <listOfReactants>
          <speciesReference constant="true" species="M_GTP" stoichiometry="1" />
        </listOfReactants>
        <listOfProducts>
          <speciesReference constant="true" species="M_AHTD" stoichiometry="1" />
          <speciesReference constant="true" species="M_FORMATE" stoichiometry="1" />
        </listOfProducts>
      </reaction>
      <reaction fast="false" id="R_R249" reversible="false" fbc:lowerFluxBound="cobra_0_bound" fbc:upperFluxBound="cobra_default_ub">
        <listOfReactants>
          <speciesReference constant="true" species="M_AHTD" stoichiometry="1" />
        </listOfReactants>
        <listOfProducts>
          <speciesReference constant="true" species="M_DHP" stoichiometry="1" />
          <speciesReference constant="true" species="M_PI" stoichiometry="3" />
        </listOfProducts>
      </reaction>
      <reaction fast="false" id="R_R250" reversible="false" fbc:lowerFluxBound="cobra_0_bound" fbc:upperFluxBound="cobra_default_ub">
        <listOfReactants>
          <speciesReference constant="true" species="M_DHP" stoichiometry="1" />
        </listOfReactants>
        <listOfProducts>
          <speciesReference constant="true" species="M_GLAL" stoichiometry="1" />
          <speciesReference constant="true" species="M_AHHMP" stoichiometry="1" />
        </listOfProducts>
      </reaction>
      <reaction fast="false" id="R_R251" reversible="false" fbc:lowerFluxBound="cobra_0_bound" fbc:upperFluxBound="cobra_default_ub">
        <listOfReactants>
          <speciesReference constant="true" species="M_ATP" stoichiometry="1" />
          <speciesReference constant="true" species="M_AHHMP" stoichiometry="1" />
        </listOfReactants>
        <listOfProducts>
          <speciesReference constant="true" species="M_AHHMD" stoichiometry="1" />
          <speciesReference constant="true" species="M_AMP" stoichiometry="1" />
        </listOfProducts>
      </reaction>
      <reaction fast="false" id="R_R252" reversible="false" fbc:lowerFluxBound="cobra_0_bound" fbc:upperFluxBound="cobra_default_ub">
        <listOfReactants>
          <speciesReference constant="true" species="M_AHHMD" stoichiometry="1" />
          <speciesReference constant="true" species="M_AN" stoichiometry="1" />
        </listOfReactants>
        <listOfProducts>
          <speciesReference constant="true" species="M_PPI" stoichiometry="1" />
          <speciesReference constant="true" species="M_DHD" stoichiometry="1" />
        </listOfProducts>
      </reaction>
      <reaction fast="false" id="R_R253" reversible="false" fbc:lowerFluxBound="cobra_0_bound" fbc:upperFluxBound="cobra_default_ub">
        <listOfReactants>
          <speciesReference constant="true" species="M_ATP" stoichiometry="1" />
          <speciesReference constant="true" species="M_GLU" stoichiometry="1" />
          <speciesReference constant="true" species="M_DHD" stoichiometry="1" />
        </listOfReactants>
        <listOfProducts>
          <speciesReference constant="true" species="M_ADP" stoichiometry="1" />
          <speciesReference constant="true" species="M_PI" stoichiometry="1" />
          <speciesReference constant="true" species="M_DHF" stoichiometry="1" />
        </listOfProducts>
      </reaction>
      <reaction fast="false" id="R_R254" reversible="false" fbc:lowerFluxBound="cobra_0_bound" fbc:upperFluxBound="cobra_0_bound">
        <listOfReactants>
          <speciesReference constant="true" species="M_ALA" stoichiometry="1" />
          <speciesReference constant="true" species="M_CTP" stoichiometry="1" />
          <speciesReference constant="true" species="M_METTHF" stoichiometry="1" />
          <speciesReference constant="true" species="M_CYS" stoichiometry="1" />
          <speciesReference constant="true" species="M_ATP" stoichiometry="4" />
          <speciesReference constant="true" species="M_NADPH" stoichiometry="1" />
          <speciesReference constant="true" species="M_OIVAL" stoichiometry="1" />
        </listOfReactants>
        <listOfProducts>
          <speciesReference constant="true" species="M_NADP" stoichiometry="1" />
          <speciesReference constant="true" species="M_PPI" stoichiometry="2" />
          <speciesReference constant="true" species="M_ADP" stoichiometry="2" />
          <speciesReference constant="true" species="M_AMP" stoichiometry="1" />
          <speciesReference constant="true" species="M_COA" stoichiometry="1" />
          <speciesReference constant="true" species="M_THF" stoichiometry="1" />
          <speciesReference constant="true" species="M_CO2" stoichiometry="1" />
        </listOfProducts>
      </reaction>
      <reaction fast="false" id="R_R255" reversible="false" fbc:lowerFluxBound="cobra_0_bound" fbc:upperFluxBound="cobra_default_ub">
        <listOfReactants>
          <speciesReference constant="true" species="M_COA" stoichiometry="1" />
        </listOfReactants>
        <listOfProducts>
          <speciesReference constant="true" species="M_a35ADP" stoichiometry="1" />
          <speciesReference constant="true" species="M_ACP" stoichiometry="1" />
        </listOfProducts>
      </reaction>
      <reaction fast="false" id="R_R256" reversible="false" fbc:lowerFluxBound="cobra_0_bound" fbc:upperFluxBound="cobra_default_ub">
        <listOfReactants>
          <speciesReference constant="true" species="M_a35ADP" stoichiometry="1" />
        </listOfReactants>
        <listOfProducts>
          <speciesReference constant="true" species="M_PI" stoichiometry="1" />
          <speciesReference constant="true" species="M_AMP" stoichiometry="1" />
        </listOfProducts>
      </reaction>
      <reaction fast="false" id="R_R257" reversible="false" fbc:lowerFluxBound="cobra_0_bound" fbc:upperFluxBound="cobra_default_ub">
        <listOfReactants>
          <speciesReference constant="true" species="M_FAD" stoichiometry="1" />
          <speciesReference constant="true" species="M_T3P2" stoichiometry="1" />
          <speciesReference constant="true" species="M_ASP" stoichiometry="1" />
        </listOfReactants>
        <listOfProducts>
          <speciesReference constant="true" species="M_FADH2" stoichiometry="1" />
          <speciesReference constant="true" species="M_PI" stoichiometry="1" />
          <speciesReference constant="true" species="M_QNL" stoichiometry="1" />
        </listOfProducts>
      </reaction>
      <reaction fast="false" id="R_R258" reversible="false" fbc:lowerFluxBound="cobra_0_bound" fbc:upperFluxBound="cobra_default_ub">
        <listOfReactants>
          <speciesReference constant="true" species="M_PRPP" stoichiometry="1" />
          <speciesReference constant="true" species="M_QNL" stoichiometry="1" />
        </listOfReactants>
        <listOfProducts>
          <speciesReference constant="true" species="M_NICNT" stoichiometry="1" />
          <speciesReference constant="true" species="M_PPI" stoichiometry="1" />
          <speciesReference constant="true" species="M_CO2" stoichiometry="1" />
        </listOfProducts>
      </reaction>
      <reaction fast="false" id="R_R259" reversible="false" fbc:lowerFluxBound="cobra_0_bound" fbc:upperFluxBound="cobra_default_ub">
        <listOfReactants>
          <speciesReference constant="true" species="M_ATP" stoichiometry="1" />
          <speciesReference constant="true" species="M_NICNT" stoichiometry="1" />
        </listOfReactants>
        <listOfProducts>
          <speciesReference constant="true" species="M_PPI" stoichiometry="1" />
          <speciesReference constant="true" species="M_DANAD" stoichiometry="1" />
        </listOfProducts>
      </reaction>
      <reaction fast="false" id="R_R260" reversible="false" fbc:lowerFluxBound="cobra_0_bound" fbc:upperFluxBound="cobra_0_bound">
        <listOfReactants>
          <speciesReference constant="true" species="M_NH3" stoichiometry="1" />
          <speciesReference constant="true" species="M_ATP" stoichiometry="1" />
          <speciesReference constant="true" species="M_DANAD" stoichiometry="1" />
        </listOfReactants>
        <listOfProducts>
          <speciesReference constant="true" species="M_NAD" stoichiometry="1" />
          <speciesReference constant="true" species="M_PPI" stoichiometry="1" />
          <speciesReference constant="true" species="M_AMP" stoichiometry="1" />
        </listOfProducts>
      </reaction>
      <reaction fast="false" id="R_R261" reversible="false" fbc:lowerFluxBound="cobra_0_bound" fbc:upperFluxBound="cobra_default_ub">
        <listOfReactants>
          <speciesReference constant="true" species="M_ATP" stoichiometry="1" />
          <speciesReference constant="true" species="M_NAD" stoichiometry="1" />
        </listOfReactants>
        <listOfProducts>
          <speciesReference constant="true" species="M_ADP" stoichiometry="1" />
          <speciesReference constant="true" species="M_NADP" stoichiometry="1" />
        </listOfProducts>
      </reaction>
      <reaction fast="false" id="R_R262" reversible="false" fbc:lowerFluxBound="cobra_0_bound" fbc:upperFluxBound="cobra_default_ub">
        <listOfReactants>
          <speciesReference constant="true" species="M_NADP" stoichiometry="1" />
        </listOfReactants>
        <listOfProducts>
          <speciesReference constant="true" species="M_NAD" stoichiometry="1" />
          <speciesReference constant="true" species="M_PI" stoichiometry="1" />
        </listOfProducts>
      </reaction>
      <reaction fast="false" id="R_R263" reversible="false" fbc:lowerFluxBound="cobra_0_bound" fbc:upperFluxBound="cobra_default_ub">
        <listOfReactants>
          <speciesReference constant="true" species="M_ATP" stoichiometry="1" />
          <speciesReference constant="true" species="M_NADPH" stoichiometry="1" />
          <speciesReference constant="true" species="M_GLU" stoichiometry="1" />
        </listOfReactants>
        <listOfProducts>
          <speciesReference constant="true" species="M_NADP" stoichiometry="1" />
          <speciesReference constant="true" species="M_PPI" stoichiometry="1" />
          <speciesReference constant="true" species="M_GSA" stoichiometry="1" />
          <speciesReference constant="true" species="M_AMP" stoichiometry="1" />
        </listOfProducts>
      </reaction>
      <reaction fast="false" id="R_R264" reversible="false" fbc:lowerFluxBound="cobra_0_bound" fbc:upperFluxBound="cobra_default_ub">
        <listOfReactants>
          <speciesReference constant="true" species="M_GSA" stoichiometry="1" />
        </listOfReactants>
        <listOfProducts>
          <speciesReference constant="true" species="M_ALAV" stoichiometry="1" />
        </listOfProducts>
      </reaction>
      <reaction fast="false" id="R_R265" reversible="false" fbc:lowerFluxBound="cobra_0_bound" fbc:upperFluxBound="cobra_default_ub">
        <listOfReactants>
          <speciesReference constant="true" species="M_ALAV" stoichiometry="2" />
        </listOfReactants>
        <listOfProducts>
          <speciesReference constant="true" species="M_NH3" stoichiometry="1" />
        </listOfProducts>
      </reaction>
      <reaction fast="false" id="R_R266" reversible="false" fbc:lowerFluxBound="cobra_0_bound" fbc:upperFluxBound="cobra_default_ub">
        <listOfReactants>
          <speciesReference constant="true" species="M_GLN" stoichiometry="1" />
          <speciesReference constant="true" species="M_F6P" stoichiometry="1" />
        </listOfReactants>
        <listOfProducts>
          <speciesReference constant="true" species="M_GA6P" stoichiometry="1" />
          <speciesReference constant="true" species="M_GLU" stoichiometry="1" />
        </listOfProducts>
      </reaction>
      <reaction fast="false" id="R_R267" reversible="false" fbc:lowerFluxBound="cobra_0_bound" fbc:upperFluxBound="cobra_default_ub">
        <listOfReactants>
          <speciesReference constant="true" species="M_GA6P" stoichiometry="1" />
          <speciesReference constant="true" species="M_ACCOA" stoichiometry="1" />
        </listOfReactants>
        <listOfProducts>
          <speciesReference constant="true" species="M_AGA6P" stoichiometry="1" />
          <speciesReference constant="true" species="M_COA" stoichiometry="1" />
        </listOfProducts>
      </reaction>
      <reaction fast="false" id="R_R268" reversible="true" fbc:lowerFluxBound="cobra_default_lb" fbc:upperFluxBound="cobra_default_ub">
        <listOfReactants>
          <speciesReference constant="true" species="M_AGA6P" stoichiometry="1" />
        </listOfReactants>
        <listOfProducts>
          <speciesReference constant="true" species="M_AGA1P" stoichiometry="1" />
        </listOfProducts>
      </reaction>
      <reaction fast="false" id="R_R269" reversible="true" fbc:lowerFluxBound="cobra_default_lb" fbc:upperFluxBound="cobra_default_ub">
        <listOfReactants>
          <speciesReference constant="true" species="M_UTP" stoichiometry="1" />
          <speciesReference constant="true" species="M_AGA1P" stoichiometry="1" />
        </listOfReactants>
        <listOfProducts>
          <speciesReference constant="true" species="M_UDPGA" stoichiometry="1" />
          <speciesReference constant="true" species="M_PPI" stoichiometry="1" />
        </listOfProducts>
      </reaction>
      <reaction fast="false" id="R_R270" reversible="true" fbc:lowerFluxBound="cobra_default_lb" fbc:upperFluxBound="cobra_default_ub">
        <listOfReactants>
          <speciesReference constant="true" species="M_UDPGA" stoichiometry="1" />
        </listOfReactants>
        <listOfProducts>
          <speciesReference constant="true" species="M_UDPGLN" stoichiometry="1" />
        </listOfProducts>
      </reaction>
      <reaction fast="false" id="R_R271" reversible="true" fbc:lowerFluxBound="cobra_default_lb" fbc:upperFluxBound="cobra_default_ub">
        <listOfReactants>
          <speciesReference constant="true" species="M_PEP" stoichiometry="1" />
          <speciesReference constant="true" species="M_UDPGA" stoichiometry="1" />
        </listOfReactants>
        <listOfProducts>
          <speciesReference constant="true" species="M_UDPGC" stoichiometry="1" />
          <speciesReference constant="true" species="M_PI" stoichiometry="1" />
        </listOfProducts>
      </reaction>
      <reaction fast="false" id="R_R272" reversible="false" fbc:lowerFluxBound="cobra_0_bound" fbc:upperFluxBound="cobra_default_ub">
        <listOfReactants>
          <speciesReference constant="true" species="M_UDPGC" stoichiometry="1" />
          <speciesReference constant="true" species="M_NADPH" stoichiometry="1" />
        </listOfReactants>
        <listOfProducts>
          <speciesReference constant="true" species="M_NADP" stoichiometry="1" />
          <speciesReference constant="true" species="M_UDPAM" stoichiometry="1" />
        </listOfProducts>
      </reaction>
      <reaction fast="false" id="R_R273" reversible="false" fbc:lowerFluxBound="cobra_0_bound" fbc:upperFluxBound="cobra_default_ub">
        <listOfReactants>
          <speciesReference constant="true" species="M_PEP" stoichiometry="1" />
          <speciesReference constant="true" species="M_R5P" stoichiometry="1" />
          <speciesReference constant="true" species="M_CTP" stoichiometry="1" />
        </listOfReactants>
        <listOfProducts>
          <speciesReference constant="true" species="M_PPI" stoichiometry="1" />
          <speciesReference constant="true" species="M_CMPKDO" stoichiometry="1" />
          <speciesReference constant="true" species="M_PI" stoichiometry="2" />
        </listOfProducts>
      </reaction>
      <reaction fast="false" id="R_R274" reversible="true" fbc:lowerFluxBound="cobra_default_lb" fbc:upperFluxBound="cobra_default_ub">
        <listOfReactants>
          <speciesReference constant="true" species="M_ATP" stoichiometry="1" />
          <speciesReference constant="true" species="M_S7P" stoichiometry="1" />
        </listOfReactants>
        <listOfProducts>
          <speciesReference constant="true" species="M_ADPHEP" stoichiometry="1" />
          <speciesReference constant="true" species="M_PPI" stoichiometry="1" />
        </listOfProducts>
      </reaction>
      <reaction fast="false" id="R_R275" reversible="true" fbc:lowerFluxBound="cobra_default_lb" fbc:upperFluxBound="cobra_default_ub">
        <listOfReactants>
          <speciesReference constant="true" species="M_CMP" stoichiometry="1" />
          <speciesReference constant="true" species="M_PE" stoichiometry="1" />
        </listOfReactants>
        <listOfProducts>
          <speciesReference constant="true" species="M_CDPETN" stoichiometry="1" />
          <speciesReference constant="true" species="M_DGR" stoichiometry="1" />
        </listOfProducts>
      </reaction>
      <reaction fast="false" id="R_R276" reversible="true" fbc:lowerFluxBound="cobra_default_lb" fbc:upperFluxBound="cobra_default_ub">
        <listOfReactants>
          <speciesReference constant="true" species="M_PA" stoichiometry="1" />
        </listOfReactants>
        <listOfProducts>
          <speciesReference constant="true" species="M_PI" stoichiometry="1" />
          <speciesReference constant="true" species="M_DGR" stoichiometry="1" />
        </listOfProducts>
      </reaction>
      <reaction fast="false" id="R_R277" reversible="false" fbc:lowerFluxBound="cobra_0_bound" fbc:upperFluxBound="cobra_default_ub">
        <listOfReactants>
          <speciesReference constant="true" species="M_ADPHEP" stoichiometry="3" />
          <speciesReference constant="true" species="M_CMPKDO" stoichiometry="3" />
          <speciesReference constant="true" species="M_PE" stoichiometry="3" />
          <speciesReference constant="true" species="M_C140ACP" stoichiometry="2" />
          <speciesReference constant="true" species="M_UDPGLN" stoichiometry="3" />
          <speciesReference constant="true" species="M_CDPETN" stoichiometry="3" />
          <speciesReference constant="true" species="M_ATP" stoichiometry="2" />
          <speciesReference constant="true" species="M_UDPG" stoichiometry="2" />
          <speciesReference constant="true" species="M_UDPGAL" stoichiometry="4" />
        </listOfReactants>
        <listOfProducts>
          <speciesReference constant="true" species="M_LPS" stoichiometry="20" />
          <speciesReference constant="true" species="M_ADP" stoichiometry="5" />
          <speciesReference constant="true" species="M_UDP" stoichiometry="6" />
          <speciesReference constant="true" species="M_CMP" stoichiometry="3" />
          <speciesReference constant="true" species="M_UMP" stoichiometry="1" />
          <speciesReference constant="true" species="M_AC" stoichiometry="2" />
          <speciesReference constant="true" species="M_DGR" stoichiometry="1" />
        </listOfProducts>
      </reaction>
      <reaction fast="false" id="R_R278" reversible="false" fbc:lowerFluxBound="cobra_0_bound" fbc:upperFluxBound="cobra_default_ub">
        <listOfReactants>
          <speciesReference constant="true" species="M_G1P" stoichiometry="1" />
          <speciesReference constant="true" species="M_UTP" stoichiometry="1" />
        </listOfReactants>
        <listOfProducts>
          <speciesReference constant="true" species="M_UDPG" stoichiometry="1" />
          <speciesReference constant="true" species="M_PPI" stoichiometry="1" />
        </listOfProducts>
      </reaction>
      <reaction fast="false" id="R_R279" reversible="true" fbc:lowerFluxBound="cobra_default_lb" fbc:upperFluxBound="cobra_default_ub">
        <listOfReactants>
          <speciesReference constant="true" species="M_G1P" stoichiometry="1" />
          <speciesReference constant="true" species="M_UTP" stoichiometry="1" />
        </listOfReactants>
        <listOfProducts>
          <speciesReference constant="true" species="M_UDPGAL" stoichiometry="1" />
          <speciesReference constant="true" species="M_PPI" stoichiometry="1" />
        </listOfProducts>
      </reaction>
      <reaction fast="false" id="R_R280" reversible="false" fbc:lowerFluxBound="cobra_0_bound" fbc:upperFluxBound="cobra_default_ub">
        <listOfReactants>
          <speciesReference constant="true" species="M_ALA" stoichiometry="2" />
          <speciesReference constant="true" species="M_D26PIM" stoichiometry="1" />
          <speciesReference constant="true" species="M_UDPAM" stoichiometry="1" />
          <speciesReference constant="true" species="M_UDPGA" stoichiometry="1" />
          <speciesReference constant="true" species="M_GLU" stoichiometry="1" />
          <speciesReference constant="true" species="M_ATP" stoichiometry="5" />
        </listOfReactants>
        <listOfProducts>
          <speciesReference constant="true" species="M_PEPTIDO" stoichiometry="1" />
          <speciesReference constant="true" species="M_ADP" stoichiometry="5" />
          <speciesReference constant="true" species="M_UDP" stoichiometry="2" />
          <speciesReference constant="true" species="M_PI" stoichiometry="5" />
        </listOfProducts>
      </reaction>
      <reaction fast="false" id="R_R281" reversible="false" fbc:lowerFluxBound="cobra_0_bound" fbc:upperFluxBound="cobra_default_ub">
        <listOfReactants>
          <speciesReference constant="true" species="M_PPI" stoichiometry="1" />
        </listOfReactants>
        <listOfProducts>
          <speciesReference constant="true" species="M_PI" stoichiometry="2" />
        </listOfProducts>
      </reaction>
      <reaction fast="false" id="R_R282" reversible="false" fbc:lowerFluxBound="cobra_0_bound" fbc:upperFluxBound="cobra_default_ub">
        <listOfReactants>
          <speciesReference constant="true" species="M_ATP" stoichiometry="1000" />
        </listOfReactants>
        <listOfProducts>
          <speciesReference constant="true" species="M_ADP" stoichiometry="1000" />
          <speciesReference constant="true" species="M_POLYP" stoichiometry="1" />
        </listOfProducts>
      </reaction>
      <reaction fast="false" id="R_R283" reversible="false" fbc:lowerFluxBound="cobra_0_bound" fbc:upperFluxBound="cobra_default_ub">
        <listOfReactants>
          <speciesReference constant="true" species="M_POLYP" stoichiometry="1" />
        </listOfReactants>
        <listOfProducts>
          <speciesReference constant="true" species="M_PI" stoichiometry="1000" />
        </listOfProducts>
      </reaction>
      <reaction fast="false" id="R_R284" reversible="true" fbc:lowerFluxBound="cobra_default_lb" fbc:upperFluxBound="cobra_default_ub">
        <listOfReactants>
          <speciesReference constant="true" species="M_ATP" stoichiometry="1" />
          <speciesReference constant="true" species="M_GL" stoichiometry="1" />
        </listOfReactants>
        <listOfProducts>
          <speciesReference constant="true" species="M_ADP" stoichiometry="1" />
          <speciesReference constant="true" species="M_GL3P" stoichiometry="1" />
        </listOfProducts>
      </reaction>
      <reaction fast="false" id="R_R285" reversible="false" fbc:lowerFluxBound="cobra_0_bound" fbc:upperFluxBound="cobra_default_ub">
        <listOfReactants>
          <speciesReference constant="true" species="M_FAD" stoichiometry="1" />
          <speciesReference constant="true" species="M_GL3P" stoichiometry="1" />
        </listOfReactants>
        <listOfProducts>
          <speciesReference constant="true" species="M_FADH2" stoichiometry="1" />
          <speciesReference constant="true" species="M_T3P2" stoichiometry="1" />
        </listOfProducts>
      </reaction>
      <reaction fast="false" id="R_R286" reversible="true" fbc:lowerFluxBound="cobra_default_lb" fbc:upperFluxBound="cobra_default_ub">
        <listOfProducts>
          <speciesReference constant="true" species="M_NH3" stoichiometry="1" />
        </listOfProducts>
      </reaction>
      <reaction fast="false" id="R_R287" reversible="true" fbc:lowerFluxBound="cobra_default_lb" fbc:upperFluxBound="cobra_default_ub">
        <listOfProducts>
          <speciesReference constant="true" species="M_H2SO4" stoichiometry="1" />
        </listOfProducts>
      </reaction>
      <reaction fast="false" id="R_R288" reversible="true" fbc:lowerFluxBound="cobra_default_lb" fbc:upperFluxBound="cobra_default_ub">
        <listOfProducts>
          <speciesReference constant="true" species="M_PI" stoichiometry="1" />
        </listOfProducts>
      </reaction>
      <reaction fast="false" id="R_R289" reversible="true" fbc:lowerFluxBound="cobra_default_lb" fbc:upperFluxBound="cobra_0_bound">
        <listOfProducts>
          <speciesReference constant="true" species="M_AC" stoichiometry="1" />
        </listOfProducts>
      </reaction>
      <reaction fast="false" id="R_R290" reversible="true" fbc:lowerFluxBound="cobra_default_lb" fbc:upperFluxBound="cobra_0_bound">
        <listOfProducts>
          <speciesReference constant="true" species="M_LAC" stoichiometry="1" />
        </listOfProducts>
      </reaction>
      <reaction fast="false" id="R_R291" reversible="true" fbc:lowerFluxBound="cobra_default_lb" fbc:upperFluxBound="cobra_0_bound">
        <listOfProducts>
          <speciesReference constant="true" species="M_FORMATE" stoichiometry="1" />
        </listOfProducts>
      </reaction>
      <reaction fast="false" id="R_R292" reversible="true" fbc:lowerFluxBound="cobra_default_lb" fbc:upperFluxBound="cobra_0_bound">
        <listOfProducts>
          <speciesReference constant="true" species="M_ETHANOL" stoichiometry="1" />
        </listOfProducts>
      </reaction>
      <reaction fast="false" id="R_R293" reversible="true" fbc:lowerFluxBound="cobra_default_lb" fbc:upperFluxBound="cobra_default_ub">
        <listOfProducts>
          <speciesReference constant="true" species="M_SUCC" stoichiometry="1" />
        </listOfProducts>
      </reaction>
      <reaction fast="false" id="R_R294" reversible="true" fbc:lowerFluxBound="cobra_default_lb" fbc:upperFluxBound="cobra_0_bound">
        <listOfProducts>
          <speciesReference constant="true" species="M_GLAL" stoichiometry="1" />
        </listOfProducts>
      </reaction>
      <reaction fast="false" id="R_R295" reversible="true" fbc:lowerFluxBound="cobra_default_lb" fbc:upperFluxBound="R_R295_upper_bound">
        <listOfProducts>
          <speciesReference constant="true" species="M_GLC" stoichiometry="1" />
        </listOfProducts>
      </reaction>
      <reaction fast="false" id="R_R296" reversible="false" fbc:lowerFluxBound="cobra_0_bound" fbc:upperFluxBound="cobra_default_ub">
        <listOfProducts>
          <speciesReference constant="true" species="M_CO2" stoichiometry="1" />
        </listOfProducts>
      </reaction>
      <reaction fast="false" id="R_R297" reversible="true" fbc:lowerFluxBound="cobra_default_lb" fbc:upperFluxBound="cobra_0_bound">
        <listOfProducts>
          <speciesReference constant="true" species="M_O2" stoichiometry="1" />
        </listOfProducts>
      </reaction>
      <reaction fast="false" id="R_R298" reversible="false" fbc:lowerFluxBound="cobra_0_bound" fbc:upperFluxBound="cobra_default_ub">
        <listOfReactants>
          <speciesReference constant="true" species="M_PHE" stoichiometry="3.46" />
          <speciesReference constant="true" species="M_ALA" stoichiometry="9.6" />
          <speciesReference constant="true" species="M_THR" stoichiometry="4.72" />
          <speciesReference constant="true" species="M_PRO" stoichiometry="4.13" />
          <speciesReference constant="true" species="M_ILE" stoichiometry="5.43" />
          <speciesReference constant="true" species="M_TRP" stoichiometry="1.06" />
          <speciesReference constant="true" species="M_GLN" stoichiometry="4.91" />
          <speciesReference constant="true" species="M_LYS" stoichiometry="6.42" />
          <speciesReference constant="true" species="M_ASN" stoichiometry="4.51" />
          <speciesReference constant="true" species="M_HIS" stoichiometry="1.77" />
          <speciesReference constant="true" species="M_ASP" stoichiometry="4.51" />
          <speciesReference constant="true" species="M_TYR" stoichiometry="2.58" />
          <speciesReference constant="true" species="M_ATP" stoichiometry="430.6" />
          <speciesReference constant="true" species="M_LEU" stoichiometry="8.42" />
          <speciesReference constant="true" species="M_GLU" stoichiometry="4.91" />
          <speciesReference constant="true" species="M_VAL" stoichiometry="7.91" />
          <speciesReference constant="true" species="M_ARG" stoichiometry="5.53" />
          <speciesReference constant="true" species="M_SER" stoichiometry="4.03" />
          <speciesReference constant="true" species="M_MET" stoichiometry="2.87" />
          <speciesReference constant="true" species="M_CYS" stoichiometry="1.71" />
          <speciesReference constant="true" species="M_GLY" stoichiometry="4.91" />
        </listOfReactants>
        <listOfProducts>
          <speciesReference constant="true" species="M_PROTEIN" stoichiometry="100" />
        </listOfProducts>
      </reaction>
      <reaction fast="false" id="R_R299" reversible="false" fbc:lowerFluxBound="cobra_0_bound" fbc:upperFluxBound="cobra_default_ub">
        <listOfReactants>
          <speciesReference constant="true" species="M_ATP" stoichiometry="0.662" />
          <speciesReference constant="true" species="M_CTP" stoichiometry="0.2" />
          <speciesReference constant="true" species="M_UTP" stoichiometry="0.216" />
          <speciesReference constant="true" species="M_GTP" stoichiometry="0.322" />
        </listOfReactants>
        <listOfProducts>
          <speciesReference constant="true" species="M_RNA" stoichiometry="1" />
        </listOfProducts>
      </reaction>
      <reaction fast="false" id="R_R300" reversible="false" fbc:lowerFluxBound="cobra_0_bound" fbc:upperFluxBound="cobra_default_ub">
        <listOfReactants>
          <speciesReference constant="true" species="M_ATP" stoichiometry="1.372" />
          <speciesReference constant="true" species="M_DGTP" stoichiometry="0.254" />
          <speciesReference constant="true" species="M_DATP" stoichiometry="0.247" />
          <speciesReference constant="true" species="M_DCTP" stoichiometry="0.254" />
          <speciesReference constant="true" species="M_TTP" stoichiometry="0.247" />
        </listOfReactants>
        <listOfProducts>
          <speciesReference constant="true" species="M_DNA" stoichiometry="1" />
        </listOfProducts>
      </reaction>
      <reaction fast="false" id="R_R301" reversible="false" fbc:lowerFluxBound="cobra_0_bound" fbc:upperFluxBound="cobra_default_ub">
        <listOfReactants>
          <speciesReference constant="true" species="M_CL" stoichiometry="0.034" />
          <speciesReference constant="true" species="M_PG" stoichiometry="0.198" />
          <speciesReference constant="true" species="M_PE" stoichiometry="0.728" />
        </listOfReactants>
        <listOfProducts>
          <speciesReference constant="true" species="M_LIPID" stoichiometry="1" />
        </listOfProducts>
      </reaction>
      <reaction fast="false" id="R_R302" reversible="false" fbc:lowerFluxBound="cobra_0_bound" fbc:upperFluxBound="cobra_default_ub">
        <listOfReactants>
          <speciesReference constant="true" species="M_C161ACP" stoichiometry="0.1074" />
          <speciesReference constant="true" species="M_C141ACP" stoichiometry="0.077" />
          <speciesReference constant="true" species="M_C160ACP" stoichiometry="0.3823" />
          <speciesReference constant="true" species="M_C140ACP" stoichiometry="0.0268" />
          <speciesReference constant="true" species="M_C181ACP" stoichiometry="0.009" />
        </listOfReactants>
        <listOfProducts>
          <speciesReference constant="true" species="M_FATTYACID" stoichiometry="1" />
        </listOfProducts>
      </reaction>
      <reaction fast="false" id="R_R303" reversible="false" fbc:lowerFluxBound="cobra_0_bound" fbc:upperFluxBound="cobra_default_ub">
        <listOfReactants>
          <speciesReference constant="true" species="M_NADP" stoichiometry="0.0013" />
          <speciesReference constant="true" species="M_PTRSC" stoichiometry="0.35" />
          <speciesReference constant="true" species="M_ADP" stoichiometry="0.02" />
          <speciesReference constant="true" species="M_MTHF" stoichiometry="0.5" />
          <speciesReference constant="true" species="M_NAD" stoichiometry="0.0215" />
          <speciesReference constant="true" species="M_AMP" stoichiometry="0.01" />
          <speciesReference constant="true" species="M_ATP" stoichiometry="0.04" />
          <speciesReference constant="true" species="M_NADH" stoichiometry="0.0005" />
          <speciesReference constant="true" species="M_NADPH" stoichiometry="0.004" />
        </listOfReactants>
        <listOfProducts>
          <speciesReference constant="true" species="M_COFACTOR" stoichiometry="1" />
        </listOfProducts>
      </reaction>
      <reaction fast="false" id="R_R304" reversible="false" fbc:lowerFluxBound="cobra_0_bound" fbc:upperFluxBound="cobra_0_bound">
        <listOfProducts>
          <speciesReference constant="true" species="M_COA" stoichiometry="1" />
        </listOfProducts>
      </reaction>
      <reaction fast="false" id="R_R305" reversible="false" fbc:lowerFluxBound="cobra_0_bound" fbc:upperFluxBound="cobra_default_ub">
        <listOfProducts>
          <speciesReference constant="true" species="M_NAD" stoichiometry="1" />
        </listOfProducts>
      </reaction>
      <reaction fast="false" id="R_R306" reversible="false" fbc:lowerFluxBound="cobra_0_bound" fbc:upperFluxBound="cobra_0_bound">
        <listOfProducts>
          <speciesReference constant="true" species="M_QH2" stoichiometry="1" />
        </listOfProducts>
      </reaction>
      <reaction fast="false" id="R_R307" reversible="false" fbc:lowerFluxBound="cobra_0_bound" fbc:upperFluxBound="cobra_default_ub">
        <listOfReactants>
          <speciesReference constant="true" species="M_Q" stoichiometry="1" />
        </listOfReactants>
      </reaction>
      <reaction fast="false" id="R_R308" reversible="false" fbc:lowerFluxBound="cobra_0_bound" fbc:upperFluxBound="cobra_default_ub">
        <listOfReactants>
          <speciesReference constant="true" species="M_CHOR" stoichiometry="1" />
        </listOfReactants>
        <listOfProducts>
          <speciesReference constant="true" species="M_ICHOR" stoichiometry="1" />
        </listOfProducts>
      </reaction>
      <reaction fast="false" id="R_R309" reversible="false" fbc:lowerFluxBound="cobra_0_bound" fbc:upperFluxBound="cobra_default_ub">
        <listOfReactants>
          <speciesReference constant="true" species="M_TPP" stoichiometry="1" />
          <speciesReference constant="true" species="M_AKG" stoichiometry="1" />
        </listOfReactants>
        <listOfProducts>
          <speciesReference constant="true" species="M_CO2" stoichiometry="1" />
          <speciesReference constant="true" species="M_SSALTPP" stoichiometry="1" />
        </listOfProducts>
      </reaction>
      <reaction fast="false" id="R_R310" reversible="false" fbc:lowerFluxBound="cobra_0_bound" fbc:upperFluxBound="cobra_default_ub">
        <listOfReactants>
          <speciesReference constant="true" species="M_ICHOR" stoichiometry="1" />
          <speciesReference constant="true" species="M_SSALTPP" stoichiometry="1" />
        </listOfReactants>
        <listOfProducts>
          <speciesReference constant="true" species="M_SHCHC" stoichiometry="1" />
          <speciesReference constant="true" species="M_PYR" stoichiometry="1" />
          <speciesReference constant="true" species="M_CO2" stoichiometry="1" />
          <speciesReference constant="true" species="M_TPP" stoichiometry="1" />
        </listOfProducts>
      </reaction>
      <reaction fast="false" id="R_R311" reversible="false" fbc:lowerFluxBound="cobra_0_bound" fbc:upperFluxBound="cobra_default_ub">
        <listOfReactants>
          <speciesReference constant="true" species="M_SHCHC" stoichiometry="1" />
        </listOfReactants>
        <listOfProducts>
          <speciesReference constant="true" species="M_OSB" stoichiometry="1" />
        </listOfProducts>
      </reaction>
      <reaction fast="false" id="R_R312" reversible="false" fbc:lowerFluxBound="cobra_0_bound" fbc:upperFluxBound="cobra_default_ub">
        <listOfReactants>
          <speciesReference constant="true" species="M_ATP" stoichiometry="1" />
          <speciesReference constant="true" species="M_OSB" stoichiometry="1" />
          <speciesReference constant="true" species="M_COA" stoichiometry="1" />
        </listOfReactants>
        <listOfProducts>
          <speciesReference constant="true" species="M_OSBCOA" stoichiometry="1" />
          <speciesReference constant="true" species="M_PPI" stoichiometry="1" />
          <speciesReference constant="true" species="M_AMP" stoichiometry="1" />
        </listOfProducts>
      </reaction>
      <reaction fast="false" id="R_R313" reversible="false" fbc:lowerFluxBound="cobra_0_bound" fbc:upperFluxBound="cobra_default_ub">
        <listOfReactants>
          <speciesReference constant="true" species="M_OSBCOA" stoichiometry="1" />
        </listOfReactants>
        <listOfProducts>
          <speciesReference constant="true" species="M_DHNA" stoichiometry="1" />
          <speciesReference constant="true" species="M_COA" stoichiometry="1" />
        </listOfProducts>
      </reaction>
      <reaction fast="false" id="R_R314" reversible="false" fbc:lowerFluxBound="cobra_0_bound" fbc:upperFluxBound="cobra_default_ub">
        <listOfReactants>
          <speciesReference constant="true" species="M_DHNA" stoichiometry="1" />
        </listOfReactants>
        <listOfProducts>
          <speciesReference constant="true" species="M_Q" stoichiometry="1" />
          <speciesReference constant="true" species="M_PPI" stoichiometry="1" />
          <speciesReference constant="true" species="M_CO2" stoichiometry="1" />
        </listOfProducts>
      </reaction>
      <reaction fast="false" id="R_R315" reversible="false" fbc:lowerFluxBound="cobra_0_bound" fbc:upperFluxBound="cobra_default_ub">
        <listOfReactants>
          <speciesReference constant="true" species="M_SAM" stoichiometry="1" />
          <speciesReference constant="true" species="M_Q" stoichiometry="1" />
        </listOfReactants>
        <listOfProducts>
          <speciesReference constant="true" species="M_SAH" stoichiometry="1" />
          <speciesReference constant="true" species="M_QH2" stoichiometry="1" />
        </listOfProducts>
      </reaction>
      <reaction fast="false" id="R_R316" reversible="false" fbc:lowerFluxBound="cobra_0_bound" fbc:upperFluxBound="cobra_default_ub">
        <listOfReactants>
          <speciesReference constant="true" species="M_PYR" stoichiometry="1" />
        </listOfReactants>
        <listOfProducts>
          <speciesReference constant="true" species="M_ACAL" stoichiometry="1" />
          <speciesReference constant="true" species="M_CO2" stoichiometry="1" />
        </listOfProducts>
      </reaction>
      <reaction fast="false" id="R_R317" reversible="false" fbc:lowerFluxBound="cobra_0_bound" fbc:upperFluxBound="cobra_default_ub">
        <listOfReactants>
          <speciesReference constant="true" species="M_MELI" stoichiometry="1" />
        </listOfReactants>
        <listOfProducts>
          <speciesReference constant="true" species="M_GLAC" stoichiometry="1" />
          <speciesReference constant="true" species="M_GLC" stoichiometry="1" />
        </listOfProducts>
      </reaction>
      <reaction fast="false" id="R_R318" reversible="false" fbc:lowerFluxBound="cobra_0_bound" fbc:upperFluxBound="cobra_default_ub">
        <listOfReactants>
          <speciesReference constant="true" species="M_ATP" stoichiometry="1" />
          <speciesReference constant="true" species="M_GLAC" stoichiometry="1" />
        </listOfReactants>
        <listOfProducts>
          <speciesReference constant="true" species="M_ADP" stoichiometry="1" />
          <speciesReference constant="true" species="M_GAL1P" stoichiometry="1" />
        </listOfProducts>
      </reaction>
      <reaction fast="false" id="R_R319" reversible="true" fbc:lowerFluxBound="cobra_default_lb" fbc:upperFluxBound="cobra_default_ub">
        <listOfReactants>
          <speciesReference constant="true" species="M_UDPG" stoichiometry="1" />
          <speciesReference constant="true" species="M_GAL1P" stoichiometry="1" />
        </listOfReactants>
        <listOfProducts>
          <speciesReference constant="true" species="M_G1P" stoichiometry="1" />
          <speciesReference constant="true" species="M_UDPGAL" stoichiometry="1" />
        </listOfProducts>
      </reaction>
      <reaction fast="false" id="R_R320" reversible="true" fbc:lowerFluxBound="cobra_default_lb" fbc:upperFluxBound="cobra_default_ub">
        <listOfReactants>
          <speciesReference constant="true" species="M_UDPGAL" stoichiometry="1" />
        </listOfReactants>
        <listOfProducts>
          <speciesReference constant="true" species="M_UDPG" stoichiometry="1" />
        </listOfProducts>
      </reaction>
      <reaction fast="false" id="R_R321" reversible="true" fbc:lowerFluxBound="cobra_default_lb" fbc:upperFluxBound="cobra_default_ub">
        <listOfReactants>
          <speciesReference constant="true" species="M_G1P" stoichiometry="1" />
          <speciesReference constant="true" species="M_UTP" stoichiometry="1" />
        </listOfReactants>
        <listOfProducts>
          <speciesReference constant="true" species="M_UDPG" stoichiometry="1" />
          <speciesReference constant="true" species="M_PPI" stoichiometry="1" />
        </listOfProducts>
      </reaction>
      <reaction fast="false" id="R_R322" reversible="false" fbc:lowerFluxBound="cobra_0_bound" fbc:upperFluxBound="cobra_default_ub">
        <listOfReactants>
          <speciesReference constant="true" species="M_LCTS" stoichiometry="1" />
        </listOfReactants>
        <listOfProducts>
          <speciesReference constant="true" species="M_GLAC" stoichiometry="1" />
          <speciesReference constant="true" species="M_GLC" stoichiometry="1" />
        </listOfProducts>
      </reaction>
      <reaction fast="false" id="R_R323" reversible="false" fbc:lowerFluxBound="cobra_0_bound" fbc:upperFluxBound="cobra_default_ub">
        <listOfReactants>
          <speciesReference constant="true" species="M_ATP" stoichiometry="1" />
          <speciesReference constant="true" species="M_F1P" stoichiometry="1" />
        </listOfReactants>
        <listOfProducts>
          <speciesReference constant="true" species="M_ADP" stoichiometry="1" />
          <speciesReference constant="true" species="M_FDP" stoichiometry="1" />
        </listOfProducts>
      </reaction>
      <reaction fast="false" id="R_R324" reversible="false" fbc:lowerFluxBound="cobra_0_bound" fbc:upperFluxBound="cobra_default_ub">
        <listOfReactants>
          <speciesReference constant="true" species="M_FRU" stoichiometry="1" />
        </listOfReactants>
        <listOfProducts>
          <speciesReference constant="true" species="M_GLC" stoichiometry="1" />
        </listOfProducts>
      </reaction>
      <reaction fast="false" id="R_R325" reversible="true" fbc:lowerFluxBound="cobra_default_lb" fbc:upperFluxBound="cobra_default_ub">
        <listOfReactants>
          <speciesReference constant="true" species="M_MAN6P" stoichiometry="1" />
        </listOfReactants>
        <listOfProducts>
          <speciesReference constant="true" species="M_MAN1P" stoichiometry="1" />
        </listOfProducts>
      </reaction>
      <reaction fast="false" id="R_R326" reversible="true" fbc:lowerFluxBound="cobra_default_lb" fbc:upperFluxBound="cobra_default_ub">
        <listOfReactants>
          <speciesReference constant="true" species="M_MAN1P" stoichiometry="1" />
        </listOfReactants>
        <listOfProducts>
          <speciesReference constant="true" species="M_F6P" stoichiometry="1" />
        </listOfProducts>
      </reaction>
      <reaction fast="false" id="R_R327" reversible="false" fbc:lowerFluxBound="cobra_0_bound" fbc:upperFluxBound="cobra_default_ub">
        <listOfReactants>
          <speciesReference constant="true" species="M_NAGP" stoichiometry="1" />
        </listOfReactants>
        <listOfProducts>
          <speciesReference constant="true" species="M_GA6P" stoichiometry="1" />
          <speciesReference constant="true" species="M_AC" stoichiometry="1" />
        </listOfProducts>
      </reaction>
      <reaction fast="false" id="R_R328" reversible="false" fbc:lowerFluxBound="cobra_0_bound" fbc:upperFluxBound="cobra_default_ub">
        <listOfReactants>
          <speciesReference constant="true" species="M_GA6P" stoichiometry="1" />
        </listOfReactants>
        <listOfProducts>
          <speciesReference constant="true" species="M_NH3" stoichiometry="1" />
          <speciesReference constant="true" species="M_F6P" stoichiometry="1" />
        </listOfProducts>
      </reaction>
      <reaction fast="false" id="R_R329" reversible="false" fbc:lowerFluxBound="cobra_0_bound" fbc:upperFluxBound="cobra_default_ub">
        <listOfReactants>
          <speciesReference constant="true" species="M_SLA" stoichiometry="1" />
        </listOfReactants>
        <listOfProducts>
          <speciesReference constant="true" species="M_PYR" stoichiometry="1" />
          <speciesReference constant="true" species="M_NAMAN" stoichiometry="1" />
        </listOfProducts>
      </reaction>
      <reaction fast="false" id="R_R330" reversible="true" fbc:lowerFluxBound="cobra_default_lb" fbc:upperFluxBound="cobra_default_ub">
        <listOfReactants>
          <speciesReference constant="true" species="M_XYL" stoichiometry="1" />
        </listOfReactants>
        <listOfProducts>
          <speciesReference constant="true" species="M_XUL" stoichiometry="1" />
        </listOfProducts>
      </reaction>
      <reaction fast="false" id="R_R331" reversible="false" fbc:lowerFluxBound="cobra_0_bound" fbc:upperFluxBound="cobra_default_ub">
        <listOfReactants>
          <speciesReference constant="true" species="M_ATP" stoichiometry="1" />
          <speciesReference constant="true" species="M_XUL" stoichiometry="1" />
        </listOfReactants>
        <listOfProducts>
          <speciesReference constant="true" species="M_ADP" stoichiometry="1" />
          <speciesReference constant="true" species="M_X5P" stoichiometry="1" />
        </listOfProducts>
      </reaction>
      <reaction fast="false" id="R_R332" reversible="false" fbc:lowerFluxBound="cobra_0_bound" fbc:upperFluxBound="cobra_default_ub">
        <listOfReactants>
          <speciesReference constant="true" species="M_ATP" stoichiometry="1" />
          <speciesReference constant="true" species="M_RIB" stoichiometry="1" />
        </listOfReactants>
        <listOfProducts>
          <speciesReference constant="true" species="M_ADP" stoichiometry="1" />
          <speciesReference constant="true" species="M_R5P" stoichiometry="1" />
        </listOfProducts>
      </reaction>
      <reaction fast="false" id="R_R333" reversible="true" fbc:lowerFluxBound="cobra_default_lb" fbc:upperFluxBound="cobra_default_ub">
        <listOfReactants>
          <speciesReference constant="true" species="M_NAD" stoichiometry="1" />
          <speciesReference constant="true" species="M_MNT6P" stoichiometry="1" />
        </listOfReactants>
        <listOfProducts>
          <speciesReference constant="true" species="M_NADH" stoichiometry="1" />
          <speciesReference constant="true" species="M_F6P" stoichiometry="1" />
        </listOfProducts>
      </reaction>
      <reaction fast="false" id="R_R334" reversible="false" fbc:lowerFluxBound="cobra_0_bound" fbc:upperFluxBound="cobra_default_ub">
        <listOfReactants>
          <speciesReference constant="true" species="M_ATP" stoichiometry="1" />
          <speciesReference constant="true" species="M_GLU" stoichiometry="1" />
        </listOfReactants>
        <listOfProducts>
          <speciesReference constant="true" species="M_GTRNA" stoichiometry="1" />
          <speciesReference constant="true" species="M_PPI" stoichiometry="1" />
          <speciesReference constant="true" species="M_AMP" stoichiometry="1" />
        </listOfProducts>
      </reaction>
      <reaction fast="false" id="R_R335" reversible="false" fbc:lowerFluxBound="cobra_0_bound" fbc:upperFluxBound="cobra_default_ub">
        <listOfReactants>
          <speciesReference constant="true" species="M_GTRNA" stoichiometry="1" />
          <speciesReference constant="true" species="M_NADPH" stoichiometry="1" />
        </listOfReactants>
        <listOfProducts>
          <speciesReference constant="true" species="M_NADP" stoichiometry="1" />
          <speciesReference constant="true" species="M_GSA" stoichiometry="1" />
        </listOfProducts>
      </reaction>
      <reaction fast="false" id="R_R336" reversible="false" fbc:lowerFluxBound="cobra_0_bound" fbc:upperFluxBound="cobra_default_ub">
        <listOfReactants>
          <speciesReference constant="true" species="M_ALAV" stoichiometry="8" />
        </listOfReactants>
        <listOfProducts>
          <speciesReference constant="true" species="M_PBG" stoichiometry="4" />
        </listOfProducts>
      </reaction>
      <reaction fast="false" id="R_R337" reversible="false" fbc:lowerFluxBound="cobra_0_bound" fbc:upperFluxBound="cobra_default_ub">
        <listOfReactants>
          <speciesReference constant="true" species="M_PBG" stoichiometry="4" />
        </listOfReactants>
        <listOfProducts>
          <speciesReference constant="true" species="M_HMB" stoichiometry="1" />
          <speciesReference constant="true" species="M_NH3" stoichiometry="4" />
        </listOfProducts>
      </reaction>
      <reaction fast="false" id="R_R338" reversible="false" fbc:lowerFluxBound="cobra_0_bound" fbc:upperFluxBound="cobra_default_ub">
        <listOfReactants>
          <speciesReference constant="true" species="M_HMB" stoichiometry="1" />
        </listOfReactants>
        <listOfProducts>
          <speciesReference constant="true" species="M_UPRG" stoichiometry="1" />
        </listOfProducts>
      </reaction>
      <reaction fast="false" id="R_R339" reversible="false" fbc:lowerFluxBound="cobra_0_bound" fbc:upperFluxBound="cobra_default_ub">
        <listOfReactants>
          <speciesReference constant="true" species="M_SAM" stoichiometry="1" />
          <speciesReference constant="true" species="M_UPRG" stoichiometry="1" />
        </listOfReactants>
        <listOfProducts>
          <speciesReference constant="true" species="M_SAH" stoichiometry="1" />
          <speciesReference constant="true" species="M_PC2" stoichiometry="1" />
        </listOfProducts>
      </reaction>
      <reaction fast="false" id="R_R340" reversible="false" fbc:lowerFluxBound="cobra_0_bound" fbc:upperFluxBound="cobra_default_ub">
        <listOfReactants>
          <speciesReference constant="true" species="M_NAD" stoichiometry="1" />
          <speciesReference constant="true" species="M_PC2" stoichiometry="1" />
        </listOfReactants>
        <listOfProducts>
          <speciesReference constant="true" species="M_NADH" stoichiometry="1" />
          <speciesReference constant="true" species="M_SHCL" stoichiometry="1" />
        </listOfProducts>
      </reaction>
      <reaction fast="false" id="R_R341" reversible="false" fbc:lowerFluxBound="cobra_0_bound" fbc:upperFluxBound="cobra_default_ub">
        <listOfReactants>
          <speciesReference constant="true" species="M_SHCL" stoichiometry="1" />
        </listOfReactants>
        <listOfProducts>
          <speciesReference constant="true" species="M_SHEME" stoichiometry="1" />
        </listOfProducts>
      </reaction>
      <reaction fast="false" id="R_R342" reversible="false" fbc:lowerFluxBound="cobra_0_bound" fbc:upperFluxBound="cobra_default_ub">
        <listOfReactants>
          <speciesReference constant="true" species="M_UPRG" stoichiometry="1" />
        </listOfReactants>
        <listOfProducts>
          <speciesReference constant="true" species="M_CO2" stoichiometry="4" />
          <speciesReference constant="true" species="M_CPP" stoichiometry="1" />
        </listOfProducts>
      </reaction>
      <reaction fast="false" id="R_R343" reversible="false" fbc:lowerFluxBound="cobra_0_bound" fbc:upperFluxBound="cobra_default_ub">
        <listOfReactants>
          <speciesReference constant="true" species="M_PPIX" stoichiometry="1" />
        </listOfReactants>
        <listOfProducts>
          <speciesReference constant="true" species="M_PTH" stoichiometry="1" />
        </listOfProducts>
      </reaction>
      <reaction fast="false" id="R_R344" reversible="false" fbc:lowerFluxBound="cobra_0_bound" fbc:upperFluxBound="cobra_default_ub">
        <listOfReactants>
          <speciesReference constant="true" species="M_PTH" stoichiometry="1" />
          <speciesReference constant="true" species="M_FPP" stoichiometry="1" />
        </listOfReactants>
        <listOfProducts>
          <speciesReference constant="true" species="M_HO" stoichiometry="1" />
          <speciesReference constant="true" species="M_PPI" stoichiometry="1" />
        </listOfProducts>
      </reaction>
      <reaction fast="false" id="R_R345" reversible="true" fbc:lowerFluxBound="cobra_default_lb" fbc:upperFluxBound="cobra_default_ub">
        <listOfReactants>
          <speciesReference constant="true" species="M_NAD" stoichiometry="1" />
          <speciesReference constant="true" species="M_ER4P" stoichiometry="1" />
        </listOfReactants>
        <listOfProducts>
          <speciesReference constant="true" species="M_OHB" stoichiometry="1" />
          <speciesReference constant="true" species="M_NADH" stoichiometry="1" />
        </listOfProducts>
      </reaction>
      <reaction fast="false" id="R_R346" reversible="true" fbc:lowerFluxBound="cobra_default_lb" fbc:upperFluxBound="cobra_default_ub">
        <listOfReactants>
          <speciesReference constant="true" species="M_OHB" stoichiometry="1" />
          <speciesReference constant="true" species="M_GLU" stoichiometry="1" />
        </listOfReactants>
        <listOfProducts>
          <speciesReference constant="true" species="M_PHT" stoichiometry="1" />
          <speciesReference constant="true" species="M_AKG" stoichiometry="1" />
        </listOfProducts>
      </reaction>
      <reaction fast="false" id="R_R347" reversible="false" fbc:lowerFluxBound="cobra_0_bound" fbc:upperFluxBound="cobra_default_ub">
        <listOfReactants>
          <speciesReference constant="true" species="M_PHT" stoichiometry="1" />
          <speciesReference constant="true" species="M_DX5P" stoichiometry="1" />
        </listOfReactants>
        <listOfProducts>
          <speciesReference constant="true" species="M_P5P" stoichiometry="1" />
          <speciesReference constant="true" species="M_CO2" stoichiometry="1" />
        </listOfProducts>
      </reaction>
      <reaction fast="false" id="R_R348" reversible="true" fbc:lowerFluxBound="cobra_default_lb" fbc:upperFluxBound="cobra_default_ub">
        <listOfReactants>
          <speciesReference constant="true" species="M_P5P" stoichiometry="1" />
          <speciesReference constant="true" species="M_O2" stoichiometry="1" />
        </listOfReactants>
        <listOfProducts>
          <speciesReference constant="true" species="M_PL5P" stoichiometry="1" />
          <speciesReference constant="true" species="M_H2O2" stoichiometry="1" />
        </listOfProducts>
      </reaction>
      <reaction fast="false" id="R_R349" reversible="false" fbc:lowerFluxBound="cobra_0_bound" fbc:upperFluxBound="cobra_default_ub">
        <listOfReactants>
          <speciesReference constant="true" species="M_PHT" stoichiometry="1" />
        </listOfReactants>
        <listOfProducts>
          <speciesReference constant="true" species="M__4HLT" stoichiometry="1" />
          <speciesReference constant="true" species="M_PI" stoichiometry="1" />
        </listOfProducts>
      </reaction>
      <reaction fast="false" id="R_R350" reversible="false" fbc:lowerFluxBound="cobra_0_bound" fbc:upperFluxBound="cobra_default_ub">
        <listOfReactants>
          <speciesReference constant="true" species="M_ATP" stoichiometry="1" />
          <speciesReference constant="true" species="M_PYRDX" stoichiometry="1" />
        </listOfReactants>
        <listOfProducts>
          <speciesReference constant="true" species="M_ADP" stoichiometry="1" />
          <speciesReference constant="true" species="M_P5P" stoichiometry="1" />
        </listOfProducts>
      </reaction>
      <reaction fast="false" id="R_R351" reversible="false" fbc:lowerFluxBound="cobra_0_bound" fbc:upperFluxBound="cobra_default_ub">
        <listOfReactants>
          <speciesReference constant="true" species="M_PL" stoichiometry="1" />
          <speciesReference constant="true" species="M_ATP" stoichiometry="1" />
        </listOfReactants>
        <listOfProducts>
          <speciesReference constant="true" species="M_ADP" stoichiometry="1" />
          <speciesReference constant="true" species="M_PL5P" stoichiometry="1" />
        </listOfProducts>
      </reaction>
      <reaction fast="false" id="R_R352" reversible="true" fbc:lowerFluxBound="cobra_default_lb" fbc:upperFluxBound="cobra_default_ub">
        <listOfReactants>
          <speciesReference constant="true" species="M_PYRDX" stoichiometry="1" />
          <speciesReference constant="true" species="M_O2" stoichiometry="1" />
        </listOfReactants>
        <listOfProducts>
          <speciesReference constant="true" species="M_PL" stoichiometry="1" />
          <speciesReference constant="true" species="M_H2O2" stoichiometry="1" />
        </listOfProducts>
      </reaction>
      <reaction fast="false" id="R_R353" reversible="true" fbc:lowerFluxBound="cobra_default_lb" fbc:upperFluxBound="cobra_default_ub">
        <listOfReactants>
          <speciesReference constant="true" species="M_NH3" stoichiometry="1" />
          <speciesReference constant="true" species="M_PL" stoichiometry="1" />
          <speciesReference constant="true" species="M_O2" stoichiometry="1" />
        </listOfReactants>
        <listOfProducts>
          <speciesReference constant="true" species="M_H2O2" stoichiometry="1" />
          <speciesReference constant="true" species="M_PDLA" stoichiometry="1" />
        </listOfProducts>
      </reaction>
      <reaction fast="false" id="R_R354" reversible="false" fbc:lowerFluxBound="cobra_0_bound" fbc:upperFluxBound="cobra_default_ub">
        <listOfReactants>
          <speciesReference constant="true" species="M_ATP" stoichiometry="1" />
          <speciesReference constant="true" species="M_PDLA" stoichiometry="1" />
        </listOfReactants>
        <listOfProducts>
          <speciesReference constant="true" species="M_ADP" stoichiometry="1" />
          <speciesReference constant="true" species="M_PDLA5P" stoichiometry="1" />
        </listOfProducts>
      </reaction>
      <reaction fast="false" id="R_R355" reversible="false" fbc:lowerFluxBound="cobra_0_bound" fbc:upperFluxBound="cobra_default_ub">
        <listOfReactants>
          <speciesReference constant="true" species="M_PDLA5P" stoichiometry="1" />
          <speciesReference constant="true" species="M_O2" stoichiometry="1" />
        </listOfReactants>
        <listOfProducts>
          <speciesReference constant="true" species="M_NH3" stoichiometry="1" />
          <speciesReference constant="true" species="M_PL5P" stoichiometry="1" />
          <speciesReference constant="true" species="M_H2O2" stoichiometry="1" />
        </listOfProducts>
      </reaction>
      <reaction fast="false" id="R_R356" reversible="false" fbc:lowerFluxBound="cobra_0_bound" fbc:upperFluxBound="cobra_default_ub">
        <listOfReactants>
          <speciesReference constant="true" species="M_GLU" stoichiometry="1" />
          <speciesReference constant="true" species="M_PL5P" stoichiometry="1" />
        </listOfReactants>
        <listOfProducts>
          <speciesReference constant="true" species="M_AKG" stoichiometry="1" />
          <speciesReference constant="true" species="M_PDLA5P" stoichiometry="1" />
        </listOfProducts>
      </reaction>
      <reaction fast="false" id="R_R357" reversible="false" fbc:lowerFluxBound="cobra_0_bound" fbc:upperFluxBound="cobra_default_ub">
        <listOfReactants>
          <speciesReference constant="true" species="M_ALA" stoichiometry="1" />
          <speciesReference constant="true" species="M_PL5P" stoichiometry="1" />
        </listOfReactants>
        <listOfProducts>
          <speciesReference constant="true" species="M_PDLA5P" stoichiometry="1" />
          <speciesReference constant="true" species="M_PYR" stoichiometry="1" />
        </listOfProducts>
      </reaction>
      <reaction fast="false" id="R_R358" reversible="true" fbc:lowerFluxBound="cobra_default_lb" fbc:upperFluxBound="cobra_0_bound">
        <listOfProducts>
          <speciesReference constant="true" species="M_ARAB" stoichiometry="1" />
        </listOfProducts>
      </reaction>
      <reaction fast="false" id="R_R359" reversible="false" fbc:lowerFluxBound="cobra_0_bound" fbc:upperFluxBound="cobra_0_bound">
        <listOfReactants>
          <speciesReference constant="true" species="M_ATP" stoichiometry="1" />
        </listOfReactants>
        <listOfProducts>
          <speciesReference constant="true" species="M_ADP" stoichiometry="1" />
          <speciesReference constant="true" species="M_ARAB" stoichiometry="1" />
          <speciesReference constant="true" species="M_PI" stoichiometry="1" />
        </listOfProducts>
      </reaction>
      <reaction fast="false" id="R_R360" reversible="false" fbc:lowerFluxBound="cobra_0_bound" fbc:upperFluxBound="cobra_0_bound">
        <listOfReactants>
          <speciesReference constant="true" species="M_PEP" stoichiometry="1" />
        </listOfReactants>
        <listOfProducts>
          <speciesReference constant="true" species="M_PYR" stoichiometry="1" />
          <speciesReference constant="true" species="M_F1P" stoichiometry="1" />
        </listOfProducts>
      </reaction>
      <reaction fast="false" id="R_R361" reversible="false" fbc:lowerFluxBound="cobra_0_bound" fbc:upperFluxBound="cobra_0_bound">
        <listOfReactants>
          <speciesReference constant="true" species="M_ATP" stoichiometry="1" />
        </listOfReactants>
        <listOfProducts>
          <speciesReference constant="true" species="M_GLCN" stoichiometry="1" />
          <speciesReference constant="true" species="M_ADP" stoichiometry="1" />
          <speciesReference constant="true" species="M_PI" stoichiometry="1" />
        </listOfProducts>
      </reaction>
      <reaction fast="false" id="R_R362" reversible="false" fbc:lowerFluxBound="cobra_0_bound" fbc:upperFluxBound="cobra_0_bound">
        <listOfReactants>
          <speciesReference constant="true" species="M_PEP" stoichiometry="1" />
        </listOfReactants>
        <listOfProducts>
          <speciesReference constant="true" species="M_PYR" stoichiometry="1" />
          <speciesReference constant="true" species="M_MLT6P" stoichiometry="1" />
        </listOfProducts>
      </reaction>
      <reaction fast="false" id="R_R363" reversible="false" fbc:lowerFluxBound="cobra_0_bound" fbc:upperFluxBound="cobra_0_bound">
        <listOfReactants>
          <speciesReference constant="true" species="M_PEP" stoichiometry="1" />
        </listOfReactants>
        <listOfProducts>
          <speciesReference constant="true" species="M_MAN1P" stoichiometry="1" />
          <speciesReference constant="true" species="M_PYR" stoichiometry="1" />
        </listOfProducts>
      </reaction>
      <reaction fast="false" id="R_R364" reversible="false" fbc:lowerFluxBound="cobra_0_bound" fbc:upperFluxBound="cobra_0_bound">
        <listOfProducts>
          <speciesReference constant="true" species="M_MELI" stoichiometry="1" />
        </listOfProducts>
      </reaction>
      <reaction fast="false" id="R_R365" reversible="false" fbc:lowerFluxBound="cobra_0_bound" fbc:upperFluxBound="cobra_default_ub">
        <listOfReactants>
          <speciesReference constant="true" species="M_PEP" stoichiometry="1" />
          <speciesReference constant="true" species="M_NAG" stoichiometry="1" />
        </listOfReactants>
        <listOfProducts>
          <speciesReference constant="true" species="M_PYR" stoichiometry="1" />
          <speciesReference constant="true" species="M_NAGP" stoichiometry="1" />
        </listOfProducts>
      </reaction>
      <reaction fast="false" id="R_R366" reversible="false" fbc:lowerFluxBound="cobra_0_bound" fbc:upperFluxBound="cobra_0_bound">
        <listOfProducts>
          <speciesReference constant="true" species="M_XYL" stoichiometry="1" />
        </listOfProducts>
      </reaction>
      <reaction fast="false" id="R_R367" reversible="false" fbc:lowerFluxBound="cobra_0_bound" fbc:upperFluxBound="cobra_0_bound">
        <listOfReactants>
          <speciesReference constant="true" species="M_ATP" stoichiometry="1" />
        </listOfReactants>
        <listOfProducts>
          <speciesReference constant="true" species="M_ADP" stoichiometry="1" />
          <speciesReference constant="true" species="M_XYL" stoichiometry="1" />
          <speciesReference constant="true" species="M_PI" stoichiometry="1" />
        </listOfProducts>
      </reaction>
      <reaction fast="false" id="R_R368" reversible="false" fbc:lowerFluxBound="cobra_0_bound" fbc:upperFluxBound="cobra_0_bound">
        <listOfReactants>
          <speciesReference constant="true" species="M_ATP" stoichiometry="1" />
        </listOfReactants>
        <listOfProducts>
          <speciesReference constant="true" species="M_SPMD" stoichiometry="1" />
          <speciesReference constant="true" species="M_ADP" stoichiometry="1" />
          <speciesReference constant="true" species="M_PI" stoichiometry="1" />
        </listOfProducts>
      </reaction>
      <reaction fast="false" id="R_R369" reversible="false" fbc:lowerFluxBound="cobra_0_bound" fbc:upperFluxBound="cobra_0_bound">
        <listOfReactants>
          <speciesReference constant="true" species="M_ATP" stoichiometry="1" />
        </listOfReactants>
        <listOfProducts>
          <speciesReference constant="true" species="M_ADP" stoichiometry="1" />
          <speciesReference constant="true" species="M_PI" stoichiometry="1" />
          <speciesReference constant="true" species="M_PTRC" stoichiometry="1" />
        </listOfProducts>
      </reaction>
      <reaction fast="false" id="R_R370" reversible="false" fbc:lowerFluxBound="cobra_0_bound" fbc:upperFluxBound="cobra_0_bound">
        <listOfReactants>
          <speciesReference constant="true" species="M_ATP" stoichiometry="1" />
        </listOfReactants>
        <listOfProducts>
          <speciesReference constant="true" species="M_ADP" stoichiometry="1" />
          <speciesReference constant="true" species="M_PI" stoichiometry="1" />
          <speciesReference constant="true" species="M_DIPEP" stoichiometry="1" />
        </listOfProducts>
      </reaction>
      <reaction fast="false" id="R_R371" reversible="false" fbc:lowerFluxBound="cobra_0_bound" fbc:upperFluxBound="cobra_0_bound">
        <listOfReactants>
          <speciesReference constant="true" species="M_ATP" stoichiometry="1" />
        </listOfReactants>
        <listOfProducts>
          <speciesReference constant="true" species="M_ADP" stoichiometry="1" />
          <speciesReference constant="true" species="M_OPEP" stoichiometry="1" />
          <speciesReference constant="true" species="M_PI" stoichiometry="1" />
        </listOfProducts>
      </reaction>
      <reaction fast="false" id="R_R372" reversible="false" fbc:lowerFluxBound="cobra_0_bound" fbc:upperFluxBound="cobra_0_bound">
        <listOfProducts>
          <speciesReference constant="true" species="M_URA" stoichiometry="1" />
        </listOfProducts>
      </reaction>
      <reaction fast="false" id="R_R373" reversible="true" fbc:lowerFluxBound="cobra_default_lb" fbc:upperFluxBound="cobra_0_bound">
        <listOfReactants>
          <speciesReference constant="true" species="M_XANxt" stoichiometry="1" />
        </listOfReactants>
        <listOfProducts>
          <speciesReference constant="true" species="M_XAN" stoichiometry="1" />
        </listOfProducts>
      </reaction>
      <reaction fast="false" id="R_R374" reversible="false" fbc:lowerFluxBound="cobra_0_bound" fbc:upperFluxBound="cobra_default_ub">
        <listOfReactants>
          <speciesReference constant="true" species="M_LPS" stoichiometry="0.02659" />
          <speciesReference constant="true" species="M_RNA" stoichiometry="0.1216" />
          <speciesReference constant="true" species="M_COFACTOR" stoichiometry="0.0065" />
          <speciesReference constant="true" species="M_FATTYACID" stoichiometry="0.01535" />
          <speciesReference constant="true" species="M_PEPTIDO" stoichiometry="0.02621" />
          <speciesReference constant="true" species="M_DNA" stoichiometry="0.02093" />
          <speciesReference constant="true" species="M_PROTEIN" stoichiometry="0.72387" />
          <speciesReference constant="true" species="M_LIPID" stoichiometry="0.00055" />
        </listOfReactants>
      </reaction>
    </listOfReactions>
  </model>
</sbml>
