# Supplementary material for: Do genome-scale models need exact solvers or clearer standards?
Source: Mol Syst Biol. 2015 Oct 14;11(10):831. doi: 10.15252/msb.20156157 (PMC4631202; doi:10.15252/msb.20156157)
Supplement: Supplementary file 2 — Dataset EV1 [file msb0011-0831-sd2.zip › m_model_collection-master/sbml3/iSO783.xml]

<?xml version='1.0' encoding='UTF-8'?>
<sbml xmlns:fbc="http://www.sbml.org/sbml/level3/version1/fbc/version2" level="3" sboTerm="SBO:0000624" version="1" xmlns="http://www.sbml.org/sbml/level3/version1/core" fbc:required="false">
  <model id="iSO783" fbc:strict="true">
    <listOfUnitDefinitions>
      <unitDefinition id="mmol_per_gDW_per_hr">
        <listOfUnits>
          <unit exponent="1" kind="mole" multiplier="1" scale="-3" />
          <unit exponent="-1" kind="gram" multiplier="1" scale="0" />
          <unit exponent="-1" kind="second" multiplier="3600" scale="0" />
        </listOfUnits>
      </unitDefinition>
    </listOfUnitDefinitions>
    <fbc:listOfObjectives fbc:activeObjective="obj">
      <fbc:objective fbc:id="obj" fbc:type="maximize">
        <fbc:listOfFluxObjectives>
          <fbc:fluxObjective fbc:coefficient="1" fbc:reaction="R_Biomass" />
        </fbc:listOfFluxObjectives>
      </fbc:objective>
    </fbc:listOfObjectives>
    <listOfParameters>
      <parameter constant="true" id="cobra_default_lb" sboTerm="SBO:0000626" units="mmol_per_gDW_per_hr" value="-1000" />
      <parameter constant="true" id="cobra_default_ub" sboTerm="SBO:0000626" units="mmol_per_gDW_per_hr" value="1000" />
      <parameter constant="true" id="cobra_0_bound" sboTerm="SBO:0000626" units="mmol_per_gDW_per_hr" value="0" />
    </listOfParameters>
    <listOfCompartments>
      <compartment constant="true" id="c" name="Cytoplasm" />
      <compartment constant="true" id="e" name="Extracellular" />
    </listOfCompartments>
    <listOfSpecies>
      <species boundaryCondition="false" compartment="c" constant="false" hasOnlySubstanceUnits="false" id="M_4hbcoa_c" name="4hbcoa[c]" />
      <species boundaryCondition="false" compartment="c" constant="false" hasOnlySubstanceUnits="false" id="M_h2o_c" name="h2o[c]" />
      <species boundaryCondition="false" compartment="c" constant="false" hasOnlySubstanceUnits="false" id="M_4hbz_c" name="4hbz[c]" />
      <species boundaryCondition="false" compartment="c" constant="false" hasOnlySubstanceUnits="false" id="M_coa_c" name="coa[c]" />
      <species boundaryCondition="false" compartment="c" constant="false" hasOnlySubstanceUnits="false" id="M_h_c" name="h[c]" />
      <species boundaryCondition="false" compartment="c" constant="false" hasOnlySubstanceUnits="false" id="M_dad__5_c" name="dad-5[c]" />
      <species boundaryCondition="false" compartment="c" constant="false" hasOnlySubstanceUnits="false" id="M_5drib_c" name="5drib[c]" />
      <species boundaryCondition="false" compartment="c" constant="false" hasOnlySubstanceUnits="false" id="M_ade_c" name="ade[c]" />
      <species boundaryCondition="false" compartment="c" constant="false" hasOnlySubstanceUnits="false" id="M_ru5p__D_c" name="ru5p-D[c]" />
      <species boundaryCondition="false" compartment="c" constant="false" hasOnlySubstanceUnits="false" id="M_ara5p_c" name="ara5p[c]" />
      <species boundaryCondition="false" compartment="c" constant="false" hasOnlySubstanceUnits="false" id="M_ACP_c" name="ACP[c]" />
      <species boundaryCondition="false" compartment="c" constant="false" hasOnlySubstanceUnits="false" id="M_atp_c" name="atp[c]" />
      <species boundaryCondition="false" compartment="c" constant="false" hasOnlySubstanceUnits="false" id="M_fa1_c" name="fa1[c]" />
      <species boundaryCondition="false" compartment="c" constant="false" hasOnlySubstanceUnits="false" id="M_amp_c" name="amp[c]" />
      <species boundaryCondition="false" compartment="c" constant="false" hasOnlySubstanceUnits="false" id="M_fa1ACP_c" name="fa1ACP[c]" />
      <species boundaryCondition="false" compartment="c" constant="false" hasOnlySubstanceUnits="false" id="M_ppi_c" name="ppi[c]" />
      <species boundaryCondition="false" compartment="c" constant="false" hasOnlySubstanceUnits="false" id="M_fa3_c" name="fa3[c]" />
      <species boundaryCondition="false" compartment="c" constant="false" hasOnlySubstanceUnits="false" id="M_fa3ACP_c" name="fa3ACP[c]" />
      <species boundaryCondition="false" compartment="c" constant="false" hasOnlySubstanceUnits="false" id="M_fa6_c" name="fa6[c]" />
      <species boundaryCondition="false" compartment="c" constant="false" hasOnlySubstanceUnits="false" id="M_fa6ACP_c" name="fa6ACP[c]" />
      <species boundaryCondition="false" compartment="c" constant="false" hasOnlySubstanceUnits="false" id="M_fa11_c" name="fa11[c]" />
      <species boundaryCondition="false" compartment="c" constant="false" hasOnlySubstanceUnits="false" id="M_fa11ACP_c" name="fa11ACP[c]" />
      <species boundaryCondition="false" compartment="c" constant="false" hasOnlySubstanceUnits="false" id="M_pde_c" name="pde[c]" />
      <species boundaryCondition="false" compartment="c" constant="false" hasOnlySubstanceUnits="false" id="M_pdeACP_c" name="pdeACP[c]" />
      <species boundaryCondition="false" compartment="c" constant="false" hasOnlySubstanceUnits="false" id="M_hpde_c" name="hpde[c]" />
      <species boundaryCondition="false" compartment="c" constant="false" hasOnlySubstanceUnits="false" id="M_hpdeACP_c" name="hpdeACP[c]" />
      <species boundaryCondition="false" compartment="c" constant="false" hasOnlySubstanceUnits="false" id="M_hdca_c" name="hdca[c]" />
      <species boundaryCondition="false" compartment="c" constant="false" hasOnlySubstanceUnits="false" id="M_palmACP_c" name="palmACP[c]" />
      <species boundaryCondition="false" compartment="c" constant="false" hasOnlySubstanceUnits="false" id="M_hdcea_c" name="hdcea[c]" />
      <species boundaryCondition="false" compartment="c" constant="false" hasOnlySubstanceUnits="false" id="M_hdeACP_c" name="hdeACP[c]" />
      <species boundaryCondition="false" compartment="c" constant="false" hasOnlySubstanceUnits="false" id="M_ocdcea_c" name="ocdcea[c]" />
      <species boundaryCondition="false" compartment="c" constant="false" hasOnlySubstanceUnits="false" id="M_octeACP_c" name="octeACP[c]" />
      <species boundaryCondition="false" compartment="c" constant="false" hasOnlySubstanceUnits="false" id="M_ptdca_c" name="ptdca[c]" />
      <species boundaryCondition="false" compartment="c" constant="false" hasOnlySubstanceUnits="false" id="M_pdACP_c" name="pdACP[c]" />
      <species boundaryCondition="false" compartment="c" constant="false" hasOnlySubstanceUnits="false" id="M_hpdca_c" name="hpdca[c]" />
      <species boundaryCondition="false" compartment="c" constant="false" hasOnlySubstanceUnits="false" id="M_hpdACP_c" name="hpdACP[c]" />
      <species boundaryCondition="false" compartment="c" constant="false" hasOnlySubstanceUnits="false" id="M_ocdca_c" name="ocdca[c]" />
      <species boundaryCondition="false" compartment="c" constant="false" hasOnlySubstanceUnits="false" id="M_ocdACP_c" name="ocdACP[c]" />
      <species boundaryCondition="false" compartment="c" constant="false" hasOnlySubstanceUnits="false" id="M_fa13_c" name="fa13[c]" />
      <species boundaryCondition="false" compartment="c" constant="false" hasOnlySubstanceUnits="false" id="M_fa13ACP_c" name="fa13ACP[c]" />
      <species boundaryCondition="false" compartment="c" constant="false" hasOnlySubstanceUnits="false" id="M_4abut_c" name="4abut[c]" />
      <species boundaryCondition="false" compartment="c" constant="false" hasOnlySubstanceUnits="false" id="M_akg_c" name="akg[c]" />
      <species boundaryCondition="false" compartment="c" constant="false" hasOnlySubstanceUnits="false" id="M_glu__L_c" name="glu-L[c]" />
      <species boundaryCondition="false" compartment="c" constant="false" hasOnlySubstanceUnits="false" id="M_sucsal_c" name="sucsal[c]" />
      <species boundaryCondition="false" compartment="c" constant="false" hasOnlySubstanceUnits="false" id="M_acac_c" name="acac[c]" />
      <species boundaryCondition="false" compartment="c" constant="false" hasOnlySubstanceUnits="false" id="M_accoa_c" name="accoa[c]" />
      <species boundaryCondition="false" compartment="c" constant="false" hasOnlySubstanceUnits="false" id="M_aacoa_c" name="aacoa[c]" />
      <species boundaryCondition="false" compartment="c" constant="false" hasOnlySubstanceUnits="false" id="M_ac_c" name="ac[c]" />
      <species boundaryCondition="false" compartment="c" constant="false" hasOnlySubstanceUnits="false" id="M_acald_c" name="acald[c]" />
      <species boundaryCondition="false" compartment="c" constant="false" hasOnlySubstanceUnits="false" id="M_nad_c" name="nad[c]" />
      <species boundaryCondition="false" compartment="c" constant="false" hasOnlySubstanceUnits="false" id="M_nadh_c" name="nadh[c]" />
      <species boundaryCondition="false" compartment="c" constant="false" hasOnlySubstanceUnits="false" id="M_adcobap_c" name="adcobap[c]" />
      <species boundaryCondition="false" compartment="c" constant="false" hasOnlySubstanceUnits="false" id="M_gtp_c" name="gtp[c]" />
      <species boundaryCondition="false" compartment="c" constant="false" hasOnlySubstanceUnits="false" id="M_adgcoba_c" name="adgcoba[c]" />
      <species boundaryCondition="false" compartment="c" constant="false" hasOnlySubstanceUnits="false" id="M_hco3_c" name="hco3[c]" />
      <species boundaryCondition="false" compartment="c" constant="false" hasOnlySubstanceUnits="false" id="M_adp_c" name="adp[c]" />
      <species boundaryCondition="false" compartment="c" constant="false" hasOnlySubstanceUnits="false" id="M_malcoa_c" name="malcoa[c]" />
      <species boundaryCondition="false" compartment="c" constant="false" hasOnlySubstanceUnits="false" id="M_pi_c" name="pi[c]" />
      <species boundaryCondition="false" compartment="c" constant="false" hasOnlySubstanceUnits="false" id="M_ppa_c" name="ppa[c]" />
      <species boundaryCondition="false" compartment="c" constant="false" hasOnlySubstanceUnits="false" id="M_ppcoa_c" name="ppcoa[c]" />
      <species boundaryCondition="false" compartment="c" constant="false" hasOnlySubstanceUnits="false" id="M_acgam_c" name="acgam[c]" />
      <species boundaryCondition="false" compartment="c" constant="false" hasOnlySubstanceUnits="false" id="M_acgam6p_c" name="acgam6p[c]" />
      <species boundaryCondition="false" compartment="e" constant="false" hasOnlySubstanceUnits="false" id="M_acgam_e" name="acgam[e]" />
      <species boundaryCondition="false" compartment="e" constant="false" hasOnlySubstanceUnits="false" id="M_h_e" name="h[e]" />
      <species boundaryCondition="false" compartment="c" constant="false" hasOnlySubstanceUnits="false" id="M_acglu_c" name="acglu[c]" />
      <species boundaryCondition="false" compartment="c" constant="false" hasOnlySubstanceUnits="false" id="M_acg5p_c" name="acg5p[c]" />
      <species boundaryCondition="false" compartment="c" constant="false" hasOnlySubstanceUnits="false" id="M_2obut_c" name="2obut[c]" />
      <species boundaryCondition="false" compartment="c" constant="false" hasOnlySubstanceUnits="false" id="M_pyr_c" name="pyr[c]" />
      <species boundaryCondition="false" compartment="c" constant="false" hasOnlySubstanceUnits="false" id="M_2ahbut_c" name="2ahbut[c]" />
      <species boundaryCondition="false" compartment="c" constant="false" hasOnlySubstanceUnits="false" id="M_co2_c" name="co2[c]" />
      <species boundaryCondition="false" compartment="c" constant="false" hasOnlySubstanceUnits="false" id="M_actp_c" name="actp[c]" />
      <species boundaryCondition="false" compartment="c" constant="false" hasOnlySubstanceUnits="false" id="M_alac__S_c" name="alac-S[c]" />
      <species boundaryCondition="false" compartment="c" constant="false" hasOnlySubstanceUnits="false" id="M_acACP_c" name="acACP[c]" />
      <species boundaryCondition="false" compartment="c" constant="false" hasOnlySubstanceUnits="false" id="M_malACP_c" name="malACP[c]" />
      <species boundaryCondition="false" compartment="c" constant="false" hasOnlySubstanceUnits="false" id="M_actACP_c" name="actACP[c]" />
      <species boundaryCondition="false" compartment="c" constant="false" hasOnlySubstanceUnits="false" id="M_ivcoa_c" name="ivcoa[c]" />
      <species boundaryCondition="false" compartment="c" constant="false" hasOnlySubstanceUnits="false" id="M_3mb2coa_c" name="3mb2coa[c]" />
      <species boundaryCondition="false" compartment="c" constant="false" hasOnlySubstanceUnits="false" id="M_acorn_c" name="acorn[c]" />
      <species boundaryCondition="false" compartment="c" constant="false" hasOnlySubstanceUnits="false" id="M_orn__L_c" name="orn-L[c]" />
      <species boundaryCondition="false" compartment="c" constant="false" hasOnlySubstanceUnits="false" id="M_cit_c" name="cit[c]" />
      <species boundaryCondition="false" compartment="c" constant="false" hasOnlySubstanceUnits="false" id="M_icit_c" name="icit[c]" />
      <species boundaryCondition="false" compartment="c" constant="false" hasOnlySubstanceUnits="false" id="M_acg5sa_c" name="acg5sa[c]" />
      <species boundaryCondition="false" compartment="c" constant="false" hasOnlySubstanceUnits="false" id="M_apoACP_c" name="apoACP[c]" />
      <species boundaryCondition="false" compartment="c" constant="false" hasOnlySubstanceUnits="false" id="M_pap_c" name="pap[c]" />
      <species boundaryCondition="false" compartment="c" constant="false" hasOnlySubstanceUnits="false" id="M_pan4p_c" name="pan4p[c]" />
      <species boundaryCondition="false" compartment="e" constant="false" hasOnlySubstanceUnits="false" id="M_ac_e" name="ac[e]" />
      <species boundaryCondition="false" compartment="c" constant="false" hasOnlySubstanceUnits="false" id="M_adn_c" name="adn[c]" />
      <species boundaryCondition="false" compartment="c" constant="false" hasOnlySubstanceUnits="false" id="M_ins_c" name="ins[c]" />
      <species boundaryCondition="false" compartment="c" constant="false" hasOnlySubstanceUnits="false" id="M_nh4_c" name="nh4[c]" />
      <species boundaryCondition="false" compartment="c" constant="false" hasOnlySubstanceUnits="false" id="M_4adcho_c" name="4adcho[c]" />
      <species boundaryCondition="false" compartment="c" constant="false" hasOnlySubstanceUnits="false" id="M_4abz_c" name="4abz[c]" />
      <species boundaryCondition="false" compartment="c" constant="false" hasOnlySubstanceUnits="false" id="M_adcoba_c" name="adcoba[c]" />
      <species boundaryCondition="false" compartment="c" constant="false" hasOnlySubstanceUnits="false" id="M_1ap2ol_c" name="1ap2ol[c]" />
      <species boundaryCondition="false" compartment="c" constant="false" hasOnlySubstanceUnits="false" id="M_adcobhex_c" name="adcobhex[c]" />
      <species boundaryCondition="false" compartment="c" constant="false" hasOnlySubstanceUnits="false" id="M_adcobdam_c" name="adcobdam[c]" />
      <species boundaryCondition="false" compartment="c" constant="false" hasOnlySubstanceUnits="false" id="M_gln__L_c" name="gln-L[c]" />
      <species boundaryCondition="false" compartment="c" constant="false" hasOnlySubstanceUnits="false" id="M_chor_c" name="chor[c]" />
      <species boundaryCondition="false" compartment="c" constant="false" hasOnlySubstanceUnits="false" id="M_gdp_c" name="gdp[c]" />
      <species boundaryCondition="false" compartment="c" constant="false" hasOnlySubstanceUnits="false" id="M_itp_c" name="itp[c]" />
      <species boundaryCondition="false" compartment="c" constant="false" hasOnlySubstanceUnits="false" id="M_idp_c" name="idp[c]" />
      <species boundaryCondition="false" compartment="c" constant="false" hasOnlySubstanceUnits="false" id="M_amet_c" name="amet[c]" />
      <species boundaryCondition="false" compartment="c" constant="false" hasOnlySubstanceUnits="false" id="M_ametam_c" name="ametam[c]" />
      <species boundaryCondition="false" compartment="c" constant="false" hasOnlySubstanceUnits="false" id="M_camp_c" name="camp[c]" />
      <species boundaryCondition="false" compartment="e" constant="false" hasOnlySubstanceUnits="false" id="M_adn_e" name="adn[e]" />
      <species boundaryCondition="false" compartment="c" constant="false" hasOnlySubstanceUnits="false" id="M_prpp_c" name="prpp[c]" />
      <species boundaryCondition="false" compartment="c" constant="false" hasOnlySubstanceUnits="false" id="M_aps_c" name="aps[c]" />
      <species boundaryCondition="false" compartment="c" constant="false" hasOnlySubstanceUnits="false" id="M_paps_c" name="paps[c]" />
      <species boundaryCondition="false" compartment="c" constant="false" hasOnlySubstanceUnits="false" id="M_dcamp_c" name="dcamp[c]" />
      <species boundaryCondition="false" compartment="c" constant="false" hasOnlySubstanceUnits="false" id="M_fum_c" name="fum[c]" />
      <species boundaryCondition="false" compartment="c" constant="false" hasOnlySubstanceUnits="false" id="M_25aics_c" name="25aics[c]" />
      <species boundaryCondition="false" compartment="c" constant="false" hasOnlySubstanceUnits="false" id="M_aicar_c" name="aicar[c]" />
      <species boundaryCondition="false" compartment="c" constant="false" hasOnlySubstanceUnits="false" id="M_asp__L_c" name="asp-L[c]" />
      <species boundaryCondition="false" compartment="c" constant="false" hasOnlySubstanceUnits="false" id="M_imp_c" name="imp[c]" />
      <species boundaryCondition="false" compartment="c" constant="false" hasOnlySubstanceUnits="false" id="M_gam6p_c" name="gam6p[c]" />
      <species boundaryCondition="false" compartment="c" constant="false" hasOnlySubstanceUnits="false" id="M_nadp_c" name="nadp[c]" />
      <species boundaryCondition="false" compartment="c" constant="false" hasOnlySubstanceUnits="false" id="M_nadph_c" name="nadph[c]" />
      <species boundaryCondition="false" compartment="c" constant="false" hasOnlySubstanceUnits="false" id="M_23dhmb_c" name="23dhmb[c]" />
      <species boundaryCondition="false" compartment="c" constant="false" hasOnlySubstanceUnits="false" id="M_ahcys_c" name="ahcys[c]" />
      <species boundaryCondition="false" compartment="c" constant="false" hasOnlySubstanceUnits="false" id="M_rhcys_c" name="rhcys[c]" />
      <species boundaryCondition="false" compartment="c" constant="false" hasOnlySubstanceUnits="false" id="M_achms_c" name="achms[c]" />
      <species boundaryCondition="false" compartment="c" constant="false" hasOnlySubstanceUnits="false" id="M_ch4s_c" name="ch4s[c]" />
      <species boundaryCondition="false" compartment="c" constant="false" hasOnlySubstanceUnits="false" id="M_met__L_c" name="met-L[c]" />
      <species boundaryCondition="false" compartment="c" constant="false" hasOnlySubstanceUnits="false" id="M_h2s_c" name="h2s[c]" />
      <species boundaryCondition="false" compartment="c" constant="false" hasOnlySubstanceUnits="false" id="M_hcys__L_c" name="hcys-L[c]" />
      <species boundaryCondition="false" compartment="c" constant="false" hasOnlySubstanceUnits="false" id="M_10fthf_c" name="10fthf[c]" />
      <species boundaryCondition="false" compartment="c" constant="false" hasOnlySubstanceUnits="false" id="M_fprica_c" name="fprica[c]" />
      <species boundaryCondition="false" compartment="c" constant="false" hasOnlySubstanceUnits="false" id="M_thf_c" name="thf[c]" />
      <species boundaryCondition="false" compartment="c" constant="false" hasOnlySubstanceUnits="false" id="M_air_c" name="air[c]" />
      <species boundaryCondition="false" compartment="c" constant="false" hasOnlySubstanceUnits="false" id="M_5caiz_c" name="5caiz[c]" />
      <species boundaryCondition="false" compartment="c" constant="false" hasOnlySubstanceUnits="false" id="M_5aizc_c" name="5aizc[c]" />
      <species boundaryCondition="false" compartment="c" constant="false" hasOnlySubstanceUnits="false" id="M_succoa_c" name="succoa[c]" />
      <species boundaryCondition="false" compartment="e" constant="false" hasOnlySubstanceUnits="false" id="M_akg_e" name="akg[e]" />
      <species boundaryCondition="false" compartment="e" constant="false" hasOnlySubstanceUnits="false" id="M_ala__D_e" name="ala-D[e]" />
      <species boundaryCondition="false" compartment="e" constant="false" hasOnlySubstanceUnits="false" id="M_na1_e" name="na1[e]" />
      <species boundaryCondition="false" compartment="c" constant="false" hasOnlySubstanceUnits="false" id="M_ala__D_c" name="ala-D[c]" />
      <species boundaryCondition="false" compartment="c" constant="false" hasOnlySubstanceUnits="false" id="M_na1_c" name="na1[c]" />
      <species boundaryCondition="false" compartment="c" constant="false" hasOnlySubstanceUnits="false" id="M_alaala_c" name="alaala[c]" />
      <species boundaryCondition="false" compartment="c" constant="false" hasOnlySubstanceUnits="false" id="M_ala__L_c" name="ala-L[c]" />
      <species boundaryCondition="false" compartment="e" constant="false" hasOnlySubstanceUnits="false" id="M_ala__L_e" name="ala-L[e]" />
      <species boundaryCondition="false" compartment="c" constant="false" hasOnlySubstanceUnits="false" id="M_pydx5p_c" name="pydx5p[c]" />
      <species boundaryCondition="false" compartment="c" constant="false" hasOnlySubstanceUnits="false" id="M_pyam5p_c" name="pyam5p[c]" />
      <species boundaryCondition="false" compartment="c" constant="false" hasOnlySubstanceUnits="false" id="M_trnaala_c" name="trnaala[c]" />
      <species boundaryCondition="false" compartment="c" constant="false" hasOnlySubstanceUnits="false" id="M_alatrna_c" name="alatrna[c]" />
      <species boundaryCondition="false" compartment="c" constant="false" hasOnlySubstanceUnits="false" id="M_etoh_c" name="etoh[c]" />
      <species boundaryCondition="false" compartment="c" constant="false" hasOnlySubstanceUnits="false" id="M_acmama_c" name="acmama[c]" />
      <species boundaryCondition="false" compartment="c" constant="false" hasOnlySubstanceUnits="false" id="M_acmam_c" name="acmam[c]" />
      <species boundaryCondition="false" compartment="c" constant="false" hasOnlySubstanceUnits="false" id="M_malt_c" name="malt[c]" />
      <species boundaryCondition="false" compartment="c" constant="false" hasOnlySubstanceUnits="false" id="M_malttr_c" name="malttr[c]" />
      <species boundaryCondition="false" compartment="c" constant="false" hasOnlySubstanceUnits="false" id="M_glc__D_c" name="glc-D[c]" />
      <species boundaryCondition="false" compartment="c" constant="false" hasOnlySubstanceUnits="false" id="M_maltttr_c" name="maltttr[c]" />
      <species boundaryCondition="false" compartment="c" constant="false" hasOnlySubstanceUnits="false" id="M_maltpt_c" name="maltpt[c]" />
      <species boundaryCondition="false" compartment="c" constant="false" hasOnlySubstanceUnits="false" id="M_malthx_c" name="malthx[c]" />
      <species boundaryCondition="false" compartment="c" constant="false" hasOnlySubstanceUnits="false" id="M_malthp_c" name="malthp[c]" />
      <species boundaryCondition="false" compartment="c" constant="false" hasOnlySubstanceUnits="false" id="M_8aonn_c" name="8aonn[c]" />
      <species boundaryCondition="false" compartment="c" constant="false" hasOnlySubstanceUnits="false" id="M_amob_c" name="amob[c]" />
      <species boundaryCondition="false" compartment="c" constant="false" hasOnlySubstanceUnits="false" id="M_dann_c" name="dann[c]" />
      <species boundaryCondition="false" compartment="c" constant="false" hasOnlySubstanceUnits="false" id="M_2dmmq7_c" name="2dmmq7[c]" />
      <species boundaryCondition="false" compartment="c" constant="false" hasOnlySubstanceUnits="false" id="M_mqn7_c" name="mqn7[c]" />
      <species boundaryCondition="false" compartment="c" constant="false" hasOnlySubstanceUnits="false" id="M_mmqn7_c" name="mmqn7[c]" />
      <species boundaryCondition="false" compartment="c" constant="false" hasOnlySubstanceUnits="false" id="M_4ampm_c" name="4ampm[c]" />
      <species boundaryCondition="false" compartment="c" constant="false" hasOnlySubstanceUnits="false" id="M_for_c" name="for[c]" />
      <species boundaryCondition="false" compartment="c" constant="false" hasOnlySubstanceUnits="false" id="M_anth_c" name="anth[c]" />
      <species boundaryCondition="false" compartment="c" constant="false" hasOnlySubstanceUnits="false" id="M_pran_c" name="pran[c]" />
      <species boundaryCondition="false" compartment="c" constant="false" hasOnlySubstanceUnits="false" id="M_pmcoa_c" name="pmcoa[c]" />
      <species boundaryCondition="false" compartment="c" constant="false" hasOnlySubstanceUnits="false" id="M_ap4a_c" name="ap4a[c]" />
      <species boundaryCondition="false" compartment="c" constant="false" hasOnlySubstanceUnits="false" id="M_ap5a_c" name="ap5a[c]" />
      <species boundaryCondition="false" compartment="c" constant="false" hasOnlySubstanceUnits="false" id="M_5apru_c" name="5apru[c]" />
      <species boundaryCondition="false" compartment="c" constant="false" hasOnlySubstanceUnits="false" id="M_5aprbu_c" name="5aprbu[c]" />
      <species boundaryCondition="false" compartment="e" constant="false" hasOnlySubstanceUnits="false" id="M_arg__L_e" name="arg-L[e]" />
      <species boundaryCondition="false" compartment="c" constant="false" hasOnlySubstanceUnits="false" id="M_arg__L_c" name="arg-L[c]" />
      <species boundaryCondition="false" compartment="c" constant="false" hasOnlySubstanceUnits="false" id="M_agm_c" name="agm[c]" />
      <species boundaryCondition="false" compartment="c" constant="false" hasOnlySubstanceUnits="false" id="M_argsuc_c" name="argsuc[c]" />
      <species boundaryCondition="false" compartment="c" constant="false" hasOnlySubstanceUnits="false" id="M_citr__L_c" name="citr-L[c]" />
      <species boundaryCondition="false" compartment="c" constant="false" hasOnlySubstanceUnits="false" id="M_trnaarg_c" name="trnaarg[c]" />
      <species boundaryCondition="false" compartment="c" constant="false" hasOnlySubstanceUnits="false" id="M_argtrna_c" name="argtrna[c]" />
      <species boundaryCondition="false" compartment="c" constant="false" hasOnlySubstanceUnits="false" id="M_arsna_c" name="arsna[c]" />
      <species boundaryCondition="false" compartment="c" constant="false" hasOnlySubstanceUnits="false" id="M_gthrd_c" name="gthrd[c]" />
      <species boundaryCondition="false" compartment="c" constant="false" hasOnlySubstanceUnits="false" id="M_arsni2_c" name="arsni2[c]" />
      <species boundaryCondition="false" compartment="c" constant="false" hasOnlySubstanceUnits="false" id="M_gthox_c" name="gthox[c]" />
      <species boundaryCondition="false" compartment="e" constant="false" hasOnlySubstanceUnits="false" id="M_arsna_e" name="arsna[e]" />
      <species boundaryCondition="false" compartment="e" constant="false" hasOnlySubstanceUnits="false" id="M_arsni2_e" name="arsni2[e]" />
      <species boundaryCondition="false" compartment="c" constant="false" hasOnlySubstanceUnits="false" id="M_aspsa_c" name="aspsa[c]" />
      <species boundaryCondition="false" compartment="c" constant="false" hasOnlySubstanceUnits="false" id="M_4pasp_c" name="4pasp[c]" />
      <species boundaryCondition="false" compartment="c" constant="false" hasOnlySubstanceUnits="false" id="M_asn__L_c" name="asn-L[c]" />
      <species boundaryCondition="false" compartment="c" constant="false" hasOnlySubstanceUnits="false" id="M_trnaasn_c" name="trnaasn[c]" />
      <species boundaryCondition="false" compartment="c" constant="false" hasOnlySubstanceUnits="false" id="M_asntrna_c" name="asntrna[c]" />
      <species boundaryCondition="false" compartment="c" constant="false" hasOnlySubstanceUnits="false" id="M_ala__B_c" name="ala-B[c]" />
      <species boundaryCondition="false" compartment="c" constant="false" hasOnlySubstanceUnits="false" id="M_cbp_c" name="cbp[c]" />
      <species boundaryCondition="false" compartment="c" constant="false" hasOnlySubstanceUnits="false" id="M_cbasp_c" name="cbasp[c]" />
      <species boundaryCondition="false" compartment="c" constant="false" hasOnlySubstanceUnits="false" id="M_ubq8_c" name="ubq8[c]" />
      <species boundaryCondition="false" compartment="c" constant="false" hasOnlySubstanceUnits="false" id="M_iasp_c" name="iasp[c]" />
      <species boundaryCondition="false" compartment="c" constant="false" hasOnlySubstanceUnits="false" id="M_ubq8h2_c" name="ubq8h2[c]" />
      <species boundaryCondition="false" compartment="c" constant="false" hasOnlySubstanceUnits="false" id="M_succ_c" name="succ[c]" />
      <species boundaryCondition="false" compartment="c" constant="false" hasOnlySubstanceUnits="false" id="M_o2_c" name="o2[c]" />
      <species boundaryCondition="false" compartment="c" constant="false" hasOnlySubstanceUnits="false" id="M_h2o2_c" name="h2o2[c]" />
      <species boundaryCondition="false" compartment="c" constant="false" hasOnlySubstanceUnits="false" id="M_mql7_c" name="mql7[c]" />
      <species boundaryCondition="false" compartment="c" constant="false" hasOnlySubstanceUnits="false" id="M_mmql7_c" name="mmql7[c]" />
      <species boundaryCondition="false" compartment="e" constant="false" hasOnlySubstanceUnits="false" id="M_asp__L_e" name="asp-L[e]" />
      <species boundaryCondition="false" compartment="c" constant="false" hasOnlySubstanceUnits="false" id="M_oaa_c" name="oaa[c]" />
      <species boundaryCondition="false" compartment="c" constant="false" hasOnlySubstanceUnits="false" id="M_cys__L_c" name="cys-L[c]" />
      <species boundaryCondition="false" compartment="c" constant="false" hasOnlySubstanceUnits="false" id="M_mercppyr_c" name="mercppyr[c]" />
      <species boundaryCondition="false" compartment="c" constant="false" hasOnlySubstanceUnits="false" id="M_trnaasp_c" name="trnaasp[c]" />
      <species boundaryCondition="false" compartment="c" constant="false" hasOnlySubstanceUnits="false" id="M_asptrna_c" name="asptrna[c]" />
      <species boundaryCondition="false" compartment="c" constant="false" hasOnlySubstanceUnits="false" id="M_sucarg_c" name="sucarg[c]" />
      <species boundaryCondition="false" compartment="c" constant="false" hasOnlySubstanceUnits="false" id="M_prbatp_c" name="prbatp[c]" />
      <species boundaryCondition="false" compartment="c" constant="false" hasOnlySubstanceUnits="false" id="M_dtbt_c" name="dtbt[c]" />
      <species boundaryCondition="false" compartment="c" constant="false" hasOnlySubstanceUnits="false" id="M_btn_c" name="btn[c]" />
      <species boundaryCondition="false" compartment="c" constant="false" hasOnlySubstanceUnits="false" id="M_ddcaACP_c" name="ddcaACP[c]" />
      <species boundaryCondition="false" compartment="c" constant="false" hasOnlySubstanceUnits="false" id="M_fa7ACP_c" name="fa7ACP[c]" />
      <species boundaryCondition="false" compartment="c" constant="false" hasOnlySubstanceUnits="false" id="M_fa8ACP_c" name="fa8ACP[c]" />
      <species boundaryCondition="false" compartment="c" constant="false" hasOnlySubstanceUnits="false" id="M_myrsACP_c" name="myrsACP[c]" />
      <species boundaryCondition="false" compartment="c" constant="false" hasOnlySubstanceUnits="false" id="M_fa14ACP_c" name="fa14ACP[c]" />
      <species boundaryCondition="false" compartment="c" constant="false" hasOnlySubstanceUnits="false" id="M_ibcoa_c" name="ibcoa[c]" />
      <species boundaryCondition="false" compartment="c" constant="false" hasOnlySubstanceUnits="false" id="M_ca2_c" name="ca2[c]" />
      <species boundaryCondition="false" compartment="e" constant="false" hasOnlySubstanceUnits="false" id="M_ca2_e" name="ca2[e]" />
      <species boundaryCondition="false" compartment="c" constant="false" hasOnlySubstanceUnits="false" id="M_cbi_c" name="cbi[c]" />
      <species boundaryCondition="false" compartment="e" constant="false" hasOnlySubstanceUnits="false" id="M_cbl1_e" name="cbl1[e]" />
      <species boundaryCondition="false" compartment="c" constant="false" hasOnlySubstanceUnits="false" id="M_cbl1_c" name="cbl1[c]" />
      <species boundaryCondition="false" compartment="c" constant="false" hasOnlySubstanceUnits="false" id="M_cobamcoa_c" name="cobamcoa[c]" />
      <species boundaryCondition="false" compartment="e" constant="false" hasOnlySubstanceUnits="false" id="M_cobalt3_e" name="cobalt3[e]" />
      <species boundaryCondition="false" compartment="e" constant="false" hasOnlySubstanceUnits="false" id="M_cobalt2_e" name="cobalt2[e]" />
      <species boundaryCondition="false" compartment="c" constant="false" hasOnlySubstanceUnits="false" id="M_4c2me_c" name="4c2me[c]" />
      <species boundaryCondition="false" compartment="c" constant="false" hasOnlySubstanceUnits="false" id="M_2p4c2me_c" name="2p4c2me[c]" />
      <species boundaryCondition="false" compartment="c" constant="false" hasOnlySubstanceUnits="false" id="M_pphn_c" name="pphn[c]" />
      <species boundaryCondition="false" compartment="c" constant="false" hasOnlySubstanceUnits="false" id="M_3psme_c" name="3psme[c]" />
      <species boundaryCondition="false" compartment="c" constant="false" hasOnlySubstanceUnits="false" id="M_ckdo_c" name="ckdo[c]" />
      <species boundaryCondition="false" compartment="c" constant="false" hasOnlySubstanceUnits="false" id="M_ckdo8n_c" name="ckdo8n[c]" />
      <species boundaryCondition="false" compartment="c" constant="false" hasOnlySubstanceUnits="false" id="M_cm_c" name="cm[c]" />
      <species boundaryCondition="false" compartment="c" constant="false" hasOnlySubstanceUnits="false" id="M_cmac_c" name="cmac[c]" />
      <species boundaryCondition="false" compartment="e" constant="false" hasOnlySubstanceUnits="false" id="M_cl_e" name="cl[e]" />
      <species boundaryCondition="false" compartment="c" constant="false" hasOnlySubstanceUnits="false" id="M_cl_c" name="cl[c]" />
      <species boundaryCondition="false" compartment="c" constant="false" hasOnlySubstanceUnits="false" id="M_2c25dho_c" name="2c25dho[c]" />
      <species boundaryCondition="false" compartment="c" constant="false" hasOnlySubstanceUnits="false" id="M_5odhf2a_c" name="5odhf2a[c]" />
      <species boundaryCondition="false" compartment="e" constant="false" hasOnlySubstanceUnits="false" id="M_co2_e" name="co2[e]" />
      <species boundaryCondition="false" compartment="c" constant="false" hasOnlySubstanceUnits="false" id="M_cobalt2_c" name="cobalt2[c]" />
      <species boundaryCondition="false" compartment="c" constant="false" hasOnlySubstanceUnits="false" id="M_rdmbzi_c" name="rdmbzi[c]" />
      <species boundaryCondition="false" compartment="c" constant="false" hasOnlySubstanceUnits="false" id="M_gmp_c" name="gmp[c]" />
      <species boundaryCondition="false" compartment="c" constant="false" hasOnlySubstanceUnits="false" id="M_confald_c" name="confald[c]" />
      <species boundaryCondition="false" compartment="c" constant="false" hasOnlySubstanceUnits="false" id="M_frlt_c" name="frlt[c]" />
      <species boundaryCondition="false" compartment="c" constant="false" hasOnlySubstanceUnits="false" id="M_cpppg3_c" name="cpppg3[c]" />
      <species boundaryCondition="false" compartment="c" constant="false" hasOnlySubstanceUnits="false" id="M_pppg9_c" name="pppg9[c]" />
      <species boundaryCondition="false" compartment="c" constant="false" hasOnlySubstanceUnits="false" id="M_fdxo__4_COLON_2_c" name="fdxo-4:2[c]" />
      <species boundaryCondition="false" compartment="c" constant="false" hasOnlySubstanceUnits="false" id="M_fdxr__4_COLON_2_c" name="fdxr-4:2[c]" />
      <species boundaryCondition="false" compartment="e" constant="false" hasOnlySubstanceUnits="false" id="M_cro4_e" name="cro4[e]" />
      <species boundaryCondition="false" compartment="e" constant="false" hasOnlySubstanceUnits="false" id="M_Cr_LPAREN_OH_RPAREN_3_e" name="Cr(OH)3[e]" />
      <species boundaryCondition="false" compartment="e" constant="false" hasOnlySubstanceUnits="false" id="M_h2o_e" name="h2o[e]" />
      <species boundaryCondition="false" compartment="c" constant="false" hasOnlySubstanceUnits="false" id="M_cro4_c" name="cro4[c]" />
      <species boundaryCondition="false" compartment="c" constant="false" hasOnlySubstanceUnits="false" id="M_csn_c" name="csn[c]" />
      <species boundaryCondition="false" compartment="c" constant="false" hasOnlySubstanceUnits="false" id="M_ura_c" name="ura[c]" />
      <species boundaryCondition="false" compartment="c" constant="false" hasOnlySubstanceUnits="false" id="M_utp_c" name="utp[c]" />
      <species boundaryCondition="false" compartment="c" constant="false" hasOnlySubstanceUnits="false" id="M_ctp_c" name="ctp[c]" />
      <species boundaryCondition="false" compartment="c" constant="false" hasOnlySubstanceUnits="false" id="M_cu2_c" name="cu2[c]" />
      <species boundaryCondition="false" compartment="e" constant="false" hasOnlySubstanceUnits="false" id="M_cu2_e" name="cu2[e]" />
      <species boundaryCondition="false" compartment="c" constant="false" hasOnlySubstanceUnits="false" id="M_focytcc_c" name="focytcc[c]" />
      <species boundaryCondition="false" compartment="e" constant="false" hasOnlySubstanceUnits="false" id="M_h2o2_e" name="h2o2[e]" />
      <species boundaryCondition="false" compartment="c" constant="false" hasOnlySubstanceUnits="false" id="M_ficytcc_c" name="ficytcc[c]" />
      <species boundaryCondition="false" compartment="c" constant="false" hasOnlySubstanceUnits="false" id="M_acser_c" name="acser[c]" />
      <species boundaryCondition="false" compartment="e" constant="false" hasOnlySubstanceUnits="false" id="M_cys__L_e" name="cys-L[e]" />
      <species boundaryCondition="false" compartment="c" constant="false" hasOnlySubstanceUnits="false" id="M_cysth__L_c" name="cysth-L[c]" />
      <species boundaryCondition="false" compartment="c" constant="false" hasOnlySubstanceUnits="false" id="M_trnacys_c" name="trnacys[c]" />
      <species boundaryCondition="false" compartment="c" constant="false" hasOnlySubstanceUnits="false" id="M_cystrna_c" name="cystrna[c]" />
      <species boundaryCondition="false" compartment="c" constant="false" hasOnlySubstanceUnits="false" id="M_cytd_c" name="cytd[c]" />
      <species boundaryCondition="false" compartment="c" constant="false" hasOnlySubstanceUnits="false" id="M_uri_c" name="uri[c]" />
      <species boundaryCondition="false" compartment="c" constant="false" hasOnlySubstanceUnits="false" id="M_cmp_c" name="cmp[c]" />
      <species boundaryCondition="false" compartment="e" constant="false" hasOnlySubstanceUnits="false" id="M_cytd_e" name="cytd[e]" />
      <species boundaryCondition="false" compartment="c" constant="false" hasOnlySubstanceUnits="false" id="M_cdp_c" name="cdp[c]" />
      <species boundaryCondition="false" compartment="c" constant="false" hasOnlySubstanceUnits="false" id="M_dcmp_c" name="dcmp[c]" />
      <species boundaryCondition="false" compartment="c" constant="false" hasOnlySubstanceUnits="false" id="M_dcdp_c" name="dcdp[c]" />
      <species boundaryCondition="false" compartment="c" constant="false" hasOnlySubstanceUnits="false" id="M_dad__2_c" name="dad-2[c]" />
      <species boundaryCondition="false" compartment="c" constant="false" hasOnlySubstanceUnits="false" id="M_din_c" name="din[c]" />
      <species boundaryCondition="false" compartment="c" constant="false" hasOnlySubstanceUnits="false" id="M_damp_c" name="damp[c]" />
      <species boundaryCondition="false" compartment="c" constant="false" hasOnlySubstanceUnits="false" id="M_dadp_c" name="dadp[c]" />
      <species boundaryCondition="false" compartment="e" constant="false" hasOnlySubstanceUnits="false" id="M_dad__2_e" name="dad-2[e]" />
      <species boundaryCondition="false" compartment="c" constant="false" hasOnlySubstanceUnits="false" id="M_12dgr_c" name="12dgr[c]" />
      <species boundaryCondition="false" compartment="c" constant="false" hasOnlySubstanceUnits="false" id="M_12dag3p_c" name="12dag3p[c]" />
      <species boundaryCondition="false" compartment="c" constant="false" hasOnlySubstanceUnits="false" id="M_e4p_c" name="e4p[c]" />
      <species boundaryCondition="false" compartment="c" constant="false" hasOnlySubstanceUnits="false" id="M_pep_c" name="pep[c]" />
      <species boundaryCondition="false" compartment="c" constant="false" hasOnlySubstanceUnits="false" id="M_2dda7p_c" name="2dda7p[c]" />
      <species boundaryCondition="false" compartment="c" constant="false" hasOnlySubstanceUnits="false" id="M_26dap__M_c" name="26dap-M[c]" />
      <species boundaryCondition="false" compartment="c" constant="false" hasOnlySubstanceUnits="false" id="M_lys__L_c" name="lys-L[c]" />
      <species boundaryCondition="false" compartment="c" constant="false" hasOnlySubstanceUnits="false" id="M_26dap__LL_c" name="26dap-LL[c]" />
      <species boundaryCondition="false" compartment="c" constant="false" hasOnlySubstanceUnits="false" id="M_cdpdag_c" name="cdpdag[c]" />
      <species boundaryCondition="false" compartment="c" constant="false" hasOnlySubstanceUnits="false" id="M_db4p_c" name="db4p[c]" />
      <species boundaryCondition="false" compartment="c" constant="false" hasOnlySubstanceUnits="false" id="M_dctp_c" name="dctp[c]" />
      <species boundaryCondition="false" compartment="c" constant="false" hasOnlySubstanceUnits="false" id="M_dutp_c" name="dutp[c]" />
      <species boundaryCondition="false" compartment="c" constant="false" hasOnlySubstanceUnits="false" id="M_dcyt_c" name="dcyt[c]" />
      <species boundaryCondition="false" compartment="c" constant="false" hasOnlySubstanceUnits="false" id="M_duri_c" name="duri[c]" />
      <species boundaryCondition="false" compartment="e" constant="false" hasOnlySubstanceUnits="false" id="M_dcyt_e" name="dcyt[e]" />
      <species boundaryCondition="false" compartment="c" constant="false" hasOnlySubstanceUnits="false" id="M_dgmp_c" name="dgmp[c]" />
      <species boundaryCondition="false" compartment="c" constant="false" hasOnlySubstanceUnits="false" id="M_dgdp_c" name="dgdp[c]" />
      <species boundaryCondition="false" compartment="c" constant="false" hasOnlySubstanceUnits="false" id="M_dgtp_c" name="dgtp[c]" />
      <species boundaryCondition="false" compartment="c" constant="false" hasOnlySubstanceUnits="false" id="M_dgsn_c" name="dgsn[c]" />
      <species boundaryCondition="false" compartment="c" constant="false" hasOnlySubstanceUnits="false" id="M_pppi_c" name="pppi[c]" />
      <species boundaryCondition="false" compartment="c" constant="false" hasOnlySubstanceUnits="false" id="M_3mob_c" name="3mob[c]" />
      <species boundaryCondition="false" compartment="c" constant="false" hasOnlySubstanceUnits="false" id="M_23dhmp_c" name="23dhmp[c]" />
      <species boundaryCondition="false" compartment="c" constant="false" hasOnlySubstanceUnits="false" id="M_3mop_c" name="3mop[c]" />
      <species boundaryCondition="false" compartment="c" constant="false" hasOnlySubstanceUnits="false" id="M_23dhdp_c" name="23dhdp[c]" />
      <species boundaryCondition="false" compartment="c" constant="false" hasOnlySubstanceUnits="false" id="M_thdp_c" name="thdp[c]" />
      <species boundaryCondition="false" compartment="c" constant="false" hasOnlySubstanceUnits="false" id="M_dhf_c" name="dhf[c]" />
      <species boundaryCondition="false" compartment="c" constant="false" hasOnlySubstanceUnits="false" id="M_dhpt_c" name="dhpt[c]" />
      <species boundaryCondition="false" compartment="c" constant="false" hasOnlySubstanceUnits="false" id="M_dhna_c" name="dhna[c]" />
      <species boundaryCondition="false" compartment="c" constant="false" hasOnlySubstanceUnits="false" id="M_hepdp_c" name="hepdp[c]" />
      <species boundaryCondition="false" compartment="c" constant="false" hasOnlySubstanceUnits="false" id="M_dhnpt_c" name="dhnpt[c]" />
      <species boundaryCondition="false" compartment="c" constant="false" hasOnlySubstanceUnits="false" id="M_2ahhmp_c" name="2ahhmp[c]" />
      <species boundaryCondition="false" compartment="c" constant="false" hasOnlySubstanceUnits="false" id="M_gcald_c" name="gcald[c]" />
      <species boundaryCondition="false" compartment="c" constant="false" hasOnlySubstanceUnits="false" id="M_dhor__S_c" name="dhor-S[c]" />
      <species boundaryCondition="false" compartment="c" constant="false" hasOnlySubstanceUnits="false" id="M_orot_c" name="orot[c]" />
      <species boundaryCondition="false" compartment="c" constant="false" hasOnlySubstanceUnits="false" id="M_25dhpp_c" name="25dhpp[c]" />
      <species boundaryCondition="false" compartment="c" constant="false" hasOnlySubstanceUnits="false" id="M_dhbpt_c" name="dhbpt[c]" />
      <species boundaryCondition="false" compartment="c" constant="false" hasOnlySubstanceUnits="false" id="M_thbpt_c" name="thbpt[c]" />
      <species boundaryCondition="false" compartment="c" constant="false" hasOnlySubstanceUnits="false" id="M_2ahhmd_c" name="2ahhmd[c]" />
      <species boundaryCondition="false" compartment="c" constant="false" hasOnlySubstanceUnits="false" id="M_3dhq_c" name="3dhq[c]" />
      <species boundaryCondition="false" compartment="c" constant="false" hasOnlySubstanceUnits="false" id="M_3dhsk_c" name="3dhsk[c]" />
      <species boundaryCondition="false" compartment="e" constant="false" hasOnlySubstanceUnits="false" id="M_gly__glu__L_e" name="gly-glu-L[e]" />
      <species boundaryCondition="false" compartment="c" constant="false" hasOnlySubstanceUnits="false" id="M_gly__glu__L_c" name="gly-glu-L[c]" />
      <species boundaryCondition="false" compartment="e" constant="false" hasOnlySubstanceUnits="false" id="M_gly__asp__L_e" name="gly-asp-L[e]" />
      <species boundaryCondition="false" compartment="c" constant="false" hasOnlySubstanceUnits="false" id="M_gly__asp__L_c" name="gly-asp-L[c]" />
      <species boundaryCondition="false" compartment="c" constant="false" hasOnlySubstanceUnits="false" id="M_dkmpp_c" name="dkmpp[c]" />
      <species boundaryCondition="false" compartment="c" constant="false" hasOnlySubstanceUnits="false" id="M_2kmb_c" name="2kmb[c]" />
      <species boundaryCondition="false" compartment="e" constant="false" hasOnlySubstanceUnits="false" id="M_lac__D_e" name="lac-D[e]" />
      <species boundaryCondition="false" compartment="c" constant="false" hasOnlySubstanceUnits="false" id="M_lac__D_c" name="lac-D[c]" />
      <species boundaryCondition="false" compartment="c" constant="false" hasOnlySubstanceUnits="false" id="M_dmpp_c" name="dmpp[c]" />
      <species boundaryCondition="false" compartment="c" constant="false" hasOnlySubstanceUnits="false" id="M_ipdp_c" name="ipdp[c]" />
      <species boundaryCondition="false" compartment="c" constant="false" hasOnlySubstanceUnits="false" id="M_grdp_c" name="grdp[c]" />
      <species boundaryCondition="false" compartment="c" constant="false" hasOnlySubstanceUnits="false" id="M_kdo_c" name="kdo[c]" />
      <species boundaryCondition="false" compartment="c" constant="false" hasOnlySubstanceUnits="false" id="M_h2mb4p_c" name="h2mb4p[c]" />
      <species boundaryCondition="false" compartment="c" constant="false" hasOnlySubstanceUnits="false" id="M_2omhmbl_c" name="2omhmbl[c]" />
      <species boundaryCondition="false" compartment="e" constant="false" hasOnlySubstanceUnits="false" id="M_dmso_e" name="dmso[e]" />
      <species boundaryCondition="false" compartment="e" constant="false" hasOnlySubstanceUnits="false" id="M_dms_e" name="dms[e]" />
      <species boundaryCondition="false" compartment="c" constant="false" hasOnlySubstanceUnits="false" id="M_datp_c" name="datp[c]" />
      <species boundaryCondition="false" compartment="c" constant="false" hasOnlySubstanceUnits="false" id="M_dttp_c" name="dttp[c]" />
      <species boundaryCondition="false" compartment="c" constant="false" hasOnlySubstanceUnits="false" id="M_dna_Son_c" name="dna_Son[c]" />
      <species boundaryCondition="false" compartment="c" constant="false" hasOnlySubstanceUnits="false" id="M_dhpmp_c" name="dhpmp[c]" />
      <species boundaryCondition="false" compartment="c" constant="false" hasOnlySubstanceUnits="false" id="M_ahdt_c" name="ahdt[c]" />
      <species boundaryCondition="false" compartment="c" constant="false" hasOnlySubstanceUnits="false" id="M_dpcoa_c" name="dpcoa[c]" />
      <species boundaryCondition="false" compartment="c" constant="false" hasOnlySubstanceUnits="false" id="M_2dhp_c" name="2dhp[c]" />
      <species boundaryCondition="false" compartment="c" constant="false" hasOnlySubstanceUnits="false" id="M_pant__R_c" name="pant-R[c]" />
      <species boundaryCondition="false" compartment="c" constant="false" hasOnlySubstanceUnits="false" id="M_drib_c" name="drib[c]" />
      <species boundaryCondition="false" compartment="c" constant="false" hasOnlySubstanceUnits="false" id="M_2dr5p_c" name="2dr5p[c]" />
      <species boundaryCondition="false" compartment="c" constant="false" hasOnlySubstanceUnits="false" id="M_g3p_c" name="g3p[c]" />
      <species boundaryCondition="false" compartment="c" constant="false" hasOnlySubstanceUnits="false" id="M_dtmp_c" name="dtmp[c]" />
      <species boundaryCondition="false" compartment="c" constant="false" hasOnlySubstanceUnits="false" id="M_dtdp_c" name="dtdp[c]" />
      <species boundaryCondition="false" compartment="c" constant="false" hasOnlySubstanceUnits="false" id="M_dump_c" name="dump[c]" />
      <species boundaryCondition="false" compartment="c" constant="false" hasOnlySubstanceUnits="false" id="M_2dr1p_c" name="2dr1p[c]" />
      <species boundaryCondition="false" compartment="e" constant="false" hasOnlySubstanceUnits="false" id="M_duri_e" name="duri[e]" />
      <species boundaryCondition="false" compartment="c" constant="false" hasOnlySubstanceUnits="false" id="M_dxyl5p_c" name="dxyl5p[c]" />
      <species boundaryCondition="false" compartment="c" constant="false" hasOnlySubstanceUnits="false" id="M_2me4p_c" name="2me4p[c]" />
      <species boundaryCondition="false" compartment="c" constant="false" hasOnlySubstanceUnits="false" id="M_4per_c" name="4per[c]" />
      <species boundaryCondition="false" compartment="c" constant="false" hasOnlySubstanceUnits="false" id="M_2ddg6p_c" name="2ddg6p[c]" />
      <species boundaryCondition="false" compartment="c" constant="false" hasOnlySubstanceUnits="false" id="M_kdo8nlipid4_c" name="kdo8nlipid4[c]" />
      <species boundaryCondition="false" compartment="c" constant="false" hasOnlySubstanceUnits="false" id="M_kdo8nlipid4L_c" name="kdo8nlipid4L[c]" />
      <species boundaryCondition="false" compartment="c" constant="false" hasOnlySubstanceUnits="false" id="M_kdo8nlipa_c" name="kdo8nlipa[c]" />
      <species boundaryCondition="false" compartment="c" constant="false" hasOnlySubstanceUnits="false" id="M_2pg_c" name="2pg[c]" />
      <species boundaryCondition="false" compartment="c" constant="false" hasOnlySubstanceUnits="false" id="M_gdptp_c" name="gdptp[c]" />
      <species boundaryCondition="false" compartment="c" constant="false" hasOnlySubstanceUnits="false" id="M_gdpdp_c" name="gdpdp[c]" />
      <species boundaryCondition="false" compartment="e" constant="false" hasOnlySubstanceUnits="false" id="M_etoh_e" name="etoh[e]" />
      <species boundaryCondition="false" compartment="c" constant="false" hasOnlySubstanceUnits="false" id="M_ttdca_c" name="ttdca[c]" />
      <species boundaryCondition="false" compartment="c" constant="false" hasOnlySubstanceUnits="false" id="M_fdp_c" name="fdp[c]" />
      <species boundaryCondition="false" compartment="c" constant="false" hasOnlySubstanceUnits="false" id="M_dhap_c" name="dhap[c]" />
      <species boundaryCondition="false" compartment="c" constant="false" hasOnlySubstanceUnits="false" id="M_f6p_c" name="f6p[c]" />
      <species boundaryCondition="false" compartment="c" constant="false" hasOnlySubstanceUnits="false" id="M_fe2_c" name="fe2[c]" />
      <species boundaryCondition="false" compartment="c" constant="false" hasOnlySubstanceUnits="false" id="M_ppp9_c" name="ppp9[c]" />
      <species boundaryCondition="false" compartment="c" constant="false" hasOnlySubstanceUnits="false" id="M_pheme_c" name="pheme[c]" />
      <species boundaryCondition="false" compartment="e" constant="false" hasOnlySubstanceUnits="false" id="M_for_e" name="for[e]" />
      <species boundaryCondition="false" compartment="e" constant="false" hasOnlySubstanceUnits="false" id="M_fe2_e" name="fe2[e]" />
      <species boundaryCondition="false" compartment="e" constant="false" hasOnlySubstanceUnits="false" id="M_fe3_e" name="fe3[e]" />
      <species boundaryCondition="false" compartment="c" constant="false" hasOnlySubstanceUnits="false" id="M_fe3_c" name="fe3[c]" />
      <species boundaryCondition="false" compartment="c" constant="false" hasOnlySubstanceUnits="false" id="M_forglu_c" name="forglu[c]" />
      <species boundaryCondition="false" compartment="c" constant="false" hasOnlySubstanceUnits="false" id="M_frmd_c" name="frmd[c]" />
      <species boundaryCondition="false" compartment="e" constant="false" hasOnlySubstanceUnits="false" id="M_h2_e" name="h2[e]" />
      <species boundaryCondition="false" compartment="c" constant="false" hasOnlySubstanceUnits="false" id="M_mettrna_c" name="mettrna[c]" />
      <species boundaryCondition="false" compartment="c" constant="false" hasOnlySubstanceUnits="false" id="M_fmettrna_c" name="fmettrna[c]" />
      <species boundaryCondition="false" compartment="c" constant="false" hasOnlySubstanceUnits="false" id="M_fmn_c" name="fmn[c]" />
      <species boundaryCondition="false" compartment="c" constant="false" hasOnlySubstanceUnits="false" id="M_fad_c" name="fad[c]" />
      <species boundaryCondition="false" compartment="c" constant="false" hasOnlySubstanceUnits="false" id="M_fmnRD_c" name="fmnRD[c]" />
      <species boundaryCondition="false" compartment="e" constant="false" hasOnlySubstanceUnits="false" id="M_fum_e" name="fum[e]" />
      <species boundaryCondition="false" compartment="e" constant="false" hasOnlySubstanceUnits="false" id="M_succ_e" name="succ[e]" />
      <species boundaryCondition="false" compartment="e" constant="false" hasOnlySubstanceUnits="false" id="M_frmd_e" name="frmd[e]" />
      <species boundaryCondition="false" compartment="c" constant="false" hasOnlySubstanceUnits="false" id="M_frdp_c" name="frdp[c]" />
      <species boundaryCondition="false" compartment="c" constant="false" hasOnlySubstanceUnits="false" id="M_ggdp_c" name="ggdp[c]" />
      <species boundaryCondition="false" compartment="c" constant="false" hasOnlySubstanceUnits="false" id="M_mal__L_c" name="mal-L[c]" />
      <species boundaryCondition="false" compartment="c" constant="false" hasOnlySubstanceUnits="false" id="M_4fumacac_c" name="4fumacac[c]" />
      <species boundaryCondition="false" compartment="c" constant="false" hasOnlySubstanceUnits="false" id="M_gam1p_c" name="gam1p[c]" />
      <species boundaryCondition="false" compartment="c" constant="false" hasOnlySubstanceUnits="false" id="M_acgam1p_c" name="acgam1p[c]" />
      <species boundaryCondition="false" compartment="c" constant="false" hasOnlySubstanceUnits="false" id="M_g1p_c" name="g1p[c]" />
      <species boundaryCondition="false" compartment="c" constant="false" hasOnlySubstanceUnits="false" id="M_dtdpglc_c" name="dtdpglc[c]" />
      <species boundaryCondition="false" compartment="c" constant="false" hasOnlySubstanceUnits="false" id="M_glu1sa_c" name="glu1sa[c]" />
      <species boundaryCondition="false" compartment="c" constant="false" hasOnlySubstanceUnits="false" id="M_5aop_c" name="5aop[c]" />
      <species boundaryCondition="false" compartment="c" constant="false" hasOnlySubstanceUnits="false" id="M_glyc3p_c" name="glyc3p[c]" />
      <species boundaryCondition="false" compartment="c" constant="false" hasOnlySubstanceUnits="false" id="M_glu5sa_c" name="glu5sa[c]" />
      <species boundaryCondition="false" compartment="c" constant="false" hasOnlySubstanceUnits="false" id="M_1pyr5c_c" name="1pyr5c[c]" />
      <species boundaryCondition="false" compartment="c" constant="false" hasOnlySubstanceUnits="false" id="M_glu5p_c" name="glu5p[c]" />
      <species boundaryCondition="false" compartment="c" constant="false" hasOnlySubstanceUnits="false" id="M_g6p_c" name="g6p[c]" />
      <species boundaryCondition="false" compartment="c" constant="false" hasOnlySubstanceUnits="false" id="M_6pgl_c" name="6pgl[c]" />
      <species boundaryCondition="false" compartment="c" constant="false" hasOnlySubstanceUnits="false" id="M_gal_c" name="gal[c]" />
      <species boundaryCondition="false" compartment="c" constant="false" hasOnlySubstanceUnits="false" id="M_gal1p_c" name="gal1p[c]" />
      <species boundaryCondition="false" compartment="c" constant="false" hasOnlySubstanceUnits="false" id="M_udpg_c" name="udpg[c]" />
      <species boundaryCondition="false" compartment="c" constant="false" hasOnlySubstanceUnits="false" id="M_13dpg_c" name="13dpg[c]" />
      <species boundaryCondition="false" compartment="c" constant="false" hasOnlySubstanceUnits="false" id="M_gar_c" name="gar[c]" />
      <species boundaryCondition="false" compartment="c" constant="false" hasOnlySubstanceUnits="false" id="M_fgam_c" name="fgam[c]" />
      <species boundaryCondition="false" compartment="c" constant="false" hasOnlySubstanceUnits="false" id="M_glycogen_c" name="glycogen[c]" />
      <species boundaryCondition="false" compartment="c" constant="false" hasOnlySubstanceUnits="false" id="M_glyclt_c" name="glyclt[c]" />
      <species boundaryCondition="false" compartment="c" constant="false" hasOnlySubstanceUnits="false" id="M_ggluaba_c" name="ggluaba[c]" />
      <species boundaryCondition="false" compartment="c" constant="false" hasOnlySubstanceUnits="false" id="M_ggluabt_c" name="ggluabt[c]" />
      <species boundaryCondition="false" compartment="c" constant="false" hasOnlySubstanceUnits="false" id="M_ggluptrc_c" name="ggluptrc[c]" />
      <species boundaryCondition="false" compartment="c" constant="false" hasOnlySubstanceUnits="false" id="M_ptrc_c" name="ptrc[c]" />
      <species boundaryCondition="false" compartment="c" constant="false" hasOnlySubstanceUnits="false" id="M_pendp_c" name="pendp[c]" />
      <species boundaryCondition="false" compartment="c" constant="false" hasOnlySubstanceUnits="false" id="M_ser__L_c" name="ser-L[c]" />
      <species boundaryCondition="false" compartment="c" constant="false" hasOnlySubstanceUnits="false" id="M_gly_c" name="gly[c]" />
      <species boundaryCondition="false" compartment="c" constant="false" hasOnlySubstanceUnits="false" id="M_mlthf_c" name="mlthf[c]" />
      <species boundaryCondition="false" compartment="c" constant="false" hasOnlySubstanceUnits="false" id="M_adpglc_c" name="adpglc[c]" />
      <species boundaryCondition="false" compartment="c" constant="false" hasOnlySubstanceUnits="false" id="M_udpglcur_c" name="udpglcur[c]" />
      <species boundaryCondition="false" compartment="c" constant="false" hasOnlySubstanceUnits="false" id="M_udpgalur_c" name="udpgalur[c]" />
      <species boundaryCondition="false" compartment="e" constant="false" hasOnlySubstanceUnits="false" id="M_gln__L_e" name="gln-L[e]" />
      <species boundaryCondition="false" compartment="c" constant="false" hasOnlySubstanceUnits="false" id="M_trnagln_c" name="trnagln[c]" />
      <species boundaryCondition="false" compartment="c" constant="false" hasOnlySubstanceUnits="false" id="M_glntrna_c" name="glntrna[c]" />
      <species boundaryCondition="false" compartment="c" constant="false" hasOnlySubstanceUnits="false" id="M_glucys_c" name="glucys[c]" />
      <species boundaryCondition="false" compartment="c" constant="false" hasOnlySubstanceUnits="false" id="M_pram_c" name="pram[c]" />
      <species boundaryCondition="false" compartment="c" constant="false" hasOnlySubstanceUnits="false" id="M_glu__D_c" name="glu-D[c]" />
      <species boundaryCondition="false" compartment="e" constant="false" hasOnlySubstanceUnits="false" id="M_glu__L_e" name="glu-L[e]" />
      <species boundaryCondition="false" compartment="c" constant="false" hasOnlySubstanceUnits="false" id="M_glutrna_c" name="glutrna[c]" />
      <species boundaryCondition="false" compartment="c" constant="false" hasOnlySubstanceUnits="false" id="M_trnaglu_c" name="trnaglu[c]" />
      <species boundaryCondition="false" compartment="c" constant="false" hasOnlySubstanceUnits="false" id="M_2aobut_c" name="2aobut[c]" />
      <species boundaryCondition="false" compartment="c" constant="false" hasOnlySubstanceUnits="false" id="M_glyc__R_c" name="glyc-R[c]" />
      <species boundaryCondition="false" compartment="c" constant="false" hasOnlySubstanceUnits="false" id="M_glx_c" name="glx[c]" />
      <species boundaryCondition="false" compartment="e" constant="false" hasOnlySubstanceUnits="false" id="M_glyclt_e" name="glyclt[e]" />
      <species boundaryCondition="false" compartment="e" constant="false" hasOnlySubstanceUnits="false" id="M_glyc__R_e" name="glyc-R[e]" />
      <species boundaryCondition="false" compartment="c" constant="false" hasOnlySubstanceUnits="false" id="M_hpyr_c" name="hpyr[c]" />
      <species boundaryCondition="false" compartment="c" constant="false" hasOnlySubstanceUnits="false" id="M_glyc_c" name="glyc[c]" />
      <species boundaryCondition="false" compartment="c" constant="false" hasOnlySubstanceUnits="false" id="M_lgt__S_c" name="lgt-S[c]" />
      <species boundaryCondition="false" compartment="e" constant="false" hasOnlySubstanceUnits="false" id="M_gly_e" name="gly[e]" />
      <species boundaryCondition="false" compartment="c" constant="false" hasOnlySubstanceUnits="false" id="M_trnagly_c" name="trnagly[c]" />
      <species boundaryCondition="false" compartment="c" constant="false" hasOnlySubstanceUnits="false" id="M_glytrna_c" name="glytrna[c]" />
      <species boundaryCondition="false" compartment="c" constant="false" hasOnlySubstanceUnits="false" id="M_gmh1p_c" name="gmh1p[c]" />
      <species boundaryCondition="false" compartment="c" constant="false" hasOnlySubstanceUnits="false" id="M_adphep__D_COMMA_D_c" name="adphep-D,D[c]" />
      <species boundaryCondition="false" compartment="c" constant="false" hasOnlySubstanceUnits="false" id="M_gmh7p_c" name="gmh7p[c]" />
      <species boundaryCondition="false" compartment="c" constant="false" hasOnlySubstanceUnits="false" id="M_gmh17bp_c" name="gmh17bp[c]" />
      <species boundaryCondition="false" compartment="c" constant="false" hasOnlySubstanceUnits="false" id="M_xmp_c" name="xmp[c]" />
      <species boundaryCondition="false" compartment="c" constant="false" hasOnlySubstanceUnits="false" id="M_gp4g_c" name="gp4g[c]" />
      <species boundaryCondition="false" compartment="c" constant="false" hasOnlySubstanceUnits="false" id="M_g3pe_c" name="g3pe[c]" />
      <species boundaryCondition="false" compartment="c" constant="false" hasOnlySubstanceUnits="false" id="M_etha_c" name="etha[c]" />
      <species boundaryCondition="false" compartment="c" constant="false" hasOnlySubstanceUnits="false" id="M_g3pg_c" name="g3pg[c]" />
      <species boundaryCondition="false" compartment="c" constant="false" hasOnlySubstanceUnits="false" id="M_gsn_c" name="gsn[c]" />
      <species boundaryCondition="false" compartment="e" constant="false" hasOnlySubstanceUnits="false" id="M_gthrd_e" name="gthrd[e]" />
      <species boundaryCondition="false" compartment="c" constant="false" hasOnlySubstanceUnits="false" id="M_gua_c" name="gua[c]" />
      <species boundaryCondition="false" compartment="c" constant="false" hasOnlySubstanceUnits="false" id="M_3hmp_c" name="3hmp[c]" />
      <species boundaryCondition="false" compartment="c" constant="false" hasOnlySubstanceUnits="false" id="M_mmalsa_c" name="mmalsa[c]" />
      <species boundaryCondition="false" compartment="c" constant="false" hasOnlySubstanceUnits="false" id="M_4hdxbutn_c" name="4hdxbutn[c]" />
      <species boundaryCondition="false" compartment="c" constant="false" hasOnlySubstanceUnits="false" id="M_btcoa_c" name="btcoa[c]" />
      <species boundaryCondition="false" compartment="c" constant="false" hasOnlySubstanceUnits="false" id="M_4hbutcoa_c" name="4hbutcoa[c]" />
      <species boundaryCondition="false" compartment="c" constant="false" hasOnlySubstanceUnits="false" id="M_but_c" name="but[c]" />
      <species boundaryCondition="false" compartment="c" constant="false" hasOnlySubstanceUnits="false" id="M_octdp_c" name="octdp[c]" />
      <species boundaryCondition="false" compartment="c" constant="false" hasOnlySubstanceUnits="false" id="M_3ophb_c" name="3ophb[c]" />
      <species boundaryCondition="false" compartment="e" constant="false" hasOnlySubstanceUnits="false" id="M_hdca_e" name="hdca[e]" />
      <species boundaryCondition="false" compartment="c" constant="false" hasOnlySubstanceUnits="false" id="M_hemeO_c" name="hemeO[c]" />
      <species boundaryCondition="false" compartment="c" constant="false" hasOnlySubstanceUnits="false" id="M_hexdp_c" name="hexdp[c]" />
      <species boundaryCondition="false" compartment="c" constant="false" hasOnlySubstanceUnits="false" id="M_hgentis_c" name="hgentis[c]" />
      <species boundaryCondition="false" compartment="c" constant="false" hasOnlySubstanceUnits="false" id="M_4mlacac_c" name="4mlacac[c]" />
      <species boundaryCondition="false" compartment="e" constant="false" hasOnlySubstanceUnits="false" id="M_hg2_e" name="hg2[e]" />
      <species boundaryCondition="false" compartment="c" constant="false" hasOnlySubstanceUnits="false" id="M_hg2_c" name="hg2[c]" />
      <species boundaryCondition="false" compartment="c" constant="false" hasOnlySubstanceUnits="false" id="M_his__L_c" name="his-L[c]" />
      <species boundaryCondition="false" compartment="c" constant="false" hasOnlySubstanceUnits="false" id="M_urcan_c" name="urcan[c]" />
      <species boundaryCondition="false" compartment="c" constant="false" hasOnlySubstanceUnits="false" id="M_histd_c" name="histd[c]" />
      <species boundaryCondition="false" compartment="c" constant="false" hasOnlySubstanceUnits="false" id="M_hisp_c" name="hisp[c]" />
      <species boundaryCondition="false" compartment="c" constant="false" hasOnlySubstanceUnits="false" id="M_trnahis_c" name="trnahis[c]" />
      <species boundaryCondition="false" compartment="c" constant="false" hasOnlySubstanceUnits="false" id="M_histrna_c" name="histrna[c]" />
      <species boundaryCondition="false" compartment="c" constant="false" hasOnlySubstanceUnits="false" id="M_ppbng_c" name="ppbng[c]" />
      <species boundaryCondition="false" compartment="c" constant="false" hasOnlySubstanceUnits="false" id="M_hmbil_c" name="hmbil[c]" />
      <species boundaryCondition="false" compartment="c" constant="false" hasOnlySubstanceUnits="false" id="M_hmglut__S_c" name="hmglut-S[c]" />
      <species boundaryCondition="false" compartment="c" constant="false" hasOnlySubstanceUnits="false" id="M_fglut__S_c" name="fglut-S[c]" />
      <species boundaryCondition="false" compartment="c" constant="false" hasOnlySubstanceUnits="false" id="M_hmgcoa_c" name="hmgcoa[c]" />
      <species boundaryCondition="false" compartment="c" constant="false" hasOnlySubstanceUnits="false" id="M_fald_c" name="fald[c]" />
      <species boundaryCondition="false" compartment="c" constant="false" hasOnlySubstanceUnits="false" id="M_2h3opp_c" name="2h3opp[c]" />
      <species boundaryCondition="false" compartment="c" constant="false" hasOnlySubstanceUnits="false" id="M_34hpp_c" name="34hpp[c]" />
      <species boundaryCondition="false" compartment="c" constant="false" hasOnlySubstanceUnits="false" id="M_hom__L_c" name="hom-L[c]" />
      <species boundaryCondition="false" compartment="c" constant="false" hasOnlySubstanceUnits="false" id="M_phom_c" name="phom[c]" />
      <species boundaryCondition="false" compartment="c" constant="false" hasOnlySubstanceUnits="false" id="M_suchms_c" name="suchms[c]" />
      <species boundaryCondition="false" compartment="c" constant="false" hasOnlySubstanceUnits="false" id="M_imacp_c" name="imacp[c]" />
      <species boundaryCondition="false" compartment="c" constant="false" hasOnlySubstanceUnits="false" id="M_5678thh_c" name="5678thh[c]" />
      <species boundaryCondition="false" compartment="c" constant="false" hasOnlySubstanceUnits="false" id="M_78dhp_c" name="78dhp[c]" />
      <species boundaryCondition="false" compartment="c" constant="false" hasOnlySubstanceUnits="false" id="M_chitob_c" name="chitob[c]" />
      <species boundaryCondition="false" compartment="c" constant="false" hasOnlySubstanceUnits="false" id="M_hxan_c" name="hxan[c]" />
      <species boundaryCondition="false" compartment="c" constant="false" hasOnlySubstanceUnits="false" id="M_ichor_c" name="ichor[c]" />
      <species boundaryCondition="false" compartment="c" constant="false" hasOnlySubstanceUnits="false" id="M_prlp_c" name="prlp[c]" />
      <species boundaryCondition="false" compartment="c" constant="false" hasOnlySubstanceUnits="false" id="M_eig3p_c" name="eig3p[c]" />
      <species boundaryCondition="false" compartment="c" constant="false" hasOnlySubstanceUnits="false" id="M_2cpr5p_c" name="2cpr5p[c]" />
      <species boundaryCondition="false" compartment="c" constant="false" hasOnlySubstanceUnits="false" id="M_3ig3p_c" name="3ig3p[c]" />
      <species boundaryCondition="false" compartment="c" constant="false" hasOnlySubstanceUnits="false" id="M_ile__L_c" name="ile-L[c]" />
      <species boundaryCondition="false" compartment="e" constant="false" hasOnlySubstanceUnits="false" id="M_ile__L_e" name="ile-L[e]" />
      <species boundaryCondition="false" compartment="c" constant="false" hasOnlySubstanceUnits="false" id="M_trnaile_c" name="trnaile[c]" />
      <species boundaryCondition="false" compartment="c" constant="false" hasOnlySubstanceUnits="false" id="M_iletrna_c" name="iletrna[c]" />
      <species boundaryCondition="false" compartment="e" constant="false" hasOnlySubstanceUnits="false" id="M_indole_e" name="indole[e]" />
      <species boundaryCondition="false" compartment="c" constant="false" hasOnlySubstanceUnits="false" id="M_indole_c" name="indole[c]" />
      <species boundaryCondition="false" compartment="e" constant="false" hasOnlySubstanceUnits="false" id="M_ins_e" name="ins[e]" />
      <species boundaryCondition="false" compartment="c" constant="false" hasOnlySubstanceUnits="false" id="M_3c2hmp_c" name="3c2hmp[c]" />
      <species boundaryCondition="false" compartment="c" constant="false" hasOnlySubstanceUnits="false" id="M_3c4mop_c" name="3c4mop[c]" />
      <species boundaryCondition="false" compartment="c" constant="false" hasOnlySubstanceUnits="false" id="M_2ippm_c" name="2ippm[c]" />
      <species boundaryCondition="false" compartment="c" constant="false" hasOnlySubstanceUnits="false" id="M_3c3hmp_c" name="3c3hmp[c]" />
      <species boundaryCondition="false" compartment="c" constant="false" hasOnlySubstanceUnits="false" id="M_4izp_c" name="4izp[c]" />
      <species boundaryCondition="false" compartment="c" constant="false" hasOnlySubstanceUnits="false" id="M_3htdACP_c" name="3htdACP[c]" />
      <species boundaryCondition="false" compartment="c" constant="false" hasOnlySubstanceUnits="false" id="M_kdo8p_c" name="kdo8p[c]" />
      <species boundaryCondition="false" compartment="e" constant="false" hasOnlySubstanceUnits="false" id="M_k_e" name="k[e]" />
      <species boundaryCondition="false" compartment="c" constant="false" hasOnlySubstanceUnits="false" id="M_k_c" name="k[c]" />
      <species boundaryCondition="false" compartment="e" constant="false" hasOnlySubstanceUnits="false" id="M_leu__L_e" name="leu-L[e]" />
      <species boundaryCondition="false" compartment="c" constant="false" hasOnlySubstanceUnits="false" id="M_leu__L_c" name="leu-L[c]" />
      <species boundaryCondition="false" compartment="c" constant="false" hasOnlySubstanceUnits="false" id="M_4mop_c" name="4mop[c]" />
      <species boundaryCondition="false" compartment="c" constant="false" hasOnlySubstanceUnits="false" id="M_trnaleu_c" name="trnaleu[c]" />
      <species boundaryCondition="false" compartment="c" constant="false" hasOnlySubstanceUnits="false" id="M_leutrna_c" name="leutrna[c]" />
      <species boundaryCondition="false" compartment="c" constant="false" hasOnlySubstanceUnits="false" id="M_mthgxl_c" name="mthgxl[c]" />
      <species boundaryCondition="false" compartment="c" constant="false" hasOnlySubstanceUnits="false" id="M_lac__L_c" name="lac-L[c]" />
      <species boundaryCondition="false" compartment="e" constant="false" hasOnlySubstanceUnits="false" id="M_lac__L_e" name="lac-L[e]" />
      <species boundaryCondition="false" compartment="c" constant="false" hasOnlySubstanceUnits="false" id="M_lipidX_c" name="lipidX[c]" />
      <species boundaryCondition="false" compartment="c" constant="false" hasOnlySubstanceUnits="false" id="M_u23ga_c" name="u23ga[c]" />
      <species boundaryCondition="false" compartment="c" constant="false" hasOnlySubstanceUnits="false" id="M_lipidAds_c" name="lipidAds[c]" />
      <species boundaryCondition="false" compartment="c" constant="false" hasOnlySubstanceUnits="false" id="M_udp_c" name="udp[c]" />
      <species boundaryCondition="false" compartment="c" constant="false" hasOnlySubstanceUnits="false" id="M_uacgala_c" name="uacgala[c]" />
      <species boundaryCondition="false" compartment="c" constant="false" hasOnlySubstanceUnits="false" id="M_udpgal_c" name="udpgal[c]" />
      <species boundaryCondition="false" compartment="c" constant="false" hasOnlySubstanceUnits="false" id="M_lps_SO_c" name="lps_SO[c]" />
      <species boundaryCondition="false" compartment="c" constant="false" hasOnlySubstanceUnits="false" id="M_ump_c" name="ump[c]" />
      <species boundaryCondition="false" compartment="e" constant="false" hasOnlySubstanceUnits="false" id="M_lys__L_e" name="lys-L[e]" />
      <species boundaryCondition="false" compartment="c" constant="false" hasOnlySubstanceUnits="false" id="M_trnalys_c" name="trnalys[c]" />
      <species boundaryCondition="false" compartment="c" constant="false" hasOnlySubstanceUnits="false" id="M_lystrna_c" name="lystrna[c]" />
      <species boundaryCondition="false" compartment="e" constant="false" hasOnlySubstanceUnits="false" id="M_mal__L_e" name="mal-L[e]" />
      <species boundaryCondition="false" compartment="c" constant="false" hasOnlySubstanceUnits="false" id="M_acmalt_c" name="acmalt[c]" />
      <species boundaryCondition="false" compartment="c" constant="false" hasOnlySubstanceUnits="false" id="M_malylcoa_c" name="malylcoa[c]" />
      <species boundaryCondition="false" compartment="c" constant="false" hasOnlySubstanceUnits="false" id="M_3mgcoa_c" name="3mgcoa[c]" />
      <species boundaryCondition="false" compartment="c" constant="false" hasOnlySubstanceUnits="false" id="M_2mcit_c" name="2mcit[c]" />
      <species boundaryCondition="false" compartment="c" constant="false" hasOnlySubstanceUnits="false" id="M_2mcacn_c" name="2mcacn[c]" />
      <species boundaryCondition="false" compartment="c" constant="false" hasOnlySubstanceUnits="false" id="M_so3_c" name="so3[c]" />
      <species boundaryCondition="false" compartment="c" constant="false" hasOnlySubstanceUnits="false" id="M_tsul_c" name="tsul[c]" />
      <species boundaryCondition="false" compartment="c" constant="false" hasOnlySubstanceUnits="false" id="M_5mdru1p_c" name="5mdru1p[c]" />
      <species boundaryCondition="false" compartment="c" constant="false" hasOnlySubstanceUnits="false" id="M_2mecdp_c" name="2mecdp[c]" />
      <species boundaryCondition="false" compartment="c" constant="false" hasOnlySubstanceUnits="false" id="M_5mthf_c" name="5mthf[c]" />
      <species boundaryCondition="false" compartment="c" constant="false" hasOnlySubstanceUnits="false" id="M_trnamet_c" name="trnamet[c]" />
      <species boundaryCondition="false" compartment="c" constant="false" hasOnlySubstanceUnits="false" id="M_mg2_c" name="mg2[c]" />
      <species boundaryCondition="false" compartment="e" constant="false" hasOnlySubstanceUnits="false" id="M_mg2_e" name="mg2[e]" />
      <species boundaryCondition="false" compartment="c" constant="false" hasOnlySubstanceUnits="false" id="M_mi1p__D_c" name="mi1p-D[c]" />
      <species boundaryCondition="false" compartment="c" constant="false" hasOnlySubstanceUnits="false" id="M_inost_c" name="inost[c]" />
      <species boundaryCondition="false" compartment="c" constant="false" hasOnlySubstanceUnits="false" id="M_micit_c" name="micit[c]" />
      <species boundaryCondition="false" compartment="e" constant="false" hasOnlySubstanceUnits="false" id="M_mn4o_e" name="mn4o[e]" />
      <species boundaryCondition="false" compartment="e" constant="false" hasOnlySubstanceUnits="false" id="M_mn2_e" name="mn2[e]" />
      <species boundaryCondition="false" compartment="c" constant="false" hasOnlySubstanceUnits="false" id="M_lipidA_c" name="lipidA[c]" />
      <species boundaryCondition="false" compartment="e" constant="false" hasOnlySubstanceUnits="false" id="M_mobd_e" name="mobd[e]" />
      <species boundaryCondition="false" compartment="c" constant="false" hasOnlySubstanceUnits="false" id="M_mobd_c" name="mobd[c]" />
      <species boundaryCondition="false" compartment="c" constant="false" hasOnlySubstanceUnits="false" id="M_5mta_c" name="5mta[c]" />
      <species boundaryCondition="false" compartment="c" constant="false" hasOnlySubstanceUnits="false" id="M_5mtr_c" name="5mtr[c]" />
      <species boundaryCondition="false" compartment="c" constant="false" hasOnlySubstanceUnits="false" id="M_methf_c" name="methf[c]" />
      <species boundaryCondition="false" compartment="c" constant="false" hasOnlySubstanceUnits="false" id="M_5mdr1p_c" name="5mdr1p[c]" />
      <species boundaryCondition="false" compartment="c" constant="false" hasOnlySubstanceUnits="false" id="M_dnad_c" name="dnad[c]" />
      <species boundaryCondition="false" compartment="c" constant="false" hasOnlySubstanceUnits="false" id="M_nicrnt_c" name="nicrnt[c]" />
      <species boundaryCondition="false" compartment="c" constant="false" hasOnlySubstanceUnits="false" id="M_nac_c" name="nac[c]" />
      <species boundaryCondition="false" compartment="c" constant="false" hasOnlySubstanceUnits="false" id="M_dudp_c" name="dudp[c]" />
      <species boundaryCondition="false" compartment="e" constant="false" hasOnlySubstanceUnits="false" id="M_nh4_e" name="nh4[e]" />
      <species boundaryCondition="false" compartment="c" constant="false" hasOnlySubstanceUnits="false" id="M_ni2_c" name="ni2[c]" />
      <species boundaryCondition="false" compartment="e" constant="false" hasOnlySubstanceUnits="false" id="M_ni2_e" name="ni2[e]" />
      <species boundaryCondition="false" compartment="c" constant="false" hasOnlySubstanceUnits="false" id="M_nmn_c" name="nmn[c]" />
      <species boundaryCondition="false" compartment="e" constant="false" hasOnlySubstanceUnits="false" id="M_nmn_e" name="nmn[e]" />
      <species boundaryCondition="false" compartment="c" constant="false" hasOnlySubstanceUnits="false" id="M_dmbzid_c" name="dmbzid[c]" />
      <species boundaryCondition="false" compartment="c" constant="false" hasOnlySubstanceUnits="false" id="M_5prdmbz_c" name="5prdmbz[c]" />
      <species boundaryCondition="false" compartment="c" constant="false" hasOnlySubstanceUnits="false" id="M_ribflv_c" name="ribflv[c]" />
      <species boundaryCondition="false" compartment="c" constant="false" hasOnlySubstanceUnits="false" id="M_unknown1_c" name="unknown1[c]" />
      <species boundaryCondition="false" compartment="c" constant="false" hasOnlySubstanceUnits="false" id="M_quln_c" name="quln[c]" />
      <species boundaryCondition="false" compartment="c" constant="false" hasOnlySubstanceUnits="false" id="M_sbzcoa_c" name="sbzcoa[c]" />
      <species boundaryCondition="false" compartment="c" constant="false" hasOnlySubstanceUnits="false" id="M_xtsn_c" name="xtsn[c]" />
      <species boundaryCondition="false" compartment="c" constant="false" hasOnlySubstanceUnits="false" id="M_thymd_c" name="thymd[c]" />
      <species boundaryCondition="false" compartment="e" constant="false" hasOnlySubstanceUnits="false" id="M_no3_e" name="no3[e]" />
      <species boundaryCondition="false" compartment="e" constant="false" hasOnlySubstanceUnits="false" id="M_no2_e" name="no2[e]" />
      <species boundaryCondition="false" compartment="e" constant="false" hasOnlySubstanceUnits="false" id="M_o2_e" name="o2[e]" />
      <species boundaryCondition="false" compartment="e" constant="false" hasOnlySubstanceUnits="false" id="M_ocdca_e" name="ocdca[e]" />
      <species boundaryCondition="false" compartment="c" constant="false" hasOnlySubstanceUnits="false" id="M_ohpb_c" name="ohpb[c]" />
      <species boundaryCondition="false" compartment="c" constant="false" hasOnlySubstanceUnits="false" id="M_phthr_c" name="phthr[c]" />
      <species boundaryCondition="false" compartment="c" constant="false" hasOnlySubstanceUnits="false" id="M_2ohph_c" name="2ohph[c]" />
      <species boundaryCondition="false" compartment="c" constant="false" hasOnlySubstanceUnits="false" id="M_2omph_c" name="2omph[c]" />
      <species boundaryCondition="false" compartment="c" constant="false" hasOnlySubstanceUnits="false" id="M_2mbcoa_c" name="2mbcoa[c]" />
      <species boundaryCondition="false" compartment="c" constant="false" hasOnlySubstanceUnits="false" id="M_2ombzl_c" name="2ombzl[c]" />
      <species boundaryCondition="false" compartment="c" constant="false" hasOnlySubstanceUnits="false" id="M_2ommbl_c" name="2ommbl[c]" />
      <species boundaryCondition="false" compartment="c" constant="false" hasOnlySubstanceUnits="false" id="M_orot5p_c" name="orot5p[c]" />
      <species boundaryCondition="false" compartment="c" constant="false" hasOnlySubstanceUnits="false" id="M_2oph_c" name="2oph[c]" />
      <species boundaryCondition="false" compartment="c" constant="false" hasOnlySubstanceUnits="false" id="M_thmpp_c" name="thmpp[c]" />
      <species boundaryCondition="false" compartment="c" constant="false" hasOnlySubstanceUnits="false" id="M_ssaltpp_c" name="ssaltpp[c]" />
      <species boundaryCondition="false" compartment="c" constant="false" hasOnlySubstanceUnits="false" id="M_pro__L_c" name="pro-L[c]" />
      <species boundaryCondition="false" compartment="c" constant="false" hasOnlySubstanceUnits="false" id="M_pnto__R_c" name="pnto-R[c]" />
      <species boundaryCondition="false" compartment="c" constant="false" hasOnlySubstanceUnits="false" id="M_udcpp_c" name="udcpp[c]" />
      <species boundaryCondition="false" compartment="c" constant="false" hasOnlySubstanceUnits="false" id="M_ugmda_c" name="ugmda[c]" />
      <species boundaryCondition="false" compartment="c" constant="false" hasOnlySubstanceUnits="false" id="M_uagmda_c" name="uagmda[c]" />
      <species boundaryCondition="false" compartment="c" constant="false" hasOnlySubstanceUnits="false" id="M_trdrd_c" name="trdrd[c]" />
      <species boundaryCondition="false" compartment="c" constant="false" hasOnlySubstanceUnits="false" id="M_trdox_c" name="trdox[c]" />
      <species boundaryCondition="false" compartment="c" constant="false" hasOnlySubstanceUnits="false" id="M_pdx5p_c" name="pdx5p[c]" />
      <species boundaryCondition="false" compartment="e" constant="false" hasOnlySubstanceUnits="false" id="M_peptido_EC_e" name="peptido_EC[e]" />
      <species boundaryCondition="false" compartment="e" constant="false" hasOnlySubstanceUnits="false" id="M_peptx_e" name="peptx[e]" />
      <species boundaryCondition="false" compartment="c" constant="false" hasOnlySubstanceUnits="false" id="M_3pg_c" name="3pg[c]" />
      <species boundaryCondition="false" compartment="c" constant="false" hasOnlySubstanceUnits="false" id="M_3php_c" name="3php[c]" />
      <species boundaryCondition="false" compartment="c" constant="false" hasOnlySubstanceUnits="false" id="M_6pgc_c" name="6pgc[c]" />
      <species boundaryCondition="false" compartment="c" constant="false" hasOnlySubstanceUnits="false" id="M_2pglyc_c" name="2pglyc[c]" />
      <species boundaryCondition="false" compartment="c" constant="false" hasOnlySubstanceUnits="false" id="M_pglyp_c" name="pglyp[c]" />
      <species boundaryCondition="false" compartment="c" constant="false" hasOnlySubstanceUnits="false" id="M_pgly_c" name="pgly[c]" />
      <species boundaryCondition="false" compartment="c" constant="false" hasOnlySubstanceUnits="false" id="M_phe__L_c" name="phe-L[c]" />
      <species boundaryCondition="false" compartment="c" constant="false" hasOnlySubstanceUnits="false" id="M_tyr__L_c" name="tyr-L[c]" />
      <species boundaryCondition="false" compartment="c" constant="false" hasOnlySubstanceUnits="false" id="M_cinnm_c" name="cinnm[c]" />
      <species boundaryCondition="false" compartment="c" constant="false" hasOnlySubstanceUnits="false" id="M_phpyr_c" name="phpyr[c]" />
      <species boundaryCondition="false" compartment="c" constant="false" hasOnlySubstanceUnits="false" id="M_trnaphe_c" name="trnaphe[c]" />
      <species boundaryCondition="false" compartment="c" constant="false" hasOnlySubstanceUnits="false" id="M_phetrna_c" name="phetrna[c]" />
      <species boundaryCondition="false" compartment="e" constant="false" hasOnlySubstanceUnits="false" id="M_inoshp_e" name="inoshp[e]" />
      <species boundaryCondition="false" compartment="e" constant="false" hasOnlySubstanceUnits="false" id="M_inospp1_e" name="inospp1[e]" />
      <species boundaryCondition="false" compartment="e" constant="false" hasOnlySubstanceUnits="false" id="M_pi_e" name="pi[e]" />
      <species boundaryCondition="false" compartment="c" constant="false" hasOnlySubstanceUnits="false" id="M_pe_c" name="pe[c]" />
      <species boundaryCondition="false" compartment="c" constant="false" hasOnlySubstanceUnits="false" id="M_agpe_c" name="agpe[c]" />
      <species boundaryCondition="false" compartment="c" constant="false" hasOnlySubstanceUnits="false" id="M_agpg_c" name="agpg[c]" />
      <species boundaryCondition="false" compartment="c" constant="false" hasOnlySubstanceUnits="false" id="M_man1p_c" name="man1p[c]" />
      <species boundaryCondition="false" compartment="c" constant="false" hasOnlySubstanceUnits="false" id="M_man6p_c" name="man6p[c]" />
      <species boundaryCondition="false" compartment="c" constant="false" hasOnlySubstanceUnits="false" id="M_4r5au_c" name="4r5au[c]" />
      <species boundaryCondition="false" compartment="c" constant="false" hasOnlySubstanceUnits="false" id="M_2mahmp_c" name="2mahmp[c]" />
      <species boundaryCondition="false" compartment="c" constant="false" hasOnlySubstanceUnits="false" id="M_4ppan_c" name="4ppan[c]" />
      <species boundaryCondition="false" compartment="e" constant="false" hasOnlySubstanceUnits="false" id="M_ppa_e" name="ppa[e]" />
      <species boundaryCondition="false" compartment="c" constant="false" hasOnlySubstanceUnits="false" id="M_4ppcys_c" name="4ppcys[c]" />
      <species boundaryCondition="false" compartment="c" constant="false" hasOnlySubstanceUnits="false" id="M_r1p_c" name="r1p[c]" />
      <species boundaryCondition="false" compartment="c" constant="false" hasOnlySubstanceUnits="false" id="M_r5p_c" name="r5p[c]" />
      <species boundaryCondition="false" compartment="c" constant="false" hasOnlySubstanceUnits="false" id="M_uaagmda_c" name="uaagmda[c]" />
      <species boundaryCondition="false" compartment="c" constant="false" hasOnlySubstanceUnits="false" id="M_udcpdp_c" name="udcpdp[c]" />
      <species boundaryCondition="false" compartment="c" constant="false" hasOnlySubstanceUnits="false" id="M_fpram_c" name="fpram[c]" />
      <species boundaryCondition="false" compartment="c" constant="false" hasOnlySubstanceUnits="false" id="M_prbamp_c" name="prbamp[c]" />
      <species boundaryCondition="false" compartment="c" constant="false" hasOnlySubstanceUnits="false" id="M_prfp_c" name="prfp[c]" />
      <species boundaryCondition="false" compartment="c" constant="false" hasOnlySubstanceUnits="false" id="M_rb15bp_c" name="rb15bp[c]" />
      <species boundaryCondition="false" compartment="c" constant="false" hasOnlySubstanceUnits="false" id="M_trnapro_c" name="trnapro[c]" />
      <species boundaryCondition="false" compartment="c" constant="false" hasOnlySubstanceUnits="false" id="M_protrna_c" name="protrna[c]" />
      <species boundaryCondition="false" compartment="c" constant="false" hasOnlySubstanceUnits="false" id="M_sertrna_c" name="sertrna[c]" />
      <species boundaryCondition="false" compartment="c" constant="false" hasOnlySubstanceUnits="false" id="M_thrtrna_c" name="thrtrna[c]" />
      <species boundaryCondition="false" compartment="c" constant="false" hasOnlySubstanceUnits="false" id="M_trptrna_c" name="trptrna[c]" />
      <species boundaryCondition="false" compartment="c" constant="false" hasOnlySubstanceUnits="false" id="M_tyrtrna_c" name="tyrtrna[c]" />
      <species boundaryCondition="false" compartment="c" constant="false" hasOnlySubstanceUnits="false" id="M_valtrna_c" name="valtrna[c]" />
      <species boundaryCondition="false" compartment="c" constant="false" hasOnlySubstanceUnits="false" id="M_protein_Son_aerobic_c" name="protein_Son_aerobic[c]" />
      <species boundaryCondition="false" compartment="c" constant="false" hasOnlySubstanceUnits="false" id="M_trnaser_c" name="trnaser[c]" />
      <species boundaryCondition="false" compartment="c" constant="false" hasOnlySubstanceUnits="false" id="M_trnathr_c" name="trnathr[c]" />
      <species boundaryCondition="false" compartment="c" constant="false" hasOnlySubstanceUnits="false" id="M_trnatrp_c" name="trnatrp[c]" />
      <species boundaryCondition="false" compartment="c" constant="false" hasOnlySubstanceUnits="false" id="M_trnatyr_c" name="trnatyr[c]" />
      <species boundaryCondition="false" compartment="c" constant="false" hasOnlySubstanceUnits="false" id="M_trnaval_c" name="trnaval[c]" />
      <species boundaryCondition="false" compartment="c" constant="false" hasOnlySubstanceUnits="false" id="M_skm5p_c" name="skm5p[c]" />
      <species boundaryCondition="false" compartment="c" constant="false" hasOnlySubstanceUnits="false" id="M_ps_c" name="ps[c]" />
      <species boundaryCondition="false" compartment="c" constant="false" hasOnlySubstanceUnits="false" id="M_pser__L_c" name="pser-L[c]" />
      <species boundaryCondition="false" compartment="c" constant="false" hasOnlySubstanceUnits="false" id="M_psd5p_c" name="psd5p[c]" />
      <species boundaryCondition="false" compartment="e" constant="false" hasOnlySubstanceUnits="false" id="M_ptrc_e" name="ptrc[e]" />
      <species boundaryCondition="false" compartment="e" constant="false" hasOnlySubstanceUnits="false" id="M_orn__L_e" name="orn-L[e]" />
      <species boundaryCondition="false" compartment="c" constant="false" hasOnlySubstanceUnits="false" id="M_xan_c" name="xan[c]" />
      <species boundaryCondition="false" compartment="e" constant="false" hasOnlySubstanceUnits="false" id="M_pyr_e" name="pyr[e]" />
      <species boundaryCondition="false" compartment="c" constant="false" hasOnlySubstanceUnits="false" id="M_dmlz_c" name="dmlz[c]" />
      <species boundaryCondition="false" compartment="c" constant="false" hasOnlySubstanceUnits="false" id="M_rib__D_c" name="rib-D[c]" />
      <species boundaryCondition="false" compartment="c" constant="false" hasOnlySubstanceUnits="false" id="M_dhptd_c" name="dhptd[c]" />
      <species boundaryCondition="false" compartment="c" constant="false" hasOnlySubstanceUnits="false" id="M_rna_Son_c" name="rna_Son[c]" />
      <species boundaryCondition="false" compartment="c" constant="false" hasOnlySubstanceUnits="false" id="M_xu5p__D_c" name="xu5p-D[c]" />
      <species boundaryCondition="false" compartment="c" constant="false" hasOnlySubstanceUnits="false" id="M_s7p_c" name="s7p[c]" />
      <species boundaryCondition="false" compartment="c" constant="false" hasOnlySubstanceUnits="false" id="M_sucorn_c" name="sucorn[c]" />
      <species boundaryCondition="false" compartment="c" constant="false" hasOnlySubstanceUnits="false" id="M_so4_c" name="so4[c]" />
      <species boundaryCondition="false" compartment="c" constant="false" hasOnlySubstanceUnits="false" id="M_sl26da_c" name="sl26da[c]" />
      <species boundaryCondition="false" compartment="c" constant="false" hasOnlySubstanceUnits="false" id="M_sl2a6o_c" name="sl2a6o[c]" />
      <species boundaryCondition="false" compartment="c" constant="false" hasOnlySubstanceUnits="false" id="M_seln_c" name="seln[c]" />
      <species boundaryCondition="false" compartment="c" constant="false" hasOnlySubstanceUnits="false" id="M_selnp_c" name="selnp[c]" />
      <species boundaryCondition="false" compartment="e" constant="false" hasOnlySubstanceUnits="false" id="M_ser__L_e" name="ser-L[e]" />
      <species boundaryCondition="false" compartment="c" constant="false" hasOnlySubstanceUnits="false" id="M_sucglu_c" name="sucglu[c]" />
      <species boundaryCondition="false" compartment="c" constant="false" hasOnlySubstanceUnits="false" id="M_sucgsa_c" name="sucgsa[c]" />
      <species boundaryCondition="false" compartment="c" constant="false" hasOnlySubstanceUnits="false" id="M_2shchc_c" name="2shchc[c]" />
      <species boundaryCondition="false" compartment="c" constant="false" hasOnlySubstanceUnits="false" id="M_shcl_c" name="shcl[c]" />
      <species boundaryCondition="false" compartment="c" constant="false" hasOnlySubstanceUnits="false" id="M_srch_c" name="srch[c]" />
      <species boundaryCondition="false" compartment="c" constant="false" hasOnlySubstanceUnits="false" id="M_sheme_c" name="sheme[c]" />
      <species boundaryCondition="false" compartment="c" constant="false" hasOnlySubstanceUnits="false" id="M_skm_c" name="skm[c]" />
      <species boundaryCondition="false" compartment="c" constant="false" hasOnlySubstanceUnits="false" id="M_slcys_c" name="slcys[c]" />
      <species boundaryCondition="false" compartment="e" constant="false" hasOnlySubstanceUnits="false" id="M_so3_e" name="so3[e]" />
      <species boundaryCondition="false" compartment="e" constant="false" hasOnlySubstanceUnits="false" id="M_so4_e" name="so4[e]" />
      <species boundaryCondition="false" compartment="e" constant="false" hasOnlySubstanceUnits="false" id="M_h2s_e" name="h2s[e]" />
      <species boundaryCondition="false" compartment="c" constant="false" hasOnlySubstanceUnits="false" id="M_o2___c" name="o2-[c]" />
      <species boundaryCondition="false" compartment="c" constant="false" hasOnlySubstanceUnits="false" id="M_spmd_c" name="spmd[c]" />
      <species boundaryCondition="false" compartment="c" constant="false" hasOnlySubstanceUnits="false" id="M_sprm_c" name="sprm[c]" />
      <species boundaryCondition="false" compartment="c" constant="false" hasOnlySubstanceUnits="false" id="M_sucbz_c" name="sucbz[c]" />
      <species boundaryCondition="false" compartment="c" constant="false" hasOnlySubstanceUnits="false" id="M_dtdpddg_c" name="dtdpddg[c]" />
      <species boundaryCondition="false" compartment="c" constant="false" hasOnlySubstanceUnits="false" id="M_dtdpddm_c" name="dtdpddm[c]" />
      <species boundaryCondition="false" compartment="c" constant="false" hasOnlySubstanceUnits="false" id="M_dtdp6dm_c" name="dtdp6dm[c]" />
      <species boundaryCondition="false" compartment="e" constant="false" hasOnlySubstanceUnits="false" id="M_thm_e" name="thm[e]" />
      <species boundaryCondition="false" compartment="c" constant="false" hasOnlySubstanceUnits="false" id="M_thm_c" name="thm[c]" />
      <species boundaryCondition="false" compartment="e" constant="false" hasOnlySubstanceUnits="false" id="M_thymd_e" name="thymd[e]" />
      <species boundaryCondition="false" compartment="c" constant="false" hasOnlySubstanceUnits="false" id="M_thr__L_c" name="thr-L[c]" />
      <species boundaryCondition="false" compartment="c" constant="false" hasOnlySubstanceUnits="false" id="M_thr__LA_c" name="thr-LA[c]" />
      <species boundaryCondition="false" compartment="e" constant="false" hasOnlySubstanceUnits="false" id="M_thr__L_e" name="thr-L[e]" />
      <species boundaryCondition="false" compartment="c" constant="false" hasOnlySubstanceUnits="false" id="M_4hba_c" name="4hba[c]" />
      <species boundaryCondition="false" compartment="c" constant="false" hasOnlySubstanceUnits="false" id="M_4mpetz_c" name="4mpetz[c]" />
      <species boundaryCondition="false" compartment="e" constant="false" hasOnlySubstanceUnits="false" id="M_tmao_e" name="tmao[e]" />
      <species boundaryCondition="false" compartment="e" constant="false" hasOnlySubstanceUnits="false" id="M_tma_e" name="tma[e]" />
      <species boundaryCondition="false" compartment="c" constant="false" hasOnlySubstanceUnits="false" id="M_thym_c" name="thym[c]" />
      <species boundaryCondition="false" compartment="c" constant="false" hasOnlySubstanceUnits="false" id="M_thmmp_c" name="thmmp[c]" />
      <species boundaryCondition="false" compartment="c" constant="false" hasOnlySubstanceUnits="false" id="M_trp__L_c" name="trp-L[c]" />
      <species boundaryCondition="false" compartment="e" constant="false" hasOnlySubstanceUnits="false" id="M_trp__L_e" name="trp-L[e]" />
      <species boundaryCondition="false" compartment="e" constant="false" hasOnlySubstanceUnits="false" id="M_tsul_e" name="tsul[e]" />
      <species boundaryCondition="false" compartment="c" constant="false" hasOnlySubstanceUnits="false" id="M_cyan_c" name="cyan[c]" />
      <species boundaryCondition="false" compartment="c" constant="false" hasOnlySubstanceUnits="false" id="M_tcynt_c" name="tcynt[c]" />
      <species boundaryCondition="false" compartment="e" constant="false" hasOnlySubstanceUnits="false" id="M_ttdca_e" name="ttdca[e]" />
      <species boundaryCondition="false" compartment="e" constant="false" hasOnlySubstanceUnits="false" id="M_tttnt_e" name="tttnt[e]" />
      <species boundaryCondition="false" compartment="e" constant="false" hasOnlySubstanceUnits="false" id="M_tyr__L_e" name="tyr-L[e]" />
      <species boundaryCondition="false" compartment="c" constant="false" hasOnlySubstanceUnits="false" id="M_u3hga_c" name="u3hga[c]" />
      <species boundaryCondition="false" compartment="c" constant="false" hasOnlySubstanceUnits="false" id="M_uamag_c" name="uamag[c]" />
      <species boundaryCondition="false" compartment="c" constant="false" hasOnlySubstanceUnits="false" id="M_ugmd_c" name="ugmd[c]" />
      <species boundaryCondition="false" compartment="c" constant="false" hasOnlySubstanceUnits="false" id="M_uacgam_c" name="uacgam[c]" />
      <species boundaryCondition="false" compartment="c" constant="false" hasOnlySubstanceUnits="false" id="M_u3aga_c" name="u3aga[c]" />
      <species boundaryCondition="false" compartment="c" constant="false" hasOnlySubstanceUnits="false" id="M_uaccg_c" name="uaccg[c]" />
      <species boundaryCondition="false" compartment="c" constant="false" hasOnlySubstanceUnits="false" id="M_uagnr_c" name="uagnr[c]" />
      <species boundaryCondition="false" compartment="c" constant="false" hasOnlySubstanceUnits="false" id="M_uama_c" name="uama[c]" />
      <species boundaryCondition="false" compartment="c" constant="false" hasOnlySubstanceUnits="false" id="M_uamr_c" name="uamr[c]" />
      <species boundaryCondition="false" compartment="c" constant="false" hasOnlySubstanceUnits="false" id="M_uppg3_c" name="uppg3[c]" />
      <species boundaryCondition="false" compartment="e" constant="false" hasOnlySubstanceUnits="false" id="M_ura_e" name="ura[e]" />
      <species boundaryCondition="false" compartment="e" constant="false" hasOnlySubstanceUnits="false" id="M_uri_e" name="uri[e]" />
      <species boundaryCondition="false" compartment="e" constant="false" hasOnlySubstanceUnits="false" id="M_urnyl_e" name="urnyl[e]" />
      <species boundaryCondition="false" compartment="e" constant="false" hasOnlySubstanceUnits="false" id="M_urdio_e" name="urdio[e]" />
      <species boundaryCondition="false" compartment="c" constant="false" hasOnlySubstanceUnits="false" id="M_val__L_c" name="val-L[c]" />
      <species boundaryCondition="false" compartment="e" constant="false" hasOnlySubstanceUnits="false" id="M_val__L_e" name="val-L[e]" />
      <species boundaryCondition="false" compartment="e" constant="false" hasOnlySubstanceUnits="false" id="M_wo4_e" name="wo4[e]" />
      <species boundaryCondition="false" compartment="c" constant="false" hasOnlySubstanceUnits="false" id="M_wo4_c" name="wo4[c]" />
    </listOfSpecies>
    <fbc:listOfGeneProducts>
      <fbc:geneProduct fbc:id="G_SO0014" fbc:label="SO0014" fbc:name="SO0014" />
      <fbc:geneProduct fbc:id="G_SO0015" fbc:label="SO0015" fbc:name="SO0015" />
      <fbc:geneProduct fbc:id="G_SO0020" fbc:label="SO0020" fbc:name="SO0020" />
      <fbc:geneProduct fbc:id="G_SO0021" fbc:label="SO0021" fbc:name="SO0021" />
      <fbc:geneProduct fbc:id="G_SO0024" fbc:label="SO0024" fbc:name="SO0024" />
      <fbc:geneProduct fbc:id="G_SO0025" fbc:label="SO0025" fbc:name="SO0025" />
      <fbc:geneProduct fbc:id="G_SO0027" fbc:label="SO0027" fbc:name="SO0027" />
      <fbc:geneProduct fbc:id="G_SO0028" fbc:label="SO0028" fbc:name="SO0028" />
      <fbc:geneProduct fbc:id="G_SO0031" fbc:label="SO0031" fbc:name="SO0031" />
      <fbc:geneProduct fbc:id="G_SO0038" fbc:label="SO0038" fbc:name="SO0038" />
      <fbc:geneProduct fbc:id="G_SO0040" fbc:label="SO0040" fbc:name="SO0040" />
      <fbc:geneProduct fbc:id="G_SO0049" fbc:label="SO0049" fbc:name="SO0049" />
      <fbc:geneProduct fbc:id="G_SO0053" fbc:label="SO0053" fbc:name="SO0053" />
      <fbc:geneProduct fbc:id="G_SO0057" fbc:label="SO0057" fbc:name="SO0057" />
      <fbc:geneProduct fbc:id="G_SO0058" fbc:label="SO0058" fbc:name="SO0058" />
      <fbc:geneProduct fbc:id="G_SO0069" fbc:label="SO0069" fbc:name="SO0069" />
      <fbc:geneProduct fbc:id="G_SO0070" fbc:label="SO0070" fbc:name="SO0070" />
      <fbc:geneProduct fbc:id="G_SO0083" fbc:label="SO0083" fbc:name="SO0083" />
      <fbc:geneProduct fbc:id="G_SO0092" fbc:label="SO0092" fbc:name="SO0092" />
      <fbc:geneProduct fbc:id="G_SO0093" fbc:label="SO0093" fbc:name="SO0093" />
      <fbc:geneProduct fbc:id="G_SO0095" fbc:label="SO0095" fbc:name="SO0095" />
      <fbc:geneProduct fbc:id="G_SO0097" fbc:label="SO0097" fbc:name="SO0097" />
      <fbc:geneProduct fbc:id="G_SO0098" fbc:label="SO0098" fbc:name="SO0098" />
      <fbc:geneProduct fbc:id="G_SO0101" fbc:label="SO0101" fbc:name="SO0101" />
      <fbc:geneProduct fbc:id="G_SO0102" fbc:label="SO0102" fbc:name="SO0102" />
      <fbc:geneProduct fbc:id="G_SO0103" fbc:label="SO0103" fbc:name="SO0103" />
      <fbc:geneProduct fbc:id="G_SO0131" fbc:label="SO0131" fbc:name="SO0131" />
      <fbc:geneProduct fbc:id="G_SO0142" fbc:label="SO0142" fbc:name="SO0142" />
      <fbc:geneProduct fbc:id="G_SO0157" fbc:label="SO0157" fbc:name="SO0157" />
      <fbc:geneProduct fbc:id="G_SO0162" fbc:label="SO0162" fbc:name="SO0162" />
      <fbc:geneProduct fbc:id="G_SO0191" fbc:label="SO0191" fbc:name="SO0191" />
      <fbc:geneProduct fbc:id="G_SO0194" fbc:label="SO0194" fbc:name="SO0194" />
      <fbc:geneProduct fbc:id="G_SO0196" fbc:label="SO0196" fbc:name="SO0196" />
      <fbc:geneProduct fbc:id="G_SO0207" fbc:label="SO0207" fbc:name="SO0207" />
      <fbc:geneProduct fbc:id="G_SO0213" fbc:label="SO0213" fbc:name="SO0213" />
      <fbc:geneProduct fbc:id="G_SO0215" fbc:label="SO0215" fbc:name="SO0215" />
      <fbc:geneProduct fbc:id="G_SO0228" fbc:label="SO0228" fbc:name="SO0228" />
      <fbc:geneProduct fbc:id="G_SO0230" fbc:label="SO0230" fbc:name="SO0230" />
      <fbc:geneProduct fbc:id="G_SO0231" fbc:label="SO0231" fbc:name="SO0231" />
      <fbc:geneProduct fbc:id="G_SO0235" fbc:label="SO0235" fbc:name="SO0235" />
      <fbc:geneProduct fbc:id="G_SO0236" fbc:label="SO0236" fbc:name="SO0236" />
      <fbc:geneProduct fbc:id="G_SO0238" fbc:label="SO0238" fbc:name="SO0238" />
      <fbc:geneProduct fbc:id="G_SO0243" fbc:label="SO0243" fbc:name="SO0243" />
      <fbc:geneProduct fbc:id="G_SO0245" fbc:label="SO0245" fbc:name="SO0245" />
      <fbc:geneProduct fbc:id="G_SO0248" fbc:label="SO0248" fbc:name="SO0248" />
      <fbc:geneProduct fbc:id="G_SO0252" fbc:label="SO0252" fbc:name="SO0252" />
      <fbc:geneProduct fbc:id="G_SO0255" fbc:label="SO0255" fbc:name="SO0255" />
      <fbc:geneProduct fbc:id="G_SO0274" fbc:label="SO0274" fbc:name="SO0274" />
      <fbc:geneProduct fbc:id="G_SO0275" fbc:label="SO0275" fbc:name="SO0275" />
      <fbc:geneProduct fbc:id="G_SO0276" fbc:label="SO0276" fbc:name="SO0276" />
      <fbc:geneProduct fbc:id="G_SO0277" fbc:label="SO0277" fbc:name="SO0277" />
      <fbc:geneProduct fbc:id="G_SO0278" fbc:label="SO0278" fbc:name="SO0278" />
      <fbc:geneProduct fbc:id="G_SO0279" fbc:label="SO0279" fbc:name="SO0279" />
      <fbc:geneProduct fbc:id="G_SO0286" fbc:label="SO0286" fbc:name="SO0286" />
      <fbc:geneProduct fbc:id="G_SO0287" fbc:label="SO0287" fbc:name="SO0287" />
      <fbc:geneProduct fbc:id="G_SO0292" fbc:label="SO0292" fbc:name="SO0292" />
      <fbc:geneProduct fbc:id="G_SO0293" fbc:label="SO0293" fbc:name="SO0293" />
      <fbc:geneProduct fbc:id="G_SO0294" fbc:label="SO0294" fbc:name="SO0294" />
      <fbc:geneProduct fbc:id="G_SO0298" fbc:label="SO0298" fbc:name="SO0298" />
      <fbc:geneProduct fbc:id="G_SO0313" fbc:label="SO0313" fbc:name="SO0313" />
      <fbc:geneProduct fbc:id="G_SO0314" fbc:label="SO0314" fbc:name="SO0314" />
      <fbc:geneProduct fbc:id="G_SO0340" fbc:label="SO0340" fbc:name="SO0340" />
      <fbc:geneProduct fbc:id="G_SO0343" fbc:label="SO0343" fbc:name="SO0343" />
      <fbc:geneProduct fbc:id="G_SO0344" fbc:label="SO0344" fbc:name="SO0344" />
      <fbc:geneProduct fbc:id="G_SO0345" fbc:label="SO0345" fbc:name="SO0345" />
      <fbc:geneProduct fbc:id="G_SO0354" fbc:label="SO0354" fbc:name="SO0354" />
      <fbc:geneProduct fbc:id="G_SO0359" fbc:label="SO0359" fbc:name="SO0359" />
      <fbc:geneProduct fbc:id="G_SO0361" fbc:label="SO0361" fbc:name="SO0361" />
      <fbc:geneProduct fbc:id="G_SO0408" fbc:label="SO0408" fbc:name="SO0408" />
      <fbc:geneProduct fbc:id="G_SO0410" fbc:label="SO0410" fbc:name="SO0410" />
      <fbc:geneProduct fbc:id="G_SO0413" fbc:label="SO0413" fbc:name="SO0413" />
      <fbc:geneProduct fbc:id="G_SO0419" fbc:label="SO0419" fbc:name="SO0419" />
      <fbc:geneProduct fbc:id="G_SO0424" fbc:label="SO0424" fbc:name="SO0424" />
      <fbc:geneProduct fbc:id="G_SO0425" fbc:label="SO0425" fbc:name="SO0425" />
      <fbc:geneProduct fbc:id="G_SO0426" fbc:label="SO0426" fbc:name="SO0426" />
      <fbc:geneProduct fbc:id="G_SO0432" fbc:label="SO0432" fbc:name="SO0432" />
      <fbc:geneProduct fbc:id="G_SO0435" fbc:label="SO0435" fbc:name="SO0435" />
      <fbc:geneProduct fbc:id="G_SO0441" fbc:label="SO0441" fbc:name="SO0441" />
      <fbc:geneProduct fbc:id="G_SO0442" fbc:label="SO0442" fbc:name="SO0442" />
      <fbc:geneProduct fbc:id="G_SO0468" fbc:label="SO0468" fbc:name="SO0468" />
      <fbc:geneProduct fbc:id="G_SO0486" fbc:label="SO0486" fbc:name="SO0486" />
      <fbc:geneProduct fbc:id="G_SO0487" fbc:label="SO0487" fbc:name="SO0487" />
      <fbc:geneProduct fbc:id="G_SO0488" fbc:label="SO0488" fbc:name="SO0488" />
      <fbc:geneProduct fbc:id="G_SO0504" fbc:label="SO0504" fbc:name="SO0504" />
      <fbc:geneProduct fbc:id="G_SO0506" fbc:label="SO0506" fbc:name="SO0506" />
      <fbc:geneProduct fbc:id="G_SO0511" fbc:label="SO0511" fbc:name="SO0511" />
      <fbc:geneProduct fbc:id="G_SO0512" fbc:label="SO0512" fbc:name="SO0512" />
      <fbc:geneProduct fbc:id="G_SO0530" fbc:label="SO0530" fbc:name="SO0530" />
      <fbc:geneProduct fbc:id="G_SO0533" fbc:label="SO0533" fbc:name="SO0533" />
      <fbc:geneProduct fbc:id="G_SO0534" fbc:label="SO0534" fbc:name="SO0534" />
      <fbc:geneProduct fbc:id="G_SO0538" fbc:label="SO0538" fbc:name="SO0538" />
      <fbc:geneProduct fbc:id="G_SO0560" fbc:label="SO0560" fbc:name="SO0560" />
      <fbc:geneProduct fbc:id="G_SO0567" fbc:label="SO0567" fbc:name="SO0567" />
      <fbc:geneProduct fbc:id="G_SO0587" fbc:label="SO0587" fbc:name="SO0587" />
      <fbc:geneProduct fbc:id="G_SO0590" fbc:label="SO0590" fbc:name="SO0590" />
      <fbc:geneProduct fbc:id="G_SO0600" fbc:label="SO0600" fbc:name="SO0600" />
      <fbc:geneProduct fbc:id="G_SO0608" fbc:label="SO0608" fbc:name="SO0608" />
      <fbc:geneProduct fbc:id="G_SO0609" fbc:label="SO0609" fbc:name="SO0609" />
      <fbc:geneProduct fbc:id="G_SO0610" fbc:label="SO0610" fbc:name="SO0610" />
      <fbc:geneProduct fbc:id="G_SO0613" fbc:label="SO0613" fbc:name="SO0613" />
      <fbc:geneProduct fbc:id="G_SO0617" fbc:label="SO0617" fbc:name="SO0617" />
      <fbc:geneProduct fbc:id="G_SO0618" fbc:label="SO0618" fbc:name="SO0618" />
      <fbc:geneProduct fbc:id="G_SO0619" fbc:label="SO0619" fbc:name="SO0619" />
      <fbc:geneProduct fbc:id="G_SO0694" fbc:label="SO0694" fbc:name="SO0694" />
      <fbc:geneProduct fbc:id="G_SO0695" fbc:label="SO0695" fbc:name="SO0695" />
      <fbc:geneProduct fbc:id="G_SO0714" fbc:label="SO0714" fbc:name="SO0714" />
      <fbc:geneProduct fbc:id="G_SO0715" fbc:label="SO0715" fbc:name="SO0715" />
      <fbc:geneProduct fbc:id="G_SO0716" fbc:label="SO0716" fbc:name="SO0716" />
      <fbc:geneProduct fbc:id="G_SO0717" fbc:label="SO0717" fbc:name="SO0717" />
      <fbc:geneProduct fbc:id="G_SO0725" fbc:label="SO0725" fbc:name="SO0725" />
      <fbc:geneProduct fbc:id="G_SO0742" fbc:label="SO0742" fbc:name="SO0742" />
      <fbc:geneProduct fbc:id="G_SO0743" fbc:label="SO0743" fbc:name="SO0743" />
      <fbc:geneProduct fbc:id="G_SO0744" fbc:label="SO0744" fbc:name="SO0744" />
      <fbc:geneProduct fbc:id="G_SO0747" fbc:label="SO0747" fbc:name="SO0747" />
      <fbc:geneProduct fbc:id="G_SO0750" fbc:label="SO0750" fbc:name="SO0750" />
      <fbc:geneProduct fbc:id="G_SO0756" fbc:label="SO0756" fbc:name="SO0756" />
      <fbc:geneProduct fbc:id="G_SO0760" fbc:label="SO0760" fbc:name="SO0760" />
      <fbc:geneProduct fbc:id="G_SO0765" fbc:label="SO0765" fbc:name="SO0765" />
      <fbc:geneProduct fbc:id="G_SO0770" fbc:label="SO0770" fbc:name="SO0770" />
      <fbc:geneProduct fbc:id="G_SO0777" fbc:label="SO0777" fbc:name="SO0777" />
      <fbc:geneProduct fbc:id="G_SO0779" fbc:label="SO0779" fbc:name="SO0779" />
      <fbc:geneProduct fbc:id="G_SO0780" fbc:label="SO0780" fbc:name="SO0780" />
      <fbc:geneProduct fbc:id="G_SO0781" fbc:label="SO0781" fbc:name="SO0781" />
      <fbc:geneProduct fbc:id="G_SO0807" fbc:label="SO0807" fbc:name="SO0807" />
      <fbc:geneProduct fbc:id="G_SO0810" fbc:label="SO0810" fbc:name="SO0810" />
      <fbc:geneProduct fbc:id="G_SO0815" fbc:label="SO0815" fbc:name="SO0815" />
      <fbc:geneProduct fbc:id="G_SO0818" fbc:label="SO0818" fbc:name="SO0818" />
      <fbc:geneProduct fbc:id="G_SO0827" fbc:label="SO0827" fbc:name="SO0827" />
      <fbc:geneProduct fbc:id="G_SO0831" fbc:label="SO0831" fbc:name="SO0831" />
      <fbc:geneProduct fbc:id="G_SO0840" fbc:label="SO0840" fbc:name="SO0840" />
      <fbc:geneProduct fbc:id="G_SO0845" fbc:label="SO0845" fbc:name="SO0845" />
      <fbc:geneProduct fbc:id="G_SO0846" fbc:label="SO0846" fbc:name="SO0846" />
      <fbc:geneProduct fbc:id="G_SO0847" fbc:label="SO0847" fbc:name="SO0847" />
      <fbc:geneProduct fbc:id="G_SO0848" fbc:label="SO0848" fbc:name="SO0848" />
      <fbc:geneProduct fbc:id="G_SO0858" fbc:label="SO0858" fbc:name="SO0858" />
      <fbc:geneProduct fbc:id="G_SO0862" fbc:label="SO0862" fbc:name="SO0862" />
      <fbc:geneProduct fbc:id="G_SO0869" fbc:label="SO0869" fbc:name="SO0869" />
      <fbc:geneProduct fbc:id="G_SO0870" fbc:label="SO0870" fbc:name="SO0870" />
      <fbc:geneProduct fbc:id="G_SO0871" fbc:label="SO0871" fbc:name="SO0871" />
      <fbc:geneProduct fbc:id="G_SO0878" fbc:label="SO0878" fbc:name="SO0878" />
      <fbc:geneProduct fbc:id="G_SO0902" fbc:label="SO0902" fbc:name="SO0902" />
      <fbc:geneProduct fbc:id="G_SO0903" fbc:label="SO0903" fbc:name="SO0903" />
      <fbc:geneProduct fbc:id="G_SO0904" fbc:label="SO0904" fbc:name="SO0904" />
      <fbc:geneProduct fbc:id="G_SO0905" fbc:label="SO0905" fbc:name="SO0905" />
      <fbc:geneProduct fbc:id="G_SO0906" fbc:label="SO0906" fbc:name="SO0906" />
      <fbc:geneProduct fbc:id="G_SO0907" fbc:label="SO0907" fbc:name="SO0907" />
      <fbc:geneProduct fbc:id="G_SO0919" fbc:label="SO0919" fbc:name="SO0919" />
      <fbc:geneProduct fbc:id="G_SO0922" fbc:label="SO0922" fbc:name="SO0922" />
      <fbc:geneProduct fbc:id="G_SO0929" fbc:label="SO0929" fbc:name="SO0929" />
      <fbc:geneProduct fbc:id="G_SO0930" fbc:label="SO0930" fbc:name="SO0930" />
      <fbc:geneProduct fbc:id="G_SO0931" fbc:label="SO0931" fbc:name="SO0931" />
      <fbc:geneProduct fbc:id="G_SO0932" fbc:label="SO0932" fbc:name="SO0932" />
      <fbc:geneProduct fbc:id="G_SO0933" fbc:label="SO0933" fbc:name="SO0933" />
      <fbc:geneProduct fbc:id="G_SO0935" fbc:label="SO0935" fbc:name="SO0935" />
      <fbc:geneProduct fbc:id="G_SO0949" fbc:label="SO0949" fbc:name="SO0949" />
      <fbc:geneProduct fbc:id="G_SO0968" fbc:label="SO0968" fbc:name="SO0968" />
      <fbc:geneProduct fbc:id="G_SO0970" fbc:label="SO0970" fbc:name="SO0970" />
      <fbc:geneProduct fbc:id="G_SO0978" fbc:label="SO0978" fbc:name="SO0978" />
      <fbc:geneProduct fbc:id="G_SO0986" fbc:label="SO0986" fbc:name="SO0986" />
      <fbc:geneProduct fbc:id="G_SO0992" fbc:label="SO0992" fbc:name="SO0992" />
      <fbc:geneProduct fbc:id="G_SO1001" fbc:label="SO1001" fbc:name="SO1001" />
      <fbc:geneProduct fbc:id="G_SO1009" fbc:label="SO1009" fbc:name="SO1009" />
      <fbc:geneProduct fbc:id="G_SO1010" fbc:label="SO1010" fbc:name="SO1010" />
      <fbc:geneProduct fbc:id="G_SO1011" fbc:label="SO1011" fbc:name="SO1011" />
      <fbc:geneProduct fbc:id="G_SO1012" fbc:label="SO1012" fbc:name="SO1012" />
      <fbc:geneProduct fbc:id="G_SO1013" fbc:label="SO1013" fbc:name="SO1013" />
      <fbc:geneProduct fbc:id="G_SO1014" fbc:label="SO1014" fbc:name="SO1014" />
      <fbc:geneProduct fbc:id="G_SO1015" fbc:label="SO1015" fbc:name="SO1015" />
      <fbc:geneProduct fbc:id="G_SO1016" fbc:label="SO1016" fbc:name="SO1016" />
      <fbc:geneProduct fbc:id="G_SO1017" fbc:label="SO1017" fbc:name="SO1017" />
      <fbc:geneProduct fbc:id="G_SO1018" fbc:label="SO1018" fbc:name="SO1018" />
      <fbc:geneProduct fbc:id="G_SO1019" fbc:label="SO1019" fbc:name="SO1019" />
      <fbc:geneProduct fbc:id="G_SO1020" fbc:label="SO1020" fbc:name="SO1020" />
      <fbc:geneProduct fbc:id="G_SO1021" fbc:label="SO1021" fbc:name="SO1021" />
      <fbc:geneProduct fbc:id="G_SO1030" fbc:label="SO1030" fbc:name="SO1030" />
      <fbc:geneProduct fbc:id="G_SO1031" fbc:label="SO1031" fbc:name="SO1031" />
      <fbc:geneProduct fbc:id="G_SO1033" fbc:label="SO1033" fbc:name="SO1033" />
      <fbc:geneProduct fbc:id="G_SO1034" fbc:label="SO1034" fbc:name="SO1034" />
      <fbc:geneProduct fbc:id="G_SO1035" fbc:label="SO1035" fbc:name="SO1035" />
      <fbc:geneProduct fbc:id="G_SO1036" fbc:label="SO1036" fbc:name="SO1036" />
      <fbc:geneProduct fbc:id="G_SO1037" fbc:label="SO1037" fbc:name="SO1037" />
      <fbc:geneProduct fbc:id="G_SO1038" fbc:label="SO1038" fbc:name="SO1038" />
      <fbc:geneProduct fbc:id="G_SO1039" fbc:label="SO1039" fbc:name="SO1039" />
      <fbc:geneProduct fbc:id="G_SO1042" fbc:label="SO1042" fbc:name="SO1042" />
      <fbc:geneProduct fbc:id="G_SO1043" fbc:label="SO1043" fbc:name="SO1043" />
      <fbc:geneProduct fbc:id="G_SO1044" fbc:label="SO1044" fbc:name="SO1044" />
      <fbc:geneProduct fbc:id="G_SO1052" fbc:label="SO1052" fbc:name="SO1052" />
      <fbc:geneProduct fbc:id="G_SO1070" fbc:label="SO1070" fbc:name="SO1070" />
      <fbc:geneProduct fbc:id="G_SO1074" fbc:label="SO1074" fbc:name="SO1074" />
      <fbc:geneProduct fbc:id="G_SO1095" fbc:label="SO1095" fbc:name="SO1095" />
      <fbc:geneProduct fbc:id="G_SO1101" fbc:label="SO1101" fbc:name="SO1101" />
      <fbc:geneProduct fbc:id="G_SO1103" fbc:label="SO1103" fbc:name="SO1103" />
      <fbc:geneProduct fbc:id="G_SO1104" fbc:label="SO1104" fbc:name="SO1104" />
      <fbc:geneProduct fbc:id="G_SO1105" fbc:label="SO1105" fbc:name="SO1105" />
      <fbc:geneProduct fbc:id="G_SO1106" fbc:label="SO1106" fbc:name="SO1106" />
      <fbc:geneProduct fbc:id="G_SO1107" fbc:label="SO1107" fbc:name="SO1107" />
      <fbc:geneProduct fbc:id="G_SO1108" fbc:label="SO1108" fbc:name="SO1108" />
      <fbc:geneProduct fbc:id="G_SO1121" fbc:label="SO1121" fbc:name="SO1121" />
      <fbc:geneProduct fbc:id="G_SO1122" fbc:label="SO1122" fbc:name="SO1122" />
      <fbc:geneProduct fbc:id="G_SO1140" fbc:label="SO1140" fbc:name="SO1140" />
      <fbc:geneProduct fbc:id="G_SO1141" fbc:label="SO1141" fbc:name="SO1141" />
      <fbc:geneProduct fbc:id="G_SO1142" fbc:label="SO1142" fbc:name="SO1142" />
      <fbc:geneProduct fbc:id="G_SO1145" fbc:label="SO1145" fbc:name="SO1145" />
      <fbc:geneProduct fbc:id="G_SO1150" fbc:label="SO1150" fbc:name="SO1150" />
      <fbc:geneProduct fbc:id="G_SO1171" fbc:label="SO1171" fbc:name="SO1171" />
      <fbc:geneProduct fbc:id="G_SO1174" fbc:label="SO1174" fbc:name="SO1174" />
      <fbc:geneProduct fbc:id="G_SO1178" fbc:label="SO1178" fbc:name="SO1178" />
      <fbc:geneProduct fbc:id="G_SO1183" fbc:label="SO1183" fbc:name="SO1183" />
      <fbc:geneProduct fbc:id="G_SO1198" fbc:label="SO1198" fbc:name="SO1198" />
      <fbc:geneProduct fbc:id="G_SO1199" fbc:label="SO1199" fbc:name="SO1199" />
      <fbc:geneProduct fbc:id="G_SO1200" fbc:label="SO1200" fbc:name="SO1200" />
      <fbc:geneProduct fbc:id="G_SO1214" fbc:label="SO1214" fbc:name="SO1214" />
      <fbc:geneProduct fbc:id="G_SO1217" fbc:label="SO1217" fbc:name="SO1217" />
      <fbc:geneProduct fbc:id="G_SO1218" fbc:label="SO1218" fbc:name="SO1218" />
      <fbc:geneProduct fbc:id="G_SO1219" fbc:label="SO1219" fbc:name="SO1219" />
      <fbc:geneProduct fbc:id="G_SO1221" fbc:label="SO1221" fbc:name="SO1221" />
      <fbc:geneProduct fbc:id="G_SO1223" fbc:label="SO1223" fbc:name="SO1223" />
      <fbc:geneProduct fbc:id="G_SO1232" fbc:label="SO1232" fbc:name="SO1232" />
      <fbc:geneProduct fbc:id="G_SO1233" fbc:label="SO1233" fbc:name="SO1233" />
      <fbc:geneProduct fbc:id="G_SO1256" fbc:label="SO1256" fbc:name="SO1256" />
      <fbc:geneProduct fbc:id="G_SO1258" fbc:label="SO1258" fbc:name="SO1258" />
      <fbc:geneProduct fbc:id="G_SO1261" fbc:label="SO1261" fbc:name="SO1261" />
      <fbc:geneProduct fbc:id="G_SO1267" fbc:label="SO1267" fbc:name="SO1267" />
      <fbc:geneProduct fbc:id="G_SO1268" fbc:label="SO1268" fbc:name="SO1268" />
      <fbc:geneProduct fbc:id="G_SO1270" fbc:label="SO1270" fbc:name="SO1270" />
      <fbc:geneProduct fbc:id="G_SO1271" fbc:label="SO1271" fbc:name="SO1271" />
      <fbc:geneProduct fbc:id="G_SO1272" fbc:label="SO1272" fbc:name="SO1272" />
      <fbc:geneProduct fbc:id="G_SO1273" fbc:label="SO1273" fbc:name="SO1273" />
      <fbc:geneProduct fbc:id="G_SO1274" fbc:label="SO1274" fbc:name="SO1274" />
      <fbc:geneProduct fbc:id="G_SO1275" fbc:label="SO1275" fbc:name="SO1275" />
      <fbc:geneProduct fbc:id="G_SO1276" fbc:label="SO1276" fbc:name="SO1276" />
      <fbc:geneProduct fbc:id="G_SO1291" fbc:label="SO1291" fbc:name="SO1291" />
      <fbc:geneProduct fbc:id="G_SO1292" fbc:label="SO1292" fbc:name="SO1292" />
      <fbc:geneProduct fbc:id="G_SO1293" fbc:label="SO1293" fbc:name="SO1293" />
      <fbc:geneProduct fbc:id="G_SO1300" fbc:label="SO1300" fbc:name="SO1300" />
      <fbc:geneProduct fbc:id="G_SO1301" fbc:label="SO1301" fbc:name="SO1301" />
      <fbc:geneProduct fbc:id="G_SO1302" fbc:label="SO1302" fbc:name="SO1302" />
      <fbc:geneProduct fbc:id="G_SO1307" fbc:label="SO1307" fbc:name="SO1307" />
      <fbc:geneProduct fbc:id="G_SO1315" fbc:label="SO1315" fbc:name="SO1315" />
      <fbc:geneProduct fbc:id="G_SO1321" fbc:label="SO1321" fbc:name="SO1321" />
      <fbc:geneProduct fbc:id="G_SO1322" fbc:label="SO1322" fbc:name="SO1322" />
      <fbc:geneProduct fbc:id="G_SO1324" fbc:label="SO1324" fbc:name="SO1324" />
      <fbc:geneProduct fbc:id="G_SO1325" fbc:label="SO1325" fbc:name="SO1325" />
      <fbc:geneProduct fbc:id="G_SO1329" fbc:label="SO1329" fbc:name="SO1329" />
      <fbc:geneProduct fbc:id="G_SO1335" fbc:label="SO1335" fbc:name="SO1335" />
      <fbc:geneProduct fbc:id="G_SO1336" fbc:label="SO1336" fbc:name="SO1336" />
      <fbc:geneProduct fbc:id="G_SO1341" fbc:label="SO1341" fbc:name="SO1341" />
      <fbc:geneProduct fbc:id="G_SO1351" fbc:label="SO1351" fbc:name="SO1351" />
      <fbc:geneProduct fbc:id="G_SO1352" fbc:label="SO1352" fbc:name="SO1352" />
      <fbc:geneProduct fbc:id="G_SO1357" fbc:label="SO1357" fbc:name="SO1357" />
      <fbc:geneProduct fbc:id="G_SO1361" fbc:label="SO1361" fbc:name="SO1361" />
      <fbc:geneProduct fbc:id="G_SO1362" fbc:label="SO1362" fbc:name="SO1362" />
      <fbc:geneProduct fbc:id="G_SO1366" fbc:label="SO1366" fbc:name="SO1366" />
      <fbc:geneProduct fbc:id="G_SO1367" fbc:label="SO1367" fbc:name="SO1367" />
      <fbc:geneProduct fbc:id="G_SO1397" fbc:label="SO1397" fbc:name="SO1397" />
      <fbc:geneProduct fbc:id="G_SO1406" fbc:label="SO1406" fbc:name="SO1406" />
      <fbc:geneProduct fbc:id="G_SO1407" fbc:label="SO1407" fbc:name="SO1407" />
      <fbc:geneProduct fbc:id="G_SO1427" fbc:label="SO1427" fbc:name="SO1427" />
      <fbc:geneProduct fbc:id="G_SO1428" fbc:label="SO1428" fbc:name="SO1428" />
      <fbc:geneProduct fbc:id="G_SO1429" fbc:label="SO1429" fbc:name="SO1429" />
      <fbc:geneProduct fbc:id="G_SO1430" fbc:label="SO1430" fbc:name="SO1430" />
      <fbc:geneProduct fbc:id="G_SO1481" fbc:label="SO1481" fbc:name="SO1481" />
      <fbc:geneProduct fbc:id="G_SO1483" fbc:label="SO1483" fbc:name="SO1483" />
      <fbc:geneProduct fbc:id="G_SO1484" fbc:label="SO1484" fbc:name="SO1484" />
      <fbc:geneProduct fbc:id="G_SO1493" fbc:label="SO1493" fbc:name="SO1493" />
      <fbc:geneProduct fbc:id="G_SO1494" fbc:label="SO1494" fbc:name="SO1494" />
      <fbc:geneProduct fbc:id="G_SO1495" fbc:label="SO1495" fbc:name="SO1495" />
      <fbc:geneProduct fbc:id="G_SO1496" fbc:label="SO1496" fbc:name="SO1496" />
      <fbc:geneProduct fbc:id="G_SO1498" fbc:label="SO1498" fbc:name="SO1498" />
      <fbc:geneProduct fbc:id="G_SO1499" fbc:label="SO1499" fbc:name="SO1499" />
      <fbc:geneProduct fbc:id="G_SO1518" fbc:label="SO1518" fbc:name="SO1518" />
      <fbc:geneProduct fbc:id="G_SO1519" fbc:label="SO1519" fbc:name="SO1519" />
      <fbc:geneProduct fbc:id="G_SO1520" fbc:label="SO1520" fbc:name="SO1520" />
      <fbc:geneProduct fbc:id="G_SO1521" fbc:label="SO1521" fbc:name="SO1521" />
      <fbc:geneProduct fbc:id="G_SO1522" fbc:label="SO1522" fbc:name="SO1522" />
      <fbc:geneProduct fbc:id="G_SO1523" fbc:label="SO1523" fbc:name="SO1523" />
      <fbc:geneProduct fbc:id="G_SO1525" fbc:label="SO1525" fbc:name="SO1525" />
      <fbc:geneProduct fbc:id="G_SO1526" fbc:label="SO1526" fbc:name="SO1526" />
      <fbc:geneProduct fbc:id="G_SO1531" fbc:label="SO1531" fbc:name="SO1531" />
      <fbc:geneProduct fbc:id="G_SO1538" fbc:label="SO1538" fbc:name="SO1538" />
      <fbc:geneProduct fbc:id="G_SO1560" fbc:label="SO1560" fbc:name="SO1560" />
      <fbc:geneProduct fbc:id="G_SO1563" fbc:label="SO1563" fbc:name="SO1563" />
      <fbc:geneProduct fbc:id="G_SO1565" fbc:label="SO1565" fbc:name="SO1565" />
      <fbc:geneProduct fbc:id="G_SO1624" fbc:label="SO1624" fbc:name="SO1624" />
      <fbc:geneProduct fbc:id="G_SO1625" fbc:label="SO1625" fbc:name="SO1625" />
      <fbc:geneProduct fbc:id="G_SO1630" fbc:label="SO1630" fbc:name="SO1630" />
      <fbc:geneProduct fbc:id="G_SO1631" fbc:label="SO1631" fbc:name="SO1631" />
      <fbc:geneProduct fbc:id="G_SO1632" fbc:label="SO1632" fbc:name="SO1632" />
      <fbc:geneProduct fbc:id="G_SO1633" fbc:label="SO1633" fbc:name="SO1633" />
      <fbc:geneProduct fbc:id="G_SO1634" fbc:label="SO1634" fbc:name="SO1634" />
      <fbc:geneProduct fbc:id="G_SO1635" fbc:label="SO1635" fbc:name="SO1635" />
      <fbc:geneProduct fbc:id="G_SO1639" fbc:label="SO1639" fbc:name="SO1639" />
      <fbc:geneProduct fbc:id="G_SO1640" fbc:label="SO1640" fbc:name="SO1640" />
      <fbc:geneProduct fbc:id="G_SO1641" fbc:label="SO1641" fbc:name="SO1641" />
      <fbc:geneProduct fbc:id="G_SO1642" fbc:label="SO1642" fbc:name="SO1642" />
      <fbc:geneProduct fbc:id="G_SO1647" fbc:label="SO1647" fbc:name="SO1647" />
      <fbc:geneProduct fbc:id="G_SO1653" fbc:label="SO1653" fbc:name="SO1653" />
      <fbc:geneProduct fbc:id="G_SO1655" fbc:label="SO1655" fbc:name="SO1655" />
      <fbc:geneProduct fbc:id="G_SO1664" fbc:label="SO1664" fbc:name="SO1664" />
      <fbc:geneProduct fbc:id="G_SO1665" fbc:label="SO1665" fbc:name="SO1665" />
      <fbc:geneProduct fbc:id="G_SO1666" fbc:label="SO1666" fbc:name="SO1666" />
      <fbc:geneProduct fbc:id="G_SO1667" fbc:label="SO1667" fbc:name="SO1667" />
      <fbc:geneProduct fbc:id="G_SO1670" fbc:label="SO1670" fbc:name="SO1670" />
      <fbc:geneProduct fbc:id="G_SO1671" fbc:label="SO1671" fbc:name="SO1671" />
      <fbc:geneProduct fbc:id="G_SO1676" fbc:label="SO1676" fbc:name="SO1676" />
      <fbc:geneProduct fbc:id="G_SO1678" fbc:label="SO1678" fbc:name="SO1678" />
      <fbc:geneProduct fbc:id="G_SO1682" fbc:label="SO1682" fbc:name="SO1682" />
      <fbc:geneProduct fbc:id="G_SO1689" fbc:label="SO1689" fbc:name="SO1689" />
      <fbc:geneProduct fbc:id="G_SO1708" fbc:label="SO1708" fbc:name="SO1708" />
      <fbc:geneProduct fbc:id="G_SO1723" fbc:label="SO1723" fbc:name="SO1723" />
      <fbc:geneProduct fbc:id="G_SO1724" fbc:label="SO1724" fbc:name="SO1724" />
      <fbc:geneProduct fbc:id="G_SO1725" fbc:label="SO1725" fbc:name="SO1725" />
      <fbc:geneProduct fbc:id="G_SO1742" fbc:label="SO1742" fbc:name="SO1742" />
      <fbc:geneProduct fbc:id="G_SO1755" fbc:label="SO1755" fbc:name="SO1755" />
      <fbc:geneProduct fbc:id="G_SO1770" fbc:label="SO1770" fbc:name="SO1770" />
      <fbc:geneProduct fbc:id="G_SO1771" fbc:label="SO1771" fbc:name="SO1771" />
      <fbc:geneProduct fbc:id="G_SO1777" fbc:label="SO1777" fbc:name="SO1777" />
      <fbc:geneProduct fbc:id="G_SO1778" fbc:label="SO1778" fbc:name="SO1778" />
      <fbc:geneProduct fbc:id="G_SO1779" fbc:label="SO1779" fbc:name="SO1779" />
      <fbc:geneProduct fbc:id="G_SO1784" fbc:label="SO1784" fbc:name="SO1784" />
      <fbc:geneProduct fbc:id="G_SO1786" fbc:label="SO1786" fbc:name="SO1786" />
      <fbc:geneProduct fbc:id="G_SO1789" fbc:label="SO1789" fbc:name="SO1789" />
      <fbc:geneProduct fbc:id="G_SO1791" fbc:label="SO1791" fbc:name="SO1791" />
      <fbc:geneProduct fbc:id="G_SO1792" fbc:label="SO1792" fbc:name="SO1792" />
      <fbc:geneProduct fbc:id="G_SO1800" fbc:label="SO1800" fbc:name="SO1800" />
      <fbc:geneProduct fbc:id="G_SO1801" fbc:label="SO1801" fbc:name="SO1801" />
      <fbc:geneProduct fbc:id="G_SO1802" fbc:label="SO1802" fbc:name="SO1802" />
      <fbc:geneProduct fbc:id="G_SO1803" fbc:label="SO1803" fbc:name="SO1803" />
      <fbc:geneProduct fbc:id="G_SO1804" fbc:label="SO1804" fbc:name="SO1804" />
      <fbc:geneProduct fbc:id="G_SO1805" fbc:label="SO1805" fbc:name="SO1805" />
      <fbc:geneProduct fbc:id="G_SO1812" fbc:label="SO1812" fbc:name="SO1812" />
      <fbc:geneProduct fbc:id="G_SO1856" fbc:label="SO1856" fbc:name="SO1856" />
      <fbc:geneProduct fbc:id="G_SO1862" fbc:label="SO1862" fbc:name="SO1862" />
      <fbc:geneProduct fbc:id="G_SO1870" fbc:label="SO1870" fbc:name="SO1870" />
      <fbc:geneProduct fbc:id="G_SO1871" fbc:label="SO1871" fbc:name="SO1871" />
      <fbc:geneProduct fbc:id="G_SO1879" fbc:label="SO1879" fbc:name="SO1879" />
      <fbc:geneProduct fbc:id="G_SO1891" fbc:label="SO1891" fbc:name="SO1891" />
      <fbc:geneProduct fbc:id="G_SO1892" fbc:label="SO1892" fbc:name="SO1892" />
      <fbc:geneProduct fbc:id="G_SO1893" fbc:label="SO1893" fbc:name="SO1893" />
      <fbc:geneProduct fbc:id="G_SO1894" fbc:label="SO1894" fbc:name="SO1894" />
      <fbc:geneProduct fbc:id="G_SO1895" fbc:label="SO1895" fbc:name="SO1895" />
      <fbc:geneProduct fbc:id="G_SO1896" fbc:label="SO1896" fbc:name="SO1896" />
      <fbc:geneProduct fbc:id="G_SO1897" fbc:label="SO1897" fbc:name="SO1897" />
      <fbc:geneProduct fbc:id="G_SO1900" fbc:label="SO1900" fbc:name="SO1900" />
      <fbc:geneProduct fbc:id="G_SO1902" fbc:label="SO1902" fbc:name="SO1902" />
      <fbc:geneProduct fbc:id="G_SO1910" fbc:label="SO1910" fbc:name="SO1910" />
      <fbc:geneProduct fbc:id="G_SO1926" fbc:label="SO1926" fbc:name="SO1926" />
      <fbc:geneProduct fbc:id="G_SO1927" fbc:label="SO1927" fbc:name="SO1927" />
      <fbc:geneProduct fbc:id="G_SO1928" fbc:label="SO1928" fbc:name="SO1928" />
      <fbc:geneProduct fbc:id="G_SO1929" fbc:label="SO1929" fbc:name="SO1929" />
      <fbc:geneProduct fbc:id="G_SO1930" fbc:label="SO1930" fbc:name="SO1930" />
      <fbc:geneProduct fbc:id="G_SO1931" fbc:label="SO1931" fbc:name="SO1931" />
      <fbc:geneProduct fbc:id="G_SO1932" fbc:label="SO1932" fbc:name="SO1932" />
      <fbc:geneProduct fbc:id="G_SO1933" fbc:label="SO1933" fbc:name="SO1933" />
      <fbc:geneProduct fbc:id="G_SO1941" fbc:label="SO1941" fbc:name="SO1941" />
      <fbc:geneProduct fbc:id="G_SO1948" fbc:label="SO1948" fbc:name="SO1948" />
      <fbc:geneProduct fbc:id="G_SO1961" fbc:label="SO1961" fbc:name="SO1961" />
      <fbc:geneProduct fbc:id="G_SO1962" fbc:label="SO1962" fbc:name="SO1962" />
      <fbc:geneProduct fbc:id="G_SO1963" fbc:label="SO1963" fbc:name="SO1963" />
      <fbc:geneProduct fbc:id="G_SO1981" fbc:label="SO1981" fbc:name="SO1981" />
      <fbc:geneProduct fbc:id="G_SO2001" fbc:label="SO2001" fbc:name="SO2001" />
      <fbc:geneProduct fbc:id="G_SO2012" fbc:label="SO2012" fbc:name="SO2012" />
      <fbc:geneProduct fbc:id="G_SO2018" fbc:label="SO2018" fbc:name="SO2018" />
      <fbc:geneProduct fbc:id="G_SO2019" fbc:label="SO2019" fbc:name="SO2019" />
      <fbc:geneProduct fbc:id="G_SO2020" fbc:label="SO2020" fbc:name="SO2020" />
      <fbc:geneProduct fbc:id="G_SO2021" fbc:label="SO2021" fbc:name="SO2021" />
      <fbc:geneProduct fbc:id="G_SO2044" fbc:label="SO2044" fbc:name="SO2044" />
      <fbc:geneProduct fbc:id="G_SO2054" fbc:label="SO2054" fbc:name="SO2054" />
      <fbc:geneProduct fbc:id="G_SO2055" fbc:label="SO2055" fbc:name="SO2055" />
      <fbc:geneProduct fbc:id="G_SO2065" fbc:label="SO2065" fbc:name="SO2065" />
      <fbc:geneProduct fbc:id="G_SO2067" fbc:label="SO2067" fbc:name="SO2067" />
      <fbc:geneProduct fbc:id="G_SO2068" fbc:label="SO2068" fbc:name="SO2068" />
      <fbc:geneProduct fbc:id="G_SO2069" fbc:label="SO2069" fbc:name="SO2069" />
      <fbc:geneProduct fbc:id="G_SO2070" fbc:label="SO2070" fbc:name="SO2070" />
      <fbc:geneProduct fbc:id="G_SO2071" fbc:label="SO2071" fbc:name="SO2071" />
      <fbc:geneProduct fbc:id="G_SO2072" fbc:label="SO2072" fbc:name="SO2072" />
      <fbc:geneProduct fbc:id="G_SO2073" fbc:label="SO2073" fbc:name="SO2073" />
      <fbc:geneProduct fbc:id="G_SO2074" fbc:label="SO2074" fbc:name="SO2074" />
      <fbc:geneProduct fbc:id="G_SO2085" fbc:label="SO2085" fbc:name="SO2085" />
      <fbc:geneProduct fbc:id="G_SO2086" fbc:label="SO2086" fbc:name="SO2086" />
      <fbc:geneProduct fbc:id="G_SO2088" fbc:label="SO2088" fbc:name="SO2088" />
      <fbc:geneProduct fbc:id="G_SO2097" fbc:label="SO2097" fbc:name="SO2097" />
      <fbc:geneProduct fbc:id="G_SO2098" fbc:label="SO2098" fbc:name="SO2098" />
      <fbc:geneProduct fbc:id="G_SO2099" fbc:label="SO2099" fbc:name="SO2099" />
      <fbc:geneProduct fbc:id="G_SO2112" fbc:label="SO2112" fbc:name="SO2112" />
      <fbc:geneProduct fbc:id="G_SO2115" fbc:label="SO2115" fbc:name="SO2115" />
      <fbc:geneProduct fbc:id="G_SO2136" fbc:label="SO2136" fbc:name="SO2136" />
      <fbc:geneProduct fbc:id="G_SO2178" fbc:label="SO2178" fbc:name="SO2178" />
      <fbc:geneProduct fbc:id="G_SO2191" fbc:label="SO2191" fbc:name="SO2191" />
      <fbc:geneProduct fbc:id="G_SO2203" fbc:label="SO2203" fbc:name="SO2203" />
      <fbc:geneProduct fbc:id="G_SO2213" fbc:label="SO2213" fbc:name="SO2213" />
      <fbc:geneProduct fbc:id="G_SO2217" fbc:label="SO2217" fbc:name="SO2217" />
      <fbc:geneProduct fbc:id="G_SO2218" fbc:label="SO2218" fbc:name="SO2218" />
      <fbc:geneProduct fbc:id="G_SO2221" fbc:label="SO2221" fbc:name="SO2221" />
      <fbc:geneProduct fbc:id="G_SO2222" fbc:label="SO2222" fbc:name="SO2222" />
      <fbc:geneProduct fbc:id="G_SO2248" fbc:label="SO2248" fbc:name="SO2248" />
      <fbc:geneProduct fbc:id="G_SO2250" fbc:label="SO2250" fbc:name="SO2250" />
      <fbc:geneProduct fbc:id="G_SO2260" fbc:label="SO2260" fbc:name="SO2260" />
      <fbc:geneProduct fbc:id="G_SO2262" fbc:label="SO2262" fbc:name="SO2262" />
      <fbc:geneProduct fbc:id="G_SO2264" fbc:label="SO2264" fbc:name="SO2264" />
      <fbc:geneProduct fbc:id="G_SO2274" fbc:label="SO2274" fbc:name="SO2274" />
      <fbc:geneProduct fbc:id="G_SO2278" fbc:label="SO2278" fbc:name="SO2278" />
      <fbc:geneProduct fbc:id="G_SO2279" fbc:label="SO2279" fbc:name="SO2279" />
      <fbc:geneProduct fbc:id="G_SO2286" fbc:label="SO2286" fbc:name="SO2286" />
      <fbc:geneProduct fbc:id="G_SO2296" fbc:label="SO2296" fbc:name="SO2296" />
      <fbc:geneProduct fbc:id="G_SO2299" fbc:label="SO2299" fbc:name="SO2299" />
      <fbc:geneProduct fbc:id="G_SO2302" fbc:label="SO2302" fbc:name="SO2302" />
      <fbc:geneProduct fbc:id="G_SO2303" fbc:label="SO2303" fbc:name="SO2303" />
      <fbc:geneProduct fbc:id="G_SO2304" fbc:label="SO2304" fbc:name="SO2304" />
      <fbc:geneProduct fbc:id="G_SO2310" fbc:label="SO2310" fbc:name="SO2310" />
      <fbc:geneProduct fbc:id="G_SO2328" fbc:label="SO2328" fbc:name="SO2328" />
      <fbc:geneProduct fbc:id="G_SO2336" fbc:label="SO2336" fbc:name="SO2336" />
      <fbc:geneProduct fbc:id="G_SO2338" fbc:label="SO2338" fbc:name="SO2338" />
      <fbc:geneProduct fbc:id="G_SO2339" fbc:label="SO2339" fbc:name="SO2339" />
      <fbc:geneProduct fbc:id="G_SO2340" fbc:label="SO2340" fbc:name="SO2340" />
      <fbc:geneProduct fbc:id="G_SO2341" fbc:label="SO2341" fbc:name="SO2341" />
      <fbc:geneProduct fbc:id="G_SO2342" fbc:label="SO2342" fbc:name="SO2342" />
      <fbc:geneProduct fbc:id="G_SO2345" fbc:label="SO2345" fbc:name="SO2345" />
      <fbc:geneProduct fbc:id="G_SO2347" fbc:label="SO2347" fbc:name="SO2347" />
      <fbc:geneProduct fbc:id="G_SO2350" fbc:label="SO2350" fbc:name="SO2350" />
      <fbc:geneProduct fbc:id="G_SO2361" fbc:label="SO2361" fbc:name="SO2361" />
      <fbc:geneProduct fbc:id="G_SO2362" fbc:label="SO2362" fbc:name="SO2362" />
      <fbc:geneProduct fbc:id="G_SO2363" fbc:label="SO2363" fbc:name="SO2363" />
      <fbc:geneProduct fbc:id="G_SO2364" fbc:label="SO2364" fbc:name="SO2364" />
      <fbc:geneProduct fbc:id="G_SO2390" fbc:label="SO2390" fbc:name="SO2390" />
      <fbc:geneProduct fbc:id="G_SO2398" fbc:label="SO2398" fbc:name="SO2398" />
      <fbc:geneProduct fbc:id="G_SO2403" fbc:label="SO2403" fbc:name="SO2403" />
      <fbc:geneProduct fbc:id="G_SO2404" fbc:label="SO2404" fbc:name="SO2404" />
      <fbc:geneProduct fbc:id="G_SO2406" fbc:label="SO2406" fbc:name="SO2406" />
      <fbc:geneProduct fbc:id="G_SO2410" fbc:label="SO2410" fbc:name="SO2410" />
      <fbc:geneProduct fbc:id="G_SO2413" fbc:label="SO2413" fbc:name="SO2413" />
      <fbc:geneProduct fbc:id="G_SO2415" fbc:label="SO2415" fbc:name="SO2415" />
      <fbc:geneProduct fbc:id="G_SO2416" fbc:label="SO2416" fbc:name="SO2416" />
      <fbc:geneProduct fbc:id="G_SO2421" fbc:label="SO2421" fbc:name="SO2421" />
      <fbc:geneProduct fbc:id="G_SO2433" fbc:label="SO2433" fbc:name="SO2433" />
      <fbc:geneProduct fbc:id="G_SO2440" fbc:label="SO2440" fbc:name="SO2440" />
      <fbc:geneProduct fbc:id="G_SO2441" fbc:label="SO2441" fbc:name="SO2441" />
      <fbc:geneProduct fbc:id="G_SO2442" fbc:label="SO2442" fbc:name="SO2442" />
      <fbc:geneProduct fbc:id="G_SO2443" fbc:label="SO2443" fbc:name="SO2443" />
      <fbc:geneProduct fbc:id="G_SO2444" fbc:label="SO2444" fbc:name="SO2444" />
      <fbc:geneProduct fbc:id="G_SO2445" fbc:label="SO2445" fbc:name="SO2445" />
      <fbc:geneProduct fbc:id="G_SO2459" fbc:label="SO2459" fbc:name="SO2459" />
      <fbc:geneProduct fbc:id="G_SO2471" fbc:label="SO2471" fbc:name="SO2471" />
      <fbc:geneProduct fbc:id="G_SO2474" fbc:label="SO2474" fbc:name="SO2474" />
      <fbc:geneProduct fbc:id="G_SO2478" fbc:label="SO2478" fbc:name="SO2478" />
      <fbc:geneProduct fbc:id="G_SO2485" fbc:label="SO2485" fbc:name="SO2485" />
      <fbc:geneProduct fbc:id="G_SO2486" fbc:label="SO2486" fbc:name="SO2486" />
      <fbc:geneProduct fbc:id="G_SO2487" fbc:label="SO2487" fbc:name="SO2487" />
      <fbc:geneProduct fbc:id="G_SO2488" fbc:label="SO2488" fbc:name="SO2488" />
      <fbc:geneProduct fbc:id="G_SO2489" fbc:label="SO2489" fbc:name="SO2489" />
      <fbc:geneProduct fbc:id="G_SO2491" fbc:label="SO2491" fbc:name="SO2491" />
      <fbc:geneProduct fbc:id="G_SO2508" fbc:label="SO2508" fbc:name="SO2508" />
      <fbc:geneProduct fbc:id="G_SO2509" fbc:label="SO2509" fbc:name="SO2509" />
      <fbc:geneProduct fbc:id="G_SO2510" fbc:label="SO2510" fbc:name="SO2510" />
      <fbc:geneProduct fbc:id="G_SO2511" fbc:label="SO2511" fbc:name="SO2511" />
      <fbc:geneProduct fbc:id="G_SO2512" fbc:label="SO2512" fbc:name="SO2512" />
      <fbc:geneProduct fbc:id="G_SO2513" fbc:label="SO2513" fbc:name="SO2513" />
      <fbc:geneProduct fbc:id="G_SO2524" fbc:label="SO2524" fbc:name="SO2524" />
      <fbc:geneProduct fbc:id="G_SO2536" fbc:label="SO2536" fbc:name="SO2536" />
      <fbc:geneProduct fbc:id="G_SO2537" fbc:label="SO2537" fbc:name="SO2537" />
      <fbc:geneProduct fbc:id="G_SO2563" fbc:label="SO2563" fbc:name="SO2563" />
      <fbc:geneProduct fbc:id="G_SO2581" fbc:label="SO2581" fbc:name="SO2581" />
      <fbc:geneProduct fbc:id="G_SO2587" fbc:label="SO2587" fbc:name="SO2587" />
      <fbc:geneProduct fbc:id="G_SO2592" fbc:label="SO2592" fbc:name="SO2592" />
      <fbc:geneProduct fbc:id="G_SO2593" fbc:label="SO2593" fbc:name="SO2593" />
      <fbc:geneProduct fbc:id="G_SO2613" fbc:label="SO2613" fbc:name="SO2613" />
      <fbc:geneProduct fbc:id="G_SO2614" fbc:label="SO2614" fbc:name="SO2614" />
      <fbc:geneProduct fbc:id="G_SO2615" fbc:label="SO2615" fbc:name="SO2615" />
      <fbc:geneProduct fbc:id="G_SO2616" fbc:label="SO2616" fbc:name="SO2616" />
      <fbc:geneProduct fbc:id="G_SO2617" fbc:label="SO2617" fbc:name="SO2617" />
      <fbc:geneProduct fbc:id="G_SO2619" fbc:label="SO2619" fbc:name="SO2619" />
      <fbc:geneProduct fbc:id="G_SO2629" fbc:label="SO2629" fbc:name="SO2629" />
      <fbc:geneProduct fbc:id="G_SO2635" fbc:label="SO2635" fbc:name="SO2635" />
      <fbc:geneProduct fbc:id="G_SO2638" fbc:label="SO2638" fbc:name="SO2638" />
      <fbc:geneProduct fbc:id="G_SO2644" fbc:label="SO2644" fbc:name="SO2644" />
      <fbc:geneProduct fbc:id="G_SO2646" fbc:label="SO2646" fbc:name="SO2646" />
      <fbc:geneProduct fbc:id="G_SO2706" fbc:label="SO2706" fbc:name="SO2706" />
      <fbc:geneProduct fbc:id="G_SO2713" fbc:label="SO2713" fbc:name="SO2713" />
      <fbc:geneProduct fbc:id="G_SO2719" fbc:label="SO2719" fbc:name="SO2719" />
      <fbc:geneProduct fbc:id="G_SO2727" fbc:label="SO2727" fbc:name="SO2727" />
      <fbc:geneProduct fbc:id="G_SO2737" fbc:label="SO2737" fbc:name="SO2737" />
      <fbc:geneProduct fbc:id="G_SO2739" fbc:label="SO2739" fbc:name="SO2739" />
      <fbc:geneProduct fbc:id="G_SO2740" fbc:label="SO2740" fbc:name="SO2740" />
      <fbc:geneProduct fbc:id="G_SO2741" fbc:label="SO2741" fbc:name="SO2741" />
      <fbc:geneProduct fbc:id="G_SO2743" fbc:label="SO2743" fbc:name="SO2743" />
      <fbc:geneProduct fbc:id="G_SO2745" fbc:label="SO2745" fbc:name="SO2745" />
      <fbc:geneProduct fbc:id="G_SO2759" fbc:label="SO2759" fbc:name="SO2759" />
      <fbc:geneProduct fbc:id="G_SO2760" fbc:label="SO2760" fbc:name="SO2760" />
      <fbc:geneProduct fbc:id="G_SO2761" fbc:label="SO2761" fbc:name="SO2761" />
      <fbc:geneProduct fbc:id="G_SO2767" fbc:label="SO2767" fbc:name="SO2767" />
      <fbc:geneProduct fbc:id="G_SO2771" fbc:label="SO2771" fbc:name="SO2771" />
      <fbc:geneProduct fbc:id="G_SO2774" fbc:label="SO2774" fbc:name="SO2774" />
      <fbc:geneProduct fbc:id="G_SO2776" fbc:label="SO2776" fbc:name="SO2776" />
      <fbc:geneProduct fbc:id="G_SO2777" fbc:label="SO2777" fbc:name="SO2777" />
      <fbc:geneProduct fbc:id="G_SO2778" fbc:label="SO2778" fbc:name="SO2778" />
      <fbc:geneProduct fbc:id="G_SO2780" fbc:label="SO2780" fbc:name="SO2780" />
      <fbc:geneProduct fbc:id="G_SO2784" fbc:label="SO2784" fbc:name="SO2784" />
      <fbc:geneProduct fbc:id="G_SO2791" fbc:label="SO2791" fbc:name="SO2791" />
      <fbc:geneProduct fbc:id="G_SO2801" fbc:label="SO2801" fbc:name="SO2801" />
      <fbc:geneProduct fbc:id="G_SO2831" fbc:label="SO2831" fbc:name="SO2831" />
      <fbc:geneProduct fbc:id="G_SO2834" fbc:label="SO2834" fbc:name="SO2834" />
      <fbc:geneProduct fbc:id="G_SO2836" fbc:label="SO2836" fbc:name="SO2836" />
      <fbc:geneProduct fbc:id="G_SO2851" fbc:label="SO2851" fbc:name="SO2851" />
      <fbc:geneProduct fbc:id="G_SO2853" fbc:label="SO2853" fbc:name="SO2853" />
      <fbc:geneProduct fbc:id="G_SO2865" fbc:label="SO2865" fbc:name="SO2865" />
      <fbc:geneProduct fbc:id="G_SO2871" fbc:label="SO2871" fbc:name="SO2871" />
      <fbc:geneProduct fbc:id="G_SO2879" fbc:label="SO2879" fbc:name="SO2879" />
      <fbc:geneProduct fbc:id="G_SO2881" fbc:label="SO2881" fbc:name="SO2881" />
      <fbc:geneProduct fbc:id="G_SO2886" fbc:label="SO2886" fbc:name="SO2886" />
      <fbc:geneProduct fbc:id="G_SO2895" fbc:label="SO2895" fbc:name="SO2895" />
      <fbc:geneProduct fbc:id="G_SO2899" fbc:label="SO2899" fbc:name="SO2899" />
      <fbc:geneProduct fbc:id="G_SO2901" fbc:label="SO2901" fbc:name="SO2901" />
      <fbc:geneProduct fbc:id="G_SO2903" fbc:label="SO2903" fbc:name="SO2903" />
      <fbc:geneProduct fbc:id="G_SO2911" fbc:label="SO2911" fbc:name="SO2911" />
      <fbc:geneProduct fbc:id="G_SO2912" fbc:label="SO2912" fbc:name="SO2912" />
      <fbc:geneProduct fbc:id="G_SO2913" fbc:label="SO2913" fbc:name="SO2913" />
      <fbc:geneProduct fbc:id="G_SO2915" fbc:label="SO2915" fbc:name="SO2915" />
      <fbc:geneProduct fbc:id="G_SO2916" fbc:label="SO2916" fbc:name="SO2916" />
      <fbc:geneProduct fbc:id="G_SO2923" fbc:label="SO2923" fbc:name="SO2923" />
      <fbc:geneProduct fbc:id="G_SO2937" fbc:label="SO2937" fbc:name="SO2937" />
      <fbc:geneProduct fbc:id="G_SO3019" fbc:label="SO3019" fbc:name="SO3019" />
      <fbc:geneProduct fbc:id="G_SO3020" fbc:label="SO3020" fbc:name="SO3020" />
      <fbc:geneProduct fbc:id="G_SO3021" fbc:label="SO3021" fbc:name="SO3021" />
      <fbc:geneProduct fbc:id="G_SO3022" fbc:label="SO3022" fbc:name="SO3022" />
      <fbc:geneProduct fbc:id="G_SO3023" fbc:label="SO3023" fbc:name="SO3023" />
      <fbc:geneProduct fbc:id="G_SO3024" fbc:label="SO3024" fbc:name="SO3024" />
      <fbc:geneProduct fbc:id="G_SO3057" fbc:label="SO3057" fbc:name="SO3057" />
      <fbc:geneProduct fbc:id="G_SO3063" fbc:label="SO3063" fbc:name="SO3063" />
      <fbc:geneProduct fbc:id="G_SO3064" fbc:label="SO3064" fbc:name="SO3064" />
      <fbc:geneProduct fbc:id="G_SO3067" fbc:label="SO3067" fbc:name="SO3067" />
      <fbc:geneProduct fbc:id="G_SO3068" fbc:label="SO3068" fbc:name="SO3068" />
      <fbc:geneProduct fbc:id="G_SO3070" fbc:label="SO3070" fbc:name="SO3070" />
      <fbc:geneProduct fbc:id="G_SO3071" fbc:label="SO3071" fbc:name="SO3071" />
      <fbc:geneProduct fbc:id="G_SO3072" fbc:label="SO3072" fbc:name="SO3072" />
      <fbc:geneProduct fbc:id="G_SO3077" fbc:label="SO3077" fbc:name="SO3077" />
      <fbc:geneProduct fbc:id="G_SO3079" fbc:label="SO3079" fbc:name="SO3079" />
      <fbc:geneProduct fbc:id="G_SO3099" fbc:label="SO3099" fbc:name="SO3099" />
      <fbc:geneProduct fbc:id="G_SO3108" fbc:label="SO3108" fbc:name="SO3108" />
      <fbc:geneProduct fbc:id="G_SO3116" fbc:label="SO3116" fbc:name="SO3116" />
      <fbc:geneProduct fbc:id="G_SO3130" fbc:label="SO3130" fbc:name="SO3130" />
      <fbc:geneProduct fbc:id="G_SO3134" fbc:label="SO3134" fbc:name="SO3134" />
      <fbc:geneProduct fbc:id="G_SO3135" fbc:label="SO3135" fbc:name="SO3135" />
      <fbc:geneProduct fbc:id="G_SO3136" fbc:label="SO3136" fbc:name="SO3136" />
      <fbc:geneProduct fbc:id="G_SO3140" fbc:label="SO3140" fbc:name="SO3140" />
      <fbc:geneProduct fbc:id="G_SO3154" fbc:label="SO3154" fbc:name="SO3154" />
      <fbc:geneProduct fbc:id="G_SO3160" fbc:label="SO3160" fbc:name="SO3160" />
      <fbc:geneProduct fbc:id="G_SO3167" fbc:label="SO3167" fbc:name="SO3167" />
      <fbc:geneProduct fbc:id="G_SO3173" fbc:label="SO3173" fbc:name="SO3173" />
      <fbc:geneProduct fbc:id="G_SO3175" fbc:label="SO3175" fbc:name="SO3175" />
      <fbc:geneProduct fbc:id="G_SO3186" fbc:label="SO3186" fbc:name="SO3186" />
      <fbc:geneProduct fbc:id="G_SO3188" fbc:label="SO3188" fbc:name="SO3188" />
      <fbc:geneProduct fbc:id="G_SO3189" fbc:label="SO3189" fbc:name="SO3189" />
      <fbc:geneProduct fbc:id="G_SO3190" fbc:label="SO3190" fbc:name="SO3190" />
      <fbc:geneProduct fbc:id="G_SO3285" fbc:label="SO3285" fbc:name="SO3285" />
      <fbc:geneProduct fbc:id="G_SO3286" fbc:label="SO3286" fbc:name="SO3286" />
      <fbc:geneProduct fbc:id="G_SO3287" fbc:label="SO3287" fbc:name="SO3287" />
      <fbc:geneProduct fbc:id="G_SO3292" fbc:label="SO3292" fbc:name="SO3292" />
      <fbc:geneProduct fbc:id="G_SO3293" fbc:label="SO3293" fbc:name="SO3293" />
      <fbc:geneProduct fbc:id="G_SO3311" fbc:label="SO3311" fbc:name="SO3311" />
      <fbc:geneProduct fbc:id="G_SO3312" fbc:label="SO3312" fbc:name="SO3312" />
      <fbc:geneProduct fbc:id="G_SO3338" fbc:label="SO3338" fbc:name="SO3338" />
      <fbc:geneProduct fbc:id="G_SO3348" fbc:label="SO3348" fbc:name="SO3348" />
      <fbc:geneProduct fbc:id="G_SO3349" fbc:label="SO3349" fbc:name="SO3349" />
      <fbc:geneProduct fbc:id="G_SO3354" fbc:label="SO3354" fbc:name="SO3354" />
      <fbc:geneProduct fbc:id="G_SO3365" fbc:label="SO3365" fbc:name="SO3365" />
      <fbc:geneProduct fbc:id="G_SO3413" fbc:label="SO3413" fbc:name="SO3413" />
      <fbc:geneProduct fbc:id="G_SO3414" fbc:label="SO3414" fbc:name="SO3414" />
      <fbc:geneProduct fbc:id="G_SO3415" fbc:label="SO3415" fbc:name="SO3415" />
      <fbc:geneProduct fbc:id="G_SO3424" fbc:label="SO3424" fbc:name="SO3424" />
      <fbc:geneProduct fbc:id="G_SO3427" fbc:label="SO3427" fbc:name="SO3427" />
      <fbc:geneProduct fbc:id="G_SO3428" fbc:label="SO3428" fbc:name="SO3428" />
      <fbc:geneProduct fbc:id="G_SO3437" fbc:label="SO3437" fbc:name="SO3437" />
      <fbc:geneProduct fbc:id="G_SO3438" fbc:label="SO3438" fbc:name="SO3438" />
      <fbc:geneProduct fbc:id="G_SO3440" fbc:label="SO3440" fbc:name="SO3440" />
      <fbc:geneProduct fbc:id="G_SO3441" fbc:label="SO3441" fbc:name="SO3441" />
      <fbc:geneProduct fbc:id="G_SO3442" fbc:label="SO3442" fbc:name="SO3442" />
      <fbc:geneProduct fbc:id="G_SO3455" fbc:label="SO3455" fbc:name="SO3455" />
      <fbc:geneProduct fbc:id="G_SO3463" fbc:label="SO3463" fbc:name="SO3463" />
      <fbc:geneProduct fbc:id="G_SO3464" fbc:label="SO3464" fbc:name="SO3464" />
      <fbc:geneProduct fbc:id="G_SO3466" fbc:label="SO3466" fbc:name="SO3466" />
      <fbc:geneProduct fbc:id="G_SO3467" fbc:label="SO3467" fbc:name="SO3467" />
      <fbc:geneProduct fbc:id="G_SO3468" fbc:label="SO3468" fbc:name="SO3468" />
      <fbc:geneProduct fbc:id="G_SO3469" fbc:label="SO3469" fbc:name="SO3469" />
      <fbc:geneProduct fbc:id="G_SO3471" fbc:label="SO3471" fbc:name="SO3471" />
      <fbc:geneProduct fbc:id="G_SO3496" fbc:label="SO3496" fbc:name="SO3496" />
      <fbc:geneProduct fbc:id="G_SO3503" fbc:label="SO3503" fbc:name="SO3503" />
      <fbc:geneProduct fbc:id="G_SO3505" fbc:label="SO3505" fbc:name="SO3505" />
      <fbc:geneProduct fbc:id="G_SO3506" fbc:label="SO3506" fbc:name="SO3506" />
      <fbc:geneProduct fbc:id="G_SO3507" fbc:label="SO3507" fbc:name="SO3507" />
      <fbc:geneProduct fbc:id="G_SO3509" fbc:label="SO3509" fbc:name="SO3509" />
      <fbc:geneProduct fbc:id="G_SO3517" fbc:label="SO3517" fbc:name="SO3517" />
      <fbc:geneProduct fbc:id="G_SO3529" fbc:label="SO3529" fbc:name="SO3529" />
      <fbc:geneProduct fbc:id="G_SO3532" fbc:label="SO3532" fbc:name="SO3532" />
      <fbc:geneProduct fbc:id="G_SO3533" fbc:label="SO3533" fbc:name="SO3533" />
      <fbc:geneProduct fbc:id="G_SO3541" fbc:label="SO3541" fbc:name="SO3541" />
      <fbc:geneProduct fbc:id="G_SO3542" fbc:label="SO3542" fbc:name="SO3542" />
      <fbc:geneProduct fbc:id="G_SO3546" fbc:label="SO3546" fbc:name="SO3546" />
      <fbc:geneProduct fbc:id="G_SO3547" fbc:label="SO3547" fbc:name="SO3547" />
      <fbc:geneProduct fbc:id="G_SO3553" fbc:label="SO3553" fbc:name="SO3553" />
      <fbc:geneProduct fbc:id="G_SO3554" fbc:label="SO3554" fbc:name="SO3554" />
      <fbc:geneProduct fbc:id="G_SO3555" fbc:label="SO3555" fbc:name="SO3555" />
      <fbc:geneProduct fbc:id="G_SO3559" fbc:label="SO3559" fbc:name="SO3559" />
      <fbc:geneProduct fbc:id="G_SO3562" fbc:label="SO3562" fbc:name="SO3562" />
      <fbc:geneProduct fbc:id="G_SO3575" fbc:label="SO3575" fbc:name="SO3575" />
      <fbc:geneProduct fbc:id="G_SO3579" fbc:label="SO3579" fbc:name="SO3579" />
      <fbc:geneProduct fbc:id="G_SO3598" fbc:label="SO3598" fbc:name="SO3598" />
      <fbc:geneProduct fbc:id="G_SO3599" fbc:label="SO3599" fbc:name="SO3599" />
      <fbc:geneProduct fbc:id="G_SO3600" fbc:label="SO3600" fbc:name="SO3600" />
      <fbc:geneProduct fbc:id="G_SO3601" fbc:label="SO3601" fbc:name="SO3601" />
      <fbc:geneProduct fbc:id="G_SO3602" fbc:label="SO3602" fbc:name="SO3602" />
      <fbc:geneProduct fbc:id="G_SO3613" fbc:label="SO3613" fbc:name="SO3613" />
      <fbc:geneProduct fbc:id="G_SO3631" fbc:label="SO3631" fbc:name="SO3631" />
      <fbc:geneProduct fbc:id="G_SO3638" fbc:label="SO3638" fbc:name="SO3638" />
      <fbc:geneProduct fbc:id="G_SO3641" fbc:label="SO3641" fbc:name="SO3641" />
      <fbc:geneProduct fbc:id="G_SO3646" fbc:label="SO3646" fbc:name="SO3646" />
      <fbc:geneProduct fbc:id="G_SO3652" fbc:label="SO3652" fbc:name="SO3652" />
      <fbc:geneProduct fbc:id="G_SO3653" fbc:label="SO3653" fbc:name="SO3653" />
      <fbc:geneProduct fbc:id="G_SO3664" fbc:label="SO3664" fbc:name="SO3664" />
      <fbc:geneProduct fbc:id="G_SO3683" fbc:label="SO3683" fbc:name="SO3683" />
      <fbc:geneProduct fbc:id="G_SO3695" fbc:label="SO3695" fbc:name="SO3695" />
      <fbc:geneProduct fbc:id="G_SO3705" fbc:label="SO3705" fbc:name="SO3705" />
      <fbc:geneProduct fbc:id="G_SO3706" fbc:label="SO3706" fbc:name="SO3706" />
      <fbc:geneProduct fbc:id="G_SO3709" fbc:label="SO3709" fbc:name="SO3709" />
      <fbc:geneProduct fbc:id="G_SO3715" fbc:label="SO3715" fbc:name="SO3715" />
      <fbc:geneProduct fbc:id="G_SO3723" fbc:label="SO3723" fbc:name="SO3723" />
      <fbc:geneProduct fbc:id="G_SO3726" fbc:label="SO3726" fbc:name="SO3726" />
      <fbc:geneProduct fbc:id="G_SO3727" fbc:label="SO3727" fbc:name="SO3727" />
      <fbc:geneProduct fbc:id="G_SO3728" fbc:label="SO3728" fbc:name="SO3728" />
      <fbc:geneProduct fbc:id="G_SO3736" fbc:label="SO3736" fbc:name="SO3736" />
      <fbc:geneProduct fbc:id="G_SO3737" fbc:label="SO3737" fbc:name="SO3737" />
      <fbc:geneProduct fbc:id="G_SO3738" fbc:label="SO3738" fbc:name="SO3738" />
      <fbc:geneProduct fbc:id="G_SO3740" fbc:label="SO3740" fbc:name="SO3740" />
      <fbc:geneProduct fbc:id="G_SO3741" fbc:label="SO3741" fbc:name="SO3741" />
      <fbc:geneProduct fbc:id="G_SO3745" fbc:label="SO3745" fbc:name="SO3745" />
      <fbc:geneProduct fbc:id="G_SO3746" fbc:label="SO3746" fbc:name="SO3746" />
      <fbc:geneProduct fbc:id="G_SO3747" fbc:label="SO3747" fbc:name="SO3747" />
      <fbc:geneProduct fbc:id="G_SO3763" fbc:label="SO3763" fbc:name="SO3763" />
      <fbc:geneProduct fbc:id="G_SO3771" fbc:label="SO3771" fbc:name="SO3771" />
      <fbc:geneProduct fbc:id="G_SO3774" fbc:label="SO3774" fbc:name="SO3774" />
      <fbc:geneProduct fbc:id="G_SO3778" fbc:label="SO3778" fbc:name="SO3778" />
      <fbc:geneProduct fbc:id="G_SO3779" fbc:label="SO3779" fbc:name="SO3779" />
      <fbc:geneProduct fbc:id="G_SO3780" fbc:label="SO3780" fbc:name="SO3780" />
      <fbc:geneProduct fbc:id="G_SO3803" fbc:label="SO3803" fbc:name="SO3803" />
      <fbc:geneProduct fbc:id="G_SO3804" fbc:label="SO3804" fbc:name="SO3804" />
      <fbc:geneProduct fbc:id="G_SO3817" fbc:label="SO3817" fbc:name="SO3817" />
      <fbc:geneProduct fbc:id="G_SO3827" fbc:label="SO3827" fbc:name="SO3827" />
      <fbc:geneProduct fbc:id="G_SO3834" fbc:label="SO3834" fbc:name="SO3834" />
      <fbc:geneProduct fbc:id="G_SO3836" fbc:label="SO3836" fbc:name="SO3836" />
      <fbc:geneProduct fbc:id="G_SO3837" fbc:label="SO3837" fbc:name="SO3837" />
      <fbc:geneProduct fbc:id="G_SO3855" fbc:label="SO3855" fbc:name="SO3855" />
      <fbc:geneProduct fbc:id="G_SO3863" fbc:label="SO3863" fbc:name="SO3863" />
      <fbc:geneProduct fbc:id="G_SO3864" fbc:label="SO3864" fbc:name="SO3864" />
      <fbc:geneProduct fbc:id="G_SO3865" fbc:label="SO3865" fbc:name="SO3865" />
      <fbc:geneProduct fbc:id="G_SO3916" fbc:label="SO3916" fbc:name="SO3916" />
      <fbc:geneProduct fbc:id="G_SO3920" fbc:label="SO3920" fbc:name="SO3920" />
      <fbc:geneProduct fbc:id="G_SO3921" fbc:label="SO3921" fbc:name="SO3921" />
      <fbc:geneProduct fbc:id="G_SO3922" fbc:label="SO3922" fbc:name="SO3922" />
      <fbc:geneProduct fbc:id="G_SO3937" fbc:label="SO3937" fbc:name="SO3937" />
      <fbc:geneProduct fbc:id="G_SO3948" fbc:label="SO3948" fbc:name="SO3948" />
      <fbc:geneProduct fbc:id="G_SO3957" fbc:label="SO3957" fbc:name="SO3957" />
      <fbc:geneProduct fbc:id="G_SO3966" fbc:label="SO3966" fbc:name="SO3966" />
      <fbc:geneProduct fbc:id="G_SO3980" fbc:label="SO3980" fbc:name="SO3980" />
      <fbc:geneProduct fbc:id="G_SO3984" fbc:label="SO3984" fbc:name="SO3984" />
      <fbc:geneProduct fbc:id="G_SO3986" fbc:label="SO3986" fbc:name="SO3986" />
      <fbc:geneProduct fbc:id="G_SO3991" fbc:label="SO3991" fbc:name="SO3991" />
      <fbc:geneProduct fbc:id="G_SO4004" fbc:label="SO4004" fbc:name="SO4004" />
      <fbc:geneProduct fbc:id="G_SO4054" fbc:label="SO4054" fbc:name="SO4054" />
      <fbc:geneProduct fbc:id="G_SO4055" fbc:label="SO4055" fbc:name="SO4055" />
      <fbc:geneProduct fbc:id="G_SO4056" fbc:label="SO4056" fbc:name="SO4056" />
      <fbc:geneProduct fbc:id="G_SO4060" fbc:label="SO4060" fbc:name="SO4060" />
      <fbc:geneProduct fbc:id="G_SO4061" fbc:label="SO4061" fbc:name="SO4061" />
      <fbc:geneProduct fbc:id="G_SO4062" fbc:label="SO4062" fbc:name="SO4062" />
      <fbc:geneProduct fbc:id="G_SO4066" fbc:label="SO4066" fbc:name="SO4066" />
      <fbc:geneProduct fbc:id="G_SO4118" fbc:label="SO4118" fbc:name="SO4118" />
      <fbc:geneProduct fbc:id="G_SO4120" fbc:label="SO4120" fbc:name="SO4120" />
      <fbc:geneProduct fbc:id="G_SO4123" fbc:label="SO4123" fbc:name="SO4123" />
      <fbc:geneProduct fbc:id="G_SO4133" fbc:label="SO4133" fbc:name="SO4133" />
      <fbc:geneProduct fbc:id="G_SO4136" fbc:label="SO4136" fbc:name="SO4136" />
      <fbc:geneProduct fbc:id="G_SO4144" fbc:label="SO4144" fbc:name="SO4144" />
      <fbc:geneProduct fbc:id="G_SO4190" fbc:label="SO4190" fbc:name="SO4190" />
      <fbc:geneProduct fbc:id="G_SO4198" fbc:label="SO4198" fbc:name="SO4198" />
      <fbc:geneProduct fbc:id="G_SO4199" fbc:label="SO4199" fbc:name="SO4199" />
      <fbc:geneProduct fbc:id="G_SO4201" fbc:label="SO4201" fbc:name="SO4201" />
      <fbc:geneProduct fbc:id="G_SO4208" fbc:label="SO4208" fbc:name="SO4208" />
      <fbc:geneProduct fbc:id="G_SO4214" fbc:label="SO4214" fbc:name="SO4214" />
      <fbc:geneProduct fbc:id="G_SO4218" fbc:label="SO4218" fbc:name="SO4218" />
      <fbc:geneProduct fbc:id="G_SO4219" fbc:label="SO4219" fbc:name="SO4219" />
      <fbc:geneProduct fbc:id="G_SO4221" fbc:label="SO4221" fbc:name="SO4221" />
      <fbc:geneProduct fbc:id="G_SO4222" fbc:label="SO4222" fbc:name="SO4222" />
      <fbc:geneProduct fbc:id="G_SO4223" fbc:label="SO4223" fbc:name="SO4223" />
      <fbc:geneProduct fbc:id="G_SO4224" fbc:label="SO4224" fbc:name="SO4224" />
      <fbc:geneProduct fbc:id="G_SO4230" fbc:label="SO4230" fbc:name="SO4230" />
      <fbc:geneProduct fbc:id="G_SO4232" fbc:label="SO4232" fbc:name="SO4232" />
      <fbc:geneProduct fbc:id="G_SO4233" fbc:label="SO4233" fbc:name="SO4233" />
      <fbc:geneProduct fbc:id="G_SO4234" fbc:label="SO4234" fbc:name="SO4234" />
      <fbc:geneProduct fbc:id="G_SO4235" fbc:label="SO4235" fbc:name="SO4235" />
      <fbc:geneProduct fbc:id="G_SO4236" fbc:label="SO4236" fbc:name="SO4236" />
      <fbc:geneProduct fbc:id="G_SO4245" fbc:label="SO4245" fbc:name="SO4245" />
      <fbc:geneProduct fbc:id="G_SO4246" fbc:label="SO4246" fbc:name="SO4246" />
      <fbc:geneProduct fbc:id="G_SO4249" fbc:label="SO4249" fbc:name="SO4249" />
      <fbc:geneProduct fbc:id="G_SO4250" fbc:label="SO4250" fbc:name="SO4250" />
      <fbc:geneProduct fbc:id="G_SO4254" fbc:label="SO4254" fbc:name="SO4254" />
      <fbc:geneProduct fbc:id="G_SO4255" fbc:label="SO4255" fbc:name="SO4255" />
      <fbc:geneProduct fbc:id="G_SO4274" fbc:label="SO4274" fbc:name="SO4274" />
      <fbc:geneProduct fbc:id="G_SO4281" fbc:label="SO4281" fbc:name="SO4281" />
      <fbc:geneProduct fbc:id="G_SO4282" fbc:label="SO4282" fbc:name="SO4282" />
      <fbc:geneProduct fbc:id="G_SO4289" fbc:label="SO4289" fbc:name="SO4289" />
      <fbc:geneProduct fbc:id="G_SO4290" fbc:label="SO4290" fbc:name="SO4290" />
      <fbc:geneProduct fbc:id="G_SO4291" fbc:label="SO4291" fbc:name="SO4291" />
      <fbc:geneProduct fbc:id="G_SO4292" fbc:label="SO4292" fbc:name="SO4292" />
      <fbc:geneProduct fbc:id="G_SO4296" fbc:label="SO4296" fbc:name="SO4296" />
      <fbc:geneProduct fbc:id="G_SO4297" fbc:label="SO4297" fbc:name="SO4297" />
      <fbc:geneProduct fbc:id="G_SO4299" fbc:label="SO4299" fbc:name="SO4299" />
      <fbc:geneProduct fbc:id="G_SO4308" fbc:label="SO4308" fbc:name="SO4308" />
      <fbc:geneProduct fbc:id="G_SO4309" fbc:label="SO4309" fbc:name="SO4309" />
      <fbc:geneProduct fbc:id="G_SO4312" fbc:label="SO4312" fbc:name="SO4312" />
      <fbc:geneProduct fbc:id="G_SO4313" fbc:label="SO4313" fbc:name="SO4313" />
      <fbc:geneProduct fbc:id="G_SO4314" fbc:label="SO4314" fbc:name="SO4314" />
      <fbc:geneProduct fbc:id="G_SO4315" fbc:label="SO4315" fbc:name="SO4315" />
      <fbc:geneProduct fbc:id="G_SO4316" fbc:label="SO4316" fbc:name="SO4316" />
      <fbc:geneProduct fbc:id="G_SO4335" fbc:label="SO4335" fbc:name="SO4335" />
      <fbc:geneProduct fbc:id="G_SO4343" fbc:label="SO4343" fbc:name="SO4343" />
      <fbc:geneProduct fbc:id="G_SO4344" fbc:label="SO4344" fbc:name="SO4344" />
      <fbc:geneProduct fbc:id="G_SO4345" fbc:label="SO4345" fbc:name="SO4345" />
      <fbc:geneProduct fbc:id="G_SO4346" fbc:label="SO4346" fbc:name="SO4346" />
      <fbc:geneProduct fbc:id="G_SO4347" fbc:label="SO4347" fbc:name="SO4347" />
      <fbc:geneProduct fbc:id="G_SO4349" fbc:label="SO4349" fbc:name="SO4349" />
      <fbc:geneProduct fbc:id="G_SO4374" fbc:label="SO4374" fbc:name="SO4374" />
      <fbc:geneProduct fbc:id="G_SO4405" fbc:label="SO4405" fbc:name="SO4405" />
      <fbc:geneProduct fbc:id="G_SO4410" fbc:label="SO4410" fbc:name="SO4410" />
      <fbc:geneProduct fbc:id="G_SO4417" fbc:label="SO4417" fbc:name="SO4417" />
      <fbc:geneProduct fbc:id="G_SO4480" fbc:label="SO4480" fbc:name="SO4480" />
      <fbc:geneProduct fbc:id="G_SO4509" fbc:label="SO4509" fbc:name="SO4509" />
      <fbc:geneProduct fbc:id="G_SO4510" fbc:label="SO4510" fbc:name="SO4510" />
      <fbc:geneProduct fbc:id="G_SO4511" fbc:label="SO4511" fbc:name="SO4511" />
      <fbc:geneProduct fbc:id="G_SO4513" fbc:label="SO4513" fbc:name="SO4513" />
      <fbc:geneProduct fbc:id="G_SO4514" fbc:label="SO4514" fbc:name="SO4514" />
      <fbc:geneProduct fbc:id="G_SO4515" fbc:label="SO4515" fbc:name="SO4515" />
      <fbc:geneProduct fbc:id="G_SO4520" fbc:label="SO4520" fbc:name="SO4520" />
      <fbc:geneProduct fbc:id="G_SO4525" fbc:label="SO4525" fbc:name="SO4525" />
      <fbc:geneProduct fbc:id="G_SO4573" fbc:label="SO4573" fbc:name="SO4573" />
      <fbc:geneProduct fbc:id="G_SO4575" fbc:label="SO4575" fbc:name="SO4575" />
      <fbc:geneProduct fbc:id="G_SO4576" fbc:label="SO4576" fbc:name="SO4576" />
      <fbc:geneProduct fbc:id="G_SO4591" fbc:label="SO4591" fbc:name="SO4591" />
      <fbc:geneProduct fbc:id="G_SO4601" fbc:label="SO4601" fbc:name="SO4601" />
      <fbc:geneProduct fbc:id="G_SO4602" fbc:label="SO4602" fbc:name="SO4602" />
      <fbc:geneProduct fbc:id="G_SO4606" fbc:label="SO4606" fbc:name="SO4606" />
      <fbc:geneProduct fbc:id="G_SO4607" fbc:label="SO4607" fbc:name="SO4607" />
      <fbc:geneProduct fbc:id="G_SO4609" fbc:label="SO4609" fbc:name="SO4609" />
      <fbc:geneProduct fbc:id="G_SO4614" fbc:label="SO4614" fbc:name="SO4614" />
      <fbc:geneProduct fbc:id="G_SO4652" fbc:label="SO4652" fbc:name="SO4652" />
      <fbc:geneProduct fbc:id="G_SO4653" fbc:label="SO4653" fbc:name="SO4653" />
      <fbc:geneProduct fbc:id="G_SO4654" fbc:label="SO4654" fbc:name="SO4654" />
      <fbc:geneProduct fbc:id="G_SO4655" fbc:label="SO4655" fbc:name="SO4655" />
      <fbc:geneProduct fbc:id="G_SO4672" fbc:label="SO4672" fbc:name="SO4672" />
      <fbc:geneProduct fbc:id="G_SO4673" fbc:label="SO4673" fbc:name="SO4673" />
      <fbc:geneProduct fbc:id="G_SO4674" fbc:label="SO4674" fbc:name="SO4674" />
      <fbc:geneProduct fbc:id="G_SO4676" fbc:label="SO4676" fbc:name="SO4676" />
      <fbc:geneProduct fbc:id="G_SO4677" fbc:label="SO4677" fbc:name="SO4677" />
      <fbc:geneProduct fbc:id="G_SO4684" fbc:label="SO4684" fbc:name="SO4684" />
      <fbc:geneProduct fbc:id="G_SO4686" fbc:label="SO4686" fbc:name="SO4686" />
      <fbc:geneProduct fbc:id="G_SO4687" fbc:label="SO4687" fbc:name="SO4687" />
      <fbc:geneProduct fbc:id="G_SO4702" fbc:label="SO4702" fbc:name="SO4702" />
      <fbc:geneProduct fbc:id="G_SO4713" fbc:label="SO4713" fbc:name="SO4713" />
      <fbc:geneProduct fbc:id="G_SO4719" fbc:label="SO4719" fbc:name="SO4719" />
      <fbc:geneProduct fbc:id="G_SO4720" fbc:label="SO4720" fbc:name="SO4720" />
      <fbc:geneProduct fbc:id="G_SO4721" fbc:label="SO4721" fbc:name="SO4721" />
      <fbc:geneProduct fbc:id="G_SO4730" fbc:label="SO4730" fbc:name="SO4730" />
      <fbc:geneProduct fbc:id="G_SO4731" fbc:label="SO4731" fbc:name="SO4731" />
      <fbc:geneProduct fbc:id="G_SO4739" fbc:label="SO4739" fbc:name="SO4739" />
      <fbc:geneProduct fbc:id="G_SO4741" fbc:label="SO4741" fbc:name="SO4741" />
      <fbc:geneProduct fbc:id="G_SO4745" fbc:label="SO4745" fbc:name="SO4745" />
      <fbc:geneProduct fbc:id="G_SO4746" fbc:label="SO4746" fbc:name="SO4746" />
      <fbc:geneProduct fbc:id="G_SO4747" fbc:label="SO4747" fbc:name="SO4747" />
      <fbc:geneProduct fbc:id="G_SO4748" fbc:label="SO4748" fbc:name="SO4748" />
      <fbc:geneProduct fbc:id="G_SO4749" fbc:label="SO4749" fbc:name="SO4749" />
      <fbc:geneProduct fbc:id="G_SO4750" fbc:label="SO4750" fbc:name="SO4750" />
      <fbc:geneProduct fbc:id="G_SO4751" fbc:label="SO4751" fbc:name="SO4751" />
      <fbc:geneProduct fbc:id="G_SO4752" fbc:label="SO4752" fbc:name="SO4752" />
      <fbc:geneProduct fbc:id="G_SO4753" fbc:label="SO4753" fbc:name="SO4753" />
      <fbc:geneProduct fbc:id="G_SO4754" fbc:label="SO4754" fbc:name="SO4754" />
      <fbc:geneProduct fbc:id="G_SO4778" fbc:label="SO4778" fbc:name="SO4778" />
      <fbc:geneProduct fbc:id="G_SOA0161" fbc:label="SOA0161" fbc:name="SOA0161" />
    </fbc:listOfGeneProducts>
    <listOfReactions>
      <reaction fast="false" id="R_4HBTE" reversible="true" fbc:lowerFluxBound="cobra_default_lb" fbc:upperFluxBound="cobra_default_ub">
        <listOfReactants>
          <speciesReference constant="true" species="M_h2o_c" stoichiometry="1" />
          <speciesReference constant="true" species="M_4hbcoa_c" stoichiometry="1" />
        </listOfReactants>
        <listOfProducts>
          <speciesReference constant="true" species="M_h_c" stoichiometry="1" />
          <speciesReference constant="true" species="M_4hbz_c" stoichiometry="1" />
          <speciesReference constant="true" species="M_coa_c" stoichiometry="1" />
        </listOfProducts>
        <fbc:geneProductAssociation>
          <fbc:geneProductRef fbc:geneProduct="G_SO1256" />
        </fbc:geneProductAssociation>
      </reaction>
      <reaction fast="false" id="R_5DOAN" reversible="false" fbc:lowerFluxBound="cobra_0_bound" fbc:upperFluxBound="cobra_default_ub">
        <listOfReactants>
          <speciesReference constant="true" species="M_h2o_c" stoichiometry="1" />
          <speciesReference constant="true" species="M_dad__5_c" stoichiometry="1" />
        </listOfReactants>
        <listOfProducts>
          <speciesReference constant="true" species="M_5drib_c" stoichiometry="1" />
          <speciesReference constant="true" species="M_ade_c" stoichiometry="1" />
        </listOfProducts>
        <fbc:geneProductAssociation>
          <fbc:or>
            <fbc:geneProductRef fbc:geneProduct="G_SO3705" />
            <fbc:geneProductRef fbc:geneProduct="G_SO1322" />
          </fbc:or>
        </fbc:geneProductAssociation>
      </reaction>
      <reaction fast="false" id="R_A5PISO" reversible="true" fbc:lowerFluxBound="cobra_default_lb" fbc:upperFluxBound="cobra_default_ub">
        <listOfReactants>
          <speciesReference constant="true" species="M_ru5p__D_c" stoichiometry="1" />
        </listOfReactants>
        <listOfProducts>
          <speciesReference constant="true" species="M_ara5p_c" stoichiometry="1" />
        </listOfProducts>
      </reaction>
      <reaction fast="false" id="R_AACPS10" reversible="false" fbc:lowerFluxBound="cobra_0_bound" fbc:upperFluxBound="cobra_default_ub">
        <listOfReactants>
          <speciesReference constant="true" species="M_ACP_c" stoichiometry="1" />
          <speciesReference constant="true" species="M_atp_c" stoichiometry="1" />
          <speciesReference constant="true" species="M_fa1_c" stoichiometry="1" />
        </listOfReactants>
        <listOfProducts>
          <speciesReference constant="true" species="M_ppi_c" stoichiometry="1" />
          <speciesReference constant="true" species="M_fa1ACP_c" stoichiometry="1" />
          <speciesReference constant="true" species="M_amp_c" stoichiometry="1" />
        </listOfProducts>
        <fbc:geneProductAssociation>
          <fbc:geneProductRef fbc:geneProduct="G_SO0194" />
        </fbc:geneProductAssociation>
      </reaction>
      <reaction fast="false" id="R_AACPS11" reversible="false" fbc:lowerFluxBound="cobra_0_bound" fbc:upperFluxBound="cobra_default_ub">
        <listOfReactants>
          <speciesReference constant="true" species="M_ACP_c" stoichiometry="1" />
          <speciesReference constant="true" species="M_atp_c" stoichiometry="1" />
          <speciesReference constant="true" species="M_fa3_c" stoichiometry="1" />
        </listOfReactants>
        <listOfProducts>
          <speciesReference constant="true" species="M_ppi_c" stoichiometry="1" />
          <speciesReference constant="true" species="M_fa3ACP_c" stoichiometry="1" />
          <speciesReference constant="true" species="M_amp_c" stoichiometry="1" />
        </listOfProducts>
        <fbc:geneProductAssociation>
          <fbc:geneProductRef fbc:geneProduct="G_SO0194" />
        </fbc:geneProductAssociation>
      </reaction>
      <reaction fast="false" id="R_AACPS12" reversible="false" fbc:lowerFluxBound="cobra_0_bound" fbc:upperFluxBound="cobra_default_ub">
        <listOfReactants>
          <speciesReference constant="true" species="M_ACP_c" stoichiometry="1" />
          <speciesReference constant="true" species="M_fa6_c" stoichiometry="1" />
          <speciesReference constant="true" species="M_atp_c" stoichiometry="1" />
        </listOfReactants>
        <listOfProducts>
          <speciesReference constant="true" species="M_ppi_c" stoichiometry="1" />
          <speciesReference constant="true" species="M_fa6ACP_c" stoichiometry="1" />
          <speciesReference constant="true" species="M_amp_c" stoichiometry="1" />
        </listOfProducts>
        <fbc:geneProductAssociation>
          <fbc:geneProductRef fbc:geneProduct="G_SO0194" />
        </fbc:geneProductAssociation>
      </reaction>
      <reaction fast="false" id="R_AACPS13" reversible="false" fbc:lowerFluxBound="cobra_0_bound" fbc:upperFluxBound="cobra_default_ub">
        <listOfReactants>
          <speciesReference constant="true" species="M_ACP_c" stoichiometry="1" />
          <speciesReference constant="true" species="M_atp_c" stoichiometry="1" />
          <speciesReference constant="true" species="M_fa11_c" stoichiometry="1" />
        </listOfReactants>
        <listOfProducts>
          <speciesReference constant="true" species="M_ppi_c" stoichiometry="1" />
          <speciesReference constant="true" species="M_fa11ACP_c" stoichiometry="1" />
          <speciesReference constant="true" species="M_amp_c" stoichiometry="1" />
        </listOfProducts>
        <fbc:geneProductAssociation>
          <fbc:geneProductRef fbc:geneProduct="G_SO0194" />
        </fbc:geneProductAssociation>
      </reaction>
      <reaction fast="false" id="R_AACPS14" reversible="false" fbc:lowerFluxBound="cobra_0_bound" fbc:upperFluxBound="cobra_default_ub">
        <listOfReactants>
          <speciesReference constant="true" species="M_pde_c" stoichiometry="1" />
          <speciesReference constant="true" species="M_ACP_c" stoichiometry="1" />
          <speciesReference constant="true" species="M_atp_c" stoichiometry="1" />
        </listOfReactants>
        <listOfProducts>
          <speciesReference constant="true" species="M_ppi_c" stoichiometry="1" />
          <speciesReference constant="true" species="M_amp_c" stoichiometry="1" />
          <speciesReference constant="true" species="M_pdeACP_c" stoichiometry="1" />
        </listOfProducts>
        <fbc:geneProductAssociation>
          <fbc:geneProductRef fbc:geneProduct="G_SO0194" />
        </fbc:geneProductAssociation>
      </reaction>
      <reaction fast="false" id="R_AACPS15" reversible="false" fbc:lowerFluxBound="cobra_0_bound" fbc:upperFluxBound="cobra_default_ub">
        <listOfReactants>
          <speciesReference constant="true" species="M_ACP_c" stoichiometry="1" />
          <speciesReference constant="true" species="M_atp_c" stoichiometry="1" />
          <speciesReference constant="true" species="M_hpde_c" stoichiometry="1" />
        </listOfReactants>
        <listOfProducts>
          <speciesReference constant="true" species="M_ppi_c" stoichiometry="1" />
          <speciesReference constant="true" species="M_hpdeACP_c" stoichiometry="1" />
          <speciesReference constant="true" species="M_amp_c" stoichiometry="1" />
        </listOfProducts>
        <fbc:geneProductAssociation>
          <fbc:geneProductRef fbc:geneProduct="G_SO0194" />
        </fbc:geneProductAssociation>
      </reaction>
      <reaction fast="false" id="R_AACPS3" reversible="false" fbc:lowerFluxBound="cobra_0_bound" fbc:upperFluxBound="cobra_default_ub">
        <listOfReactants>
          <speciesReference constant="true" species="M_ACP_c" stoichiometry="1" />
          <speciesReference constant="true" species="M_hdca_c" stoichiometry="1" />
          <speciesReference constant="true" species="M_atp_c" stoichiometry="1" />
        </listOfReactants>
        <listOfProducts>
          <speciesReference constant="true" species="M_ppi_c" stoichiometry="1" />
          <speciesReference constant="true" species="M_palmACP_c" stoichiometry="1" />
          <speciesReference constant="true" species="M_amp_c" stoichiometry="1" />
        </listOfProducts>
        <fbc:geneProductAssociation>
          <fbc:geneProductRef fbc:geneProduct="G_SO0194" />
        </fbc:geneProductAssociation>
      </reaction>
      <reaction fast="false" id="R_AACPS4" reversible="false" fbc:lowerFluxBound="cobra_0_bound" fbc:upperFluxBound="cobra_default_ub">
        <listOfReactants>
          <speciesReference constant="true" species="M_ACP_c" stoichiometry="1" />
          <speciesReference constant="true" species="M_atp_c" stoichiometry="1" />
          <speciesReference constant="true" species="M_hdcea_c" stoichiometry="1" />
        </listOfReactants>
        <listOfProducts>
          <speciesReference constant="true" species="M_ppi_c" stoichiometry="1" />
          <speciesReference constant="true" species="M_hdeACP_c" stoichiometry="1" />
          <speciesReference constant="true" species="M_amp_c" stoichiometry="1" />
        </listOfProducts>
        <fbc:geneProductAssociation>
          <fbc:geneProductRef fbc:geneProduct="G_SO0194" />
        </fbc:geneProductAssociation>
      </reaction>
      <reaction fast="false" id="R_AACPS5" reversible="false" fbc:lowerFluxBound="cobra_0_bound" fbc:upperFluxBound="cobra_default_ub">
        <listOfReactants>
          <speciesReference constant="true" species="M_ACP_c" stoichiometry="1" />
          <speciesReference constant="true" species="M_ocdcea_c" stoichiometry="1" />
          <speciesReference constant="true" species="M_atp_c" stoichiometry="1" />
        </listOfReactants>
        <listOfProducts>
          <speciesReference constant="true" species="M_ppi_c" stoichiometry="1" />
          <speciesReference constant="true" species="M_octeACP_c" stoichiometry="1" />
          <speciesReference constant="true" species="M_amp_c" stoichiometry="1" />
        </listOfProducts>
        <fbc:geneProductAssociation>
          <fbc:geneProductRef fbc:geneProduct="G_SO0194" />
        </fbc:geneProductAssociation>
      </reaction>
      <reaction fast="false" id="R_AACPS6" reversible="false" fbc:lowerFluxBound="cobra_0_bound" fbc:upperFluxBound="cobra_default_ub">
        <listOfReactants>
          <speciesReference constant="true" species="M_ACP_c" stoichiometry="1" />
          <speciesReference constant="true" species="M_atp_c" stoichiometry="1" />
          <speciesReference constant="true" species="M_ptdca_c" stoichiometry="1" />
        </listOfReactants>
        <listOfProducts>
          <speciesReference constant="true" species="M_ppi_c" stoichiometry="1" />
          <speciesReference constant="true" species="M_pdACP_c" stoichiometry="1" />
          <speciesReference constant="true" species="M_amp_c" stoichiometry="1" />
        </listOfProducts>
        <fbc:geneProductAssociation>
          <fbc:geneProductRef fbc:geneProduct="G_SO0194" />
        </fbc:geneProductAssociation>
      </reaction>
      <reaction fast="false" id="R_AACPS7" reversible="false" fbc:lowerFluxBound="cobra_0_bound" fbc:upperFluxBound="cobra_default_ub">
        <listOfReactants>
          <speciesReference constant="true" species="M_ACP_c" stoichiometry="1" />
          <speciesReference constant="true" species="M_hpdca_c" stoichiometry="1" />
          <speciesReference constant="true" species="M_atp_c" stoichiometry="1" />
        </listOfReactants>
        <listOfProducts>
          <speciesReference constant="true" species="M_ppi_c" stoichiometry="1" />
          <speciesReference constant="true" species="M_hpdACP_c" stoichiometry="1" />
          <speciesReference constant="true" species="M_amp_c" stoichiometry="1" />
        </listOfProducts>
        <fbc:geneProductAssociation>
          <fbc:geneProductRef fbc:geneProduct="G_SO0194" />
        </fbc:geneProductAssociation>
      </reaction>
      <reaction fast="false" id="R_AACPS8" reversible="false" fbc:lowerFluxBound="cobra_0_bound" fbc:upperFluxBound="cobra_default_ub">
        <listOfReactants>
          <speciesReference constant="true" species="M_ocdca_c" stoichiometry="1" />
          <speciesReference constant="true" species="M_atp_c" stoichiometry="1" />
          <speciesReference constant="true" species="M_ACP_c" stoichiometry="1" />
        </listOfReactants>
        <listOfProducts>
          <speciesReference constant="true" species="M_ppi_c" stoichiometry="1" />
          <speciesReference constant="true" species="M_ocdACP_c" stoichiometry="1" />
          <speciesReference constant="true" species="M_amp_c" stoichiometry="1" />
        </listOfProducts>
        <fbc:geneProductAssociation>
          <fbc:geneProductRef fbc:geneProduct="G_SO0194" />
        </fbc:geneProductAssociation>
      </reaction>
      <reaction fast="false" id="R_AACPS9" reversible="false" fbc:lowerFluxBound="cobra_0_bound" fbc:upperFluxBound="cobra_default_ub">
        <listOfReactants>
          <speciesReference constant="true" species="M_ACP_c" stoichiometry="1" />
          <speciesReference constant="true" species="M_atp_c" stoichiometry="1" />
          <speciesReference constant="true" species="M_fa13_c" stoichiometry="1" />
        </listOfReactants>
        <listOfProducts>
          <speciesReference constant="true" species="M_ppi_c" stoichiometry="1" />
          <speciesReference constant="true" species="M_fa13ACP_c" stoichiometry="1" />
          <speciesReference constant="true" species="M_amp_c" stoichiometry="1" />
        </listOfProducts>
        <fbc:geneProductAssociation>
          <fbc:geneProductRef fbc:geneProduct="G_SO0194" />
        </fbc:geneProductAssociation>
      </reaction>
      <reaction fast="false" id="R_ABTA" reversible="false" fbc:lowerFluxBound="cobra_0_bound" fbc:upperFluxBound="cobra_default_ub">
        <listOfReactants>
          <speciesReference constant="true" species="M_4abut_c" stoichiometry="1" />
          <speciesReference constant="true" species="M_akg_c" stoichiometry="1" />
        </listOfReactants>
        <listOfProducts>
          <speciesReference constant="true" species="M_glu__L_c" stoichiometry="1" />
          <speciesReference constant="true" species="M_sucsal_c" stoichiometry="1" />
        </listOfProducts>
        <fbc:geneProductAssociation>
          <fbc:geneProductRef fbc:geneProduct="G_SO1276" />
        </fbc:geneProductAssociation>
      </reaction>
      <reaction fast="false" id="R_ACACCT" reversible="false" fbc:lowerFluxBound="cobra_0_bound" fbc:upperFluxBound="cobra_default_ub">
        <listOfReactants>
          <speciesReference constant="true" species="M_accoa_c" stoichiometry="1" />
          <speciesReference constant="true" species="M_acac_c" stoichiometry="1" />
        </listOfReactants>
        <listOfProducts>
          <speciesReference constant="true" species="M_ac_c" stoichiometry="1" />
          <speciesReference constant="true" species="M_aacoa_c" stoichiometry="1" />
        </listOfProducts>
        <fbc:geneProductAssociation>
          <fbc:and>
            <fbc:geneProductRef fbc:geneProduct="G_SO1891" />
            <fbc:geneProductRef fbc:geneProduct="G_SO1892" />
          </fbc:and>
        </fbc:geneProductAssociation>
      </reaction>
      <reaction fast="false" id="R_ACALDi" reversible="false" fbc:lowerFluxBound="cobra_0_bound" fbc:upperFluxBound="cobra_default_ub">
        <listOfReactants>
          <speciesReference constant="true" species="M_nad_c" stoichiometry="1" />
          <speciesReference constant="true" species="M_coa_c" stoichiometry="1" />
          <speciesReference constant="true" species="M_acald_c" stoichiometry="1" />
        </listOfReactants>
        <listOfProducts>
          <speciesReference constant="true" species="M_accoa_c" stoichiometry="1" />
          <speciesReference constant="true" species="M_h_c" stoichiometry="1" />
          <speciesReference constant="true" species="M_nadh_c" stoichiometry="1" />
        </listOfProducts>
        <fbc:geneProductAssociation>
          <fbc:geneProductRef fbc:geneProduct="G_SO2136" />
        </fbc:geneProductAssociation>
      </reaction>
      <reaction fast="false" id="R_ACBIPGT" reversible="false" fbc:lowerFluxBound="cobra_0_bound" fbc:upperFluxBound="cobra_default_ub">
        <listOfReactants>
          <speciesReference constant="true" species="M_h_c" stoichiometry="1" />
          <speciesReference constant="true" species="M_adcobap_c" stoichiometry="1" />
          <speciesReference constant="true" species="M_gtp_c" stoichiometry="1" />
        </listOfReactants>
        <listOfProducts>
          <speciesReference constant="true" species="M_ppi_c" stoichiometry="1" />
          <speciesReference constant="true" species="M_adgcoba_c" stoichiometry="1" />
        </listOfProducts>
        <fbc:geneProductAssociation>
          <fbc:geneProductRef fbc:geneProduct="G_SO1037" />
        </fbc:geneProductAssociation>
      </reaction>
      <reaction fast="false" id="R_ACCOAC" reversible="false" fbc:lowerFluxBound="cobra_0_bound" fbc:upperFluxBound="cobra_default_ub">
        <listOfReactants>
          <speciesReference constant="true" species="M_accoa_c" stoichiometry="1" />
          <speciesReference constant="true" species="M_atp_c" stoichiometry="1" />
          <speciesReference constant="true" species="M_hco3_c" stoichiometry="1" />
        </listOfReactants>
        <listOfProducts>
          <speciesReference constant="true" species="M_malcoa_c" stoichiometry="1" />
          <speciesReference constant="true" species="M_h_c" stoichiometry="1" />
          <speciesReference constant="true" species="M_adp_c" stoichiometry="1" />
          <speciesReference constant="true" species="M_pi_c" stoichiometry="1" />
        </listOfProducts>
        <fbc:geneProductAssociation>
          <fbc:and>
            <fbc:geneProductRef fbc:geneProduct="G_SO0511" />
            <fbc:geneProductRef fbc:geneProduct="G_SO0840" />
          </fbc:and>
        </fbc:geneProductAssociation>
      </reaction>
      <reaction fast="false" id="R_ACCOAL" reversible="false" fbc:lowerFluxBound="cobra_0_bound" fbc:upperFluxBound="cobra_default_ub">
        <listOfReactants>
          <speciesReference constant="true" species="M_ppa_c" stoichiometry="1" />
          <speciesReference constant="true" species="M_atp_c" stoichiometry="1" />
          <speciesReference constant="true" species="M_coa_c" stoichiometry="1" />
        </listOfReactants>
        <listOfProducts>
          <speciesReference constant="true" species="M_ppcoa_c" stoichiometry="1" />
          <speciesReference constant="true" species="M_pi_c" stoichiometry="1" />
          <speciesReference constant="true" species="M_adp_c" stoichiometry="1" />
        </listOfProducts>
        <fbc:geneProductAssociation>
          <fbc:or>
            <fbc:geneProductRef fbc:geneProduct="G_SO1900" />
            <fbc:geneProductRef fbc:geneProduct="G_SO2743" />
          </fbc:or>
        </fbc:geneProductAssociation>
      </reaction>
      <reaction fast="false" id="R_ACGAMK" reversible="false" fbc:lowerFluxBound="cobra_0_bound" fbc:upperFluxBound="cobra_default_ub">
        <listOfReactants>
          <speciesReference constant="true" species="M_atp_c" stoichiometry="1" />
          <speciesReference constant="true" species="M_acgam_c" stoichiometry="1" />
        </listOfReactants>
        <listOfProducts>
          <speciesReference constant="true" species="M_h_c" stoichiometry="1" />
          <speciesReference constant="true" species="M_adp_c" stoichiometry="1" />
          <speciesReference constant="true" species="M_acgam6p_c" stoichiometry="1" />
        </listOfProducts>
        <fbc:geneProductAssociation>
          <fbc:geneProductRef fbc:geneProduct="G_SO3507" />
        </fbc:geneProductAssociation>
      </reaction>
      <reaction fast="false" id="R_ACGAt2" reversible="false" fbc:lowerFluxBound="cobra_0_bound" fbc:upperFluxBound="cobra_default_ub">
        <listOfReactants>
          <speciesReference constant="true" species="M_acgam_e" stoichiometry="1" />
          <speciesReference constant="true" species="M_h_e" stoichiometry="1" />
        </listOfReactants>
        <listOfProducts>
          <speciesReference constant="true" species="M_h_c" stoichiometry="1" />
          <speciesReference constant="true" species="M_acgam_c" stoichiometry="1" />
        </listOfProducts>
        <fbc:geneProductAssociation>
          <fbc:geneProductRef fbc:geneProduct="G_SO3503" />
        </fbc:geneProductAssociation>
      </reaction>
      <reaction fast="false" id="R_ACGK" reversible="false" fbc:lowerFluxBound="cobra_0_bound" fbc:upperFluxBound="cobra_default_ub">
        <listOfReactants>
          <speciesReference constant="true" species="M_atp_c" stoichiometry="1" />
          <speciesReference constant="true" species="M_acglu_c" stoichiometry="1" />
        </listOfReactants>
        <listOfProducts>
          <speciesReference constant="true" species="M_adp_c" stoichiometry="1" />
          <speciesReference constant="true" species="M_acg5p_c" stoichiometry="1" />
        </listOfProducts>
        <fbc:geneProductAssociation>
          <fbc:geneProductRef fbc:geneProduct="G_SO0276" />
        </fbc:geneProductAssociation>
      </reaction>
      <reaction fast="false" id="R_ACGS" reversible="false" fbc:lowerFluxBound="cobra_0_bound" fbc:upperFluxBound="cobra_default_ub">
        <listOfReactants>
          <speciesReference constant="true" species="M_accoa_c" stoichiometry="1" />
          <speciesReference constant="true" species="M_glu__L_c" stoichiometry="1" />
        </listOfReactants>
        <listOfProducts>
          <speciesReference constant="true" species="M_h_c" stoichiometry="1" />
          <speciesReference constant="true" species="M_acglu_c" stoichiometry="1" />
          <speciesReference constant="true" species="M_coa_c" stoichiometry="1" />
        </listOfProducts>
        <fbc:geneProductAssociation>
          <fbc:geneProductRef fbc:geneProduct="G_SO4245" />
        </fbc:geneProductAssociation>
      </reaction>
      <reaction fast="false" id="R_ACHBS" reversible="false" fbc:lowerFluxBound="cobra_0_bound" fbc:upperFluxBound="cobra_default_ub">
        <listOfReactants>
          <speciesReference constant="true" species="M_pyr_c" stoichiometry="1" />
          <speciesReference constant="true" species="M_h_c" stoichiometry="1" />
          <speciesReference constant="true" species="M_2obut_c" stoichiometry="1" />
        </listOfReactants>
        <listOfProducts>
          <speciesReference constant="true" species="M_co2_c" stoichiometry="1" />
          <speciesReference constant="true" species="M_2ahbut_c" stoichiometry="1" />
        </listOfProducts>
        <fbc:geneProductAssociation>
          <fbc:or>
            <fbc:and>
              <fbc:geneProductRef fbc:geneProduct="G_SO2278" />
              <fbc:geneProductRef fbc:geneProduct="G_SO2279" />
            </fbc:and>
            <fbc:and>
              <fbc:geneProductRef fbc:geneProduct="G_SO4346" />
              <fbc:geneProductRef fbc:geneProduct="G_SO4347" />
            </fbc:and>
          </fbc:or>
        </fbc:geneProductAssociation>
      </reaction>
      <reaction fast="false" id="R_ACKr" reversible="true" fbc:lowerFluxBound="cobra_default_lb" fbc:upperFluxBound="cobra_default_ub">
        <listOfReactants>
          <speciesReference constant="true" species="M_ac_c" stoichiometry="1" />
          <speciesReference constant="true" species="M_atp_c" stoichiometry="1" />
        </listOfReactants>
        <listOfProducts>
          <speciesReference constant="true" species="M_actp_c" stoichiometry="1" />
          <speciesReference constant="true" species="M_adp_c" stoichiometry="1" />
        </listOfProducts>
        <fbc:geneProductAssociation>
          <fbc:or>
            <fbc:geneProductRef fbc:geneProduct="G_SO2915" />
            <fbc:geneProductRef fbc:geneProduct="G_SO3613" />
          </fbc:or>
        </fbc:geneProductAssociation>
      </reaction>
      <reaction fast="false" id="R_ACLS" reversible="false" fbc:lowerFluxBound="cobra_0_bound" fbc:upperFluxBound="cobra_default_ub">
        <listOfReactants>
          <speciesReference constant="true" species="M_pyr_c" stoichiometry="2" />
          <speciesReference constant="true" species="M_h_c" stoichiometry="1" />
        </listOfReactants>
        <listOfProducts>
          <speciesReference constant="true" species="M_co2_c" stoichiometry="1" />
          <speciesReference constant="true" species="M_alac__S_c" stoichiometry="1" />
        </listOfProducts>
        <fbc:geneProductAssociation>
          <fbc:or>
            <fbc:and>
              <fbc:geneProductRef fbc:geneProduct="G_SO4346" />
              <fbc:geneProductRef fbc:geneProduct="G_SO4347" />
            </fbc:and>
            <fbc:and>
              <fbc:geneProductRef fbc:geneProduct="G_SO2278" />
              <fbc:geneProductRef fbc:geneProduct="G_SO2279" />
            </fbc:and>
          </fbc:or>
        </fbc:geneProductAssociation>
      </reaction>
      <reaction fast="false" id="R_ACMAT1" reversible="false" fbc:lowerFluxBound="cobra_0_bound" fbc:upperFluxBound="cobra_default_ub">
        <listOfReactants>
          <speciesReference constant="true" species="M_h_c" stoichiometry="1" />
          <speciesReference constant="true" species="M_malACP_c" stoichiometry="1" />
          <speciesReference constant="true" species="M_acACP_c" stoichiometry="1" />
        </listOfReactants>
        <listOfProducts>
          <speciesReference constant="true" species="M_actACP_c" stoichiometry="1" />
          <speciesReference constant="true" species="M_co2_c" stoichiometry="1" />
          <speciesReference constant="true" species="M_ACP_c" stoichiometry="1" />
        </listOfProducts>
        <fbc:geneProductAssociation>
          <fbc:or>
            <fbc:geneProductRef fbc:geneProduct="G_SO2774" />
            <fbc:geneProductRef fbc:geneProduct="G_SO3072" />
          </fbc:or>
        </fbc:geneProductAssociation>
      </reaction>
      <reaction fast="false" id="R_ACOAD8" reversible="false" fbc:lowerFluxBound="cobra_0_bound" fbc:upperFluxBound="cobra_default_ub">
        <listOfReactants>
          <speciesReference constant="true" species="M_nad_c" stoichiometry="1" />
          <speciesReference constant="true" species="M_ivcoa_c" stoichiometry="1" />
        </listOfReactants>
        <listOfProducts>
          <speciesReference constant="true" species="M_3mb2coa_c" stoichiometry="1" />
          <speciesReference constant="true" species="M_h_c" stoichiometry="1" />
          <speciesReference constant="true" species="M_nadh_c" stoichiometry="1" />
        </listOfProducts>
        <fbc:geneProductAssociation>
          <fbc:geneProductRef fbc:geneProduct="G_SO1897" />
        </fbc:geneProductAssociation>
      </reaction>
      <reaction fast="false" id="R_ACOATA" reversible="true" fbc:lowerFluxBound="cobra_default_lb" fbc:upperFluxBound="cobra_default_ub">
        <listOfReactants>
          <speciesReference constant="true" species="M_accoa_c" stoichiometry="1" />
          <speciesReference constant="true" species="M_ACP_c" stoichiometry="1" />
        </listOfReactants>
        <listOfProducts>
          <speciesReference constant="true" species="M_coa_c" stoichiometry="1" />
          <speciesReference constant="true" species="M_acACP_c" stoichiometry="1" />
        </listOfProducts>
        <fbc:geneProductAssociation>
          <fbc:or>
            <fbc:geneProductRef fbc:geneProduct="G_SO2778" />
            <fbc:geneProductRef fbc:geneProduct="G_SO1742" />
            <fbc:geneProductRef fbc:geneProduct="G_SO2901" />
            <fbc:geneProductRef fbc:geneProduct="G_SO2853" />
          </fbc:or>
        </fbc:geneProductAssociation>
      </reaction>
      <reaction fast="false" id="R_ACODA" reversible="false" fbc:lowerFluxBound="cobra_0_bound" fbc:upperFluxBound="cobra_default_ub">
        <listOfReactants>
          <speciesReference constant="true" species="M_acorn_c" stoichiometry="1" />
          <speciesReference constant="true" species="M_h2o_c" stoichiometry="1" />
        </listOfReactants>
        <listOfProducts>
          <speciesReference constant="true" species="M_ac_c" stoichiometry="1" />
          <speciesReference constant="true" species="M_orn__L_c" stoichiometry="1" />
        </listOfProducts>
      </reaction>
      <reaction fast="false" id="R_ACONT" reversible="true" fbc:lowerFluxBound="cobra_default_lb" fbc:upperFluxBound="cobra_default_ub">
        <listOfReactants>
          <speciesReference constant="true" species="M_cit_c" stoichiometry="1" />
        </listOfReactants>
        <listOfProducts>
          <speciesReference constant="true" species="M_icit_c" stoichiometry="1" />
        </listOfProducts>
        <fbc:geneProductAssociation>
          <fbc:or>
            <fbc:geneProductRef fbc:geneProduct="G_SO0432" />
            <fbc:geneProductRef fbc:geneProduct="G_SO0343" />
          </fbc:or>
        </fbc:geneProductAssociation>
      </reaction>
      <reaction fast="false" id="R_ACOTA" reversible="true" fbc:lowerFluxBound="cobra_default_lb" fbc:upperFluxBound="cobra_default_ub">
        <listOfReactants>
          <speciesReference constant="true" species="M_acorn_c" stoichiometry="1" />
          <speciesReference constant="true" species="M_akg_c" stoichiometry="1" />
        </listOfReactants>
        <listOfProducts>
          <speciesReference constant="true" species="M_glu__L_c" stoichiometry="1" />
          <speciesReference constant="true" species="M_acg5sa_c" stoichiometry="1" />
        </listOfProducts>
        <fbc:geneProductAssociation>
          <fbc:geneProductRef fbc:geneProduct="G_SO0617" />
        </fbc:geneProductAssociation>
      </reaction>
      <reaction fast="false" id="R_ACPS1" reversible="false" fbc:lowerFluxBound="cobra_0_bound" fbc:upperFluxBound="cobra_default_ub">
        <listOfReactants>
          <speciesReference constant="true" species="M_apoACP_c" stoichiometry="1" />
          <speciesReference constant="true" species="M_coa_c" stoichiometry="1" />
        </listOfReactants>
        <listOfProducts>
          <speciesReference constant="true" species="M_ACP_c" stoichiometry="1" />
          <speciesReference constant="true" species="M_h_c" stoichiometry="1" />
          <speciesReference constant="true" species="M_pap_c" stoichiometry="1" />
        </listOfProducts>
        <fbc:geneProductAssociation>
          <fbc:geneProductRef fbc:geneProduct="G_SO1352" />
        </fbc:geneProductAssociation>
      </reaction>
      <reaction fast="false" id="R_ACPSc" reversible="false" fbc:lowerFluxBound="cobra_0_bound" fbc:upperFluxBound="cobra_default_ub">
        <listOfReactants>
          <speciesReference constant="true" species="M_h2o_c" stoichiometry="1" />
          <speciesReference constant="true" species="M_ACP_c" stoichiometry="1" />
        </listOfReactants>
        <listOfProducts>
          <speciesReference constant="true" species="M_h_c" stoichiometry="1" />
          <speciesReference constant="true" species="M_apoACP_c" stoichiometry="1" />
          <speciesReference constant="true" species="M_pan4p_c" stoichiometry="1" />
        </listOfProducts>
        <fbc:geneProductAssociation>
          <fbc:geneProductRef fbc:geneProduct="G_SO3116" />
        </fbc:geneProductAssociation>
      </reaction>
      <reaction fast="false" id="R_ACS" reversible="false" fbc:lowerFluxBound="cobra_0_bound" fbc:upperFluxBound="cobra_default_ub">
        <listOfReactants>
          <speciesReference constant="true" species="M_ac_c" stoichiometry="1" />
          <speciesReference constant="true" species="M_atp_c" stoichiometry="1" />
          <speciesReference constant="true" species="M_coa_c" stoichiometry="1" />
        </listOfReactants>
        <listOfProducts>
          <speciesReference constant="true" species="M_accoa_c" stoichiometry="1" />
          <speciesReference constant="true" species="M_ppi_c" stoichiometry="1" />
          <speciesReference constant="true" species="M_amp_c" stoichiometry="1" />
        </listOfProducts>
        <fbc:geneProductAssociation>
          <fbc:geneProductRef fbc:geneProduct="G_SO2743" />
        </fbc:geneProductAssociation>
      </reaction>
      <reaction fast="false" id="R_ACt6" reversible="true" fbc:lowerFluxBound="cobra_default_lb" fbc:upperFluxBound="cobra_default_ub">
        <listOfReactants>
          <speciesReference constant="true" species="M_h_e" stoichiometry="1" />
          <speciesReference constant="true" species="M_ac_e" stoichiometry="1" />
        </listOfReactants>
        <listOfProducts>
          <speciesReference constant="true" species="M_ac_c" stoichiometry="1" />
          <speciesReference constant="true" species="M_h_c" stoichiometry="1" />
        </listOfProducts>
      </reaction>
      <reaction fast="false" id="R_ADA" reversible="false" fbc:lowerFluxBound="cobra_0_bound" fbc:upperFluxBound="cobra_default_ub">
        <listOfReactants>
          <speciesReference constant="true" species="M_h2o_c" stoichiometry="1" />
          <speciesReference constant="true" species="M_h_c" stoichiometry="1" />
          <speciesReference constant="true" species="M_adn_c" stoichiometry="1" />
        </listOfReactants>
        <listOfProducts>
          <speciesReference constant="true" species="M_ins_c" stoichiometry="1" />
          <speciesReference constant="true" species="M_nh4_c" stoichiometry="1" />
        </listOfProducts>
        <fbc:geneProductAssociation>
          <fbc:geneProductRef fbc:geneProduct="G_SO4731" />
        </fbc:geneProductAssociation>
      </reaction>
      <reaction fast="false" id="R_ADCL" reversible="false" fbc:lowerFluxBound="cobra_0_bound" fbc:upperFluxBound="cobra_default_ub">
        <listOfReactants>
          <speciesReference constant="true" species="M_4adcho_c" stoichiometry="1" />
        </listOfReactants>
        <listOfProducts>
          <speciesReference constant="true" species="M_pyr_c" stoichiometry="1" />
          <speciesReference constant="true" species="M_h_c" stoichiometry="1" />
          <speciesReference constant="true" species="M_4abz_c" stoichiometry="1" />
        </listOfProducts>
        <fbc:geneProductAssociation>
          <fbc:or>
            <fbc:geneProductRef fbc:geneProduct="G_SO2615" />
            <fbc:geneProductRef fbc:geneProduct="G_SO2614" />
          </fbc:or>
        </fbc:geneProductAssociation>
      </reaction>
      <reaction fast="false" id="R_ADCOBAK" reversible="false" fbc:lowerFluxBound="cobra_0_bound" fbc:upperFluxBound="cobra_default_ub">
        <listOfReactants>
          <speciesReference constant="true" species="M_atp_c" stoichiometry="1" />
          <speciesReference constant="true" species="M_adcoba_c" stoichiometry="1" />
        </listOfReactants>
        <listOfProducts>
          <speciesReference constant="true" species="M_h_c" stoichiometry="1" />
          <speciesReference constant="true" species="M_adp_c" stoichiometry="1" />
          <speciesReference constant="true" species="M_adcobap_c" stoichiometry="1" />
        </listOfProducts>
        <fbc:geneProductAssociation>
          <fbc:geneProductRef fbc:geneProduct="G_SO1037" />
        </fbc:geneProductAssociation>
      </reaction>
      <reaction fast="false" id="R_ADCOBAS" reversible="false" fbc:lowerFluxBound="cobra_0_bound" fbc:upperFluxBound="cobra_default_ub">
        <listOfReactants>
          <speciesReference constant="true" species="M_adcobhex_c" stoichiometry="1" />
          <speciesReference constant="true" species="M_1ap2ol_c" stoichiometry="1" />
        </listOfReactants>
        <listOfProducts>
          <speciesReference constant="true" species="M_h2o_c" stoichiometry="1" />
          <speciesReference constant="true" species="M_adcoba_c" stoichiometry="1" />
        </listOfProducts>
        <fbc:geneProductAssociation>
          <fbc:geneProductRef fbc:geneProduct="G_SO1321" />
        </fbc:geneProductAssociation>
      </reaction>
      <reaction fast="false" id="R_ADCOBHEXS" reversible="false" fbc:lowerFluxBound="cobra_0_bound" fbc:upperFluxBound="cobra_default_ub">
        <listOfReactants>
          <speciesReference constant="true" species="M_h2o_c" stoichiometry="4" />
          <speciesReference constant="true" species="M_atp_c" stoichiometry="4" />
          <speciesReference constant="true" species="M_gln__L_c" stoichiometry="4" />
          <speciesReference constant="true" species="M_adcobdam_c" stoichiometry="1" />
        </listOfReactants>
        <listOfProducts>
          <speciesReference constant="true" species="M_glu__L_c" stoichiometry="4" />
          <speciesReference constant="true" species="M_pi_c" stoichiometry="4" />
          <speciesReference constant="true" species="M_adcobhex_c" stoichiometry="1" />
          <speciesReference constant="true" species="M_h_c" stoichiometry="4" />
          <speciesReference constant="true" species="M_adp_c" stoichiometry="4" />
        </listOfProducts>
        <fbc:geneProductAssociation>
          <fbc:geneProductRef fbc:geneProduct="G_SO1038" />
        </fbc:geneProductAssociation>
      </reaction>
      <reaction fast="false" id="R_ADCS" reversible="false" fbc:lowerFluxBound="cobra_0_bound" fbc:upperFluxBound="cobra_default_ub">
        <listOfReactants>
          <speciesReference constant="true" species="M_chor_c" stoichiometry="1" />
          <speciesReference constant="true" species="M_gln__L_c" stoichiometry="1" />
        </listOfReactants>
        <listOfProducts>
          <speciesReference constant="true" species="M_glu__L_c" stoichiometry="1" />
          <speciesReference constant="true" species="M_4adcho_c" stoichiometry="1" />
        </listOfProducts>
        <fbc:geneProductAssociation>
          <fbc:and>
            <fbc:geneProductRef fbc:geneProduct="G_SO0613" />
            <fbc:geneProductRef fbc:geneProduct="G_SO2221" />
          </fbc:and>
        </fbc:geneProductAssociation>
      </reaction>
      <reaction fast="false" id="R_ADK1" reversible="true" fbc:lowerFluxBound="cobra_default_lb" fbc:upperFluxBound="cobra_default_ub">
        <listOfReactants>
          <speciesReference constant="true" species="M_atp_c" stoichiometry="1" />
          <speciesReference constant="true" species="M_amp_c" stoichiometry="1" />
        </listOfReactants>
        <listOfProducts>
          <speciesReference constant="true" species="M_adp_c" stoichiometry="2" />
        </listOfProducts>
        <fbc:geneProductAssociation>
          <fbc:geneProductRef fbc:geneProduct="G_SO2018" />
        </fbc:geneProductAssociation>
      </reaction>
      <reaction fast="false" id="R_ADK3" reversible="true" fbc:lowerFluxBound="cobra_default_lb" fbc:upperFluxBound="cobra_default_ub">
        <listOfReactants>
          <speciesReference constant="true" species="M_gtp_c" stoichiometry="1" />
          <speciesReference constant="true" species="M_amp_c" stoichiometry="1" />
        </listOfReactants>
        <listOfProducts>
          <speciesReference constant="true" species="M_adp_c" stoichiometry="1" />
          <speciesReference constant="true" species="M_gdp_c" stoichiometry="1" />
        </listOfProducts>
        <fbc:geneProductAssociation>
          <fbc:geneProductRef fbc:geneProduct="G_SO2018" />
        </fbc:geneProductAssociation>
      </reaction>
      <reaction fast="false" id="R_ADK4" reversible="true" fbc:lowerFluxBound="cobra_default_lb" fbc:upperFluxBound="cobra_default_ub">
        <listOfReactants>
          <speciesReference constant="true" species="M_itp_c" stoichiometry="1" />
          <speciesReference constant="true" species="M_amp_c" stoichiometry="1" />
        </listOfReactants>
        <listOfProducts>
          <speciesReference constant="true" species="M_idp_c" stoichiometry="1" />
          <speciesReference constant="true" species="M_adp_c" stoichiometry="1" />
        </listOfProducts>
        <fbc:geneProductAssociation>
          <fbc:geneProductRef fbc:geneProduct="G_SO2018" />
        </fbc:geneProductAssociation>
      </reaction>
      <reaction fast="false" id="R_ADMDC" reversible="true" fbc:lowerFluxBound="cobra_default_lb" fbc:upperFluxBound="cobra_default_ub">
        <listOfReactants>
          <speciesReference constant="true" species="M_h_c" stoichiometry="1" />
          <speciesReference constant="true" species="M_amet_c" stoichiometry="1" />
        </listOfReactants>
        <listOfProducts>
          <speciesReference constant="true" species="M_co2_c" stoichiometry="1" />
          <speciesReference constant="true" species="M_ametam_c" stoichiometry="1" />
        </listOfProducts>
        <fbc:geneProductAssociation>
          <fbc:geneProductRef fbc:geneProduct="G_SO1871" />
        </fbc:geneProductAssociation>
      </reaction>
      <reaction fast="false" id="R_ADNCYC" reversible="false" fbc:lowerFluxBound="cobra_0_bound" fbc:upperFluxBound="cobra_default_ub">
        <listOfReactants>
          <speciesReference constant="true" species="M_atp_c" stoichiometry="1" />
        </listOfReactants>
        <listOfProducts>
          <speciesReference constant="true" species="M_ppi_c" stoichiometry="1" />
          <speciesReference constant="true" species="M_camp_c" stoichiometry="1" />
        </listOfProducts>
        <fbc:geneProductAssociation>
          <fbc:or>
            <fbc:geneProductRef fbc:geneProduct="G_SO4312" />
            <fbc:geneProductRef fbc:geneProduct="G_SO1329" />
            <fbc:geneProductRef fbc:geneProduct="G_SO3778" />
          </fbc:or>
        </fbc:geneProductAssociation>
      </reaction>
      <reaction fast="false" id="R_ADNK1" reversible="false" fbc:lowerFluxBound="cobra_0_bound" fbc:upperFluxBound="cobra_default_ub">
        <listOfReactants>
          <speciesReference constant="true" species="M_atp_c" stoichiometry="1" />
          <speciesReference constant="true" species="M_adn_c" stoichiometry="1" />
        </listOfReactants>
        <listOfProducts>
          <speciesReference constant="true" species="M_h_c" stoichiometry="1" />
          <speciesReference constant="true" species="M_adp_c" stoichiometry="1" />
          <speciesReference constant="true" species="M_amp_c" stoichiometry="1" />
        </listOfProducts>
        <fbc:geneProductAssociation>
          <fbc:geneProductRef fbc:geneProduct="G_SO2018" />
        </fbc:geneProductAssociation>
      </reaction>
      <reaction fast="false" id="R_ADNt2" reversible="false" fbc:lowerFluxBound="cobra_0_bound" fbc:upperFluxBound="cobra_default_ub">
        <listOfReactants>
          <speciesReference constant="true" species="M_adn_e" stoichiometry="1" />
          <speciesReference constant="true" species="M_h_e" stoichiometry="1" />
        </listOfReactants>
        <listOfProducts>
          <speciesReference constant="true" species="M_h_c" stoichiometry="1" />
          <speciesReference constant="true" species="M_adn_c" stoichiometry="1" />
        </listOfProducts>
        <fbc:geneProductAssociation>
          <fbc:or>
            <fbc:geneProductRef fbc:geneProduct="G_SO1214" />
            <fbc:geneProductRef fbc:geneProduct="G_SO4296" />
            <fbc:geneProductRef fbc:geneProduct="G_SO3706" />
            <fbc:geneProductRef fbc:geneProduct="G_SO0093" />
          </fbc:or>
        </fbc:geneProductAssociation>
      </reaction>
      <reaction fast="false" id="R_ADPT" reversible="false" fbc:lowerFluxBound="cobra_0_bound" fbc:upperFluxBound="cobra_default_ub">
        <listOfReactants>
          <speciesReference constant="true" species="M_prpp_c" stoichiometry="1" />
          <speciesReference constant="true" species="M_ade_c" stoichiometry="1" />
        </listOfReactants>
        <listOfProducts>
          <speciesReference constant="true" species="M_ppi_c" stoichiometry="1" />
          <speciesReference constant="true" species="M_amp_c" stoichiometry="1" />
        </listOfProducts>
        <fbc:geneProductAssociation>
          <fbc:geneProductRef fbc:geneProduct="G_SO2012" />
        </fbc:geneProductAssociation>
      </reaction>
      <reaction fast="false" id="R_ADSK" reversible="false" fbc:lowerFluxBound="cobra_0_bound" fbc:upperFluxBound="cobra_default_ub">
        <listOfReactants>
          <speciesReference constant="true" species="M_atp_c" stoichiometry="1" />
          <speciesReference constant="true" species="M_aps_c" stoichiometry="1" />
        </listOfReactants>
        <listOfProducts>
          <speciesReference constant="true" species="M_paps_c" stoichiometry="1" />
          <speciesReference constant="true" species="M_h_c" stoichiometry="1" />
          <speciesReference constant="true" species="M_adp_c" stoichiometry="1" />
        </listOfProducts>
        <fbc:geneProductAssociation>
          <fbc:geneProductRef fbc:geneProduct="G_SO3723" />
        </fbc:geneProductAssociation>
      </reaction>
      <reaction fast="false" id="R_ADSL1r" reversible="true" fbc:lowerFluxBound="cobra_default_lb" fbc:upperFluxBound="cobra_default_ub">
        <listOfReactants>
          <speciesReference constant="true" species="M_dcamp_c" stoichiometry="1" />
        </listOfReactants>
        <listOfProducts>
          <speciesReference constant="true" species="M_fum_c" stoichiometry="1" />
          <speciesReference constant="true" species="M_amp_c" stoichiometry="1" />
        </listOfProducts>
        <fbc:geneProductAssociation>
          <fbc:geneProductRef fbc:geneProduct="G_SO2635" />
        </fbc:geneProductAssociation>
      </reaction>
      <reaction fast="false" id="R_ADSL2r" reversible="true" fbc:lowerFluxBound="cobra_default_lb" fbc:upperFluxBound="cobra_default_ub">
        <listOfReactants>
          <speciesReference constant="true" species="M_25aics_c" stoichiometry="1" />
        </listOfReactants>
        <listOfProducts>
          <speciesReference constant="true" species="M_fum_c" stoichiometry="1" />
          <speciesReference constant="true" species="M_aicar_c" stoichiometry="1" />
        </listOfProducts>
        <fbc:geneProductAssociation>
          <fbc:geneProductRef fbc:geneProduct="G_SO2635" />
        </fbc:geneProductAssociation>
      </reaction>
      <reaction fast="false" id="R_ADSS" reversible="false" fbc:lowerFluxBound="cobra_0_bound" fbc:upperFluxBound="cobra_default_ub">
        <listOfReactants>
          <speciesReference constant="true" species="M_asp__L_c" stoichiometry="1" />
          <speciesReference constant="true" species="M_gtp_c" stoichiometry="1" />
          <speciesReference constant="true" species="M_imp_c" stoichiometry="1" />
        </listOfReactants>
        <listOfProducts>
          <speciesReference constant="true" species="M_dcamp_c" stoichiometry="1" />
          <speciesReference constant="true" species="M_pi_c" stoichiometry="1" />
          <speciesReference constant="true" species="M_h_c" stoichiometry="2" />
          <speciesReference constant="true" species="M_gdp_c" stoichiometry="1" />
        </listOfProducts>
        <fbc:geneProductAssociation>
          <fbc:or>
            <fbc:geneProductRef fbc:geneProduct="G_SO1258" />
            <fbc:geneProductRef fbc:geneProduct="G_SO3937" />
          </fbc:or>
        </fbc:geneProductAssociation>
      </reaction>
      <reaction fast="false" id="R_AGDC" reversible="false" fbc:lowerFluxBound="cobra_0_bound" fbc:upperFluxBound="cobra_default_ub">
        <listOfReactants>
          <speciesReference constant="true" species="M_h2o_c" stoichiometry="1" />
          <speciesReference constant="true" species="M_acgam6p_c" stoichiometry="1" />
        </listOfReactants>
        <listOfProducts>
          <speciesReference constant="true" species="M_ac_c" stoichiometry="1" />
          <speciesReference constant="true" species="M_gam6p_c" stoichiometry="1" />
        </listOfProducts>
        <fbc:geneProductAssociation>
          <fbc:geneProductRef fbc:geneProduct="G_SO3505" />
        </fbc:geneProductAssociation>
      </reaction>
      <reaction fast="false" id="R_AGPR" reversible="true" fbc:lowerFluxBound="cobra_default_lb" fbc:upperFluxBound="cobra_default_ub">
        <listOfReactants>
          <speciesReference constant="true" species="M_pi_c" stoichiometry="1" />
          <speciesReference constant="true" species="M_acg5sa_c" stoichiometry="1" />
          <speciesReference constant="true" species="M_nadp_c" stoichiometry="1" />
        </listOfReactants>
        <listOfProducts>
          <speciesReference constant="true" species="M_nadph_c" stoichiometry="1" />
          <speciesReference constant="true" species="M_h_c" stoichiometry="1" />
          <speciesReference constant="true" species="M_acg5p_c" stoichiometry="1" />
        </listOfProducts>
        <fbc:geneProductAssociation>
          <fbc:geneProductRef fbc:geneProduct="G_SO0275" />
        </fbc:geneProductAssociation>
      </reaction>
      <reaction fast="false" id="R_AHAI" reversible="false" fbc:lowerFluxBound="cobra_0_bound" fbc:upperFluxBound="cobra_default_ub">
        <listOfReactants>
          <speciesReference constant="true" species="M_nadph_c" stoichiometry="1" />
          <speciesReference constant="true" species="M_h_c" stoichiometry="1" />
          <speciesReference constant="true" species="M_alac__S_c" stoichiometry="1" />
        </listOfReactants>
        <listOfProducts>
          <speciesReference constant="true" species="M_23dhmb_c" stoichiometry="1" />
          <speciesReference constant="true" species="M_nadp_c" stoichiometry="1" />
        </listOfProducts>
        <fbc:geneProductAssociation>
          <fbc:geneProductRef fbc:geneProduct="G_SO4349" />
        </fbc:geneProductAssociation>
      </reaction>
      <reaction fast="false" id="R_AHCYSNS" reversible="false" fbc:lowerFluxBound="cobra_0_bound" fbc:upperFluxBound="cobra_default_ub">
        <listOfReactants>
          <speciesReference constant="true" species="M_h2o_c" stoichiometry="1" />
          <speciesReference constant="true" species="M_ahcys_c" stoichiometry="1" />
        </listOfReactants>
        <listOfProducts>
          <speciesReference constant="true" species="M_ade_c" stoichiometry="1" />
          <speciesReference constant="true" species="M_rhcys_c" stoichiometry="1" />
        </listOfProducts>
        <fbc:geneProductAssociation>
          <fbc:or>
            <fbc:geneProductRef fbc:geneProduct="G_SO1322" />
            <fbc:geneProductRef fbc:geneProduct="G_SO3705" />
          </fbc:or>
        </fbc:geneProductAssociation>
      </reaction>
      <reaction fast="false" id="R_AHSERL" reversible="false" fbc:lowerFluxBound="cobra_0_bound" fbc:upperFluxBound="cobra_default_ub">
        <listOfReactants>
          <speciesReference constant="true" species="M_achms_c" stoichiometry="1" />
          <speciesReference constant="true" species="M_ch4s_c" stoichiometry="1" />
        </listOfReactants>
        <listOfProducts>
          <speciesReference constant="true" species="M_ac_c" stoichiometry="1" />
          <speciesReference constant="true" species="M_h_c" stoichiometry="1" />
          <speciesReference constant="true" species="M_met__L_c" stoichiometry="1" />
        </listOfProducts>
        <fbc:geneProductAssociation>
          <fbc:geneProductRef fbc:geneProduct="G_SO1095" />
        </fbc:geneProductAssociation>
      </reaction>
      <reaction fast="false" id="R_AHSERL2" reversible="false" fbc:lowerFluxBound="cobra_0_bound" fbc:upperFluxBound="cobra_default_ub">
        <listOfReactants>
          <speciesReference constant="true" species="M_achms_c" stoichiometry="1" />
          <speciesReference constant="true" species="M_h2s_c" stoichiometry="1" />
        </listOfReactants>
        <listOfProducts>
          <speciesReference constant="true" species="M_ac_c" stoichiometry="1" />
          <speciesReference constant="true" species="M_hcys__L_c" stoichiometry="1" />
        </listOfProducts>
        <fbc:geneProductAssociation>
          <fbc:geneProductRef fbc:geneProduct="G_SO1095" />
        </fbc:geneProductAssociation>
      </reaction>
      <reaction fast="false" id="R_AICART" reversible="true" fbc:lowerFluxBound="cobra_default_lb" fbc:upperFluxBound="cobra_default_ub">
        <listOfReactants>
          <speciesReference constant="true" species="M_aicar_c" stoichiometry="1" />
          <speciesReference constant="true" species="M_10fthf_c" stoichiometry="1" />
        </listOfReactants>
        <listOfProducts>
          <speciesReference constant="true" species="M_fprica_c" stoichiometry="1" />
          <speciesReference constant="true" species="M_thf_c" stoichiometry="1" />
        </listOfProducts>
        <fbc:geneProductAssociation>
          <fbc:geneProductRef fbc:geneProduct="G_SO0442" />
        </fbc:geneProductAssociation>
      </reaction>
      <reaction fast="false" id="R_AIRC2" reversible="false" fbc:lowerFluxBound="cobra_0_bound" fbc:upperFluxBound="cobra_default_ub">
        <listOfReactants>
          <speciesReference constant="true" species="M_atp_c" stoichiometry="1" />
          <speciesReference constant="true" species="M_air_c" stoichiometry="1" />
          <speciesReference constant="true" species="M_hco3_c" stoichiometry="1" />
        </listOfReactants>
        <listOfProducts>
          <speciesReference constant="true" species="M_pi_c" stoichiometry="1" />
          <speciesReference constant="true" species="M_h_c" stoichiometry="1" />
          <speciesReference constant="true" species="M_adp_c" stoichiometry="1" />
          <speciesReference constant="true" species="M_5caiz_c" stoichiometry="1" />
        </listOfProducts>
        <fbc:geneProductAssociation>
          <fbc:geneProductRef fbc:geneProduct="G_SO3555" />
        </fbc:geneProductAssociation>
      </reaction>
      <reaction fast="false" id="R_AIRC3" reversible="true" fbc:lowerFluxBound="cobra_default_lb" fbc:upperFluxBound="cobra_default_ub">
        <listOfReactants>
          <speciesReference constant="true" species="M_5aizc_c" stoichiometry="1" />
        </listOfReactants>
        <listOfProducts>
          <speciesReference constant="true" species="M_5caiz_c" stoichiometry="1" />
        </listOfProducts>
        <fbc:geneProductAssociation>
          <fbc:geneProductRef fbc:geneProduct="G_SO3554" />
        </fbc:geneProductAssociation>
      </reaction>
      <reaction fast="false" id="R_AKGD" reversible="false" fbc:lowerFluxBound="cobra_0_bound" fbc:upperFluxBound="cobra_default_ub">
        <listOfReactants>
          <speciesReference constant="true" species="M_akg_c" stoichiometry="1" />
          <speciesReference constant="true" species="M_nad_c" stoichiometry="1" />
          <speciesReference constant="true" species="M_coa_c" stoichiometry="1" />
        </listOfReactants>
        <listOfProducts>
          <speciesReference constant="true" species="M_co2_c" stoichiometry="1" />
          <speciesReference constant="true" species="M_nadh_c" stoichiometry="1" />
          <speciesReference constant="true" species="M_succoa_c" stoichiometry="1" />
        </listOfProducts>
        <fbc:geneProductAssociation>
          <fbc:and>
            <fbc:geneProductRef fbc:geneProduct="G_SO0426" />
            <fbc:geneProductRef fbc:geneProduct="G_SO1930" />
            <fbc:geneProductRef fbc:geneProduct="G_SO1931" />
          </fbc:and>
        </fbc:geneProductAssociation>
      </reaction>
      <reaction fast="false" id="R_AKGt6" reversible="true" fbc:lowerFluxBound="cobra_default_lb" fbc:upperFluxBound="cobra_default_ub">
        <listOfReactants>
          <speciesReference constant="true" species="M_akg_e" stoichiometry="1" />
          <speciesReference constant="true" species="M_h_e" stoichiometry="1" />
        </listOfReactants>
        <listOfProducts>
          <speciesReference constant="true" species="M_akg_c" stoichiometry="1" />
          <speciesReference constant="true" species="M_h_c" stoichiometry="1" />
        </listOfProducts>
      </reaction>
      <reaction fast="false" id="R_ALA_Dt4" reversible="false" fbc:lowerFluxBound="cobra_0_bound" fbc:upperFluxBound="cobra_default_ub">
        <listOfReactants>
          <speciesReference constant="true" species="M_ala__D_e" stoichiometry="1" />
          <speciesReference constant="true" species="M_na1_e" stoichiometry="1" />
        </listOfReactants>
        <listOfProducts>
          <speciesReference constant="true" species="M_na1_c" stoichiometry="1" />
          <speciesReference constant="true" species="M_ala__D_c" stoichiometry="1" />
        </listOfProducts>
        <fbc:geneProductAssociation>
          <fbc:or>
            <fbc:geneProductRef fbc:geneProduct="G_SO3541" />
            <fbc:geneProductRef fbc:geneProduct="G_SO0858" />
            <fbc:geneProductRef fbc:geneProduct="G_SO3063" />
          </fbc:or>
        </fbc:geneProductAssociation>
      </reaction>
      <reaction fast="false" id="R_ALAALA" reversible="true" fbc:lowerFluxBound="cobra_default_lb" fbc:upperFluxBound="cobra_default_ub">
        <listOfReactants>
          <speciesReference constant="true" species="M_atp_c" stoichiometry="1" />
          <speciesReference constant="true" species="M_ala__D_c" stoichiometry="2" />
        </listOfReactants>
        <listOfProducts>
          <speciesReference constant="true" species="M_adp_c" stoichiometry="1" />
          <speciesReference constant="true" species="M_h_c" stoichiometry="1" />
          <speciesReference constant="true" species="M_alaala_c" stoichiometry="1" />
          <speciesReference constant="true" species="M_pi_c" stoichiometry="1" />
        </listOfProducts>
        <fbc:geneProductAssociation>
          <fbc:geneProductRef fbc:geneProduct="G_SO2217" />
        </fbc:geneProductAssociation>
      </reaction>
      <reaction fast="false" id="R_ALAD_L" reversible="false" fbc:lowerFluxBound="cobra_0_bound" fbc:upperFluxBound="cobra_default_ub">
        <listOfReactants>
          <speciesReference constant="true" species="M_h2o_c" stoichiometry="1" />
          <speciesReference constant="true" species="M_nad_c" stoichiometry="1" />
          <speciesReference constant="true" species="M_ala__L_c" stoichiometry="1" />
        </listOfReactants>
        <listOfProducts>
          <speciesReference constant="true" species="M_pyr_c" stoichiometry="1" />
          <speciesReference constant="true" species="M_h_c" stoichiometry="1" />
          <speciesReference constant="true" species="M_nadh_c" stoichiometry="1" />
          <speciesReference constant="true" species="M_nh4_c" stoichiometry="1" />
        </listOfProducts>
        <fbc:geneProductAssociation>
          <fbc:geneProductRef fbc:geneProduct="G_SO2304" />
        </fbc:geneProductAssociation>
      </reaction>
      <reaction fast="false" id="R_ALAR" reversible="true" fbc:lowerFluxBound="cobra_default_lb" fbc:upperFluxBound="cobra_default_ub">
        <listOfReactants>
          <speciesReference constant="true" species="M_ala__L_c" stoichiometry="1" />
        </listOfReactants>
        <listOfProducts>
          <speciesReference constant="true" species="M_ala__D_c" stoichiometry="1" />
        </listOfProducts>
        <fbc:geneProductAssociation>
          <fbc:geneProductRef fbc:geneProduct="G_SO3916" />
        </fbc:geneProductAssociation>
      </reaction>
      <reaction fast="false" id="R_ALAt4" reversible="false" fbc:lowerFluxBound="cobra_0_bound" fbc:upperFluxBound="cobra_default_ub">
        <listOfReactants>
          <speciesReference constant="true" species="M_ala__L_e" stoichiometry="1" />
          <speciesReference constant="true" species="M_na1_e" stoichiometry="1" />
        </listOfReactants>
        <listOfProducts>
          <speciesReference constant="true" species="M_na1_c" stoichiometry="1" />
          <speciesReference constant="true" species="M_ala__L_c" stoichiometry="1" />
        </listOfProducts>
        <fbc:geneProductAssociation>
          <fbc:or>
            <fbc:geneProductRef fbc:geneProduct="G_SO3541" />
            <fbc:geneProductRef fbc:geneProduct="G_SO0858" />
            <fbc:geneProductRef fbc:geneProduct="G_SO3063" />
          </fbc:or>
        </fbc:geneProductAssociation>
      </reaction>
      <reaction fast="false" id="R_ALATA_D2" reversible="false" fbc:lowerFluxBound="cobra_0_bound" fbc:upperFluxBound="cobra_default_ub">
        <listOfReactants>
          <speciesReference constant="true" species="M_pydx5p_c" stoichiometry="1" />
          <speciesReference constant="true" species="M_ala__D_c" stoichiometry="1" />
        </listOfReactants>
        <listOfProducts>
          <speciesReference constant="true" species="M_pyr_c" stoichiometry="1" />
          <speciesReference constant="true" species="M_pyam5p_c" stoichiometry="1" />
        </listOfProducts>
        <fbc:geneProductAssociation>
          <fbc:geneProductRef fbc:geneProduct="G_SO3471" />
        </fbc:geneProductAssociation>
      </reaction>
      <reaction fast="false" id="R_ALATA_L" reversible="true" fbc:lowerFluxBound="cobra_default_lb" fbc:upperFluxBound="cobra_default_ub">
        <listOfReactants>
          <speciesReference constant="true" species="M_akg_c" stoichiometry="1" />
          <speciesReference constant="true" species="M_ala__L_c" stoichiometry="1" />
        </listOfReactants>
        <listOfProducts>
          <speciesReference constant="true" species="M_pyr_c" stoichiometry="1" />
          <speciesReference constant="true" species="M_glu__L_c" stoichiometry="1" />
        </listOfProducts>
      </reaction>
      <reaction fast="false" id="R_ALATA_L2" reversible="false" fbc:lowerFluxBound="cobra_0_bound" fbc:upperFluxBound="cobra_default_ub">
        <listOfReactants>
          <speciesReference constant="true" species="M_pydx5p_c" stoichiometry="1" />
          <speciesReference constant="true" species="M_ala__L_c" stoichiometry="1" />
        </listOfReactants>
        <listOfProducts>
          <speciesReference constant="true" species="M_pyr_c" stoichiometry="1" />
          <speciesReference constant="true" species="M_pyam5p_c" stoichiometry="1" />
        </listOfProducts>
        <fbc:geneProductAssociation>
          <fbc:geneProductRef fbc:geneProduct="G_SO3471" />
        </fbc:geneProductAssociation>
      </reaction>
      <reaction fast="false" id="R_ALATRS" reversible="false" fbc:lowerFluxBound="cobra_0_bound" fbc:upperFluxBound="cobra_default_ub">
        <listOfReactants>
          <speciesReference constant="true" species="M_trnaala_c" stoichiometry="1" />
          <speciesReference constant="true" species="M_atp_c" stoichiometry="1" />
          <speciesReference constant="true" species="M_ala__L_c" stoichiometry="1" />
        </listOfReactants>
        <listOfProducts>
          <speciesReference constant="true" species="M_ppi_c" stoichiometry="1" />
          <speciesReference constant="true" species="M_alatrna_c" stoichiometry="1" />
          <speciesReference constant="true" species="M_amp_c" stoichiometry="1" />
        </listOfProducts>
        <fbc:geneProductAssociation>
          <fbc:geneProductRef fbc:geneProduct="G_SO3428" />
        </fbc:geneProductAssociation>
      </reaction>
      <reaction fast="false" id="R_ALCD2x" reversible="true" fbc:lowerFluxBound="cobra_default_lb" fbc:upperFluxBound="cobra_default_ub">
        <listOfReactants>
          <speciesReference constant="true" species="M_etoh_c" stoichiometry="1" />
          <speciesReference constant="true" species="M_nad_c" stoichiometry="1" />
        </listOfReactants>
        <listOfProducts>
          <speciesReference constant="true" species="M_h_c" stoichiometry="1" />
          <speciesReference constant="true" species="M_nadh_c" stoichiometry="1" />
          <speciesReference constant="true" species="M_acald_c" stoichiometry="1" />
        </listOfProducts>
        <fbc:geneProductAssociation>
          <fbc:geneProductRef fbc:geneProduct="G_SO2136" />
        </fbc:geneProductAssociation>
      </reaction>
      <reaction fast="false" id="R_ALDD2x" reversible="false" fbc:lowerFluxBound="cobra_0_bound" fbc:upperFluxBound="cobra_default_ub">
        <listOfReactants>
          <speciesReference constant="true" species="M_h2o_c" stoichiometry="1" />
          <speciesReference constant="true" species="M_nad_c" stoichiometry="1" />
          <speciesReference constant="true" species="M_acald_c" stoichiometry="1" />
        </listOfReactants>
        <listOfProducts>
          <speciesReference constant="true" species="M_ac_c" stoichiometry="1" />
          <speciesReference constant="true" species="M_h_c" stoichiometry="2" />
          <speciesReference constant="true" species="M_nadh_c" stoichiometry="1" />
        </listOfProducts>
        <fbc:geneProductAssociation>
          <fbc:geneProductRef fbc:geneProduct="G_SO4480" />
        </fbc:geneProductAssociation>
      </reaction>
      <reaction fast="false" id="R_AMAA" reversible="false" fbc:lowerFluxBound="cobra_0_bound" fbc:upperFluxBound="cobra_default_ub">
        <listOfReactants>
          <speciesReference constant="true" species="M_acmama_c" stoichiometry="1" />
          <speciesReference constant="true" species="M_h2o_c" stoichiometry="1" />
        </listOfReactants>
        <listOfProducts>
          <speciesReference constant="true" species="M_acmam_c" stoichiometry="1" />
          <speciesReference constant="true" species="M_ala__L_c" stoichiometry="1" />
        </listOfProducts>
        <fbc:geneProductAssociation>
          <fbc:geneProductRef fbc:geneProduct="G_SO0600" />
        </fbc:geneProductAssociation>
      </reaction>
      <reaction fast="false" id="R_AMALT1" reversible="false" fbc:lowerFluxBound="cobra_0_bound" fbc:upperFluxBound="cobra_default_ub">
        <listOfReactants>
          <speciesReference constant="true" species="M_malttr_c" stoichiometry="1" />
          <speciesReference constant="true" species="M_malt_c" stoichiometry="1" />
        </listOfReactants>
        <listOfProducts>
          <speciesReference constant="true" species="M_glc__D_c" stoichiometry="1" />
          <speciesReference constant="true" species="M_maltttr_c" stoichiometry="1" />
        </listOfProducts>
        <fbc:geneProductAssociation>
          <fbc:geneProductRef fbc:geneProduct="G_SO1493" />
        </fbc:geneProductAssociation>
      </reaction>
      <reaction fast="false" id="R_AMALT2" reversible="false" fbc:lowerFluxBound="cobra_0_bound" fbc:upperFluxBound="cobra_default_ub">
        <listOfReactants>
          <speciesReference constant="true" species="M_malt_c" stoichiometry="1" />
          <speciesReference constant="true" species="M_maltttr_c" stoichiometry="1" />
        </listOfReactants>
        <listOfProducts>
          <speciesReference constant="true" species="M_maltpt_c" stoichiometry="1" />
          <speciesReference constant="true" species="M_glc__D_c" stoichiometry="1" />
        </listOfProducts>
        <fbc:geneProductAssociation>
          <fbc:geneProductRef fbc:geneProduct="G_SO1493" />
        </fbc:geneProductAssociation>
      </reaction>
      <reaction fast="false" id="R_AMALT3" reversible="false" fbc:lowerFluxBound="cobra_0_bound" fbc:upperFluxBound="cobra_default_ub">
        <listOfReactants>
          <speciesReference constant="true" species="M_maltpt_c" stoichiometry="1" />
          <speciesReference constant="true" species="M_malt_c" stoichiometry="1" />
        </listOfReactants>
        <listOfProducts>
          <speciesReference constant="true" species="M_glc__D_c" stoichiometry="1" />
          <speciesReference constant="true" species="M_malthx_c" stoichiometry="1" />
        </listOfProducts>
        <fbc:geneProductAssociation>
          <fbc:geneProductRef fbc:geneProduct="G_SO1493" />
        </fbc:geneProductAssociation>
      </reaction>
      <reaction fast="false" id="R_AMALT4" reversible="false" fbc:lowerFluxBound="cobra_0_bound" fbc:upperFluxBound="cobra_default_ub">
        <listOfReactants>
          <speciesReference constant="true" species="M_malt_c" stoichiometry="1" />
          <speciesReference constant="true" species="M_malthx_c" stoichiometry="1" />
        </listOfReactants>
        <listOfProducts>
          <speciesReference constant="true" species="M_glc__D_c" stoichiometry="1" />
          <speciesReference constant="true" species="M_malthp_c" stoichiometry="1" />
        </listOfProducts>
        <fbc:geneProductAssociation>
          <fbc:geneProductRef fbc:geneProduct="G_SO1493" />
        </fbc:geneProductAssociation>
      </reaction>
      <reaction fast="false" id="R_AMAOT" reversible="true" fbc:lowerFluxBound="cobra_default_lb" fbc:upperFluxBound="cobra_default_ub">
        <listOfReactants>
          <speciesReference constant="true" species="M_amet_c" stoichiometry="1" />
          <speciesReference constant="true" species="M_8aonn_c" stoichiometry="1" />
        </listOfReactants>
        <listOfProducts>
          <speciesReference constant="true" species="M_amob_c" stoichiometry="1" />
          <speciesReference constant="true" species="M_dann_c" stoichiometry="1" />
        </listOfProducts>
        <fbc:geneProductAssociation>
          <fbc:geneProductRef fbc:geneProduct="G_SO2741" />
        </fbc:geneProductAssociation>
      </reaction>
      <reaction fast="false" id="R_AMMQT7_2" reversible="false" fbc:lowerFluxBound="cobra_0_bound" fbc:upperFluxBound="cobra_default_ub">
        <listOfReactants>
          <speciesReference constant="true" species="M_2dmmq7_c" stoichiometry="1" />
          <speciesReference constant="true" species="M_amet_c" stoichiometry="1" />
        </listOfReactants>
        <listOfProducts>
          <speciesReference constant="true" species="M_mqn7_c" stoichiometry="1" />
          <speciesReference constant="true" species="M_h_c" stoichiometry="1" />
          <speciesReference constant="true" species="M_ahcys_c" stoichiometry="1" />
        </listOfProducts>
        <fbc:geneProductAssociation>
          <fbc:geneProductRef fbc:geneProduct="G_SO4199" />
        </fbc:geneProductAssociation>
      </reaction>
      <reaction fast="false" id="R_AMMQT7_3" reversible="false" fbc:lowerFluxBound="cobra_0_bound" fbc:upperFluxBound="cobra_default_ub">
        <listOfReactants>
          <speciesReference constant="true" species="M_mqn7_c" stoichiometry="1" />
          <speciesReference constant="true" species="M_amet_c" stoichiometry="1" />
        </listOfReactants>
        <listOfProducts>
          <speciesReference constant="true" species="M_h_c" stoichiometry="1" />
          <speciesReference constant="true" species="M_mmqn7_c" stoichiometry="1" />
          <speciesReference constant="true" species="M_ahcys_c" stoichiometry="1" />
        </listOfProducts>
      </reaction>
      <reaction fast="false" id="R_AMPMS" reversible="false" fbc:lowerFluxBound="cobra_0_bound" fbc:upperFluxBound="cobra_default_ub">
        <listOfReactants>
          <speciesReference constant="true" species="M_h2o_c" stoichiometry="1" />
          <speciesReference constant="true" species="M_air_c" stoichiometry="1" />
        </listOfReactants>
        <listOfProducts>
          <speciesReference constant="true" species="M_for_c" stoichiometry="2" />
          <speciesReference constant="true" species="M_h_c" stoichiometry="4" />
          <speciesReference constant="true" species="M_4ampm_c" stoichiometry="1" />
        </listOfProducts>
        <fbc:geneProductAssociation>
          <fbc:geneProductRef fbc:geneProduct="G_SO2445" />
        </fbc:geneProductAssociation>
      </reaction>
      <reaction fast="false" id="R_ANPRT" reversible="false" fbc:lowerFluxBound="cobra_0_bound" fbc:upperFluxBound="cobra_default_ub">
        <listOfReactants>
          <speciesReference constant="true" species="M_prpp_c" stoichiometry="1" />
          <speciesReference constant="true" species="M_anth_c" stoichiometry="1" />
        </listOfReactants>
        <listOfProducts>
          <speciesReference constant="true" species="M_ppi_c" stoichiometry="1" />
          <speciesReference constant="true" species="M_pran_c" stoichiometry="1" />
        </listOfProducts>
        <fbc:geneProductAssociation>
          <fbc:geneProductRef fbc:geneProduct="G_SO3021" />
        </fbc:geneProductAssociation>
      </reaction>
      <reaction fast="false" id="R_ANS1" reversible="false" fbc:lowerFluxBound="cobra_0_bound" fbc:upperFluxBound="cobra_default_ub">
        <listOfReactants>
          <speciesReference constant="true" species="M_chor_c" stoichiometry="1" />
          <speciesReference constant="true" species="M_gln__L_c" stoichiometry="1" />
        </listOfReactants>
        <listOfProducts>
          <speciesReference constant="true" species="M_glu__L_c" stoichiometry="1" />
          <speciesReference constant="true" species="M_pyr_c" stoichiometry="1" />
          <speciesReference constant="true" species="M_h_c" stoichiometry="1" />
          <speciesReference constant="true" species="M_anth_c" stoichiometry="1" />
        </listOfProducts>
        <fbc:geneProductAssociation>
          <fbc:and>
            <fbc:geneProductRef fbc:geneProduct="G_SO3019" />
            <fbc:geneProductRef fbc:geneProduct="G_SO3020" />
          </fbc:and>
        </fbc:geneProductAssociation>
      </reaction>
      <reaction fast="false" id="R_AOXS" reversible="true" fbc:lowerFluxBound="cobra_default_lb" fbc:upperFluxBound="cobra_default_ub">
        <listOfReactants>
          <speciesReference constant="true" species="M_h_c" stoichiometry="1" />
          <speciesReference constant="true" species="M_ala__L_c" stoichiometry="1" />
          <speciesReference constant="true" species="M_pmcoa_c" stoichiometry="1" />
        </listOfReactants>
        <listOfProducts>
          <speciesReference constant="true" species="M_co2_c" stoichiometry="1" />
          <speciesReference constant="true" species="M_coa_c" stoichiometry="1" />
          <speciesReference constant="true" species="M_8aonn_c" stoichiometry="1" />
        </listOfProducts>
        <fbc:geneProductAssociation>
          <fbc:geneProductRef fbc:geneProduct="G_SO2739" />
        </fbc:geneProductAssociation>
      </reaction>
      <reaction fast="false" id="R_AP4AH" reversible="false" fbc:lowerFluxBound="cobra_0_bound" fbc:upperFluxBound="cobra_default_ub">
        <listOfReactants>
          <speciesReference constant="true" species="M_h2o_c" stoichiometry="1" />
          <speciesReference constant="true" species="M_ap4a_c" stoichiometry="1" />
        </listOfReactants>
        <listOfProducts>
          <speciesReference constant="true" species="M_h_c" stoichiometry="2" />
          <speciesReference constant="true" species="M_adp_c" stoichiometry="2" />
        </listOfProducts>
        <fbc:geneProductAssociation>
          <fbc:geneProductRef fbc:geneProduct="G_SO3641" />
        </fbc:geneProductAssociation>
      </reaction>
      <reaction fast="false" id="R_AP5AH" reversible="false" fbc:lowerFluxBound="cobra_0_bound" fbc:upperFluxBound="cobra_default_ub">
        <listOfReactants>
          <speciesReference constant="true" species="M_h2o_c" stoichiometry="1" />
          <speciesReference constant="true" species="M_ap5a_c" stoichiometry="1" />
        </listOfReactants>
        <listOfProducts>
          <speciesReference constant="true" species="M_adp_c" stoichiometry="1" />
          <speciesReference constant="true" species="M_h_c" stoichiometry="2" />
          <speciesReference constant="true" species="M_atp_c" stoichiometry="1" />
        </listOfProducts>
        <fbc:geneProductAssociation>
          <fbc:geneProductRef fbc:geneProduct="G_SO3641" />
        </fbc:geneProductAssociation>
      </reaction>
      <reaction fast="false" id="R_APRAUR" reversible="false" fbc:lowerFluxBound="cobra_0_bound" fbc:upperFluxBound="cobra_default_ub">
        <listOfReactants>
          <speciesReference constant="true" species="M_nadph_c" stoichiometry="1" />
          <speciesReference constant="true" species="M_h_c" stoichiometry="1" />
          <speciesReference constant="true" species="M_5apru_c" stoichiometry="1" />
        </listOfReactants>
        <listOfProducts>
          <speciesReference constant="true" species="M_nadp_c" stoichiometry="1" />
          <speciesReference constant="true" species="M_5aprbu_c" stoichiometry="1" />
        </listOfProducts>
        <fbc:geneProductAssociation>
          <fbc:geneProductRef fbc:geneProduct="G_SO3469" />
        </fbc:geneProductAssociation>
      </reaction>
      <reaction fast="false" id="R_ARGabc" reversible="false" fbc:lowerFluxBound="cobra_0_bound" fbc:upperFluxBound="cobra_default_ub">
        <listOfReactants>
          <speciesReference constant="true" species="M_h2o_c" stoichiometry="1" />
          <speciesReference constant="true" species="M_arg__L_e" stoichiometry="1" />
          <speciesReference constant="true" species="M_atp_c" stoichiometry="1" />
        </listOfReactants>
        <listOfProducts>
          <speciesReference constant="true" species="M_pi_c" stoichiometry="1" />
          <speciesReference constant="true" species="M_h_c" stoichiometry="1" />
          <speciesReference constant="true" species="M_adp_c" stoichiometry="1" />
          <speciesReference constant="true" species="M_arg__L_c" stoichiometry="1" />
        </listOfProducts>
        <fbc:geneProductAssociation>
          <fbc:and>
            <fbc:geneProductRef fbc:geneProduct="G_SO1044" />
            <fbc:geneProductRef fbc:geneProduct="G_SO1043" />
            <fbc:geneProductRef fbc:geneProduct="G_SO1042" />
          </fbc:and>
        </fbc:geneProductAssociation>
      </reaction>
      <reaction fast="false" id="R_ARGDC" reversible="false" fbc:lowerFluxBound="cobra_0_bound" fbc:upperFluxBound="cobra_default_ub">
        <listOfReactants>
          <speciesReference constant="true" species="M_h_c" stoichiometry="1" />
          <speciesReference constant="true" species="M_arg__L_c" stoichiometry="1" />
        </listOfReactants>
        <listOfProducts>
          <speciesReference constant="true" species="M_agm_c" stoichiometry="1" />
          <speciesReference constant="true" species="M_co2_c" stoichiometry="1" />
        </listOfProducts>
        <fbc:geneProductAssociation>
          <fbc:geneProductRef fbc:geneProduct="G_SO1870" />
        </fbc:geneProductAssociation>
      </reaction>
      <reaction fast="false" id="R_ARGSL" reversible="true" fbc:lowerFluxBound="cobra_default_lb" fbc:upperFluxBound="cobra_default_ub">
        <listOfReactants>
          <speciesReference constant="true" species="M_argsuc_c" stoichiometry="1" />
        </listOfReactants>
        <listOfProducts>
          <speciesReference constant="true" species="M_fum_c" stoichiometry="1" />
          <speciesReference constant="true" species="M_arg__L_c" stoichiometry="1" />
        </listOfProducts>
        <fbc:geneProductAssociation>
          <fbc:geneProductRef fbc:geneProduct="G_SO0279" />
        </fbc:geneProductAssociation>
      </reaction>
      <reaction fast="false" id="R_ARGSS" reversible="false" fbc:lowerFluxBound="cobra_0_bound" fbc:upperFluxBound="cobra_default_ub">
        <listOfReactants>
          <speciesReference constant="true" species="M_citr__L_c" stoichiometry="1" />
          <speciesReference constant="true" species="M_asp__L_c" stoichiometry="1" />
          <speciesReference constant="true" species="M_atp_c" stoichiometry="1" />
        </listOfReactants>
        <listOfProducts>
          <speciesReference constant="true" species="M_ppi_c" stoichiometry="1" />
          <speciesReference constant="true" species="M_argsuc_c" stoichiometry="1" />
          <speciesReference constant="true" species="M_h_c" stoichiometry="1" />
          <speciesReference constant="true" species="M_amp_c" stoichiometry="1" />
        </listOfProducts>
        <fbc:geneProductAssociation>
          <fbc:geneProductRef fbc:geneProduct="G_SO0278" />
        </fbc:geneProductAssociation>
      </reaction>
      <reaction fast="false" id="R_ARGTRS" reversible="false" fbc:lowerFluxBound="cobra_0_bound" fbc:upperFluxBound="cobra_default_ub">
        <listOfReactants>
          <speciesReference constant="true" species="M_atp_c" stoichiometry="1" />
          <speciesReference constant="true" species="M_arg__L_c" stoichiometry="1" />
          <speciesReference constant="true" species="M_trnaarg_c" stoichiometry="1" />
        </listOfReactants>
        <listOfProducts>
          <speciesReference constant="true" species="M_ppi_c" stoichiometry="1" />
          <speciesReference constant="true" species="M_argtrna_c" stoichiometry="1" />
          <speciesReference constant="true" species="M_amp_c" stoichiometry="1" />
        </listOfProducts>
        <fbc:geneProductAssociation>
          <fbc:geneProductRef fbc:geneProduct="G_SO4123" />
        </fbc:geneProductAssociation>
      </reaction>
      <reaction fast="false" id="R_ARSRD2" reversible="false" fbc:lowerFluxBound="cobra_0_bound" fbc:upperFluxBound="cobra_default_ub">
        <listOfReactants>
          <speciesReference constant="true" species="M_arsna_c" stoichiometry="1" />
          <speciesReference constant="true" species="M_gthrd_c" stoichiometry="2" />
          <speciesReference constant="true" species="M_h_c" stoichiometry="2" />
        </listOfReactants>
        <listOfProducts>
          <speciesReference constant="true" species="M_h2o_c" stoichiometry="1" />
          <speciesReference constant="true" species="M_gthox_c" stoichiometry="1" />
          <speciesReference constant="true" species="M_arsni2_c" stoichiometry="1" />
        </listOfProducts>
        <fbc:geneProductAssociation>
          <fbc:or>
            <fbc:geneProductRef fbc:geneProduct="G_SO2871" />
            <fbc:geneProductRef fbc:geneProduct="G_SO0533" />
            <fbc:geneProductRef fbc:geneProduct="G_SO2745" />
          </fbc:or>
        </fbc:geneProductAssociation>
      </reaction>
      <reaction fast="false" id="R_ARSt" reversible="true" fbc:lowerFluxBound="cobra_default_lb" fbc:upperFluxBound="cobra_default_ub">
        <listOfReactants>
          <speciesReference constant="true" species="M_h_e" stoichiometry="1" />
          <speciesReference constant="true" species="M_arsna_e" stoichiometry="1" />
        </listOfReactants>
        <listOfProducts>
          <speciesReference constant="true" species="M_arsna_c" stoichiometry="1" />
          <speciesReference constant="true" species="M_h_c" stoichiometry="1" />
        </listOfProducts>
        <fbc:geneProductAssociation>
          <fbc:geneProductRef fbc:geneProduct="G_SO1052" />
        </fbc:geneProductAssociation>
      </reaction>
      <reaction fast="false" id="R_ARSt1" reversible="false" fbc:lowerFluxBound="cobra_0_bound" fbc:upperFluxBound="cobra_default_ub">
        <listOfReactants>
          <speciesReference constant="true" species="M_arsni2_c" stoichiometry="1" />
        </listOfReactants>
        <listOfProducts>
          <speciesReference constant="true" species="M_arsni2_e" stoichiometry="1" />
        </listOfProducts>
        <fbc:geneProductAssociation>
          <fbc:geneProductRef fbc:geneProduct="G_SO0534" />
        </fbc:geneProductAssociation>
      </reaction>
      <reaction fast="false" id="R_ASAD" reversible="true" fbc:lowerFluxBound="cobra_default_lb" fbc:upperFluxBound="cobra_default_ub">
        <listOfReactants>
          <speciesReference constant="true" species="M_pi_c" stoichiometry="1" />
          <speciesReference constant="true" species="M_nadp_c" stoichiometry="1" />
          <speciesReference constant="true" species="M_aspsa_c" stoichiometry="1" />
        </listOfReactants>
        <listOfProducts>
          <speciesReference constant="true" species="M_h_c" stoichiometry="1" />
          <speciesReference constant="true" species="M_nadph_c" stoichiometry="1" />
          <speciesReference constant="true" species="M_4pasp_c" stoichiometry="1" />
        </listOfProducts>
        <fbc:geneProductAssociation>
          <fbc:geneProductRef fbc:geneProduct="G_SO3070" />
        </fbc:geneProductAssociation>
      </reaction>
      <reaction fast="false" id="R_ASNN" reversible="false" fbc:lowerFluxBound="cobra_0_bound" fbc:upperFluxBound="cobra_default_ub">
        <listOfReactants>
          <speciesReference constant="true" species="M_h2o_c" stoichiometry="1" />
          <speciesReference constant="true" species="M_asn__L_c" stoichiometry="1" />
        </listOfReactants>
        <listOfProducts>
          <speciesReference constant="true" species="M_asp__L_c" stoichiometry="1" />
          <speciesReference constant="true" species="M_nh4_c" stoichiometry="1" />
        </listOfProducts>
        <fbc:geneProductAssociation>
          <fbc:or>
            <fbc:geneProductRef fbc:geneProduct="G_SO2115" />
            <fbc:geneProductRef fbc:geneProduct="G_SO2421" />
          </fbc:or>
        </fbc:geneProductAssociation>
      </reaction>
      <reaction fast="false" id="R_ASNS1" reversible="false" fbc:lowerFluxBound="cobra_0_bound" fbc:upperFluxBound="cobra_default_ub">
        <listOfReactants>
          <speciesReference constant="true" species="M_h2o_c" stoichiometry="1" />
          <speciesReference constant="true" species="M_asp__L_c" stoichiometry="1" />
          <speciesReference constant="true" species="M_atp_c" stoichiometry="1" />
          <speciesReference constant="true" species="M_gln__L_c" stoichiometry="1" />
        </listOfReactants>
        <listOfProducts>
          <speciesReference constant="true" species="M_ppi_c" stoichiometry="1" />
          <speciesReference constant="true" species="M_asn__L_c" stoichiometry="1" />
          <speciesReference constant="true" species="M_amp_c" stoichiometry="1" />
          <speciesReference constant="true" species="M_h_c" stoichiometry="1" />
          <speciesReference constant="true" species="M_glu__L_c" stoichiometry="1" />
        </listOfProducts>
        <fbc:geneProductAssociation>
          <fbc:or>
            <fbc:geneProductRef fbc:geneProduct="G_SO3175" />
            <fbc:geneProductRef fbc:geneProduct="G_SO2767" />
          </fbc:or>
        </fbc:geneProductAssociation>
      </reaction>
      <reaction fast="false" id="R_ASNTRS" reversible="false" fbc:lowerFluxBound="cobra_0_bound" fbc:upperFluxBound="cobra_default_ub">
        <listOfReactants>
          <speciesReference constant="true" species="M_asn__L_c" stoichiometry="1" />
          <speciesReference constant="true" species="M_trnaasn_c" stoichiometry="1" />
          <speciesReference constant="true" species="M_atp_c" stoichiometry="1" />
        </listOfReactants>
        <listOfProducts>
          <speciesReference constant="true" species="M_ppi_c" stoichiometry="1" />
          <speciesReference constant="true" species="M_asntrna_c" stoichiometry="1" />
          <speciesReference constant="true" species="M_amp_c" stoichiometry="1" />
        </listOfProducts>
        <fbc:geneProductAssociation>
          <fbc:geneProductRef fbc:geneProduct="G_SO2218" />
        </fbc:geneProductAssociation>
      </reaction>
      <reaction fast="false" id="R_ASP1DC" reversible="false" fbc:lowerFluxBound="cobra_0_bound" fbc:upperFluxBound="cobra_default_ub">
        <listOfReactants>
          <speciesReference constant="true" species="M_asp__L_c" stoichiometry="1" />
          <speciesReference constant="true" species="M_h_c" stoichiometry="1" />
        </listOfReactants>
        <listOfProducts>
          <speciesReference constant="true" species="M_co2_c" stoichiometry="1" />
          <speciesReference constant="true" species="M_ala__B_c" stoichiometry="1" />
        </listOfProducts>
      </reaction>
      <reaction fast="false" id="R_ASPCT" reversible="false" fbc:lowerFluxBound="cobra_0_bound" fbc:upperFluxBound="cobra_default_ub">
        <listOfReactants>
          <speciesReference constant="true" species="M_cbp_c" stoichiometry="1" />
          <speciesReference constant="true" species="M_asp__L_c" stoichiometry="1" />
        </listOfReactants>
        <listOfProducts>
          <speciesReference constant="true" species="M_pi_c" stoichiometry="1" />
          <speciesReference constant="true" species="M_h_c" stoichiometry="1" />
          <speciesReference constant="true" species="M_cbasp_c" stoichiometry="1" />
        </listOfProducts>
        <fbc:geneProductAssociation>
          <fbc:geneProductRef fbc:geneProduct="G_SO1301" />
        </fbc:geneProductAssociation>
      </reaction>
      <reaction fast="false" id="R_ASPK" reversible="true" fbc:lowerFluxBound="cobra_default_lb" fbc:upperFluxBound="cobra_default_ub">
        <listOfReactants>
          <speciesReference constant="true" species="M_asp__L_c" stoichiometry="1" />
          <speciesReference constant="true" species="M_atp_c" stoichiometry="1" />
        </listOfReactants>
        <listOfProducts>
          <speciesReference constant="true" species="M_4pasp_c" stoichiometry="1" />
          <speciesReference constant="true" species="M_adp_c" stoichiometry="1" />
        </listOfProducts>
        <fbc:geneProductAssociation>
          <fbc:or>
            <fbc:geneProductRef fbc:geneProduct="G_SO3415" />
            <fbc:geneProductRef fbc:geneProduct="G_SO4055" />
            <fbc:geneProductRef fbc:geneProduct="G_SO3986" />
            <fbc:geneProductRef fbc:geneProduct="G_SO3427" />
          </fbc:or>
        </fbc:geneProductAssociation>
      </reaction>
      <reaction fast="false" id="R_ASPO3" reversible="false" fbc:lowerFluxBound="cobra_0_bound" fbc:upperFluxBound="cobra_default_ub">
        <listOfReactants>
          <speciesReference constant="true" species="M_ubq8_c" stoichiometry="1" />
          <speciesReference constant="true" species="M_asp__L_c" stoichiometry="1" />
        </listOfReactants>
        <listOfProducts>
          <speciesReference constant="true" species="M_h_c" stoichiometry="1" />
          <speciesReference constant="true" species="M_ubq8h2_c" stoichiometry="1" />
          <speciesReference constant="true" species="M_iasp_c" stoichiometry="1" />
        </listOfProducts>
        <fbc:geneProductAssociation>
          <fbc:geneProductRef fbc:geneProduct="G_SO1341" />
        </fbc:geneProductAssociation>
      </reaction>
      <reaction fast="false" id="R_ASPO5" reversible="false" fbc:lowerFluxBound="cobra_0_bound" fbc:upperFluxBound="cobra_default_ub">
        <listOfReactants>
          <speciesReference constant="true" species="M_fum_c" stoichiometry="1" />
          <speciesReference constant="true" species="M_asp__L_c" stoichiometry="1" />
        </listOfReactants>
        <listOfProducts>
          <speciesReference constant="true" species="M_h_c" stoichiometry="1" />
          <speciesReference constant="true" species="M_succ_c" stoichiometry="1" />
          <speciesReference constant="true" species="M_iasp_c" stoichiometry="1" />
        </listOfProducts>
        <fbc:geneProductAssociation>
          <fbc:geneProductRef fbc:geneProduct="G_SO1341" />
        </fbc:geneProductAssociation>
      </reaction>
      <reaction fast="false" id="R_ASPO6" reversible="false" fbc:lowerFluxBound="cobra_0_bound" fbc:upperFluxBound="cobra_default_ub">
        <listOfReactants>
          <speciesReference constant="true" species="M_asp__L_c" stoichiometry="1" />
          <speciesReference constant="true" species="M_o2_c" stoichiometry="1" />
        </listOfReactants>
        <listOfProducts>
          <speciesReference constant="true" species="M_h_c" stoichiometry="1" />
          <speciesReference constant="true" species="M_iasp_c" stoichiometry="1" />
          <speciesReference constant="true" species="M_h2o2_c" stoichiometry="1" />
        </listOfProducts>
        <fbc:geneProductAssociation>
          <fbc:geneProductRef fbc:geneProduct="G_SO1341" />
        </fbc:geneProductAssociation>
      </reaction>
      <reaction fast="false" id="R_ASPO8" reversible="false" fbc:lowerFluxBound="cobra_0_bound" fbc:upperFluxBound="cobra_default_ub">
        <listOfReactants>
          <speciesReference constant="true" species="M_mqn7_c" stoichiometry="1" />
          <speciesReference constant="true" species="M_asp__L_c" stoichiometry="1" />
        </listOfReactants>
        <listOfProducts>
          <speciesReference constant="true" species="M_h_c" stoichiometry="1" />
          <speciesReference constant="true" species="M_mql7_c" stoichiometry="1" />
          <speciesReference constant="true" species="M_iasp_c" stoichiometry="1" />
        </listOfProducts>
        <fbc:geneProductAssociation>
          <fbc:geneProductRef fbc:geneProduct="G_SO1341" />
        </fbc:geneProductAssociation>
      </reaction>
      <reaction fast="false" id="R_ASPO9" reversible="false" fbc:lowerFluxBound="cobra_0_bound" fbc:upperFluxBound="cobra_default_ub">
        <listOfReactants>
          <speciesReference constant="true" species="M_asp__L_c" stoichiometry="1" />
          <speciesReference constant="true" species="M_mmqn7_c" stoichiometry="1" />
        </listOfReactants>
        <listOfProducts>
          <speciesReference constant="true" species="M_h_c" stoichiometry="1" />
          <speciesReference constant="true" species="M_mmql7_c" stoichiometry="1" />
          <speciesReference constant="true" species="M_iasp_c" stoichiometry="1" />
        </listOfProducts>
        <fbc:geneProductAssociation>
          <fbc:geneProductRef fbc:geneProduct="G_SO1341" />
        </fbc:geneProductAssociation>
      </reaction>
      <reaction fast="false" id="R_ASPt2_3" reversible="false" fbc:lowerFluxBound="cobra_0_bound" fbc:upperFluxBound="cobra_default_ub">
        <listOfReactants>
          <speciesReference constant="true" species="M_asp__L_e" stoichiometry="1" />
          <speciesReference constant="true" species="M_h_e" stoichiometry="3" />
        </listOfReactants>
        <listOfProducts>
          <speciesReference constant="true" species="M_asp__L_c" stoichiometry="1" />
          <speciesReference constant="true" species="M_h_c" stoichiometry="3" />
        </listOfProducts>
        <fbc:geneProductAssociation>
          <fbc:geneProductRef fbc:geneProduct="G_SO4417" />
        </fbc:geneProductAssociation>
      </reaction>
      <reaction fast="false" id="R_ASPTA1" reversible="true" fbc:lowerFluxBound="cobra_default_lb" fbc:upperFluxBound="cobra_default_ub">
        <listOfReactants>
          <speciesReference constant="true" species="M_akg_c" stoichiometry="1" />
          <speciesReference constant="true" species="M_asp__L_c" stoichiometry="1" />
        </listOfReactants>
        <listOfProducts>
          <speciesReference constant="true" species="M_glu__L_c" stoichiometry="1" />
          <speciesReference constant="true" species="M_oaa_c" stoichiometry="1" />
        </listOfProducts>
        <fbc:geneProductAssociation>
          <fbc:or>
            <fbc:geneProductRef fbc:geneProduct="G_SO2406" />
            <fbc:geneProductRef fbc:geneProduct="G_SO2350" />
          </fbc:or>
        </fbc:geneProductAssociation>
      </reaction>
      <reaction fast="false" id="R_ASPTA4" reversible="true" fbc:lowerFluxBound="cobra_default_lb" fbc:upperFluxBound="cobra_default_ub">
        <listOfReactants>
          <speciesReference constant="true" species="M_akg_c" stoichiometry="1" />
          <speciesReference constant="true" species="M_cys__L_c" stoichiometry="1" />
        </listOfReactants>
        <listOfProducts>
          <speciesReference constant="true" species="M_mercppyr_c" stoichiometry="1" />
          <speciesReference constant="true" species="M_glu__L_c" stoichiometry="1" />
        </listOfProducts>
        <fbc:geneProductAssociation>
          <fbc:or>
            <fbc:geneProductRef fbc:geneProduct="G_SO2350" />
            <fbc:geneProductRef fbc:geneProduct="G_SO2406" />
          </fbc:or>
        </fbc:geneProductAssociation>
      </reaction>
      <reaction fast="false" id="R_ASPTRS" reversible="false" fbc:lowerFluxBound="cobra_0_bound" fbc:upperFluxBound="cobra_default_ub">
        <listOfReactants>
          <speciesReference constant="true" species="M_trnaasp_c" stoichiometry="1" />
          <speciesReference constant="true" species="M_atp_c" stoichiometry="1" />
          <speciesReference constant="true" species="M_asp__L_c" stoichiometry="1" />
        </listOfReactants>
        <listOfProducts>
          <speciesReference constant="true" species="M_asptrna_c" stoichiometry="1" />
          <speciesReference constant="true" species="M_ppi_c" stoichiometry="1" />
          <speciesReference constant="true" species="M_amp_c" stoichiometry="1" />
        </listOfProducts>
        <fbc:geneProductAssociation>
          <fbc:geneProductRef fbc:geneProduct="G_SO2433" />
        </fbc:geneProductAssociation>
      </reaction>
      <reaction fast="false" id="R_AST" reversible="false" fbc:lowerFluxBound="cobra_0_bound" fbc:upperFluxBound="cobra_default_ub">
        <listOfReactants>
          <speciesReference constant="true" species="M_arg__L_c" stoichiometry="1" />
          <speciesReference constant="true" species="M_succoa_c" stoichiometry="1" />
        </listOfReactants>
        <listOfProducts>
          <speciesReference constant="true" species="M_sucarg_c" stoichiometry="1" />
          <speciesReference constant="true" species="M_h_c" stoichiometry="1" />
          <speciesReference constant="true" species="M_coa_c" stoichiometry="1" />
        </listOfProducts>
        <fbc:geneProductAssociation>
          <fbc:geneProductRef fbc:geneProduct="G_SO0618" />
        </fbc:geneProductAssociation>
      </reaction>
      <reaction fast="false" id="R_ATPM" reversible="false" fbc:lowerFluxBound="cobra_0_bound" fbc:upperFluxBound="cobra_default_ub">
        <listOfReactants>
          <speciesReference constant="true" species="M_h2o_c" stoichiometry="1" />
          <speciesReference constant="true" species="M_atp_c" stoichiometry="1" />
        </listOfReactants>
        <listOfProducts>
          <speciesReference constant="true" species="M_pi_c" stoichiometry="1" />
          <speciesReference constant="true" species="M_h_c" stoichiometry="1" />
          <speciesReference constant="true" species="M_adp_c" stoichiometry="1" />
        </listOfProducts>
      </reaction>
      <reaction fast="false" id="R_ATPPRT" reversible="false" fbc:lowerFluxBound="cobra_0_bound" fbc:upperFluxBound="cobra_default_ub">
        <listOfReactants>
          <speciesReference constant="true" species="M_prpp_c" stoichiometry="1" />
          <speciesReference constant="true" species="M_atp_c" stoichiometry="1" />
        </listOfReactants>
        <listOfProducts>
          <speciesReference constant="true" species="M_ppi_c" stoichiometry="1" />
          <speciesReference constant="true" species="M_prbatp_c" stoichiometry="1" />
        </listOfProducts>
        <fbc:geneProductAssociation>
          <fbc:geneProductRef fbc:geneProduct="G_SO2074" />
        </fbc:geneProductAssociation>
      </reaction>
      <reaction fast="false" id="R_ATPS4r" reversible="true" fbc:lowerFluxBound="cobra_default_lb" fbc:upperFluxBound="cobra_default_ub">
        <listOfReactants>
          <speciesReference constant="true" species="M_pi_c" stoichiometry="1" />
          <speciesReference constant="true" species="M_adp_c" stoichiometry="1" />
          <speciesReference constant="true" species="M_h_e" stoichiometry="4" />
        </listOfReactants>
        <listOfProducts>
          <speciesReference constant="true" species="M_h2o_c" stoichiometry="1" />
          <speciesReference constant="true" species="M_h_c" stoichiometry="3" />
          <speciesReference constant="true" species="M_atp_c" stoichiometry="1" />
        </listOfProducts>
        <fbc:geneProductAssociation>
          <fbc:and>
            <fbc:and>
              <fbc:geneProductRef fbc:geneProduct="G_SO4751" />
              <fbc:geneProductRef fbc:geneProduct="G_SO4752" />
              <fbc:geneProductRef fbc:geneProduct="G_SO4753" />
            </fbc:and>
            <fbc:and>
              <fbc:geneProductRef fbc:geneProduct="G_SO4746" />
              <fbc:geneProductRef fbc:geneProduct="G_SO4747" />
              <fbc:geneProductRef fbc:geneProduct="G_SO4748" />
              <fbc:geneProductRef fbc:geneProduct="G_SO4749" />
              <fbc:geneProductRef fbc:geneProduct="G_SO4750" />
            </fbc:and>
            <fbc:geneProductRef fbc:geneProduct="G_SO4754" />
          </fbc:and>
        </fbc:geneProductAssociation>
      </reaction>
      <reaction fast="false" id="R_BPNT" reversible="false" fbc:lowerFluxBound="cobra_0_bound" fbc:upperFluxBound="cobra_default_ub">
        <listOfReactants>
          <speciesReference constant="true" species="M_h2o_c" stoichiometry="1" />
          <speciesReference constant="true" species="M_pap_c" stoichiometry="1" />
        </listOfReactants>
        <listOfProducts>
          <speciesReference constant="true" species="M_pi_c" stoichiometry="1" />
          <speciesReference constant="true" species="M_amp_c" stoichiometry="1" />
        </listOfProducts>
        <fbc:geneProductAssociation>
          <fbc:or>
            <fbc:geneProductRef fbc:geneProduct="G_SO0191" />
            <fbc:geneProductRef fbc:geneProduct="G_SO1655" />
          </fbc:or>
        </fbc:geneProductAssociation>
      </reaction>
      <reaction fast="false" id="R_BTS2" reversible="true" fbc:lowerFluxBound="cobra_default_lb" fbc:upperFluxBound="cobra_default_ub">
        <listOfReactants>
          <speciesReference constant="true" species="M_dtbt_c" stoichiometry="1" />
          <speciesReference constant="true" species="M_cys__L_c" stoichiometry="1" />
        </listOfReactants>
        <listOfProducts>
          <speciesReference constant="true" species="M_btn_c" stoichiometry="1" />
          <speciesReference constant="true" species="M_h_c" stoichiometry="2" />
          <speciesReference constant="true" species="M_ala__L_c" stoichiometry="1" />
        </listOfProducts>
        <fbc:geneProductAssociation>
          <fbc:geneProductRef fbc:geneProduct="G_SO2740" />
        </fbc:geneProductAssociation>
      </reaction>
      <reaction fast="false" id="R_C120SN" reversible="false" fbc:lowerFluxBound="cobra_0_bound" fbc:upperFluxBound="cobra_default_ub">
        <listOfReactants>
          <speciesReference constant="true" species="M_actACP_c" stoichiometry="1" />
          <speciesReference constant="true" species="M_nadph_c" stoichiometry="10" />
          <speciesReference constant="true" species="M_h_c" stoichiometry="14" />
          <speciesReference constant="true" species="M_malACP_c" stoichiometry="4" />
        </listOfReactants>
        <listOfProducts>
          <speciesReference constant="true" species="M_h2o_c" stoichiometry="5" />
          <speciesReference constant="true" species="M_co2_c" stoichiometry="4" />
          <speciesReference constant="true" species="M_ACP_c" stoichiometry="4" />
          <speciesReference constant="true" species="M_ddcaACP_c" stoichiometry="1" />
          <speciesReference constant="true" species="M_nadp_c" stoichiometry="10" />
        </listOfProducts>
        <fbc:geneProductAssociation>
          <fbc:or>
            <fbc:and>
              <fbc:geneProductRef fbc:geneProduct="G_SO1856" />
              <fbc:geneProductRef fbc:geneProduct="G_SO2774" />
              <fbc:geneProductRef fbc:geneProduct="G_SO2776" />
              <fbc:geneProductRef fbc:geneProduct="G_SO1800" />
            </fbc:and>
            <fbc:and>
              <fbc:geneProductRef fbc:geneProduct="G_SO3072" />
              <fbc:geneProductRef fbc:geneProduct="G_SO2776" />
              <fbc:geneProductRef fbc:geneProduct="G_SO1800" />
              <fbc:geneProductRef fbc:geneProduct="G_SO1640" />
            </fbc:and>
            <fbc:and>
              <fbc:geneProductRef fbc:geneProduct="G_SO2774" />
              <fbc:geneProductRef fbc:geneProduct="G_SO2776" />
              <fbc:geneProductRef fbc:geneProduct="G_SO1800" />
              <fbc:geneProductRef fbc:geneProduct="G_SO1640" />
            </fbc:and>
            <fbc:and>
              <fbc:geneProductRef fbc:geneProduct="G_SO1856" />
              <fbc:geneProductRef fbc:geneProduct="G_SO3072" />
              <fbc:geneProductRef fbc:geneProduct="G_SO2776" />
              <fbc:geneProductRef fbc:geneProduct="G_SO1800" />
            </fbc:and>
          </fbc:or>
        </fbc:geneProductAssociation>
      </reaction>
      <reaction fast="false" id="R_C130ISN" reversible="false" fbc:lowerFluxBound="cobra_0_bound" fbc:upperFluxBound="cobra_default_ub">
        <listOfReactants>
          <speciesReference constant="true" species="M_nadph_c" stoichiometry="6" />
          <speciesReference constant="true" species="M_h_c" stoichiometry="9" />
          <speciesReference constant="true" species="M_fa7ACP_c" stoichiometry="1" />
          <speciesReference constant="true" species="M_malACP_c" stoichiometry="3" />
        </listOfReactants>
        <listOfProducts>
          <speciesReference constant="true" species="M_h2o_c" stoichiometry="3" />
          <speciesReference constant="true" species="M_co2_c" stoichiometry="3" />
          <speciesReference constant="true" species="M_fa13ACP_c" stoichiometry="1" />
          <speciesReference constant="true" species="M_nadp_c" stoichiometry="6" />
          <speciesReference constant="true" species="M_ACP_c" stoichiometry="3" />
        </listOfProducts>
        <fbc:geneProductAssociation>
          <fbc:or>
            <fbc:and>
              <fbc:geneProductRef fbc:geneProduct="G_SO1856" />
              <fbc:geneProductRef fbc:geneProduct="G_SO3072" />
              <fbc:geneProductRef fbc:geneProduct="G_SO2776" />
              <fbc:geneProductRef fbc:geneProduct="G_SO1800" />
            </fbc:and>
            <fbc:and>
              <fbc:geneProductRef fbc:geneProduct="G_SO1856" />
              <fbc:geneProductRef fbc:geneProduct="G_SO2774" />
              <fbc:geneProductRef fbc:geneProduct="G_SO2776" />
              <fbc:geneProductRef fbc:geneProduct="G_SO1800" />
            </fbc:and>
            <fbc:and>
              <fbc:geneProductRef fbc:geneProduct="G_SO3072" />
              <fbc:geneProductRef fbc:geneProduct="G_SO2776" />
              <fbc:geneProductRef fbc:geneProduct="G_SO1800" />
              <fbc:geneProductRef fbc:geneProduct="G_SO1640" />
            </fbc:and>
            <fbc:and>
              <fbc:geneProductRef fbc:geneProduct="G_SO2774" />
              <fbc:geneProductRef fbc:geneProduct="G_SO2776" />
              <fbc:geneProductRef fbc:geneProduct="G_SO1800" />
              <fbc:geneProductRef fbc:geneProduct="G_SO1640" />
            </fbc:and>
          </fbc:or>
        </fbc:geneProductAssociation>
      </reaction>
      <reaction fast="false" id="R_C140ISN" reversible="false" fbc:lowerFluxBound="cobra_0_bound" fbc:upperFluxBound="cobra_default_ub">
        <listOfReactants>
          <speciesReference constant="true" species="M_nadph_c" stoichiometry="8" />
          <speciesReference constant="true" species="M_h_c" stoichiometry="12" />
          <speciesReference constant="true" species="M_malACP_c" stoichiometry="4" />
          <speciesReference constant="true" species="M_fa8ACP_c" stoichiometry="1" />
        </listOfReactants>
        <listOfProducts>
          <speciesReference constant="true" species="M_h2o_c" stoichiometry="4" />
          <speciesReference constant="true" species="M_co2_c" stoichiometry="4" />
          <speciesReference constant="true" species="M_fa1ACP_c" stoichiometry="1" />
          <speciesReference constant="true" species="M_nadp_c" stoichiometry="8" />
          <speciesReference constant="true" species="M_ACP_c" stoichiometry="4" />
        </listOfProducts>
        <fbc:geneProductAssociation>
          <fbc:or>
            <fbc:and>
              <fbc:geneProductRef fbc:geneProduct="G_SO1856" />
              <fbc:geneProductRef fbc:geneProduct="G_SO3072" />
              <fbc:geneProductRef fbc:geneProduct="G_SO2776" />
              <fbc:geneProductRef fbc:geneProduct="G_SO1800" />
            </fbc:and>
            <fbc:and>
              <fbc:geneProductRef fbc:geneProduct="G_SO1856" />
              <fbc:geneProductRef fbc:geneProduct="G_SO2774" />
              <fbc:geneProductRef fbc:geneProduct="G_SO2776" />
              <fbc:geneProductRef fbc:geneProduct="G_SO1800" />
            </fbc:and>
            <fbc:and>
              <fbc:geneProductRef fbc:geneProduct="G_SO3072" />
              <fbc:geneProductRef fbc:geneProduct="G_SO2776" />
              <fbc:geneProductRef fbc:geneProduct="G_SO1800" />
              <fbc:geneProductRef fbc:geneProduct="G_SO1640" />
            </fbc:and>
            <fbc:and>
              <fbc:geneProductRef fbc:geneProduct="G_SO2774" />
              <fbc:geneProductRef fbc:geneProduct="G_SO2776" />
              <fbc:geneProductRef fbc:geneProduct="G_SO1800" />
              <fbc:geneProductRef fbc:geneProduct="G_SO1640" />
            </fbc:and>
          </fbc:or>
        </fbc:geneProductAssociation>
      </reaction>
      <reaction fast="false" id="R_C140SN" reversible="false" fbc:lowerFluxBound="cobra_0_bound" fbc:upperFluxBound="cobra_default_ub">
        <listOfReactants>
          <speciesReference constant="true" species="M_actACP_c" stoichiometry="1" />
          <speciesReference constant="true" species="M_nadph_c" stoichiometry="12" />
          <speciesReference constant="true" species="M_h_c" stoichiometry="17" />
          <speciesReference constant="true" species="M_malACP_c" stoichiometry="5" />
        </listOfReactants>
        <listOfProducts>
          <speciesReference constant="true" species="M_h2o_c" stoichiometry="6" />
          <speciesReference constant="true" species="M_co2_c" stoichiometry="5" />
          <speciesReference constant="true" species="M_myrsACP_c" stoichiometry="1" />
          <speciesReference constant="true" species="M_nadp_c" stoichiometry="12" />
          <speciesReference constant="true" species="M_ACP_c" stoichiometry="5" />
        </listOfProducts>
        <fbc:geneProductAssociation>
          <fbc:or>
            <fbc:and>
              <fbc:geneProductRef fbc:geneProduct="G_SO1856" />
              <fbc:geneProductRef fbc:geneProduct="G_SO2774" />
              <fbc:geneProductRef fbc:geneProduct="G_SO2776" />
              <fbc:geneProductRef fbc:geneProduct="G_SO1800" />
            </fbc:and>
            <fbc:and>
              <fbc:geneProductRef fbc:geneProduct="G_SO2774" />
              <fbc:geneProductRef fbc:geneProduct="G_SO2776" />
              <fbc:geneProductRef fbc:geneProduct="G_SO1800" />
              <fbc:geneProductRef fbc:geneProduct="G_SO1640" />
            </fbc:and>
            <fbc:and>
              <fbc:geneProductRef fbc:geneProduct="G_SO3072" />
              <fbc:geneProductRef fbc:geneProduct="G_SO2776" />
              <fbc:geneProductRef fbc:geneProduct="G_SO1800" />
              <fbc:geneProductRef fbc:geneProduct="G_SO1640" />
            </fbc:and>
            <fbc:and>
              <fbc:geneProductRef fbc:geneProduct="G_SO1856" />
              <fbc:geneProductRef fbc:geneProduct="G_SO3072" />
              <fbc:geneProductRef fbc:geneProduct="G_SO2776" />
              <fbc:geneProductRef fbc:geneProduct="G_SO1800" />
            </fbc:and>
          </fbc:or>
        </fbc:geneProductAssociation>
      </reaction>
      <reaction fast="false" id="R_C150ISN" reversible="false" fbc:lowerFluxBound="cobra_0_bound" fbc:upperFluxBound="cobra_default_ub">
        <listOfReactants>
          <speciesReference constant="true" species="M_nadph_c" stoichiometry="8" />
          <speciesReference constant="true" species="M_h_c" stoichiometry="12" />
          <speciesReference constant="true" species="M_fa7ACP_c" stoichiometry="1" />
          <speciesReference constant="true" species="M_malACP_c" stoichiometry="4" />
        </listOfReactants>
        <listOfProducts>
          <speciesReference constant="true" species="M_h2o_c" stoichiometry="4" />
          <speciesReference constant="true" species="M_co2_c" stoichiometry="4" />
          <speciesReference constant="true" species="M_fa3ACP_c" stoichiometry="1" />
          <speciesReference constant="true" species="M_nadp_c" stoichiometry="8" />
          <speciesReference constant="true" species="M_ACP_c" stoichiometry="4" />
        </listOfProducts>
        <fbc:geneProductAssociation>
          <fbc:or>
            <fbc:and>
              <fbc:geneProductRef fbc:geneProduct="G_SO1856" />
              <fbc:geneProductRef fbc:geneProduct="G_SO3072" />
              <fbc:geneProductRef fbc:geneProduct="G_SO2776" />
              <fbc:geneProductRef fbc:geneProduct="G_SO1800" />
            </fbc:and>
            <fbc:and>
              <fbc:geneProductRef fbc:geneProduct="G_SO1856" />
              <fbc:geneProductRef fbc:geneProduct="G_SO2774" />
              <fbc:geneProductRef fbc:geneProduct="G_SO2776" />
              <fbc:geneProductRef fbc:geneProduct="G_SO1800" />
            </fbc:and>
            <fbc:and>
              <fbc:geneProductRef fbc:geneProduct="G_SO3072" />
              <fbc:geneProductRef fbc:geneProduct="G_SO2776" />
              <fbc:geneProductRef fbc:geneProduct="G_SO1800" />
              <fbc:geneProductRef fbc:geneProduct="G_SO1640" />
            </fbc:and>
            <fbc:and>
              <fbc:geneProductRef fbc:geneProduct="G_SO2774" />
              <fbc:geneProductRef fbc:geneProduct="G_SO2776" />
              <fbc:geneProductRef fbc:geneProduct="G_SO1800" />
              <fbc:geneProductRef fbc:geneProduct="G_SO1640" />
            </fbc:and>
          </fbc:or>
        </fbc:geneProductAssociation>
      </reaction>
      <reaction fast="false" id="R_C150SN" reversible="false" fbc:lowerFluxBound="cobra_0_bound" fbc:upperFluxBound="cobra_default_ub">
        <listOfReactants>
          <speciesReference constant="true" species="M_fa14ACP_c" stoichiometry="1" />
          <speciesReference constant="true" species="M_nadph_c" stoichiometry="10" />
          <speciesReference constant="true" species="M_h_c" stoichiometry="15" />
          <speciesReference constant="true" species="M_malACP_c" stoichiometry="5" />
        </listOfReactants>
        <listOfProducts>
          <speciesReference constant="true" species="M_h2o_c" stoichiometry="5" />
          <speciesReference constant="true" species="M_co2_c" stoichiometry="5" />
          <speciesReference constant="true" species="M_pdACP_c" stoichiometry="1" />
          <speciesReference constant="true" species="M_nadp_c" stoichiometry="10" />
          <speciesReference constant="true" species="M_ACP_c" stoichiometry="5" />
        </listOfProducts>
        <fbc:geneProductAssociation>
          <fbc:or>
            <fbc:and>
              <fbc:geneProductRef fbc:geneProduct="G_SO1856" />
              <fbc:geneProductRef fbc:geneProduct="G_SO3072" />
              <fbc:geneProductRef fbc:geneProduct="G_SO2776" />
              <fbc:geneProductRef fbc:geneProduct="G_SO1800" />
            </fbc:and>
            <fbc:and>
              <fbc:geneProductRef fbc:geneProduct="G_SO1856" />
              <fbc:geneProductRef fbc:geneProduct="G_SO2774" />
              <fbc:geneProductRef fbc:geneProduct="G_SO2776" />
              <fbc:geneProductRef fbc:geneProduct="G_SO1800" />
            </fbc:and>
            <fbc:and>
              <fbc:geneProductRef fbc:geneProduct="G_SO3072" />
              <fbc:geneProductRef fbc:geneProduct="G_SO2776" />
              <fbc:geneProductRef fbc:geneProduct="G_SO1800" />
              <fbc:geneProductRef fbc:geneProduct="G_SO1640" />
            </fbc:and>
            <fbc:and>
              <fbc:geneProductRef fbc:geneProduct="G_SO2774" />
              <fbc:geneProductRef fbc:geneProduct="G_SO2776" />
              <fbc:geneProductRef fbc:geneProduct="G_SO1800" />
              <fbc:geneProductRef fbc:geneProduct="G_SO1640" />
            </fbc:and>
          </fbc:or>
        </fbc:geneProductAssociation>
      </reaction>
      <reaction fast="false" id="R_C151SN" reversible="false" fbc:lowerFluxBound="cobra_0_bound" fbc:upperFluxBound="cobra_default_ub">
        <listOfReactants>
          <speciesReference constant="true" species="M_ppcoa_c" stoichiometry="1" />
          <speciesReference constant="true" species="M_nadph_c" stoichiometry="11" />
          <speciesReference constant="true" species="M_h_c" stoichiometry="17" />
          <speciesReference constant="true" species="M_malACP_c" stoichiometry="6" />
        </listOfReactants>
        <listOfProducts>
          <speciesReference constant="true" species="M_co2_c" stoichiometry="6" />
          <speciesReference constant="true" species="M_ACP_c" stoichiometry="5" />
          <speciesReference constant="true" species="M_pdeACP_c" stoichiometry="1" />
          <speciesReference constant="true" species="M_nadp_c" stoichiometry="11" />
          <speciesReference constant="true" species="M_h2o_c" stoichiometry="6" />
          <speciesReference constant="true" species="M_coa_c" stoichiometry="1" />
        </listOfProducts>
        <fbc:geneProductAssociation>
          <fbc:and>
            <fbc:geneProductRef fbc:geneProduct="G_SO1856" />
            <fbc:geneProductRef fbc:geneProduct="G_SO3072" />
            <fbc:geneProductRef fbc:geneProduct="G_SO2774" />
            <fbc:geneProductRef fbc:geneProduct="G_SO2776" />
            <fbc:geneProductRef fbc:geneProduct="G_SO1800" />
            <fbc:geneProductRef fbc:geneProduct="G_SO1640" />
          </fbc:and>
        </fbc:geneProductAssociation>
      </reaction>
      <reaction fast="false" id="R_C160ISN" reversible="false" fbc:lowerFluxBound="cobra_0_bound" fbc:upperFluxBound="cobra_default_ub">
        <listOfReactants>
          <speciesReference constant="true" species="M_nadph_c" stoichiometry="10" />
          <speciesReference constant="true" species="M_h_c" stoichiometry="15" />
          <speciesReference constant="true" species="M_malACP_c" stoichiometry="5" />
          <speciesReference constant="true" species="M_fa8ACP_c" stoichiometry="1" />
        </listOfReactants>
        <listOfProducts>
          <speciesReference constant="true" species="M_h2o_c" stoichiometry="5" />
          <speciesReference constant="true" species="M_fa6ACP_c" stoichiometry="1" />
          <speciesReference constant="true" species="M_ACP_c" stoichiometry="5" />
          <speciesReference constant="true" species="M_nadp_c" stoichiometry="10" />
          <speciesReference constant="true" species="M_co2_c" stoichiometry="5" />
        </listOfProducts>
        <fbc:geneProductAssociation>
          <fbc:or>
            <fbc:and>
              <fbc:geneProductRef fbc:geneProduct="G_SO1856" />
              <fbc:geneProductRef fbc:geneProduct="G_SO3072" />
              <fbc:geneProductRef fbc:geneProduct="G_SO2776" />
              <fbc:geneProductRef fbc:geneProduct="G_SO1800" />
            </fbc:and>
            <fbc:and>
              <fbc:geneProductRef fbc:geneProduct="G_SO1856" />
              <fbc:geneProductRef fbc:geneProduct="G_SO2774" />
              <fbc:geneProductRef fbc:geneProduct="G_SO2776" />
              <fbc:geneProductRef fbc:geneProduct="G_SO1800" />
            </fbc:and>
            <fbc:and>
              <fbc:geneProductRef fbc:geneProduct="G_SO3072" />
              <fbc:geneProductRef fbc:geneProduct="G_SO2776" />
              <fbc:geneProductRef fbc:geneProduct="G_SO1800" />
              <fbc:geneProductRef fbc:geneProduct="G_SO1640" />
            </fbc:and>
            <fbc:and>
              <fbc:geneProductRef fbc:geneProduct="G_SO2774" />
              <fbc:geneProductRef fbc:geneProduct="G_SO2776" />
              <fbc:geneProductRef fbc:geneProduct="G_SO1800" />
              <fbc:geneProductRef fbc:geneProduct="G_SO1640" />
            </fbc:and>
          </fbc:or>
        </fbc:geneProductAssociation>
      </reaction>
      <reaction fast="false" id="R_C160SN" reversible="false" fbc:lowerFluxBound="cobra_0_bound" fbc:upperFluxBound="cobra_default_ub">
        <listOfReactants>
          <speciesReference constant="true" species="M_actACP_c" stoichiometry="1" />
          <speciesReference constant="true" species="M_nadph_c" stoichiometry="14" />
          <speciesReference constant="true" species="M_h_c" stoichiometry="20" />
          <speciesReference constant="true" species="M_malACP_c" stoichiometry="6" />
        </listOfReactants>
        <listOfProducts>
          <speciesReference constant="true" species="M_h2o_c" stoichiometry="7" />
          <speciesReference constant="true" species="M_co2_c" stoichiometry="6" />
          <speciesReference constant="true" species="M_ACP_c" stoichiometry="6" />
          <speciesReference constant="true" species="M_palmACP_c" stoichiometry="1" />
          <speciesReference constant="true" species="M_nadp_c" stoichiometry="14" />
        </listOfProducts>
        <fbc:geneProductAssociation>
          <fbc:or>
            <fbc:and>
              <fbc:geneProductRef fbc:geneProduct="G_SO1856" />
              <fbc:geneProductRef fbc:geneProduct="G_SO3072" />
              <fbc:geneProductRef fbc:geneProduct="G_SO2776" />
              <fbc:geneProductRef fbc:geneProduct="G_SO1800" />
            </fbc:and>
            <fbc:and>
              <fbc:geneProductRef fbc:geneProduct="G_SO2774" />
              <fbc:geneProductRef fbc:geneProduct="G_SO2776" />
              <fbc:geneProductRef fbc:geneProduct="G_SO1800" />
              <fbc:geneProductRef fbc:geneProduct="G_SO1640" />
            </fbc:and>
            <fbc:and>
              <fbc:geneProductRef fbc:geneProduct="G_SO1856" />
              <fbc:geneProductRef fbc:geneProduct="G_SO2774" />
              <fbc:geneProductRef fbc:geneProduct="G_SO2776" />
              <fbc:geneProductRef fbc:geneProduct="G_SO1800" />
            </fbc:and>
            <fbc:and>
              <fbc:geneProductRef fbc:geneProduct="G_SO3072" />
              <fbc:geneProductRef fbc:geneProduct="G_SO2776" />
              <fbc:geneProductRef fbc:geneProduct="G_SO1800" />
              <fbc:geneProductRef fbc:geneProduct="G_SO1640" />
            </fbc:and>
          </fbc:or>
        </fbc:geneProductAssociation>
      </reaction>
      <reaction fast="false" id="R_C161SN" reversible="false" fbc:lowerFluxBound="cobra_0_bound" fbc:upperFluxBound="cobra_default_ub">
        <listOfReactants>
          <speciesReference constant="true" species="M_actACP_c" stoichiometry="1" />
          <speciesReference constant="true" species="M_nadph_c" stoichiometry="13" />
          <speciesReference constant="true" species="M_h_c" stoichiometry="19" />
          <speciesReference constant="true" species="M_malACP_c" stoichiometry="6" />
        </listOfReactants>
        <listOfProducts>
          <speciesReference constant="true" species="M_h2o_c" stoichiometry="7" />
          <speciesReference constant="true" species="M_co2_c" stoichiometry="6" />
          <speciesReference constant="true" species="M_hdeACP_c" stoichiometry="1" />
          <speciesReference constant="true" species="M_nadp_c" stoichiometry="13" />
          <speciesReference constant="true" species="M_ACP_c" stoichiometry="6" />
        </listOfProducts>
        <fbc:geneProductAssociation>
          <fbc:and>
            <fbc:geneProductRef fbc:geneProduct="G_SO1856" />
            <fbc:geneProductRef fbc:geneProduct="G_SO3072" />
            <fbc:geneProductRef fbc:geneProduct="G_SO2776" />
            <fbc:geneProductRef fbc:geneProduct="G_SO1800" />
            <fbc:geneProductRef fbc:geneProduct="G_SO1640" />
          </fbc:and>
        </fbc:geneProductAssociation>
      </reaction>
      <reaction fast="false" id="R_C170ISN" reversible="false" fbc:lowerFluxBound="cobra_0_bound" fbc:upperFluxBound="cobra_default_ub">
        <listOfReactants>
          <speciesReference constant="true" species="M_nadph_c" stoichiometry="10" />
          <speciesReference constant="true" species="M_h_c" stoichiometry="15" />
          <speciesReference constant="true" species="M_fa7ACP_c" stoichiometry="1" />
          <speciesReference constant="true" species="M_malACP_c" stoichiometry="5" />
        </listOfReactants>
        <listOfProducts>
          <speciesReference constant="true" species="M_h2o_c" stoichiometry="5" />
          <speciesReference constant="true" species="M_co2_c" stoichiometry="5" />
          <speciesReference constant="true" species="M_nadp_c" stoichiometry="10" />
          <speciesReference constant="true" species="M_fa11ACP_c" stoichiometry="1" />
          <speciesReference constant="true" species="M_ACP_c" stoichiometry="5" />
        </listOfProducts>
        <fbc:geneProductAssociation>
          <fbc:or>
            <fbc:and>
              <fbc:geneProductRef fbc:geneProduct="G_SO1856" />
              <fbc:geneProductRef fbc:geneProduct="G_SO3072" />
              <fbc:geneProductRef fbc:geneProduct="G_SO2776" />
              <fbc:geneProductRef fbc:geneProduct="G_SO1800" />
            </fbc:and>
            <fbc:and>
              <fbc:geneProductRef fbc:geneProduct="G_SO1856" />
              <fbc:geneProductRef fbc:geneProduct="G_SO2774" />
              <fbc:geneProductRef fbc:geneProduct="G_SO2776" />
              <fbc:geneProductRef fbc:geneProduct="G_SO1800" />
            </fbc:and>
            <fbc:and>
              <fbc:geneProductRef fbc:geneProduct="G_SO3072" />
              <fbc:geneProductRef fbc:geneProduct="G_SO2776" />
              <fbc:geneProductRef fbc:geneProduct="G_SO1800" />
              <fbc:geneProductRef fbc:geneProduct="G_SO1640" />
            </fbc:and>
            <fbc:and>
              <fbc:geneProductRef fbc:geneProduct="G_SO2774" />
              <fbc:geneProductRef fbc:geneProduct="G_SO2776" />
              <fbc:geneProductRef fbc:geneProduct="G_SO1800" />
              <fbc:geneProductRef fbc:geneProduct="G_SO1640" />
            </fbc:and>
          </fbc:or>
        </fbc:geneProductAssociation>
      </reaction>
      <reaction fast="false" id="R_C170SN" reversible="false" fbc:lowerFluxBound="cobra_0_bound" fbc:upperFluxBound="cobra_default_ub">
        <listOfReactants>
          <speciesReference constant="true" species="M_fa14ACP_c" stoichiometry="1" />
          <speciesReference constant="true" species="M_nadph_c" stoichiometry="12" />
          <speciesReference constant="true" species="M_h_c" stoichiometry="18" />
          <speciesReference constant="true" species="M_malACP_c" stoichiometry="6" />
        </listOfReactants>
        <listOfProducts>
          <speciesReference constant="true" species="M_h2o_c" stoichiometry="6" />
          <speciesReference constant="true" species="M_co2_c" stoichiometry="6" />
          <speciesReference constant="true" species="M_hpdACP_c" stoichiometry="1" />
          <speciesReference constant="true" species="M_nadp_c" stoichiometry="12" />
          <speciesReference constant="true" species="M_ACP_c" stoichiometry="6" />
        </listOfProducts>
        <fbc:geneProductAssociation>
          <fbc:or>
            <fbc:and>
              <fbc:geneProductRef fbc:geneProduct="G_SO1856" />
              <fbc:geneProductRef fbc:geneProduct="G_SO3072" />
              <fbc:geneProductRef fbc:geneProduct="G_SO2776" />
              <fbc:geneProductRef fbc:geneProduct="G_SO1800" />
            </fbc:and>
            <fbc:and>
              <fbc:geneProductRef fbc:geneProduct="G_SO1856" />
              <fbc:geneProductRef fbc:geneProduct="G_SO2774" />
              <fbc:geneProductRef fbc:geneProduct="G_SO2776" />
              <fbc:geneProductRef fbc:geneProduct="G_SO1800" />
            </fbc:and>
            <fbc:and>
              <fbc:geneProductRef fbc:geneProduct="G_SO3072" />
              <fbc:geneProductRef fbc:geneProduct="G_SO2776" />
              <fbc:geneProductRef fbc:geneProduct="G_SO1800" />
              <fbc:geneProductRef fbc:geneProduct="G_SO1640" />
            </fbc:and>
            <fbc:and>
              <fbc:geneProductRef fbc:geneProduct="G_SO2774" />
              <fbc:geneProductRef fbc:geneProduct="G_SO2776" />
              <fbc:geneProductRef fbc:geneProduct="G_SO1800" />
              <fbc:geneProductRef fbc:geneProduct="G_SO1640" />
            </fbc:and>
          </fbc:or>
        </fbc:geneProductAssociation>
      </reaction>
      <reaction fast="false" id="R_C171SN" reversible="false" fbc:lowerFluxBound="cobra_0_bound" fbc:upperFluxBound="cobra_default_ub">
        <listOfReactants>
          <speciesReference constant="true" species="M_ppcoa_c" stoichiometry="1" />
          <speciesReference constant="true" species="M_nadph_c" stoichiometry="13" />
          <speciesReference constant="true" species="M_h_c" stoichiometry="20" />
          <speciesReference constant="true" species="M_malACP_c" stoichiometry="7" />
        </listOfReactants>
        <listOfProducts>
          <speciesReference constant="true" species="M_co2_c" stoichiometry="7" />
          <speciesReference constant="true" species="M_ACP_c" stoichiometry="6" />
          <speciesReference constant="true" species="M_nadp_c" stoichiometry="13" />
          <speciesReference constant="true" species="M_hpdeACP_c" stoichiometry="1" />
          <speciesReference constant="true" species="M_h2o_c" stoichiometry="7" />
          <speciesReference constant="true" species="M_coa_c" stoichiometry="1" />
        </listOfProducts>
        <fbc:geneProductAssociation>
          <fbc:and>
            <fbc:geneProductRef fbc:geneProduct="G_SO1856" />
            <fbc:geneProductRef fbc:geneProduct="G_SO3072" />
            <fbc:geneProductRef fbc:geneProduct="G_SO2774" />
            <fbc:geneProductRef fbc:geneProduct="G_SO2776" />
            <fbc:geneProductRef fbc:geneProduct="G_SO1800" />
            <fbc:geneProductRef fbc:geneProduct="G_SO1640" />
          </fbc:and>
        </fbc:geneProductAssociation>
      </reaction>
      <reaction fast="false" id="R_C180SN" reversible="false" fbc:lowerFluxBound="cobra_0_bound" fbc:upperFluxBound="cobra_default_ub">
        <listOfReactants>
          <speciesReference constant="true" species="M_actACP_c" stoichiometry="1" />
          <speciesReference constant="true" species="M_nadph_c" stoichiometry="16" />
          <speciesReference constant="true" species="M_h_c" stoichiometry="23" />
          <speciesReference constant="true" species="M_malACP_c" stoichiometry="7" />
        </listOfReactants>
        <listOfProducts>
          <speciesReference constant="true" species="M_h2o_c" stoichiometry="8" />
          <speciesReference constant="true" species="M_co2_c" stoichiometry="7" />
          <speciesReference constant="true" species="M_nadp_c" stoichiometry="16" />
          <speciesReference constant="true" species="M_ocdACP_c" stoichiometry="1" />
          <speciesReference constant="true" species="M_ACP_c" stoichiometry="7" />
        </listOfProducts>
        <fbc:geneProductAssociation>
          <fbc:or>
            <fbc:and>
              <fbc:geneProductRef fbc:geneProduct="G_SO1856" />
              <fbc:geneProductRef fbc:geneProduct="G_SO3072" />
              <fbc:geneProductRef fbc:geneProduct="G_SO2776" />
              <fbc:geneProductRef fbc:geneProduct="G_SO1800" />
            </fbc:and>
            <fbc:and>
              <fbc:geneProductRef fbc:geneProduct="G_SO1856" />
              <fbc:geneProductRef fbc:geneProduct="G_SO2774" />
              <fbc:geneProductRef fbc:geneProduct="G_SO2776" />
              <fbc:geneProductRef fbc:geneProduct="G_SO1800" />
            </fbc:and>
            <fbc:and>
              <fbc:geneProductRef fbc:geneProduct="G_SO3072" />
              <fbc:geneProductRef fbc:geneProduct="G_SO2776" />
              <fbc:geneProductRef fbc:geneProduct="G_SO1800" />
              <fbc:geneProductRef fbc:geneProduct="G_SO1640" />
            </fbc:and>
            <fbc:and>
              <fbc:geneProductRef fbc:geneProduct="G_SO2774" />
              <fbc:geneProductRef fbc:geneProduct="G_SO2776" />
              <fbc:geneProductRef fbc:geneProduct="G_SO1800" />
              <fbc:geneProductRef fbc:geneProduct="G_SO1640" />
            </fbc:and>
          </fbc:or>
        </fbc:geneProductAssociation>
      </reaction>
      <reaction fast="false" id="R_C181SN" reversible="false" fbc:lowerFluxBound="cobra_0_bound" fbc:upperFluxBound="cobra_default_ub">
        <listOfReactants>
          <speciesReference constant="true" species="M_actACP_c" stoichiometry="1" />
          <speciesReference constant="true" species="M_nadph_c" stoichiometry="15" />
          <speciesReference constant="true" species="M_h_c" stoichiometry="22" />
          <speciesReference constant="true" species="M_malACP_c" stoichiometry="7" />
        </listOfReactants>
        <listOfProducts>
          <speciesReference constant="true" species="M_h2o_c" stoichiometry="8" />
          <speciesReference constant="true" species="M_co2_c" stoichiometry="7" />
          <speciesReference constant="true" species="M_octeACP_c" stoichiometry="1" />
          <speciesReference constant="true" species="M_nadp_c" stoichiometry="15" />
          <speciesReference constant="true" species="M_ACP_c" stoichiometry="7" />
        </listOfProducts>
        <fbc:geneProductAssociation>
          <fbc:and>
            <fbc:geneProductRef fbc:geneProduct="G_SO1856" />
            <fbc:geneProductRef fbc:geneProduct="G_SO3072" />
            <fbc:geneProductRef fbc:geneProduct="G_SO2774" />
            <fbc:geneProductRef fbc:geneProduct="G_SO2776" />
            <fbc:geneProductRef fbc:geneProduct="G_SO1800" />
            <fbc:geneProductRef fbc:geneProduct="G_SO1640" />
          </fbc:and>
        </fbc:geneProductAssociation>
      </reaction>
      <reaction fast="false" id="R_C50SN" reversible="false" fbc:lowerFluxBound="cobra_0_bound" fbc:upperFluxBound="cobra_default_ub">
        <listOfReactants>
          <speciesReference constant="true" species="M_ppcoa_c" stoichiometry="1" />
          <speciesReference constant="true" species="M_nadph_c" stoichiometry="2" />
          <speciesReference constant="true" species="M_h_c" stoichiometry="3" />
          <speciesReference constant="true" species="M_malACP_c" stoichiometry="1" />
        </listOfReactants>
        <listOfProducts>
          <speciesReference constant="true" species="M_h2o_c" stoichiometry="1" />
          <speciesReference constant="true" species="M_co2_c" stoichiometry="1" />
          <speciesReference constant="true" species="M_nadp_c" stoichiometry="2" />
          <speciesReference constant="true" species="M_coa_c" stoichiometry="1" />
          <speciesReference constant="true" species="M_fa14ACP_c" stoichiometry="1" />
        </listOfProducts>
        <fbc:geneProductAssociation>
          <fbc:or>
            <fbc:and>
              <fbc:geneProductRef fbc:geneProduct="G_SO1856" />
              <fbc:geneProductRef fbc:geneProduct="G_SO2776" />
              <fbc:geneProductRef fbc:geneProduct="G_SO2778" />
              <fbc:geneProductRef fbc:geneProduct="G_SO1800" />
            </fbc:and>
            <fbc:and>
              <fbc:geneProductRef fbc:geneProduct="G_SO1856" />
              <fbc:geneProductRef fbc:geneProduct="G_SO2776" />
              <fbc:geneProductRef fbc:geneProduct="G_SO2901" />
              <fbc:geneProductRef fbc:geneProduct="G_SO1800" />
            </fbc:and>
            <fbc:and>
              <fbc:geneProductRef fbc:geneProduct="G_SO1856" />
              <fbc:geneProductRef fbc:geneProduct="G_SO2776" />
              <fbc:geneProductRef fbc:geneProduct="G_SO1742" />
              <fbc:geneProductRef fbc:geneProduct="G_SO1800" />
            </fbc:and>
            <fbc:and>
              <fbc:geneProductRef fbc:geneProduct="G_SO1856" />
              <fbc:geneProductRef fbc:geneProduct="G_SO2776" />
              <fbc:geneProductRef fbc:geneProduct="G_SO2853" />
              <fbc:geneProductRef fbc:geneProduct="G_SO1800" />
            </fbc:and>
            <fbc:and>
              <fbc:geneProductRef fbc:geneProduct="G_SO2776" />
              <fbc:geneProductRef fbc:geneProduct="G_SO2778" />
              <fbc:geneProductRef fbc:geneProduct="G_SO1800" />
              <fbc:geneProductRef fbc:geneProduct="G_SO1640" />
            </fbc:and>
            <fbc:and>
              <fbc:geneProductRef fbc:geneProduct="G_SO2776" />
              <fbc:geneProductRef fbc:geneProduct="G_SO2901" />
              <fbc:geneProductRef fbc:geneProduct="G_SO1800" />
              <fbc:geneProductRef fbc:geneProduct="G_SO1640" />
            </fbc:and>
            <fbc:and>
              <fbc:geneProductRef fbc:geneProduct="G_SO2776" />
              <fbc:geneProductRef fbc:geneProduct="G_SO1742" />
              <fbc:geneProductRef fbc:geneProduct="G_SO1800" />
              <fbc:geneProductRef fbc:geneProduct="G_SO1640" />
            </fbc:and>
            <fbc:and>
              <fbc:geneProductRef fbc:geneProduct="G_SO2776" />
              <fbc:geneProductRef fbc:geneProduct="G_SO2853" />
              <fbc:geneProductRef fbc:geneProduct="G_SO1800" />
              <fbc:geneProductRef fbc:geneProduct="G_SO1640" />
            </fbc:and>
          </fbc:or>
        </fbc:geneProductAssociation>
      </reaction>
      <reaction fast="false" id="R_C60ISN" reversible="false" fbc:lowerFluxBound="cobra_0_bound" fbc:upperFluxBound="cobra_default_ub">
        <listOfReactants>
          <speciesReference constant="true" species="M_h_c" stoichiometry="3" />
          <speciesReference constant="true" species="M_nadph_c" stoichiometry="2" />
          <speciesReference constant="true" species="M_ibcoa_c" stoichiometry="1" />
          <speciesReference constant="true" species="M_malACP_c" stoichiometry="1" />
        </listOfReactants>
        <listOfProducts>
          <speciesReference constant="true" species="M_h2o_c" stoichiometry="1" />
          <speciesReference constant="true" species="M_co2_c" stoichiometry="1" />
          <speciesReference constant="true" species="M_nadp_c" stoichiometry="2" />
          <speciesReference constant="true" species="M_coa_c" stoichiometry="1" />
          <speciesReference constant="true" species="M_fa8ACP_c" stoichiometry="1" />
        </listOfProducts>
        <fbc:geneProductAssociation>
          <fbc:or>
            <fbc:and>
              <fbc:geneProductRef fbc:geneProduct="G_SO1856" />
              <fbc:geneProductRef fbc:geneProduct="G_SO2776" />
              <fbc:geneProductRef fbc:geneProduct="G_SO2778" />
              <fbc:geneProductRef fbc:geneProduct="G_SO1800" />
            </fbc:and>
            <fbc:and>
              <fbc:geneProductRef fbc:geneProduct="G_SO1856" />
              <fbc:geneProductRef fbc:geneProduct="G_SO2776" />
              <fbc:geneProductRef fbc:geneProduct="G_SO2901" />
              <fbc:geneProductRef fbc:geneProduct="G_SO1800" />
            </fbc:and>
            <fbc:and>
              <fbc:geneProductRef fbc:geneProduct="G_SO1856" />
              <fbc:geneProductRef fbc:geneProduct="G_SO2776" />
              <fbc:geneProductRef fbc:geneProduct="G_SO1742" />
              <fbc:geneProductRef fbc:geneProduct="G_SO1800" />
            </fbc:and>
            <fbc:and>
              <fbc:geneProductRef fbc:geneProduct="G_SO1856" />
              <fbc:geneProductRef fbc:geneProduct="G_SO2776" />
              <fbc:geneProductRef fbc:geneProduct="G_SO2853" />
              <fbc:geneProductRef fbc:geneProduct="G_SO1800" />
            </fbc:and>
            <fbc:and>
              <fbc:geneProductRef fbc:geneProduct="G_SO2776" />
              <fbc:geneProductRef fbc:geneProduct="G_SO2778" />
              <fbc:geneProductRef fbc:geneProduct="G_SO1800" />
              <fbc:geneProductRef fbc:geneProduct="G_SO1640" />
            </fbc:and>
            <fbc:and>
              <fbc:geneProductRef fbc:geneProduct="G_SO2776" />
              <fbc:geneProductRef fbc:geneProduct="G_SO2901" />
              <fbc:geneProductRef fbc:geneProduct="G_SO1800" />
              <fbc:geneProductRef fbc:geneProduct="G_SO1640" />
            </fbc:and>
            <fbc:and>
              <fbc:geneProductRef fbc:geneProduct="G_SO2776" />
              <fbc:geneProductRef fbc:geneProduct="G_SO1742" />
              <fbc:geneProductRef fbc:geneProduct="G_SO1800" />
              <fbc:geneProductRef fbc:geneProduct="G_SO1640" />
            </fbc:and>
            <fbc:and>
              <fbc:geneProductRef fbc:geneProduct="G_SO2776" />
              <fbc:geneProductRef fbc:geneProduct="G_SO2853" />
              <fbc:geneProductRef fbc:geneProduct="G_SO1800" />
              <fbc:geneProductRef fbc:geneProduct="G_SO1640" />
            </fbc:and>
          </fbc:or>
        </fbc:geneProductAssociation>
      </reaction>
      <reaction fast="false" id="R_C70ISN" reversible="false" fbc:lowerFluxBound="cobra_0_bound" fbc:upperFluxBound="cobra_default_ub">
        <listOfReactants>
          <speciesReference constant="true" species="M_nadph_c" stoichiometry="2" />
          <speciesReference constant="true" species="M_h_c" stoichiometry="3" />
          <speciesReference constant="true" species="M_malACP_c" stoichiometry="1" />
          <speciesReference constant="true" species="M_ivcoa_c" stoichiometry="1" />
        </listOfReactants>
        <listOfProducts>
          <speciesReference constant="true" species="M_h2o_c" stoichiometry="1" />
          <speciesReference constant="true" species="M_co2_c" stoichiometry="1" />
          <speciesReference constant="true" species="M_nadp_c" stoichiometry="2" />
          <speciesReference constant="true" species="M_coa_c" stoichiometry="1" />
          <speciesReference constant="true" species="M_fa7ACP_c" stoichiometry="1" />
        </listOfProducts>
        <fbc:geneProductAssociation>
          <fbc:or>
            <fbc:and>
              <fbc:geneProductRef fbc:geneProduct="G_SO1856" />
              <fbc:geneProductRef fbc:geneProduct="G_SO2776" />
              <fbc:geneProductRef fbc:geneProduct="G_SO2778" />
              <fbc:geneProductRef fbc:geneProduct="G_SO1800" />
            </fbc:and>
            <fbc:and>
              <fbc:geneProductRef fbc:geneProduct="G_SO1856" />
              <fbc:geneProductRef fbc:geneProduct="G_SO2776" />
              <fbc:geneProductRef fbc:geneProduct="G_SO1742" />
              <fbc:geneProductRef fbc:geneProduct="G_SO1800" />
            </fbc:and>
            <fbc:and>
              <fbc:geneProductRef fbc:geneProduct="G_SO1856" />
              <fbc:geneProductRef fbc:geneProduct="G_SO2776" />
              <fbc:geneProductRef fbc:geneProduct="G_SO2901" />
              <fbc:geneProductRef fbc:geneProduct="G_SO1800" />
            </fbc:and>
            <fbc:and>
              <fbc:geneProductRef fbc:geneProduct="G_SO1856" />
              <fbc:geneProductRef fbc:geneProduct="G_SO2776" />
              <fbc:geneProductRef fbc:geneProduct="G_SO2853" />
              <fbc:geneProductRef fbc:geneProduct="G_SO1800" />
            </fbc:and>
            <fbc:and>
              <fbc:geneProductRef fbc:geneProduct="G_SO2776" />
              <fbc:geneProductRef fbc:geneProduct="G_SO2778" />
              <fbc:geneProductRef fbc:geneProduct="G_SO1800" />
              <fbc:geneProductRef fbc:geneProduct="G_SO1640" />
            </fbc:and>
            <fbc:and>
              <fbc:geneProductRef fbc:geneProduct="G_SO2776" />
              <fbc:geneProductRef fbc:geneProduct="G_SO2901" />
              <fbc:geneProductRef fbc:geneProduct="G_SO1800" />
              <fbc:geneProductRef fbc:geneProduct="G_SO1640" />
            </fbc:and>
            <fbc:and>
              <fbc:geneProductRef fbc:geneProduct="G_SO2776" />
              <fbc:geneProductRef fbc:geneProduct="G_SO1742" />
              <fbc:geneProductRef fbc:geneProduct="G_SO1800" />
              <fbc:geneProductRef fbc:geneProduct="G_SO1640" />
            </fbc:and>
            <fbc:and>
              <fbc:geneProductRef fbc:geneProduct="G_SO2776" />
              <fbc:geneProductRef fbc:geneProduct="G_SO2853" />
              <fbc:geneProductRef fbc:geneProduct="G_SO1800" />
              <fbc:geneProductRef fbc:geneProduct="G_SO1640" />
            </fbc:and>
          </fbc:or>
        </fbc:geneProductAssociation>
      </reaction>
      <reaction fast="false" id="R_CAT" reversible="false" fbc:lowerFluxBound="cobra_0_bound" fbc:upperFluxBound="cobra_default_ub">
        <listOfReactants>
          <speciesReference constant="true" species="M_h2o2_c" stoichiometry="2" />
        </listOfReactants>
        <listOfProducts>
          <speciesReference constant="true" species="M_h2o_c" stoichiometry="2" />
          <speciesReference constant="true" species="M_o2_c" stoichiometry="1" />
        </listOfProducts>
        <fbc:geneProductAssociation>
          <fbc:or>
            <fbc:geneProductRef fbc:geneProduct="G_SO1070" />
            <fbc:geneProductRef fbc:geneProduct="G_SO0725" />
            <fbc:geneProductRef fbc:geneProduct="G_SO4405" />
          </fbc:or>
        </fbc:geneProductAssociation>
      </reaction>
      <reaction fast="false" id="R_CAt4i" reversible="false" fbc:lowerFluxBound="cobra_0_bound" fbc:upperFluxBound="cobra_default_ub">
        <listOfReactants>
          <speciesReference constant="true" species="M_h_e" stoichiometry="1" />
          <speciesReference constant="true" species="M_ca2_c" stoichiometry="1" />
        </listOfReactants>
        <listOfProducts>
          <speciesReference constant="true" species="M_ca2_e" stoichiometry="1" />
          <speciesReference constant="true" species="M_h_c" stoichiometry="1" />
        </listOfProducts>
        <fbc:geneProductAssociation>
          <fbc:geneProductRef fbc:geneProduct="G_SO1001" />
        </fbc:geneProductAssociation>
      </reaction>
      <reaction fast="false" id="R_CBIAT" reversible="true" fbc:lowerFluxBound="cobra_default_lb" fbc:upperFluxBound="cobra_default_ub">
        <listOfReactants>
          <speciesReference constant="true" species="M_h2o_c" stoichiometry="1" />
          <speciesReference constant="true" species="M_cbi_c" stoichiometry="1" />
          <speciesReference constant="true" species="M_atp_c" stoichiometry="1" />
        </listOfReactants>
        <listOfProducts>
          <speciesReference constant="true" species="M_ppi_c" stoichiometry="1" />
          <speciesReference constant="true" species="M_pi_c" stoichiometry="1" />
          <speciesReference constant="true" species="M_adcoba_c" stoichiometry="1" />
        </listOfProducts>
        <fbc:geneProductAssociation>
          <fbc:geneProductRef fbc:geneProduct="G_SO1039" />
        </fbc:geneProductAssociation>
      </reaction>
      <reaction fast="false" id="R_CBL1abc" reversible="false" fbc:lowerFluxBound="cobra_0_bound" fbc:upperFluxBound="cobra_default_ub">
        <listOfReactants>
          <speciesReference constant="true" species="M_h2o_c" stoichiometry="1" />
          <speciesReference constant="true" species="M_cbl1_e" stoichiometry="1" />
          <speciesReference constant="true" species="M_atp_c" stoichiometry="1" />
        </listOfReactants>
        <listOfProducts>
          <speciesReference constant="true" species="M_pi_c" stoichiometry="1" />
          <speciesReference constant="true" species="M_cbl1_c" stoichiometry="1" />
          <speciesReference constant="true" species="M_h_c" stoichiometry="1" />
          <speciesReference constant="true" species="M_adp_c" stoichiometry="1" />
        </listOfProducts>
        <fbc:geneProductAssociation>
          <fbc:and>
            <fbc:geneProductRef fbc:geneProduct="G_SO0815" />
            <fbc:geneProductRef fbc:geneProduct="G_SO1034" />
            <fbc:geneProductRef fbc:geneProduct="G_SO1033" />
            <fbc:geneProductRef fbc:geneProduct="G_SO3709" />
          </fbc:and>
        </fbc:geneProductAssociation>
      </reaction>
      <reaction fast="false" id="R_CBLAT" reversible="true" fbc:lowerFluxBound="cobra_default_lb" fbc:upperFluxBound="cobra_default_ub">
        <listOfReactants>
          <speciesReference constant="true" species="M_h2o_c" stoichiometry="1" />
          <speciesReference constant="true" species="M_atp_c" stoichiometry="1" />
          <speciesReference constant="true" species="M_cbl1_c" stoichiometry="1" />
        </listOfReactants>
        <listOfProducts>
          <speciesReference constant="true" species="M_ppi_c" stoichiometry="1" />
          <speciesReference constant="true" species="M_pi_c" stoichiometry="1" />
          <speciesReference constant="true" species="M_cobamcoa_c" stoichiometry="1" />
        </listOfProducts>
        <fbc:geneProductAssociation>
          <fbc:geneProductRef fbc:geneProduct="G_SO1039" />
        </fbc:geneProductAssociation>
      </reaction>
      <reaction fast="false" id="R_CBLTR3" reversible="false" fbc:lowerFluxBound="cobra_0_bound" fbc:upperFluxBound="cobra_default_ub">
        <listOfReactants>
          <speciesReference constant="true" species="M_cobalt3_e" stoichiometry="2" />
          <speciesReference constant="true" species="M_mql7_c" stoichiometry="1" />
        </listOfReactants>
        <listOfProducts>
          <speciesReference constant="true" species="M_mqn7_c" stoichiometry="1" />
          <speciesReference constant="true" species="M_cobalt2_e" stoichiometry="2" />
          <speciesReference constant="true" species="M_h_e" stoichiometry="2" />
        </listOfProducts>
      </reaction>
      <reaction fast="false" id="R_CBLTR4" reversible="false" fbc:lowerFluxBound="cobra_0_bound" fbc:upperFluxBound="cobra_default_ub">
        <listOfReactants>
          <speciesReference constant="true" species="M_cobalt3_e" stoichiometry="2" />
          <speciesReference constant="true" species="M_mmql7_c" stoichiometry="1" />
        </listOfReactants>
        <listOfProducts>
          <speciesReference constant="true" species="M_cobalt2_e" stoichiometry="2" />
          <speciesReference constant="true" species="M_h_e" stoichiometry="2" />
          <speciesReference constant="true" species="M_mmqn7_c" stoichiometry="1" />
        </listOfProducts>
      </reaction>
      <reaction fast="false" id="R_CBPS" reversible="false" fbc:lowerFluxBound="cobra_0_bound" fbc:upperFluxBound="cobra_default_ub">
        <listOfReactants>
          <speciesReference constant="true" species="M_h2o_c" stoichiometry="1" />
          <speciesReference constant="true" species="M_atp_c" stoichiometry="2" />
          <speciesReference constant="true" species="M_gln__L_c" stoichiometry="1" />
          <speciesReference constant="true" species="M_hco3_c" stoichiometry="1" />
        </listOfReactants>
        <listOfProducts>
          <speciesReference constant="true" species="M_glu__L_c" stoichiometry="1" />
          <speciesReference constant="true" species="M_cbp_c" stoichiometry="1" />
          <speciesReference constant="true" species="M_h_c" stoichiometry="2" />
          <speciesReference constant="true" species="M_adp_c" stoichiometry="2" />
          <speciesReference constant="true" species="M_pi_c" stoichiometry="1" />
        </listOfProducts>
        <fbc:geneProductAssociation>
          <fbc:and>
            <fbc:geneProductRef fbc:geneProduct="G_SO1141" />
            <fbc:geneProductRef fbc:geneProduct="G_SO1142" />
          </fbc:and>
        </fbc:geneProductAssociation>
      </reaction>
      <reaction fast="false" id="R_CDPMEK" reversible="false" fbc:lowerFluxBound="cobra_0_bound" fbc:upperFluxBound="cobra_default_ub">
        <listOfReactants>
          <speciesReference constant="true" species="M_4c2me_c" stoichiometry="1" />
          <speciesReference constant="true" species="M_atp_c" stoichiometry="1" />
        </listOfReactants>
        <listOfProducts>
          <speciesReference constant="true" species="M_h_c" stoichiometry="1" />
          <speciesReference constant="true" species="M_adp_c" stoichiometry="1" />
          <speciesReference constant="true" species="M_2p4c2me_c" stoichiometry="1" />
        </listOfProducts>
        <fbc:geneProductAssociation>
          <fbc:geneProductRef fbc:geneProduct="G_SO3836" />
        </fbc:geneProductAssociation>
      </reaction>
      <reaction fast="false" id="R_CHORM" reversible="false" fbc:lowerFluxBound="cobra_0_bound" fbc:upperFluxBound="cobra_default_ub">
        <listOfReactants>
          <speciesReference constant="true" species="M_chor_c" stoichiometry="1" />
        </listOfReactants>
        <listOfProducts>
          <speciesReference constant="true" species="M_pphn_c" stoichiometry="1" />
        </listOfProducts>
        <fbc:geneProductAssociation>
          <fbc:or>
            <fbc:geneProductRef fbc:geneProduct="G_SO1367" />
            <fbc:geneProductRef fbc:geneProduct="G_SO1362" />
          </fbc:or>
        </fbc:geneProductAssociation>
      </reaction>
      <reaction fast="false" id="R_CHORS" reversible="false" fbc:lowerFluxBound="cobra_0_bound" fbc:upperFluxBound="cobra_default_ub">
        <listOfReactants>
          <speciesReference constant="true" species="M_3psme_c" stoichiometry="1" />
        </listOfReactants>
        <listOfProducts>
          <speciesReference constant="true" species="M_pi_c" stoichiometry="1" />
          <speciesReference constant="true" species="M_chor_c" stoichiometry="1" />
        </listOfProducts>
        <fbc:geneProductAssociation>
          <fbc:geneProductRef fbc:geneProduct="G_SO3079" />
        </fbc:geneProductAssociation>
      </reaction>
      <reaction fast="false" id="R_CHRPL" reversible="false" fbc:lowerFluxBound="cobra_0_bound" fbc:upperFluxBound="cobra_default_ub">
        <listOfReactants>
          <speciesReference constant="true" species="M_chor_c" stoichiometry="1" />
        </listOfReactants>
        <listOfProducts>
          <speciesReference constant="true" species="M_pyr_c" stoichiometry="1" />
          <speciesReference constant="true" species="M_4hbz_c" stoichiometry="1" />
        </listOfProducts>
        <fbc:geneProductAssociation>
          <fbc:geneProductRef fbc:geneProduct="G_SO0131" />
        </fbc:geneProductAssociation>
      </reaction>
      <reaction fast="false" id="R_CKDOAS" reversible="false" fbc:lowerFluxBound="cobra_0_bound" fbc:upperFluxBound="cobra_default_ub">
        <listOfReactants>
          <speciesReference constant="true" species="M_glu__L_c" stoichiometry="1" />
          <speciesReference constant="true" species="M_nad_c" stoichiometry="1" />
          <speciesReference constant="true" species="M_ckdo_c" stoichiometry="1" />
        </listOfReactants>
        <listOfProducts>
          <speciesReference constant="true" species="M_akg_c" stoichiometry="1" />
          <speciesReference constant="true" species="M_h_c" stoichiometry="1" />
          <speciesReference constant="true" species="M_nadh_c" stoichiometry="1" />
          <speciesReference constant="true" species="M_ckdo8n_c" stoichiometry="1" />
        </listOfProducts>
      </reaction>
      <reaction fast="false" id="R_CLAT" reversible="true" fbc:lowerFluxBound="cobra_default_lb" fbc:upperFluxBound="cobra_default_ub">
        <listOfReactants>
          <speciesReference constant="true" species="M_accoa_c" stoichiometry="1" />
          <speciesReference constant="true" species="M_cm_c" stoichiometry="1" />
        </listOfReactants>
        <listOfProducts>
          <speciesReference constant="true" species="M_cmac_c" stoichiometry="1" />
          <speciesReference constant="true" species="M_coa_c" stoichiometry="1" />
        </listOfProducts>
        <fbc:geneProductAssociation>
          <fbc:geneProductRef fbc:geneProduct="G_SO4299" />
        </fbc:geneProductAssociation>
      </reaction>
      <reaction fast="false" id="R_Clt" reversible="true" fbc:lowerFluxBound="cobra_default_lb" fbc:upperFluxBound="cobra_default_ub">
        <listOfReactants>
          <speciesReference constant="true" species="M_cl_e" stoichiometry="1" />
        </listOfReactants>
        <listOfProducts>
          <speciesReference constant="true" species="M_cl_c" stoichiometry="1" />
        </listOfProducts>
        <fbc:geneProductAssociation>
          <fbc:geneProductRef fbc:geneProduct="G_SO1302" />
        </fbc:geneProductAssociation>
      </reaction>
      <reaction fast="false" id="R_CMLDC" reversible="false" fbc:lowerFluxBound="cobra_0_bound" fbc:upperFluxBound="cobra_default_ub">
        <listOfReactants>
          <speciesReference constant="true" species="M_2c25dho_c" stoichiometry="1" />
          <speciesReference constant="true" species="M_h_c" stoichiometry="1" />
        </listOfReactants>
        <listOfProducts>
          <speciesReference constant="true" species="M_5odhf2a_c" stoichiometry="1" />
          <speciesReference constant="true" species="M_co2_c" stoichiometry="1" />
        </listOfProducts>
        <fbc:geneProductAssociation>
          <fbc:geneProductRef fbc:geneProduct="G_SO0083" />
        </fbc:geneProductAssociation>
      </reaction>
      <reaction fast="false" id="R_CO2t" reversible="true" fbc:lowerFluxBound="cobra_default_lb" fbc:upperFluxBound="cobra_default_ub">
        <listOfReactants>
          <speciesReference constant="true" species="M_co2_e" stoichiometry="1" />
        </listOfReactants>
        <listOfProducts>
          <speciesReference constant="true" species="M_co2_c" stoichiometry="1" />
        </listOfProducts>
      </reaction>
      <reaction fast="false" id="R_COBALTt3" reversible="false" fbc:lowerFluxBound="cobra_0_bound" fbc:upperFluxBound="cobra_default_ub">
        <listOfReactants>
          <speciesReference constant="true" species="M_cobalt2_c" stoichiometry="1" />
          <speciesReference constant="true" species="M_h_e" stoichiometry="1" />
        </listOfReactants>
        <listOfProducts>
          <speciesReference constant="true" species="M_cobalt2_e" stoichiometry="1" />
          <speciesReference constant="true" species="M_h_c" stoichiometry="1" />
        </listOfProducts>
        <fbc:geneProductAssociation>
          <fbc:geneProductRef fbc:geneProduct="G_SO1178" />
        </fbc:geneProductAssociation>
      </reaction>
      <reaction fast="false" id="R_COBALTt5" reversible="true" fbc:lowerFluxBound="cobra_default_lb" fbc:upperFluxBound="cobra_default_ub">
        <listOfReactants>
          <speciesReference constant="true" species="M_cobalt2_c" stoichiometry="1" />
        </listOfReactants>
        <listOfProducts>
          <speciesReference constant="true" species="M_cobalt2_e" stoichiometry="1" />
        </listOfProducts>
        <fbc:geneProductAssociation>
          <fbc:or>
            <fbc:geneProductRef fbc:geneProduct="G_SO1145" />
            <fbc:geneProductRef fbc:geneProduct="G_SO3984" />
            <fbc:geneProductRef fbc:geneProduct="G_SO1941" />
            <fbc:geneProductRef fbc:geneProduct="G_SO3966" />
            <fbc:geneProductRef fbc:geneProduct="G_SO1565" />
          </fbc:or>
        </fbc:geneProductAssociation>
      </reaction>
      <reaction fast="false" id="R_COBPS" reversible="false" fbc:lowerFluxBound="cobra_0_bound" fbc:upperFluxBound="cobra_default_ub">
        <listOfReactants>
          <speciesReference constant="true" species="M_rdmbzi_c" stoichiometry="1" />
          <speciesReference constant="true" species="M_adgcoba_c" stoichiometry="1" />
        </listOfReactants>
        <listOfProducts>
          <speciesReference constant="true" species="M_gmp_c" stoichiometry="1" />
          <speciesReference constant="true" species="M_h_c" stoichiometry="1" />
          <speciesReference constant="true" species="M_cobamcoa_c" stoichiometry="1" />
        </listOfProducts>
        <fbc:geneProductAssociation>
          <fbc:geneProductRef fbc:geneProduct="G_SO1036" />
        </fbc:geneProductAssociation>
      </reaction>
      <reaction fast="false" id="R_CONFALDD" reversible="false" fbc:lowerFluxBound="cobra_0_bound" fbc:upperFluxBound="cobra_default_ub">
        <listOfReactants>
          <speciesReference constant="true" species="M_h2o_c" stoichiometry="1" />
          <speciesReference constant="true" species="M_nad_c" stoichiometry="1" />
          <speciesReference constant="true" species="M_confald_c" stoichiometry="1" />
        </listOfReactants>
        <listOfProducts>
          <speciesReference constant="true" species="M_h_c" stoichiometry="2" />
          <speciesReference constant="true" species="M_nadh_c" stoichiometry="1" />
          <speciesReference constant="true" species="M_frlt_c" stoichiometry="1" />
        </listOfProducts>
        <fbc:geneProductAssociation>
          <fbc:geneProductRef fbc:geneProduct="G_SO3683" />
        </fbc:geneProductAssociation>
      </reaction>
      <reaction fast="false" id="R_CPPPGO" reversible="false" fbc:lowerFluxBound="cobra_0_bound" fbc:upperFluxBound="cobra_default_ub">
        <listOfReactants>
          <speciesReference constant="true" species="M_h_c" stoichiometry="2" />
          <speciesReference constant="true" species="M_o2_c" stoichiometry="1" />
          <speciesReference constant="true" species="M_cpppg3_c" stoichiometry="1" />
        </listOfReactants>
        <listOfProducts>
          <speciesReference constant="true" species="M_h2o_c" stoichiometry="2" />
          <speciesReference constant="true" species="M_co2_c" stoichiometry="2" />
          <speciesReference constant="true" species="M_pppg9_c" stoichiometry="1" />
        </listOfProducts>
        <fbc:geneProductAssociation>
          <fbc:geneProductRef fbc:geneProduct="G_SO0038" />
        </fbc:geneProductAssociation>
      </reaction>
      <reaction fast="false" id="R_CPPPGOAN" reversible="false" fbc:lowerFluxBound="cobra_0_bound" fbc:upperFluxBound="cobra_default_ub">
        <listOfReactants>
          <speciesReference constant="true" species="M_nadph_c" stoichiometry="2" />
          <speciesReference constant="true" species="M_amet_c" stoichiometry="2" />
          <speciesReference constant="true" species="M_fdxo__4_COLON_2_c" stoichiometry="2" />
          <speciesReference constant="true" species="M_cpppg3_c" stoichiometry="1" />
        </listOfReactants>
        <listOfProducts>
          <speciesReference constant="true" species="M_co2_c" stoichiometry="2" />
          <speciesReference constant="true" species="M_pppg9_c" stoichiometry="1" />
          <speciesReference constant="true" species="M_met__L_c" stoichiometry="2" />
          <speciesReference constant="true" species="M_nadp_c" stoichiometry="2" />
          <speciesReference constant="true" species="M_fdxr__4_COLON_2_c" stoichiometry="2" />
          <speciesReference constant="true" species="M_dad__5_c" stoichiometry="2" />
          <speciesReference constant="true" species="M_h_c" stoichiometry="2" />
        </listOfProducts>
        <fbc:geneProductAssociation>
          <fbc:or>
            <fbc:geneProductRef fbc:geneProduct="G_SO4730" />
            <fbc:geneProductRef fbc:geneProduct="G_SO4520" />
          </fbc:or>
        </fbc:geneProductAssociation>
      </reaction>
      <reaction fast="false" id="R_CRMR" reversible="false" fbc:lowerFluxBound="cobra_0_bound" fbc:upperFluxBound="cobra_default_ub">
        <listOfReactants>
          <speciesReference constant="true" species="M_cro4_e" stoichiometry="1" />
          <speciesReference constant="true" species="M_mql7_c" stoichiometry="1.5" />
          <speciesReference constant="true" species="M_h_e" stoichiometry="2" />
        </listOfReactants>
        <listOfProducts>
          <speciesReference constant="true" species="M_mqn7_c" stoichiometry="1.5" />
          <speciesReference constant="true" species="M_Cr_LPAREN_OH_RPAREN_3_e" stoichiometry="1" />
          <speciesReference constant="true" species="M_h2o_e" stoichiometry="1" />
        </listOfProducts>
        <fbc:geneProductAssociation>
          <fbc:or>
            <fbc:and>
              <fbc:geneProductRef fbc:geneProduct="G_SO4591" />
              <fbc:geneProductRef fbc:geneProduct="G_SO3980" />
            </fbc:and>
            <fbc:and>
              <fbc:geneProductRef fbc:geneProduct="G_SO1777" />
              <fbc:geneProductRef fbc:geneProduct="G_SO1778" />
            </fbc:and>
          </fbc:or>
        </fbc:geneProductAssociation>
      </reaction>
      <reaction fast="false" id="R_CRMR2" reversible="false" fbc:lowerFluxBound="cobra_0_bound" fbc:upperFluxBound="cobra_default_ub">
        <listOfReactants>
          <speciesReference constant="true" species="M_cro4_e" stoichiometry="1" />
          <speciesReference constant="true" species="M_mmql7_c" stoichiometry="1.5" />
          <speciesReference constant="true" species="M_h_e" stoichiometry="2" />
        </listOfReactants>
        <listOfProducts>
          <speciesReference constant="true" species="M_Cr_LPAREN_OH_RPAREN_3_e" stoichiometry="1" />
          <speciesReference constant="true" species="M_mmqn7_c" stoichiometry="1.5" />
          <speciesReference constant="true" species="M_h2o_e" stoichiometry="1" />
        </listOfProducts>
        <fbc:geneProductAssociation>
          <fbc:or>
            <fbc:and>
              <fbc:geneProductRef fbc:geneProduct="G_SO4591" />
              <fbc:geneProductRef fbc:geneProduct="G_SO3980" />
            </fbc:and>
            <fbc:and>
              <fbc:geneProductRef fbc:geneProduct="G_SO1777" />
              <fbc:geneProductRef fbc:geneProduct="G_SO1778" />
            </fbc:and>
          </fbc:or>
        </fbc:geneProductAssociation>
      </reaction>
      <reaction fast="false" id="R_CRMR3" reversible="false" fbc:lowerFluxBound="cobra_0_bound" fbc:upperFluxBound="cobra_default_ub">
        <listOfReactants>
          <speciesReference constant="true" species="M_cro4_e" stoichiometry="1" />
          <speciesReference constant="true" species="M_h_e" stoichiometry="3.5" />
          <speciesReference constant="true" species="M_nadh_c" stoichiometry="1.5" />
        </listOfReactants>
        <listOfProducts>
          <speciesReference constant="true" species="M_Cr_LPAREN_OH_RPAREN_3_e" stoichiometry="1" />
          <speciesReference constant="true" species="M_nad_c" stoichiometry="1.5" />
          <speciesReference constant="true" species="M_h2o_e" stoichiometry="1" />
        </listOfProducts>
      </reaction>
      <reaction fast="false" id="R_CRO4t6" reversible="true" fbc:lowerFluxBound="cobra_default_lb" fbc:upperFluxBound="cobra_default_ub">
        <listOfReactants>
          <speciesReference constant="true" species="M_cro4_e" stoichiometry="1" />
          <speciesReference constant="true" species="M_h_e" stoichiometry="1" />
        </listOfReactants>
        <listOfProducts>
          <speciesReference constant="true" species="M_h_c" stoichiometry="1" />
          <speciesReference constant="true" species="M_cro4_c" stoichiometry="1" />
        </listOfProducts>
        <fbc:geneProductAssociation>
          <fbc:geneProductRef fbc:geneProduct="G_SO0986" />
        </fbc:geneProductAssociation>
      </reaction>
      <reaction fast="false" id="R_CS" reversible="false" fbc:lowerFluxBound="cobra_0_bound" fbc:upperFluxBound="cobra_default_ub">
        <listOfReactants>
          <speciesReference constant="true" species="M_h2o_c" stoichiometry="1" />
          <speciesReference constant="true" species="M_accoa_c" stoichiometry="1" />
          <speciesReference constant="true" species="M_oaa_c" stoichiometry="1" />
        </listOfReactants>
        <listOfProducts>
          <speciesReference constant="true" species="M_h_c" stoichiometry="1" />
          <speciesReference constant="true" species="M_cit_c" stoichiometry="1" />
          <speciesReference constant="true" species="M_coa_c" stoichiometry="1" />
        </listOfProducts>
        <fbc:geneProductAssociation>
          <fbc:geneProductRef fbc:geneProduct="G_SO1926" />
        </fbc:geneProductAssociation>
      </reaction>
      <reaction fast="false" id="R_CSND" reversible="false" fbc:lowerFluxBound="cobra_0_bound" fbc:upperFluxBound="cobra_default_ub">
        <listOfReactants>
          <speciesReference constant="true" species="M_h2o_c" stoichiometry="1" />
          <speciesReference constant="true" species="M_csn_c" stoichiometry="1" />
          <speciesReference constant="true" species="M_h_c" stoichiometry="1" />
        </listOfReactants>
        <listOfProducts>
          <speciesReference constant="true" species="M_ura_c" stoichiometry="1" />
          <speciesReference constant="true" species="M_nh4_c" stoichiometry="1" />
        </listOfProducts>
        <fbc:geneProductAssociation>
          <fbc:geneProductRef fbc:geneProduct="G_SO1397" />
        </fbc:geneProductAssociation>
      </reaction>
      <reaction fast="false" id="R_CTPS2" reversible="false" fbc:lowerFluxBound="cobra_0_bound" fbc:upperFluxBound="cobra_default_ub">
        <listOfReactants>
          <speciesReference constant="true" species="M_h2o_c" stoichiometry="1" />
          <speciesReference constant="true" species="M_utp_c" stoichiometry="1" />
          <speciesReference constant="true" species="M_atp_c" stoichiometry="1" />
          <speciesReference constant="true" species="M_gln__L_c" stoichiometry="1" />
        </listOfReactants>
        <listOfProducts>
          <speciesReference constant="true" species="M_glu__L_c" stoichiometry="1" />
          <speciesReference constant="true" species="M_pi_c" stoichiometry="1" />
          <speciesReference constant="true" species="M_ctp_c" stoichiometry="1" />
          <speciesReference constant="true" species="M_h_c" stoichiometry="2" />
          <speciesReference constant="true" species="M_adp_c" stoichiometry="1" />
        </listOfProducts>
        <fbc:geneProductAssociation>
          <fbc:geneProductRef fbc:geneProduct="G_SO3441" />
        </fbc:geneProductAssociation>
      </reaction>
      <reaction fast="false" id="R_Cut1" reversible="false" fbc:lowerFluxBound="cobra_0_bound" fbc:upperFluxBound="cobra_default_ub">
        <listOfReactants>
          <speciesReference constant="true" species="M_h2o_c" stoichiometry="1" />
          <speciesReference constant="true" species="M_cu2_c" stoichiometry="1" />
          <speciesReference constant="true" species="M_atp_c" stoichiometry="1" />
        </listOfReactants>
        <listOfProducts>
          <speciesReference constant="true" species="M_pi_c" stoichiometry="1" />
          <speciesReference constant="true" species="M_h_c" stoichiometry="1" />
          <speciesReference constant="true" species="M_adp_c" stoichiometry="1" />
          <speciesReference constant="true" species="M_cu2_e" stoichiometry="1" />
        </listOfProducts>
        <fbc:geneProductAssociation>
          <fbc:geneProductRef fbc:geneProduct="G_SO1689" />
        </fbc:geneProductAssociation>
      </reaction>
      <reaction fast="false" id="R_CYCPOe" reversible="false" fbc:lowerFluxBound="cobra_0_bound" fbc:upperFluxBound="cobra_default_ub">
        <listOfReactants>
          <speciesReference constant="true" species="M_focytcc_c" stoichiometry="2" />
          <speciesReference constant="true" species="M_h2o2_e" stoichiometry="1" />
          <speciesReference constant="true" species="M_h_e" stoichiometry="2" />
        </listOfReactants>
        <listOfProducts>
          <speciesReference constant="true" species="M_ficytcc_c" stoichiometry="2" />
          <speciesReference constant="true" species="M_h2o_e" stoichiometry="2" />
        </listOfProducts>
        <fbc:geneProductAssociation>
          <fbc:geneProductRef fbc:geneProduct="G_SO2178" />
        </fbc:geneProductAssociation>
      </reaction>
      <reaction fast="false" id="R_CYOO2" reversible="false" fbc:lowerFluxBound="cobra_0_bound" fbc:upperFluxBound="cobra_default_ub">
        <listOfReactants>
          <speciesReference constant="true" species="M_focytcc_c" stoichiometry="2" />
          <speciesReference constant="true" species="M_h_c" stoichiometry="4" />
          <speciesReference constant="true" species="M_o2_c" stoichiometry="0.5" />
        </listOfReactants>
        <listOfProducts>
          <speciesReference constant="true" species="M_h2o_c" stoichiometry="1" />
          <speciesReference constant="true" species="M_ficytcc_c" stoichiometry="2" />
          <speciesReference constant="true" species="M_h_e" stoichiometry="2" />
        </listOfProducts>
        <fbc:geneProductAssociation>
          <fbc:or>
            <fbc:and>
              <fbc:geneProductRef fbc:geneProduct="G_SO2361" />
              <fbc:geneProductRef fbc:geneProduct="G_SO2362" />
              <fbc:geneProductRef fbc:geneProduct="G_SO2363" />
              <fbc:geneProductRef fbc:geneProduct="G_SO2364" />
            </fbc:and>
            <fbc:and>
              <fbc:geneProductRef fbc:geneProduct="G_SO4606" />
              <fbc:geneProductRef fbc:geneProduct="G_SO4607" />
              <fbc:geneProductRef fbc:geneProduct="G_SO4609" />
            </fbc:and>
          </fbc:or>
        </fbc:geneProductAssociation>
      </reaction>
      <reaction fast="false" id="R_CYOR7" reversible="false" fbc:lowerFluxBound="cobra_0_bound" fbc:upperFluxBound="cobra_default_ub">
        <listOfReactants>
          <speciesReference constant="true" species="M_ficytcc_c" stoichiometry="2" />
          <speciesReference constant="true" species="M_h_c" stoichiometry="2" />
          <speciesReference constant="true" species="M_ubq8h2_c" stoichiometry="1" />
        </listOfReactants>
        <listOfProducts>
          <speciesReference constant="true" species="M_focytcc_c" stoichiometry="2" />
          <speciesReference constant="true" species="M_ubq8_c" stoichiometry="1" />
          <speciesReference constant="true" species="M_h_e" stoichiometry="4" />
        </listOfProducts>
        <fbc:geneProductAssociation>
          <fbc:and>
            <fbc:geneProductRef fbc:geneProduct="G_SO0608" />
            <fbc:geneProductRef fbc:geneProduct="G_SO0609" />
            <fbc:geneProductRef fbc:geneProduct="G_SO0610" />
          </fbc:and>
        </fbc:geneProductAssociation>
      </reaction>
      <reaction fast="false" id="R_CYSS" reversible="false" fbc:lowerFluxBound="cobra_0_bound" fbc:upperFluxBound="cobra_default_ub">
        <listOfReactants>
          <speciesReference constant="true" species="M_h2s_c" stoichiometry="1" />
          <speciesReference constant="true" species="M_acser_c" stoichiometry="1" />
        </listOfReactants>
        <listOfProducts>
          <speciesReference constant="true" species="M_ac_c" stoichiometry="1" />
          <speciesReference constant="true" species="M_cys__L_c" stoichiometry="1" />
        </listOfProducts>
        <fbc:geneProductAssociation>
          <fbc:or>
            <fbc:geneProductRef fbc:geneProduct="G_SO2903" />
            <fbc:geneProductRef fbc:geneProduct="G_SO3598" />
          </fbc:or>
        </fbc:geneProductAssociation>
      </reaction>
      <reaction fast="false" id="R_CYSt2" reversible="false" fbc:lowerFluxBound="cobra_0_bound" fbc:upperFluxBound="cobra_default_ub">
        <listOfReactants>
          <speciesReference constant="true" species="M_h_e" stoichiometry="1" />
          <speciesReference constant="true" species="M_cys__L_e" stoichiometry="1" />
        </listOfReactants>
        <listOfProducts>
          <speciesReference constant="true" species="M_cys__L_c" stoichiometry="1" />
          <speciesReference constant="true" species="M_h_c" stoichiometry="1" />
        </listOfProducts>
      </reaction>
      <reaction fast="false" id="R_CYSTL" reversible="false" fbc:lowerFluxBound="cobra_0_bound" fbc:upperFluxBound="cobra_default_ub">
        <listOfReactants>
          <speciesReference constant="true" species="M_h2o_c" stoichiometry="1" />
          <speciesReference constant="true" species="M_cysth__L_c" stoichiometry="1" />
        </listOfReactants>
        <listOfProducts>
          <speciesReference constant="true" species="M_pyr_c" stoichiometry="1" />
          <speciesReference constant="true" species="M_hcys__L_c" stoichiometry="1" />
          <speciesReference constant="true" species="M_nh4_c" stoichiometry="1" />
        </listOfProducts>
        <fbc:geneProductAssociation>
          <fbc:geneProductRef fbc:geneProduct="G_SO2191" />
        </fbc:geneProductAssociation>
      </reaction>
      <reaction fast="false" id="R_CYSTRS" reversible="false" fbc:lowerFluxBound="cobra_0_bound" fbc:upperFluxBound="cobra_default_ub">
        <listOfReactants>
          <speciesReference constant="true" species="M_trnacys_c" stoichiometry="1" />
          <speciesReference constant="true" species="M_cys__L_c" stoichiometry="1" />
          <speciesReference constant="true" species="M_atp_c" stoichiometry="1" />
        </listOfReactants>
        <listOfProducts>
          <speciesReference constant="true" species="M_ppi_c" stoichiometry="1" />
          <speciesReference constant="true" species="M_cystrna_c" stoichiometry="1" />
          <speciesReference constant="true" species="M_amp_c" stoichiometry="1" />
        </listOfProducts>
        <fbc:geneProductAssociation>
          <fbc:geneProductRef fbc:geneProduct="G_SO1791" />
        </fbc:geneProductAssociation>
      </reaction>
      <reaction fast="false" id="R_CYTBD" reversible="false" fbc:lowerFluxBound="cobra_0_bound" fbc:upperFluxBound="cobra_default_ub">
        <listOfReactants>
          <speciesReference constant="true" species="M_h_c" stoichiometry="2" />
          <speciesReference constant="true" species="M_o2_c" stoichiometry="0.5" />
          <speciesReference constant="true" species="M_ubq8h2_c" stoichiometry="1" />
        </listOfReactants>
        <listOfProducts>
          <speciesReference constant="true" species="M_h2o_c" stoichiometry="1" />
          <speciesReference constant="true" species="M_ubq8_c" stoichiometry="1" />
          <speciesReference constant="true" species="M_h_e" stoichiometry="2" />
        </listOfProducts>
        <fbc:geneProductAssociation>
          <fbc:and>
            <fbc:geneProductRef fbc:geneProduct="G_SO3285" />
            <fbc:geneProductRef fbc:geneProduct="G_SO3286" />
          </fbc:and>
        </fbc:geneProductAssociation>
      </reaction>
      <reaction fast="false" id="R_CYTD" reversible="false" fbc:lowerFluxBound="cobra_0_bound" fbc:upperFluxBound="cobra_default_ub">
        <listOfReactants>
          <speciesReference constant="true" species="M_h2o_c" stoichiometry="1" />
          <speciesReference constant="true" species="M_h_c" stoichiometry="1" />
          <speciesReference constant="true" species="M_cytd_c" stoichiometry="1" />
        </listOfReactants>
        <listOfProducts>
          <speciesReference constant="true" species="M_uri_c" stoichiometry="1" />
          <speciesReference constant="true" species="M_nh4_c" stoichiometry="1" />
        </listOfProducts>
        <fbc:geneProductAssociation>
          <fbc:geneProductRef fbc:geneProduct="G_SO2791" />
        </fbc:geneProductAssociation>
      </reaction>
      <reaction fast="false" id="R_CYTDK1" reversible="false" fbc:lowerFluxBound="cobra_0_bound" fbc:upperFluxBound="cobra_default_ub">
        <listOfReactants>
          <speciesReference constant="true" species="M_atp_c" stoichiometry="1" />
          <speciesReference constant="true" species="M_cytd_c" stoichiometry="1" />
        </listOfReactants>
        <listOfProducts>
          <speciesReference constant="true" species="M_h_c" stoichiometry="1" />
          <speciesReference constant="true" species="M_adp_c" stoichiometry="1" />
          <speciesReference constant="true" species="M_cmp_c" stoichiometry="1" />
        </listOfProducts>
        <fbc:geneProductAssociation>
          <fbc:geneProductRef fbc:geneProduct="G_SO2617" />
        </fbc:geneProductAssociation>
      </reaction>
      <reaction fast="false" id="R_CYTDK2" reversible="false" fbc:lowerFluxBound="cobra_0_bound" fbc:upperFluxBound="cobra_default_ub">
        <listOfReactants>
          <speciesReference constant="true" species="M_gtp_c" stoichiometry="1" />
          <speciesReference constant="true" species="M_cytd_c" stoichiometry="1" />
        </listOfReactants>
        <listOfProducts>
          <speciesReference constant="true" species="M_h_c" stoichiometry="1" />
          <speciesReference constant="true" species="M_cmp_c" stoichiometry="1" />
          <speciesReference constant="true" species="M_gdp_c" stoichiometry="1" />
        </listOfProducts>
        <fbc:geneProductAssociation>
          <fbc:geneProductRef fbc:geneProduct="G_SO2617" />
        </fbc:geneProductAssociation>
      </reaction>
      <reaction fast="false" id="R_CYTDK3" reversible="false" fbc:lowerFluxBound="cobra_0_bound" fbc:upperFluxBound="cobra_default_ub">
        <listOfReactants>
          <speciesReference constant="true" species="M_itp_c" stoichiometry="1" />
          <speciesReference constant="true" species="M_cytd_c" stoichiometry="1" />
        </listOfReactants>
        <listOfProducts>
          <speciesReference constant="true" species="M_h_c" stoichiometry="1" />
          <speciesReference constant="true" species="M_idp_c" stoichiometry="1" />
          <speciesReference constant="true" species="M_cmp_c" stoichiometry="1" />
        </listOfProducts>
        <fbc:geneProductAssociation>
          <fbc:geneProductRef fbc:geneProduct="G_SO2617" />
        </fbc:geneProductAssociation>
      </reaction>
      <reaction fast="false" id="R_CYTDt2" reversible="false" fbc:lowerFluxBound="cobra_0_bound" fbc:upperFluxBound="cobra_default_ub">
        <listOfReactants>
          <speciesReference constant="true" species="M_cytd_e" stoichiometry="1" />
          <speciesReference constant="true" species="M_h_e" stoichiometry="1" />
        </listOfReactants>
        <listOfProducts>
          <speciesReference constant="true" species="M_h_c" stoichiometry="1" />
          <speciesReference constant="true" species="M_cytd_c" stoichiometry="1" />
        </listOfProducts>
        <fbc:geneProductAssociation>
          <fbc:or>
            <fbc:geneProductRef fbc:geneProduct="G_SO1214" />
            <fbc:geneProductRef fbc:geneProduct="G_SO4296" />
            <fbc:geneProductRef fbc:geneProduct="G_SO3706" />
            <fbc:geneProductRef fbc:geneProduct="G_SO0093" />
          </fbc:or>
        </fbc:geneProductAssociation>
      </reaction>
      <reaction fast="false" id="R_CYTK1" reversible="true" fbc:lowerFluxBound="cobra_default_lb" fbc:upperFluxBound="cobra_default_ub">
        <listOfReactants>
          <speciesReference constant="true" species="M_atp_c" stoichiometry="1" />
          <speciesReference constant="true" species="M_cmp_c" stoichiometry="1" />
        </listOfReactants>
        <listOfProducts>
          <speciesReference constant="true" species="M_cdp_c" stoichiometry="1" />
          <speciesReference constant="true" species="M_adp_c" stoichiometry="1" />
        </listOfProducts>
        <fbc:geneProductAssociation>
          <fbc:geneProductRef fbc:geneProduct="G_SO2403" />
        </fbc:geneProductAssociation>
      </reaction>
      <reaction fast="false" id="R_CYTK2" reversible="true" fbc:lowerFluxBound="cobra_default_lb" fbc:upperFluxBound="cobra_default_ub">
        <listOfReactants>
          <speciesReference constant="true" species="M_atp_c" stoichiometry="1" />
          <speciesReference constant="true" species="M_dcmp_c" stoichiometry="1" />
        </listOfReactants>
        <listOfProducts>
          <speciesReference constant="true" species="M_dcdp_c" stoichiometry="1" />
          <speciesReference constant="true" species="M_adp_c" stoichiometry="1" />
        </listOfProducts>
        <fbc:geneProductAssociation>
          <fbc:geneProductRef fbc:geneProduct="G_SO2403" />
        </fbc:geneProductAssociation>
      </reaction>
      <reaction fast="false" id="R_DADA" reversible="false" fbc:lowerFluxBound="cobra_0_bound" fbc:upperFluxBound="cobra_default_ub">
        <listOfReactants>
          <speciesReference constant="true" species="M_h2o_c" stoichiometry="1" />
          <speciesReference constant="true" species="M_dad__2_c" stoichiometry="1" />
          <speciesReference constant="true" species="M_h_c" stoichiometry="1" />
        </listOfReactants>
        <listOfProducts>
          <speciesReference constant="true" species="M_din_c" stoichiometry="1" />
          <speciesReference constant="true" species="M_nh4_c" stoichiometry="1" />
        </listOfProducts>
        <fbc:geneProductAssociation>
          <fbc:geneProductRef fbc:geneProduct="G_SO4731" />
        </fbc:geneProductAssociation>
      </reaction>
      <reaction fast="false" id="R_DADK" reversible="true" fbc:lowerFluxBound="cobra_default_lb" fbc:upperFluxBound="cobra_default_ub">
        <listOfReactants>
          <speciesReference constant="true" species="M_damp_c" stoichiometry="1" />
          <speciesReference constant="true" species="M_atp_c" stoichiometry="1" />
        </listOfReactants>
        <listOfProducts>
          <speciesReference constant="true" species="M_adp_c" stoichiometry="1" />
          <speciesReference constant="true" species="M_dadp_c" stoichiometry="1" />
        </listOfProducts>
        <fbc:geneProductAssociation>
          <fbc:geneProductRef fbc:geneProduct="G_SO2018" />
        </fbc:geneProductAssociation>
      </reaction>
      <reaction fast="false" id="R_DADNt2" reversible="false" fbc:lowerFluxBound="cobra_0_bound" fbc:upperFluxBound="cobra_default_ub">
        <listOfReactants>
          <speciesReference constant="true" species="M_h_e" stoichiometry="1" />
          <speciesReference constant="true" species="M_dad__2_e" stoichiometry="1" />
        </listOfReactants>
        <listOfProducts>
          <speciesReference constant="true" species="M_dad__2_c" stoichiometry="1" />
          <speciesReference constant="true" species="M_h_c" stoichiometry="1" />
        </listOfProducts>
        <fbc:geneProductAssociation>
          <fbc:or>
            <fbc:geneProductRef fbc:geneProduct="G_SO1214" />
            <fbc:geneProductRef fbc:geneProduct="G_SO4296" />
            <fbc:geneProductRef fbc:geneProduct="G_SO3706" />
            <fbc:geneProductRef fbc:geneProduct="G_SO0093" />
          </fbc:or>
        </fbc:geneProductAssociation>
      </reaction>
      <reaction fast="false" id="R_DAGK" reversible="false" fbc:lowerFluxBound="cobra_0_bound" fbc:upperFluxBound="cobra_default_ub">
        <listOfReactants>
          <speciesReference constant="true" species="M_12dgr_c" stoichiometry="1" />
          <speciesReference constant="true" species="M_atp_c" stoichiometry="1" />
        </listOfReactants>
        <listOfProducts>
          <speciesReference constant="true" species="M_h_c" stoichiometry="1" />
          <speciesReference constant="true" species="M_adp_c" stoichiometry="1" />
          <speciesReference constant="true" species="M_12dag3p_c" stoichiometry="1" />
        </listOfProducts>
        <fbc:geneProductAssociation>
          <fbc:geneProductRef fbc:geneProduct="G_SO2203" />
        </fbc:geneProductAssociation>
      </reaction>
      <reaction fast="false" id="R_DAHPS" reversible="false" fbc:lowerFluxBound="cobra_0_bound" fbc:upperFluxBound="cobra_default_ub">
        <listOfReactants>
          <speciesReference constant="true" species="M_h2o_c" stoichiometry="1" />
          <speciesReference constant="true" species="M_e4p_c" stoichiometry="1" />
          <speciesReference constant="true" species="M_pep_c" stoichiometry="1" />
        </listOfReactants>
        <listOfProducts>
          <speciesReference constant="true" species="M_pi_c" stoichiometry="1" />
          <speciesReference constant="true" species="M_2dda7p_c" stoichiometry="1" />
        </listOfProducts>
        <fbc:geneProductAssociation>
          <fbc:or>
            <fbc:geneProductRef fbc:geneProduct="G_SO1361" />
            <fbc:geneProductRef fbc:geneProduct="G_SO0756" />
            <fbc:geneProductRef fbc:geneProduct="G_SO2646" />
            <fbc:geneProductRef fbc:geneProduct="G_SO1367" />
          </fbc:or>
        </fbc:geneProductAssociation>
      </reaction>
      <reaction fast="false" id="R_DAPDC" reversible="false" fbc:lowerFluxBound="cobra_0_bound" fbc:upperFluxBound="cobra_default_ub">
        <listOfReactants>
          <speciesReference constant="true" species="M_26dap__M_c" stoichiometry="1" />
          <speciesReference constant="true" species="M_h_c" stoichiometry="1" />
        </listOfReactants>
        <listOfProducts>
          <speciesReference constant="true" species="M_co2_c" stoichiometry="1" />
          <speciesReference constant="true" species="M_lys__L_c" stoichiometry="1" />
        </listOfProducts>
        <fbc:geneProductAssociation>
          <fbc:geneProductRef fbc:geneProduct="G_SO4309" />
        </fbc:geneProductAssociation>
      </reaction>
      <reaction fast="false" id="R_DAPE" reversible="true" fbc:lowerFluxBound="cobra_default_lb" fbc:upperFluxBound="cobra_default_ub">
        <listOfReactants>
          <speciesReference constant="true" species="M_26dap__LL_c" stoichiometry="1" />
        </listOfReactants>
        <listOfProducts>
          <speciesReference constant="true" species="M_26dap__M_c" stoichiometry="1" />
        </listOfProducts>
        <fbc:geneProductAssociation>
          <fbc:geneProductRef fbc:geneProduct="G_SO4308" />
        </fbc:geneProductAssociation>
      </reaction>
      <reaction fast="false" id="R_DASYN" reversible="true" fbc:lowerFluxBound="cobra_default_lb" fbc:upperFluxBound="cobra_default_ub">
        <listOfReactants>
          <speciesReference constant="true" species="M_ctp_c" stoichiometry="1" />
          <speciesReference constant="true" species="M_h_c" stoichiometry="1" />
          <speciesReference constant="true" species="M_12dag3p_c" stoichiometry="1" />
        </listOfReactants>
        <listOfProducts>
          <speciesReference constant="true" species="M_ppi_c" stoichiometry="1" />
          <speciesReference constant="true" species="M_cdpdag_c" stoichiometry="1" />
        </listOfProducts>
        <fbc:geneProductAssociation>
          <fbc:geneProductRef fbc:geneProduct="G_SO1634" />
        </fbc:geneProductAssociation>
      </reaction>
      <reaction fast="false" id="R_DB4PS" reversible="false" fbc:lowerFluxBound="cobra_0_bound" fbc:upperFluxBound="cobra_default_ub">
        <listOfReactants>
          <speciesReference constant="true" species="M_ru5p__D_c" stoichiometry="1" />
        </listOfReactants>
        <listOfProducts>
          <speciesReference constant="true" species="M_db4p_c" stoichiometry="1" />
          <speciesReference constant="true" species="M_h_c" stoichiometry="1" />
          <speciesReference constant="true" species="M_for_c" stoichiometry="1" />
        </listOfProducts>
        <fbc:geneProductAssociation>
          <fbc:or>
            <fbc:geneProductRef fbc:geneProduct="G_SO3467" />
            <fbc:geneProductRef fbc:geneProduct="G_SO0142" />
          </fbc:or>
        </fbc:geneProductAssociation>
      </reaction>
      <reaction fast="false" id="R_DBTSr" reversible="true" fbc:lowerFluxBound="cobra_default_lb" fbc:upperFluxBound="cobra_default_ub">
        <listOfReactants>
          <speciesReference constant="true" species="M_co2_c" stoichiometry="1" />
          <speciesReference constant="true" species="M_dann_c" stoichiometry="1" />
          <speciesReference constant="true" species="M_atp_c" stoichiometry="1" />
        </listOfReactants>
        <listOfProducts>
          <speciesReference constant="true" species="M_dtbt_c" stoichiometry="1" />
          <speciesReference constant="true" species="M_pi_c" stoichiometry="1" />
          <speciesReference constant="true" species="M_h_c" stoichiometry="3" />
          <speciesReference constant="true" species="M_adp_c" stoichiometry="1" />
        </listOfProducts>
        <fbc:geneProductAssociation>
          <fbc:geneProductRef fbc:geneProduct="G_SO2737" />
        </fbc:geneProductAssociation>
      </reaction>
      <reaction fast="false" id="R_DCTPD" reversible="false" fbc:lowerFluxBound="cobra_0_bound" fbc:upperFluxBound="cobra_default_ub">
        <listOfReactants>
          <speciesReference constant="true" species="M_h2o_c" stoichiometry="1" />
          <speciesReference constant="true" species="M_dctp_c" stoichiometry="1" />
          <speciesReference constant="true" species="M_h_c" stoichiometry="1" />
        </listOfReactants>
        <listOfProducts>
          <speciesReference constant="true" species="M_dutp_c" stoichiometry="1" />
          <speciesReference constant="true" species="M_nh4_c" stoichiometry="1" />
        </listOfProducts>
        <fbc:geneProductAssociation>
          <fbc:geneProductRef fbc:geneProduct="G_SO2616" />
        </fbc:geneProductAssociation>
      </reaction>
      <reaction fast="false" id="R_DCYTD" reversible="false" fbc:lowerFluxBound="cobra_0_bound" fbc:upperFluxBound="cobra_default_ub">
        <listOfReactants>
          <speciesReference constant="true" species="M_h2o_c" stoichiometry="1" />
          <speciesReference constant="true" species="M_h_c" stoichiometry="1" />
          <speciesReference constant="true" species="M_dcyt_c" stoichiometry="1" />
        </listOfReactants>
        <listOfProducts>
          <speciesReference constant="true" species="M_duri_c" stoichiometry="1" />
          <speciesReference constant="true" species="M_nh4_c" stoichiometry="1" />
        </listOfProducts>
        <fbc:geneProductAssociation>
          <fbc:geneProductRef fbc:geneProduct="G_SO2791" />
        </fbc:geneProductAssociation>
      </reaction>
      <reaction fast="false" id="R_DCYTt2" reversible="false" fbc:lowerFluxBound="cobra_0_bound" fbc:upperFluxBound="cobra_default_ub">
        <listOfReactants>
          <speciesReference constant="true" species="M_dcyt_e" stoichiometry="1" />
          <speciesReference constant="true" species="M_h_e" stoichiometry="1" />
        </listOfReactants>
        <listOfProducts>
          <speciesReference constant="true" species="M_h_c" stoichiometry="1" />
          <speciesReference constant="true" species="M_dcyt_c" stoichiometry="1" />
        </listOfProducts>
        <fbc:geneProductAssociation>
          <fbc:or>
            <fbc:geneProductRef fbc:geneProduct="G_SO1214" />
            <fbc:geneProductRef fbc:geneProduct="G_SO4296" />
            <fbc:geneProductRef fbc:geneProduct="G_SO3706" />
            <fbc:geneProductRef fbc:geneProduct="G_SO0093" />
          </fbc:or>
        </fbc:geneProductAssociation>
      </reaction>
      <reaction fast="false" id="R_DGK1" reversible="true" fbc:lowerFluxBound="cobra_default_lb" fbc:upperFluxBound="cobra_default_ub">
        <listOfReactants>
          <speciesReference constant="true" species="M_dgmp_c" stoichiometry="1" />
          <speciesReference constant="true" species="M_atp_c" stoichiometry="1" />
        </listOfReactants>
        <listOfProducts>
          <speciesReference constant="true" species="M_adp_c" stoichiometry="1" />
          <speciesReference constant="true" species="M_dgdp_c" stoichiometry="1" />
        </listOfProducts>
        <fbc:geneProductAssociation>
          <fbc:geneProductRef fbc:geneProduct="G_SO0361" />
        </fbc:geneProductAssociation>
      </reaction>
      <reaction fast="false" id="R_DGTPH" reversible="false" fbc:lowerFluxBound="cobra_0_bound" fbc:upperFluxBound="cobra_default_ub">
        <listOfReactants>
          <speciesReference constant="true" species="M_h2o_c" stoichiometry="1" />
          <speciesReference constant="true" species="M_dgtp_c" stoichiometry="1" />
        </listOfReactants>
        <listOfProducts>
          <speciesReference constant="true" species="M_dgsn_c" stoichiometry="1" />
          <speciesReference constant="true" species="M_pppi_c" stoichiometry="1" />
        </listOfProducts>
        <fbc:geneProductAssociation>
          <fbc:geneProductRef fbc:geneProduct="G_SO2485" />
        </fbc:geneProductAssociation>
      </reaction>
      <reaction fast="false" id="R_DHAD1" reversible="false" fbc:lowerFluxBound="cobra_0_bound" fbc:upperFluxBound="cobra_default_ub">
        <listOfReactants>
          <speciesReference constant="true" species="M_23dhmb_c" stoichiometry="1" />
        </listOfReactants>
        <listOfProducts>
          <speciesReference constant="true" species="M_h2o_c" stoichiometry="1" />
          <speciesReference constant="true" species="M_3mob_c" stoichiometry="1" />
        </listOfProducts>
        <fbc:geneProductAssociation>
          <fbc:geneProductRef fbc:geneProduct="G_SO4345" />
        </fbc:geneProductAssociation>
      </reaction>
      <reaction fast="false" id="R_DHAD2" reversible="false" fbc:lowerFluxBound="cobra_0_bound" fbc:upperFluxBound="cobra_default_ub">
        <listOfReactants>
          <speciesReference constant="true" species="M_23dhmp_c" stoichiometry="1" />
        </listOfReactants>
        <listOfProducts>
          <speciesReference constant="true" species="M_h2o_c" stoichiometry="1" />
          <speciesReference constant="true" species="M_3mop_c" stoichiometry="1" />
        </listOfProducts>
        <fbc:geneProductAssociation>
          <fbc:geneProductRef fbc:geneProduct="G_SO4345" />
        </fbc:geneProductAssociation>
      </reaction>
      <reaction fast="false" id="R_DHDPRy" reversible="false" fbc:lowerFluxBound="cobra_0_bound" fbc:upperFluxBound="cobra_default_ub">
        <listOfReactants>
          <speciesReference constant="true" species="M_23dhdp_c" stoichiometry="1" />
          <speciesReference constant="true" species="M_nadph_c" stoichiometry="1" />
          <speciesReference constant="true" species="M_h_c" stoichiometry="1" />
        </listOfReactants>
        <listOfProducts>
          <speciesReference constant="true" species="M_nadp_c" stoichiometry="1" />
          <speciesReference constant="true" species="M_thdp_c" stoichiometry="1" />
        </listOfProducts>
        <fbc:geneProductAssociation>
          <fbc:geneProductRef fbc:geneProduct="G_SO1140" />
        </fbc:geneProductAssociation>
      </reaction>
      <reaction fast="false" id="R_DHDPS" reversible="false" fbc:lowerFluxBound="cobra_0_bound" fbc:upperFluxBound="cobra_default_ub">
        <listOfReactants>
          <speciesReference constant="true" species="M_pyr_c" stoichiometry="1" />
          <speciesReference constant="true" species="M_aspsa_c" stoichiometry="1" />
        </listOfReactants>
        <listOfProducts>
          <speciesReference constant="true" species="M_h2o_c" stoichiometry="2" />
          <speciesReference constant="true" species="M_23dhdp_c" stoichiometry="1" />
          <speciesReference constant="true" species="M_h_c" stoichiometry="1" />
        </listOfProducts>
        <fbc:geneProductAssociation>
          <fbc:geneProductRef fbc:geneProduct="G_SO1879" />
        </fbc:geneProductAssociation>
      </reaction>
      <reaction fast="false" id="R_DHFR" reversible="true" fbc:lowerFluxBound="cobra_default_lb" fbc:upperFluxBound="cobra_default_ub">
        <listOfReactants>
          <speciesReference constant="true" species="M_nadph_c" stoichiometry="1" />
          <speciesReference constant="true" species="M_h_c" stoichiometry="1" />
          <speciesReference constant="true" species="M_dhf_c" stoichiometry="1" />
        </listOfReactants>
        <listOfProducts>
          <speciesReference constant="true" species="M_nadp_c" stoichiometry="1" />
          <speciesReference constant="true" species="M_thf_c" stoichiometry="1" />
        </listOfProducts>
        <fbc:geneProductAssociation>
          <fbc:geneProductRef fbc:geneProduct="G_SO3646" />
        </fbc:geneProductAssociation>
      </reaction>
      <reaction fast="false" id="R_DHFS" reversible="false" fbc:lowerFluxBound="cobra_0_bound" fbc:upperFluxBound="cobra_default_ub">
        <listOfReactants>
          <speciesReference constant="true" species="M_glu__L_c" stoichiometry="1" />
          <speciesReference constant="true" species="M_atp_c" stoichiometry="1" />
          <speciesReference constant="true" species="M_dhpt_c" stoichiometry="1" />
        </listOfReactants>
        <listOfProducts>
          <speciesReference constant="true" species="M_pi_c" stoichiometry="1" />
          <speciesReference constant="true" species="M_h_c" stoichiometry="1" />
          <speciesReference constant="true" species="M_adp_c" stoichiometry="1" />
          <speciesReference constant="true" species="M_dhf_c" stoichiometry="1" />
        </listOfProducts>
        <fbc:geneProductAssociation>
          <fbc:geneProductRef fbc:geneProduct="G_SO3067" />
        </fbc:geneProductAssociation>
      </reaction>
      <reaction fast="false" id="R_DHNAOT7" reversible="false" fbc:lowerFluxBound="cobra_0_bound" fbc:upperFluxBound="cobra_default_ub">
        <listOfReactants>
          <speciesReference constant="true" species="M_hepdp_c" stoichiometry="1" />
          <speciesReference constant="true" species="M_nad_c" stoichiometry="1" />
          <speciesReference constant="true" species="M_dhna_c" stoichiometry="1" />
        </listOfReactants>
        <listOfProducts>
          <speciesReference constant="true" species="M_ppi_c" stoichiometry="1" />
          <speciesReference constant="true" species="M_co2_c" stoichiometry="1" />
          <speciesReference constant="true" species="M_2dmmq7_c" stoichiometry="1" />
          <speciesReference constant="true" species="M_nadh_c" stoichiometry="1" />
        </listOfProducts>
        <fbc:geneProductAssociation>
          <fbc:geneProductRef fbc:geneProduct="G_SO1910" />
        </fbc:geneProductAssociation>
      </reaction>
      <reaction fast="false" id="R_DHNPA" reversible="false" fbc:lowerFluxBound="cobra_0_bound" fbc:upperFluxBound="cobra_default_ub">
        <listOfReactants>
          <speciesReference constant="true" species="M_dhnpt_c" stoichiometry="1" />
        </listOfReactants>
        <listOfProducts>
          <speciesReference constant="true" species="M_gcald_c" stoichiometry="1" />
          <speciesReference constant="true" species="M_2ahhmp_c" stoichiometry="1" />
        </listOfProducts>
        <fbc:geneProductAssociation>
          <fbc:geneProductRef fbc:geneProduct="G_SO1291" />
        </fbc:geneProductAssociation>
      </reaction>
      <reaction fast="false" id="R_DHORD2" reversible="false" fbc:lowerFluxBound="cobra_0_bound" fbc:upperFluxBound="cobra_default_ub">
        <listOfReactants>
          <speciesReference constant="true" species="M_ubq8_c" stoichiometry="1" />
          <speciesReference constant="true" species="M_dhor__S_c" stoichiometry="1" />
        </listOfReactants>
        <listOfProducts>
          <speciesReference constant="true" species="M_orot_c" stoichiometry="1" />
          <speciesReference constant="true" species="M_ubq8h2_c" stoichiometry="1" />
        </listOfProducts>
        <fbc:geneProductAssociation>
          <fbc:geneProductRef fbc:geneProduct="G_SO2592" />
        </fbc:geneProductAssociation>
      </reaction>
      <reaction fast="false" id="R_DHORD4i" reversible="false" fbc:lowerFluxBound="cobra_0_bound" fbc:upperFluxBound="cobra_default_ub">
        <listOfReactants>
          <speciesReference constant="true" species="M_mqn7_c" stoichiometry="1" />
          <speciesReference constant="true" species="M_dhor__S_c" stoichiometry="1" />
        </listOfReactants>
        <listOfProducts>
          <speciesReference constant="true" species="M_orot_c" stoichiometry="1" />
          <speciesReference constant="true" species="M_mql7_c" stoichiometry="1" />
        </listOfProducts>
        <fbc:geneProductAssociation>
          <fbc:geneProductRef fbc:geneProduct="G_SO2592" />
        </fbc:geneProductAssociation>
      </reaction>
      <reaction fast="false" id="R_DHORD8" reversible="false" fbc:lowerFluxBound="cobra_0_bound" fbc:upperFluxBound="cobra_default_ub">
        <listOfReactants>
          <speciesReference constant="true" species="M_dhor__S_c" stoichiometry="1" />
          <speciesReference constant="true" species="M_mmqn7_c" stoichiometry="1" />
        </listOfReactants>
        <listOfProducts>
          <speciesReference constant="true" species="M_orot_c" stoichiometry="1" />
          <speciesReference constant="true" species="M_mmql7_c" stoichiometry="1" />
        </listOfProducts>
        <fbc:geneProductAssociation>
          <fbc:geneProductRef fbc:geneProduct="G_SO2592" />
        </fbc:geneProductAssociation>
      </reaction>
      <reaction fast="false" id="R_DHORTS" reversible="true" fbc:lowerFluxBound="cobra_default_lb" fbc:upperFluxBound="cobra_default_ub">
        <listOfReactants>
          <speciesReference constant="true" species="M_h2o_c" stoichiometry="1" />
          <speciesReference constant="true" species="M_dhor__S_c" stoichiometry="1" />
        </listOfReactants>
        <listOfProducts>
          <speciesReference constant="true" species="M_h_c" stoichiometry="1" />
          <speciesReference constant="true" species="M_cbasp_c" stoichiometry="1" />
        </listOfProducts>
        <fbc:geneProductAssociation>
          <fbc:geneProductRef fbc:geneProduct="G_SO3695" />
        </fbc:geneProductAssociation>
      </reaction>
      <reaction fast="false" id="R_DHPPDA2" reversible="false" fbc:lowerFluxBound="cobra_0_bound" fbc:upperFluxBound="cobra_default_ub">
        <listOfReactants>
          <speciesReference constant="true" species="M_h2o_c" stoichiometry="1" />
          <speciesReference constant="true" species="M_h_c" stoichiometry="1" />
          <speciesReference constant="true" species="M_25dhpp_c" stoichiometry="1" />
        </listOfReactants>
        <listOfProducts>
          <speciesReference constant="true" species="M_5apru_c" stoichiometry="1" />
          <speciesReference constant="true" species="M_nh4_c" stoichiometry="1" />
        </listOfProducts>
        <fbc:geneProductAssociation>
          <fbc:geneProductRef fbc:geneProduct="G_SO3469" />
        </fbc:geneProductAssociation>
      </reaction>
      <reaction fast="false" id="R_DHPRx" reversible="true" fbc:lowerFluxBound="cobra_default_lb" fbc:upperFluxBound="cobra_default_ub">
        <listOfReactants>
          <speciesReference constant="true" species="M_dhbpt_c" stoichiometry="1" />
          <speciesReference constant="true" species="M_h_c" stoichiometry="1" />
          <speciesReference constant="true" species="M_nadh_c" stoichiometry="1" />
        </listOfReactants>
        <listOfProducts>
          <speciesReference constant="true" species="M_thbpt_c" stoichiometry="1" />
          <speciesReference constant="true" species="M_nad_c" stoichiometry="1" />
        </listOfProducts>
        <fbc:geneProductAssociation>
          <fbc:geneProductRef fbc:geneProduct="G_SO3715" />
        </fbc:geneProductAssociation>
      </reaction>
      <reaction fast="false" id="R_DHPS3" reversible="false" fbc:lowerFluxBound="cobra_0_bound" fbc:upperFluxBound="cobra_default_ub">
        <listOfReactants>
          <speciesReference constant="true" species="M_2ahhmd_c" stoichiometry="1" />
          <speciesReference constant="true" species="M_4abz_c" stoichiometry="1" />
        </listOfReactants>
        <listOfProducts>
          <speciesReference constant="true" species="M_ppi_c" stoichiometry="1" />
          <speciesReference constant="true" species="M_dhpt_c" stoichiometry="1" />
        </listOfProducts>
        <fbc:geneProductAssociation>
          <fbc:geneProductRef fbc:geneProduct="G_SO1198" />
        </fbc:geneProductAssociation>
      </reaction>
      <reaction fast="false" id="R_DHQD1" reversible="true" fbc:lowerFluxBound="cobra_default_lb" fbc:upperFluxBound="cobra_default_ub">
        <listOfReactants>
          <speciesReference constant="true" species="M_3dhq_c" stoichiometry="1" />
        </listOfReactants>
        <listOfProducts>
          <speciesReference constant="true" species="M_h2o_c" stoichiometry="1" />
          <speciesReference constant="true" species="M_3dhsk_c" stoichiometry="1" />
        </listOfProducts>
        <fbc:geneProductAssociation>
          <fbc:geneProductRef fbc:geneProduct="G_SO0512" />
        </fbc:geneProductAssociation>
      </reaction>
      <reaction fast="false" id="R_DHQS" reversible="false" fbc:lowerFluxBound="cobra_0_bound" fbc:upperFluxBound="cobra_default_ub">
        <listOfReactants>
          <speciesReference constant="true" species="M_2dda7p_c" stoichiometry="1" />
        </listOfReactants>
        <listOfProducts>
          <speciesReference constant="true" species="M_pi_c" stoichiometry="1" />
          <speciesReference constant="true" species="M_3dhq_c" stoichiometry="1" />
        </listOfProducts>
        <fbc:geneProductAssociation>
          <fbc:geneProductRef fbc:geneProduct="G_SO0287" />
        </fbc:geneProductAssociation>
      </reaction>
      <reaction fast="false" id="R_DIPEPabc10" reversible="false" fbc:lowerFluxBound="cobra_0_bound" fbc:upperFluxBound="cobra_default_ub">
        <listOfReactants>
          <speciesReference constant="true" species="M_h2o_c" stoichiometry="1" />
          <speciesReference constant="true" species="M_atp_c" stoichiometry="1" />
          <speciesReference constant="true" species="M_gly__glu__L_e" stoichiometry="1" />
        </listOfReactants>
        <listOfProducts>
          <speciesReference constant="true" species="M_gly__glu__L_c" stoichiometry="1" />
          <speciesReference constant="true" species="M_h_c" stoichiometry="1" />
          <speciesReference constant="true" species="M_adp_c" stoichiometry="1" />
          <speciesReference constant="true" species="M_pi_c" stoichiometry="1" />
        </listOfProducts>
        <fbc:geneProductAssociation>
          <fbc:and>
            <fbc:geneProductRef fbc:geneProduct="G_SO1805" />
            <fbc:geneProductRef fbc:geneProduct="G_SO1804" />
            <fbc:geneProductRef fbc:geneProduct="G_SO1803" />
            <fbc:geneProductRef fbc:geneProduct="G_SO1802" />
            <fbc:geneProductRef fbc:geneProduct="G_SO1801" />
          </fbc:and>
        </fbc:geneProductAssociation>
      </reaction>
      <reaction fast="false" id="R_DIPEPabc13" reversible="false" fbc:lowerFluxBound="cobra_0_bound" fbc:upperFluxBound="cobra_default_ub">
        <listOfReactants>
          <speciesReference constant="true" species="M_h2o_c" stoichiometry="1" />
          <speciesReference constant="true" species="M_atp_c" stoichiometry="1" />
          <speciesReference constant="true" species="M_gly__asp__L_e" stoichiometry="1" />
        </listOfReactants>
        <listOfProducts>
          <speciesReference constant="true" species="M_gly__asp__L_c" stoichiometry="1" />
          <speciesReference constant="true" species="M_pi_c" stoichiometry="1" />
          <speciesReference constant="true" species="M_h_c" stoichiometry="1" />
          <speciesReference constant="true" species="M_adp_c" stoichiometry="1" />
        </listOfProducts>
        <fbc:geneProductAssociation>
          <fbc:and>
            <fbc:geneProductRef fbc:geneProduct="G_SO1805" />
            <fbc:geneProductRef fbc:geneProduct="G_SO1804" />
            <fbc:geneProductRef fbc:geneProduct="G_SO1803" />
            <fbc:geneProductRef fbc:geneProduct="G_SO1802" />
            <fbc:geneProductRef fbc:geneProduct="G_SO1801" />
          </fbc:and>
        </fbc:geneProductAssociation>
      </reaction>
      <reaction fast="false" id="R_DKMPPD" reversible="false" fbc:lowerFluxBound="cobra_0_bound" fbc:upperFluxBound="cobra_default_ub">
        <listOfReactants>
          <speciesReference constant="true" species="M_h2o_c" stoichiometry="1" />
          <speciesReference constant="true" species="M_o2_c" stoichiometry="1" />
          <speciesReference constant="true" species="M_dkmpp_c" stoichiometry="1" />
        </listOfReactants>
        <listOfProducts>
          <speciesReference constant="true" species="M_pi_c" stoichiometry="1" />
          <speciesReference constant="true" species="M_2kmb_c" stoichiometry="1" />
          <speciesReference constant="true" species="M_h_c" stoichiometry="2" />
          <speciesReference constant="true" species="M_for_c" stoichiometry="1" />
        </listOfProducts>
      </reaction>
      <reaction fast="false" id="R_DKMPPD2" reversible="false" fbc:lowerFluxBound="cobra_0_bound" fbc:upperFluxBound="cobra_default_ub">
        <listOfReactants>
          <speciesReference constant="true" species="M_h2o_c" stoichiometry="3" />
          <speciesReference constant="true" species="M_dkmpp_c" stoichiometry="1" />
        </listOfReactants>
        <listOfProducts>
          <speciesReference constant="true" species="M_pi_c" stoichiometry="1" />
          <speciesReference constant="true" species="M_2kmb_c" stoichiometry="1" />
          <speciesReference constant="true" species="M_h_c" stoichiometry="6" />
          <speciesReference constant="true" species="M_for_c" stoichiometry="1" />
        </listOfProducts>
      </reaction>
      <reaction fast="false" id="R_D__LACt2" reversible="true" fbc:lowerFluxBound="cobra_default_lb" fbc:upperFluxBound="cobra_default_ub">
        <listOfReactants>
          <speciesReference constant="true" species="M_lac__D_e" stoichiometry="1" />
          <speciesReference constant="true" species="M_h_e" stoichiometry="1" />
        </listOfReactants>
        <listOfProducts>
          <speciesReference constant="true" species="M_h_c" stoichiometry="1" />
          <speciesReference constant="true" species="M_lac__D_c" stoichiometry="1" />
        </listOfProducts>
        <fbc:geneProductAssociation>
          <fbc:or>
            <fbc:geneProductRef fbc:geneProduct="G_SO0827" />
            <fbc:geneProductRef fbc:geneProduct="G_SO1522" />
          </fbc:or>
        </fbc:geneProductAssociation>
      </reaction>
      <reaction fast="false" id="R_DMATT" reversible="false" fbc:lowerFluxBound="cobra_0_bound" fbc:upperFluxBound="cobra_default_ub">
        <listOfReactants>
          <speciesReference constant="true" species="M_ipdp_c" stoichiometry="1" />
          <speciesReference constant="true" species="M_dmpp_c" stoichiometry="1" />
        </listOfReactants>
        <listOfProducts>
          <speciesReference constant="true" species="M_ppi_c" stoichiometry="1" />
          <speciesReference constant="true" species="M_grdp_c" stoichiometry="1" />
        </listOfProducts>
        <fbc:geneProductAssociation>
          <fbc:geneProductRef fbc:geneProduct="G_SO1526" />
        </fbc:geneProductAssociation>
      </reaction>
      <reaction fast="false" id="R_DMOCT" reversible="false" fbc:lowerFluxBound="cobra_0_bound" fbc:upperFluxBound="cobra_default_ub">
        <listOfReactants>
          <speciesReference constant="true" species="M_kdo_c" stoichiometry="1" />
          <speciesReference constant="true" species="M_ctp_c" stoichiometry="1" />
        </listOfReactants>
        <listOfProducts>
          <speciesReference constant="true" species="M_ppi_c" stoichiometry="1" />
          <speciesReference constant="true" species="M_ckdo_c" stoichiometry="1" />
        </listOfProducts>
        <fbc:geneProductAssociation>
          <fbc:geneProductRef fbc:geneProduct="G_SO2478" />
        </fbc:geneProductAssociation>
      </reaction>
      <reaction fast="false" id="R_DMPPS" reversible="false" fbc:lowerFluxBound="cobra_0_bound" fbc:upperFluxBound="cobra_default_ub">
        <listOfReactants>
          <speciesReference constant="true" species="M_h_c" stoichiometry="1" />
          <speciesReference constant="true" species="M_nadh_c" stoichiometry="1" />
          <speciesReference constant="true" species="M_h2mb4p_c" stoichiometry="1" />
        </listOfReactants>
        <listOfProducts>
          <speciesReference constant="true" species="M_h2o_c" stoichiometry="1" />
          <speciesReference constant="true" species="M_nad_c" stoichiometry="1" />
          <speciesReference constant="true" species="M_dmpp_c" stoichiometry="1" />
        </listOfProducts>
        <fbc:geneProductAssociation>
          <fbc:geneProductRef fbc:geneProduct="G_SO3529" />
        </fbc:geneProductAssociation>
      </reaction>
      <reaction fast="false" id="R_DMQMT" reversible="false" fbc:lowerFluxBound="cobra_0_bound" fbc:upperFluxBound="cobra_default_ub">
        <listOfReactants>
          <speciesReference constant="true" species="M_2omhmbl_c" stoichiometry="1" />
          <speciesReference constant="true" species="M_amet_c" stoichiometry="1" />
        </listOfReactants>
        <listOfProducts>
          <speciesReference constant="true" species="M_h_c" stoichiometry="1" />
          <speciesReference constant="true" species="M_ubq8h2_c" stoichiometry="1" />
          <speciesReference constant="true" species="M_ahcys_c" stoichiometry="1" />
        </listOfProducts>
        <fbc:geneProductAssociation>
          <fbc:geneProductRef fbc:geneProduct="G_SO2413" />
        </fbc:geneProductAssociation>
      </reaction>
      <reaction fast="false" id="R_DMSOR3e" reversible="false" fbc:lowerFluxBound="cobra_0_bound" fbc:upperFluxBound="cobra_default_ub">
        <listOfReactants>
          <speciesReference constant="true" species="M_dmso_e" stoichiometry="1" />
          <speciesReference constant="true" species="M_mql7_c" stoichiometry="1" />
        </listOfReactants>
        <listOfProducts>
          <speciesReference constant="true" species="M_mqn7_c" stoichiometry="1" />
          <speciesReference constant="true" species="M_h2o_e" stoichiometry="1" />
          <speciesReference constant="true" species="M_dms_e" stoichiometry="1" />
        </listOfProducts>
        <fbc:geneProductAssociation>
          <fbc:and>
            <fbc:geneProductRef fbc:geneProduct="G_SO4591" />
            <fbc:and>
              <fbc:geneProductRef fbc:geneProduct="G_SO1429" />
              <fbc:geneProductRef fbc:geneProduct="G_SO1430" />
            </fbc:and>
            <fbc:geneProductRef fbc:geneProduct="G_SO1427" />
            <fbc:geneProductRef fbc:geneProduct="G_SO1428" />
          </fbc:and>
        </fbc:geneProductAssociation>
      </reaction>
      <reaction fast="false" id="R_DMSOR4e" reversible="false" fbc:lowerFluxBound="cobra_0_bound" fbc:upperFluxBound="cobra_default_ub">
        <listOfReactants>
          <speciesReference constant="true" species="M_dmso_e" stoichiometry="1" />
          <speciesReference constant="true" species="M_mmql7_c" stoichiometry="1" />
        </listOfReactants>
        <listOfProducts>
          <speciesReference constant="true" species="M_mmqn7_c" stoichiometry="1" />
          <speciesReference constant="true" species="M_h2o_e" stoichiometry="1" />
          <speciesReference constant="true" species="M_dms_e" stoichiometry="1" />
        </listOfProducts>
        <fbc:geneProductAssociation>
          <fbc:and>
            <fbc:geneProductRef fbc:geneProduct="G_SO4591" />
            <fbc:and>
              <fbc:geneProductRef fbc:geneProduct="G_SO1429" />
              <fbc:geneProductRef fbc:geneProduct="G_SO1430" />
            </fbc:and>
            <fbc:geneProductRef fbc:geneProduct="G_SO1427" />
            <fbc:geneProductRef fbc:geneProduct="G_SO1428" />
          </fbc:and>
        </fbc:geneProductAssociation>
      </reaction>
      <reaction fast="false" id="R_DNASYN_Son" reversible="false" fbc:lowerFluxBound="cobra_0_bound" fbc:upperFluxBound="cobra_default_ub">
        <listOfReactants>
          <speciesReference constant="true" species="M_dttp_c" stoichiometry="27" />
          <speciesReference constant="true" species="M_dgtp_c" stoichiometry="23" />
          <speciesReference constant="true" species="M_h2o_c" stoichiometry="100" />
          <speciesReference constant="true" species="M_dctp_c" stoichiometry="23" />
          <speciesReference constant="true" species="M_atp_c" stoichiometry="100" />
          <speciesReference constant="true" species="M_datp_c" stoichiometry="27" />
        </listOfReactants>
        <listOfProducts>
          <speciesReference constant="true" species="M_ppi_c" stoichiometry="100" />
          <speciesReference constant="true" species="M_pi_c" stoichiometry="100" />
          <speciesReference constant="true" species="M_h_c" stoichiometry="100" />
          <speciesReference constant="true" species="M_adp_c" stoichiometry="100" />
          <speciesReference constant="true" species="M_dna_Son_c" stoichiometry="1" />
        </listOfProducts>
      </reaction>
      <reaction fast="false" id="R_DNMPPA" reversible="false" fbc:lowerFluxBound="cobra_0_bound" fbc:upperFluxBound="cobra_default_ub">
        <listOfReactants>
          <speciesReference constant="true" species="M_h2o_c" stoichiometry="1" />
          <speciesReference constant="true" species="M_dhpmp_c" stoichiometry="1" />
        </listOfReactants>
        <listOfProducts>
          <speciesReference constant="true" species="M_pi_c" stoichiometry="1" />
          <speciesReference constant="true" species="M_dhnpt_c" stoichiometry="1" />
        </listOfProducts>
      </reaction>
      <reaction fast="false" id="R_DNTPPA" reversible="false" fbc:lowerFluxBound="cobra_0_bound" fbc:upperFluxBound="cobra_default_ub">
        <listOfReactants>
          <speciesReference constant="true" species="M_h2o_c" stoichiometry="1" />
          <speciesReference constant="true" species="M_ahdt_c" stoichiometry="1" />
        </listOfReactants>
        <listOfProducts>
          <speciesReference constant="true" species="M_ppi_c" stoichiometry="1" />
          <speciesReference constant="true" species="M_dhpmp_c" stoichiometry="1" />
          <speciesReference constant="true" species="M_h_c" stoichiometry="1" />
        </listOfProducts>
      </reaction>
      <reaction fast="false" id="R_DPCOAK" reversible="false" fbc:lowerFluxBound="cobra_0_bound" fbc:upperFluxBound="cobra_default_ub">
        <listOfReactants>
          <speciesReference constant="true" species="M_atp_c" stoichiometry="1" />
          <speciesReference constant="true" species="M_dpcoa_c" stoichiometry="1" />
        </listOfReactants>
        <listOfProducts>
          <speciesReference constant="true" species="M_h_c" stoichiometry="1" />
          <speciesReference constant="true" species="M_adp_c" stoichiometry="1" />
          <speciesReference constant="true" species="M_coa_c" stoichiometry="1" />
        </listOfProducts>
        <fbc:geneProductAssociation>
          <fbc:geneProductRef fbc:geneProduct="G_SO0413" />
        </fbc:geneProductAssociation>
      </reaction>
      <reaction fast="false" id="R_DPR" reversible="false" fbc:lowerFluxBound="cobra_0_bound" fbc:upperFluxBound="cobra_default_ub">
        <listOfReactants>
          <speciesReference constant="true" species="M_2dhp_c" stoichiometry="1" />
          <speciesReference constant="true" species="M_nadph_c" stoichiometry="1" />
          <speciesReference constant="true" species="M_h_c" stoichiometry="1" />
        </listOfReactants>
        <listOfProducts>
          <speciesReference constant="true" species="M_pant__R_c" stoichiometry="1" />
          <speciesReference constant="true" species="M_nadp_c" stoichiometry="1" />
        </listOfProducts>
        <fbc:geneProductAssociation>
          <fbc:or>
            <fbc:geneProductRef fbc:geneProduct="G_SO3817" />
            <fbc:geneProductRef fbc:geneProduct="G_SO4349" />
          </fbc:or>
        </fbc:geneProductAssociation>
      </reaction>
      <reaction fast="false" id="R_DRBK" reversible="false" fbc:lowerFluxBound="cobra_0_bound" fbc:upperFluxBound="cobra_default_ub">
        <listOfReactants>
          <speciesReference constant="true" species="M_drib_c" stoichiometry="1" />
          <speciesReference constant="true" species="M_atp_c" stoichiometry="1" />
        </listOfReactants>
        <listOfProducts>
          <speciesReference constant="true" species="M_2dr5p_c" stoichiometry="1" />
          <speciesReference constant="true" species="M_h_c" stoichiometry="1" />
          <speciesReference constant="true" species="M_adp_c" stoichiometry="1" />
        </listOfProducts>
        <fbc:geneProductAssociation>
          <fbc:geneProductRef fbc:geneProduct="G_SO0810" />
        </fbc:geneProductAssociation>
      </reaction>
      <reaction fast="false" id="R_DRPA" reversible="false" fbc:lowerFluxBound="cobra_0_bound" fbc:upperFluxBound="cobra_default_ub">
        <listOfReactants>
          <speciesReference constant="true" species="M_2dr5p_c" stoichiometry="1" />
        </listOfReactants>
        <listOfProducts>
          <speciesReference constant="true" species="M_acald_c" stoichiometry="1" />
          <speciesReference constant="true" species="M_g3p_c" stoichiometry="1" />
        </listOfProducts>
        <fbc:geneProductAssociation>
          <fbc:geneProductRef fbc:geneProduct="G_SO1217" />
        </fbc:geneProductAssociation>
      </reaction>
      <reaction fast="false" id="R_DTMPK" reversible="true" fbc:lowerFluxBound="cobra_default_lb" fbc:upperFluxBound="cobra_default_ub">
        <listOfReactants>
          <speciesReference constant="true" species="M_atp_c" stoichiometry="1" />
          <speciesReference constant="true" species="M_dtmp_c" stoichiometry="1" />
        </listOfReactants>
        <listOfProducts>
          <speciesReference constant="true" species="M_dtdp_c" stoichiometry="1" />
          <speciesReference constant="true" species="M_adp_c" stoichiometry="1" />
        </listOfProducts>
        <fbc:geneProductAssociation>
          <fbc:geneProductRef fbc:geneProduct="G_SO2613" />
        </fbc:geneProductAssociation>
      </reaction>
      <reaction fast="false" id="R_DURIK1" reversible="false" fbc:lowerFluxBound="cobra_0_bound" fbc:upperFluxBound="cobra_default_ub">
        <listOfReactants>
          <speciesReference constant="true" species="M_duri_c" stoichiometry="1" />
          <speciesReference constant="true" species="M_atp_c" stoichiometry="1" />
        </listOfReactants>
        <listOfProducts>
          <speciesReference constant="true" species="M_dump_c" stoichiometry="1" />
          <speciesReference constant="true" species="M_h_c" stoichiometry="1" />
          <speciesReference constant="true" species="M_adp_c" stoichiometry="1" />
        </listOfProducts>
        <fbc:geneProductAssociation>
          <fbc:geneProductRef fbc:geneProduct="G_SO3140" />
        </fbc:geneProductAssociation>
      </reaction>
      <reaction fast="false" id="R_DURIPP" reversible="true" fbc:lowerFluxBound="cobra_default_lb" fbc:upperFluxBound="cobra_default_ub">
        <listOfReactants>
          <speciesReference constant="true" species="M_duri_c" stoichiometry="1" />
          <speciesReference constant="true" species="M_pi_c" stoichiometry="1" />
        </listOfReactants>
        <listOfProducts>
          <speciesReference constant="true" species="M_ura_c" stoichiometry="1" />
          <speciesReference constant="true" species="M_2dr1p_c" stoichiometry="1" />
        </listOfProducts>
        <fbc:geneProductAssociation>
          <fbc:geneProductRef fbc:geneProduct="G_SO1218" />
        </fbc:geneProductAssociation>
      </reaction>
      <reaction fast="false" id="R_DURIt2" reversible="false" fbc:lowerFluxBound="cobra_0_bound" fbc:upperFluxBound="cobra_default_ub">
        <listOfReactants>
          <speciesReference constant="true" species="M_h_e" stoichiometry="1" />
          <speciesReference constant="true" species="M_duri_e" stoichiometry="1" />
        </listOfReactants>
        <listOfProducts>
          <speciesReference constant="true" species="M_duri_c" stoichiometry="1" />
          <speciesReference constant="true" species="M_h_c" stoichiometry="1" />
        </listOfProducts>
        <fbc:geneProductAssociation>
          <fbc:or>
            <fbc:geneProductRef fbc:geneProduct="G_SO1214" />
            <fbc:geneProductRef fbc:geneProduct="G_SO4296" />
            <fbc:geneProductRef fbc:geneProduct="G_SO3706" />
            <fbc:geneProductRef fbc:geneProduct="G_SO0093" />
          </fbc:or>
        </fbc:geneProductAssociation>
      </reaction>
      <reaction fast="false" id="R_DUTPDP" reversible="false" fbc:lowerFluxBound="cobra_0_bound" fbc:upperFluxBound="cobra_default_ub">
        <listOfReactants>
          <speciesReference constant="true" species="M_h2o_c" stoichiometry="1" />
          <speciesReference constant="true" species="M_dutp_c" stoichiometry="1" />
        </listOfReactants>
        <listOfProducts>
          <speciesReference constant="true" species="M_ppi_c" stoichiometry="1" />
          <speciesReference constant="true" species="M_dump_c" stoichiometry="1" />
          <speciesReference constant="true" species="M_h_c" stoichiometry="1" />
        </listOfProducts>
        <fbc:geneProductAssociation>
          <fbc:geneProductRef fbc:geneProduct="G_SO4250" />
        </fbc:geneProductAssociation>
      </reaction>
      <reaction fast="false" id="R_DXPRI" reversible="true" fbc:lowerFluxBound="cobra_default_lb" fbc:upperFluxBound="cobra_default_ub">
        <listOfReactants>
          <speciesReference constant="true" species="M_dxyl5p_c" stoichiometry="1" />
          <speciesReference constant="true" species="M_nadph_c" stoichiometry="1" />
          <speciesReference constant="true" species="M_h_c" stoichiometry="1" />
        </listOfReactants>
        <listOfProducts>
          <speciesReference constant="true" species="M_nadp_c" stoichiometry="1" />
          <speciesReference constant="true" species="M_2me4p_c" stoichiometry="1" />
        </listOfProducts>
        <fbc:geneProductAssociation>
          <fbc:geneProductRef fbc:geneProduct="G_SO1635" />
        </fbc:geneProductAssociation>
      </reaction>
      <reaction fast="false" id="R_DXPS" reversible="false" fbc:lowerFluxBound="cobra_0_bound" fbc:upperFluxBound="cobra_default_ub">
        <listOfReactants>
          <speciesReference constant="true" species="M_pyr_c" stoichiometry="1" />
          <speciesReference constant="true" species="M_h_c" stoichiometry="1" />
          <speciesReference constant="true" species="M_g3p_c" stoichiometry="1" />
        </listOfReactants>
        <listOfProducts>
          <speciesReference constant="true" species="M_dxyl5p_c" stoichiometry="1" />
          <speciesReference constant="true" species="M_co2_c" stoichiometry="1" />
        </listOfProducts>
        <fbc:geneProductAssociation>
          <fbc:geneProductRef fbc:geneProduct="G_SO1525" />
        </fbc:geneProductAssociation>
      </reaction>
      <reaction fast="false" id="R_E4PD" reversible="true" fbc:lowerFluxBound="cobra_default_lb" fbc:upperFluxBound="cobra_default_ub">
        <listOfReactants>
          <speciesReference constant="true" species="M_e4p_c" stoichiometry="1" />
          <speciesReference constant="true" species="M_h2o_c" stoichiometry="1" />
          <speciesReference constant="true" species="M_nad_c" stoichiometry="1" />
        </listOfReactants>
        <listOfProducts>
          <speciesReference constant="true" species="M_h_c" stoichiometry="2" />
          <speciesReference constant="true" species="M_nadh_c" stoichiometry="1" />
          <speciesReference constant="true" species="M_4per_c" stoichiometry="1" />
        </listOfProducts>
        <fbc:geneProductAssociation>
          <fbc:geneProductRef fbc:geneProduct="G_SO0931" />
        </fbc:geneProductAssociation>
      </reaction>
      <reaction fast="false" id="R_EDA" reversible="false" fbc:lowerFluxBound="cobra_0_bound" fbc:upperFluxBound="cobra_default_ub">
        <listOfReactants>
          <speciesReference constant="true" species="M_2ddg6p_c" stoichiometry="1" />
        </listOfReactants>
        <listOfProducts>
          <speciesReference constant="true" species="M_pyr_c" stoichiometry="1" />
          <speciesReference constant="true" species="M_g3p_c" stoichiometry="1" />
        </listOfProducts>
        <fbc:geneProductAssociation>
          <fbc:geneProductRef fbc:geneProduct="G_SO2486" />
        </fbc:geneProductAssociation>
      </reaction>
      <reaction fast="false" id="R_EDTXS5" reversible="false" fbc:lowerFluxBound="cobra_0_bound" fbc:upperFluxBound="cobra_default_ub">
        <listOfReactants>
          <speciesReference constant="true" species="M_ddcaACP_c" stoichiometry="1" />
          <speciesReference constant="true" species="M_kdo8nlipid4_c" stoichiometry="1" />
        </listOfReactants>
        <listOfProducts>
          <speciesReference constant="true" species="M_kdo8nlipid4L_c" stoichiometry="1" />
          <speciesReference constant="true" species="M_ACP_c" stoichiometry="1" />
        </listOfProducts>
        <fbc:geneProductAssociation>
          <fbc:geneProductRef fbc:geneProduct="G_SO3746" />
        </fbc:geneProductAssociation>
      </reaction>
      <reaction fast="false" id="R_EDTXS6" reversible="false" fbc:lowerFluxBound="cobra_0_bound" fbc:upperFluxBound="cobra_default_ub">
        <listOfReactants>
          <speciesReference constant="true" species="M_kdo8nlipid4L_c" stoichiometry="1" />
          <speciesReference constant="true" species="M_myrsACP_c" stoichiometry="1" />
        </listOfReactants>
        <listOfProducts>
          <speciesReference constant="true" species="M_ACP_c" stoichiometry="1" />
          <speciesReference constant="true" species="M_kdo8nlipa_c" stoichiometry="1" />
        </listOfProducts>
        <fbc:geneProductAssociation>
          <fbc:geneProductRef fbc:geneProduct="G_SO2088" />
        </fbc:geneProductAssociation>
      </reaction>
      <reaction fast="false" id="R_ENO" reversible="true" fbc:lowerFluxBound="cobra_default_lb" fbc:upperFluxBound="cobra_default_ub">
        <listOfReactants>
          <speciesReference constant="true" species="M_2pg_c" stoichiometry="1" />
        </listOfReactants>
        <listOfProducts>
          <speciesReference constant="true" species="M_h2o_c" stoichiometry="1" />
          <speciesReference constant="true" species="M_pep_c" stoichiometry="1" />
        </listOfProducts>
        <fbc:geneProductAssociation>
          <fbc:geneProductRef fbc:geneProduct="G_SO3440" />
        </fbc:geneProductAssociation>
      </reaction>
      <reaction fast="false" id="R_EPPP2" reversible="true" fbc:lowerFluxBound="cobra_default_lb" fbc:upperFluxBound="cobra_default_ub">
        <listOfReactants>
          <speciesReference constant="true" species="M_h2o_c" stoichiometry="1" />
          <speciesReference constant="true" species="M_gdptp_c" stoichiometry="1" />
        </listOfReactants>
        <listOfProducts>
          <speciesReference constant="true" species="M_pi_c" stoichiometry="1" />
          <speciesReference constant="true" species="M_h_c" stoichiometry="1" />
          <speciesReference constant="true" species="M_gdpdp_c" stoichiometry="1" />
        </listOfProducts>
        <fbc:geneProductAssociation>
          <fbc:geneProductRef fbc:geneProduct="G_SO0408" />
        </fbc:geneProductAssociation>
      </reaction>
      <reaction fast="false" id="R_ETOHt1" reversible="true" fbc:lowerFluxBound="cobra_default_lb" fbc:upperFluxBound="cobra_default_ub">
        <listOfReactants>
          <speciesReference constant="true" species="M_etoh_e" stoichiometry="1" />
        </listOfReactants>
        <listOfProducts>
          <speciesReference constant="true" species="M_etoh_c" stoichiometry="1" />
        </listOfProducts>
      </reaction>
[truncated: 476,951 more chars]
