# Supplementary material for: Do genome-scale models need exact solvers or clearer standards?
Source: Mol Syst Biol. 2015 Oct 14;11(10):831. doi: 10.15252/msb.20156157 (PMC4631202; doi:10.15252/msb.20156157)
Supplement: Supplementary file 2 — Dataset EV1 [file msb0011-0831-sd2.zip › m_model_collection-master/sbml3/iSS884.xml]

<?xml version='1.0' encoding='UTF-8'?>
<sbml xmlns:fbc="http://www.sbml.org/sbml/level3/version1/fbc/version2" level="3" sboTerm="SBO:0000624" version="1" xmlns="http://www.sbml.org/sbml/level3/version1/core" fbc:required="false">
  <model id="iSS884" fbc:strict="true">
    <listOfUnitDefinitions>
      <unitDefinition id="mmol_per_gDW_per_hr">
        <listOfUnits>
          <unit exponent="1" kind="mole" multiplier="1" scale="-3" />
          <unit exponent="-1" kind="gram" multiplier="1" scale="0" />
          <unit exponent="-1" kind="second" multiplier="3600" scale="0" />
        </listOfUnits>
      </unitDefinition>
    </listOfUnitDefinitions>
    <fbc:listOfObjectives fbc:activeObjective="obj">
      <fbc:objective fbc:id="obj" fbc:type="maximize">
        <fbc:listOfFluxObjectives>
          <fbc:fluxObjective fbc:coefficient="1" fbc:reaction="R_added_biomass_sink" />
        </fbc:listOfFluxObjectives>
      </fbc:objective>
    </fbc:listOfObjectives>
    <listOfParameters>
      <parameter constant="true" id="cobra_default_lb" sboTerm="SBO:0000626" units="mmol_per_gDW_per_hr" value="-1000" />
      <parameter constant="true" id="cobra_default_ub" sboTerm="SBO:0000626" units="mmol_per_gDW_per_hr" value="1000" />
      <parameter constant="true" id="cobra_0_bound" sboTerm="SBO:0000626" units="mmol_per_gDW_per_hr" value="0" />
    </listOfParameters>
    <listOfCompartments>
      <compartment constant="true" id="p" name="Peroxisome" />
      <compartment constant="true" id="c" name="Cytosol" />
      <compartment constant="true" id="b" name="Boundary" />
      <compartment constant="true" id="m" name="Mitochondria" />
      <compartment constant="true" id="e" name="Extracellular" />
    </listOfCompartments>
    <listOfSpecies>
      <species boundaryCondition="false" compartment="c" constant="false" hasOnlySubstanceUnits="false" id="M_m57" name="ATP_C10H16N5O13P3" fbc:charge="0" />
      <species boundaryCondition="false" compartment="c" constant="false" hasOnlySubstanceUnits="false" id="M_m58" name="ADP_C10H15N5O10P2" fbc:charge="0" />
      <species boundaryCondition="false" compartment="c" constant="false" hasOnlySubstanceUnits="false" id="M_m59" name="alpha-D-Glucose 6-phosphate_C6H13O9P" fbc:charge="0" />
      <species boundaryCondition="false" compartment="c" constant="false" hasOnlySubstanceUnits="false" id="M_m60" name="H2O_H2O" fbc:charge="0" />
      <species boundaryCondition="false" compartment="c" constant="false" hasOnlySubstanceUnits="false" id="M_m61" name="alpha-D-Glucose_C6H12O6" fbc:charge="0" />
      <species boundaryCondition="false" compartment="c" constant="false" hasOnlySubstanceUnits="false" id="M_m62" name="Orthophosphate_H3PO4" fbc:charge="0" />
      <species boundaryCondition="false" compartment="c" constant="false" hasOnlySubstanceUnits="false" id="M_m63" name="beta-D-Glucose_C6H12O6" fbc:charge="0" />
      <species boundaryCondition="false" compartment="c" constant="false" hasOnlySubstanceUnits="false" id="M_m64" name="beta-D-Fructose 6-phosphate_C6H13O9P" fbc:charge="0" />
      <species boundaryCondition="false" compartment="c" constant="false" hasOnlySubstanceUnits="false" id="M_m65" name="beta-D-Fructose 1,6-bisphosphate_C6H14O12P2" fbc:charge="0" />
      <species boundaryCondition="false" compartment="c" constant="false" hasOnlySubstanceUnits="false" id="M_m66" name="Glycerone phosphate_C3H7O6P" fbc:charge="0" />
      <species boundaryCondition="false" compartment="c" constant="false" hasOnlySubstanceUnits="false" id="M_m67" name="D-Glyceraldehyde 3-phosphate_C3H7O6P" fbc:charge="0" />
      <species boundaryCondition="false" compartment="c" constant="false" hasOnlySubstanceUnits="false" id="M_m68" name="NAD+_C21H28N7O14P2" fbc:charge="0" />
      <species boundaryCondition="false" compartment="c" constant="false" hasOnlySubstanceUnits="false" id="M_m69" name="3-Phospho-D-glyceroyl phosphate_C3H8O10P2" fbc:charge="0" />
      <species boundaryCondition="false" compartment="c" constant="false" hasOnlySubstanceUnits="false" id="M_m70" name="NADH_C21H29N7O14P2" fbc:charge="0" />
      <species boundaryCondition="false" compartment="c" constant="false" hasOnlySubstanceUnits="false" id="M_m71" name="H+_H" fbc:charge="0" />
      <species boundaryCondition="false" compartment="c" constant="false" hasOnlySubstanceUnits="false" id="M_m72" name="3-Phospho-D-glycerate_C3H7O7P" fbc:charge="0" />
      <species boundaryCondition="false" compartment="c" constant="false" hasOnlySubstanceUnits="false" id="M_m73" name="2-Phospho-D-glycerate_C3H7O7P" fbc:charge="0" />
      <species boundaryCondition="false" compartment="c" constant="false" hasOnlySubstanceUnits="false" id="M_m74" name="Phosphoenolpyruvate_C3H5O6P" fbc:charge="0" />
      <species boundaryCondition="false" compartment="c" constant="false" hasOnlySubstanceUnits="false" id="M_m75" name="Pyruvate_C3H4O3" fbc:charge="0" />
      <species boundaryCondition="false" compartment="c" constant="false" hasOnlySubstanceUnits="false" id="M_m76" name="alpha-D-Glucose 1-phosphate_C6H13O9P" fbc:charge="0" />
      <species boundaryCondition="false" compartment="c" constant="false" hasOnlySubstanceUnits="false" id="M_m77" name="UTP_C9H15N2O15P3" fbc:charge="0" />
      <species boundaryCondition="false" compartment="c" constant="false" hasOnlySubstanceUnits="false" id="M_m78" name="Diphosphate_P2H4O7" fbc:charge="0" />
      <species boundaryCondition="false" compartment="c" constant="false" hasOnlySubstanceUnits="false" id="M_m79" name="UDP-glucose_C15H24N2O17P2" fbc:charge="0" />
      <species boundaryCondition="false" compartment="c" constant="false" hasOnlySubstanceUnits="false" id="M_m80" name="UDP_C9H14N2O12P2" fbc:charge="0" />
      <species boundaryCondition="false" compartment="c" constant="false" hasOnlySubstanceUnits="false" id="M_m81" name="1,3-beta-D-Glucan_" fbc:charge="0" />
      <species boundaryCondition="false" compartment="c" constant="false" hasOnlySubstanceUnits="false" id="M_m82" name="alpha,alpha'-Trehalose 6-phosphate_C12H23O14P" fbc:charge="0" />
      <species boundaryCondition="false" compartment="c" constant="false" hasOnlySubstanceUnits="false" id="M_m83" name="alpha,alpha-Trehalose_C12H22O11" fbc:charge="0" />
      <species boundaryCondition="false" compartment="c" constant="false" hasOnlySubstanceUnits="false" id="M_m84" name="Glycogen_C24H42O21" fbc:charge="0" />
      <species boundaryCondition="false" compartment="c" constant="false" hasOnlySubstanceUnits="false" id="M_m85" name="alpha-D-Glucose-1-phosphate_" fbc:charge="0" />
      <species boundaryCondition="false" compartment="c" constant="false" hasOnlySubstanceUnits="false" id="M_m86" name="Cellobiose_C12H22O11" fbc:charge="0" />
      <species boundaryCondition="false" compartment="c" constant="false" hasOnlySubstanceUnits="false" id="M_m87" name="Amylose_" fbc:charge="0" />
      <species boundaryCondition="false" compartment="c" constant="false" hasOnlySubstanceUnits="false" id="M_m88" name="D-Glucose 1-phosphate_C6H13O9P" fbc:charge="0" />
      <species boundaryCondition="false" compartment="c" constant="false" hasOnlySubstanceUnits="false" id="M_m89" name="Maltose_C12H22O11" fbc:charge="0" />
      <species boundaryCondition="false" compartment="c" constant="false" hasOnlySubstanceUnits="false" id="M_m90" name="(S)-Lactate_C3H6O3" fbc:charge="0" />
      <species boundaryCondition="false" compartment="c" constant="false" hasOnlySubstanceUnits="false" id="M_m91" name="(R)-Lactate_C3H6O3" fbc:charge="0" />
      <species boundaryCondition="false" compartment="c" constant="false" hasOnlySubstanceUnits="false" id="M_m92" name="CoA_C21H36N7O16P3S" fbc:charge="0" />
      <species boundaryCondition="false" compartment="c" constant="false" hasOnlySubstanceUnits="false" id="M_m93" name="O-Acetylcarnitine_C9H18NO4" fbc:charge="0" />
      <species boundaryCondition="false" compartment="c" constant="false" hasOnlySubstanceUnits="false" id="M_m94" name="Acetyl-CoA_C23H38N7O17P3S" fbc:charge="0" />
      <species boundaryCondition="false" compartment="c" constant="false" hasOnlySubstanceUnits="false" id="M_m95" name="Carnitine_C7H16NO3" fbc:charge="0" />
      <species boundaryCondition="false" compartment="c" constant="false" hasOnlySubstanceUnits="false" id="M_m96" name="Glyoxylate_C2H2O3" fbc:charge="0" />
      <species boundaryCondition="false" compartment="c" constant="false" hasOnlySubstanceUnits="false" id="M_m97" name="(S)-Malate_C4H6O5" fbc:charge="0" />
      <species boundaryCondition="false" compartment="c" constant="false" hasOnlySubstanceUnits="false" id="M_m98" name="Oxaloacetate_C4H4O5" fbc:charge="0" />
      <species boundaryCondition="false" compartment="c" constant="false" hasOnlySubstanceUnits="false" id="M_m99" name="3-Methyl-2-oxobutanoic acid_C5H8O3" fbc:charge="0" />
      <species boundaryCondition="false" compartment="c" constant="false" hasOnlySubstanceUnits="false" id="M_m100" name="(2S)-2-Isopropylmalate_C7H12O5" fbc:charge="0" />
      <species boundaryCondition="false" compartment="c" constant="false" hasOnlySubstanceUnits="false" id="M_m101" name="CO2_CO2" fbc:charge="0" />
      <species boundaryCondition="false" compartment="c" constant="false" hasOnlySubstanceUnits="false" id="M_m102" name="Malonyl-CoA_C24H38N7O19P3S" fbc:charge="0" />
      <species boundaryCondition="false" compartment="c" constant="false" hasOnlySubstanceUnits="false" id="M_m103" name="Acetoacetyl-CoA_C25H40N7O18P3S" fbc:charge="0" />
      <species boundaryCondition="false" compartment="c" constant="false" hasOnlySubstanceUnits="false" id="M_m104" name="Acetate_C2H4O2" fbc:charge="0" />
      <species boundaryCondition="false" compartment="c" constant="false" hasOnlySubstanceUnits="false" id="M_m105" name="Acetaldehyde_C2H4O" fbc:charge="0" />
      <species boundaryCondition="false" compartment="c" constant="false" hasOnlySubstanceUnits="false" id="M_m106" name="Ethanol_C2H6O" fbc:charge="0" />
      <species boundaryCondition="false" compartment="c" constant="false" hasOnlySubstanceUnits="false" id="M_m107" name="NADP+_C21H29N7O17P3" fbc:charge="0" />
      <species boundaryCondition="false" compartment="c" constant="false" hasOnlySubstanceUnits="false" id="M_m108" name="NADPH_C21H30N7O17P3" fbc:charge="0" />
      <species boundaryCondition="false" compartment="c" constant="false" hasOnlySubstanceUnits="false" id="M_m109" name="AMP_C10H14N5O7P" fbc:charge="0" />
      <species boundaryCondition="false" compartment="c" constant="false" hasOnlySubstanceUnits="false" id="M_m110" name="Isocitrate_C6H8O7" fbc:charge="0" />
      <species boundaryCondition="false" compartment="c" constant="false" hasOnlySubstanceUnits="false" id="M_m111" name="Oxalosuccinate_C6H6O7" fbc:charge="0" />
      <species boundaryCondition="false" compartment="c" constant="false" hasOnlySubstanceUnits="false" id="M_m112" name="2-Oxoglutarate_C5H6O5" fbc:charge="0" />
      <species boundaryCondition="false" compartment="c" constant="false" hasOnlySubstanceUnits="false" id="M_m113" name="Fumarate_C4H4O4" fbc:charge="0" />
      <species boundaryCondition="false" compartment="c" constant="false" hasOnlySubstanceUnits="false" id="M_m114" name="Succinate_C4H6O4" fbc:charge="0" />
      <species boundaryCondition="false" compartment="c" constant="false" hasOnlySubstanceUnits="false" id="M_m115" name="Glycolaldehyde_C2H4O2" fbc:charge="0" />
      <species boundaryCondition="false" compartment="c" constant="false" hasOnlySubstanceUnits="false" id="M_m116" name="Glycolate_C2H4O3" fbc:charge="0" />
      <species boundaryCondition="false" compartment="c" constant="false" hasOnlySubstanceUnits="false" id="M_m117" name="Oxygen_O2" fbc:charge="0" />
      <species boundaryCondition="false" compartment="c" constant="false" hasOnlySubstanceUnits="false" id="M_m118" name="H2O2_H2O2" fbc:charge="0" />
      <species boundaryCondition="false" compartment="c" constant="false" hasOnlySubstanceUnits="false" id="M_m119" name="Formate_CH2O2" fbc:charge="0" />
      <species boundaryCondition="false" compartment="c" constant="false" hasOnlySubstanceUnits="false" id="M_m120" name="D-Glucono-1,5-lactone 6-phosphate_C6H11O9P" fbc:charge="0" />
      <species boundaryCondition="false" compartment="c" constant="false" hasOnlySubstanceUnits="false" id="M_m121" name="6-Phospho-D-gluconate_C6H13O10P" fbc:charge="0" />
      <species boundaryCondition="false" compartment="c" constant="false" hasOnlySubstanceUnits="false" id="M_m122" name="D-Ribulose 5-phosphate_C5H11O8P" fbc:charge="0" />
      <species boundaryCondition="false" compartment="c" constant="false" hasOnlySubstanceUnits="false" id="M_m123" name="D-Ribose 5-phosphate_C5H11O8P" fbc:charge="0" />
      <species boundaryCondition="false" compartment="c" constant="false" hasOnlySubstanceUnits="false" id="M_m124" name="D-Ribose_C5H10O5" fbc:charge="0" />
      <species boundaryCondition="false" compartment="c" constant="false" hasOnlySubstanceUnits="false" id="M_m125" name="alpha-D-Ribose 1-phosphate_C5H11O8P" fbc:charge="0" />
      <species boundaryCondition="false" compartment="c" constant="false" hasOnlySubstanceUnits="false" id="M_m126" name="5-Phospho-alpha-D-ribose 1-diphosphate_C5H13O14P3" fbc:charge="0" />
      <species boundaryCondition="false" compartment="c" constant="false" hasOnlySubstanceUnits="false" id="M_m127" name="Sedoheptulose 7-phosphate_C7H15O10P" fbc:charge="0" />
      <species boundaryCondition="false" compartment="c" constant="false" hasOnlySubstanceUnits="false" id="M_m128" name="D-Xylulose 5-phosphate_C5H11O8P" fbc:charge="0" />
      <species boundaryCondition="false" compartment="c" constant="false" hasOnlySubstanceUnits="false" id="M_m129" name="D-Erythrose 4-phosphate_C4H9O7P" fbc:charge="0" />
      <species boundaryCondition="false" compartment="c" constant="false" hasOnlySubstanceUnits="false" id="M_m130" name="D-Glucono-1,5-lactone_C6H10O6" fbc:charge="0" />
      <species boundaryCondition="false" compartment="c" constant="false" hasOnlySubstanceUnits="false" id="M_m131" name="D-Gluconic acid_C6H12O7" fbc:charge="0" />
      <species boundaryCondition="false" compartment="c" constant="false" hasOnlySubstanceUnits="false" id="M_m132" name="L-Alanine_C3H7NO2" fbc:charge="0" />
      <species boundaryCondition="false" compartment="c" constant="false" hasOnlySubstanceUnits="false" id="M_m133" name="L-Glutamate_C5H9NO4" fbc:charge="0" />
      <species boundaryCondition="false" compartment="c" constant="false" hasOnlySubstanceUnits="false" id="M_m134" name="L-Citrulline_C6H13N3O3" fbc:charge="0" />
      <species boundaryCondition="false" compartment="c" constant="false" hasOnlySubstanceUnits="false" id="M_m135" name="L-Aspartate_C4H7NO4" fbc:charge="0" />
      <species boundaryCondition="false" compartment="c" constant="false" hasOnlySubstanceUnits="false" id="M_m136" name="N-(L-Arginino)succinate_C10H18N4O6" fbc:charge="0" />
      <species boundaryCondition="false" compartment="c" constant="false" hasOnlySubstanceUnits="false" id="M_m137" name="L-Arginine_C6H14N4O2" fbc:charge="0" />
      <species boundaryCondition="false" compartment="c" constant="false" hasOnlySubstanceUnits="false" id="M_m138" name="L-Asparagine_C4H8N2O3" fbc:charge="0" />
      <species boundaryCondition="false" compartment="c" constant="false" hasOnlySubstanceUnits="false" id="M_m139" name="NH3_NH3" fbc:charge="0" />
      <species boundaryCondition="false" compartment="c" constant="false" hasOnlySubstanceUnits="false" id="M_m140" name="L-Glutamine_C5H10N2O3" fbc:charge="0" />
      <species boundaryCondition="false" compartment="c" constant="false" hasOnlySubstanceUnits="false" id="M_m141" name="D-Glucosamine 6-phosphate_C6H14NO8P" fbc:charge="0" />
      <species boundaryCondition="false" compartment="c" constant="false" hasOnlySubstanceUnits="false" id="M_m142" name="5-Phosphoribosylamine_C5H12NO7P" fbc:charge="0" />
      <species boundaryCondition="false" compartment="c" constant="false" hasOnlySubstanceUnits="false" id="M_m143" name="Carbamoyl phosphate_CH4NO5P" fbc:charge="0" />
      <species boundaryCondition="false" compartment="c" constant="false" hasOnlySubstanceUnits="false" id="M_m144" name="4-Aminobutanoate_C4H9NO2" fbc:charge="0" />
      <species boundaryCondition="false" compartment="c" constant="false" hasOnlySubstanceUnits="false" id="M_m145" name="Succinate semialdehyde_C4H6O3" fbc:charge="0" />
      <species boundaryCondition="false" compartment="c" constant="false" hasOnlySubstanceUnits="false" id="M_m146" name="N-Acetylornithine_C7H14N2O3" fbc:charge="0" />
      <species boundaryCondition="false" compartment="c" constant="false" hasOnlySubstanceUnits="false" id="M_m147" name="L-Ornithine_C5H12N2O2" fbc:charge="0" />
      <species boundaryCondition="false" compartment="c" constant="false" hasOnlySubstanceUnits="false" id="M_m148" name="Urea_CH4N2O" fbc:charge="0" />
      <species boundaryCondition="false" compartment="c" constant="false" hasOnlySubstanceUnits="false" id="M_m149" name="Urea-1-carboxylate_C2H4N2O3" fbc:charge="0" />
      <species boundaryCondition="false" compartment="c" constant="false" hasOnlySubstanceUnits="false" id="M_m150" name="L-Glutamate 5-semialdehyde_C5H9NO3" fbc:charge="0" />
      <species boundaryCondition="false" compartment="c" constant="false" hasOnlySubstanceUnits="false" id="M_m151" name="L-Glutamyl 5-phosphate_C5H10NO7P" fbc:charge="0" />
      <species boundaryCondition="false" compartment="c" constant="false" hasOnlySubstanceUnits="false" id="M_m152" name="(S)-1-Pyrroline-5-carboxylate_C5H7NO2" fbc:charge="0" />
      <species boundaryCondition="false" compartment="c" constant="false" hasOnlySubstanceUnits="false" id="M_m153" name="L-Proline_C5H9NO2" fbc:charge="0" />
      <species boundaryCondition="false" compartment="c" constant="false" hasOnlySubstanceUnits="false" id="M_m154" name="Putrescine_C4H12N2" fbc:charge="0" />
      <species boundaryCondition="false" compartment="c" constant="false" hasOnlySubstanceUnits="false" id="M_m155" name="trans-4-Hydroxy-L-proline_C5H9NO3" fbc:charge="0" />
      <species boundaryCondition="false" compartment="c" constant="false" hasOnlySubstanceUnits="false" id="M_m156" name="L-1-Pyrroline-3-hydroxy-5-carboxylate_C5H7NO3" fbc:charge="0" />
      <species boundaryCondition="false" compartment="c" constant="false" hasOnlySubstanceUnits="false" id="M_m157" name="L-erythro-4-Hydroxyglutamate_C5H9NO5" fbc:charge="0" />
      <species boundaryCondition="false" compartment="c" constant="false" hasOnlySubstanceUnits="false" id="M_m158" name="D-4-Hydroxy-2-oxoglutarate_C5H6O6" fbc:charge="0" />
      <species boundaryCondition="false" compartment="c" constant="false" hasOnlySubstanceUnits="false" id="M_m159" name="Homoisocitrate_C7H10O7" fbc:charge="0" />
      <species boundaryCondition="false" compartment="c" constant="false" hasOnlySubstanceUnits="false" id="M_m160" name="Oxaloglutarate_C7H8O7" fbc:charge="0" />
      <species boundaryCondition="false" compartment="c" constant="false" hasOnlySubstanceUnits="false" id="M_m161" name="2-Oxoadipate_C6H8O5" fbc:charge="0" />
      <species boundaryCondition="false" compartment="c" constant="false" hasOnlySubstanceUnits="false" id="M_m162" name="L-2-Aminoadipate_C6H11NO4" fbc:charge="0" />
      <species boundaryCondition="false" compartment="c" constant="false" hasOnlySubstanceUnits="false" id="M_m163" name="L-2-Aminoadipate adenylate_C16H23N6O10P" fbc:charge="0" />
      <species boundaryCondition="false" compartment="c" constant="false" hasOnlySubstanceUnits="false" id="M_m164" name="Holo-Lys2_HSR" fbc:charge="0" />
      <species boundaryCondition="false" compartment="c" constant="false" hasOnlySubstanceUnits="false" id="M_m165" name="alpha-Aminoadipoyl-S-acyl enzyme_C6H10NO3SR" fbc:charge="0" />
      <species boundaryCondition="false" compartment="c" constant="false" hasOnlySubstanceUnits="false" id="M_m166" name="L-2-Aminoadipate 6-semialdehyde_C6H11NO3" fbc:charge="0" />
      <species boundaryCondition="false" compartment="c" constant="false" hasOnlySubstanceUnits="false" id="M_m167" name="N6-(L-1,3-Dicarboxypropyl)-L-lysine_C11H20N2O6" fbc:charge="0" />
      <species boundaryCondition="false" compartment="c" constant="false" hasOnlySubstanceUnits="false" id="M_m168" name="L-Lysine_C6H14N2O2" fbc:charge="0" />
      <species boundaryCondition="false" compartment="c" constant="false" hasOnlySubstanceUnits="false" id="M_m169" name="Glutaryl-CoA_C26H42N7O19P3S" fbc:charge="0" />
      <species boundaryCondition="false" compartment="c" constant="false" hasOnlySubstanceUnits="false" id="M_m170" name="Crotonoyl-CoA_C25H40N7O17P3S" fbc:charge="0" />
      <species boundaryCondition="false" compartment="c" constant="false" hasOnlySubstanceUnits="false" id="M_m171" name="(S)-3-Hydroxybutanoyl-CoA_C25H42N7O18P3S" fbc:charge="0" />
      <species boundaryCondition="false" compartment="c" constant="false" hasOnlySubstanceUnits="false" id="M_m172" name="4-Trimethylammoniobutanoate_C7H16NO2" fbc:charge="0" />
      <species boundaryCondition="false" compartment="c" constant="false" hasOnlySubstanceUnits="false" id="M_m173" name="4-Trimethylammoniobutanal_C7H16NO" fbc:charge="0" />
      <species boundaryCondition="false" compartment="c" constant="false" hasOnlySubstanceUnits="false" id="M_m174" name="3-Hydroxy-N6,N6,N6-trimethyl-L-lysine_C9H21N2O3" fbc:charge="0" />
      <species boundaryCondition="false" compartment="c" constant="false" hasOnlySubstanceUnits="false" id="M_m175" name="Glycine_C2H5NO2" fbc:charge="0" />
      <species boundaryCondition="false" compartment="c" constant="false" hasOnlySubstanceUnits="false" id="M_m176" name="N6,N6,N6-Trimethyl-L-lysine_C9H20N2O2" fbc:charge="0" />
      <species boundaryCondition="false" compartment="c" constant="false" hasOnlySubstanceUnits="false" id="M_m177" name="Protein lysine_C7H13N3O2R2" fbc:charge="0" />
      <species boundaryCondition="false" compartment="c" constant="false" hasOnlySubstanceUnits="false" id="M_m178" name="S-Adenosyl-L-methionine_C15H22N6O5S" fbc:charge="0" />
      <species boundaryCondition="false" compartment="c" constant="false" hasOnlySubstanceUnits="false" id="M_m179" name="Protein N6-methyl-L-lysine_C8H15N3O2R2" fbc:charge="0" />
      <species boundaryCondition="false" compartment="c" constant="false" hasOnlySubstanceUnits="false" id="M_m180" name="S-Adenosyl-L-homocysteine_C14H20N6O5S" fbc:charge="0" />
      <species boundaryCondition="false" compartment="c" constant="false" hasOnlySubstanceUnits="false" id="M_m181" name="Protein N6,N6,N6-trimethyl-L-lysine_C10H20N3O2R2" fbc:charge="0" />
      <species boundaryCondition="false" compartment="c" constant="false" hasOnlySubstanceUnits="false" id="M_m182" name="Protein N6,N6-dimethyl-L-lysine_C9H17N3O2R2" fbc:charge="0" />
      <species boundaryCondition="false" compartment="c" constant="false" hasOnlySubstanceUnits="false" id="M_m183" name="L-Valine_C5H11NO2" fbc:charge="0" />
      <species boundaryCondition="false" compartment="c" constant="false" hasOnlySubstanceUnits="false" id="M_m184" name="2-Isopropylmaleate_C7H10O4" fbc:charge="0" />
      <species boundaryCondition="false" compartment="c" constant="false" hasOnlySubstanceUnits="false" id="M_m185" name="(2R,3S)-3-Isopropylmalate_C7H12O5" fbc:charge="0" />
      <species boundaryCondition="false" compartment="c" constant="false" hasOnlySubstanceUnits="false" id="M_m186" name="(2S)-2-Isopropyl-3-oxosuccinate_C7H10O5" fbc:charge="0" />
      <species boundaryCondition="false" compartment="c" constant="false" hasOnlySubstanceUnits="false" id="M_m187" name="4-Methyl-2-oxopentanoate_C6H10O3" fbc:charge="0" />
      <species boundaryCondition="false" compartment="c" constant="false" hasOnlySubstanceUnits="false" id="M_m188" name="L-Leucine_C6H13NO2" fbc:charge="0" />
      <species boundaryCondition="false" compartment="c" constant="false" hasOnlySubstanceUnits="false" id="M_m189" name="(R)-2-Methylmalate_C5H8O5" fbc:charge="0" />
      <species boundaryCondition="false" compartment="c" constant="false" hasOnlySubstanceUnits="false" id="M_m190" name="2-Methylmaleate_C5H6O4" fbc:charge="0" />
      <species boundaryCondition="false" compartment="c" constant="false" hasOnlySubstanceUnits="false" id="M_m191" name="D-erythro-3-Methylmalate_C5H8O5" fbc:charge="0" />
      <species boundaryCondition="false" compartment="c" constant="false" hasOnlySubstanceUnits="false" id="M_m192" name="2-Oxobutanoate_C4H6O3" fbc:charge="0" />
      <species boundaryCondition="false" compartment="c" constant="false" hasOnlySubstanceUnits="false" id="M_m193" name="(R)-2,3-Dihydroxy-3-methylpentanoate_C6H12O4" fbc:charge="0" />
      <species boundaryCondition="false" compartment="c" constant="false" hasOnlySubstanceUnits="false" id="M_m194" name="(S)-3-Methyl-2-oxopentanoic acid_C6H10O3" fbc:charge="0" />
      <species boundaryCondition="false" compartment="c" constant="false" hasOnlySubstanceUnits="false" id="M_m195" name="L-Isoleucine_C6H13NO2" fbc:charge="0" />
      <species boundaryCondition="false" compartment="c" constant="false" hasOnlySubstanceUnits="false" id="M_m196" name="2-Methylbutanal_C5H10O" fbc:charge="0" />
      <species boundaryCondition="false" compartment="c" constant="false" hasOnlySubstanceUnits="false" id="M_m197" name="2-Dehydro-3-deoxy-D-arabino-heptonate 7-phosphate_C7H13O10P" fbc:charge="0" />
      <species boundaryCondition="false" compartment="c" constant="false" hasOnlySubstanceUnits="false" id="M_m198" name="3-Dehydroquinate_C7H10O6" fbc:charge="0" />
      <species boundaryCondition="false" compartment="c" constant="false" hasOnlySubstanceUnits="false" id="M_m199" name="3-Dehydroshikimate_C7H8O5" fbc:charge="0" />
      <species boundaryCondition="false" compartment="c" constant="false" hasOnlySubstanceUnits="false" id="M_m200" name="Shikimate_C7H10O5" fbc:charge="0" />
      <species boundaryCondition="false" compartment="c" constant="false" hasOnlySubstanceUnits="false" id="M_m201" name="Shikimate 3-phosphate_C7H11O8P" fbc:charge="0" />
      <species boundaryCondition="false" compartment="c" constant="false" hasOnlySubstanceUnits="false" id="M_m202" name="5-O-(1-Carboxyvinyl)-3-phosphoshikimate_C10H13O10P" fbc:charge="0" />
      <species boundaryCondition="false" compartment="c" constant="false" hasOnlySubstanceUnits="false" id="M_m203" name="Chorismate_C10H10O6" fbc:charge="0" />
      <species boundaryCondition="false" compartment="c" constant="false" hasOnlySubstanceUnits="false" id="M_m204" name="Prephenate_C10H10O6" fbc:charge="0" />
      <species boundaryCondition="false" compartment="c" constant="false" hasOnlySubstanceUnits="false" id="M_m205" name="Phenylpyruvate_C9H8O3" fbc:charge="0" />
      <species boundaryCondition="false" compartment="c" constant="false" hasOnlySubstanceUnits="false" id="M_m206" name="L-Phenylalanine_C9H11NO2" fbc:charge="0" />
      <species boundaryCondition="false" compartment="c" constant="false" hasOnlySubstanceUnits="false" id="M_m207" name="3-(4-Hydroxyphenyl)pyruvate_C9H8O4" fbc:charge="0" />
      <species boundaryCondition="false" compartment="c" constant="false" hasOnlySubstanceUnits="false" id="M_m208" name="L-Tyrosine_C9H11NO3" fbc:charge="0" />
      <species boundaryCondition="false" compartment="c" constant="false" hasOnlySubstanceUnits="false" id="M_m209" name="Anthranilate_C7H7NO2" fbc:charge="0" />
      <species boundaryCondition="false" compartment="c" constant="false" hasOnlySubstanceUnits="false" id="M_m210" name="N-(5-Phospho-D-ribosyl)anthranilate_C12H16NO9P" fbc:charge="0" />
      <species boundaryCondition="false" compartment="c" constant="false" hasOnlySubstanceUnits="false" id="M_m211" name="1-(2-Carboxyphenylamino)-1-deoxy-D-ribulose 5-phosphate_C12H16NO9P" fbc:charge="0" />
      <species boundaryCondition="false" compartment="c" constant="false" hasOnlySubstanceUnits="false" id="M_m212" name="Indoleglycerol phosphate_C11H14NO6P" fbc:charge="0" />
      <species boundaryCondition="false" compartment="c" constant="false" hasOnlySubstanceUnits="false" id="M_m213" name="L-Serine_C3H7NO3" fbc:charge="0" />
      <species boundaryCondition="false" compartment="c" constant="false" hasOnlySubstanceUnits="false" id="M_m214" name="L-Tryptophan_C11H12N2O2" fbc:charge="0" />
      <species boundaryCondition="false" compartment="c" constant="false" hasOnlySubstanceUnits="false" id="M_m215" name="Phenylacetaldehyde_C8H8O" fbc:charge="0" />
      <species boundaryCondition="false" compartment="c" constant="false" hasOnlySubstanceUnits="false" id="M_m216" name="Phenylacetic acid_C8H8O2" fbc:charge="0" />
      <species boundaryCondition="false" compartment="c" constant="false" hasOnlySubstanceUnits="false" id="M_m217" name="4-Hydroxyphenylacetate_C8H8O3" fbc:charge="0" />
      <species boundaryCondition="false" compartment="c" constant="false" hasOnlySubstanceUnits="false" id="M_m218" name="Homogentisate_C8H8O4" fbc:charge="0" />
      <species boundaryCondition="false" compartment="c" constant="false" hasOnlySubstanceUnits="false" id="M_m219" name="4-Maleylacetoacetate_C8H8O6" fbc:charge="0" />
      <species boundaryCondition="false" compartment="c" constant="false" hasOnlySubstanceUnits="false" id="M_m220" name="4-Fumarylacetoacetate_C8H8O6" fbc:charge="0" />
      <species boundaryCondition="false" compartment="c" constant="false" hasOnlySubstanceUnits="false" id="M_m221" name="Acetoacetate_C4H6O3" fbc:charge="0" />
      <species boundaryCondition="false" compartment="c" constant="false" hasOnlySubstanceUnits="false" id="M_m222" name="L-Formylkynurenine_C11H12N2O4" fbc:charge="0" />
      <species boundaryCondition="false" compartment="c" constant="false" hasOnlySubstanceUnits="false" id="M_m223" name="(Indol-3-yl)acetamide_C10H10N2O" fbc:charge="0" />
      <species boundaryCondition="false" compartment="c" constant="false" hasOnlySubstanceUnits="false" id="M_m224" name="L-Kynurenine_C10H12N2O3" fbc:charge="0" />
      <species boundaryCondition="false" compartment="c" constant="false" hasOnlySubstanceUnits="false" id="M_m225" name="4-(2-Aminophenyl)-2,4-dioxobutanoate_C10H9NO4" fbc:charge="0" />
      <species boundaryCondition="false" compartment="c" constant="false" hasOnlySubstanceUnits="false" id="M_m226" name="Formylanthranilate_C8H7NO3" fbc:charge="0" />
      <species boundaryCondition="false" compartment="c" constant="false" hasOnlySubstanceUnits="false" id="M_m227" name="3-Hydroxy-L-kynurenine_C10H12N2O4" fbc:charge="0" />
      <species boundaryCondition="false" compartment="c" constant="false" hasOnlySubstanceUnits="false" id="M_m228" name="3-Hydroxyanthranilate_C7H7NO3" fbc:charge="0" />
      <species boundaryCondition="false" compartment="c" constant="false" hasOnlySubstanceUnits="false" id="M_m229" name="2-Amino-3-carboxymuconate semialdehyde_C7H7NO5" fbc:charge="0" />
      <species boundaryCondition="false" compartment="c" constant="false" hasOnlySubstanceUnits="false" id="M_m230" name="2-Aminomuconate semialdehyde_C6H7NO3" fbc:charge="0" />
      <species boundaryCondition="false" compartment="c" constant="false" hasOnlySubstanceUnits="false" id="M_m231" name="2-Aminomuconate_C6H7NO4" fbc:charge="0" />
      <species boundaryCondition="false" compartment="c" constant="false" hasOnlySubstanceUnits="false" id="M_m232" name="Indole-3-acetate_C10H9NO2" fbc:charge="0" />
      <species boundaryCondition="false" compartment="c" constant="false" hasOnlySubstanceUnits="false" id="M_m233" name="Indole_C8H7N" fbc:charge="0" />
      <species boundaryCondition="false" compartment="c" constant="false" hasOnlySubstanceUnits="false" id="M_m234" name="3-Indoleacetonitrile_C10H8N2" fbc:charge="0" />
      <species boundaryCondition="false" compartment="c" constant="false" hasOnlySubstanceUnits="false" id="M_m235" name="3-Phosphonooxypyruvate_C3H5O7P" fbc:charge="0" />
      <species boundaryCondition="false" compartment="c" constant="false" hasOnlySubstanceUnits="false" id="M_m236" name="O-Phospho-L-serine_C3H8NO6P" fbc:charge="0" />
      <species boundaryCondition="false" compartment="c" constant="false" hasOnlySubstanceUnits="false" id="M_m237" name="L-Homocysteine_C4H9NO2S" fbc:charge="0" />
      <species boundaryCondition="false" compartment="c" constant="false" hasOnlySubstanceUnits="false" id="M_m238" name="L-Cystathionine_C7H14N2O4S" fbc:charge="0" />
      <species boundaryCondition="false" compartment="c" constant="false" hasOnlySubstanceUnits="false" id="M_m239" name="L-Threonine_C4H9NO3" fbc:charge="0" />
      <species boundaryCondition="false" compartment="c" constant="false" hasOnlySubstanceUnits="false" id="M_m240" name="L-Aspartate 4-semialdehyde_C4H7NO3" fbc:charge="0" />
      <species boundaryCondition="false" compartment="c" constant="false" hasOnlySubstanceUnits="false" id="M_m241" name="L-Homoserine_C4H9NO3" fbc:charge="0" />
      <species boundaryCondition="false" compartment="c" constant="false" hasOnlySubstanceUnits="false" id="M_m242" name="O-Phospho-L-homoserine_C4H10NO6P" fbc:charge="0" />
      <species boundaryCondition="false" compartment="c" constant="false" hasOnlySubstanceUnits="false" id="M_m243" name="L-Ectoine_C6H10N2O2" fbc:charge="0" />
      <species boundaryCondition="false" compartment="c" constant="false" hasOnlySubstanceUnits="false" id="M_m244" name="5-Hydroxyectoine_C6H10N2O3" fbc:charge="0" />
      <species boundaryCondition="false" compartment="c" constant="false" hasOnlySubstanceUnits="false" id="M_m245" name="5,10-Methylenetetrahydrofolate_C20H23N7O6" fbc:charge="0" />
      <species boundaryCondition="false" compartment="c" constant="false" hasOnlySubstanceUnits="false" id="M_m246" name="Tetrahydrofolate_C19H23N7O6" fbc:charge="0" />
      <species boundaryCondition="false" compartment="c" constant="false" hasOnlySubstanceUnits="false" id="M_m247" name="10-Formyltetrahydrofolate_C20H23N7O7" fbc:charge="0" />
      <species boundaryCondition="false" compartment="c" constant="false" hasOnlySubstanceUnits="false" id="M_m248" name="5,10-Methenyltetrahydrofolate_C20H22N7O6" fbc:charge="0" />
      <species boundaryCondition="false" compartment="c" constant="false" hasOnlySubstanceUnits="false" id="M_m249" name="5-Methyltetrahydrofolate_C20H25N7O6" fbc:charge="0" />
      <species boundaryCondition="false" compartment="c" constant="false" hasOnlySubstanceUnits="false" id="M_m250" name="5-Formyltetrahydrofolate_C20H23N7O7" fbc:charge="0" />
      <species boundaryCondition="false" compartment="c" constant="false" hasOnlySubstanceUnits="false" id="M_m251" name="O-Acetyl-L-serine_C5H9NO4" fbc:charge="0" />
      <species boundaryCondition="false" compartment="c" constant="false" hasOnlySubstanceUnits="false" id="M_m252" name="Hydrogen sulfide_H2S" fbc:charge="0" />
      <species boundaryCondition="false" compartment="c" constant="false" hasOnlySubstanceUnits="false" id="M_m253" name="L-Cysteine_C3H7NO2S" fbc:charge="0" />
      <species boundaryCondition="false" compartment="c" constant="false" hasOnlySubstanceUnits="false" id="M_m254" name="3-Sulfino-L-alanine_C3H7NO4S" fbc:charge="0" />
      <species boundaryCondition="false" compartment="c" constant="false" hasOnlySubstanceUnits="false" id="M_m255" name="3-Sulfinylpyruvate_C3H4O5S" fbc:charge="0" />
      <species boundaryCondition="false" compartment="c" constant="false" hasOnlySubstanceUnits="false" id="M_m256" name="Sulfite_H2SO3" fbc:charge="0" />
      <species boundaryCondition="false" compartment="c" constant="false" hasOnlySubstanceUnits="false" id="M_m257" name="4-Phospho-L-aspartate_C4H8NO7P" fbc:charge="0" />
      <species boundaryCondition="false" compartment="c" constant="false" hasOnlySubstanceUnits="false" id="M_m258" name="O-Acetyl-L-homoserine_C6H11NO4" fbc:charge="0" />
      <species boundaryCondition="false" compartment="c" constant="false" hasOnlySubstanceUnits="false" id="M_m259" name="Adenosine_C10H13N5O4" fbc:charge="0" />
      <species boundaryCondition="false" compartment="c" constant="false" hasOnlySubstanceUnits="false" id="M_m260" name="L-Methionine_C5H11NO2S" fbc:charge="0" />
      <species boundaryCondition="false" compartment="c" constant="false" hasOnlySubstanceUnits="false" id="M_m261" name="4-Methylthio-2-oxobutanoic acid_C5H8O3S" fbc:charge="0" />
      <species boundaryCondition="false" compartment="c" constant="false" hasOnlySubstanceUnits="false" id="M_m262" name="S-Adenosylmethioninamine_C14H23N6O3S" fbc:charge="0" />
      <species boundaryCondition="false" compartment="c" constant="false" hasOnlySubstanceUnits="false" id="M_m263" name="5'-Methylthioadenosine_C11H15N5O3S" fbc:charge="0" />
      <species boundaryCondition="false" compartment="c" constant="false" hasOnlySubstanceUnits="false" id="M_m264" name="Spermidine_C7H19N3" fbc:charge="0" />
      <species boundaryCondition="false" compartment="c" constant="false" hasOnlySubstanceUnits="false" id="M_m265" name="Spermine_C10H26N4" fbc:charge="0" />
      <species boundaryCondition="false" compartment="c" constant="false" hasOnlySubstanceUnits="false" id="M_m266" name="Adenine_C5H5N5" fbc:charge="0" />
      <species boundaryCondition="false" compartment="c" constant="false" hasOnlySubstanceUnits="false" id="M_m267" name="5-Methylthio-D-ribose_C6H12O4S" fbc:charge="0" />
      <species boundaryCondition="false" compartment="c" constant="false" hasOnlySubstanceUnits="false" id="M_m268" name="S-Methyl-5-thio-D-ribose 1-phosphate_C6H13O7PS" fbc:charge="0" />
      <species boundaryCondition="false" compartment="c" constant="false" hasOnlySubstanceUnits="false" id="M_m269" name="S-Methyl-5-thio-D-ribulose 1-phosphate_C6H13O7PS" fbc:charge="0" />
      <species boundaryCondition="false" compartment="c" constant="false" hasOnlySubstanceUnits="false" id="M_m270" name="2,3-Diketo-5-methylthiopentyl-1-phosphate_C6H11O6PS" fbc:charge="0" />
      <species boundaryCondition="false" compartment="c" constant="false" hasOnlySubstanceUnits="false" id="M_m271" name="1,2-Dihydroxy-5-(methylthio)pent-1-en-3-one_C6H10O3S" fbc:charge="0" />
      <species boundaryCondition="false" compartment="c" constant="false" hasOnlySubstanceUnits="false" id="M_m272" name="3-Sulfopyruvate_C3H4O6S" fbc:charge="0" />
      <species boundaryCondition="false" compartment="c" constant="false" hasOnlySubstanceUnits="false" id="M_m273" name="3-Sulfolactate_C3H6O6S" fbc:charge="0" />
      <species boundaryCondition="false" compartment="c" constant="false" hasOnlySubstanceUnits="false" id="M_m274" name="ADP-ribose_C15H23N5O14P2" fbc:charge="0" />
      <species boundaryCondition="false" compartment="c" constant="false" hasOnlySubstanceUnits="false" id="M_m275" name="5'-Phosphoribosylglycinamide_C7H15N2O8P" fbc:charge="0" />
      <species boundaryCondition="false" compartment="c" constant="false" hasOnlySubstanceUnits="false" id="M_m276" name="5'-Phosphoribosyl-N-formylglycinamide_C8H15N2O9P" fbc:charge="0" />
      <species boundaryCondition="false" compartment="c" constant="false" hasOnlySubstanceUnits="false" id="M_m277" name="2-(Formamido)-N1-(5'-phosphoribosyl)acetamidine_C8H16N3O8P" fbc:charge="0" />
      <species boundaryCondition="false" compartment="c" constant="false" hasOnlySubstanceUnits="false" id="M_m278" name="Aminoimidazole ribotide_C8H14N3O7P" fbc:charge="0" />
      <species boundaryCondition="false" compartment="c" constant="false" hasOnlySubstanceUnits="false" id="M_m279" name="1-(5-Phospho-D-ribosyl)-5-amino-4-imidazolecarboxylate_C9H14N3O9P" fbc:charge="0" />
      <species boundaryCondition="false" compartment="c" constant="false" hasOnlySubstanceUnits="false" id="M_m280" name="1-(5'-Phosphoribosyl)-5-amino-4-(N-succinocarboxamide)-imidazole_C13H19N4O12P" fbc:charge="0" />
      <species boundaryCondition="false" compartment="c" constant="false" hasOnlySubstanceUnits="false" id="M_m281" name="1-(5'-Phosphoribosyl)-5-amino-4-imidazolecarboxamide_C9H15N4O8P" fbc:charge="0" />
      <species boundaryCondition="false" compartment="c" constant="false" hasOnlySubstanceUnits="false" id="M_m282" name="1-(5'-Phosphoribosyl)-5-formamido-4-imidazolecarboxamide_C10H15N4O9P" fbc:charge="0" />
      <species boundaryCondition="false" compartment="c" constant="false" hasOnlySubstanceUnits="false" id="M_m283" name="IMP_C10H13N4O8P" fbc:charge="0" />
      <species boundaryCondition="false" compartment="c" constant="false" hasOnlySubstanceUnits="false" id="M_m284" name="GTP_C10H16N5O14P3" fbc:charge="0" />
      <species boundaryCondition="false" compartment="c" constant="false" hasOnlySubstanceUnits="false" id="M_m285" name="GDP_C10H15N5O11P2" fbc:charge="0" />
      <species boundaryCondition="false" compartment="c" constant="false" hasOnlySubstanceUnits="false" id="M_m286" name="N6-(1,2-Dicarboxyethyl)-AMP_C14H18N5O11P" fbc:charge="0" />
      <species boundaryCondition="false" compartment="c" constant="false" hasOnlySubstanceUnits="false" id="M_m287" name="Inosine_C10H12N4O5" fbc:charge="0" />
      <species boundaryCondition="false" compartment="c" constant="false" hasOnlySubstanceUnits="false" id="M_m288" name="Hypoxanthine_C5H4N4O" fbc:charge="0" />
      <species boundaryCondition="false" compartment="c" constant="false" hasOnlySubstanceUnits="false" id="M_m289" name="RNA_" fbc:charge="0" />
      <species boundaryCondition="false" compartment="c" constant="false" hasOnlySubstanceUnits="false" id="M_m290" name="Thioredoxin_C10H14N4O4S2R4" fbc:charge="0" />
      <species boundaryCondition="false" compartment="c" constant="false" hasOnlySubstanceUnits="false" id="M_m291" name="dADP_C10H15N5O9P2" fbc:charge="0" />
      <species boundaryCondition="false" compartment="c" constant="false" hasOnlySubstanceUnits="false" id="M_m292" name="Thioredoxin disulfide_C10H12N4O4S2R4" fbc:charge="0" />
      <species boundaryCondition="false" compartment="c" constant="false" hasOnlySubstanceUnits="false" id="M_m293" name="dATP_C10H16N5O12P3" fbc:charge="0" />
      <species boundaryCondition="false" compartment="c" constant="false" hasOnlySubstanceUnits="false" id="M_m294" name="DNA_" fbc:charge="0" />
      <species boundaryCondition="false" compartment="c" constant="false" hasOnlySubstanceUnits="false" id="M_m295" name="3',5'-Cyclic GMP_C10H12N5O7P" fbc:charge="0" />
      <species boundaryCondition="false" compartment="c" constant="false" hasOnlySubstanceUnits="false" id="M_m296" name="3',5'-Cyclic AMP_C10H12N5O6P" fbc:charge="0" />
      <species boundaryCondition="false" compartment="c" constant="false" hasOnlySubstanceUnits="false" id="M_m297" name="GMP_C10H14N5O8P" fbc:charge="0" />
      <species boundaryCondition="false" compartment="c" constant="false" hasOnlySubstanceUnits="false" id="M_m298" name="Xanthosine 5'-phosphate_C10H13N4O9P" fbc:charge="0" />
      <species boundaryCondition="false" compartment="c" constant="false" hasOnlySubstanceUnits="false" id="M_m299" name="dGDP_C10H15N5O10P2" fbc:charge="0" />
      <species boundaryCondition="false" compartment="c" constant="false" hasOnlySubstanceUnits="false" id="M_m300" name="dGTP_C10H16N5O13P3" fbc:charge="0" />
      <species boundaryCondition="false" compartment="c" constant="false" hasOnlySubstanceUnits="false" id="M_m301" name="dGMP_C10H14N5O7P" fbc:charge="0" />
      <species boundaryCondition="false" compartment="c" constant="false" hasOnlySubstanceUnits="false" id="M_m302" name="Deoxyguanosine_C10H13N5O4" fbc:charge="0" />
      <species boundaryCondition="false" compartment="c" constant="false" hasOnlySubstanceUnits="false" id="M_m303" name="Guanine_C5H5N5O" fbc:charge="0" />
      <species boundaryCondition="false" compartment="c" constant="false" hasOnlySubstanceUnits="false" id="M_m304" name="2-Deoxy-D-ribose 1-phosphate_C5H11O7P" fbc:charge="0" />
      <species boundaryCondition="false" compartment="c" constant="false" hasOnlySubstanceUnits="false" id="M_m305" name="Guanosine_C10H13N5O5" fbc:charge="0" />
      <species boundaryCondition="false" compartment="c" constant="false" hasOnlySubstanceUnits="false" id="M_m306" name="Xanthine_C5H4N4O2" fbc:charge="0" />
      <species boundaryCondition="false" compartment="c" constant="false" hasOnlySubstanceUnits="false" id="M_m307" name="Urate_C5H4N4O3" fbc:charge="0" />
      <species boundaryCondition="false" compartment="c" constant="false" hasOnlySubstanceUnits="false" id="M_m308" name="5-Hydroxyisourate_C5H4N4O4" fbc:charge="0" />
      <species boundaryCondition="false" compartment="c" constant="false" hasOnlySubstanceUnits="false" id="M_m309" name="5-Hydroxy-2-oxo-4-ureido-2,5-dihydro-1H-imidazole-5-carboxylate_C5H6N4O5" fbc:charge="0" />
      <species boundaryCondition="false" compartment="c" constant="false" hasOnlySubstanceUnits="false" id="M_m310" name="(R)(-)-Allantoin_C4H6N4O3" fbc:charge="0" />
      <species boundaryCondition="false" compartment="c" constant="false" hasOnlySubstanceUnits="false" id="M_m311" name="(S)(+)-Allantoin_C4H6N4O3" fbc:charge="0" />
      <species boundaryCondition="false" compartment="c" constant="false" hasOnlySubstanceUnits="false" id="M_m312" name="Allantoate_C4H8N4O4" fbc:charge="0" />
      <species boundaryCondition="false" compartment="c" constant="false" hasOnlySubstanceUnits="false" id="M_m313" name="(-)-Ureidoglycolate_C3H6N2O4" fbc:charge="0" />
      <species boundaryCondition="false" compartment="c" constant="false" hasOnlySubstanceUnits="false" id="M_m314" name="Deoxyinosine_C10H12N4O4" fbc:charge="0" />
      <species boundaryCondition="false" compartment="c" constant="false" hasOnlySubstanceUnits="false" id="M_m315" name="Deoxyadenosine_C10H13N5O3" fbc:charge="0" />
      <species boundaryCondition="false" compartment="c" constant="false" hasOnlySubstanceUnits="false" id="M_m316" name="dAMP_C10H14N5O6P" fbc:charge="0" />
      <species boundaryCondition="false" compartment="c" constant="false" hasOnlySubstanceUnits="false" id="M_m317" name="Adenylyl sulfate_C10H14N5O10PS" fbc:charge="0" />
      <species boundaryCondition="false" compartment="c" constant="false" hasOnlySubstanceUnits="false" id="M_m318" name="3'-Phosphoadenylyl sulfate_C10H15N5O13P2S" fbc:charge="0" />
      <species boundaryCondition="false" compartment="c" constant="false" hasOnlySubstanceUnits="false" id="M_m319" name="Sulfate_H2SO4" fbc:charge="0" />
      <species boundaryCondition="false" compartment="c" constant="false" hasOnlySubstanceUnits="false" id="M_m320" name="Adenosine 3',5'-bisphosphate_C10H15N5O10P2" fbc:charge="0" />
      <species boundaryCondition="false" compartment="c" constant="false" hasOnlySubstanceUnits="false" id="M_m321" name="P1,P4-Bis(5'-adenosyl) tetraphosphate_C20H28N10O19P4" fbc:charge="0" />
      <species boundaryCondition="false" compartment="c" constant="false" hasOnlySubstanceUnits="false" id="M_m322" name="N-Carbamoyl-L-aspartate_C5H8N2O5" fbc:charge="0" />
      <species boundaryCondition="false" compartment="c" constant="false" hasOnlySubstanceUnits="false" id="M_m323" name="(S)-Dihydroorotate_C5H6N2O4" fbc:charge="0" />
      <species boundaryCondition="false" compartment="c" constant="false" hasOnlySubstanceUnits="false" id="M_m324" name="Orotidine 5'-phosphate_C10H13N2O11P" fbc:charge="0" />
      <species boundaryCondition="false" compartment="c" constant="false" hasOnlySubstanceUnits="false" id="M_m325" name="Orotate_C5H4N2O4" fbc:charge="0" />
      <species boundaryCondition="false" compartment="c" constant="false" hasOnlySubstanceUnits="false" id="M_m326" name="UMP_C9H13N2O9P" fbc:charge="0" />
      <species boundaryCondition="false" compartment="c" constant="false" hasOnlySubstanceUnits="false" id="M_m327" name="CTP_C9H16N3O14P3" fbc:charge="0" />
      <species boundaryCondition="false" compartment="c" constant="false" hasOnlySubstanceUnits="false" id="M_m328" name="CDP_C9H15N3O11P2" fbc:charge="0" />
      <species boundaryCondition="false" compartment="c" constant="false" hasOnlySubstanceUnits="false" id="M_m329" name="CMP_C9H14N3O8P" fbc:charge="0" />
      <species boundaryCondition="false" compartment="c" constant="false" hasOnlySubstanceUnits="false" id="M_m330" name="Cytidine_C9H13N3O5" fbc:charge="0" />
      <species boundaryCondition="false" compartment="c" constant="false" hasOnlySubstanceUnits="false" id="M_m331" name="Uridine_C9H12N2O6" fbc:charge="0" />
      <species boundaryCondition="false" compartment="c" constant="false" hasOnlySubstanceUnits="false" id="M_m332" name="Uracil_C4H4N2O2" fbc:charge="0" />
      <species boundaryCondition="false" compartment="c" constant="false" hasOnlySubstanceUnits="false" id="M_m333" name="Cytosine_C4H5N3O" fbc:charge="0" />
      <species boundaryCondition="false" compartment="c" constant="false" hasOnlySubstanceUnits="false" id="M_m334" name="dCDP_C9H15N3O10P2" fbc:charge="0" />
      <species boundaryCondition="false" compartment="c" constant="false" hasOnlySubstanceUnits="false" id="M_m335" name="dCTP_C9H16N3O13P3" fbc:charge="0" />
      <species boundaryCondition="false" compartment="c" constant="false" hasOnlySubstanceUnits="false" id="M_m336" name="dCMP_C9H14N3O7P" fbc:charge="0" />
      <species boundaryCondition="false" compartment="c" constant="false" hasOnlySubstanceUnits="false" id="M_m337" name="dUMP_C9H13N2O8P" fbc:charge="0" />
      <species boundaryCondition="false" compartment="c" constant="false" hasOnlySubstanceUnits="false" id="M_m338" name="Deoxyuridine_C9H12N2O5" fbc:charge="0" />
      <species boundaryCondition="false" compartment="c" constant="false" hasOnlySubstanceUnits="false" id="M_m339" name="dUDP_C9H14N2O11P2" fbc:charge="0" />
      <species boundaryCondition="false" compartment="c" constant="false" hasOnlySubstanceUnits="false" id="M_m340" name="dUTP_C9H15N2O14P3" fbc:charge="0" />
      <species boundaryCondition="false" compartment="c" constant="false" hasOnlySubstanceUnits="false" id="M_m341" name="Dihydrofolate_C19H21N7O6" fbc:charge="0" />
      <species boundaryCondition="false" compartment="c" constant="false" hasOnlySubstanceUnits="false" id="M_m342" name="dTMP_C10H15N2O8P" fbc:charge="0" />
      <species boundaryCondition="false" compartment="c" constant="false" hasOnlySubstanceUnits="false" id="M_m343" name="dTDP_C10H16N2O11P2" fbc:charge="0" />
      <species boundaryCondition="false" compartment="c" constant="false" hasOnlySubstanceUnits="false" id="M_m344" name="dTTP_C10H17N2O14P3" fbc:charge="0" />
      <species boundaryCondition="false" compartment="c" constant="false" hasOnlySubstanceUnits="false" id="M_m345" name="(9Z,12Z,15Z)-Octadecatrienoic acid_C18H30O2" fbc:charge="0" />
      <species boundaryCondition="false" compartment="c" constant="false" hasOnlySubstanceUnits="false" id="M_m346" name="(6Z,9Z,12Z,15Z)-Octadecatetraenoic acid_C18H28O2" fbc:charge="0" />
      <species boundaryCondition="false" compartment="c" constant="false" hasOnlySubstanceUnits="false" id="M_m347" name="Ferricytochrome b5_" fbc:charge="0" />
      <species boundaryCondition="false" compartment="c" constant="false" hasOnlySubstanceUnits="false" id="M_m348" name="Ferrocytochrome b5_" fbc:charge="0" />
      <species boundaryCondition="false" compartment="c" constant="false" hasOnlySubstanceUnits="false" id="M_m349" name="N-Acetyl-alpha-D-glucosamine 1-phosphate_C8H16NO9P" fbc:charge="0" />
      <species boundaryCondition="false" compartment="c" constant="false" hasOnlySubstanceUnits="false" id="M_m350" name="UDP-N-acetyl-D-glucosamine_C17H27N3O17P2" fbc:charge="0" />
      <species boundaryCondition="false" compartment="c" constant="false" hasOnlySubstanceUnits="false" id="M_m351" name="Chitin_" fbc:charge="0" />
      <species boundaryCondition="false" compartment="c" constant="false" hasOnlySubstanceUnits="false" id="M_m352" name="N-Acetyl-D-glucosamine_C8H15NO6" fbc:charge="0" />
      <species boundaryCondition="false" compartment="c" constant="false" hasOnlySubstanceUnits="false" id="M_m353" name="N-Acetyl-D-glucosamine 6-phosphate_C8H16NO9P" fbc:charge="0" />
      <species boundaryCondition="false" compartment="c" constant="false" hasOnlySubstanceUnits="false" id="M_m354" name="UDP-D-galacturonate_C15H22N2O18P2" fbc:charge="0" />
      <species boundaryCondition="false" compartment="c" constant="false" hasOnlySubstanceUnits="false" id="M_m355" name="1-Phospho-alpha-D-galacturonate_C6H11O10P" fbc:charge="0" />
      <species boundaryCondition="false" compartment="c" constant="false" hasOnlySubstanceUnits="false" id="M_m356" name="3,4-dihydrouridine_" fbc:charge="0" />
      <species boundaryCondition="false" compartment="c" constant="false" hasOnlySubstanceUnits="false" id="M_m357" name="tRNA(Tyr)_" fbc:charge="0" />
      <species boundaryCondition="false" compartment="c" constant="false" hasOnlySubstanceUnits="false" id="M_m358" name="L-Tyrosyl-tRNA(Tyr)_" fbc:charge="0" />
      <species boundaryCondition="false" compartment="c" constant="false" hasOnlySubstanceUnits="false" id="M_m359" name="tRNA(Ala)_" fbc:charge="0" />
      <species boundaryCondition="false" compartment="c" constant="false" hasOnlySubstanceUnits="false" id="M_m360" name="L-Alanyl-tRNA_" fbc:charge="0" />
      <species boundaryCondition="false" compartment="c" constant="false" hasOnlySubstanceUnits="false" id="M_m361" name="tRNA(Arg)_" fbc:charge="0" />
      <species boundaryCondition="false" compartment="c" constant="false" hasOnlySubstanceUnits="false" id="M_m362" name="L-Arginyl-tRNA(Arg)_" fbc:charge="0" />
      <species boundaryCondition="false" compartment="c" constant="false" hasOnlySubstanceUnits="false" id="M_m363" name="tRNA(Asn)_" fbc:charge="0" />
      <species boundaryCondition="false" compartment="c" constant="false" hasOnlySubstanceUnits="false" id="M_m364" name="L-Asparaginyl-tRNA(Asn)_" fbc:charge="0" />
      <species boundaryCondition="false" compartment="c" constant="false" hasOnlySubstanceUnits="false" id="M_m365" name="tRNA(Cys)_" fbc:charge="0" />
      <species boundaryCondition="false" compartment="c" constant="false" hasOnlySubstanceUnits="false" id="M_m366" name="L-Cysteinyl-tRNA(Cys)_" fbc:charge="0" />
      <species boundaryCondition="false" compartment="c" constant="false" hasOnlySubstanceUnits="false" id="M_m367" name="tRNA(Gln)_" fbc:charge="0" />
      <species boundaryCondition="false" compartment="c" constant="false" hasOnlySubstanceUnits="false" id="M_m368" name="Glutaminyl-tRNA_" fbc:charge="0" />
      <species boundaryCondition="false" compartment="c" constant="false" hasOnlySubstanceUnits="false" id="M_m369" name="tRNA(Gly)_" fbc:charge="0" />
      <species boundaryCondition="false" compartment="c" constant="false" hasOnlySubstanceUnits="false" id="M_m370" name="Glycyl-tRNA(Gly)_" fbc:charge="0" />
      <species boundaryCondition="false" compartment="c" constant="false" hasOnlySubstanceUnits="false" id="M_m371" name="L-Histidine_C6H9N3O2" fbc:charge="0" />
      <species boundaryCondition="false" compartment="c" constant="false" hasOnlySubstanceUnits="false" id="M_m372" name="tRNA(His)_" fbc:charge="0" />
      <species boundaryCondition="false" compartment="c" constant="false" hasOnlySubstanceUnits="false" id="M_m373" name="L-Histidyl-tRNA(His)_" fbc:charge="0" />
      <species boundaryCondition="false" compartment="c" constant="false" hasOnlySubstanceUnits="false" id="M_m374" name="tRNA(Ile)_" fbc:charge="0" />
      <species boundaryCondition="false" compartment="c" constant="false" hasOnlySubstanceUnits="false" id="M_m375" name="L-Isoleucyl-tRNA(Ile)_" fbc:charge="0" />
      <species boundaryCondition="false" compartment="c" constant="false" hasOnlySubstanceUnits="false" id="M_m376" name="tRNA(Leu)_" fbc:charge="0" />
      <species boundaryCondition="false" compartment="c" constant="false" hasOnlySubstanceUnits="false" id="M_m377" name="L-Leucyl-tRNA_" fbc:charge="0" />
      <species boundaryCondition="false" compartment="c" constant="false" hasOnlySubstanceUnits="false" id="M_m378" name="tRNA(Lys)_" fbc:charge="0" />
      <species boundaryCondition="false" compartment="c" constant="false" hasOnlySubstanceUnits="false" id="M_m379" name="L-Lysyl-tRNA_" fbc:charge="0" />
      <species boundaryCondition="false" compartment="c" constant="false" hasOnlySubstanceUnits="false" id="M_m380" name="tRNA(Met)_" fbc:charge="0" />
      <species boundaryCondition="false" compartment="c" constant="false" hasOnlySubstanceUnits="false" id="M_m381" name="L-Methionyl-tRNA_" fbc:charge="0" />
      <species boundaryCondition="false" compartment="c" constant="false" hasOnlySubstanceUnits="false" id="M_m382" name="tRNA(Phe)_" fbc:charge="0" />
      <species boundaryCondition="false" compartment="c" constant="false" hasOnlySubstanceUnits="false" id="M_m383" name="L-Phenylalanyl-tRNA(Phe)_" fbc:charge="0" />
      <species boundaryCondition="false" compartment="c" constant="false" hasOnlySubstanceUnits="false" id="M_m384" name="tRNA(Pro)_" fbc:charge="0" />
      <species boundaryCondition="false" compartment="c" constant="false" hasOnlySubstanceUnits="false" id="M_m385" name="L-Prolyl-tRNA(Pro)_" fbc:charge="0" />
      <species boundaryCondition="false" compartment="c" constant="false" hasOnlySubstanceUnits="false" id="M_m386" name="tRNA(Ser)_" fbc:charge="0" />
      <species boundaryCondition="false" compartment="c" constant="false" hasOnlySubstanceUnits="false" id="M_m387" name="L-Seryl-tRNA(Ser)_" fbc:charge="0" />
      <species boundaryCondition="false" compartment="c" constant="false" hasOnlySubstanceUnits="false" id="M_m388" name="tRNA(Thr)_" fbc:charge="0" />
      <species boundaryCondition="false" compartment="c" constant="false" hasOnlySubstanceUnits="false" id="M_m389" name="L-Threonyl-tRNA(Thr)_" fbc:charge="0" />
      <species boundaryCondition="false" compartment="c" constant="false" hasOnlySubstanceUnits="false" id="M_m390" name="tRNA(Trp)_" fbc:charge="0" />
      <species boundaryCondition="false" compartment="c" constant="false" hasOnlySubstanceUnits="false" id="M_m391" name="L-Tryptophanyl-tRNA(Trp)_" fbc:charge="0" />
      <species boundaryCondition="false" compartment="c" constant="false" hasOnlySubstanceUnits="false" id="M_m392" name="tRNA(Val)_" fbc:charge="0" />
      <species boundaryCondition="false" compartment="c" constant="false" hasOnlySubstanceUnits="false" id="M_m393" name="L-Valyl-tRNA(Val)_" fbc:charge="0" />
      <species boundaryCondition="false" compartment="c" constant="false" hasOnlySubstanceUnits="false" id="M_m394" name="L-Arginyl-protein_" fbc:charge="0" />
      <species boundaryCondition="false" compartment="c" constant="false" hasOnlySubstanceUnits="false" id="M_m395" name="L-Glutamyl-tRNA(Gln)_" fbc:charge="0" />
      <species boundaryCondition="false" compartment="c" constant="false" hasOnlySubstanceUnits="false" id="M_m396" name="L-Aspartyl-tRNA(Asn)_" fbc:charge="0" />
      <species boundaryCondition="false" compartment="c" constant="false" hasOnlySubstanceUnits="false" id="M_m397" name="tRNA(Asp)_" fbc:charge="0" />
      <species boundaryCondition="false" compartment="c" constant="false" hasOnlySubstanceUnits="false" id="M_m398" name="L-Aspartyl-tRNA(Asp)_" fbc:charge="0" />
      <species boundaryCondition="false" compartment="c" constant="false" hasOnlySubstanceUnits="false" id="M_m399" name="tRNA(Glu)_" fbc:charge="0" />
      <species boundaryCondition="false" compartment="c" constant="false" hasOnlySubstanceUnits="false" id="M_m400" name="L-Glutamyl-tRNA(Glu)_" fbc:charge="0" />
      <species boundaryCondition="false" compartment="c" constant="false" hasOnlySubstanceUnits="false" id="M_m401" name="tRNA(Sec)_" fbc:charge="0" />
      <species boundaryCondition="false" compartment="c" constant="false" hasOnlySubstanceUnits="false" id="M_m402" name="L-Seryl-tRNA(Sec)_" fbc:charge="0" />
      <species boundaryCondition="false" compartment="c" constant="false" hasOnlySubstanceUnits="false" id="M_m403" name="Leukotriene A4_C20H30O3" fbc:charge="0" />
      <species boundaryCondition="false" compartment="c" constant="false" hasOnlySubstanceUnits="false" id="M_m404" name="Leukotriene B4_C20H32O4" fbc:charge="0" />
      <species boundaryCondition="false" compartment="c" constant="false" hasOnlySubstanceUnits="false" id="M_m405" name="Fe2+_Fe" fbc:charge="0" />
      <species boundaryCondition="false" compartment="c" constant="false" hasOnlySubstanceUnits="false" id="M_m406" name="Fe3+_Fe" fbc:charge="0" />
      <species boundaryCondition="false" compartment="c" constant="false" hasOnlySubstanceUnits="false" id="M_m407" name="beta-Alanine_C3H7NO2" fbc:charge="0" />
      <species boundaryCondition="false" compartment="c" constant="false" hasOnlySubstanceUnits="false" id="M_m408" name="3-Oxopropanoate_C3H4O3" fbc:charge="0" />
      <species boundaryCondition="false" compartment="c" constant="false" hasOnlySubstanceUnits="false" id="M_m409" name="3-Aminopropanal_C3H7NO" fbc:charge="0" />
      <species boundaryCondition="false" compartment="c" constant="false" hasOnlySubstanceUnits="false" id="M_m410" name="1,3-Diaminopropane_C3H10N2" fbc:charge="0" />
      <species boundaryCondition="false" compartment="c" constant="false" hasOnlySubstanceUnits="false" id="M_m411" name="4-Aminobutyraldehyde_C4H9NO" fbc:charge="0" />
      <species boundaryCondition="false" compartment="c" constant="false" hasOnlySubstanceUnits="false" id="M_m412" name="(R)-Pantoate_C6H12O4" fbc:charge="0" />
      <species boundaryCondition="false" compartment="c" constant="false" hasOnlySubstanceUnits="false" id="M_m413" name="Pantothenate_C9H17NO5" fbc:charge="0" />
      <species boundaryCondition="false" compartment="c" constant="false" hasOnlySubstanceUnits="false" id="M_m414" name="Biotin_C10H16N2O3S" fbc:charge="0" />
      <species boundaryCondition="false" compartment="c" constant="false" hasOnlySubstanceUnits="false" id="M_m415" name="Biotinyl-5'-AMP_C20H28N7O9PS" fbc:charge="0" />
      <species boundaryCondition="false" compartment="c" constant="false" hasOnlySubstanceUnits="false" id="M_m416" name="Dethiobiotin_C10H18N2O3" fbc:charge="0" />
      <species boundaryCondition="false" compartment="c" constant="false" hasOnlySubstanceUnits="false" id="M_m417" name="Sulfur_S" fbc:charge="0" />
      <species boundaryCondition="false" compartment="c" constant="false" hasOnlySubstanceUnits="false" id="M_m418" name="5'-Deoxyadenosine_C10H13N5O3" fbc:charge="0" />
      <species boundaryCondition="false" compartment="c" constant="false" hasOnlySubstanceUnits="false" id="M_m419" name="Holo-[carboxylase]_C17H27N5O4SR2" fbc:charge="0" />
      <species boundaryCondition="false" compartment="c" constant="false" hasOnlySubstanceUnits="false" id="M_m420" name="N6-D-Biotinyl-L-lysine_C16H28N4O4S" fbc:charge="0" />
      <species boundaryCondition="false" compartment="c" constant="false" hasOnlySubstanceUnits="false" id="M_m421" name="Peptide_" fbc:charge="0" />
      <species boundaryCondition="false" compartment="c" constant="false" hasOnlySubstanceUnits="false" id="M_m422" name="Apo-[carboxylase]_C7H13N3O2R2" fbc:charge="0" />
      <species boundaryCondition="false" compartment="c" constant="false" hasOnlySubstanceUnits="false" id="M_m423" name="1-(1-Alkenyl)-sn-glycero-3-phosphoethanolamine_C7H15NO6PR" fbc:charge="0" />
      <species boundaryCondition="false" compartment="c" constant="false" hasOnlySubstanceUnits="false" id="M_m424" name="1-(1-Alkenyl)-sn-glycerol_C5H9O3R" fbc:charge="0" />
      <species boundaryCondition="false" compartment="c" constant="false" hasOnlySubstanceUnits="false" id="M_m425" name="Ethanolamine phosphate_C2H8NO4P" fbc:charge="0" />
      <species boundaryCondition="false" compartment="c" constant="false" hasOnlySubstanceUnits="false" id="M_m426" name="O-1-Alk-1-enyl-2-acyl-sn-glycero-3-phosphoethanolamine_C8H14NO7PR2" fbc:charge="0" />
      <species boundaryCondition="false" compartment="c" constant="false" hasOnlySubstanceUnits="false" id="M_m427" name="Choline_C5H14NO" fbc:charge="0" />
      <species boundaryCondition="false" compartment="c" constant="false" hasOnlySubstanceUnits="false" id="M_m428" name="Plasmenylcholine_C11H21NO7PR2" fbc:charge="0" />
      <species boundaryCondition="false" compartment="c" constant="false" hasOnlySubstanceUnits="false" id="M_m429" name="Ethanolamine_C2H7NO" fbc:charge="0" />
      <species boundaryCondition="false" compartment="c" constant="false" hasOnlySubstanceUnits="false" id="M_m430" name="Hexadecanoic acid_C16H32O2" fbc:charge="0" />
      <species boundaryCondition="false" compartment="c" constant="false" hasOnlySubstanceUnits="false" id="M_m431" name="Palmitoyl-CoA_C37H66N7O17P3S" fbc:charge="0" />
      <species boundaryCondition="false" compartment="c" constant="false" hasOnlySubstanceUnits="false" id="M_m432" name="Acyl-carrier protein_HSR" fbc:charge="0" />
      <species boundaryCondition="false" compartment="c" constant="false" hasOnlySubstanceUnits="false" id="M_m433" name="Acetyl-[acyl-carrier protein]_C2H3OSR" fbc:charge="0" />
      <species boundaryCondition="false" compartment="c" constant="false" hasOnlySubstanceUnits="false" id="M_m434" name="Malonyl-[acyl-carrier protein]_C3H3O3SR" fbc:charge="0" />
      <species boundaryCondition="false" compartment="c" constant="false" hasOnlySubstanceUnits="false" id="M_m435" name="Acetoacetyl-[acp]_C4H5O2SR" fbc:charge="0" />
      <species boundaryCondition="false" compartment="c" constant="false" hasOnlySubstanceUnits="false" id="M_m436" name="(3R)-3-Hydroxybutanoyl-[acyl-carrier protein]_C4H7O2SR" fbc:charge="0" />
      <species boundaryCondition="false" compartment="c" constant="false" hasOnlySubstanceUnits="false" id="M_m437" name="But-2-enoyl-[acyl-carrier protein]_C4H5OSR" fbc:charge="0" />
      <species boundaryCondition="false" compartment="c" constant="false" hasOnlySubstanceUnits="false" id="M_m438" name="Butyryl-[acp]_C4H7OSR" fbc:charge="0" />
      <species boundaryCondition="false" compartment="c" constant="false" hasOnlySubstanceUnits="false" id="M_m439" name="3-Oxohexanoyl-[acp]_C6H9O2SR" fbc:charge="0" />
      <species boundaryCondition="false" compartment="c" constant="false" hasOnlySubstanceUnits="false" id="M_m440" name="(R)-3-Hydroxyhexanoyl-[acp]_C6H11O2SR" fbc:charge="0" />
      <species boundaryCondition="false" compartment="c" constant="false" hasOnlySubstanceUnits="false" id="M_m441" name="trans-Hex-2-enoyl-[acp]_C6H9OSR" fbc:charge="0" />
      <species boundaryCondition="false" compartment="c" constant="false" hasOnlySubstanceUnits="false" id="M_m442" name="Hexanoyl-[acp]_C6H11OSR" fbc:charge="0" />
      <species boundaryCondition="false" compartment="c" constant="false" hasOnlySubstanceUnits="false" id="M_m443" name="3-Oxooctanoyl-[acp]_C8H13O2SR" fbc:charge="0" />
      <species boundaryCondition="false" compartment="c" constant="false" hasOnlySubstanceUnits="false" id="M_m444" name="(3R)-3-Hydroxyoctanoyl-[acyl-carrier protein]_C8H15O2SR" fbc:charge="0" />
      <species boundaryCondition="false" compartment="c" constant="false" hasOnlySubstanceUnits="false" id="M_m445" name="trans-Oct-2-enoyl-[acp]_C8H13OSR" fbc:charge="0" />
      <species boundaryCondition="false" compartment="c" constant="false" hasOnlySubstanceUnits="false" id="M_m446" name="Octanoyl-[acp]_C8H15OSR" fbc:charge="0" />
      <species boundaryCondition="false" compartment="c" constant="false" hasOnlySubstanceUnits="false" id="M_m447" name="3-Oxodecanoyl-[acp]_C10H17O2SR" fbc:charge="0" />
      <species boundaryCondition="false" compartment="c" constant="false" hasOnlySubstanceUnits="false" id="M_m448" name="(3R)-3-Hydroxydecanoyl-[acyl-carrier protein]_C10H19O2SR" fbc:charge="0" />
      <species boundaryCondition="false" compartment="c" constant="false" hasOnlySubstanceUnits="false" id="M_m449" name="trans-Dec-2-enoyl-[acp]_C10H17OSR" fbc:charge="0" />
      <species boundaryCondition="false" compartment="c" constant="false" hasOnlySubstanceUnits="false" id="M_m450" name="Decanoyl-[acp]_C10H19OSR" fbc:charge="0" />
      <species boundaryCondition="false" compartment="c" constant="false" hasOnlySubstanceUnits="false" id="M_m451" name="3-Oxododecanoyl-[acp]_C12H21O2SR" fbc:charge="0" />
      <species boundaryCondition="false" compartment="c" constant="false" hasOnlySubstanceUnits="false" id="M_m452" name="(R)-3-Hydroxydodecanoyl-[acp]_C12H23O2SR" fbc:charge="0" />
      <species boundaryCondition="false" compartment="c" constant="false" hasOnlySubstanceUnits="false" id="M_m453" name="trans-Dodec-2-enoyl-[acp]_C12H21OSR" fbc:charge="0" />
      <species boundaryCondition="false" compartment="c" constant="false" hasOnlySubstanceUnits="false" id="M_m454" name="Dodecanoyl-[acyl-carrier protein]_C12H23OSR" fbc:charge="0" />
      <species boundaryCondition="false" compartment="c" constant="false" hasOnlySubstanceUnits="false" id="M_m455" name="Dodecanoic acid_C12H24O2" fbc:charge="0" />
      <species boundaryCondition="false" compartment="c" constant="false" hasOnlySubstanceUnits="false" id="M_m456" name="3-Oxotetradecanoyl-[acp]_C14H25O2SR" fbc:charge="0" />
      <species boundaryCondition="false" compartment="c" constant="false" hasOnlySubstanceUnits="false" id="M_m457" name="(3R)-3-Hydroxytetradecanoyl-[acyl-carrier protein]_C14H27O2SR" fbc:charge="0" />
      <species boundaryCondition="false" compartment="c" constant="false" hasOnlySubstanceUnits="false" id="M_m458" name="trans-Tetradec-2-enoyl-[acp]_C14H25OSR" fbc:charge="0" />
      <species boundaryCondition="false" compartment="c" constant="false" hasOnlySubstanceUnits="false" id="M_m459" name="Tetradecanoyl-[acp]_C14H27OSR" fbc:charge="0" />
      <species boundaryCondition="false" compartment="c" constant="false" hasOnlySubstanceUnits="false" id="M_m460" name="Tetradecanoic acid_C14H28O2" fbc:charge="0" />
      <species boundaryCondition="false" compartment="c" constant="false" hasOnlySubstanceUnits="false" id="M_m461" name="3-Oxohexadecanoyl-[acp]_C16H29O2SR" fbc:charge="0" />
      <species boundaryCondition="false" compartment="c" constant="false" hasOnlySubstanceUnits="false" id="M_m462" name="(3R)-3-Hydroxypalmitoyl-[acyl-carrier protein]_C16H31O2SR" fbc:charge="0" />
      <species boundaryCondition="false" compartment="c" constant="false" hasOnlySubstanceUnits="false" id="M_m463" name="trans-Hexadec-2-enoyl-[acp]_C16H29OSR" fbc:charge="0" />
      <species boundaryCondition="false" compartment="c" constant="false" hasOnlySubstanceUnits="false" id="M_m464" name="Hexadecanoyl-[acp]_C16H31OSR" fbc:charge="0" />
      <species boundaryCondition="false" compartment="c" constant="false" hasOnlySubstanceUnits="false" id="M_m465" name="3-Oxostearoyl-[acp]_C18H33O2SR" fbc:charge="0" />
      <species boundaryCondition="false" compartment="c" constant="false" hasOnlySubstanceUnits="false" id="M_m466" name="3-Hydroxyoctadecanoyl-[acp]_C18H35O2SR" fbc:charge="0" />
      <species boundaryCondition="false" compartment="c" constant="false" hasOnlySubstanceUnits="false" id="M_m467" name="(2E)-Octadecenoyl-[acp]_C18H33OSR" fbc:charge="0" />
      <species boundaryCondition="false" compartment="c" constant="false" hasOnlySubstanceUnits="false" id="M_m468" name="Octadecanoyl-[acyl-carrier protein]_C18H35OSR" fbc:charge="0" />
      <species boundaryCondition="false" compartment="c" constant="false" hasOnlySubstanceUnits="false" id="M_m469" name="Octadecanoic acid_C18H36O2" fbc:charge="0" />
      <species boundaryCondition="false" compartment="c" constant="false" hasOnlySubstanceUnits="false" id="M_m470" name="Octadecanoyl-CoA_" fbc:charge="0" />
      <species boundaryCondition="false" compartment="c" constant="false" hasOnlySubstanceUnits="false" id="M_m471" name="Hexadecenoyl-[acyl-carrier protein]_C16H29OSR" fbc:charge="0" />
      <species boundaryCondition="false" compartment="c" constant="false" hasOnlySubstanceUnits="false" id="M_m472" name="(9Z)-Hexadecenoic acid_C16H30O2" fbc:charge="0" />
      <species boundaryCondition="false" compartment="c" constant="false" hasOnlySubstanceUnits="false" id="M_m473" name="Stearoyl-[acp]_" fbc:charge="0" />
      <species boundaryCondition="false" compartment="c" constant="false" hasOnlySubstanceUnits="false" id="M_m474" name="(9Z)-Octadecenoyl-[acp]_" fbc:charge="0" />
      <species boundaryCondition="false" compartment="c" constant="false" hasOnlySubstanceUnits="false" id="M_m475" name="(9Z)-Octadecenoic acid_C18H34O2" fbc:charge="0" />
      <species boundaryCondition="false" compartment="c" constant="false" hasOnlySubstanceUnits="false" id="M_m476" name="(9Z)-Octadecenoyl-CoA_C39H68N7O17P3S" fbc:charge="0" />
      <species boundaryCondition="false" compartment="c" constant="false" hasOnlySubstanceUnits="false" id="M_m477" name="(9Z,12Z)-Octadecadienoyl-[acp]_" fbc:charge="0" />
      <species boundaryCondition="false" compartment="c" constant="false" hasOnlySubstanceUnits="false" id="M_m478" name="(9Z,12Z)-Octadecadienoic acid_C18H32O2" fbc:charge="0" />
      <species boundaryCondition="false" compartment="c" constant="false" hasOnlySubstanceUnits="false" id="M_m479" name="(9Z,12Z)-Octadecadienoyl-CoA_C39H66N7O17P3S" fbc:charge="0" />
      <species boundaryCondition="false" compartment="c" constant="false" hasOnlySubstanceUnits="false" id="M_m480" name="(9Z,12Z,15Z)-Octadecatrienoyl-[acp]_" fbc:charge="0" />
      <species boundaryCondition="false" compartment="c" constant="false" hasOnlySubstanceUnits="false" id="M_m481" name="(9Z,12Z,15Z)-Octadecatrienoyl-CoA_C39H64N7O17P3S" fbc:charge="0" />
      <species boundaryCondition="false" compartment="c" constant="false" hasOnlySubstanceUnits="false" id="M_m482" name="Stearoyl-CoA_C39H70N7O17P3S" fbc:charge="0" />
      <species boundaryCondition="false" compartment="c" constant="false" hasOnlySubstanceUnits="false" id="M_m483" name="3-Eicosanoyl-CoA_" fbc:charge="0" />
      <species boundaryCondition="false" compartment="c" constant="false" hasOnlySubstanceUnits="false" id="M_m484" name="3-Hydroxyeicosanoyl-CoA_" fbc:charge="0" />
      <species boundaryCondition="false" compartment="c" constant="false" hasOnlySubstanceUnits="false" id="M_m485" name="(2E)-Eicosanoyl-CoA_" fbc:charge="0" />
      <species boundaryCondition="false" compartment="c" constant="false" hasOnlySubstanceUnits="false" id="M_m486" name="Eicosanoyl-CoA_C41H74N7O17P3S" fbc:charge="0" />
      <species boundaryCondition="false" compartment="c" constant="false" hasOnlySubstanceUnits="false" id="M_m487" name="3-Docosanoyl-CoA_" fbc:charge="0" />
      <species boundaryCondition="false" compartment="c" constant="false" hasOnlySubstanceUnits="false" id="M_m488" name="3-Hydroxydocosanoyl-CoA_" fbc:charge="0" />
      <species boundaryCondition="false" compartment="c" constant="false" hasOnlySubstanceUnits="false" id="M_m489" name="(2E)-Docosanoyl-CoA_" fbc:charge="0" />
      <species boundaryCondition="false" compartment="c" constant="false" hasOnlySubstanceUnits="false" id="M_m490" name="Docosanoyl-CoA_C43H78N7O17P3S" fbc:charge="0" />
      <species boundaryCondition="false" compartment="c" constant="false" hasOnlySubstanceUnits="false" id="M_m491" name="3-Tetracosanoyl-CoA_" fbc:charge="0" />
      <species boundaryCondition="false" compartment="c" constant="false" hasOnlySubstanceUnits="false" id="M_m492" name="3-Hydroxytetracosanoyl-CoA_" fbc:charge="0" />
      <species boundaryCondition="false" compartment="c" constant="false" hasOnlySubstanceUnits="false" id="M_m493" name="(2E)-Tetracosanoyl-CoA_" fbc:charge="0" />
      <species boundaryCondition="false" compartment="c" constant="false" hasOnlySubstanceUnits="false" id="M_m494" name="Tetracosanoyl-CoA_C45H82N7O17P3S" fbc:charge="0" />
      <species boundaryCondition="false" compartment="c" constant="false" hasOnlySubstanceUnits="false" id="M_m495" name="3-Hexacosanoyl-CoA_" fbc:charge="0" />
      <species boundaryCondition="false" compartment="c" constant="false" hasOnlySubstanceUnits="false" id="M_m496" name="3-Hydroxyhexacosanoyl-CoA_" fbc:charge="0" />
      <species boundaryCondition="false" compartment="c" constant="false" hasOnlySubstanceUnits="false" id="M_m497" name="(2E)-Hexacosanoyl-CoA_" fbc:charge="0" />
      <species boundaryCondition="false" compartment="c" constant="false" hasOnlySubstanceUnits="false" id="M_m498" name="Hexacosanoyl-CoA_" fbc:charge="0" />
      <species boundaryCondition="false" compartment="c" constant="false" hasOnlySubstanceUnits="false" id="M_m499" name="sn-Glycerol 3-phosphate_C3H9O6P" fbc:charge="0" />
      <species boundaryCondition="false" compartment="c" constant="false" hasOnlySubstanceUnits="false" id="M_m500" name="Glycerol_C3H8O3" fbc:charge="0" />
      <species boundaryCondition="false" compartment="c" constant="false" hasOnlySubstanceUnits="false" id="M_m501" name="Glycerone_C3H6O3" fbc:charge="0" />
      <species boundaryCondition="false" compartment="c" constant="false" hasOnlySubstanceUnits="false" id="M_m502" name="D-Glyceraldehyde_C3H6O3" fbc:charge="0" />
      <species boundaryCondition="false" compartment="c" constant="false" hasOnlySubstanceUnits="false" id="M_m503" name="1-Acyl-sn-glycerol 3-phosphate_C4H8O7PR" fbc:charge="0" />
      <species boundaryCondition="false" compartment="c" constant="false" hasOnlySubstanceUnits="false" id="M_m504" name="1,2-Diacyl-sn-glycerol 3-phosphate_C5H7O8PR2" fbc:charge="0" />
      <species boundaryCondition="false" compartment="c" constant="false" hasOnlySubstanceUnits="false" id="M_m505" name="Triacylglycerol_C6H5O6R3" fbc:charge="0" />
      <species boundaryCondition="false" compartment="c" constant="false" hasOnlySubstanceUnits="false" id="M_m506" name="1,2-Diacyl-sn-glycerol  3-phosphate_" fbc:charge="0" />
      <species boundaryCondition="false" compartment="c" constant="false" hasOnlySubstanceUnits="false" id="M_m507" name="1,2-Diacyl-sn-glycerol_C5H6O5R2" fbc:charge="0" />
      <species boundaryCondition="false" compartment="c" constant="false" hasOnlySubstanceUnits="false" id="M_m508" name="Phospholipids_" fbc:charge="0" />
      <species boundaryCondition="false" compartment="c" constant="false" hasOnlySubstanceUnits="false" id="M_m509" name="Lysophospholipid_C4H7O7PR2" fbc:charge="0" />
      <species boundaryCondition="false" compartment="c" constant="false" hasOnlySubstanceUnits="false" id="M_m510" name="Hexadecanal_C16H32O" fbc:charge="0" />
      <species boundaryCondition="false" compartment="c" constant="false" hasOnlySubstanceUnits="false" id="M_m511" name="Naringenin_C15H12O5" fbc:charge="0" />
      <species boundaryCondition="false" compartment="c" constant="false" hasOnlySubstanceUnits="false" id="M_m512" name="Dihydrokaempferol_C15H12O6" fbc:charge="0" />
      <species boundaryCondition="false" compartment="c" constant="false" hasOnlySubstanceUnits="false" id="M_m513" name="cis-3,4-Leucopelargonidin_C15H14O6" fbc:charge="0" />
      <species boundaryCondition="false" compartment="c" constant="false" hasOnlySubstanceUnits="false" id="M_m514" name="Formamidopyrimidine nucleoside triphosphate_C10H18N5O15P3" fbc:charge="0" />
      <species boundaryCondition="false" compartment="c" constant="false" hasOnlySubstanceUnits="false" id="M_m515" name="Tetrahydrofolyl-[Glu](2)_C24H30N8O9" fbc:charge="0" />
      <species boundaryCondition="false" compartment="c" constant="false" hasOnlySubstanceUnits="false" id="M_m516" name="4-Amino-4-deoxychorismate_C10H11NO5" fbc:charge="0" />
      <species boundaryCondition="false" compartment="c" constant="false" hasOnlySubstanceUnits="false" id="M_m517" name="Dihydropteroate_C14H14N6O3" fbc:charge="0" />
      <species boundaryCondition="false" compartment="c" constant="false" hasOnlySubstanceUnits="false" id="M_m518" name="2-Amino-4-hydroxy-6-hydroxymethyl-7,8-dihydropteridine_C7H9N5O2" fbc:charge="0" />
      <species boundaryCondition="false" compartment="c" constant="false" hasOnlySubstanceUnits="false" id="M_m519" name="4-Aminobenzoate_C7H7NO2" fbc:charge="0" />
      <species boundaryCondition="false" compartment="c" constant="false" hasOnlySubstanceUnits="false" id="M_m520" name="2-Amino-7,8-dihydro-4-hydroxy-6-(diphosphooxymethyl)pteridine_C7H11N5O8P2" fbc:charge="0" />
      <species boundaryCondition="false" compartment="c" constant="false" hasOnlySubstanceUnits="false" id="M_m521" name="2-Amino-4-hydroxy-6-(D-erythro-1,2,3-trihydroxypropyl)-7,8- dihydropteridine_C9H13N5O4" fbc:charge="0" />
      <species boundaryCondition="false" compartment="c" constant="false" hasOnlySubstanceUnits="false" id="M_m522" name="2-Amino-4-hydroxy-6-(erythro-1,2,3-trihydroxypropyl)dihydropteridine triphosphate_C9H16N5O13P3" fbc:charge="0" />
      <species boundaryCondition="false" compartment="c" constant="false" hasOnlySubstanceUnits="false" id="M_m523" name="2,5-Diamino-6-(5'-triphosphoryl-3',4'-trihydroxy-2'-oxopentyl)-amino-4-oxopyrimidine_" fbc:charge="0" />
      <species boundaryCondition="false" compartment="c" constant="false" hasOnlySubstanceUnits="false" id="M_m524" name="2,5-Diaminopyrimidine nucleoside triphosphate_C9H18N5O14P3" fbc:charge="0" />
      <species boundaryCondition="false" compartment="c" constant="false" hasOnlySubstanceUnits="false" id="M_m525" name="beta-D-Fructose_C6H12O6" fbc:charge="0" />
      <species boundaryCondition="false" compartment="c" constant="false" hasOnlySubstanceUnits="false" id="M_m526" name="D-Mannose 1-phosphate_C6H13O9P" fbc:charge="0" />
      <species boundaryCondition="false" compartment="c" constant="false" hasOnlySubstanceUnits="false" id="M_m527" name="GDP-mannose_C16H25N5O16P2" fbc:charge="0" />
      <species boundaryCondition="false" compartment="c" constant="false" hasOnlySubstanceUnits="false" id="M_m528" name="D-Mannose_C6H12O6" fbc:charge="0" />
      <species boundaryCondition="false" compartment="e" constant="false" hasOnlySubstanceUnits="false" id="M_m530" name="D-Mannose_C6H12O6" fbc:charge="0" />
      <species boundaryCondition="false" compartment="c" constant="false" hasOnlySubstanceUnits="false" id="M_m531" name="D-Mannose 6-phosphate_C6H13O9P" fbc:charge="0" />
      <species boundaryCondition="false" compartment="c" constant="false" hasOnlySubstanceUnits="false" id="M_m532" name="beta-D-Fructose 2,6-bisphosphate_C6H14O12P2" fbc:charge="0" />
      <species boundaryCondition="false" compartment="c" constant="false" hasOnlySubstanceUnits="false" id="M_m533" name="D-Sorbitol_C6H14O6" fbc:charge="0" />
      <species boundaryCondition="false" compartment="c" constant="false" hasOnlySubstanceUnits="false" id="M_m534" name="D-Sorbitol 6-phosphate_C6H15O9P" fbc:charge="0" />
      <species boundaryCondition="false" compartment="c" constant="false" hasOnlySubstanceUnits="false" id="M_m535" name="Sterol_C17H28O" fbc:charge="0" />
      <species boundaryCondition="false" compartment="c" constant="false" hasOnlySubstanceUnits="false" id="M_m536" name="Sterol 3-beta-D-glucoside_C23H38O6" fbc:charge="0" />
      <species boundaryCondition="false" compartment="c" constant="false" hasOnlySubstanceUnits="false" id="M_m537" name="3-Oxo-5alpha-steroid_C19H30O" fbc:charge="0" />
      <species boundaryCondition="false" compartment="c" constant="false" hasOnlySubstanceUnits="false" id="M_m538" name="3-Oxo-delta4-steroid_C19H28O" fbc:charge="0" />
      <species boundaryCondition="false" compartment="c" constant="false" hasOnlySubstanceUnits="false" id="M_m539" name="Reduced acceptor_" fbc:charge="0" />
      <species boundaryCondition="false" compartment="c" constant="false" hasOnlySubstanceUnits="false" id="M_m540" name="Glutathione disulfide_C20H32N6O12S2" fbc:charge="0" />
      <species boundaryCondition="false" compartment="c" constant="false" hasOnlySubstanceUnits="false" id="M_m541" name="Glutathione_C10H17N3O6S" fbc:charge="0" />
      <species boundaryCondition="false" compartment="c" constant="false" hasOnlySubstanceUnits="false" id="M_m542" name="5-Oxoproline_C5H7NO3" fbc:charge="0" />
      <species boundaryCondition="false" compartment="c" constant="false" hasOnlySubstanceUnits="false" id="M_m543" name="Cys-Gly_C5H10N2O3S" fbc:charge="0" />
      <species boundaryCondition="false" compartment="c" constant="false" hasOnlySubstanceUnits="false" id="M_m544" name="gamma-L-Glutamyl-L-cysteine_C8H14N2O5S" fbc:charge="0" />
      <species boundaryCondition="false" compartment="c" constant="false" hasOnlySubstanceUnits="false" id="M_m545" name="Trypanothione disulfide_C27H47N9O10S2" fbc:charge="0" />
      <species boundaryCondition="false" compartment="c" constant="false" hasOnlySubstanceUnits="false" id="M_m546" name="Trypanothione_C27H49N9O10S2" fbc:charge="0" />
      <species boundaryCondition="false" compartment="c" constant="false" hasOnlySubstanceUnits="false" id="M_m547" name="(5-L-Glutamyl)-peptide_" fbc:charge="0" />
      <species boundaryCondition="false" compartment="c" constant="false" hasOnlySubstanceUnits="false" id="M_m548" name="Amino acid_C2H4NO2R" fbc:charge="0" />
      <species boundaryCondition="false" compartment="c" constant="false" hasOnlySubstanceUnits="false" id="M_m549" name="5-L-Glutamyl amino acid_C7H11N2O5R" fbc:charge="0" />
      <species boundaryCondition="false" compartment="c" constant="false" hasOnlySubstanceUnits="false" id="M_m550" name="Cadaverine_C5H14N2" fbc:charge="0" />
      <species boundaryCondition="false" compartment="c" constant="false" hasOnlySubstanceUnits="false" id="M_m551" name="Aminopropylcadaverine_C8H21N3" fbc:charge="0" />
      <species boundaryCondition="false" compartment="c" constant="false" hasOnlySubstanceUnits="false" id="M_m552" name="Tryparedoxin_" fbc:charge="0" />
      <species boundaryCondition="false" compartment="c" constant="false" hasOnlySubstanceUnits="false" id="M_m553" name="ROOH_HO2R" fbc:charge="0" />
      <species boundaryCondition="false" compartment="c" constant="false" hasOnlySubstanceUnits="false" id="M_m554" name="Tryparedoxin disulfide_" fbc:charge="0" />
      <species boundaryCondition="false" compartment="c" constant="false" hasOnlySubstanceUnits="false" id="M_m555" name="ROH_HOR" fbc:charge="0" />
      <species boundaryCondition="false" compartment="c" constant="false" hasOnlySubstanceUnits="false" id="M_m556" name="Ribonucleoside diphosphate_C5H11O10P2R" fbc:charge="0" />
      <species boundaryCondition="false" compartment="c" constant="false" hasOnlySubstanceUnits="false" id="M_m557" name="2'-Deoxyribonucleoside diphosphate_C5H11O9P2R" fbc:charge="0" />
      <species boundaryCondition="false" compartment="c" constant="false" hasOnlySubstanceUnits="false" id="M_m558" name="G00144_" fbc:charge="0" />
      <species boundaryCondition="false" compartment="c" constant="false" hasOnlySubstanceUnits="false" id="M_m559" name="G00145_" fbc:charge="0" />
      <species boundaryCondition="false" compartment="c" constant="false" hasOnlySubstanceUnits="false" id="M_m560" name="Acylglycerone phosphate_C4H6O7PR" fbc:charge="0" />
      <species boundaryCondition="false" compartment="c" constant="false" hasOnlySubstanceUnits="false" id="M_m561" name="CDP-diacylglycerol_C14H19N3O15P2R2" fbc:charge="0" />
      <species boundaryCondition="false" compartment="c" constant="false" hasOnlySubstanceUnits="false" id="M_m562" name="Phosphatidylserine_C8H12NO10PR2" fbc:charge="0" />
      <species boundaryCondition="false" compartment="c" constant="false" hasOnlySubstanceUnits="false" id="M_m563" name="Phosphatidylglycerophosphate_C8H14O13P2R2" fbc:charge="0" />
      <species boundaryCondition="false" compartment="c" constant="false" hasOnlySubstanceUnits="false" id="M_m564" name="Phosphatidylglycerol_C8H13O10PR2" fbc:charge="0" />
      <species boundaryCondition="false" compartment="c" constant="false" hasOnlySubstanceUnits="false" id="M_m565" name="1-Acyl-sn-glycero-3-phosphoglycerol_C7H14O9PR" fbc:charge="0" />
      <species boundaryCondition="false" compartment="c" constant="false" hasOnlySubstanceUnits="false" id="M_m566" name="Cardiolipin_C13H18O17P2R4" fbc:charge="0" />
      <species boundaryCondition="false" compartment="c" constant="false" hasOnlySubstanceUnits="false" id="M_m567" name="Monolysocardiolipin_C12H19O16P2R3" fbc:charge="0" />
      <species boundaryCondition="false" compartment="c" constant="false" hasOnlySubstanceUnits="false" id="M_m568" name="Phosphatidylethanolamine_C7H12NO8PR2" fbc:charge="0" />
      <species boundaryCondition="false" compartment="c" constant="false" hasOnlySubstanceUnits="false" id="M_m569" name="Choline phosphate_C5H15NO4P" fbc:charge="0" />
      <species boundaryCondition="false" compartment="c" constant="false" hasOnlySubstanceUnits="false" id="M_m570" name="CDP-choline_C14H26N4O11P2" fbc:charge="0" />
      <species boundaryCondition="false" compartment="c" constant="false" hasOnlySubstanceUnits="false" id="M_m571" name="Phosphatidylcholine_C10H18NO8PR2" fbc:charge="0" />
      <species boundaryCondition="false" compartment="c" constant="false" hasOnlySubstanceUnits="false" id="M_m572" name="CDP-ethanolamine_C11H20N4O11P2" fbc:charge="0" />
      <species boundaryCondition="false" compartment="c" constant="false" hasOnlySubstanceUnits="false" id="M_m573" name="Phosphatidyl-N-methylethanolamine_C8H14NO8PR2" fbc:charge="0" />
      <species boundaryCondition="false" compartment="c" constant="false" hasOnlySubstanceUnits="false" id="M_m574" name="Phosphatidyl-N-dimethylethanolamine_C9H16NO8PR2" fbc:charge="0" />
      <species boundaryCondition="false" compartment="c" constant="false" hasOnlySubstanceUnits="false" id="M_m575" name="1-Acyl-sn-glycero-3-phosphocholine_C9H20NO7PR" fbc:charge="0" />
      <species boundaryCondition="false" compartment="c" constant="false" hasOnlySubstanceUnits="false" id="M_m576" name="sn-glycero-3-Phosphocholine_C8H21NO6P" fbc:charge="0" />
      <species boundaryCondition="false" compartment="c" constant="false" hasOnlySubstanceUnits="false" id="M_m577" name="1-Acyl-sn-glycero-3-phosphoethanolamine_C6H13NO7PR" fbc:charge="0" />
      <species boundaryCondition="false" compartment="c" constant="false" hasOnlySubstanceUnits="false" id="M_m578" name="sn-glycero-3-Phosphoethanolamine_C5H14NO6P" fbc:charge="0" />
      <species boundaryCondition="false" compartment="c" constant="false" hasOnlySubstanceUnits="false" id="M_m579" name="1-Phosphatidyl-D-myo-inositol_C11H17O13PR2" fbc:charge="0" />
      <species boundaryCondition="false" compartment="c" constant="false" hasOnlySubstanceUnits="false" id="M_m580" name="Inositol 1-phosphate_C6H13O9P" fbc:charge="0" />
      <species boundaryCondition="false" compartment="c" constant="false" hasOnlySubstanceUnits="false" id="M_m581" name="Diacylglycerylhomoserine_C9H13NO7R2" fbc:charge="0" />
      <species boundaryCondition="false" compartment="c" constant="false" hasOnlySubstanceUnits="false" id="M_m582" name="(Ino(acyl)-P)1 (Man)4 (EtN)2 (P)2_" fbc:charge="0" />
      <species boundaryCondition="false" compartment="c" constant="false" hasOnlySubstanceUnits="false" id="M_m583" name="Diacylglycerol_C5H6O5R2" fbc:charge="0" />
      <species boundaryCondition="false" compartment="c" constant="false" hasOnlySubstanceUnits="false" id="M_m584" name="(Ino(acyl)-P)1 (Man)4 (EtN)3 (P)3_" fbc:charge="0" />
      <species boundaryCondition="false" compartment="c" constant="false" hasOnlySubstanceUnits="false" id="M_m585" name="1-(5-Phospho-D-ribosyl)-ATP_C15H25N5O20P4" fbc:charge="0" />
      <species boundaryCondition="false" compartment="c" constant="false" hasOnlySubstanceUnits="false" id="M_m586" name="L-Histidinal_C6H9N3O" fbc:charge="0" />
      <species boundaryCondition="false" compartment="c" constant="false" hasOnlySubstanceUnits="false" id="M_m587" name="Urocanate_C6H6N2O2" fbc:charge="0" />
      <species boundaryCondition="false" compartment="c" constant="false" hasOnlySubstanceUnits="false" id="M_m588" name="5-Formiminotetrahydrofolate_C20H24N8O6" fbc:charge="0" />
      <species boundaryCondition="false" compartment="c" constant="false" hasOnlySubstanceUnits="false" id="M_m589" name="N-Formimino-L-glutamate_C6H10N2O4" fbc:charge="0" />
      <species boundaryCondition="false" compartment="c" constant="false" hasOnlySubstanceUnits="false" id="M_m590" name="4-Imidazolone-5-propanoate_C6H8N2O3" fbc:charge="0" />
      <species boundaryCondition="false" compartment="c" constant="false" hasOnlySubstanceUnits="false" id="M_m591" name="L-Histidinol_C6H11N3O" fbc:charge="0" />
      <species boundaryCondition="false" compartment="c" constant="false" hasOnlySubstanceUnits="false" id="M_m592" name="L-Histidinol phosphate_C6H12N3O4P" fbc:charge="0" />
      <species boundaryCondition="false" compartment="c" constant="false" hasOnlySubstanceUnits="false" id="M_m593" name="3-(Imidazol-4-yl)-2-oxopropyl phosphate_C6H9N2O5P" fbc:charge="0" />
      <species boundaryCondition="false" compartment="c" constant="false" hasOnlySubstanceUnits="false" id="M_m594" name="D-erythro-1-(Imidazol-4-yl)glycerol 3-phosphate_C6H11N2O6P" fbc:charge="0" />
      <species boundaryCondition="false" compartment="c" constant="false" hasOnlySubstanceUnits="false" id="M_m595" name="Phosphoribosyl-AMP_C15H23N5O14P2" fbc:charge="0" />
      <species boundaryCondition="false" compartment="c" constant="false" hasOnlySubstanceUnits="false" id="M_m596" name="5-(5-Phospho-D-ribosylaminoformimino)-1-(5-phosphoribosyl)- imidazole-4-carboxamide_C15H25N5O15P2" fbc:charge="0" />
      <species boundaryCondition="false" compartment="c" constant="false" hasOnlySubstanceUnits="false" id="M_m597" name="N-(5'-Phospho-D-1'-ribulosylformimino)-5-amino-1-(5''-phospho-D- ribosyl)-4-imidazolecarboxamide_C15H25N5O15P2" fbc:charge="0" />
      <species boundaryCondition="false" compartment="c" constant="false" hasOnlySubstanceUnits="false" id="M_m598" name="[Myeline basic protein] L-arginine_C7H13N5O2R2" fbc:charge="0" />
      <species boundaryCondition="false" compartment="c" constant="false" hasOnlySubstanceUnits="false" id="M_m599" name="[Myeline basic protein] N(omega)-methyl-L-arginine_C8H15N5O2R2" fbc:charge="0" />
      <species boundaryCondition="false" compartment="c" constant="false" hasOnlySubstanceUnits="false" id="M_m600" name="myo-Inositol_C6H12O6" fbc:charge="0" />
      <species boundaryCondition="false" compartment="c" constant="false" hasOnlySubstanceUnits="false" id="M_m601" name="myo-Inositol 4-phosphate_C6H13O9P" fbc:charge="0" />
      <species boundaryCondition="false" compartment="c" constant="false" hasOnlySubstanceUnits="false" id="M_m602" name="1D-myo-Inositol 3-phosphate_C6H13O9P" fbc:charge="0" />
      <species boundaryCondition="false" compartment="c" constant="false" hasOnlySubstanceUnits="false" id="M_m603" name="1-Phosphatidyl-1D-myo-inositol 4-phosphate_C11H18O16P2R2" fbc:charge="0" />
      <species boundaryCondition="false" compartment="c" constant="false" hasOnlySubstanceUnits="false" id="M_m604" name="1-Phosphatidyl-1D-myo-inositol 3-phosphate_C11H18O16P2R2" fbc:charge="0" />
      <species boundaryCondition="false" compartment="c" constant="false" hasOnlySubstanceUnits="false" id="M_m605" name="1D-myo-Inositol 1,4-bisphosphate_C6H14O12P2" fbc:charge="0" />
      <species boundaryCondition="false" compartment="c" constant="false" hasOnlySubstanceUnits="false" id="M_m606" name="D-myo-Inositol 1,4,5-trisphosphate_C6H15O15P3" fbc:charge="0" />
      <species boundaryCondition="false" compartment="c" constant="false" hasOnlySubstanceUnits="false" id="M_m607" name="1-Phosphatidyl-D-myo-inositol 4,5-bisphosphate_C11H19O19P3R2" fbc:charge="0" />
      <species boundaryCondition="false" compartment="c" constant="false" hasOnlySubstanceUnits="false" id="M_m608" name="1D-myo-Inositol 1,4,5,6-tetrakisphosphate_C6H16O18P4" fbc:charge="0" />
      <species boundaryCondition="false" compartment="c" constant="false" hasOnlySubstanceUnits="false" id="M_m609" name="N-Acetyl-D-glucosaminylphosphatidylinositol_C19H30NO18PR2" fbc:charge="0" />
      <species boundaryCondition="false" compartment="c" constant="false" hasOnlySubstanceUnits="false" id="M_m610" name="Lipoate_C8H14O2S2" fbc:charge="0" />
      <species boundaryCondition="false" compartment="c" constant="false" hasOnlySubstanceUnits="false" id="M_m611" name="Lipoyl-AMP_C18H26N5O8PS2" fbc:charge="0" />
      <species boundaryCondition="false" compartment="c" constant="false" hasOnlySubstanceUnits="false" id="M_m612" name="Apoprotein_NH2R" fbc:charge="0" />
      <species boundaryCondition="false" compartment="c" constant="false" hasOnlySubstanceUnits="false" id="M_m613" name="Protein N6-(lipoyl)lysine_C8H14NOS2R" fbc:charge="0" />
      <species boundaryCondition="false" compartment="c" constant="false" hasOnlySubstanceUnits="false" id="M_m614" name="tRNA guanine_" fbc:charge="0" />
      <species boundaryCondition="false" compartment="c" constant="false" hasOnlySubstanceUnits="false" id="M_m615" name="tRNA containing N2-methylguanine_" fbc:charge="0" />
      <species boundaryCondition="false" compartment="c" constant="false" hasOnlySubstanceUnits="false" id="M_m616" name="Dimethylallyl diphosphate_C5H12O7P2" fbc:charge="0" />
      <species boundaryCondition="false" compartment="c" constant="false" hasOnlySubstanceUnits="false" id="M_m617" name="tRNA_" fbc:charge="0" />
      <species boundaryCondition="false" compartment="c" constant="false" hasOnlySubstanceUnits="false" id="M_m618" name="tRNA containing 6-isopentenyladenosine_" fbc:charge="0" />
      <species boundaryCondition="false" compartment="c" constant="false" hasOnlySubstanceUnits="false" id="M_m619" name="Reduced ferredoxin_" fbc:charge="0" />
      <species boundaryCondition="false" compartment="c" constant="false" hasOnlySubstanceUnits="false" id="M_m620" name="Oxidized ferredoxin_" fbc:charge="0" />
      <species boundaryCondition="false" compartment="c" constant="false" hasOnlySubstanceUnits="false" id="M_m621" name="Quinone_C6H4O2" fbc:charge="0" />
      <species boundaryCondition="false" compartment="c" constant="false" hasOnlySubstanceUnits="false" id="M_m622" name="Semiquinone_" fbc:charge="0" />
      <species boundaryCondition="false" compartment="c" constant="false" hasOnlySubstanceUnits="false" id="M_m623" name="tRNA uridine_" fbc:charge="0" />
      <species boundaryCondition="false" compartment="c" constant="false" hasOnlySubstanceUnits="false" id="M_m624" name="tRNA pseudouridine_" fbc:charge="0" />
      <species boundaryCondition="false" compartment="c" constant="false" hasOnlySubstanceUnits="false" id="M_m625" name="4-Nitrophenyl phosphate_C6H6NO6P" fbc:charge="0" />
      <species boundaryCondition="false" compartment="c" constant="false" hasOnlySubstanceUnits="false" id="M_m626" name="4-Nitrophenol_C6H5NO3" fbc:charge="0" />
      <species boundaryCondition="false" compartment="c" constant="false" hasOnlySubstanceUnits="false" id="M_m627" name="Palmitoylglycerone phosphate_C19H37O7P" fbc:charge="0" />
      <species boundaryCondition="false" compartment="c" constant="false" hasOnlySubstanceUnits="false" id="M_m628" name="1-Palmitoylglycerol 3-phosphate_C19H39O7P" fbc:charge="0" />
      <species boundaryCondition="false" compartment="c" constant="false" hasOnlySubstanceUnits="false" id="M_m629" name="Tetradecanoyl-CoA_C35H62N7O17P3S" fbc:charge="0" />
      <species boundaryCondition="false" compartment="c" constant="false" hasOnlySubstanceUnits="false" id="M_m630" name="Glycylpeptide_" fbc:charge="0" />
      <species boundaryCondition="false" compartment="c" constant="false" hasOnlySubstanceUnits="false" id="M_m631" name="N-Tetradecanoylglycylpeptide_" fbc:charge="0" />
      <species boundaryCondition="false" compartment="c" constant="false" hasOnlySubstanceUnits="false" id="M_m632" name="[Isocitrate dehydrogenase (NADP+)]_C4H6N2O3R2" fbc:charge="0" />
      <species boundaryCondition="false" compartment="c" constant="false" hasOnlySubstanceUnits="false" id="M_m633" name="[Isocitrate dehydrogenase (NADP+)] phosphate_C4H7N2O6PR2" fbc:charge="0" />
      <species boundaryCondition="false" compartment="c" constant="false" hasOnlySubstanceUnits="false" id="M_m634" name="Peptide 2-(3-carboxy-3-aminopropyl)-L-histidine_C11H15N5O4R2" fbc:charge="0" />
      <species boundaryCondition="false" compartment="c" constant="false" hasOnlySubstanceUnits="false" id="M_m635" name="Peptide 2-[3-carboxy-3-(methylammonio)propyl]-L-histidine_C12H17N5O4R2" fbc:charge="0" />
      <species boundaryCondition="false" compartment="c" constant="false" hasOnlySubstanceUnits="false" id="M_m636" name="4a-Hydroxytetrahydrobiopterin_C9H15N5O4" fbc:charge="0" />
      <species boundaryCondition="false" compartment="c" constant="false" hasOnlySubstanceUnits="false" id="M_m637" name="Dihydrobiopterin_C9H13N5O3" fbc:charge="0" />
      <species boundaryCondition="false" compartment="c" constant="false" hasOnlySubstanceUnits="false" id="M_m638" name="G00141_" fbc:charge="0" />
      <species boundaryCondition="false" compartment="c" constant="false" hasOnlySubstanceUnits="false" id="M_m639" name="Methylamine_CH5N" fbc:charge="0" />
      <species boundaryCondition="false" compartment="c" constant="false" hasOnlySubstanceUnits="false" id="M_m640" name="Formaldehyde_CH2O" fbc:charge="0" />
      <species boundaryCondition="false" compartment="c" constant="false" hasOnlySubstanceUnits="false" id="M_m641" name="trans,trans-Farnesyl diphosphate_C15H28O7P2" fbc:charge="0" />
      <species boundaryCondition="false" compartment="c" constant="false" hasOnlySubstanceUnits="false" id="M_m642" name="Squalene_C30H50" fbc:charge="0" />
      <species boundaryCondition="false" compartment="c" constant="false" hasOnlySubstanceUnits="false" id="M_m643" name="Protein serine_C4H6N2O3R2" fbc:charge="0" />
      <species boundaryCondition="false" compartment="c" constant="false" hasOnlySubstanceUnits="false" id="M_m644" name="G13027_" fbc:charge="0" />
      <species boundaryCondition="false" compartment="c" constant="false" hasOnlySubstanceUnits="false" id="M_m645" name="Dolichol_" fbc:charge="0" />
      <species boundaryCondition="false" compartment="c" constant="false" hasOnlySubstanceUnits="false" id="M_m646" name="Dolichyl diphosphate_" fbc:charge="0" />
      <species boundaryCondition="false" compartment="c" constant="false" hasOnlySubstanceUnits="false" id="M_m647" name="Dolichyl phosphate_" fbc:charge="0" />
      <species boundaryCondition="false" compartment="c" constant="false" hasOnlySubstanceUnits="false" id="M_m648" name="Dolichyl phosphate D-mannose_" fbc:charge="0" />
      <species boundaryCondition="false" compartment="c" constant="false" hasOnlySubstanceUnits="false" id="M_m649" name="Mercaptopyruvate_C3H4O3S" fbc:charge="0" />
      <species boundaryCondition="false" compartment="c" constant="false" hasOnlySubstanceUnits="false" id="M_m650" name="Thiosulfate_HS2O3" fbc:charge="0" />
      <species boundaryCondition="false" compartment="c" constant="false" hasOnlySubstanceUnits="false" id="M_m651" name="N-Acetyl-D-glucosaminyldiphosphodolichol_" fbc:charge="0" />
      <species boundaryCondition="false" compartment="c" constant="false" hasOnlySubstanceUnits="false" id="M_m652" name="N,N'-Chitobiosyldiphosphodolichol_" fbc:charge="0" />
      <species boundaryCondition="false" compartment="c" constant="false" hasOnlySubstanceUnits="false" id="M_m653" name="GDP-D-mannose_C16H25N5O16P2" fbc:charge="0" />
      <species boundaryCondition="false" compartment="c" constant="false" hasOnlySubstanceUnits="false" id="M_m654" name="(GlcNAc)2(Man)1(PP-Dol)1_" fbc:charge="0" />
      <species boundaryCondition="false" compartment="c" constant="false" hasOnlySubstanceUnits="false" id="M_m655" name="(GlcNAc)2(Man)2(PP-Dol)1_" fbc:charge="0" />
      <species boundaryCondition="false" compartment="c" constant="false" hasOnlySubstanceUnits="false" id="M_m656" name="Protein asparagine_C5H7N3O3R2" fbc:charge="0" />
      <species boundaryCondition="false" compartment="c" constant="false" hasOnlySubstanceUnits="false" id="M_m657" name="(Glc)3(GlcNAc)2(Man)9(Asn)1_" fbc:charge="0" />
      <species boundaryCondition="false" compartment="c" constant="false" hasOnlySubstanceUnits="false" id="M_m658" name="G00008_" fbc:charge="0" />
      <species boundaryCondition="false" compartment="c" constant="false" hasOnlySubstanceUnits="false" id="M_m659" name="G00009_" fbc:charge="0" />
      <species boundaryCondition="false" compartment="c" constant="false" hasOnlySubstanceUnits="false" id="M_m660" name="(Glc)2(GlcNAc)2(Man)9(Asn)1_" fbc:charge="0" />
      <species boundaryCondition="false" compartment="c" constant="false" hasOnlySubstanceUnits="false" id="M_m661" name="(Glc)1(GlcNAc)2(Man)9(Asn)1_" fbc:charge="0" />
      <species boundaryCondition="false" compartment="c" constant="false" hasOnlySubstanceUnits="false" id="M_m662" name="G00010_" fbc:charge="0" />
      <species boundaryCondition="false" compartment="c" constant="false" hasOnlySubstanceUnits="false" id="M_m663" name="(GlcNAc)2(Man)5(Asn)1_" fbc:charge="0" />
      <species boundaryCondition="false" compartment="c" constant="false" hasOnlySubstanceUnits="false" id="M_m664" name="(GlcNAc)2(Man)3(Asn)1_" fbc:charge="0" />
      <species boundaryCondition="false" compartment="c" constant="false" hasOnlySubstanceUnits="false" id="M_m665" name="(GlcNAc)2(Man)3(PP-Dol)1_" fbc:charge="0" />
      <species boundaryCondition="false" compartment="c" constant="false" hasOnlySubstanceUnits="false" id="M_m666" name="(GlcNAc)2(Man)4(PP-Dol)1_" fbc:charge="0" />
      <species boundaryCondition="false" compartment="c" constant="false" hasOnlySubstanceUnits="false" id="M_m667" name="G00005_" fbc:charge="0" />
      <species boundaryCondition="false" compartment="c" constant="false" hasOnlySubstanceUnits="false" id="M_m668" name="G10526_" fbc:charge="0" />
      <species boundaryCondition="false" compartment="c" constant="false" hasOnlySubstanceUnits="false" id="M_m669" name="(GlcNAc)2(Man)5(PP-Dol)1_" fbc:charge="0" />
      <species boundaryCondition="false" compartment="c" constant="false" hasOnlySubstanceUnits="false" id="M_m670" name="G00006_" fbc:charge="0" />
      <species boundaryCondition="false" compartment="c" constant="false" hasOnlySubstanceUnits="false" id="M_m671" name="G00004_" fbc:charge="0" />
      <species boundaryCondition="false" compartment="c" constant="false" hasOnlySubstanceUnits="false" id="M_m672" name="(GlcNAc)2(Man)6(PP-Dol)1_" fbc:charge="0" />
      <species boundaryCondition="false" compartment="c" constant="false" hasOnlySubstanceUnits="false" id="M_m673" name="(GlcNAc)2(Man)7(PP-Dol)1_" fbc:charge="0" />
      <species boundaryCondition="false" compartment="c" constant="false" hasOnlySubstanceUnits="false" id="M_m674" name="(GlcNAc)2(Man)8(PP-Dol)1_" fbc:charge="0" />
      <species boundaryCondition="false" compartment="c" constant="false" hasOnlySubstanceUnits="false" id="M_m675" name="(GlcNAc)2(Man)9(PP-Dol)1_" fbc:charge="0" />
      <species boundaryCondition="false" compartment="c" constant="false" hasOnlySubstanceUnits="false" id="M_m676" name="Dolichyl beta-D-glucosyl phosphate_" fbc:charge="0" />
      <species boundaryCondition="false" compartment="c" constant="false" hasOnlySubstanceUnits="false" id="M_m677" name="(Glc)1(GlcNAc)2(Man)9(PP-Dol)1_" fbc:charge="0" />
      <species boundaryCondition="false" compartment="c" constant="false" hasOnlySubstanceUnits="false" id="M_m678" name="(Glc)2(GlcNAc)2(Man)9(PP-Dol)1_" fbc:charge="0" />
      <species boundaryCondition="false" compartment="c" constant="false" hasOnlySubstanceUnits="false" id="M_m679" name="(Glc)3(GlcNAc)2(Man)9(PP-Dol)1_" fbc:charge="0" />
      <species boundaryCondition="false" compartment="c" constant="false" hasOnlySubstanceUnits="false" id="M_m680" name="(GlcNAc)2(Man)2(Asn)1_" fbc:charge="0" />
      <species boundaryCondition="false" compartment="c" constant="false" hasOnlySubstanceUnits="false" id="M_m681" name="(GlcNAc)2(Man)1(Asn)1_" fbc:charge="0" />
      <species boundaryCondition="false" compartment="c" constant="false" hasOnlySubstanceUnits="false" id="M_m682" name="Nicotinamide_C6H6N2O" fbc:charge="0" />
      <species boundaryCondition="false" compartment="c" constant="false" hasOnlySubstanceUnits="false" id="M_m683" name="Nicotinamide D-ribonucleotide_C11H15N2O8P" fbc:charge="0" />
      <species boundaryCondition="false" compartment="c" constant="false" hasOnlySubstanceUnits="false" id="M_m684" name="Deamino-NAD+_C21H27N6O15P2" fbc:charge="0" />
      <species boundaryCondition="false" compartment="c" constant="false" hasOnlySubstanceUnits="false" id="M_m685" name="Iminoaspartate_C4H5NO4" fbc:charge="0" />
      <species boundaryCondition="false" compartment="c" constant="false" hasOnlySubstanceUnits="false" id="M_m686" name="Nicotinate_C6H5NO2" fbc:charge="0" />
      <species boundaryCondition="false" compartment="c" constant="false" hasOnlySubstanceUnits="false" id="M_m687" name="Nicotinate D-ribonucleotide_C11H15NO9P" fbc:charge="0" />
      <species boundaryCondition="false" compartment="c" constant="false" hasOnlySubstanceUnits="false" id="M_m688" name="Nicotinate D-ribonucleoside_C11H14NO6" fbc:charge="0" />
      <species boundaryCondition="false" compartment="c" constant="false" hasOnlySubstanceUnits="false" id="M_m689" name="Pyridine-2,3-dicarboxylate_C7H5NO4" fbc:charge="0" />
      <species boundaryCondition="false" compartment="c" constant="false" hasOnlySubstanceUnits="false" id="M_m690" name="Nitric oxide_NO" fbc:charge="0" />
      <species boundaryCondition="false" compartment="c" constant="false" hasOnlySubstanceUnits="false" id="M_m691" name="Nitrate_HNO3" fbc:charge="0" />
      <species boundaryCondition="false" compartment="c" constant="false" hasOnlySubstanceUnits="false" id="M_m692" name="G00309_" fbc:charge="0" />
      <species boundaryCondition="false" compartment="c" constant="false" hasOnlySubstanceUnits="false" id="M_m693" name="G00319_" fbc:charge="0" />
      <species boundaryCondition="false" compartment="c" constant="false" hasOnlySubstanceUnits="false" id="M_m694" name="Dephospho-CoA_C21H35N7O13P2S" fbc:charge="0" />
      <species boundaryCondition="false" compartment="c" constant="false" hasOnlySubstanceUnits="false" id="M_m695" name="2-Dehydropantoate_C6H10O4" fbc:charge="0" />
      <species boundaryCondition="false" compartment="c" constant="false" hasOnlySubstanceUnits="false" id="M_m696" name="Pantetheine 4'-phosphate_C11H23N2O7PS" fbc:charge="0" />
      <species boundaryCondition="false" compartment="c" constant="false" hasOnlySubstanceUnits="false" id="M_m697" name="Apo-[acyl-carrier-protein]_" fbc:charge="0" />
      <species boundaryCondition="false" compartment="c" constant="false" hasOnlySubstanceUnits="false" id="M_m698" name="D-4'-Phosphopantothenate_C9H18NO8P" fbc:charge="0" />
      <species boundaryCondition="false" compartment="c" constant="false" hasOnlySubstanceUnits="false" id="M_m699" name="(R)-4'-Phosphopantothenoyl-L-cysteine_C12H23N2O9PS" fbc:charge="0" />
      <species boundaryCondition="false" compartment="c" constant="false" hasOnlySubstanceUnits="false" id="M_m700" name="Polyphosphate530_" fbc:charge="0" />
      <species boundaryCondition="false" compartment="c" constant="false" hasOnlySubstanceUnits="false" id="M_m701" name="Polyphosphate2400_" fbc:charge="0" />
      <species boundaryCondition="false" compartment="c" constant="false" hasOnlySubstanceUnits="false" id="M_m702" name="Polyphosphate6500_" fbc:charge="0" />
      <species boundaryCondition="false" compartment="c" constant="false" hasOnlySubstanceUnits="false" id="M_m703" name="Polyphosphate30700_" fbc:charge="0" />
      <species boundaryCondition="false" compartment="c" constant="false" hasOnlySubstanceUnits="false" id="M_m704" name="Polyphosphate_" fbc:charge="0" />
      <species boundaryCondition="false" compartment="c" constant="false" hasOnlySubstanceUnits="false" id="M_m705" name="5-Aminolevulinate_C5H9NO3" fbc:charge="0" />
      <species boundaryCondition="false" compartment="c" constant="false" hasOnlySubstanceUnits="false" id="M_m706" name="Porphobilinogen_C10H14N2O4" fbc:charge="0" />
      <species boundaryCondition="false" compartment="c" constant="false" hasOnlySubstanceUnits="false" id="M_m707" name="Hydroxymethylbilane_C40H46N4O17" fbc:charge="0" />
      <species boundaryCondition="false" compartment="c" constant="false" hasOnlySubstanceUnits="false" id="M_m708" name="Uroporphyrinogen III_C40H44N4O16" fbc:charge="0" />
      <species boundaryCondition="false" compartment="c" constant="false" hasOnlySubstanceUnits="false" id="M_m709" name="Coproporphyrinogen III_C36H44N4O8" fbc:charge="0" />
      <species boundaryCondition="false" compartment="c" constant="false" hasOnlySubstanceUnits="false" id="M_m710" name="Protoporphyrinogen IX_C34H40N4O4" fbc:charge="0" />
      <species boundaryCondition="false" compartment="c" constant="false" hasOnlySubstanceUnits="false" id="M_m711" name="Sirohydrochlorin_C42H46N4O16" fbc:charge="0" />
      <species boundaryCondition="false" compartment="c" constant="false" hasOnlySubstanceUnits="false" id="M_m712" name="Siroheme_C42H44FeN4O16" fbc:charge="0" />
      <species boundaryCondition="false" compartment="c" constant="false" hasOnlySubstanceUnits="false" id="M_m713" name="Precorrin 2_C42H48N4O16" fbc:charge="0" />
      <species boundaryCondition="false" compartment="c" constant="false" hasOnlySubstanceUnits="false" id="M_m714" name="Uroporphyrinogen I_C40H44N4O16" fbc:charge="0" />
      <species boundaryCondition="false" compartment="c" constant="false" hasOnlySubstanceUnits="false" id="M_m715" name="Coproporphyrinogen I_C36H44N4O8" fbc:charge="0" />
      <species boundaryCondition="false" compartment="c" constant="false" hasOnlySubstanceUnits="false" id="M_m716" name="FMN_C17H21N4O9P" fbc:charge="0" />
      <species boundaryCondition="false" compartment="c" constant="false" hasOnlySubstanceUnits="false" id="M_m717" name="Reduced FMN_C17H23N4O9P" fbc:charge="0" />
      <species boundaryCondition="false" compartment="c" constant="false" hasOnlySubstanceUnits="false" id="M_m718" name="2,5-Diamino-6-(5'-phosphoribosylamino)-4-pyrimidineone_C9H16N5O8P" fbc:charge="0" />
      <species boundaryCondition="false" compartment="c" constant="false" hasOnlySubstanceUnits="false" id="M_m719" name="5-Amino-6-(5'-phosphoribosylamino)uracil_C9H15N4O9P" fbc:charge="0" />
      <species boundaryCondition="false" compartment="c" constant="false" hasOnlySubstanceUnits="false" id="M_m720" name="5-Amino-6-(5'-phosphoribitylamino)uracil_C9H17N4O9P" fbc:charge="0" />
      <species boundaryCondition="false" compartment="c" constant="false" hasOnlySubstanceUnits="false" id="M_m721" name="5-Amino-6-(1-D-ribitylamino)uracil_C9H16N4O6" fbc:charge="0" />
      <species boundaryCondition="false" compartment="c" constant="false" hasOnlySubstanceUnits="false" id="M_m722" name="3,4-Dihydroxy-2-butanone 4-phosphate_C4H9O6P" fbc:charge="0" />
      <species boundaryCondition="false" compartment="c" constant="false" hasOnlySubstanceUnits="false" id="M_m723" name="6,7-Dimethyl-8-(1-D-ribityl)lumazine_C13H18N4O6" fbc:charge="0" />
      <species boundaryCondition="false" compartment="c" constant="false" hasOnlySubstanceUnits="false" id="M_m724" name="Riboflavin_C17H20N4O6" fbc:charge="0" />
      <species boundaryCondition="false" compartment="c" constant="false" hasOnlySubstanceUnits="false" id="M_m725" name="FAD_C27H33N9O15P2" fbc:charge="0" />
      <species boundaryCondition="false" compartment="c" constant="false" hasOnlySubstanceUnits="false" id="M_m726" name="3-Dehydrosphinganine(C18:1)_" fbc:charge="0" />
      <species boundaryCondition="false" compartment="c" constant="false" hasOnlySubstanceUnits="false" id="M_m727" name="3-Dehydrosphinganine(C20:1)_" fbc:charge="0" />
      <species boundaryCondition="false" compartment="c" constant="false" hasOnlySubstanceUnits="false" id="M_m728" name="N-Acylsphingosine_C19H36NO3R" fbc:charge="0" />
      <species boundaryCondition="false" compartment="c" constant="false" hasOnlySubstanceUnits="false" id="M_m729" name="Glucosylceramide_C25H46NO8R" fbc:charge="0" />
      <species boundaryCondition="false" compartment="c" constant="false" hasOnlySubstanceUnits="false" id="M_m730" name="Sphingomyelin_C24H49N2O6PR" fbc:charge="0" />
      <species boundaryCondition="false" compartment="c" constant="false" hasOnlySubstanceUnits="false" id="M_m731" name="Sphingosine_C18H37NO2" fbc:charge="0" />
      <species boundaryCondition="false" compartment="c" constant="false" hasOnlySubstanceUnits="false" id="M_m732" name="Sphingosine 1-phosphate_C18H38NO5P" fbc:charge="0" />
      <species boundaryCondition="false" compartment="c" constant="false" hasOnlySubstanceUnits="false" id="M_m733" name="Hexadecenal_C16H30O" fbc:charge="0" />
      <species boundaryCondition="false" compartment="c" constant="false" hasOnlySubstanceUnits="false" id="M_m734" name="Ceramide 1-phosphate_C19H37NO6PR" fbc:charge="0" />
      <species boundaryCondition="false" compartment="c" constant="false" hasOnlySubstanceUnits="false" id="M_m735" name="Acyl-CoA_C22H35N7O17P3SR" fbc:charge="0" />
      <species boundaryCondition="false" compartment="c" constant="false" hasOnlySubstanceUnits="false" id="M_m736" name="Sphingosyl-phosphocholine_C23H50N2O5P" fbc:charge="0" />
      <species boundaryCondition="false" compartment="c" constant="false" hasOnlySubstanceUnits="false" id="M_m737" name="Sphinganine_C18H39NO2" fbc:charge="0" />
      <species boundaryCondition="false" compartment="c" constant="false" hasOnlySubstanceUnits="false" id="M_m738" name="Sphinganine 1-phosphate_C18H40NO5P" fbc:charge="0" />
      <species boundaryCondition="false" compartment="c" constant="false" hasOnlySubstanceUnits="false" id="M_m739" name="NADP(+)_" fbc:charge="0" />
      <species boundaryCondition="false" compartment="c" constant="false" hasOnlySubstanceUnits="false" id="M_m740" name="Sphinganine(C18:1)_" fbc:charge="0" />
      <species boundaryCondition="false" compartment="c" constant="false" hasOnlySubstanceUnits="false" id="M_m741" name="Sphinganine(C20:1)_" fbc:charge="0" />
      <species boundaryCondition="false" compartment="c" constant="false" hasOnlySubstanceUnits="false" id="M_m742" name="3-Dehydrosphinganine_C18H37NO2" fbc:charge="0" />
      <species boundaryCondition="false" compartment="c" constant="false" hasOnlySubstanceUnits="false" id="M_m743" name="Sphinganine(C18:1) 1-phosphate_" fbc:charge="0" />
      <species boundaryCondition="false" compartment="c" constant="false" hasOnlySubstanceUnits="false" id="M_m744" name="Dihydroceramide(C20:C24)_" fbc:charge="0" />
      <species boundaryCondition="false" compartment="c" constant="false" hasOnlySubstanceUnits="false" id="M_m745" name="Dihydroceramide_C19H38NO3R" fbc:charge="0" />
      <species boundaryCondition="false" compartment="c" constant="false" hasOnlySubstanceUnits="false" id="M_m746" name="Dihydroceramide(C20:C26)_" fbc:charge="0" />
      <species boundaryCondition="false" compartment="c" constant="false" hasOnlySubstanceUnits="false" id="M_m747" name="Fatty acid_CHO2R" fbc:charge="0" />
      <species boundaryCondition="false" compartment="c" constant="false" hasOnlySubstanceUnits="false" id="M_m748" name="Dihydroceramide(C18:C24)_" fbc:charge="0" />
      <species boundaryCondition="false" compartment="c" constant="false" hasOnlySubstanceUnits="false" id="M_m749" name="Dihydroceramide(C18:C26)_" fbc:charge="0" />
      <species boundaryCondition="false" compartment="c" constant="false" hasOnlySubstanceUnits="false" id="M_m750" name="Phytosphingosine_C18H39NO3" fbc:charge="0" />
      <species boundaryCondition="false" compartment="c" constant="false" hasOnlySubstanceUnits="false" id="M_m751" name="Sphinganine(C20:1) 1-phosphate_" fbc:charge="0" />
      <species boundaryCondition="false" compartment="c" constant="false" hasOnlySubstanceUnits="false" id="M_m752" name="Phytosphingosine(C18:1)_" fbc:charge="0" />
      <species boundaryCondition="false" compartment="c" constant="false" hasOnlySubstanceUnits="false" id="M_m753" name="Phytosphingosine(C20:1)_" fbc:charge="0" />
      <species boundaryCondition="false" compartment="c" constant="false" hasOnlySubstanceUnits="false" id="M_m754" name="Phytosphingosine(C20:1) 1-phosphate_" fbc:charge="0" />
      <species boundaryCondition="false" compartment="c" constant="false" hasOnlySubstanceUnits="false" id="M_m755" name="Phytosphingosine(C18:1) 1-phosphate_" fbc:charge="0" />
      <species boundaryCondition="false" compartment="c" constant="false" hasOnlySubstanceUnits="false" id="M_m756" name="Phytoceramide(C18:C24)_" fbc:charge="0" />
      <species boundaryCondition="false" compartment="c" constant="false" hasOnlySubstanceUnits="false" id="M_m757" name="Phytoceramide(C18:C26)_" fbc:charge="0" />
      <species boundaryCondition="false" compartment="c" constant="false" hasOnlySubstanceUnits="false" id="M_m758" name="Phytoceramide(C20:C24)_" fbc:charge="0" />
      <species boundaryCondition="false" compartment="c" constant="false" hasOnlySubstanceUnits="false" id="M_m759" name="Phytoceramide(C20:C26)_" fbc:charge="0" />
      <species boundaryCondition="false" compartment="c" constant="false" hasOnlySubstanceUnits="false" id="M_m760" name="Octadecenal_" fbc:charge="0" />
      <species boundaryCondition="false" compartment="c" constant="false" hasOnlySubstanceUnits="false" id="M_m761" name="Octadecanal_C18H36O" fbc:charge="0" />
      <species boundaryCondition="false" compartment="c" constant="false" hasOnlySubstanceUnits="false" id="M_m762" name="Presqualene diphosphate_C30H52O7P2" fbc:charge="0" />
      <species boundaryCondition="false" compartment="c" constant="false" hasOnlySubstanceUnits="false" id="M_m763" name="Cholesta-5,7-dien-3beta-ol_C27H44O" fbc:charge="0" />
      <species boundaryCondition="false" compartment="c" constant="false" hasOnlySubstanceUnits="false" id="M_m764" name="Cholesterol_C27H46O" fbc:charge="0" />
      <species boundaryCondition="false" compartment="c" constant="false" hasOnlySubstanceUnits="false" id="M_m765" name="Cholesterol ester_C28H45O2R" fbc:charge="0" />
      <species boundaryCondition="false" compartment="c" constant="false" hasOnlySubstanceUnits="false" id="M_m766" name="Zymosterol_C27H44O" fbc:charge="0" />
      <species boundaryCondition="false" compartment="c" constant="false" hasOnlySubstanceUnits="false" id="M_m767" name="Zymosterol ester_" fbc:charge="0" />
      <species boundaryCondition="false" compartment="c" constant="false" hasOnlySubstanceUnits="false" id="M_m768" name="Ergosterol_C28H44O" fbc:charge="0" />
      <species boundaryCondition="false" compartment="c" constant="false" hasOnlySubstanceUnits="false" id="M_m769" name="Ergosterol ester_" fbc:charge="0" />
      <species boundaryCondition="false" compartment="c" constant="false" hasOnlySubstanceUnits="false" id="M_m770" name="Episterol_C28H46O" fbc:charge="0" />
      <species boundaryCondition="false" compartment="c" constant="false" hasOnlySubstanceUnits="false" id="M_m771" name="Episterol ester_" fbc:charge="0" />
      <species boundaryCondition="false" compartment="c" constant="false" hasOnlySubstanceUnits="false" id="M_m772" name="Fecosterol_C28H46O" fbc:charge="0" />
      <species boundaryCondition="false" compartment="c" constant="false" hasOnlySubstanceUnits="false" id="M_m773" name="Fecosterol ester_" fbc:charge="0" />
      <species boundaryCondition="false" compartment="c" constant="false" hasOnlySubstanceUnits="false" id="M_m774" name="Lanosterol_C30H50O" fbc:charge="0" />
      <species boundaryCondition="false" compartment="c" constant="false" hasOnlySubstanceUnits="false" id="M_m775" name="Lanosterol ester_" fbc:charge="0" />
      <species boundaryCondition="false" compartment="c" constant="false" hasOnlySubstanceUnits="false" id="M_m776" name="(S)-2,3-Epoxysqualene_C30H50O" fbc:charge="0" />
      <species boundaryCondition="false" compartment="c" constant="false" hasOnlySubstanceUnits="false" id="M_m777" name="5alpha-Cholest-7-en-3beta-ol_C27H46O" fbc:charge="0" />
      <species boundaryCondition="false" compartment="c" constant="false" hasOnlySubstanceUnits="false" id="M_m780" name="24,25-Dihydrolanosterol_C30H52O" fbc:charge="0" />
      <species boundaryCondition="false" compartment="c" constant="false" hasOnlySubstanceUnits="false" id="M_m781" name="5alpha-Cholesta-7,24-dien-3beta-ol_C27H44O" fbc:charge="0" />
      <species boundaryCondition="false" compartment="c" constant="false" hasOnlySubstanceUnits="false" id="M_m782" name="4,4-Dimethyl-5alpha-cholesta-8,14,24-trien-3beta-ol_C29H46O" fbc:charge="0" />
      <species boundaryCondition="false" compartment="c" constant="false" hasOnlySubstanceUnits="false" id="M_m783" name="14-Demethyllanosterol_C29H48O" fbc:charge="0" />
      <species boundaryCondition="false" compartment="c" constant="false" hasOnlySubstanceUnits="false" id="M_m784" name="Ergosta-5,7,22,24(28)-tetraen-3beta-ol_C28H42O" fbc:charge="0" />
      <species boundaryCondition="false" compartment="c" constant="false" hasOnlySubstanceUnits="false" id="M_m785" name="4alpha-Methylzymosterol-4-carboxylate_C29H46O3" fbc:charge="0" />
      <species boundaryCondition="false" compartment="c" constant="false" hasOnlySubstanceUnits="false" id="M_m786" name="3-Keto-4-methylzymosterol_C28H44O" fbc:charge="0" />
      <species boundaryCondition="false" compartment="c" constant="false" hasOnlySubstanceUnits="false" id="M_m787" name="4alpha-Methylzymosterol_C28H46O" fbc:charge="0" />
      <species boundaryCondition="false" compartment="c" constant="false" hasOnlySubstanceUnits="false" id="M_m788" name="5alpha-Cholest-8-en-3beta-ol_C27H46O" fbc:charge="0" />
      <species boundaryCondition="false" compartment="c" constant="false" hasOnlySubstanceUnits="false" id="M_m789" name="5,7,24(28)-Ergostatrienol_C28H44O" fbc:charge="0" />
      <species boundaryCondition="false" compartment="c" constant="false" hasOnlySubstanceUnits="false" id="M_m790" name="(S)-3-Hydroxy-3-methylglutaryl-CoA_C27H44N7O20P3S" fbc:charge="0" />
      <species boundaryCondition="false" compartment="c" constant="false" hasOnlySubstanceUnits="false" id="M_m791" name="Stearidonic acid_C18H28O2" fbc:charge="0" />
      <species boundaryCondition="false" compartment="c" constant="false" hasOnlySubstanceUnits="false" id="M_m792" name="Hypotaurine_C2H7NO2S" fbc:charge="0" />
      <species boundaryCondition="false" compartment="c" constant="false" hasOnlySubstanceUnits="false" id="M_m793" name="Taurine_C2H7NO3S" fbc:charge="0" />
      <species boundaryCondition="false" compartment="c" constant="false" hasOnlySubstanceUnits="false" id="M_m794" name="Aminoacetaldehyde_C2H5NO" fbc:charge="0" />
      <species boundaryCondition="false" compartment="c" constant="false" hasOnlySubstanceUnits="false" id="M_m795" name="(R)-Mevalonate_C6H12O4" fbc:charge="0" />
      <species boundaryCondition="false" compartment="c" constant="false" hasOnlySubstanceUnits="false" id="M_m796" name="(R)-5-Phosphomevalonate_C6H13O7P" fbc:charge="0" />
      <species boundaryCondition="false" compartment="c" constant="false" hasOnlySubstanceUnits="false" id="M_m797" name="(R)-5-Diphosphomevalonate_C6H14O10P2" fbc:charge="0" />
      <species boundaryCondition="false" compartment="c" constant="false" hasOnlySubstanceUnits="false" id="M_m798" name="Isopentenyl diphosphate_C5H12O7P2" fbc:charge="0" />
      <species boundaryCondition="false" compartment="c" constant="false" hasOnlySubstanceUnits="false" id="M_m799" name="Geranyl diphosphate_C10H20O7P2" fbc:charge="0" />
      <species boundaryCondition="false" compartment="c" constant="false" hasOnlySubstanceUnits="false" id="M_m800" name="Dehydrodolichol diphosphate_" fbc:charge="0" />
      <species boundaryCondition="false" compartment="c" constant="false" hasOnlySubstanceUnits="false" id="M_m802" name="Geranylgeranyl diphosphate_C20H36O7P2" fbc:charge="0" />
      <species boundaryCondition="false" compartment="c" constant="false" hasOnlySubstanceUnits="false" id="M_m803" name="all-trans-Hexaprenyl diphosphate_C30H52O7P2" fbc:charge="0" />
      <species boundaryCondition="false" compartment="c" constant="false" hasOnlySubstanceUnits="false" id="M_m804" name="4-Hydroxybenzoate_C7H6O3" fbc:charge="0" />
      <species boundaryCondition="false" compartment="c" constant="false" hasOnlySubstanceUnits="false" id="M_m805" name="Thiamine_C12H17N4OS" fbc:charge="0" />
      <species boundaryCondition="false" compartment="c" constant="false" hasOnlySubstanceUnits="false" id="M_m806" name="Thiamin diphosphate_C12H19N4O7P2S" fbc:charge="0" />
      <species boundaryCondition="false" compartment="c" constant="false" hasOnlySubstanceUnits="false" id="M_m807" name="Thiamin monophosphate_C12H18N4O4PS" fbc:charge="0" />
      <species boundaryCondition="false" compartment="c" constant="false" hasOnlySubstanceUnits="false" id="M_m808" name="2-Methyl-4-amino-5-hydroxymethylpyrimidine diphosphate_C6H11N3O7P2" fbc:charge="0" />
      <species boundaryCondition="false" compartment="c" constant="false" hasOnlySubstanceUnits="false" id="M_m809" name="4-Methyl-5-(2-phosphoethyl)-thiazole_C6H10NO4PS" fbc:charge="0" />
      <species boundaryCondition="false" compartment="c" constant="false" hasOnlySubstanceUnits="false" id="M_m810" name="5-(2-Hydroxyethyl)-4-methylthiazole_C6H9NOS" fbc:charge="0" />
      <species boundaryCondition="false" compartment="c" constant="false" hasOnlySubstanceUnits="false" id="M_m811" name="4-Amino-2-methyl-5-phosphomethylpyrimidine_C6H10N3O4P" fbc:charge="0" />
      <species boundaryCondition="false" compartment="c" constant="false" hasOnlySubstanceUnits="false" id="M_m812" name="5-Aminopentanal_C5H11NO" fbc:charge="0" />
      <species boundaryCondition="false" compartment="c" constant="false" hasOnlySubstanceUnits="false" id="M_m813" name="L-Cystine_C6H12N2O4S2" fbc:charge="0" />
      <species boundaryCondition="false" compartment="c" constant="false" hasOnlySubstanceUnits="false" id="M_m814" name="(R)-2-Hydroxybutane-1,2,4-tricarboxylate_C7H10O7" fbc:charge="0" />
      <species boundaryCondition="false" compartment="c" constant="false" hasOnlySubstanceUnits="false" id="M_m815" name="trasn,trans,cis-Geranylgeranyl diphosphate_" fbc:charge="0" />
      <species boundaryCondition="false" compartment="c" constant="false" hasOnlySubstanceUnits="false" id="M_m816" name="Propionate_C3H6O2" fbc:charge="0" />
      <species boundaryCondition="false" compartment="c" constant="false" hasOnlySubstanceUnits="false" id="M_m817" name="2-Isopropylmalate_C7H12O5" fbc:charge="0" />
      <species boundaryCondition="false" compartment="c" constant="false" hasOnlySubstanceUnits="false" id="M_m818" name="Lactaldehyde_C3H6O2" fbc:charge="0" />
      <species boundaryCondition="false" compartment="c" constant="false" hasOnlySubstanceUnits="false" id="M_m819" name="2-Phenylethanol_C8H10O" fbc:charge="0" />
      <species boundaryCondition="false" compartment="c" constant="false" hasOnlySubstanceUnits="false" id="M_m820" name="2-(alpha-Hydroxyethyl)thiamine diphosphate_C14H23N4O8P2S" fbc:charge="0" />
      <species boundaryCondition="false" compartment="c" constant="false" hasOnlySubstanceUnits="false" id="M_m821" name="(S)-Methylmalonate semialdehyde_C4H6O3" fbc:charge="0" />
      <species boundaryCondition="false" compartment="c" constant="false" hasOnlySubstanceUnits="false" id="M_m822" name="Citrate_C6H8O7" fbc:charge="0" />
      <species boundaryCondition="false" compartment="c" constant="false" hasOnlySubstanceUnits="false" id="M_m823" name="H2S_H2S" fbc:charge="0" />
      <species boundaryCondition="false" compartment="c" constant="false" hasOnlySubstanceUnits="false" id="M_m824" name="2-Acetolactate_C5H8O4" fbc:charge="0" />
      <species boundaryCondition="false" compartment="c" constant="false" hasOnlySubstanceUnits="false" id="M_m825" name="Dodecanoyl-CoA_C33H58N7O17P3S" fbc:charge="0" />
      <species boundaryCondition="false" compartment="c" constant="false" hasOnlySubstanceUnits="false" id="M_m826" name="Methanol_CH4O" fbc:charge="0" />
      <species boundaryCondition="false" compartment="c" constant="false" hasOnlySubstanceUnits="false" id="M_m827" name="O-Octanoylcarnitine_" fbc:charge="0" />
      <species boundaryCondition="false" compartment="c" constant="false" hasOnlySubstanceUnits="false" id="M_m828" name="Biomass_" fbc:charge="0" />
      <species boundaryCondition="false" compartment="c" constant="false" hasOnlySubstanceUnits="false" id="M_m830" name="Chitosan_" fbc:charge="0" />
      <species boundaryCondition="false" compartment="c" constant="false" hasOnlySubstanceUnits="false" id="M_m831" name="Carbohydrates_" fbc:charge="0" />
      <species boundaryCondition="false" compartment="c" constant="false" hasOnlySubstanceUnits="false" id="M_m832" name="Lipids_" fbc:charge="0" />
      <species boundaryCondition="false" compartment="c" constant="false" hasOnlySubstanceUnits="false" id="M_m833" name="Sterols_" fbc:charge="0" />
      <species boundaryCondition="false" compartment="c" constant="false" hasOnlySubstanceUnits="false" id="M_m834" name="(R)-S-Lactoylglutathione_C13H21N3O8S" fbc:charge="0" />
      <species boundaryCondition="false" compartment="c" constant="false" hasOnlySubstanceUnits="false" id="M_m835" name="Methylglyoxal_C3H4O2" fbc:charge="0" />
      <species boundaryCondition="false" compartment="c" constant="false" hasOnlySubstanceUnits="false" id="M_m836" name="5-Hydroxyindoleacetaldehyde_C10H9NO2" fbc:charge="0" />
      <species boundaryCondition="false" compartment="c" constant="false" hasOnlySubstanceUnits="false" id="M_m837" name="5-Hydroxyindoleacetate_C10H9NO3" fbc:charge="0" />
      <species boundaryCondition="false" compartment="c" constant="false" hasOnlySubstanceUnits="false" id="M_m838" name="(GlcN)1 (Ino(acyl)-P)1 (Man)4 (EtN)2 (P)2_" fbc:charge="0" />
      <species boundaryCondition="false" compartment="c" constant="false" hasOnlySubstanceUnits="false" id="M_m839" name="(GlcN)1 (Ino(acyl)-P)1 (Man)4 (EtN)3 (P)3_" fbc:charge="0" />
      <species boundaryCondition="false" compartment="c" constant="false" hasOnlySubstanceUnits="false" id="M_m840" name="Ferricytochrome c_" fbc:charge="0" />
      <species boundaryCondition="false" compartment="c" constant="false" hasOnlySubstanceUnits="false" id="M_m841" name="Ferrocytochrome c_" fbc:charge="0" />
      <species boundaryCondition="false" compartment="c" constant="false" hasOnlySubstanceUnits="false" id="M_m842" name="Pyridoxamine phosphate_" fbc:charge="0" />
      <species boundaryCondition="false" compartment="c" constant="false" hasOnlySubstanceUnits="false" id="M_m843" name="Pyridoxal phosphate_" fbc:charge="0" />
      <species boundaryCondition="false" compartment="c" constant="false" hasOnlySubstanceUnits="false" id="M_m844" name="Pyridoxine phosphate_" fbc:charge="0" />
      <species boundaryCondition="false" compartment="c" constant="false" hasOnlySubstanceUnits="false" id="M_m845" name="Pyridoxamine_" fbc:charge="0" />
      <species boundaryCondition="false" compartment="c" constant="false" hasOnlySubstanceUnits="false" id="M_m846" name="Pyridoxal_" fbc:charge="0" />
      <species boundaryCondition="false" compartment="c" constant="false" hasOnlySubstanceUnits="false" id="M_m847" name="Pyridoxine_" fbc:charge="0" />
      <species boundaryCondition="false" compartment="c" constant="false" hasOnlySubstanceUnits="false" id="M_m848" name="UDP-D-galactose_" fbc:charge="0" />
      <species boundaryCondition="false" compartment="c" constant="false" hasOnlySubstanceUnits="false" id="M_m849" name="beta-D-Fructose 2-phosphate_" fbc:charge="0" />
      <species boundaryCondition="false" compartment="c" constant="false" hasOnlySubstanceUnits="false" id="M_m850" name="D-Fructose_" fbc:charge="0" />
      <species boundaryCondition="false" compartment="c" constant="false" hasOnlySubstanceUnits="false" id="M_m851" name="alpha-D-Galactose 1-phosphate_" fbc:charge="0" />
      <species boundaryCondition="false" compartment="c" constant="false" hasOnlySubstanceUnits="false" id="M_m852" name="D-Galactose_" fbc:charge="0" />
      <species boundaryCondition="false" compartment="c" constant="false" hasOnlySubstanceUnits="false" id="M_m853" name="2-Phosphoglycolate_" fbc:charge="0" />
      <species boundaryCondition="false" compartment="c" constant="false" hasOnlySubstanceUnits="false" id="M_m854" name="Xylitol_" fbc:charge="0" />
      <species boundaryCondition="false" compartment="c" constant="false" hasOnlySubstanceUnits="false" id="M_m855" name="D-Xylose_" fbc:charge="0" />
      <species boundaryCondition="false" compartment="c" constant="false" hasOnlySubstanceUnits="false" id="M_m856" name="2,3-Bisphospho-D-glycerate_" fbc:charge="0" />
      <species boundaryCondition="false" compartment="c" constant="false" hasOnlySubstanceUnits="false" id="M_m857" name="D-Xylulose_" fbc:charge="0" />
      <species boundaryCondition="false" compartment="c" constant="false" hasOnlySubstanceUnits="false" id="M_m858" name="Ribitol_" fbc:charge="0" />
      <species boundaryCondition="false" compartment="c" constant="false" hasOnlySubstanceUnits="false" id="M_m859" name="D-Ribulose_" fbc:charge="0" />
      <species boundaryCondition="false" compartment="c" constant="false" hasOnlySubstanceUnits="false" id="M_m860" name="L-Arabitol_" fbc:charge="0" />
      <species boundaryCondition="false" compartment="c" constant="false" hasOnlySubstanceUnits="false" id="M_m861" name="L-Arabinose_" fbc:charge="0" />
      <species boundaryCondition="false" compartment="c" constant="false" hasOnlySubstanceUnits="false" id="M_m862" name="L-Arabinose_" fbc:charge="0" />
      <species boundaryCondition="false" compartment="c" constant="false" hasOnlySubstanceUnits="false" id="M_m864" name="L-Xylulose_" fbc:charge="0" />
      <species boundaryCondition="false" compartment="c" constant="false" hasOnlySubstanceUnits="false" id="M_m865" name="L-Ribulose 5-phosphate_" fbc:charge="0" />
      <species boundaryCondition="false" compartment="c" constant="false" hasOnlySubstanceUnits="false" id="M_m866" name="N-Acetyl-D-glucosaminide_" fbc:charge="0" />
      <species boundaryCondition="false" compartment="c" constant="false" hasOnlySubstanceUnits="false" id="M_m867" name="beta-D-Glucose 6-phosphate_" fbc:charge="0" />
      <species boundaryCondition="false" compartment="c" constant="false" hasOnlySubstanceUnits="false" id="M_m868" name="G00011_" fbc:charge="0" />
      <species boundaryCondition="false" compartment="c" constant="false" hasOnlySubstanceUnits="false" id="M_m869" name="G10694_" fbc:charge="0" />
      <species boundaryCondition="false" compartment="c" constant="false" hasOnlySubstanceUnits="false" id="M_m870" name="G00143_" fbc:charge="0" />
      <species boundaryCondition="false" compartment="c" constant="false" hasOnlySubstanceUnits="false" id="M_m871" name="G00146_" fbc:charge="0" />
      <species boundaryCondition="false" compartment="c" constant="false" hasOnlySubstanceUnits="false" id="M_m872" name="G00147_" fbc:charge="0" />
      <species boundaryCondition="false" compartment="c" constant="false" hasOnlySubstanceUnits="false" id="M_m873" name="G00148_" fbc:charge="0" />
      <species boundaryCondition="false" compartment="c" constant="false" hasOnlySubstanceUnits="false" id="M_m874" name="G00149_" fbc:charge="0" />
      <species boundaryCondition="false" compartment="c" constant="false" hasOnlySubstanceUnits="false" id="M_m875" name="G00140_" fbc:charge="0" />
      <species boundaryCondition="false" compartment="c" constant="false" hasOnlySubstanceUnits="false" id="M_m876" name="G13044_" fbc:charge="0" />
      <species boundaryCondition="false" compartment="c" constant="false" hasOnlySubstanceUnits="false" id="M_m877" name="G01813_" fbc:charge="0" />
      <species boundaryCondition="false" compartment="c" constant="false" hasOnlySubstanceUnits="false" id="M_m878" name="D-Glucose_" fbc:charge="0" />
      <species boundaryCondition="false" compartment="c" constant="false" hasOnlySubstanceUnits="false" id="M_m879" name="(GlcNAc)2(Man)9(Asn)1_" fbc:charge="0" />
      <species boundaryCondition="false" compartment="e" constant="false" hasOnlySubstanceUnits="false" id="M_m880" name="alpha-D-Glucose_C6H12O6" fbc:charge="0" />
      <species boundaryCondition="false" compartment="e" constant="false" hasOnlySubstanceUnits="false" id="M_m881" name="alpha,alpha-Trehalose_C12H22O11" fbc:charge="0" />
      <species boundaryCondition="false" compartment="e" constant="false" hasOnlySubstanceUnits="false" id="M_m882" name="H2O_H2O" fbc:charge="0" />
      <species boundaryCondition="false" compartment="e" constant="false" hasOnlySubstanceUnits="false" id="M_m883" name="Chitin_" fbc:charge="0" />
      <species boundaryCondition="false" compartment="e" constant="false" hasOnlySubstanceUnits="false" id="M_m884" name="Chitosan_" fbc:charge="0" />
      <species boundaryCondition="false" compartment="e" constant="false" hasOnlySubstanceUnits="false" id="M_m885" name="Acetate_C2H4O2" fbc:charge="0" />
      <species boundaryCondition="false" compartment="e" constant="false" hasOnlySubstanceUnits="false" id="M_m886" name="Ethanol_C2H6O" fbc:charge="0" />
      <species boundaryCondition="false" compartment="e" constant="false" hasOnlySubstanceUnits="false" id="M_m887" name="Methanol_CH4O" fbc:charge="0" />
      <species boundaryCondition="false" compartment="e" constant="false" hasOnlySubstanceUnits="false" id="M_m888" name="(S)-Lactate_C3H6O3" fbc:charge="0" />
      <species boundaryCondition="false" compartment="e" constant="false" hasOnlySubstanceUnits="false" id="M_m889" name="H+_H" fbc:charge="0" />
      <species boundaryCondition="false" compartment="e" constant="false" hasOnlySubstanceUnits="false" id="M_m890" name="(R)-Lactate_C3H6O3" fbc:charge="0" />
      <species boundaryCondition="false" compartment="e" constant="false" hasOnlySubstanceUnits="false" id="M_m891" name="Pyruvate_C3H4O3" fbc:charge="0" />
      <species boundaryCondition="false" compartment="e" constant="false" hasOnlySubstanceUnits="false" id="M_m892" name="Orthophosphate_H3PO4" fbc:charge="0" />
      <species boundaryCondition="false" compartment="e" constant="false" hasOnlySubstanceUnits="false" id="M_m893" name="Biomass_" fbc:charge="0" />
      <species boundaryCondition="false" compartment="e" constant="false" hasOnlySubstanceUnits="false" id="M_m894" name="Nitrate_HNO3" fbc:charge="0" />
      <species boundaryCondition="false" compartment="e" constant="false" hasOnlySubstanceUnits="false" id="M_m895" name="Cellobiose_C12H22O11" fbc:charge="0" />
      <species boundaryCondition="false" compartment="e" constant="false" hasOnlySubstanceUnits="false" id="M_m896" name="(S)(+)-Allantoin_C4H6N4O3" fbc:charge="0" />
      <species boundaryCondition="false" compartment="e" constant="false" hasOnlySubstanceUnits="false" id="M_m897" name="Urea_CH4N2O" fbc:charge="0" />
      <species boundaryCondition="false" compartment="e" constant="false" hasOnlySubstanceUnits="false" id="M_m898" name="NH3_NH3" fbc:charge="0" />
      <species boundaryCondition="false" compartment="e" constant="false" hasOnlySubstanceUnits="false" id="M_m899" name="Oxygen_O2" fbc:charge="0" />
      <species boundaryCondition="false" compartment="e" constant="false" hasOnlySubstanceUnits="false" id="M_m900" name="Sulfate_H2SO4" fbc:charge="0" />
      <species boundaryCondition="false" compartment="e" constant="false" hasOnlySubstanceUnits="false" id="M_m902" name="Biotin_C10H16N2O3S" fbc:charge="0" />
      <species boundaryCondition="false" compartment="e" constant="false" hasOnlySubstanceUnits="false" id="M_m903" name="Sulfur_S" fbc:charge="0" />
      <species boundaryCondition="false" compartment="e" constant="false" hasOnlySubstanceUnits="false" id="M_m904" name="Glycerol_C3H8O3" fbc:charge="0" />
      <species boundaryCondition="false" compartment="e" constant="false" hasOnlySubstanceUnits="false" id="M_m905" name="(9Z)-Octadecenoic acid_C18H34O2" fbc:charge="0" />
      <species boundaryCondition="false" compartment="e" constant="false" hasOnlySubstanceUnits="false" id="M_m906" name="D-Sorbitol_C6H14O6" fbc:charge="0" />
      <species boundaryCondition="false" compartment="e" constant="false" hasOnlySubstanceUnits="false" id="M_m907" name="Fe2+_Fe" fbc:charge="0" />
      <species boundaryCondition="false" compartment="e" constant="false" hasOnlySubstanceUnits="false" id="M_m908" name="CO2_CO2" fbc:charge="0" />
      <species boundaryCondition="false" compartment="e" constant="false" hasOnlySubstanceUnits="false" id="M_m909" name="Thiamine_C12H17N4OS" fbc:charge="0" />
      <species boundaryCondition="false" compartment="e" constant="false" hasOnlySubstanceUnits="false" id="M_m910" name="L-Alanine_C3H7NO2" fbc:charge="0" />
      <species boundaryCondition="false" compartment="e" constant="false" hasOnlySubstanceUnits="false" id="M_m911" name="L-Proline_C5H9NO2" fbc:charge="0" />
      <species boundaryCondition="false" compartment="e" constant="false" hasOnlySubstanceUnits="false" id="M_m912" name="L-Methionine_C5H11NO2S" fbc:charge="0" />
      <species boundaryCondition="false" compartment="e" constant="false" hasOnlySubstanceUnits="false" id="M_m913" name="L-Arginine_C6H14N4O2" fbc:charge="0" />
      <species boundaryCondition="false" compartment="e" constant="false" hasOnlySubstanceUnits="false" id="M_m914" name="L-Lysine_C6H14N2O2" fbc:charge="0" />
      <species boundaryCondition="false" compartment="e" constant="false" hasOnlySubstanceUnits="false" id="M_m915" name="L-Asparagine_C4H8N2O3" fbc:charge="0" />
      <species boundaryCondition="false" compartment="e" constant="false" hasOnlySubstanceUnits="false" id="M_m916" name="L-Aspartate_C4H7NO4" fbc:charge="0" />
      <species boundaryCondition="false" compartment="e" constant="false" hasOnlySubstanceUnits="false" id="M_m917" name="L-Cysteine_C3H7NO2S" fbc:charge="0" />
      <species boundaryCondition="false" compartment="e" constant="false" hasOnlySubstanceUnits="false" id="M_m918" name="L-Glutamine_C5H10N2O3" fbc:charge="0" />
      <species boundaryCondition="false" compartment="e" constant="false" hasOnlySubstanceUnits="false" id="M_m919" name="L-Glutamate_C5H9NO4" fbc:charge="0" />
      <species boundaryCondition="false" compartment="e" constant="false" hasOnlySubstanceUnits="false" id="M_m920" name="Glycine_C2H5NO2" fbc:charge="0" />
      <species boundaryCondition="false" compartment="e" constant="false" hasOnlySubstanceUnits="false" id="M_m921" name="L-Histidine_C6H9N3O2" fbc:charge="0" />
      <species boundaryCondition="false" compartment="e" constant="false" hasOnlySubstanceUnits="false" id="M_m922" name="L-Isoleucine_C6H13NO2" fbc:charge="0" />
      <species boundaryCondition="false" compartment="e" constant="false" hasOnlySubstanceUnits="false" id="M_m923" name="L-Leucine_C6H13NO2" fbc:charge="0" />
      <species boundaryCondition="false" compartment="e" constant="false" hasOnlySubstanceUnits="false" id="M_m924" name="L-Ornithine_C5H12N2O2" fbc:charge="0" />
      <species boundaryCondition="false" compartment="e" constant="false" hasOnlySubstanceUnits="false" id="M_m925" name="L-Phenylalanine_C9H11NO2" fbc:charge="0" />
      <species boundaryCondition="false" compartment="e" constant="false" hasOnlySubstanceUnits="false" id="M_m926" name="L-Serine_C3H7NO3" fbc:charge="0" />
      <species boundaryCondition="false" compartment="e" constant="false" hasOnlySubstanceUnits="false" id="M_m927" name="L-Threonine_C4H9NO3" fbc:charge="0" />
      <species boundaryCondition="false" compartment="e" constant="false" hasOnlySubstanceUnits="false" id="M_m928" name="L-Tryptophan_C11H12N2O2" fbc:charge="0" />
      <species boundaryCondition="false" compartment="e" constant="false" hasOnlySubstanceUnits="false" id="M_m929" name="L-Tyrosine_C9H11NO3" fbc:charge="0" />
      <species boundaryCondition="false" compartment="e" constant="false" hasOnlySubstanceUnits="false" id="M_m930" name="L-Valine_C5H11NO2" fbc:charge="0" />
      <species boundaryCondition="false" compartment="e" constant="false" hasOnlySubstanceUnits="false" id="M_m931" name="Acyl-carrier protein_HSR" fbc:charge="0" />
      <species boundaryCondition="false" compartment="e" constant="false" hasOnlySubstanceUnits="false" id="M_m932" name="beta-D-Fructose_C6H12O6" fbc:charge="0" />
      <species boundaryCondition="false" compartment="e" constant="false" hasOnlySubstanceUnits="false" id="M_m933" name="Formate_" fbc:charge="0" />
      <species boundaryCondition="false" compartment="e" constant="false" hasOnlySubstanceUnits="false" id="M_m934" name="1-Acyl-sn-glycero-3-phosphoethanolamine_" fbc:charge="0" />
      <species boundaryCondition="false" compartment="e" constant="false" hasOnlySubstanceUnits="false" id="M_m935" name="sn-glycero-3-Phosphoethanolamine_" fbc:charge="0" />
      <species boundaryCondition="false" compartment="e" constant="false" hasOnlySubstanceUnits="false" id="M_m936" name="1-Acyl-sn-glycero-3-phosphoethanolamine aldehydohydrolase_" fbc:charge="0" />
      <species boundaryCondition="false" compartment="e" constant="false" hasOnlySubstanceUnits="false" id="M_m937" name="Hexadecanoic acid_" fbc:charge="0" />
      <species boundaryCondition="false" compartment="e" constant="false" hasOnlySubstanceUnits="false" id="M_m938" name="Octadecanoic acid_" fbc:charge="0" />
      <species boundaryCondition="false" compartment="e" constant="false" hasOnlySubstanceUnits="false" id="M_m939" name="(9Z,12Z)-Octadecadienoic acid_" fbc:charge="0" />
      <species boundaryCondition="false" compartment="e" constant="false" hasOnlySubstanceUnits="false" id="M_m940" name="(9Z,12Z,15Z)-Octadecatrienoic acid_" fbc:charge="0" />
      <species boundaryCondition="false" compartment="e" constant="false" hasOnlySubstanceUnits="false" id="M_m941" name="D-xylose_" fbc:charge="0" />
      <species boundaryCondition="false" compartment="m" constant="false" hasOnlySubstanceUnits="false" id="M_m942" name="Ferricytochrome c_C42H44FeN8O8S2R4" fbc:charge="0" />
      <species boundaryCondition="false" compartment="m" constant="false" hasOnlySubstanceUnits="false" id="M_m943" name="Ferrocytochrome c_C42H44FeN8O8S2R4" fbc:charge="0" />
      <species boundaryCondition="false" compartment="m" constant="false" hasOnlySubstanceUnits="false" id="M_m944" name="(S)-Lactate_C3H6O3" fbc:charge="0" />
      <species boundaryCondition="false" compartment="m" constant="false" hasOnlySubstanceUnits="false" id="M_m945" name="Pyruvate_C3H4O3" fbc:charge="0" />
      <species boundaryCondition="false" compartment="m" constant="false" hasOnlySubstanceUnits="false" id="M_m946" name="H+_H" fbc:charge="0" />
      <species boundaryCondition="false" compartment="m" constant="false" hasOnlySubstanceUnits="false" id="M_m947" name="(R)-Lactate_C3H6O3" fbc:charge="0" />
      <species boundaryCondition="false" compartment="m" constant="false" hasOnlySubstanceUnits="false" id="M_m948" name="Thiamin diphosphate_C12H19N4O7P2S" fbc:charge="0" />
      <species boundaryCondition="false" compartment="m" constant="false" hasOnlySubstanceUnits="false" id="M_m949" name="2-(alpha-Hydroxyethyl)thiamine diphosphate_C14H23N4O8P2S" fbc:charge="0" />
      <species boundaryCondition="false" compartment="m" constant="false" hasOnlySubstanceUnits="false" id="M_m950" name="CO2_CO2" fbc:charge="0" />
      <species boundaryCondition="false" compartment="m" constant="false" hasOnlySubstanceUnits="false" id="M_m951" name="Enzyme N6-(lipoyl)lysine_C8H14NOS2R" fbc:charge="0" />
      <species boundaryCondition="false" compartment="m" constant="false" hasOnlySubstanceUnits="false" id="M_m952" name="[Dihydrolipoyllysine-residue acetyltransferase] S-acetyldihydrolipoyllysine_C10H18NO2S2R" fbc:charge="0" />
      <species boundaryCondition="false" compartment="m" constant="false" hasOnlySubstanceUnits="false" id="M_m953" name="CoA_C21H36N7O16P3S" fbc:charge="0" />
      <species boundaryCondition="false" compartment="m" constant="false" hasOnlySubstanceUnits="false" id="M_m954" name="Acetyl-CoA_C23H38N7O17P3S" fbc:charge="0" />
      <species boundaryCondition="false" compartment="m" constant="false" hasOnlySubstanceUnits="false" id="M_m955" name="Enzyme N6-(dihydrolipoyl)lysine_C8H16NOS2R" fbc:charge="0" />
      <species boundaryCondition="false" compartment="m" constant="false" hasOnlySubstanceUnits="false" id="M_m956" name="NAD+_C21H28N7O14P2" fbc:charge="0" />
      <species boundaryCondition="false" compartment="m" constant="false" hasOnlySubstanceUnits="false" id="M_m957" name="NADH_C21H29N7O14P2" fbc:charge="0" />
      <species boundaryCondition="false" compartment="m" constant="false" hasOnlySubstanceUnits="false" id="M_m958" name="O-Acetylcarnitine_C9H18NO4" fbc:charge="0" />
      <species boundaryCondition="false" compartment="m" constant="false" hasOnlySubstanceUnits="false" id="M_m959" name="(S)-Malate_C4H6O5" fbc:charge="0" />
      <species boundaryCondition="false" compartment="m" constant="false" hasOnlySubstanceUnits="false" id="M_m960" name="Oxaloacetate_C4H4O5" fbc:charge="0" />
      <species boundaryCondition="false" compartment="m" constant="false" hasOnlySubstanceUnits="false" id="M_m961" name="ATP_C10H16N5O13P3" fbc:charge="0" />
      <species boundaryCondition="false" compartment="m" constant="false" hasOnlySubstanceUnits="false" id="M_m962" name="ADP_C10H15N5O10P2" fbc:charge="0" />
      <species boundaryCondition="false" compartment="m" constant="false" hasOnlySubstanceUnits="false" id="M_m963" name="Orthophosphate_H3PO4" fbc:charge="0" />
      <species boundaryCondition="false" compartment="m" constant="false" hasOnlySubstanceUnits="false" id="M_m964" name="Malonyl-CoA_C24H38N7O19P3S" fbc:charge="0" />
      <species boundaryCondition="false" compartment="m" constant="false" hasOnlySubstanceUnits="false" id="M_m965" name="H2O_H2O" fbc:charge="0" />
      <species boundaryCondition="false" compartment="m" constant="false" hasOnlySubstanceUnits="false" id="M_m966" name="2-Oxoglutarate_C5H6O5" fbc:charge="0" />
      <species boundaryCondition="false" compartment="m" constant="false" hasOnlySubstanceUnits="false" id="M_m967" name="Homocitrate_C7H10O7" fbc:charge="0" />
      <species boundaryCondition="false" compartment="m" constant="false" hasOnlySubstanceUnits="false" id="M_m968" name="2-Acetolactate_C5H8O4" fbc:charge="0" />
      <species boundaryCondition="false" compartment="m" constant="false" hasOnlySubstanceUnits="false" id="M_m969" name="Ethanol_C2H6O" fbc:charge="0" />
      <species boundaryCondition="false" compartment="m" constant="false" hasOnlySubstanceUnits="false" id="M_m970" name="Acetaldehyde_C2H4O" fbc:charge="0" />
      <species boundaryCondition="false" compartment="m" constant="false" hasOnlySubstanceUnits="false" id="M_m971" name="Acetate_C2H4O2" fbc:charge="0" />
      <species boundaryCondition="false" compartment="m" constant="false" hasOnlySubstanceUnits="false" id="M_m972" name="Citrate_C6H8O7" fbc:charge="0" />
      <species boundaryCondition="false" compartment="m" constant="false" hasOnlySubstanceUnits="false" id="M_m973" name="Isocitrate_C6H8O7" fbc:charge="0" />
      <species boundaryCondition="false" compartment="m" constant="false" hasOnlySubstanceUnits="false" id="M_m974" name="Oxalosuccinate_C6H6O7" fbc:charge="0" />
      <species boundaryCondition="false" compartment="p" constant="false" hasOnlySubstanceUnits="false" id="M_m975" name="Oxalosuccinate_C6H6O7" fbc:charge="0" />
      <species boundaryCondition="false" compartment="m" constant="false" hasOnlySubstanceUnits="false" id="M_m976" name="3-Carboxy-1-hydroxypropyl-ThPP_C16H25N4O10P2S" fbc:charge="0" />
      <species boundaryCondition="false" compartment="m" constant="false" hasOnlySubstanceUnits="false" id="M_m977" name="[Dihydrolipoyllysine-residue succinyltransferase] S-succinyldihydrolipoyllysine_C12H20NO4S2R" fbc:charge="0" />
      <species boundaryCondition="false" compartment="m" constant="false" hasOnlySubstanceUnits="false" id="M_m978" name="Succinyl-CoA_C25H40N7O19P3S" fbc:charge="0" />
      <species boundaryCondition="false" compartment="m" constant="false" hasOnlySubstanceUnits="false" id="M_m979" name="GTP_C10H16N5O14P3" fbc:charge="0" />
      <species boundaryCondition="false" compartment="m" constant="false" hasOnlySubstanceUnits="false" id="M_m980" name="Succinate_C4H6O4" fbc:charge="0" />
      <species boundaryCondition="false" compartment="m" constant="false" hasOnlySubstanceUnits="false" id="M_m981" name="GDP_C10H15N5O11P2" fbc:charge="0" />
      <species boundaryCondition="false" compartment="m" constant="false" hasOnlySubstanceUnits="false" id="M_m982" name="Fumarate_C4H4O4" fbc:charge="0" />
      <species boundaryCondition="false" compartment="m" constant="false" hasOnlySubstanceUnits="false" id="M_m983" name="FAD_C27H33N9O15P2" fbc:charge="0" />
      <species boundaryCondition="false" compartment="m" constant="false" hasOnlySubstanceUnits="false" id="M_m984" name="FADH2_C27H35N9O15P2" fbc:charge="0" />
      <species boundaryCondition="false" compartment="m" constant="false" hasOnlySubstanceUnits="false" id="M_m985" name="Ubiquinone_" fbc:charge="0" />
      <species boundaryCondition="false" compartment="m" constant="false" hasOnlySubstanceUnits="false" id="M_m986" name="Ubiquinol_" fbc:charge="0" />
      <species boundaryCondition="false" compartment="m" constant="false" hasOnlySubstanceUnits="false" id="M_m987" name="Oxygen_O2" fbc:charge="0" />
      <species boundaryCondition="false" compartment="m" constant="false" hasOnlySubstanceUnits="false" id="M_m988" name="H2O2_H2O2" fbc:charge="0" />
      <species boundaryCondition="false" compartment="m" constant="false" hasOnlySubstanceUnits="false" id="M_m989" name="Diphosphate_P2H4O7" fbc:charge="0" />
      <species boundaryCondition="false" compartment="m" constant="false" hasOnlySubstanceUnits="false" id="M_m990" name="L-Aspartate_C4H7NO4" fbc:charge="0" />
      <species boundaryCondition="false" compartment="m" constant="false" hasOnlySubstanceUnits="false" id="M_m991" name="L-Glutamate_C5H9NO4" fbc:charge="0" />
      <species boundaryCondition="false" compartment="m" constant="false" hasOnlySubstanceUnits="false" id="M_m992" name="(S)-1-Pyrroline-5-carboxylate_C5H7NO2" fbc:charge="0" />
      <species boundaryCondition="false" compartment="m" constant="false" hasOnlySubstanceUnits="false" id="M_m993" name="N-Acetyl-L-glutamate_C7H11NO5" fbc:charge="0" />
      <species boundaryCondition="false" compartment="m" constant="false" hasOnlySubstanceUnits="false" id="M_m994" name="N-Acetyl-L-glutamate 5-phosphate_C7H12NO8P" fbc:charge="0" />
      <species boundaryCondition="false" compartment="m" constant="false" hasOnlySubstanceUnits="false" id="M_m995" name="NADPH_C21H30N7O17P3" fbc:charge="0" />
      <species boundaryCondition="false" compartment="m" constant="false" hasOnlySubstanceUnits="false" id="M_m996" name="N-Acetyl-L-glutamate 5-semialdehyde_C7H11NO4" fbc:charge="0" />
      <species boundaryCondition="false" compartment="m" constant="false" hasOnlySubstanceUnits="false" id="M_m997" name="NADP+_C21H29N7O17P3" fbc:charge="0" />
      <species boundaryCondition="false" compartment="m" constant="false" hasOnlySubstanceUnits="false" id="M_m998" name="N-Acetylornithine_C7H14N2O3" fbc:charge="0" />
      <species boundaryCondition="false" compartment="m" constant="false" hasOnlySubstanceUnits="false" id="M_m999" name="L-Ornithine_C5H12N2O2" fbc:charge="0" />
      <species boundaryCondition="false" compartment="m" constant="false" hasOnlySubstanceUnits="false" id="M_m1000" name="L-Glutamate 5-semialdehyde_C5H9NO3" fbc:charge="0" />
      <species boundaryCondition="false" compartment="m" constant="false" hasOnlySubstanceUnits="false" id="M_m1001" name="L-Proline_C5H9NO2" fbc:charge="0" />
      <species boundaryCondition="false" compartment="m" constant="false" hasOnlySubstanceUnits="false" id="M_m1002" name="Homo-cis-aconitate_C7H8O6" fbc:charge="0" />
      <species boundaryCondition="false" compartment="m" constant="false" hasOnlySubstanceUnits="false" id="M_m1003" name="Homoisocitrate_C7H10O7" fbc:charge="0" />
      <species boundaryCondition="false" compartment="m" constant="false" hasOnlySubstanceUnits="false" id="M_m1004" name="3-Hydroxy-3-methyl-2-oxobutanoic acid_C5H8O4" fbc:charge="0" />
      <species boundaryCondition="false" compartment="m" constant="false" hasOnlySubstanceUnits="false" id="M_m1005" name="(R)-2,3-Dihydroxy-3-methylbutanoate_C5H10O4" fbc:charge="0" />
      <species boundaryCondition="false" compartment="m" constant="false" hasOnlySubstanceUnits="false" id="M_m1006" name="3-Methyl-2-oxobutanoic acid_C5H8O3" fbc:charge="0" />
      <species boundaryCondition="false" compartment="m" constant="false" hasOnlySubstanceUnits="false" id="M_m1007" name="2-Oxobutanoate_C4H6O3" fbc:charge="0" />
      <species boundaryCondition="false" compartment="m" constant="false" hasOnlySubstanceUnits="false" id="M_m1008" name="(S)-2-Aceto-2-hydroxybutanoate_C6H10O4" fbc:charge="0" />
      <species boundaryCondition="false" compartment="m" constant="false" hasOnlySubstanceUnits="false" id="M_m1009" name="(R)-3-Hydroxy-3-methyl-2-oxopentanoate_C6H10O4" fbc:charge="0" />
      <species boundaryCondition="false" compartment="m" constant="false" hasOnlySubstanceUnits="false" id="M_m1010" name="(R)-2,3-Dihydroxy-3-methylpentanoate_C6H12O4" fbc:charge="0" />
      <species boundaryCondition="false" compartment="m" constant="false" hasOnlySubstanceUnits="false" id="M_m1011" name="(S)-3-Methyl-2-oxopentanoic acid_C6H10O3" fbc:charge="0" />
      <species boundaryCondition="false" compartment="m" constant="false" hasOnlySubstanceUnits="false" id="M_m1012" name="2-Methyl-1-hydroxypropyl-ThPP_C16H27N4O8P2S" fbc:charge="0" />
      <species boundaryCondition="false" compartment="m" constant="false" hasOnlySubstanceUnits="false" id="M_m1013" name="[Dihydrolipoyllysine-residue (2-methylpropanoyl)transferase] S-(2-methylpropanoyl)dihydrolipoyllysine_C12H22NO2S2R" fbc:charge="0" />
      <species boundaryCondition="false" compartment="m" constant="false" hasOnlySubstanceUnits="false" id="M_m1014" name="2-Methylpropanoyl-CoA_C25H42N7O17P3S" fbc:charge="0" />
      <species boundaryCondition="false" compartment="m" constant="false" hasOnlySubstanceUnits="false" id="M_m1015" name="2-Methylprop-2-enoyl-CoA_C25H40N7O17P3S" fbc:charge="0" />
      <species boundaryCondition="false" compartment="m" constant="false" hasOnlySubstanceUnits="false" id="M_m1016" name="(S)-3-Hydroxyisobutyryl-CoA_C25H42N7O18P3S" fbc:charge="0" />
      <species boundaryCondition="false" compartment="m" constant="false" hasOnlySubstanceUnits="false" id="M_m1017" name="(S)-3-Hydroxyisobutyrate_C4H8O3" fbc:charge="0" />
      <species boundaryCondition="false" compartment="m" constant="false" hasOnlySubstanceUnits="false" id="M_m1018" name="(S)-Methylmalonate semialdehyde_C4H6O3" fbc:charge="0" />
      <species boundaryCondition="false" compartment="m" constant="false" hasOnlySubstanceUnits="false" id="M_m1019" name="Propanoyl-CoA_C24H40N7O17P3S" fbc:charge="0" />
      <species boundaryCondition="false" compartment="m" constant="false" hasOnlySubstanceUnits="false" id="M_m1020" name="2-Methyl-1-hydroxybutyl-ThPP_C17H29N4O8P2S" fbc:charge="0" />
      <species boundaryCondition="false" compartment="m" constant="false" hasOnlySubstanceUnits="false" id="M_m1021" name="[Dihydrolipoyllysine-residue (2-methylpropanoyl)transferase] S-(2-methylbutanoyl)dihydrolipoyllysine_C13H24NO2S2R" fbc:charge="0" />
      <species boundaryCondition="false" compartment="m" constant="false" hasOnlySubstanceUnits="false" id="M_m1022" name="(S)-2-Methylbutanoyl-CoA_C26H44N7O17P3S" fbc:charge="0" />
      <species boundaryCondition="false" compartment="m" constant="false" hasOnlySubstanceUnits="false" id="M_m1023" name="2-Methylbut-2-enoyl-CoA_C26H42N7O17P3S" fbc:charge="0" />
      <species boundaryCondition="false" compartment="m" constant="false" hasOnlySubstanceUnits="false" id="M_m1024" name="(2S,3S)-3-Hydroxy-2-methylbutanoyl-CoA_C26H44N7O18P3S" fbc:charge="0" />
      <species boundaryCondition="false" compartment="m" constant="false" hasOnlySubstanceUnits="false" id="M_m1025" name="2-Methylacetoacetyl-CoA_C26H42N7O18P3S" fbc:charge="0" />
      <species boundaryCondition="false" compartment="m" constant="false" hasOnlySubstanceUnits="false" id="M_m1026" name="4-Methyl-2-oxopentanoate_C6H10O3" fbc:charge="0" />
      <species boundaryCondition="false" compartment="m" constant="false" hasOnlySubstanceUnits="false" id="M_m1027" name="3-Methyl-1-hydroxybutyl-ThPP_C17H29N4O8P2S" fbc:charge="0" />
      <species boundaryCondition="false" compartment="m" constant="false" hasOnlySubstanceUnits="false" id="M_m1028" name="[Dihydrolipoyllysine-residue (2-methylpropanoyl)transferase] S-(3-methylbutanoyl)dihydrolipoyllysine_C13H24NO2S2R" fbc:charge="0" />
      <species boundaryCondition="false" compartment="m" constant="false" hasOnlySubstanceUnits="false" id="M_m1029" name="3-Methylbutanoyl-CoA_C26H44N7O17P3S" fbc:charge="0" />
      <species boundaryCondition="false" compartment="m" constant="false" hasOnlySubstanceUnits="false" id="M_m1030" name="3-Methylcrotonyl-CoA_C26H42N7O17P3S" fbc:charge="0" />
      <species boundaryCondition="false" compartment="m" constant="false" hasOnlySubstanceUnits="false" id="M_m1031" name="3-Methylglutaconyl-CoA_C27H42N7O19P3S" fbc:charge="0" />
      <species boundaryCondition="false" compartment="m" constant="false" hasOnlySubstanceUnits="false" id="M_m1032" name="(S)-3-Hydroxy-3-methylglutaryl-CoA_C27H44N7O20P3S" fbc:charge="0" />
      <species boundaryCondition="false" compartment="m" constant="false" hasOnlySubstanceUnits="false" id="M_m1033" name="Acetoacetate_C4H6O3" fbc:charge="0" />
      <species boundaryCondition="false" compartment="m" constant="false" hasOnlySubstanceUnits="false" id="M_m1034" name="Glycine_C2H5NO2" fbc:charge="0" />
      <species boundaryCondition="false" compartment="m" constant="false" hasOnlySubstanceUnits="false" id="M_m1035" name="Lipoylprotein_C8H14NOS2R" fbc:charge="0" />
      <species boundaryCondition="false" compartment="m" constant="false" hasOnlySubstanceUnits="false" id="M_m1036" name="S-Aminomethyldihydrolipoylprotein_C9H19N2OS2R" fbc:charge="0" />
      <species boundaryCondition="false" compartment="m" constant="false" hasOnlySubstanceUnits="false" id="M_m1037" name="Tetrahydrofolate_C19H23N7O6" fbc:charge="0" />
      <species boundaryCondition="false" compartment="m" constant="false" hasOnlySubstanceUnits="false" id="M_m1038" name="Dihydrolipoylprotein_C8H16NOS2R" fbc:charge="0" />
      <species boundaryCondition="false" compartment="m" constant="false" hasOnlySubstanceUnits="false" id="M_m1039" name="5,10-Methylenetetrahydrofolate_C20H23N7O6" fbc:charge="0" />
      <species boundaryCondition="false" compartment="m" constant="false" hasOnlySubstanceUnits="false" id="M_m1040" name="NH3_NH3" fbc:charge="0" />
      <species boundaryCondition="false" compartment="m" constant="false" hasOnlySubstanceUnits="false" id="M_m1041" name="5-Aminolevulinate_C5H9NO3" fbc:charge="0" />
      <species boundaryCondition="false" compartment="m" constant="false" hasOnlySubstanceUnits="false" id="M_m1042" name="L-Serine_C3H7NO3" fbc:charge="0" />
      <species boundaryCondition="false" compartment="m" constant="false" hasOnlySubstanceUnits="false" id="M_m1043" name="10-Formyltetrahydrofolate_C20H23N7O7" fbc:charge="0" />
      <species boundaryCondition="false" compartment="m" constant="false" hasOnlySubstanceUnits="false" id="M_m1044" name="5,10-Methenyltetrahydrofolate_C20H22N7O6" fbc:charge="0" />
      <species boundaryCondition="false" compartment="m" constant="false" hasOnlySubstanceUnits="false" id="M_m1045" name="5-Formyltetrahydrofolate_C20H23N7O7" fbc:charge="0" />
      <species boundaryCondition="false" compartment="m" constant="false" hasOnlySubstanceUnits="false" id="M_m1046" name="O-Acetyl-L-serine_C5H9NO4" fbc:charge="0" />
      <species boundaryCondition="false" compartment="m" constant="false" hasOnlySubstanceUnits="false" id="M_m1047" name="Hydrogen sulfide_H2S" fbc:charge="0" />
      <species boundaryCondition="false" compartment="m" constant="false" hasOnlySubstanceUnits="false" id="M_m1048" name="L-Cysteine_C3H7NO2S" fbc:charge="0" />
      <species boundaryCondition="false" compartment="m" constant="false" hasOnlySubstanceUnits="false" id="M_m1049" name="L-Homoserine_C4H9NO3" fbc:charge="0" />
      <species boundaryCondition="false" compartment="m" constant="false" hasOnlySubstanceUnits="false" id="M_m1050" name="O-Acetyl-L-homoserine_C6H11NO4" fbc:charge="0" />
      <species boundaryCondition="false" compartment="m" constant="false" hasOnlySubstanceUnits="false" id="M_m1051" name="AMP_C10H14N5O7P" fbc:charge="0" />
      <species boundaryCondition="false" compartment="m" constant="false" hasOnlySubstanceUnits="false" id="M_m1052" name="RNA_" fbc:charge="0" />
      <species boundaryCondition="false" compartment="m" constant="false" hasOnlySubstanceUnits="false" id="M_m1053" name="dATP_C10H16N5O12P3" fbc:charge="0" />
      <species boundaryCondition="false" compartment="m" constant="false" hasOnlySubstanceUnits="false" id="M_m1054" name="DNA_" fbc:charge="0" />
      <species boundaryCondition="false" compartment="m" constant="false" hasOnlySubstanceUnits="false" id="M_m1055" name="dGTP_C10H16N5O13P3" fbc:charge="0" />
      <species boundaryCondition="false" compartment="m" constant="false" hasOnlySubstanceUnits="false" id="M_m1056" name="(S)-Dihydroorotate_C5H6N2O4" fbc:charge="0" />
      <species boundaryCondition="false" compartment="m" constant="false" hasOnlySubstanceUnits="false" id="M_m1057" name="Orotate_C5H4N2O4" fbc:charge="0" />
      <species boundaryCondition="false" compartment="m" constant="false" hasOnlySubstanceUnits="false" id="M_m1058" name="UTP_C9H15N2O15P3" fbc:charge="0" />
      <species boundaryCondition="false" compartment="m" constant="false" hasOnlySubstanceUnits="false" id="M_m1059" name="CTP_C9H16N3O14P3" fbc:charge="0" />
      <species boundaryCondition="false" compartment="m" constant="false" hasOnlySubstanceUnits="false" id="M_m1060" name="dCTP_C9H16N3O13P3" fbc:charge="0" />
      <species boundaryCondition="false" compartment="m" constant="false" hasOnlySubstanceUnits="false" id="M_m1061" name="dTTP_C10H17N2O14P3" fbc:charge="0" />
      <species boundaryCondition="false" compartment="m" constant="false" hasOnlySubstanceUnits="false" id="M_m1062" name="Acetoacetyl-CoA_C25H40N7O18P3S" fbc:charge="0" />
      <species boundaryCondition="false" compartment="m" constant="false" hasOnlySubstanceUnits="false" id="M_m1063" name="L-Tyrosine_C9H11NO3" fbc:charge="0" />
      <species boundaryCondition="false" compartment="m" constant="false" hasOnlySubstanceUnits="false" id="M_m1064" name="tRNA(Tyr)_" fbc:charge="0" />
      <species boundaryCondition="false" compartment="m" constant="false" hasOnlySubstanceUnits="false" id="M_m1065" name="L-Tyrosyl-tRNA(Tyr)_" fbc:charge="0" />
      <species boundaryCondition="false" compartment="m" constant="false" hasOnlySubstanceUnits="false" id="M_m1066" name="L-Alanine_C3H7NO2" fbc:charge="0" />
      <species boundaryCondition="false" compartment="m" constant="false" hasOnlySubstanceUnits="false" id="M_m1067" name="tRNA(Ala)_" fbc:charge="0" />
      <species boundaryCondition="false" compartment="m" constant="false" hasOnlySubstanceUnits="false" id="M_m1068" name="L-Alanyl-tRNA_" fbc:charge="0" />
      <species boundaryCondition="false" compartment="m" constant="false" hasOnlySubstanceUnits="false" id="M_m1069" name="L-Arginine_C6H14N4O2" fbc:charge="0" />
      <species boundaryCondition="false" compartment="m" constant="false" hasOnlySubstanceUnits="false" id="M_m1070" name="tRNA(Arg)_" fbc:charge="0" />
      <species boundaryCondition="false" compartment="m" constant="false" hasOnlySubstanceUnits="false" id="M_m1071" name="L-Arginyl-tRNA(Arg)_" fbc:charge="0" />
      <species boundaryCondition="false" compartment="m" constant="false" hasOnlySubstanceUnits="false" id="M_m1072" name="L-Asparagine_C4H8N2O3" fbc:charge="0" />
      <species boundaryCondition="false" compartment="m" constant="false" hasOnlySubstanceUnits="false" id="M_m1073" name="tRNA(Asn)_" fbc:charge="0" />
      <species boundaryCondition="false" compartment="m" constant="false" hasOnlySubstanceUnits="false" id="M_m1074" name="L-Asparaginyl-tRNA(Asn)_" fbc:charge="0" />
      <species boundaryCondition="false" compartment="m" constant="false" hasOnlySubstanceUnits="false" id="M_m1075" name="tRNA(Cys)_" fbc:charge="0" />
      <species boundaryCondition="false" compartment="m" constant="false" hasOnlySubstanceUnits="false" id="M_m1076" name="L-Cysteinyl-tRNA(Cys)_" fbc:charge="0" />
      <species boundaryCondition="false" compartment="m" constant="false" hasOnlySubstanceUnits="false" id="M_m1077" name="L-Glutamine_C5H10N2O3" fbc:charge="0" />
      <species boundaryCondition="false" compartment="m" constant="false" hasOnlySubstanceUnits="false" id="M_m1078" name="tRNA(Gln)_" fbc:charge="0" />
      <species boundaryCondition="false" compartment="m" constant="false" hasOnlySubstanceUnits="false" id="M_m1079" name="Glutaminyl-tRNA_" fbc:charge="0" />
      <species boundaryCondition="false" compartment="m" constant="false" hasOnlySubstanceUnits="false" id="M_m1080" name="tRNA(Gly)_" fbc:charge="0" />
      <species boundaryCondition="false" compartment="m" constant="false" hasOnlySubstanceUnits="false" id="M_m1081" name="Glycyl-tRNA(Gly)_" fbc:charge="0" />
      <species boundaryCondition="false" compartment="m" constant="false" hasOnlySubstanceUnits="false" id="M_m1082" name="L-Histidine_C6H9N3O2" fbc:charge="0" />
      <species boundaryCondition="false" compartment="m" constant="false" hasOnlySubstanceUnits="false" id="M_m1083" name="tRNA(His)_" fbc:charge="0" />
      <species boundaryCondition="false" compartment="m" constant="false" hasOnlySubstanceUnits="false" id="M_m1084" name="L-Histidyl-tRNA(His)_" fbc:charge="0" />
      <species boundaryCondition="false" compartment="m" constant="false" hasOnlySubstanceUnits="false" id="M_m1085" name="L-Isoleucine_C6H13NO2" fbc:charge="0" />
      <species boundaryCondition="false" compartment="m" constant="false" hasOnlySubstanceUnits="false" id="M_m1086" name="tRNA(Ile)_" fbc:charge="0" />
      <species boundaryCondition="false" compartment="m" constant="false" hasOnlySubstanceUnits="false" id="M_m1087" name="L-Isoleucyl-tRNA(Ile)_" fbc:charge="0" />
      <species boundaryCondition="false" compartment="m" constant="false" hasOnlySubstanceUnits="false" id="M_m1088" name="L-Leucine_C6H13NO2" fbc:charge="0" />
      <species boundaryCondition="false" compartment="m" constant="false" hasOnlySubstanceUnits="false" id="M_m1089" name="tRNA(Leu)_" fbc:charge="0" />
      <species boundaryCondition="false" compartment="m" constant="false" hasOnlySubstanceUnits="false" id="M_m1090" name="L-Leucyl-tRNA_" fbc:charge="0" />
      <species boundaryCondition="false" compartment="m" constant="false" hasOnlySubstanceUnits="false" id="M_m1091" name="L-Lysine_C6H14N2O2" fbc:charge="0" />
      <species boundaryCondition="false" compartment="m" constant="false" hasOnlySubstanceUnits="false" id="M_m1092" name="tRNA(Lys)_" fbc:charge="0" />
      <species boundaryCondition="false" compartment="m" constant="false" hasOnlySubstanceUnits="false" id="M_m1093" name="L-Lysyl-tRNA_" fbc:charge="0" />
      <species boundaryCondition="false" compartment="m" constant="false" hasOnlySubstanceUnits="false" id="M_m1094" name="L-Methionine_C5H11NO2S" fbc:charge="0" />
      <species boundaryCondition="false" compartment="m" constant="false" hasOnlySubstanceUnits="false" id="M_m1095" name="tRNA(Met)_" fbc:charge="0" />
      <species boundaryCondition="false" compartment="m" constant="false" hasOnlySubstanceUnits="false" id="M_m1096" name="L-Methionyl-tRNA_" fbc:charge="0" />
      <species boundaryCondition="false" compartment="m" constant="false" hasOnlySubstanceUnits="false" id="M_m1097" name="L-Phenylalanine_C9H11NO2" fbc:charge="0" />
      <species boundaryCondition="false" compartment="m" constant="false" hasOnlySubstanceUnits="false" id="M_m1098" name="tRNA(Phe)_" fbc:charge="0" />
      <species boundaryCondition="false" compartment="m" constant="false" hasOnlySubstanceUnits="false" id="M_m1099" name="L-Phenylalanyl-tRNA(Phe)_" fbc:charge="0" />
      <species boundaryCondition="false" compartment="m" constant="false" hasOnlySubstanceUnits="false" id="M_m1100" name="tRNA(Pro)_" fbc:charge="0" />
      <species boundaryCondition="false" compartment="m" constant="false" hasOnlySubstanceUnits="false" id="M_m1101" name="L-Prolyl-tRNA(Pro)_" fbc:charge="0" />
      <species boundaryCondition="false" compartment="m" constant="false" hasOnlySubstanceUnits="false" id="M_m1102" name="tRNA(Ser)_" fbc:charge="0" />
      <species boundaryCondition="false" compartment="m" constant="false" hasOnlySubstanceUnits="false" id="M_m1103" name="L-Seryl-tRNA(Ser)_" fbc:charge="0" />
      <species boundaryCondition="false" compartment="m" constant="false" hasOnlySubstanceUnits="false" id="M_m1104" name="L-Threonine_C4H9NO3" fbc:charge="0" />
      <species boundaryCondition="false" compartment="m" constant="false" hasOnlySubstanceUnits="false" id="M_m1105" name="tRNA(Thr)_" fbc:charge="0" />
      <species boundaryCondition="false" compartment="m" constant="false" hasOnlySubstanceUnits="false" id="M_m1106" name="L-Threonyl-tRNA(Thr)_" fbc:charge="0" />
      <species boundaryCondition="false" compartment="m" constant="false" hasOnlySubstanceUnits="false" id="M_m1107" name="L-Tryptophan_C11H12N2O2" fbc:charge="0" />
      <species boundaryCondition="false" compartment="m" constant="false" hasOnlySubstanceUnits="false" id="M_m1108" name="tRNA(Trp)_" fbc:charge="0" />
      <species boundaryCondition="false" compartment="m" constant="false" hasOnlySubstanceUnits="false" id="M_m1109" name="L-Tryptophanyl-tRNA(Trp)_" fbc:charge="0" />
      <species boundaryCondition="false" compartment="m" constant="false" hasOnlySubstanceUnits="false" id="M_m1110" name="L-Valine_C5H11NO2" fbc:charge="0" />
      <species boundaryCondition="false" compartment="m" constant="false" hasOnlySubstanceUnits="false" id="M_m1111" name="tRNA(Val)_" fbc:charge="0" />
      <species boundaryCondition="false" compartment="m" constant="false" hasOnlySubstanceUnits="false" id="M_m1112" name="L-Valyl-tRNA(Val)_" fbc:charge="0" />
      <species boundaryCondition="false" compartment="m" constant="false" hasOnlySubstanceUnits="false" id="M_m1113" name="L-Glutamyl-tRNA(Gln)_" fbc:charge="0" />
      <species boundaryCondition="false" compartment="m" constant="false" hasOnlySubstanceUnits="false" id="M_m1114" name="N-Formylmethionyl-tRNA_" fbc:charge="0" />
      <species boundaryCondition="false" compartment="m" constant="false" hasOnlySubstanceUnits="false" id="M_m1115" name="L-Aspartyl-tRNA(Asn)_" fbc:charge="0" />
      <species boundaryCondition="false" compartment="m" constant="false" hasOnlySubstanceUnits="false" id="M_m1116" name="tRNA(Asp)_" fbc:charge="0" />
      <species boundaryCondition="false" compartment="m" constant="false" hasOnlySubstanceUnits="false" id="M_m1117" name="L-Aspartyl-tRNA(Asp)_" fbc:charge="0" />
      <species boundaryCondition="false" compartment="m" constant="false" hasOnlySubstanceUnits="false" id="M_m1118" name="tRNA(Glu)_" fbc:charge="0" />
      <species boundaryCondition="false" compartment="m" constant="false" hasOnlySubstanceUnits="false" id="M_m1119" name="L-Glutamyl-tRNA(Glu)_" fbc:charge="0" />
      <species boundaryCondition="false" compartment="m" constant="false" hasOnlySubstanceUnits="false" id="M_m1120" name="tRNA(Sec)_" fbc:charge="0" />
      <species boundaryCondition="false" compartment="m" constant="false" hasOnlySubstanceUnits="false" id="M_m1121" name="L-Seryl-tRNA(Sec)_" fbc:charge="0" />
      <species boundaryCondition="false" compartment="m" constant="false" hasOnlySubstanceUnits="false" id="M_m1122" name="Acyl-carrier protein_HSR" fbc:charge="0" />
      <species boundaryCondition="false" compartment="m" constant="false" hasOnlySubstanceUnits="false" id="M_m1123" name="Malonyl-[acyl-carrier protein]_C3H3O3SR" fbc:charge="0" />
      <species boundaryCondition="false" compartment="m" constant="false" hasOnlySubstanceUnits="false" id="M_m1124" name="Acetyl-[acyl-carrier protein]_C2H3OSR" fbc:charge="0" />
      <species boundaryCondition="false" compartment="m" constant="false" hasOnlySubstanceUnits="false" id="M_m1125" name="Acetoacetyl-[acp]_C4H5O2SR" fbc:charge="0" />
      <species boundaryCondition="false" compartment="m" constant="false" hasOnlySubstanceUnits="false" id="M_m1126" name="(3R)-3-Hydroxybutanoyl-[acyl-carrier protein]_C4H7O2SR" fbc:charge="0" />
      <species boundaryCondition="false" compartment="m" constant="false" hasOnlySubstanceUnits="false" id="M_m1127" name="But-2-enoyl-[acyl-carrier protein]_C4H5OSR" fbc:charge="0" />
      <species boundaryCondition="false" compartment="m" constant="false" hasOnlySubstanceUnits="false" id="M_m1128" name="Butyryl-[acp]_C4H7OSR" fbc:charge="0" />
      <species boundaryCondition="false" compartment="m" constant="false" hasOnlySubstanceUnits="false" id="M_m1129" name="3-Oxohexanoyl-[acp]_C6H9O2SR" fbc:charge="0" />
      <species boundaryCondition="false" compartment="m" constant="false" hasOnlySubstanceUnits="false" id="M_m1130" name="(R)-3-Hydroxyhexanoyl-[acp]_C6H11O2SR" fbc:charge="0" />
      <species boundaryCondition="false" compartment="m" constant="false" hasOnlySubstanceUnits="false" id="M_m1131" name="trans-Hex-2-enoyl-[acp]_C6H9OSR" fbc:charge="0" />
      <species boundaryCondition="false" compartment="m" constant="false" hasOnlySubstanceUnits="false" id="M_m1132" name="Hexanoyl-[acp]_C6H11OSR" fbc:charge="0" />
      <species boundaryCondition="false" compartment="m" constant="false" hasOnlySubstanceUnits="false" id="M_m1133" name="3-Oxooctanoyl-[acp]_C8H13O2SR" fbc:charge="0" />
      <species boundaryCondition="false" compartment="m" constant="false" hasOnlySubstanceUnits="false" id="M_m1134" name="(3R)-3-Hydroxyoctanoyl-[acyl-carrier protein]_C8H15O2SR" fbc:charge="0" />
      <species boundaryCondition="false" compartment="m" constant="false" hasOnlySubstanceUnits="false" id="M_m1135" name="trans-Oct-2-enoyl-[acp]_C8H13OSR" fbc:charge="0" />
      <species boundaryCondition="false" compartment="m" constant="false" hasOnlySubstanceUnits="false" id="M_m1136" name="Octanoyl-[acp]_C8H15OSR" fbc:charge="0" />
      <species boundaryCondition="false" compartment="m" constant="false" hasOnlySubstanceUnits="false" id="M_m1137" name="3-Oxodecanoyl-[acp]_C10H17O2SR" fbc:charge="0" />
      <species boundaryCondition="false" compartment="m" constant="false" hasOnlySubstanceUnits="false" id="M_m1138" name="(3R)-3-Hydroxydecanoyl-[acyl-carrier protein]_C10H19O2SR" fbc:charge="0" />
      <species boundaryCondition="false" compartment="m" constant="false" hasOnlySubstanceUnits="false" id="M_m1139" name="trans-Dec-2-enoyl-[acp]_C10H17OSR" fbc:charge="0" />
      <species boundaryCondition="false" compartment="m" constant="false" hasOnlySubstanceUnits="false" id="M_m1140" name="Decanoyl-[acp]_C10H19OSR" fbc:charge="0" />
      <species boundaryCondition="false" compartment="m" constant="false" hasOnlySubstanceUnits="false" id="M_m1141" name="3-Oxododecanoyl-[acp]_C12H21O2SR" fbc:charge="0" />
      <species boundaryCondition="false" compartment="m" constant="false" hasOnlySubstanceUnits="false" id="M_m1142" name="(R)-3-Hydroxydodecanoyl-[acp]_C12H23O2SR" fbc:charge="0" />
      <species boundaryCondition="false" compartment="m" constant="false" hasOnlySubstanceUnits="false" id="M_m1143" name="trans-Dodec-2-enoyl-[acp]_C12H21OSR" fbc:charge="0" />
      <species boundaryCondition="false" compartment="m" constant="false" hasOnlySubstanceUnits="false" id="M_m1144" name="Dodecanoyl-[acyl-carrier protein]_C12H23OSR" fbc:charge="0" />
      <species boundaryCondition="false" compartment="m" constant="false" hasOnlySubstanceUnits="false" id="M_m1145" name="Dodecanoic acid_C12H24O2" fbc:charge="0" />
      <species boundaryCondition="false" compartment="m" constant="false" hasOnlySubstanceUnits="false" id="M_m1146" name="3-Oxotetradecanoyl-[acp]_C14H25O2SR" fbc:charge="0" />
      <species boundaryCondition="false" compartment="m" constant="false" hasOnlySubstanceUnits="false" id="M_m1147" name="(3R)-3-Hydroxytetradecanoyl-[acyl-carrier protein]_C14H27O2SR" fbc:charge="0" />
      <species boundaryCondition="false" compartment="m" constant="false" hasOnlySubstanceUnits="false" id="M_m1148" name="trans-Tetradec-2-enoyl-[acp]_C14H25OSR" fbc:charge="0" />
      <species boundaryCondition="false" compartment="m" constant="false" hasOnlySubstanceUnits="false" id="M_m1149" name="Tetradecanoyl-[acp]_C14H27OSR" fbc:charge="0" />
      <species boundaryCondition="false" compartment="m" constant="false" hasOnlySubstanceUnits="false" id="M_m1150" name="Tetradecanoic acid_C14H28O2" fbc:charge="0" />
      <species boundaryCondition="false" compartment="m" constant="false" hasOnlySubstanceUnits="false" id="M_m1151" name="3-Oxohexadecanoyl-[acp]_C16H29O2SR" fbc:charge="0" />
      <species boundaryCondition="false" compartment="m" constant="false" hasOnlySubstanceUnits="false" id="M_m1152" name="(3R)-3-Hydroxypalmitoyl-[acyl-carrier protein]_C16H31O2SR" fbc:charge="0" />
      <species boundaryCondition="false" compartment="m" constant="false" hasOnlySubstanceUnits="false" id="M_m1153" name="trans-Hexadec-2-enoyl-[acp]_C16H29OSR" fbc:charge="0" />
      <species boundaryCondition="false" compartment="m" constant="false" hasOnlySubstanceUnits="false" id="M_m1154" name="Hexadecanoyl-[acp]_C16H31OSR" fbc:charge="0" />
      <species boundaryCondition="false" compartment="m" constant="false" hasOnlySubstanceUnits="false" id="M_m1155" name="Hexadecanoic acid_C16H32O2" fbc:charge="0" />
      <species boundaryCondition="false" compartment="m" constant="false" hasOnlySubstanceUnits="false" id="M_m1156" name="3-Oxostearoyl-[acp]_C18H33O2SR" fbc:charge="0" />
      <species boundaryCondition="false" compartment="m" constant="false" hasOnlySubstanceUnits="false" id="M_m1157" name="3-Hydroxyoctadecanoyl-[acp]_C18H35O2SR" fbc:charge="0" />
      <species boundaryCondition="false" compartment="m" constant="false" hasOnlySubstanceUnits="false" id="M_m1158" name="(2E)-Octadecenoyl-[acp]_C18H33OSR" fbc:charge="0" />
      <species boundaryCondition="false" compartment="m" constant="false" hasOnlySubstanceUnits="false" id="M_m1159" name="Octadecanoyl-[acyl-carrier protein]_C18H35OSR" fbc:charge="0" />
      <species boundaryCondition="false" compartment="m" constant="false" hasOnlySubstanceUnits="false" id="M_m1160" name="Octadecanoic acid_C18H36O2" fbc:charge="0" />
      <species boundaryCondition="false" compartment="m" constant="false" hasOnlySubstanceUnits="false" id="M_m1161" name="Folate_C19H19N7O6" fbc:charge="0" />
      <species boundaryCondition="false" compartment="m" constant="false" hasOnlySubstanceUnits="false" id="M_m1162" name="Dihydrofolate_C19H21N7O6" fbc:charge="0" />
      <species boundaryCondition="false" compartment="m" constant="false" hasOnlySubstanceUnits="false" id="M_m1163" name="Glutathione disulfide_C20H32N6O12S2" fbc:charge="0" />
      <species boundaryCondition="false" compartment="m" constant="false" hasOnlySubstanceUnits="false" id="M_m1164" name="Glutathione_C10H17N3O6S" fbc:charge="0" />
      <species boundaryCondition="false" compartment="m" constant="false" hasOnlySubstanceUnits="false" id="M_m1165" name="sn-Glycerol 3-phosphate_C3H9O6P" fbc:charge="0" />
      <species boundaryCondition="false" compartment="m" constant="false" hasOnlySubstanceUnits="false" id="M_m1166" name="Glycerone phosphate_C3H7O6P" fbc:charge="0" />
      <species boundaryCondition="false" compartment="m" constant="false" hasOnlySubstanceUnits="false" id="M_m1167" name="Phosphatidylserine_C8H12NO10PR2" fbc:charge="0" />
      <species boundaryCondition="false" compartment="m" constant="false" hasOnlySubstanceUnits="false" id="M_m1168" name="Phosphatidylethanolamine_C7H12NO8PR2" fbc:charge="0" />
      <species boundaryCondition="false" compartment="m" constant="false" hasOnlySubstanceUnits="false" id="M_m1169" name="Apoprotein_NH2R" fbc:charge="0" />
      <species boundaryCondition="false" compartment="m" constant="false" hasOnlySubstanceUnits="false" id="M_m1170" name="Enzyme N6-(octanoyl)lysine_" fbc:charge="0" />
      <species boundaryCondition="false" compartment="m" constant="false" hasOnlySubstanceUnits="false" id="M_m1171" name="Sulfur_S" fbc:charge="0" />
      <species boundaryCondition="false" compartment="m" constant="false" hasOnlySubstanceUnits="false" id="M_m1172" name="S-Adenosyl-L-methionine_C15H22N6O5S" fbc:charge="0" />
      <species boundaryCondition="false" compartment="m" constant="false" hasOnlySubstanceUnits="false" id="M_m1173" name="5'-Deoxyadenosine_C10H13N5O3" fbc:charge="0" />
      <species boundaryCondition="false" compartment="m" constant="false" hasOnlySubstanceUnits="false" id="M_m1174" name="Lipoyl-[acp]_C8H13OS3R" fbc:charge="0" />
      <species boundaryCondition="false" compartment="m" constant="false" hasOnlySubstanceUnits="false" id="M_m1175" name="tRNA guanine_" fbc:charge="0" />
      <species boundaryCondition="false" compartment="m" constant="false" hasOnlySubstanceUnits="false" id="M_m1176" name="S-Adenosyl-L-homocysteine_C14H20N6O5S" fbc:charge="0" />
      <species boundaryCondition="false" compartment="m" constant="false" hasOnlySubstanceUnits="false" id="M_m1177" name="tRNA containing N2-methylguanine_" fbc:charge="0" />
      <species boundaryCondition="false" compartment="m" constant="false" hasOnlySubstanceUnits="false" id="M_m1178" name="tRNA uridine_" fbc:charge="0" />
      <species boundaryCondition="false" compartment="m" constant="false" hasOnlySubstanceUnits="false" id="M_m1179" name="tRNA pseudouridine_" fbc:charge="0" />
      <species boundaryCondition="false" compartment="m" constant="false" hasOnlySubstanceUnits="false" id="M_m1180" name="Reduced electron-transferring flavoprotein_" fbc:charge="0" />
      <species boundaryCondition="false" compartment="m" constant="false" hasOnlySubstanceUnits="false" id="M_m1181" name="Electron-transferring flavoprotein_" fbc:charge="0" />
      <species boundaryCondition="false" compartment="m" constant="false" hasOnlySubstanceUnits="false" id="M_m1182" name="Nicotinamide D-ribonucleotide_C11H15N2O8P" fbc:charge="0" />
      <species boundaryCondition="false" compartment="m" constant="false" hasOnlySubstanceUnits="false" id="M_m1183" name="Deamino-NAD+_C21H27N6O15P2" fbc:charge="0" />
      <species boundaryCondition="false" compartment="m" constant="false" hasOnlySubstanceUnits="false" id="M_m1184" name="Nicotinamide_C6H6N2O" fbc:charge="0" />
      <species boundaryCondition="false" compartment="m" constant="false" hasOnlySubstanceUnits="false" id="M_m1185" name="Nicotinate_C6H5NO2" fbc:charge="0" />
      <species boundaryCondition="false" compartment="m" constant="false" hasOnlySubstanceUnits="false" id="M_m1186" name="5-Phospho-alpha-D-ribose 1-diphosphate_C5H13O14P3" fbc:charge="0" />
      <species boundaryCondition="false" compartment="m" constant="false" hasOnlySubstanceUnits="false" id="M_m1187" name="Nicotinate D-ribonucleotide_C11H15NO9P" fbc:charge="0" />
      <species boundaryCondition="false" compartment="m" constant="false" hasOnlySubstanceUnits="false" id="M_m1188" name="Nicotinate D-ribonucleoside_C11H14NO6" fbc:charge="0" />
      <species boundaryCondition="false" compartment="m" constant="false" hasOnlySubstanceUnits="false" id="M_m1189" name="2,3-Dihydroxy-3-methylbutanoate_C5H10O4" fbc:charge="0" />
      <species boundaryCondition="false" compartment="m" constant="false" hasOnlySubstanceUnits="false" id="M_m1190" name="Protoporphyrinogen IX_C34H40N4O4" fbc:charge="0" />
      <species boundaryCondition="false" compartment="m" constant="false" hasOnlySubstanceUnits="false" id="M_m1191" name="Protoporphyrin_C34H34N4O4" fbc:charge="0" />
      <species boundaryCondition="false" compartment="m" constant="false" hasOnlySubstanceUnits="false" id="M_m1192" name="Fe2+_Fe" fbc:charge="0" />
      <species boundaryCondition="false" compartment="m" constant="false" hasOnlySubstanceUnits="false" id="M_m1193" name="Heme_C34H32FeN4O4" fbc:charge="0" />
      <species boundaryCondition="false" compartment="m" constant="false" hasOnlySubstanceUnits="false" id="M_m1194" name="Heme O_C49H58FeN4O5" fbc:charge="0" />
      <species boundaryCondition="false" compartment="m" constant="false" hasOnlySubstanceUnits="false" id="M_m1195" name="Heme A_C49H56FeN4O6" fbc:charge="0" />
      <species boundaryCondition="false" compartment="m" constant="false" hasOnlySubstanceUnits="false" id="M_m1196" name="(2S,3R)-3-Hydroxybutane-1,2,3-tricarboxylate_C7H10O7" fbc:charge="0" />
      <species boundaryCondition="false" compartment="m" constant="false" hasOnlySubstanceUnits="false" id="M_m1197" name="2-Methylcitrate_C7H10O7" fbc:charge="0" />
      <species boundaryCondition="false" compartment="m" constant="false" hasOnlySubstanceUnits="false" id="M_m1198" name="(Z)-But-2-ene-1,2,3-tricarboxylate_C7H8O6" fbc:charge="0" />
      <species boundaryCondition="false" compartment="m" constant="false" hasOnlySubstanceUnits="false" id="M_m1199" name="all-trans-Hexaprenyl diphosphate_C30H52O7P2" fbc:charge="0" />
      <species boundaryCondition="false" compartment="m" constant="false" hasOnlySubstanceUnits="false" id="M_m1200" name="4-Hydroxybenzoate_C7H6O3" fbc:charge="0" />
      <species boundaryCondition="false" compartment="m" constant="false" hasOnlySubstanceUnits="false" id="M_m1201" name="3-Hexaprenyl-4-hydroxybenzoate_C37H54O3" fbc:charge="0" />
      <species boundaryCondition="false" compartment="m" constant="false" hasOnlySubstanceUnits="false" id="M_m1202" name="3-Hexaprenyl-4,5-dihydroxybenzoate_C37H54O4" fbc:charge="0" />
      <species boundaryCondition="false" compartment="m" constant="false" hasOnlySubstanceUnits="false" id="M_m1203" name="3-Hexaprenyl-4-hydroxy-5-methoxybenzoate_C38H56O4" fbc:charge="0" />
      <species boundaryCondition="false" compartment="m" constant="false" hasOnlySubstanceUnits="false" id="M_m1204" name="2-Hexaprenyl-6-methoxyphenol_C37H56O2" fbc:charge="0" />
      <species boundaryCondition="false" compartment="m" constant="false" hasOnlySubstanceUnits="false" id="M_m1205" name="2-Hexaprenyl-6-methoxy-1,4-benzoquinone_C37H54O3" fbc:charge="0" />
      <species boundaryCondition="false" compartment="m" constant="false" hasOnlySubstanceUnits="false" id="M_m1206" name="2-Hexaprenyl-3-methyl-6-methoxy-1,4-benzoquinone_C38H56O3" fbc:charge="0" />
      <species boundaryCondition="false" compartment="m" constant="false" hasOnlySubstanceUnits="false" id="M_m1207" name="2-Hexaprenyl-3-methyl-5-hydroxy-6-methoxy-1,4-benzoquinone_C38H56O4" fbc:charge="0" />
      <species boundaryCondition="false" compartment="m" constant="false" hasOnlySubstanceUnits="false" id="M_m1208" name="[Enzyme]-cysteine_C4H6N2O2SR2" fbc:charge="0" />
      <species boundaryCondition="false" compartment="m" constant="false" hasOnlySubstanceUnits="false" id="M_m1209" name="[Enzyme]-S-sulfanylcysteine_C4H6N2O2S2R2" fbc:charge="0" />
      <species boundaryCondition="false" compartment="m" constant="false" hasOnlySubstanceUnits="false" id="M_m1210" name="tRNA_" fbc:charge="0" />
      <species boundaryCondition="false" compartment="m" constant="false" hasOnlySubstanceUnits="false" id="M_m1211" name="tRNAP_" fbc:charge="0" />
      <species boundaryCondition="false" compartment="m" constant="false" hasOnlySubstanceUnits="false" id="M_m1212" name="(R)-2-Hydroxybutane-1,2,4-tricarboxylate_C7H10O7" fbc:charge="0" />
      <species boundaryCondition="false" compartment="m" constant="false" hasOnlySubstanceUnits="false" id="M_m1213" name="Coproporphyrinogen III_C36H44N4O8" fbc:charge="0" />
      <species boundaryCondition="false" compartment="m" constant="false" hasOnlySubstanceUnits="false" id="M_m1214" name="trasn,trans,cis-Geranylgeranyl diphosphate_" fbc:charge="0" />
      <species boundaryCondition="false" compartment="m" constant="false" hasOnlySubstanceUnits="false" id="M_m1215" name="Propionate_C3H6O2" fbc:charge="0" />
      <species boundaryCondition="false" compartment="m" constant="false" hasOnlySubstanceUnits="false" id="M_m1216" name="2-Isopropylmalate_C7H12O5" fbc:charge="0" />
      <species boundaryCondition="false" compartment="m" constant="false" hasOnlySubstanceUnits="false" id="M_m1217" name="L-Kynurenine_C10H12N2O3" fbc:charge="0" />
      <species boundaryCondition="false" compartment="m" constant="false" hasOnlySubstanceUnits="false" id="M_m1218" name="Lactaldehyde_C3H6O2" fbc:charge="0" />
      <species boundaryCondition="false" compartment="m" constant="false" hasOnlySubstanceUnits="false" id="M_m1219" name="5-Methyltetrahydrofolate_C20H25N7O6" fbc:charge="0" />
      <species boundaryCondition="false" compartment="m" constant="false" hasOnlySubstanceUnits="false" id="M_m1220" name="2-Dehydropantoate_C6H10O4" fbc:charge="0" />
      <species boundaryCondition="false" compartment="m" constant="false" hasOnlySubstanceUnits="false" id="M_m1221" name="2-Phenylethanol_C8H10O" fbc:charge="0" />
      <species boundaryCondition="false" compartment="m" constant="false" hasOnlySubstanceUnits="false" id="M_m1222" name="2-Oxoadipate_C6H8O5" fbc:charge="0" />
      <species boundaryCondition="false" compartment="m" constant="false" hasOnlySubstanceUnits="false" id="M_m1223" name="H2S_H2S" fbc:charge="0" />
      <species boundaryCondition="false" compartment="m" constant="false" hasOnlySubstanceUnits="false" id="M_m1224" name="UMP_C9H13N2O9P" fbc:charge="0" />
      <species boundaryCondition="false" compartment="m" constant="false" hasOnlySubstanceUnits="false" id="M_m1225" name="FMN_C17H21N4O9P" fbc:charge="0" />
      <species boundaryCondition="false" compartment="m" constant="false" hasOnlySubstanceUnits="false" id="M_m1226" name="Carbamoyl phosphate_CH4NO5P" fbc:charge="0" />
      <species boundaryCondition="false" compartment="p" constant="false" hasOnlySubstanceUnits="false" id="M_m1227" name="Acetyl-CoA_C23H38N7O17P3S" fbc:charge="0" />
      <species boundaryCondition="false" compartment="p" constant="false" hasOnlySubstanceUnits="false" id="M_m1228" name="H2O_H2O" fbc:charge="0" />
      <species boundaryCondition="false" compartment="p" constant="false" hasOnlySubstanceUnits="false" id="M_m1229" name="Glyoxylate_C2H2O3" fbc:charge="0" />
      <species boundaryCondition="false" compartment="p" constant="false" hasOnlySubstanceUnits="false" id="M_m1230" name="(S)-Malate_C4H6O5" fbc:charge="0" />
      <species boundaryCondition="false" compartment="p" constant="false" hasOnlySubstanceUnits="false" id="M_m1231" name="CoA_C21H36N7O16P3S" fbc:charge="0" />
      <species boundaryCondition="false" compartment="p" constant="false" hasOnlySubstanceUnits="false" id="M_m1232" name="Acetoacetyl-CoA_C25H40N7O18P3S" fbc:charge="0" />
      <species boundaryCondition="false" compartment="p" constant="false" hasOnlySubstanceUnits="false" id="M_m1233" name="Oxaloacetate_C4H4O5" fbc:charge="0" />
      <species boundaryCondition="false" compartment="p" constant="false" hasOnlySubstanceUnits="false" id="M_m1234" name="Citrate_C6H8O7" fbc:charge="0" />
      <species boundaryCondition="false" compartment="p" constant="false" hasOnlySubstanceUnits="false" id="M_m1235" name="Isocitrate_C6H8O7" fbc:charge="0" />
      <species boundaryCondition="false" compartment="p" constant="false" hasOnlySubstanceUnits="false" id="M_m1236" name="NADH_C21H29N7O14P2" fbc:charge="0" />
      <species boundaryCondition="false" compartment="p" constant="false" hasOnlySubstanceUnits="false" id="M_m1237" name="H+_H" fbc:charge="0" />
      <species boundaryCondition="false" compartment="p" constant="false" hasOnlySubstanceUnits="false" id="M_m1238" name="NAD+_C21H28N7O14P2" fbc:charge="0" />
      <species boundaryCondition="false" compartment="p" constant="false" hasOnlySubstanceUnits="false" id="M_m1239" name="Succinate_C4H6O4" fbc:charge="0" />
      <species boundaryCondition="false" compartment="p" constant="false" hasOnlySubstanceUnits="false" id="M_m1240" name="O-Acetylcarnitine_C9H18NO4" fbc:charge="0" />
      <species boundaryCondition="false" compartment="p" constant="false" hasOnlySubstanceUnits="false" id="M_m1241" name="Hexacosanoyl-CoA_" fbc:charge="0" />
      <species boundaryCondition="false" compartment="p" constant="false" hasOnlySubstanceUnits="false" id="M_m1242" name="Oxygen_O2" fbc:charge="0" />
      <species boundaryCondition="false" compartment="p" constant="false" hasOnlySubstanceUnits="false" id="M_m1243" name="trans-Hexacosa-2-enoyl-CoA_" fbc:charge="0" />
      <species boundaryCondition="false" compartment="p" constant="false" hasOnlySubstanceUnits="false" id="M_m1244" name="H2O2_H2O2" fbc:charge="0" />
      <species boundaryCondition="false" compartment="p" constant="false" hasOnlySubstanceUnits="false" id="M_m1245" name="(S)-3-Hydroxyhexacosanoyl-CoA_" fbc:charge="0" />
      <species boundaryCondition="false" compartment="p" constant="false" hasOnlySubstanceUnits="false" id="M_m1246" name="3-Oxohexacosanoyl-CoA_" fbc:charge="0" />
      <species boundaryCondition="false" compartment="p" constant="false" hasOnlySubstanceUnits="false" id="M_m1247" name="Tetracosanoyl-CoA_C45H82N7O17P3S" fbc:charge="0" />
      <species boundaryCondition="false" compartment="p" constant="false" hasOnlySubstanceUnits="false" id="M_m1248" name="trans-Tetracosa-2-enoyl-CoA_" fbc:charge="0" />
      <species boundaryCondition="false" compartment="p" constant="false" hasOnlySubstanceUnits="false" id="M_m1249" name="(S)-3-Hydroxytetracosanoyl-CoA_" fbc:charge="0" />
      <species boundaryCondition="false" compartment="p" constant="false" hasOnlySubstanceUnits="false" id="M_m1250" name="3-Oxotetracosanoyl-CoA_" fbc:charge="0" />
      <species boundaryCondition="false" compartment="p" constant="false" hasOnlySubstanceUnits="false" id="M_m1251" name="Docosanoyl-CoA_C43H78N7O17P3S" fbc:charge="0" />
      <species boundaryCondition="false" compartment="p" constant="false" hasOnlySubstanceUnits="false" id="M_m1252" name="trans-Docosa-2-enoyl-CoA_" fbc:charge="0" />
      <species boundaryCondition="false" compartment="p" constant="false" hasOnlySubstanceUnits="false" id="M_m1253" name="(S)-3-Hydroxydocosanoyl-CoA_" fbc:charge="0" />
      <species boundaryCondition="false" compartment="p" constant="false" hasOnlySubstanceUnits="false" id="M_m1254" name="3-Oxodocosanoyl-CoA_" fbc:charge="0" />
      <species boundaryCondition="false" compartment="p" constant="false" hasOnlySubstanceUnits="false" id="M_m1255" name="Eicosanoyl-CoA_C41H74N7O17P3S" fbc:charge="0" />
      <species boundaryCondition="false" compartment="p" constant="false" hasOnlySubstanceUnits="false" id="M_m1256" name="trans-Eicosa-2-enoyl-CoA_" fbc:charge="0" />
      <species boundaryCondition="false" compartment="p" constant="false" hasOnlySubstanceUnits="false" id="M_m1257" name="(S)-3-Hydroxyeicosanoyl-CoA_" fbc:charge="0" />
      <species boundaryCondition="false" compartment="p" constant="false" hasOnlySubstanceUnits="false" id="M_m1258" name="3-Oxoeicosanoyl-CoA_" fbc:charge="0" />
      <species boundaryCondition="false" compartment="p" constant="false" hasOnlySubstanceUnits="false" id="M_m1259" name="Stearoyl-CoA_C39H70N7O17P3S" fbc:charge="0" />
      <species boundaryCondition="false" compartment="p" constant="false" hasOnlySubstanceUnits="false" id="M_m1260" name="trans-Octadec-2-enoyl-CoA_C39H68N7O17P3S" fbc:charge="0" />
      <species boundaryCondition="false" compartment="p" constant="false" hasOnlySubstanceUnits="false" id="M_m1261" name="(S)-3-Hydroxyoctadecanoyl-CoA_" fbc:charge="0" />
      <species boundaryCondition="false" compartment="p" constant="false" hasOnlySubstanceUnits="false" id="M_m1262" name="3-Oxooctadecanoyl-CoA_C39H68N7O18P3S" fbc:charge="0" />
      <species boundaryCondition="false" compartment="p" constant="false" hasOnlySubstanceUnits="false" id="M_m1263" name="Palmitoyl-CoA_C37H66N7O17P3S" fbc:charge="0" />
      <species boundaryCondition="false" compartment="p" constant="false" hasOnlySubstanceUnits="false" id="M_m1264" name="trans-Hexadec-2-enoyl-CoA_C37H64N7O17P3S" fbc:charge="0" />
      <species boundaryCondition="false" compartment="p" constant="false" hasOnlySubstanceUnits="false" id="M_m1265" name="(S)-3-Hydroxyhexadecanoyl-CoA_C37H66N7O18P3S" fbc:charge="0" />
      <species boundaryCondition="false" compartment="p" constant="false" hasOnlySubstanceUnits="false" id="M_m1266" name="3-Oxopalmitoyl-CoA_C37H64N7O18P3S" fbc:charge="0" />
      <species boundaryCondition="false" compartment="p" constant="false" hasOnlySubstanceUnits="false" id="M_m1267" name="Tetradecanoyl-CoA_C35H62N7O17P3S" fbc:charge="0" />
      <species boundaryCondition="false" compartment="p" constant="false" hasOnlySubstanceUnits="false" id="M_m1268" name="trans-Tetradec-2-enoyl-CoA_C35H60N7O17P3S" fbc:charge="0" />
      <species boundaryCondition="false" compartment="p" constant="false" hasOnlySubstanceUnits="false" id="M_m1269" name="(S)-3-Hydroxytetradecanoyl-CoA_C35H62N7O18P3S" fbc:charge="0" />
      <species boundaryCondition="false" compartment="p" constant="false" hasOnlySubstanceUnits="false" id="M_m1270" name="3-Oxotetradecanoyl-CoA_C35H60N7O18P3S" fbc:charge="0" />
      <species boundaryCondition="false" compartment="p" constant="false" hasOnlySubstanceUnits="false" id="M_m1271" name="Dodecanoyl-CoA_C33H58N7O17P3S" fbc:charge="0" />
      <species boundaryCondition="false" compartment="p" constant="false" hasOnlySubstanceUnits="false" id="M_m1272" name="2-trans-Dodecenoyl-CoA_C33H56N7O17P3S" fbc:charge="0" />
      <species boundaryCondition="false" compartment="p" constant="false" hasOnlySubstanceUnits="false" id="M_m1273" name="(S)-3-Hydroxydodecanoyl-CoA_C33H58N7O18P3S" fbc:charge="0" />
      <species boundaryCondition="false" compartment="p" constant="false" hasOnlySubstanceUnits="false" id="M_m1274" name="3-Oxododecanoyl-CoA_C33H56N7O18P3S" fbc:charge="0" />
      <species boundaryCondition="false" compartment="p" constant="false" hasOnlySubstanceUnits="false" id="M_m1275" name="Decanoyl-CoA_C31H54N7O17P3S" fbc:charge="0" />
      <species boundaryCondition="false" compartment="p" constant="false" hasOnlySubstanceUnits="false" id="M_m1276" name="trans-Dec-2-enoyl-CoA_C31H52N7O17P3S" fbc:charge="0" />
      <species boundaryCondition="false" compartment="p" constant="false" hasOnlySubstanceUnits="false" id="M_m1277" name="(S)-Hydroxydecanoyl-CoA_C31H54N7O18P3S" fbc:charge="0" />
      <species boundaryCondition="false" compartment="p" constant="false" hasOnlySubstanceUnits="false" id="M_m1278" name="3-Oxodecanoyl-CoA_C31H52N7O18P3S" fbc:charge="0" />
      <species boundaryCondition="false" compartment="p" constant="false" hasOnlySubstanceUnits="false" id="M_m1279" name="Octanoyl-CoA_C29H50N7O17P3S" fbc:charge="0" />
      <species boundaryCondition="false" compartment="p" constant="false" hasOnlySubstanceUnits="false" id="M_m1280" name="trans-Oct-2-enoyl-CoA_C29H48N7O17P3S" fbc:charge="0" />
      <species boundaryCondition="false" compartment="p" constant="false" hasOnlySubstanceUnits="false" id="M_m1281" name="(S)-Hydroxyoctanoyl-CoA_C29H50N7O18P3S" fbc:charge="0" />
      <species boundaryCondition="false" compartment="p" constant="false" hasOnlySubstanceUnits="false" id="M_m1282" name="3-Oxooctanoyl-CoA_C29H48N7O18P3S" fbc:charge="0" />
      <species boundaryCondition="false" compartment="p" constant="false" hasOnlySubstanceUnits="false" id="M_m1283" name="Hexanoyl-CoA_C27H46N7O17P3S" fbc:charge="0" />
      <species boundaryCondition="false" compartment="p" constant="false" hasOnlySubstanceUnits="false" id="M_m1284" name="trans-Hex-2-enoyl-CoA_C27H44N7O17P3S" fbc:charge="0" />
      <species boundaryCondition="false" compartment="p" constant="false" hasOnlySubstanceUnits="false" id="M_m1285" name="(S)-Hydroxyhexanoyl-CoA_C27H46N7O18P3S" fbc:charge="0" />
      <species boundaryCondition="false" compartment="p" constant="false" hasOnlySubstanceUnits="false" id="M_m1286" name="3-Oxohexanoyl-CoA_C27H44N7O18P3S" fbc:charge="0" />
      <species boundaryCondition="false" compartment="p" constant="false" hasOnlySubstanceUnits="false" id="M_m1287" name="Butanoyl-CoA_C25H42N7O17P3S" fbc:charge="0" />
      <species boundaryCondition="false" compartment="p" constant="false" hasOnlySubstanceUnits="false" id="M_m1288" name="Crotonoyl-CoA_C25H40N7O17P3S" fbc:charge="0" />
      <species boundaryCondition="false" compartment="p" constant="false" hasOnlySubstanceUnits="false" id="M_m1289" name="(S)-3-Hydroxybutanoyl-CoA_C25H42N7O18P3S" fbc:charge="0" />
      <species boundaryCondition="false" compartment="p" constant="false" hasOnlySubstanceUnits="false" id="M_m1290" name="(9Z)-Octadecenoyl-CoA_C39H68N7O17P3S" fbc:charge="0" />
      <species boundaryCondition="false" compartment="p" constant="false" hasOnlySubstanceUnits="false" id="M_m1291" name="(9Z,12Z)-Octadecadienoyl-CoA_C39H66N7O17P3S" fbc:charge="0" />
      <species boundaryCondition="false" compartment="p" constant="false" hasOnlySubstanceUnits="false" id="M_m1292" name="(9Z,12Z,15Z)-Octadecatrienoyl-CoA_C39H64N7O17P3S" fbc:charge="0" />
      <species boundaryCondition="false" compartment="p" constant="false" hasOnlySubstanceUnits="false" id="M_m1293" name="L-Aspartate_C4H7NO4" fbc:charge="0" />
      <species boundaryCondition="false" compartment="p" constant="false" hasOnlySubstanceUnits="false" id="M_m1294" name="2-Oxoglutarate_C5H6O5" fbc:charge="0" />
      <species boundaryCondition="false" compartment="p" constant="false" hasOnlySubstanceUnits="false" id="M_m1295" name="L-Glutamate_C5H9NO4" fbc:charge="0" />
      <species boundaryCondition="false" compartment="p" constant="false" hasOnlySubstanceUnits="false" id="M_m1296" name="Methanol_CH4O" fbc:charge="0" />
      <species boundaryCondition="false" compartment="p" constant="false" hasOnlySubstanceUnits="false" id="M_m1297" name="Formaldehyde_CH2O" fbc:charge="0" />
      <species boundaryCondition="false" compartment="p" constant="false" hasOnlySubstanceUnits="false" id="M_m1298" name="D-Xylulose 5-phosphate_C5H11O8P" fbc:charge="0" />
      <species boundaryCondition="false" compartment="p" constant="false" hasOnlySubstanceUnits="false" id="M_m1299" name="D-Glyceraldehyde 3-phosphate_C3H7O6P" fbc:charge="0" />
      <species boundaryCondition="false" compartment="p" constant="false" hasOnlySubstanceUnits="false" id="M_m1301" name="ADP_C10H15N5O10P2" fbc:charge="0" />
      <species boundaryCondition="false" compartment="p" constant="false" hasOnlySubstanceUnits="false" id="M_m1302" name="ATP_C10H16N5O13P3" fbc:charge="0" />
      <species boundaryCondition="false" compartment="p" constant="false" hasOnlySubstanceUnits="false" id="M_m1303" name="AMP_C10H14N5O7P" fbc:charge="0" />
      <species boundaryCondition="false" compartment="p" constant="false" hasOnlySubstanceUnits="false" id="M_m1304" name="Diphosphate_P2H4O7" fbc:charge="0" />
      <species boundaryCondition="false" compartment="p" constant="false" hasOnlySubstanceUnits="false" id="M_m1305" name="Orthophosphate_H3PO4" fbc:charge="0" />
      <species boundaryCondition="false" compartment="p" constant="false" hasOnlySubstanceUnits="false" id="M_m1306" name="O-Octanoylcarnitine_" fbc:charge="0" />
      <species boundaryCondition="false" compartment="c" constant="false" hasOnlySubstanceUnits="false" id="M_m1307" name="Protein_" fbc:charge="0" />
    </listOfSpecies>
    <fbc:listOfGeneProducts>
      <fbc:geneProduct fbc:id="G_AOX_PICST" fbc:label="AOX_PICST" fbc:name="AOX_PICST" />
      <fbc:geneProduct fbc:id="G_PICST_11039" fbc:label="PICST_11039" fbc:name="PICST_11039" />
      <fbc:geneProduct fbc:id="G_PICST_15102" fbc:label="PICST_15102" fbc:name="PICST_15102" />
      <fbc:geneProduct fbc:id="G_PICST_1541" fbc:label="PICST_1541" fbc:name="PICST_1541" />
      <fbc:geneProduct fbc:id="G_PICST_16856" fbc:label="PICST_16856" fbc:name="PICST_16856" />
      <fbc:geneProduct fbc:id="G_PICST_191" fbc:label="PICST_191" fbc:name="PICST_191" />
      <fbc:geneProduct fbc:id="G_PICST_20287" fbc:label="PICST_20287" fbc:name="PICST_20287" />
      <fbc:geneProduct fbc:id="G_PICST_27980" fbc:label="PICST_27980" fbc:name="PICST_27980" />
      <fbc:geneProduct fbc:id="G_PICST_28027" fbc:label="PICST_28027" fbc:name="PICST_28027" />
      <fbc:geneProduct fbc:id="G_PICST_28132" fbc:label="PICST_28132" fbc:name="PICST_28132" />
      <fbc:geneProduct fbc:id="G_PICST_28221" fbc:label="PICST_28221" fbc:name="PICST_28221" />
      <fbc:geneProduct fbc:id="G_PICST_28240" fbc:label="PICST_28240" fbc:name="PICST_28240" />
      <fbc:geneProduct fbc:id="G_PICST_28253" fbc:label="PICST_28253" fbc:name="PICST_28253" />
      <fbc:geneProduct fbc:id="G_PICST_28450" fbc:label="PICST_28450" fbc:name="PICST_28450" />
      <fbc:geneProduct fbc:id="G_PICST_28452" fbc:label="PICST_28452" fbc:name="PICST_28452" />
      <fbc:geneProduct fbc:id="G_PICST_28495" fbc:label="PICST_28495" fbc:name="PICST_28495" />
      <fbc:geneProduct fbc:id="G_PICST_28502" fbc:label="PICST_28502" fbc:name="PICST_28502" />
      <fbc:geneProduct fbc:id="G_PICST_28533" fbc:label="PICST_28533" fbc:name="PICST_28533" />
      <fbc:geneProduct fbc:id="G_PICST_28554" fbc:label="PICST_28554" fbc:name="PICST_28554" />
      <fbc:geneProduct fbc:id="G_PICST_28701" fbc:label="PICST_28701" fbc:name="PICST_28701" />
      <fbc:geneProduct fbc:id="G_PICST_28702" fbc:label="PICST_28702" fbc:name="PICST_28702" />
      <fbc:geneProduct fbc:id="G_PICST_28757" fbc:label="PICST_28757" fbc:name="PICST_28757" />
      <fbc:geneProduct fbc:id="G_PICST_28893" fbc:label="PICST_28893" fbc:name="PICST_28893" />
      <fbc:geneProduct fbc:id="G_PICST_28949" fbc:label="PICST_28949" fbc:name="PICST_28949" />
      <fbc:geneProduct fbc:id="G_PICST_28954" fbc:label="PICST_28954" fbc:name="PICST_28954" />
      <fbc:geneProduct fbc:id="G_PICST_28965" fbc:label="PICST_28965" fbc:name="PICST_28965" />
      <fbc:geneProduct fbc:id="G_PICST_28993" fbc:label="PICST_28993" fbc:name="PICST_28993" />
      <fbc:geneProduct fbc:id="G_PICST_29031" fbc:label="PICST_29031" fbc:name="PICST_29031" />
      <fbc:geneProduct fbc:id="G_PICST_29079" fbc:label="PICST_29079" fbc:name="PICST_29079" />
      <fbc:geneProduct fbc:id="G_PICST_29105" fbc:label="PICST_29105" fbc:name="PICST_29105" />
      <fbc:geneProduct fbc:id="G_PICST_29107" fbc:label="PICST_29107" fbc:name="PICST_29107" />
      <fbc:geneProduct fbc:id="G_PICST_29164" fbc:label="PICST_29164" fbc:name="PICST_29164" />
      <fbc:geneProduct fbc:id="G_PICST_29246" fbc:label="PICST_29246" fbc:name="PICST_29246" />
      <fbc:geneProduct fbc:id="G_PICST_29252" fbc:label="PICST_29252" fbc:name="PICST_29252" />
      <fbc:geneProduct fbc:id="G_PICST_29292" fbc:label="PICST_29292" fbc:name="PICST_29292" />
      <fbc:geneProduct fbc:id="G_PICST_29301" fbc:label="PICST_29301" fbc:name="PICST_29301" />
      <fbc:geneProduct fbc:id="G_PICST_29408" fbc:label="PICST_29408" fbc:name="PICST_29408" />
      <fbc:geneProduct fbc:id="G_PICST_29419" fbc:label="PICST_29419" fbc:name="PICST_29419" />
      <fbc:geneProduct fbc:id="G_PICST_29461" fbc:label="PICST_29461" fbc:name="PICST_29461" />
      <fbc:geneProduct fbc:id="G_PICST_29563" fbc:label="PICST_29563" fbc:name="PICST_29563" />
      <fbc:geneProduct fbc:id="G_PICST_29656" fbc:label="PICST_29656" fbc:name="PICST_29656" />
      <fbc:geneProduct fbc:id="G_PICST_29736" fbc:label="PICST_29736" fbc:name="PICST_29736" />
      <fbc:geneProduct fbc:id="G_PICST_29740" fbc:label="PICST_29740" fbc:name="PICST_29740" />
      <fbc:geneProduct fbc:id="G_PICST_29756" fbc:label="PICST_29756" fbc:name="PICST_29756" />
      <fbc:geneProduct fbc:id="G_PICST_29807" fbc:label="PICST_29807" fbc:name="PICST_29807" />
      <fbc:geneProduct fbc:id="G_PICST_29811" fbc:label="PICST_29811" fbc:name="PICST_29811" />
      <fbc:geneProduct fbc:id="G_PICST_29856" fbc:label="PICST_29856" fbc:name="PICST_29856" />
      <fbc:geneProduct fbc:id="G_PICST_29880" fbc:label="PICST_29880" fbc:name="PICST_29880" />
      <fbc:geneProduct fbc:id="G_PICST_30000" fbc:label="PICST_30000" fbc:name="PICST_30000" />
      <fbc:geneProduct fbc:id="G_PICST_30111" fbc:label="PICST_30111" fbc:name="PICST_30111" />
      <fbc:geneProduct fbc:id="G_PICST_30154" fbc:label="PICST_30154" fbc:name="PICST_30154" />
      <fbc:geneProduct fbc:id="G_PICST_30157" fbc:label="PICST_30157" fbc:name="PICST_30157" />
      <fbc:geneProduct fbc:id="G_PICST_30177" fbc:label="PICST_30177" fbc:name="PICST_30177" />
      <fbc:geneProduct fbc:id="G_PICST_30193" fbc:label="PICST_30193" fbc:name="PICST_30193" />
      <fbc:geneProduct fbc:id="G_PICST_30270" fbc:label="PICST_30270" fbc:name="PICST_30270" />
      <fbc:geneProduct fbc:id="G_PICST_30390" fbc:label="PICST_30390" fbc:name="PICST_30390" />
      <fbc:geneProduct fbc:id="G_PICST_30471" fbc:label="PICST_30471" fbc:name="PICST_30471" />
      <fbc:geneProduct fbc:id="G_PICST_30658" fbc:label="PICST_30658" fbc:name="PICST_30658" />
      <fbc:geneProduct fbc:id="G_PICST_30685" fbc:label="PICST_30685" fbc:name="PICST_30685" />
      <fbc:geneProduct fbc:id="G_PICST_30734" fbc:label="PICST_30734" fbc:name="PICST_30734" />
      <fbc:geneProduct fbc:id="G_PICST_30734M" fbc:label="PICST_30734M" fbc:name="PICST_30734M" />
      <fbc:geneProduct fbc:id="G_PICST_30785" fbc:label="PICST_30785" fbc:name="PICST_30785" />
      <fbc:geneProduct fbc:id="G_PICST_30795" fbc:label="PICST_30795" fbc:name="PICST_30795" />
      <fbc:geneProduct fbc:id="G_PICST_30885" fbc:label="PICST_30885" fbc:name="PICST_30885" />
      <fbc:geneProduct fbc:id="G_PICST_30955" fbc:label="PICST_30955" fbc:name="PICST_30955" />
      <fbc:geneProduct fbc:id="G_PICST_31015" fbc:label="PICST_31015" fbc:name="PICST_31015" />
      <fbc:geneProduct fbc:id="G_PICST_31034" fbc:label="PICST_31034" fbc:name="PICST_31034" />
      <fbc:geneProduct fbc:id="G_PICST_31100" fbc:label="PICST_31100" fbc:name="PICST_31100" />
      <fbc:geneProduct fbc:id="G_PICST_31117" fbc:label="PICST_31117" fbc:name="PICST_31117" />
      <fbc:geneProduct fbc:id="G_PICST_31162" fbc:label="PICST_31162" fbc:name="PICST_31162" />
      <fbc:geneProduct fbc:id="G_PICST_31198" fbc:label="PICST_31198" fbc:name="PICST_31198" />
      <fbc:geneProduct fbc:id="G_PICST_31312" fbc:label="PICST_31312" fbc:name="PICST_31312" />
      <fbc:geneProduct fbc:id="G_PICST_31390" fbc:label="PICST_31390" fbc:name="PICST_31390" />
      <fbc:geneProduct fbc:id="G_PICST_31546" fbc:label="PICST_31546" fbc:name="PICST_31546" />
      <fbc:geneProduct fbc:id="G_PICST_31583" fbc:label="PICST_31583" fbc:name="PICST_31583" />
      <fbc:geneProduct fbc:id="G_PICST_31592" fbc:label="PICST_31592" fbc:name="PICST_31592" />
      <fbc:geneProduct fbc:id="G_PICST_31639" fbc:label="PICST_31639" fbc:name="PICST_31639" />
      <fbc:geneProduct fbc:id="G_PICST_31656" fbc:label="PICST_31656" fbc:name="PICST_31656" />
      <fbc:geneProduct fbc:id="G_PICST_31672" fbc:label="PICST_31672" fbc:name="PICST_31672" />
      <fbc:geneProduct fbc:id="G_PICST_31688" fbc:label="PICST_31688" fbc:name="PICST_31688" />
      <fbc:geneProduct fbc:id="G_PICST_31707" fbc:label="PICST_31707" fbc:name="PICST_31707" />
      <fbc:geneProduct fbc:id="G_PICST_31786" fbc:label="PICST_31786" fbc:name="PICST_31786" />
      <fbc:geneProduct fbc:id="G_PICST_31787" fbc:label="PICST_31787" fbc:name="PICST_31787" />
      <fbc:geneProduct fbc:id="G_PICST_31820" fbc:label="PICST_31820" fbc:name="PICST_31820" />
      <fbc:geneProduct fbc:id="G_PICST_31907" fbc:label="PICST_31907" fbc:name="PICST_31907" />
      <fbc:geneProduct fbc:id="G_PICST_31908" fbc:label="PICST_31908" fbc:name="PICST_31908" />
      <fbc:geneProduct fbc:id="G_PICST_31991" fbc:label="PICST_31991" fbc:name="PICST_31991" />
      <fbc:geneProduct fbc:id="G_PICST_32048" fbc:label="PICST_32048" fbc:name="PICST_32048" />
      <fbc:geneProduct fbc:id="G_PICST_32083" fbc:label="PICST_32083" fbc:name="PICST_32083" />
      <fbc:geneProduct fbc:id="G_PICST_32254" fbc:label="PICST_32254" fbc:name="PICST_32254" />
      <fbc:geneProduct fbc:id="G_PICST_32277" fbc:label="PICST_32277" fbc:name="PICST_32277" />
      <fbc:geneProduct fbc:id="G_PICST_32280" fbc:label="PICST_32280" fbc:name="PICST_32280" />
      <fbc:geneProduct fbc:id="G_PICST_32526" fbc:label="PICST_32526" fbc:name="PICST_32526" />
      <fbc:geneProduct fbc:id="G_PICST_32593" fbc:label="PICST_32593" fbc:name="PICST_32593" />
      <fbc:geneProduct fbc:id="G_PICST_32640" fbc:label="PICST_32640" fbc:name="PICST_32640" />
      <fbc:geneProduct fbc:id="G_PICST_32693" fbc:label="PICST_32693" fbc:name="PICST_32693" />
      <fbc:geneProduct fbc:id="G_PICST_32740" fbc:label="PICST_32740" fbc:name="PICST_32740" />
      <fbc:geneProduct fbc:id="G_PICST_32799" fbc:label="PICST_32799" fbc:name="PICST_32799" />
      <fbc:geneProduct fbc:id="G_PICST_32846" fbc:label="PICST_32846" fbc:name="PICST_32846" />
      <fbc:geneProduct fbc:id="G_PICST_32861" fbc:label="PICST_32861" fbc:name="PICST_32861" />
      <fbc:geneProduct fbc:id="G_PICST_32904" fbc:label="PICST_32904" fbc:name="PICST_32904" />
      <fbc:geneProduct fbc:id="G_PICST_33061" fbc:label="PICST_33061" fbc:name="PICST_33061" />
      <fbc:geneProduct fbc:id="G_PICST_33066" fbc:label="PICST_33066" fbc:name="PICST_33066" />
      <fbc:geneProduct fbc:id="G_PICST_33068" fbc:label="PICST_33068" fbc:name="PICST_33068" />
      <fbc:geneProduct fbc:id="G_PICST_33075" fbc:label="PICST_33075" fbc:name="PICST_33075" />
      <fbc:geneProduct fbc:id="G_PICST_33103" fbc:label="PICST_33103" fbc:name="PICST_33103" />
      <fbc:geneProduct fbc:id="G_PICST_33115" fbc:label="PICST_33115" fbc:name="PICST_33115" />
      <fbc:geneProduct fbc:id="G_PICST_33169" fbc:label="PICST_33169" fbc:name="PICST_33169" />
      <fbc:geneProduct fbc:id="G_PICST_33265" fbc:label="PICST_33265" fbc:name="PICST_33265" />
      <fbc:geneProduct fbc:id="G_PICST_33477" fbc:label="PICST_33477" fbc:name="PICST_33477" />
      <fbc:geneProduct fbc:id="G_PICST_33494" fbc:label="PICST_33494" fbc:name="PICST_33494" />
      <fbc:geneProduct fbc:id="G_PICST_33517" fbc:label="PICST_33517" fbc:name="PICST_33517" />
      <fbc:geneProduct fbc:id="G_PICST_33561" fbc:label="PICST_33561" fbc:name="PICST_33561" />
      <fbc:geneProduct fbc:id="G_PICST_33690" fbc:label="PICST_33690" fbc:name="PICST_33690" />
      <fbc:geneProduct fbc:id="G_PICST_33726" fbc:label="PICST_33726" fbc:name="PICST_33726" />
      <fbc:geneProduct fbc:id="G_PICST_33727" fbc:label="PICST_33727" fbc:name="PICST_33727" />
      <fbc:geneProduct fbc:id="G_PICST_33765" fbc:label="PICST_33765" fbc:name="PICST_33765" />
      <fbc:geneProduct fbc:id="G_PICST_33877" fbc:label="PICST_33877" fbc:name="PICST_33877" />
      <fbc:geneProduct fbc:id="G_PICST_33987" fbc:label="PICST_33987" fbc:name="PICST_33987" />
      <fbc:geneProduct fbc:id="G_PICST_34016" fbc:label="PICST_34016" fbc:name="PICST_34016" />
      <fbc:geneProduct fbc:id="G_PICST_34027" fbc:label="PICST_34027" fbc:name="PICST_34027" />
      <fbc:geneProduct fbc:id="G_PICST_34043" fbc:label="PICST_34043" fbc:name="PICST_34043" />
      <fbc:geneProduct fbc:id="G_PICST_34099" fbc:label="PICST_34099" fbc:name="PICST_34099" />
      <fbc:geneProduct fbc:id="G_PICST_34105" fbc:label="PICST_34105" fbc:name="PICST_34105" />
      <fbc:geneProduct fbc:id="G_PICST_34123" fbc:label="PICST_34123" fbc:name="PICST_34123" />
      <fbc:geneProduct fbc:id="G_PICST_34146" fbc:label="PICST_34146" fbc:name="PICST_34146" />
      <fbc:geneProduct fbc:id="G_PICST_34242" fbc:label="PICST_34242" fbc:name="PICST_34242" />
      <fbc:geneProduct fbc:id="G_PICST_34303" fbc:label="PICST_34303" fbc:name="PICST_34303" />
      <fbc:geneProduct fbc:id="G_PICST_34307" fbc:label="PICST_34307" fbc:name="PICST_34307" />
      <fbc:geneProduct fbc:id="G_PICST_34399" fbc:label="PICST_34399" fbc:name="PICST_34399" />
      <fbc:geneProduct fbc:id="G_PICST_34441" fbc:label="PICST_34441" fbc:name="PICST_34441" />
      <fbc:geneProduct fbc:id="G_PICST_34492" fbc:label="PICST_34492" fbc:name="PICST_34492" />
      <fbc:geneProduct fbc:id="G_PICST_34542" fbc:label="PICST_34542" fbc:name="PICST_34542" />
      <fbc:geneProduct fbc:id="G_PICST_34588" fbc:label="PICST_34588" fbc:name="PICST_34588" />
      <fbc:geneProduct fbc:id="G_PICST_34605" fbc:label="PICST_34605" fbc:name="PICST_34605" />
      <fbc:geneProduct fbc:id="G_PICST_34770" fbc:label="PICST_34770" fbc:name="PICST_34770" />
      <fbc:geneProduct fbc:id="G_PICST_34779" fbc:label="PICST_34779" fbc:name="PICST_34779" />
      <fbc:geneProduct fbc:id="G_PICST_34864" fbc:label="PICST_34864" fbc:name="PICST_34864" />
      <fbc:geneProduct fbc:id="G_PICST_34891" fbc:label="PICST_34891" fbc:name="PICST_34891" />
      <fbc:geneProduct fbc:id="G_PICST_34892" fbc:label="PICST_34892" fbc:name="PICST_34892" />
      <fbc:geneProduct fbc:id="G_PICST_34960" fbc:label="PICST_34960" fbc:name="PICST_34960" />
      <fbc:geneProduct fbc:id="G_PICST_34985" fbc:label="PICST_34985" fbc:name="PICST_34985" />
      <fbc:geneProduct fbc:id="G_PICST_35069" fbc:label="PICST_35069" fbc:name="PICST_35069" />
      <fbc:geneProduct fbc:id="G_PICST_35330" fbc:label="PICST_35330" fbc:name="PICST_35330" />
      <fbc:geneProduct fbc:id="G_PICST_35397" fbc:label="PICST_35397" fbc:name="PICST_35397" />
      <fbc:geneProduct fbc:id="G_PICST_35527" fbc:label="PICST_35527" fbc:name="PICST_35527" />
      <fbc:geneProduct fbc:id="G_PICST_35546" fbc:label="PICST_35546" fbc:name="PICST_35546" />
      <fbc:geneProduct fbc:id="G_PICST_35750" fbc:label="PICST_35750" fbc:name="PICST_35750" />
      <fbc:geneProduct fbc:id="G_PICST_35844" fbc:label="PICST_35844" fbc:name="PICST_35844" />
      <fbc:geneProduct fbc:id="G_PICST_35865" fbc:label="PICST_35865" fbc:name="PICST_35865" />
      <fbc:geneProduct fbc:id="G_PICST_35868" fbc:label="PICST_35868" fbc:name="PICST_35868" />
      <fbc:geneProduct fbc:id="G_PICST_36016" fbc:label="PICST_36016" fbc:name="PICST_36016" />
      <fbc:geneProduct fbc:id="G_PICST_36098" fbc:label="PICST_36098" fbc:name="PICST_36098" />
      <fbc:geneProduct fbc:id="G_PICST_36364" fbc:label="PICST_36364" fbc:name="PICST_36364" />
      <fbc:geneProduct fbc:id="G_PICST_36392" fbc:label="PICST_36392" fbc:name="PICST_36392" />
      <fbc:geneProduct fbc:id="G_PICST_36448" fbc:label="PICST_36448" fbc:name="PICST_36448" />
      <fbc:geneProduct fbc:id="G_PICST_36541" fbc:label="PICST_36541" fbc:name="PICST_36541" />
      <fbc:geneProduct fbc:id="G_PICST_36598" fbc:label="PICST_36598" fbc:name="PICST_36598" />
      <fbc:geneProduct fbc:id="G_PICST_36608" fbc:label="PICST_36608" fbc:name="PICST_36608" />
      <fbc:geneProduct fbc:id="G_PICST_36697" fbc:label="PICST_36697" fbc:name="PICST_36697" />
      <fbc:geneProduct fbc:id="G_PICST_36729" fbc:label="PICST_36729" fbc:name="PICST_36729" />
      <fbc:geneProduct fbc:id="G_PICST_36859" fbc:label="PICST_36859" fbc:name="PICST_36859" />
      <fbc:geneProduct fbc:id="G_PICST_36951" fbc:label="PICST_36951" fbc:name="PICST_36951" />
      <fbc:geneProduct fbc:id="G_PICST_36953" fbc:label="PICST_36953" fbc:name="PICST_36953" />
      <fbc:geneProduct fbc:id="G_PICST_37619" fbc:label="PICST_37619" fbc:name="PICST_37619" />
      <fbc:geneProduct fbc:id="G_PICST_37780" fbc:label="PICST_37780" fbc:name="PICST_37780" />
      <fbc:geneProduct fbc:id="G_PICST_37797" fbc:label="PICST_37797" fbc:name="PICST_37797" />
      <fbc:geneProduct fbc:id="G_PICST_37815" fbc:label="PICST_37815" fbc:name="PICST_37815" />
      <fbc:geneProduct fbc:id="G_PICST_37912" fbc:label="PICST_37912" fbc:name="PICST_37912" />
      <fbc:geneProduct fbc:id="G_PICST_38073" fbc:label="PICST_38073" fbc:name="PICST_38073" />
      <fbc:geneProduct fbc:id="G_PICST_38184" fbc:label="PICST_38184" fbc:name="PICST_38184" />
      <fbc:geneProduct fbc:id="G_PICST_38255" fbc:label="PICST_38255" fbc:name="PICST_38255" />
      <fbc:geneProduct fbc:id="G_PICST_38512" fbc:label="PICST_38512" fbc:name="PICST_38512" />
      <fbc:geneProduct fbc:id="G_PICST_38727" fbc:label="PICST_38727" fbc:name="PICST_38727" />
      <fbc:geneProduct fbc:id="G_PICST_39066" fbc:label="PICST_39066" fbc:name="PICST_39066" />
      <fbc:geneProduct fbc:id="G_PICST_39084" fbc:label="PICST_39084" fbc:name="PICST_39084" />
      <fbc:geneProduct fbc:id="G_PICST_39314" fbc:label="PICST_39314" fbc:name="PICST_39314" />
      <fbc:geneProduct fbc:id="G_PICST_39433" fbc:label="PICST_39433" fbc:name="PICST_39433" />
      <fbc:geneProduct fbc:id="G_PICST_39554" fbc:label="PICST_39554" fbc:name="PICST_39554" />
      <fbc:geneProduct fbc:id="G_PICST_39759" fbc:label="PICST_39759" fbc:name="PICST_39759" />
      <fbc:geneProduct fbc:id="G_PICST_39982" fbc:label="PICST_39982" fbc:name="PICST_39982" />
      <fbc:geneProduct fbc:id="G_PICST_40132" fbc:label="PICST_40132" fbc:name="PICST_40132" />
      <fbc:geneProduct fbc:id="G_PICST_40145" fbc:label="PICST_40145" fbc:name="PICST_40145" />
      <fbc:geneProduct fbc:id="G_PICST_40180" fbc:label="PICST_40180" fbc:name="PICST_40180" />
      <fbc:geneProduct fbc:id="G_PICST_40259" fbc:label="PICST_40259" fbc:name="PICST_40259" />
      <fbc:geneProduct fbc:id="G_PICST_40365" fbc:label="PICST_40365" fbc:name="PICST_40365" />
      <fbc:geneProduct fbc:id="G_PICST_40464" fbc:label="PICST_40464" fbc:name="PICST_40464" />
      <fbc:geneProduct fbc:id="G_PICST_40468" fbc:label="PICST_40468" fbc:name="PICST_40468" />
      <fbc:geneProduct fbc:id="G_PICST_40538" fbc:label="PICST_40538" fbc:name="PICST_40538" />
      <fbc:geneProduct fbc:id="G_PICST_40545" fbc:label="PICST_40545" fbc:name="PICST_40545" />
      <fbc:geneProduct fbc:id="G_PICST_40682" fbc:label="PICST_40682" fbc:name="PICST_40682" />
      <fbc:geneProduct fbc:id="G_PICST_40695" fbc:label="PICST_40695" fbc:name="PICST_40695" />
      <fbc:geneProduct fbc:id="G_PICST_40742" fbc:label="PICST_40742" fbc:name="PICST_40742" />
      <fbc:geneProduct fbc:id="G_PICST_40776" fbc:label="PICST_40776" fbc:name="PICST_40776" />
      <fbc:geneProduct fbc:id="G_PICST_40781" fbc:label="PICST_40781" fbc:name="PICST_40781" />
      <fbc:geneProduct fbc:id="G_PICST_40866" fbc:label="PICST_40866" fbc:name="PICST_40866" />
      <fbc:geneProduct fbc:id="G_PICST_40885" fbc:label="PICST_40885" fbc:name="PICST_40885" />
      <fbc:geneProduct fbc:id="G_PICST_40926" fbc:label="PICST_40926" fbc:name="PICST_40926" />
      <fbc:geneProduct fbc:id="G_PICST_41000" fbc:label="PICST_41000" fbc:name="PICST_41000" />
      <fbc:geneProduct fbc:id="G_PICST_41008" fbc:label="PICST_41008" fbc:name="PICST_41008" />
      <fbc:geneProduct fbc:id="G_PICST_41120" fbc:label="PICST_41120" fbc:name="PICST_41120" />
      <fbc:geneProduct fbc:id="G_PICST_41330" fbc:label="PICST_41330" fbc:name="PICST_41330" />
      <fbc:geneProduct fbc:id="G_PICST_41452" fbc:label="PICST_41452" fbc:name="PICST_41452" />
      <fbc:geneProduct fbc:id="G_PICST_41834" fbc:label="PICST_41834" fbc:name="PICST_41834" />
      <fbc:geneProduct fbc:id="G_PICST_41956" fbc:label="PICST_41956" fbc:name="PICST_41956" />
      <fbc:geneProduct fbc:id="G_PICST_42114" fbc:label="PICST_42114" fbc:name="PICST_42114" />
      <fbc:geneProduct fbc:id="G_PICST_42120" fbc:label="PICST_42120" fbc:name="PICST_42120" />
      <fbc:geneProduct fbc:id="G_PICST_42313" fbc:label="PICST_42313" fbc:name="PICST_42313" />
      <fbc:geneProduct fbc:id="G_PICST_42384" fbc:label="PICST_42384" fbc:name="PICST_42384" />
      <fbc:geneProduct fbc:id="G_PICST_42440" fbc:label="PICST_42440" fbc:name="PICST_42440" />
      <fbc:geneProduct fbc:id="G_PICST_42745" fbc:label="PICST_42745" fbc:name="PICST_42745" />
      <fbc:geneProduct fbc:id="G_PICST_42797" fbc:label="PICST_42797" fbc:name="PICST_42797" />
      <fbc:geneProduct fbc:id="G_PICST_42812" fbc:label="PICST_42812" fbc:name="PICST_42812" />
      <fbc:geneProduct fbc:id="G_PICST_42900" fbc:label="PICST_42900" fbc:name="PICST_42900" />
      <fbc:geneProduct fbc:id="G_PICST_42966" fbc:label="PICST_42966" fbc:name="PICST_42966" />
      <fbc:geneProduct fbc:id="G_PICST_43041" fbc:label="PICST_43041" fbc:name="PICST_43041" />
      <fbc:geneProduct fbc:id="G_PICST_43096" fbc:label="PICST_43096" fbc:name="PICST_43096" />
      <fbc:geneProduct fbc:id="G_PICST_43206" fbc:label="PICST_43206" fbc:name="PICST_43206" />
      <fbc:geneProduct fbc:id="G_PICST_43263" fbc:label="PICST_43263" fbc:name="PICST_43263" />
      <fbc:geneProduct fbc:id="G_PICST_43416" fbc:label="PICST_43416" fbc:name="PICST_43416" />
      <fbc:geneProduct fbc:id="G_PICST_43525" fbc:label="PICST_43525" fbc:name="PICST_43525" />
      <fbc:geneProduct fbc:id="G_PICST_43548" fbc:label="PICST_43548" fbc:name="PICST_43548" />
      <fbc:geneProduct fbc:id="G_PICST_43654" fbc:label="PICST_43654" fbc:name="PICST_43654" />
      <fbc:geneProduct fbc:id="G_PICST_43701" fbc:label="PICST_43701" fbc:name="PICST_43701" />
      <fbc:geneProduct fbc:id="G_PICST_43722" fbc:label="PICST_43722" fbc:name="PICST_43722" />
      <fbc:geneProduct fbc:id="G_PICST_43807" fbc:label="PICST_43807" fbc:name="PICST_43807" />
      <fbc:geneProduct fbc:id="G_PICST_43870" fbc:label="PICST_43870" fbc:name="PICST_43870" />
      <fbc:geneProduct fbc:id="G_PICST_44113" fbc:label="PICST_44113" fbc:name="PICST_44113" />
      <fbc:geneProduct fbc:id="G_PICST_44169" fbc:label="PICST_44169" fbc:name="PICST_44169" />
      <fbc:geneProduct fbc:id="G_PICST_44612" fbc:label="PICST_44612" fbc:name="PICST_44612" />
      <fbc:geneProduct fbc:id="G_PICST_44816" fbc:label="PICST_44816" fbc:name="PICST_44816" />
      <fbc:geneProduct fbc:id="G_PICST_44890" fbc:label="PICST_44890" fbc:name="PICST_44890" />
      <fbc:geneProduct fbc:id="G_PICST_44973" fbc:label="PICST_44973" fbc:name="PICST_44973" />
      <fbc:geneProduct fbc:id="G_PICST_45036" fbc:label="PICST_45036" fbc:name="PICST_45036" />
      <fbc:geneProduct fbc:id="G_PICST_45091" fbc:label="PICST_45091" fbc:name="PICST_45091" />
      <fbc:geneProduct fbc:id="G_PICST_45104" fbc:label="PICST_45104" fbc:name="PICST_45104" />
      <fbc:geneProduct fbc:id="G_PICST_45137" fbc:label="PICST_45137" fbc:name="PICST_45137" />
      <fbc:geneProduct fbc:id="G_PICST_45267" fbc:label="PICST_45267" fbc:name="PICST_45267" />
      <fbc:geneProduct fbc:id="G_PICST_45343" fbc:label="PICST_45343" fbc:name="PICST_45343" />
      <fbc:geneProduct fbc:id="G_PICST_45522" fbc:label="PICST_45522" fbc:name="PICST_45522" />
      <fbc:geneProduct fbc:id="G_PICST_45576" fbc:label="PICST_45576" fbc:name="PICST_45576" />
      <fbc:geneProduct fbc:id="G_PICST_45689" fbc:label="PICST_45689" fbc:name="PICST_45689" />
      <fbc:geneProduct fbc:id="G_PICST_45857" fbc:label="PICST_45857" fbc:name="PICST_45857" />
      <fbc:geneProduct fbc:id="G_PICST_45900" fbc:label="PICST_45900" fbc:name="PICST_45900" />
      <fbc:geneProduct fbc:id="G_PICST_46178" fbc:label="PICST_46178" fbc:name="PICST_46178" />
      <fbc:geneProduct fbc:id="G_PICST_46284" fbc:label="PICST_46284" fbc:name="PICST_46284" />
      <fbc:geneProduct fbc:id="G_PICST_46345" fbc:label="PICST_46345" fbc:name="PICST_46345" />
      <fbc:geneProduct fbc:id="G_PICST_46425" fbc:label="PICST_46425" fbc:name="PICST_46425" />
      <fbc:geneProduct fbc:id="G_PICST_46630" fbc:label="PICST_46630" fbc:name="PICST_46630" />
      <fbc:geneProduct fbc:id="G_PICST_46658" fbc:label="PICST_46658" fbc:name="PICST_46658" />
      <fbc:geneProduct fbc:id="G_PICST_46661" fbc:label="PICST_46661" fbc:name="PICST_46661" />
      <fbc:geneProduct fbc:id="G_PICST_46716" fbc:label="PICST_46716" fbc:name="PICST_46716" />
      <fbc:geneProduct fbc:id="G_PICST_46781" fbc:label="PICST_46781" fbc:name="PICST_46781" />
      <fbc:geneProduct fbc:id="G_PICST_46961" fbc:label="PICST_46961" fbc:name="PICST_46961" />
      <fbc:geneProduct fbc:id="G_PICST_46967" fbc:label="PICST_46967" fbc:name="PICST_46967" />
      <fbc:geneProduct fbc:id="G_PICST_47067" fbc:label="PICST_47067" fbc:name="PICST_47067" />
      <fbc:geneProduct fbc:id="G_PICST_47071" fbc:label="PICST_47071" fbc:name="PICST_47071" />
      <fbc:geneProduct fbc:id="G_PICST_47181" fbc:label="PICST_47181" fbc:name="PICST_47181" />
      <fbc:geneProduct fbc:id="G_PICST_47340" fbc:label="PICST_47340" fbc:name="PICST_47340" />
      <fbc:geneProduct fbc:id="G_PICST_47423" fbc:label="PICST_47423" fbc:name="PICST_47423" />
      <fbc:geneProduct fbc:id="G_PICST_47473" fbc:label="PICST_47473" fbc:name="PICST_47473" />
      <fbc:geneProduct fbc:id="G_PICST_47526" fbc:label="PICST_47526" fbc:name="PICST_47526" />
      <fbc:geneProduct fbc:id="G_PICST_47531" fbc:label="PICST_47531" fbc:name="PICST_47531" />
      <fbc:geneProduct fbc:id="G_PICST_47650" fbc:label="PICST_47650" fbc:name="PICST_47650" />
      <fbc:geneProduct fbc:id="G_PICST_47832" fbc:label="PICST_47832" fbc:name="PICST_47832" />
      <fbc:geneProduct fbc:id="G_PICST_47981" fbc:label="PICST_47981" fbc:name="PICST_47981" />
      <fbc:geneProduct fbc:id="G_PICST_48071" fbc:label="PICST_48071" fbc:name="PICST_48071" />
      <fbc:geneProduct fbc:id="G_PICST_48142" fbc:label="PICST_48142" fbc:name="PICST_48142" />
      <fbc:geneProduct fbc:id="G_PICST_48268" fbc:label="PICST_48268" fbc:name="PICST_48268" />
      <fbc:geneProduct fbc:id="G_PICST_48292" fbc:label="PICST_48292" fbc:name="PICST_48292" />
      <fbc:geneProduct fbc:id="G_PICST_48452" fbc:label="PICST_48452" fbc:name="PICST_48452" />
      <fbc:geneProduct fbc:id="G_PICST_48474" fbc:label="PICST_48474" fbc:name="PICST_48474" />
      <fbc:geneProduct fbc:id="G_PICST_48616" fbc:label="PICST_48616" fbc:name="PICST_48616" />
      <fbc:geneProduct fbc:id="G_PICST_48736" fbc:label="PICST_48736" fbc:name="PICST_48736" />
      <fbc:geneProduct fbc:id="G_PICST_48804" fbc:label="PICST_48804" fbc:name="PICST_48804" />
      <fbc:geneProduct fbc:id="G_PICST_48846" fbc:label="PICST_48846" fbc:name="PICST_48846" />
      <fbc:geneProduct fbc:id="G_PICST_49034" fbc:label="PICST_49034" fbc:name="PICST_49034" />
      <fbc:geneProduct fbc:id="G_PICST_49344" fbc:label="PICST_49344" fbc:name="PICST_49344" />
      <fbc:geneProduct fbc:id="G_PICST_49430" fbc:label="PICST_49430" fbc:name="PICST_49430" />
      <fbc:geneProduct fbc:id="G_PICST_49451" fbc:label="PICST_49451" fbc:name="PICST_49451" />
      <fbc:geneProduct fbc:id="G_PICST_50354" fbc:label="PICST_50354" fbc:name="PICST_50354" />
      <fbc:geneProduct fbc:id="G_PICST_50410" fbc:label="PICST_50410" fbc:name="PICST_50410" />
      <fbc:geneProduct fbc:id="G_PICST_50416" fbc:label="PICST_50416" fbc:name="PICST_50416" />
      <fbc:geneProduct fbc:id="G_PICST_50417" fbc:label="PICST_50417" fbc:name="PICST_50417" />
      <fbc:geneProduct fbc:id="G_PICST_50442" fbc:label="PICST_50442" fbc:name="PICST_50442" />
      <fbc:geneProduct fbc:id="G_PICST_50490" fbc:label="PICST_50490" fbc:name="PICST_50490" />
      <fbc:geneProduct fbc:id="G_PICST_50535" fbc:label="PICST_50535" fbc:name="PICST_50535" />
      <fbc:geneProduct fbc:id="G_PICST_50761" fbc:label="PICST_50761" fbc:name="PICST_50761" />
      <fbc:geneProduct fbc:id="G_PICST_50793" fbc:label="PICST_50793" fbc:name="PICST_50793" />
      <fbc:geneProduct fbc:id="G_PICST_50946" fbc:label="PICST_50946" fbc:name="PICST_50946" />
      <fbc:geneProduct fbc:id="G_PICST_51012" fbc:label="PICST_51012" fbc:name="PICST_51012" />
      <fbc:geneProduct fbc:id="G_PICST_51037" fbc:label="PICST_51037" fbc:name="PICST_51037" />
      <fbc:geneProduct fbc:id="G_PICST_51039" fbc:label="PICST_51039" fbc:name="PICST_51039" />
      <fbc:geneProduct fbc:id="G_PICST_51227" fbc:label="PICST_51227" fbc:name="PICST_51227" />
      <fbc:geneProduct fbc:id="G_PICST_51281" fbc:label="PICST_51281" fbc:name="PICST_51281" />
      <fbc:geneProduct fbc:id="G_PICST_51290" fbc:label="PICST_51290" fbc:name="PICST_51290" />
      <fbc:geneProduct fbc:id="G_PICST_51353" fbc:label="PICST_51353" fbc:name="PICST_51353" />
      <fbc:geneProduct fbc:id="G_PICST_51444" fbc:label="PICST_51444" fbc:name="PICST_51444" />
      <fbc:geneProduct fbc:id="G_PICST_51462" fbc:label="PICST_51462" fbc:name="PICST_51462" />
      <fbc:geneProduct fbc:id="G_PICST_51802" fbc:label="PICST_51802" fbc:name="PICST_51802" />
      <fbc:geneProduct fbc:id="G_PICST_51913" fbc:label="PICST_51913" fbc:name="PICST_51913" />
      <fbc:geneProduct fbc:id="G_PICST_51970" fbc:label="PICST_51970" fbc:name="PICST_51970" />
      <fbc:geneProduct fbc:id="G_PICST_52015" fbc:label="PICST_52015" fbc:name="PICST_52015" />
      <fbc:geneProduct fbc:id="G_PICST_52035" fbc:label="PICST_52035" fbc:name="PICST_52035" />
      <fbc:geneProduct fbc:id="G_PICST_52157" fbc:label="PICST_52157" fbc:name="PICST_52157" />
      <fbc:geneProduct fbc:id="G_PICST_52223" fbc:label="PICST_52223" fbc:name="PICST_52223" />
      <fbc:geneProduct fbc:id="G_PICST_52257" fbc:label="PICST_52257" fbc:name="PICST_52257" />
      <fbc:geneProduct fbc:id="G_PICST_52642" fbc:label="PICST_52642" fbc:name="PICST_52642" />
      <fbc:geneProduct fbc:id="G_PICST_52647" fbc:label="PICST_52647" fbc:name="PICST_52647" />
      <fbc:geneProduct fbc:id="G_PICST_52875" fbc:label="PICST_52875" fbc:name="PICST_52875" />
      <fbc:geneProduct fbc:id="G_PICST_52887" fbc:label="PICST_52887" fbc:name="PICST_52887" />
      <fbc:geneProduct fbc:id="G_PICST_52948" fbc:label="PICST_52948" fbc:name="PICST_52948" />
      <fbc:geneProduct fbc:id="G_PICST_52982" fbc:label="PICST_52982" fbc:name="PICST_52982" />
      <fbc:geneProduct fbc:id="G_PICST_53027" fbc:label="PICST_53027" fbc:name="PICST_53027" />
      <fbc:geneProduct fbc:id="G_PICST_53028" fbc:label="PICST_53028" fbc:name="PICST_53028" />
      <fbc:geneProduct fbc:id="G_PICST_53084" fbc:label="PICST_53084" fbc:name="PICST_53084" />
      <fbc:geneProduct fbc:id="G_PICST_53191" fbc:label="PICST_53191" fbc:name="PICST_53191" />
      <fbc:geneProduct fbc:id="G_PICST_53211" fbc:label="PICST_53211" fbc:name="PICST_53211" />
      <fbc:geneProduct fbc:id="G_PICST_53263" fbc:label="PICST_53263" fbc:name="PICST_53263" />
      <fbc:geneProduct fbc:id="G_PICST_53327" fbc:label="PICST_53327" fbc:name="PICST_53327" />
      <fbc:geneProduct fbc:id="G_PICST_53466" fbc:label="PICST_53466" fbc:name="PICST_53466" />
      <fbc:geneProduct fbc:id="G_PICST_53602" fbc:label="PICST_53602" fbc:name="PICST_53602" />
      <fbc:geneProduct fbc:id="G_PICST_53620" fbc:label="PICST_53620" fbc:name="PICST_53620" />
      <fbc:geneProduct fbc:id="G_PICST_53653" fbc:label="PICST_53653" fbc:name="PICST_53653" />
      <fbc:geneProduct fbc:id="G_PICST_53707" fbc:label="PICST_53707" fbc:name="PICST_53707" />
      <fbc:geneProduct fbc:id="G_PICST_53719" fbc:label="PICST_53719" fbc:name="PICST_53719" />
      <fbc:geneProduct fbc:id="G_PICST_53805" fbc:label="PICST_53805" fbc:name="PICST_53805" />
      <fbc:geneProduct fbc:id="G_PICST_53825" fbc:label="PICST_53825" fbc:name="PICST_53825" />
      <fbc:geneProduct fbc:id="G_PICST_53846" fbc:label="PICST_53846" fbc:name="PICST_53846" />
      <fbc:geneProduct fbc:id="G_PICST_53938" fbc:label="PICST_53938" fbc:name="PICST_53938" />
      <fbc:geneProduct fbc:id="G_PICST_53940" fbc:label="PICST_53940" fbc:name="PICST_53940" />
      <fbc:geneProduct fbc:id="G_PICST_54024" fbc:label="PICST_54024" fbc:name="PICST_54024" />
      <fbc:geneProduct fbc:id="G_PICST_54032" fbc:label="PICST_54032" fbc:name="PICST_54032" />
      <fbc:geneProduct fbc:id="G_PICST_54153" fbc:label="PICST_54153" fbc:name="PICST_54153" />
      <fbc:geneProduct fbc:id="G_PICST_54201" fbc:label="PICST_54201" fbc:name="PICST_54201" />
      <fbc:geneProduct fbc:id="G_PICST_54239" fbc:label="PICST_54239" fbc:name="PICST_54239" />
      <fbc:geneProduct fbc:id="G_PICST_54260" fbc:label="PICST_54260" fbc:name="PICST_54260" />
      <fbc:geneProduct fbc:id="G_PICST_54312" fbc:label="PICST_54312" fbc:name="PICST_54312" />
      <fbc:geneProduct fbc:id="G_PICST_54322" fbc:label="PICST_54322" fbc:name="PICST_54322" />
      <fbc:geneProduct fbc:id="G_PICST_54505" fbc:label="PICST_54505" fbc:name="PICST_54505" />
      <fbc:geneProduct fbc:id="G_PICST_54534" fbc:label="PICST_54534" fbc:name="PICST_54534" />
      <fbc:geneProduct fbc:id="G_PICST_54648" fbc:label="PICST_54648" fbc:name="PICST_54648" />
      <fbc:geneProduct fbc:id="G_PICST_54699" fbc:label="PICST_54699" fbc:name="PICST_54699" />
      <fbc:geneProduct fbc:id="G_PICST_54788" fbc:label="PICST_54788" fbc:name="PICST_54788" />
      <fbc:geneProduct fbc:id="G_PICST_54974" fbc:label="PICST_54974" fbc:name="PICST_54974" />
      <fbc:geneProduct fbc:id="G_PICST_55002" fbc:label="PICST_55002" fbc:name="PICST_55002" />
      <fbc:geneProduct fbc:id="G_PICST_55023" fbc:label="PICST_55023" fbc:name="PICST_55023" />
      <fbc:geneProduct fbc:id="G_PICST_55030" fbc:label="PICST_55030" fbc:name="PICST_55030" />
      <fbc:geneProduct fbc:id="G_PICST_55152" fbc:label="PICST_55152" fbc:name="PICST_55152" />
      <fbc:geneProduct fbc:id="G_PICST_55180" fbc:label="PICST_55180" fbc:name="PICST_55180" />
      <fbc:geneProduct fbc:id="G_PICST_55301" fbc:label="PICST_55301" fbc:name="PICST_55301" />
      <fbc:geneProduct fbc:id="G_PICST_55334" fbc:label="PICST_55334" fbc:name="PICST_55334" />
      <fbc:geneProduct fbc:id="G_PICST_55335" fbc:label="PICST_55335" fbc:name="PICST_55335" />
      <fbc:geneProduct fbc:id="G_PICST_55391" fbc:label="PICST_55391" fbc:name="PICST_55391" />
      <fbc:geneProduct fbc:id="G_PICST_55523" fbc:label="PICST_55523" fbc:name="PICST_55523" />
      <fbc:geneProduct fbc:id="G_PICST_55542" fbc:label="PICST_55542" fbc:name="PICST_55542" />
      <fbc:geneProduct fbc:id="G_PICST_55623" fbc:label="PICST_55623" fbc:name="PICST_55623" />
      <fbc:geneProduct fbc:id="G_PICST_55711" fbc:label="PICST_55711" fbc:name="PICST_55711" />
      <fbc:geneProduct fbc:id="G_PICST_55783" fbc:label="PICST_55783" fbc:name="PICST_55783" />
      <fbc:geneProduct fbc:id="G_PICST_55811" fbc:label="PICST_55811" fbc:name="PICST_55811" />
      <fbc:geneProduct fbc:id="G_PICST_55822" fbc:label="PICST_55822" fbc:name="PICST_55822" />
      <fbc:geneProduct fbc:id="G_PICST_56164" fbc:label="PICST_56164" fbc:name="PICST_56164" />
      <fbc:geneProduct fbc:id="G_PICST_56543" fbc:label="PICST_56543" fbc:name="PICST_56543" />
      <fbc:geneProduct fbc:id="G_PICST_56703" fbc:label="PICST_56703" fbc:name="PICST_56703" />
      <fbc:geneProduct fbc:id="G_PICST_56808" fbc:label="PICST_56808" fbc:name="PICST_56808" />
      <fbc:geneProduct fbc:id="G_PICST_57049" fbc:label="PICST_57049" fbc:name="PICST_57049" />
      <fbc:geneProduct fbc:id="G_PICST_57055" fbc:label="PICST_57055" fbc:name="PICST_57055" />
      <fbc:geneProduct fbc:id="G_PICST_57110" fbc:label="PICST_57110" fbc:name="PICST_57110" />
      <fbc:geneProduct fbc:id="G_PICST_57121" fbc:label="PICST_57121" fbc:name="PICST_57121" />
      <fbc:geneProduct fbc:id="G_PICST_57133" fbc:label="PICST_57133" fbc:name="PICST_57133" />
      <fbc:geneProduct fbc:id="G_PICST_57202" fbc:label="PICST_57202" fbc:name="PICST_57202" />
      <fbc:geneProduct fbc:id="G_PICST_57236" fbc:label="PICST_57236" fbc:name="PICST_57236" />
      <fbc:geneProduct fbc:id="G_PICST_57266" fbc:label="PICST_57266" fbc:name="PICST_57266" />
      <fbc:geneProduct fbc:id="G_PICST_57331" fbc:label="PICST_57331" fbc:name="PICST_57331" />
      <fbc:geneProduct fbc:id="G_PICST_57399" fbc:label="PICST_57399" fbc:name="PICST_57399" />
      <fbc:geneProduct fbc:id="G_PICST_57462" fbc:label="PICST_57462" fbc:name="PICST_57462" />
      <fbc:geneProduct fbc:id="G_PICST_57488" fbc:label="PICST_57488" fbc:name="PICST_57488" />
      <fbc:geneProduct fbc:id="G_PICST_57493" fbc:label="PICST_57493" fbc:name="PICST_57493" />
      <fbc:geneProduct fbc:id="G_PICST_57548" fbc:label="PICST_57548" fbc:name="PICST_57548" />
      <fbc:geneProduct fbc:id="G_PICST_57619" fbc:label="PICST_57619" fbc:name="PICST_57619" />
      <fbc:geneProduct fbc:id="G_PICST_57761" fbc:label="PICST_57761" fbc:name="PICST_57761" />
      <fbc:geneProduct fbc:id="G_PICST_57860" fbc:label="PICST_57860" fbc:name="PICST_57860" />
      <fbc:geneProduct fbc:id="G_PICST_57912" fbc:label="PICST_57912" fbc:name="PICST_57912" />
      <fbc:geneProduct fbc:id="G_PICST_57978" fbc:label="PICST_57978" fbc:name="PICST_57978" />
      <fbc:geneProduct fbc:id="G_PICST_57984" fbc:label="PICST_57984" fbc:name="PICST_57984" />
      <fbc:geneProduct fbc:id="G_PICST_58095" fbc:label="PICST_58095" fbc:name="PICST_58095" />
      <fbc:geneProduct fbc:id="G_PICST_58181" fbc:label="PICST_58181" fbc:name="PICST_58181" />
      <fbc:geneProduct fbc:id="G_PICST_58284" fbc:label="PICST_58284" fbc:name="PICST_58284" />
      <fbc:geneProduct fbc:id="G_PICST_58506" fbc:label="PICST_58506" fbc:name="PICST_58506" />
      <fbc:geneProduct fbc:id="G_PICST_58607" fbc:label="PICST_58607" fbc:name="PICST_58607" />
      <fbc:geneProduct fbc:id="G_PICST_58626" fbc:label="PICST_58626" fbc:name="PICST_58626" />
      <fbc:geneProduct fbc:id="G_PICST_58727" fbc:label="PICST_58727" fbc:name="PICST_58727" />
      <fbc:geneProduct fbc:id="G_PICST_58858" fbc:label="PICST_58858" fbc:name="PICST_58858" />
      <fbc:geneProduct fbc:id="G_PICST_58869" fbc:label="PICST_58869" fbc:name="PICST_58869" />
      <fbc:geneProduct fbc:id="G_PICST_58872" fbc:label="PICST_58872" fbc:name="PICST_58872" />
      <fbc:geneProduct fbc:id="G_PICST_58964" fbc:label="PICST_58964" fbc:name="PICST_58964" />
      <fbc:geneProduct fbc:id="G_PICST_59048" fbc:label="PICST_59048" fbc:name="PICST_59048" />
      <fbc:geneProduct fbc:id="G_PICST_59054" fbc:label="PICST_59054" fbc:name="PICST_59054" />
      <fbc:geneProduct fbc:id="G_PICST_59156" fbc:label="PICST_59156" fbc:name="PICST_59156" />
      <fbc:geneProduct fbc:id="G_PICST_59451" fbc:label="PICST_59451" fbc:name="PICST_59451" />
      <fbc:geneProduct fbc:id="G_PICST_59523" fbc:label="PICST_59523" fbc:name="PICST_59523" />
      <fbc:geneProduct fbc:id="G_PICST_59616" fbc:label="PICST_59616" fbc:name="PICST_59616" />
      <fbc:geneProduct fbc:id="G_PICST_59680" fbc:label="PICST_59680" fbc:name="PICST_59680" />
      <fbc:geneProduct fbc:id="G_PICST_59732" fbc:label="PICST_59732" fbc:name="PICST_59732" />
      <fbc:geneProduct fbc:id="G_PICST_59792" fbc:label="PICST_59792" fbc:name="PICST_59792" />
      <fbc:geneProduct fbc:id="G_PICST_59866" fbc:label="PICST_59866" fbc:name="PICST_59866" />
      <fbc:geneProduct fbc:id="G_PICST_59891" fbc:label="PICST_59891" fbc:name="PICST_59891" />
      <fbc:geneProduct fbc:id="G_PICST_59919" fbc:label="PICST_59919" fbc:name="PICST_59919" />
      <fbc:geneProduct fbc:id="G_PICST_60020" fbc:label="PICST_60020" fbc:name="PICST_60020" />
      <fbc:geneProduct fbc:id="G_PICST_60150" fbc:label="PICST_60150" fbc:name="PICST_60150" />
      <fbc:geneProduct fbc:id="G_PICST_60178" fbc:label="PICST_60178" fbc:name="PICST_60178" />
      <fbc:geneProduct fbc:id="G_PICST_60284" fbc:label="PICST_60284" fbc:name="PICST_60284" />
      <fbc:geneProduct fbc:id="G_PICST_60303" fbc:label="PICST_60303" fbc:name="PICST_60303" />
      <fbc:geneProduct fbc:id="G_PICST_60344" fbc:label="PICST_60344" fbc:name="PICST_60344" />
      <fbc:geneProduct fbc:id="G_PICST_60352" fbc:label="PICST_60352" fbc:name="PICST_60352" />
      <fbc:geneProduct fbc:id="G_PICST_60409" fbc:label="PICST_60409" fbc:name="PICST_60409" />
      <fbc:geneProduct fbc:id="G_PICST_60441" fbc:label="PICST_60441" fbc:name="PICST_60441" />
      <fbc:geneProduct fbc:id="G_PICST_60598" fbc:label="PICST_60598" fbc:name="PICST_60598" />
      <fbc:geneProduct fbc:id="G_PICST_60752" fbc:label="PICST_60752" fbc:name="PICST_60752" />
      <fbc:geneProduct fbc:id="G_PICST_60912" fbc:label="PICST_60912" fbc:name="PICST_60912" />
      <fbc:geneProduct fbc:id="G_PICST_60941" fbc:label="PICST_60941" fbc:name="PICST_60941" />
      <fbc:geneProduct fbc:id="G_PICST_61200" fbc:label="PICST_61200" fbc:name="PICST_61200" />
      <fbc:geneProduct fbc:id="G_PICST_61206" fbc:label="PICST_61206" fbc:name="PICST_61206" />
      <fbc:geneProduct fbc:id="G_PICST_61325" fbc:label="PICST_61325" fbc:name="PICST_61325" />
      <fbc:geneProduct fbc:id="G_PICST_61452" fbc:label="PICST_61452" fbc:name="PICST_61452" />
      <fbc:geneProduct fbc:id="G_PICST_61490" fbc:label="PICST_61490" fbc:name="PICST_61490" />
      <fbc:geneProduct fbc:id="G_PICST_61618" fbc:label="PICST_61618" fbc:name="PICST_61618" />
      <fbc:geneProduct fbc:id="G_PICST_61628" fbc:label="PICST_61628" fbc:name="PICST_61628" />
      <fbc:geneProduct fbc:id="G_PICST_61635" fbc:label="PICST_61635" fbc:name="PICST_61635" />
      <fbc:geneProduct fbc:id="G_PICST_61725" fbc:label="PICST_61725" fbc:name="PICST_61725" />
      <fbc:geneProduct fbc:id="G_PICST_61839" fbc:label="PICST_61839" fbc:name="PICST_61839" />
      <fbc:geneProduct fbc:id="G_PICST_62046" fbc:label="PICST_62046" fbc:name="PICST_62046" />
      <fbc:geneProduct fbc:id="G_PICST_62080" fbc:label="PICST_62080" fbc:name="PICST_62080" />
      <fbc:geneProduct fbc:id="G_PICST_62092" fbc:label="PICST_62092" fbc:name="PICST_62092" />
      <fbc:geneProduct fbc:id="G_PICST_62095" fbc:label="PICST_62095" fbc:name="PICST_62095" />
      <fbc:geneProduct fbc:id="G_PICST_62151" fbc:label="PICST_62151" fbc:name="PICST_62151" />
      <fbc:geneProduct fbc:id="G_PICST_62206" fbc:label="PICST_62206" fbc:name="PICST_62206" />
      <fbc:geneProduct fbc:id="G_PICST_62265" fbc:label="PICST_62265" fbc:name="PICST_62265" />
      <fbc:geneProduct fbc:id="G_PICST_62311" fbc:label="PICST_62311" fbc:name="PICST_62311" />
      <fbc:geneProduct fbc:id="G_PICST_62322" fbc:label="PICST_62322" fbc:name="PICST_62322" />
      <fbc:geneProduct fbc:id="G_PICST_62390" fbc:label="PICST_62390" fbc:name="PICST_62390" />
      <fbc:geneProduct fbc:id="G_PICST_62535" fbc:label="PICST_62535" fbc:name="PICST_62535" />
      <fbc:geneProduct fbc:id="G_PICST_62615" fbc:label="PICST_62615" fbc:name="PICST_62615" />
      <fbc:geneProduct fbc:id="G_PICST_62666" fbc:label="PICST_62666" fbc:name="PICST_62666" />
      <fbc:geneProduct fbc:id="G_PICST_62778" fbc:label="PICST_62778" fbc:name="PICST_62778" />
      <fbc:geneProduct fbc:id="G_PICST_63050" fbc:label="PICST_63050" fbc:name="PICST_63050" />
      <fbc:geneProduct fbc:id="G_PICST_63116" fbc:label="PICST_63116" fbc:name="PICST_63116" />
      <fbc:geneProduct fbc:id="G_PICST_63206" fbc:label="PICST_63206" fbc:name="PICST_63206" />
      <fbc:geneProduct fbc:id="G_PICST_63351" fbc:label="PICST_63351" fbc:name="PICST_63351" />
      <fbc:geneProduct fbc:id="G_PICST_63360" fbc:label="PICST_63360" fbc:name="PICST_63360" />
      <fbc:geneProduct fbc:id="G_PICST_63421" fbc:label="PICST_63421" fbc:name="PICST_63421" />
      <fbc:geneProduct fbc:id="G_PICST_63641" fbc:label="PICST_63641" fbc:name="PICST_63641" />
      <fbc:geneProduct fbc:id="G_PICST_63834" fbc:label="PICST_63834" fbc:name="PICST_63834" />
      <fbc:geneProduct fbc:id="G_PICST_63844" fbc:label="PICST_63844" fbc:name="PICST_63844" />
      <fbc:geneProduct fbc:id="G_PICST_63914" fbc:label="PICST_63914" fbc:name="PICST_63914" />
      <fbc:geneProduct fbc:id="G_PICST_63933" fbc:label="PICST_63933" fbc:name="PICST_63933" />
      <fbc:geneProduct fbc:id="G_PICST_64024" fbc:label="PICST_64024" fbc:name="PICST_64024" />
      <fbc:geneProduct fbc:id="G_PICST_64208" fbc:label="PICST_64208" fbc:name="PICST_64208" />
      <fbc:geneProduct fbc:id="G_PICST_64368" fbc:label="PICST_64368" fbc:name="PICST_64368" />
      <fbc:geneProduct fbc:id="G_PICST_64379" fbc:label="PICST_64379" fbc:name="PICST_64379" />
      <fbc:geneProduct fbc:id="G_PICST_64487" fbc:label="PICST_64487" fbc:name="PICST_64487" />
      <fbc:geneProduct fbc:id="G_PICST_64811" fbc:label="PICST_64811" fbc:name="PICST_64811" />
      <fbc:geneProduct fbc:id="G_PICST_64855" fbc:label="PICST_64855" fbc:name="PICST_64855" />
      <fbc:geneProduct fbc:id="G_PICST_64926" fbc:label="PICST_64926" fbc:name="PICST_64926" />
      <fbc:geneProduct fbc:id="G_PICST_64968" fbc:label="PICST_64968" fbc:name="PICST_64968" />
      <fbc:geneProduct fbc:id="G_PICST_65046" fbc:label="PICST_65046" fbc:name="PICST_65046" />
      <fbc:geneProduct fbc:id="G_PICST_65071" fbc:label="PICST_65071" fbc:name="PICST_65071" />
      <fbc:geneProduct fbc:id="G_PICST_65158" fbc:label="PICST_65158" fbc:name="PICST_65158" />
      <fbc:geneProduct fbc:id="G_PICST_65204" fbc:label="PICST_65204" fbc:name="PICST_65204" />
      <fbc:geneProduct fbc:id="G_PICST_65214" fbc:label="PICST_65214" fbc:name="PICST_65214" />
      <fbc:geneProduct fbc:id="G_PICST_65363" fbc:label="PICST_65363" fbc:name="PICST_65363" />
      <fbc:geneProduct fbc:id="G_PICST_65481" fbc:label="PICST_65481" fbc:name="PICST_65481" />
      <fbc:geneProduct fbc:id="G_PICST_65580" fbc:label="PICST_65580" fbc:name="PICST_65580" />
      <fbc:geneProduct fbc:id="G_PICST_65597" fbc:label="PICST_65597" fbc:name="PICST_65597" />
      <fbc:geneProduct fbc:id="G_PICST_65737" fbc:label="PICST_65737" fbc:name="PICST_65737" />
      <fbc:geneProduct fbc:id="G_PICST_65754" fbc:label="PICST_65754" fbc:name="PICST_65754" />
      <fbc:geneProduct fbc:id="G_PICST_65767" fbc:label="PICST_65767" fbc:name="PICST_65767" />
      <fbc:geneProduct fbc:id="G_PICST_65804" fbc:label="PICST_65804" fbc:name="PICST_65804" />
      <fbc:geneProduct fbc:id="G_PICST_65836" fbc:label="PICST_65836" fbc:name="PICST_65836" />
      <fbc:geneProduct fbc:id="G_PICST_65905" fbc:label="PICST_65905" fbc:name="PICST_65905" />
      <fbc:geneProduct fbc:id="G_PICST_65944" fbc:label="PICST_65944" fbc:name="PICST_65944" />
      <fbc:geneProduct fbc:id="G_PICST_66043" fbc:label="PICST_66043" fbc:name="PICST_66043" />
      <fbc:geneProduct fbc:id="G_PICST_66059" fbc:label="PICST_66059" fbc:name="PICST_66059" />
      <fbc:geneProduct fbc:id="G_PICST_66087" fbc:label="PICST_66087" fbc:name="PICST_66087" />
      <fbc:geneProduct fbc:id="G_PICST_66107" fbc:label="PICST_66107" fbc:name="PICST_66107" />
      <fbc:geneProduct fbc:id="G_PICST_66162" fbc:label="PICST_66162" fbc:name="PICST_66162" />
      <fbc:geneProduct fbc:id="G_PICST_66237" fbc:label="PICST_66237" fbc:name="PICST_66237" />
      <fbc:geneProduct fbc:id="G_PICST_66251" fbc:label="PICST_66251" fbc:name="PICST_66251" />
      <fbc:geneProduct fbc:id="G_PICST_66451" fbc:label="PICST_66451" fbc:name="PICST_66451" />
      <fbc:geneProduct fbc:id="G_PICST_66490" fbc:label="PICST_66490" fbc:name="PICST_66490" />
      <fbc:geneProduct fbc:id="G_PICST_66598" fbc:label="PICST_66598" fbc:name="PICST_66598" />
      <fbc:geneProduct fbc:id="G_PICST_66767" fbc:label="PICST_66767" fbc:name="PICST_66767" />
      <fbc:geneProduct fbc:id="G_PICST_66830" fbc:label="PICST_66830" fbc:name="PICST_66830" />
      <fbc:geneProduct fbc:id="G_PICST_66841" fbc:label="PICST_66841" fbc:name="PICST_66841" />
      <fbc:geneProduct fbc:id="G_PICST_66961" fbc:label="PICST_66961" fbc:name="PICST_66961" />
      <fbc:geneProduct fbc:id="G_PICST_66970" fbc:label="PICST_66970" fbc:name="PICST_66970" />
      <fbc:geneProduct fbc:id="G_PICST_66973" fbc:label="PICST_66973" fbc:name="PICST_66973" />
      <fbc:geneProduct fbc:id="G_PICST_67034" fbc:label="PICST_67034" fbc:name="PICST_67034" />
      <fbc:geneProduct fbc:id="G_PICST_67105" fbc:label="PICST_67105" fbc:name="PICST_67105" />
      <fbc:geneProduct fbc:id="G_PICST_67138" fbc:label="PICST_67138" fbc:name="PICST_67138" />
      <fbc:geneProduct fbc:id="G_PICST_67165" fbc:label="PICST_67165" fbc:name="PICST_67165" />
      <fbc:geneProduct fbc:id="G_PICST_67190" fbc:label="PICST_67190" fbc:name="PICST_67190" />
      <fbc:geneProduct fbc:id="G_PICST_67249" fbc:label="PICST_67249" fbc:name="PICST_67249" />
      <fbc:geneProduct fbc:id="G_PICST_67292" fbc:label="PICST_67292" fbc:name="PICST_67292" />
      <fbc:geneProduct fbc:id="G_PICST_67440" fbc:label="PICST_67440" fbc:name="PICST_67440" />
      <fbc:geneProduct fbc:id="G_PICST_67560" fbc:label="PICST_67560" fbc:name="PICST_67560" />
      <fbc:geneProduct fbc:id="G_PICST_67678" fbc:label="PICST_67678" fbc:name="PICST_67678" />
      <fbc:geneProduct fbc:id="G_PICST_67692" fbc:label="PICST_67692" fbc:name="PICST_67692" />
      <fbc:geneProduct fbc:id="G_PICST_67803" fbc:label="PICST_67803" fbc:name="PICST_67803" />
      <fbc:geneProduct fbc:id="G_PICST_67856" fbc:label="PICST_67856" fbc:name="PICST_67856" />
      <fbc:geneProduct fbc:id="G_PICST_67906" fbc:label="PICST_67906" fbc:name="PICST_67906" />
      <fbc:geneProduct fbc:id="G_PICST_68020" fbc:label="PICST_68020" fbc:name="PICST_68020" />
      <fbc:geneProduct fbc:id="G_PICST_68160" fbc:label="PICST_68160" fbc:name="PICST_68160" />
      <fbc:geneProduct fbc:id="G_PICST_68238" fbc:label="PICST_68238" fbc:name="PICST_68238" />
      <fbc:geneProduct fbc:id="G_PICST_68297" fbc:label="PICST_68297" fbc:name="PICST_68297" />
      <fbc:geneProduct fbc:id="G_PICST_68318" fbc:label="PICST_68318" fbc:name="PICST_68318" />
      <fbc:geneProduct fbc:id="G_PICST_68474" fbc:label="PICST_68474" fbc:name="PICST_68474" />
      <fbc:geneProduct fbc:id="G_PICST_68505" fbc:label="PICST_68505" fbc:name="PICST_68505" />
      <fbc:geneProduct fbc:id="G_PICST_68558" fbc:label="PICST_68558" fbc:name="PICST_68558" />
      <fbc:geneProduct fbc:id="G_PICST_68561" fbc:label="PICST_68561" fbc:name="PICST_68561" />
      <fbc:geneProduct fbc:id="G_PICST_68659" fbc:label="PICST_68659" fbc:name="PICST_68659" />
      <fbc:geneProduct fbc:id="G_PICST_68683" fbc:label="PICST_68683" fbc:name="PICST_68683" />
      <fbc:geneProduct fbc:id="G_PICST_68734" fbc:label="PICST_68734" fbc:name="PICST_68734" />
      <fbc:geneProduct fbc:id="G_PICST_68764" fbc:label="PICST_68764" fbc:name="PICST_68764" />
      <fbc:geneProduct fbc:id="G_PICST_68770" fbc:label="PICST_68770" fbc:name="PICST_68770" />
      <fbc:geneProduct fbc:id="G_PICST_68871" fbc:label="PICST_68871" fbc:name="PICST_68871" />
      <fbc:geneProduct fbc:id="G_PICST_68990" fbc:label="PICST_68990" fbc:name="PICST_68990" />
      <fbc:geneProduct fbc:id="G_PICST_68997" fbc:label="PICST_68997" fbc:name="PICST_68997" />
      <fbc:geneProduct fbc:id="G_PICST_69242" fbc:label="PICST_69242" fbc:name="PICST_69242" />
      <fbc:geneProduct fbc:id="G_PICST_69303" fbc:label="PICST_69303" fbc:name="PICST_69303" />
      <fbc:geneProduct fbc:id="G_PICST_69362" fbc:label="PICST_69362" fbc:name="PICST_69362" />
      <fbc:geneProduct fbc:id="G_PICST_69376" fbc:label="PICST_69376" fbc:name="PICST_69376" />
      <fbc:geneProduct fbc:id="G_PICST_69500" fbc:label="PICST_69500" fbc:name="PICST_69500" />
      <fbc:geneProduct fbc:id="G_PICST_69669" fbc:label="PICST_69669" fbc:name="PICST_69669" />
      <fbc:geneProduct fbc:id="G_PICST_69676" fbc:label="PICST_69676" fbc:name="PICST_69676" />
      <fbc:geneProduct fbc:id="G_PICST_69971" fbc:label="PICST_69971" fbc:name="PICST_69971" />
      <fbc:geneProduct fbc:id="G_PICST_69996" fbc:label="PICST_69996" fbc:name="PICST_69996" />
      <fbc:geneProduct fbc:id="G_PICST_70077" fbc:label="PICST_70077" fbc:name="PICST_70077" />
      <fbc:geneProduct fbc:id="G_PICST_70094" fbc:label="PICST_70094" fbc:name="PICST_70094" />
      <fbc:geneProduct fbc:id="G_PICST_70108" fbc:label="PICST_70108" fbc:name="PICST_70108" />
      <fbc:geneProduct fbc:id="G_PICST_70121" fbc:label="PICST_70121" fbc:name="PICST_70121" />
      <fbc:geneProduct fbc:id="G_PICST_70210" fbc:label="PICST_70210" fbc:name="PICST_70210" />
      <fbc:geneProduct fbc:id="G_PICST_70259" fbc:label="PICST_70259" fbc:name="PICST_70259" />
      <fbc:geneProduct fbc:id="G_PICST_70308" fbc:label="PICST_70308" fbc:name="PICST_70308" />
      <fbc:geneProduct fbc:id="G_PICST_70394" fbc:label="PICST_70394" fbc:name="PICST_70394" />
      <fbc:geneProduct fbc:id="G_PICST_70431" fbc:label="PICST_70431" fbc:name="PICST_70431" />
      <fbc:geneProduct fbc:id="G_PICST_70563" fbc:label="PICST_70563" fbc:name="PICST_70563" />
      <fbc:geneProduct fbc:id="G_PICST_70572" fbc:label="PICST_70572" fbc:name="PICST_70572" />
      <fbc:geneProduct fbc:id="G_PICST_70693" fbc:label="PICST_70693" fbc:name="PICST_70693" />
      <fbc:geneProduct fbc:id="G_PICST_70720" fbc:label="PICST_70720" fbc:name="PICST_70720" />
      <fbc:geneProduct fbc:id="G_PICST_70997" fbc:label="PICST_70997" fbc:name="PICST_70997" />
      <fbc:geneProduct fbc:id="G_PICST_71165" fbc:label="PICST_71165" fbc:name="PICST_71165" />
      <fbc:geneProduct fbc:id="G_PICST_71203" fbc:label="PICST_71203" fbc:name="PICST_71203" />
      <fbc:geneProduct fbc:id="G_PICST_71224" fbc:label="PICST_71224" fbc:name="PICST_71224" />
      <fbc:geneProduct fbc:id="G_PICST_71471" fbc:label="PICST_71471" fbc:name="PICST_71471" />
      <fbc:geneProduct fbc:id="G_PICST_71487" fbc:label="PICST_71487" fbc:name="PICST_71487" />
      <fbc:geneProduct fbc:id="G_PICST_71553" fbc:label="PICST_71553" fbc:name="PICST_71553" />
      <fbc:geneProduct fbc:id="G_PICST_71674" fbc:label="PICST_71674" fbc:name="PICST_71674" />
      <fbc:geneProduct fbc:id="G_PICST_71737" fbc:label="PICST_71737" fbc:name="PICST_71737" />
      <fbc:geneProduct fbc:id="G_PICST_71824" fbc:label="PICST_71824" fbc:name="PICST_71824" />
      <fbc:geneProduct fbc:id="G_PICST_71892" fbc:label="PICST_71892" fbc:name="PICST_71892" />
      <fbc:geneProduct fbc:id="G_PICST_71972" fbc:label="PICST_71972" fbc:name="PICST_71972" />
      <fbc:geneProduct fbc:id="G_PICST_72069" fbc:label="PICST_72069" fbc:name="PICST_72069" />
      <fbc:geneProduct fbc:id="G_PICST_72090" fbc:label="PICST_72090" fbc:name="PICST_72090" />
      <fbc:geneProduct fbc:id="G_PICST_72104" fbc:label="PICST_72104" fbc:name="PICST_72104" />
      <fbc:geneProduct fbc:id="G_PICST_72245" fbc:label="PICST_72245" fbc:name="PICST_72245" />
      <fbc:geneProduct fbc:id="G_PICST_72279" fbc:label="PICST_72279" fbc:name="PICST_72279" />
      <fbc:geneProduct fbc:id="G_PICST_72287" fbc:label="PICST_72287" fbc:name="PICST_72287" />
      <fbc:geneProduct fbc:id="G_PICST_72313" fbc:label="PICST_72313" fbc:name="PICST_72313" />
      <fbc:geneProduct fbc:id="G_PICST_72398" fbc:label="PICST_72398" fbc:name="PICST_72398" />
      <fbc:geneProduct fbc:id="G_PICST_72518" fbc:label="PICST_72518" fbc:name="PICST_72518" />
      <fbc:geneProduct fbc:id="G_PICST_72561" fbc:label="PICST_72561" fbc:name="PICST_72561" />
      <fbc:geneProduct fbc:id="G_PICST_72675" fbc:label="PICST_72675" fbc:name="PICST_72675" />
      <fbc:geneProduct fbc:id="G_PICST_72822" fbc:label="PICST_72822" fbc:name="PICST_72822" />
      <fbc:geneProduct fbc:id="G_PICST_72872" fbc:label="PICST_72872" fbc:name="PICST_72872" />
      <fbc:geneProduct fbc:id="G_PICST_72946" fbc:label="PICST_72946" fbc:name="PICST_72946" />
      <fbc:geneProduct fbc:id="G_PICST_73033" fbc:label="PICST_73033" fbc:name="PICST_73033" />
      <fbc:geneProduct fbc:id="G_PICST_73043" fbc:label="PICST_73043" fbc:name="PICST_73043" />
      <fbc:geneProduct fbc:id="G_PICST_73224" fbc:label="PICST_73224" fbc:name="PICST_73224" />
      <fbc:geneProduct fbc:id="G_PICST_73274" fbc:label="PICST_73274" fbc:name="PICST_73274" />
      <fbc:geneProduct fbc:id="G_PICST_73371" fbc:label="PICST_73371" fbc:name="PICST_73371" />
      <fbc:geneProduct fbc:id="G_PICST_73480" fbc:label="PICST_73480" fbc:name="PICST_73480" />
      <fbc:geneProduct fbc:id="G_PICST_73507" fbc:label="PICST_73507" fbc:name="PICST_73507" />
      <fbc:geneProduct fbc:id="G_PICST_73603" fbc:label="PICST_73603" fbc:name="PICST_73603" />
      <fbc:geneProduct fbc:id="G_PICST_73701" fbc:label="PICST_73701" fbc:name="PICST_73701" />
      <fbc:geneProduct fbc:id="G_PICST_73792" fbc:label="PICST_73792" fbc:name="PICST_73792" />
      <fbc:geneProduct fbc:id="G_PICST_73817" fbc:label="PICST_73817" fbc:name="PICST_73817" />
      <fbc:geneProduct fbc:id="G_PICST_74130" fbc:label="PICST_74130" fbc:name="PICST_74130" />
      <fbc:geneProduct fbc:id="G_PICST_74163" fbc:label="PICST_74163" fbc:name="PICST_74163" />
      <fbc:geneProduct fbc:id="G_PICST_74289" fbc:label="PICST_74289" fbc:name="PICST_74289" />
      <fbc:geneProduct fbc:id="G_PICST_74319" fbc:label="PICST_74319" fbc:name="PICST_74319" />
      <fbc:geneProduct fbc:id="G_PICST_74393" fbc:label="PICST_74393" fbc:name="PICST_74393" />
      <fbc:geneProduct fbc:id="G_PICST_74461" fbc:label="PICST_74461" fbc:name="PICST_74461" />
      <fbc:geneProduct fbc:id="G_PICST_74513" fbc:label="PICST_74513" fbc:name="PICST_74513" />
      <fbc:geneProduct fbc:id="G_PICST_74587" fbc:label="PICST_74587" fbc:name="PICST_74587" />
      <fbc:geneProduct fbc:id="G_PICST_74631" fbc:label="PICST_74631" fbc:name="PICST_74631" />
      <fbc:geneProduct fbc:id="G_PICST_74652" fbc:label="PICST_74652" fbc:name="PICST_74652" />
      <fbc:geneProduct fbc:id="G_PICST_74665" fbc:label="PICST_74665" fbc:name="PICST_74665" />
      <fbc:geneProduct fbc:id="G_PICST_74722" fbc:label="PICST_74722" fbc:name="PICST_74722" />
      <fbc:geneProduct fbc:id="G_PICST_74899" fbc:label="PICST_74899" fbc:name="PICST_74899" />
      <fbc:geneProduct fbc:id="G_PICST_74933" fbc:label="PICST_74933" fbc:name="PICST_74933" />
      <fbc:geneProduct fbc:id="G_PICST_75017" fbc:label="PICST_75017" fbc:name="PICST_75017" />
      <fbc:geneProduct fbc:id="G_PICST_75097" fbc:label="PICST_75097" fbc:name="PICST_75097" />
      <fbc:geneProduct fbc:id="G_PICST_75213" fbc:label="PICST_75213" fbc:name="PICST_75213" />
      <fbc:geneProduct fbc:id="G_PICST_75374" fbc:label="PICST_75374" fbc:name="PICST_75374" />
      <fbc:geneProduct fbc:id="G_PICST_75424" fbc:label="PICST_75424" fbc:name="PICST_75424" />
      <fbc:geneProduct fbc:id="G_PICST_75433" fbc:label="PICST_75433" fbc:name="PICST_75433" />
      <fbc:geneProduct fbc:id="G_PICST_75451" fbc:label="PICST_75451" fbc:name="PICST_75451" />
      <fbc:geneProduct fbc:id="G_PICST_75489" fbc:label="PICST_75489" fbc:name="PICST_75489" />
      <fbc:geneProduct fbc:id="G_PICST_75518" fbc:label="PICST_75518" fbc:name="PICST_75518" />
      <fbc:geneProduct fbc:id="G_PICST_75569" fbc:label="PICST_75569" fbc:name="PICST_75569" />
      <fbc:geneProduct fbc:id="G_PICST_75631" fbc:label="PICST_75631" fbc:name="PICST_75631" />
      <fbc:geneProduct fbc:id="G_PICST_75662" fbc:label="PICST_75662" fbc:name="PICST_75662" />
      <fbc:geneProduct fbc:id="G_PICST_75802" fbc:label="PICST_75802" fbc:name="PICST_75802" />
      <fbc:geneProduct fbc:id="G_PICST_75910" fbc:label="PICST_75910" fbc:name="PICST_75910" />
      <fbc:geneProduct fbc:id="G_PICST_76016" fbc:label="PICST_76016" fbc:name="PICST_76016" />
      <fbc:geneProduct fbc:id="G_PICST_76018" fbc:label="PICST_76018" fbc:name="PICST_76018" />
      <fbc:geneProduct fbc:id="G_PICST_76085" fbc:label="PICST_76085" fbc:name="PICST_76085" />
      <fbc:geneProduct fbc:id="G_PICST_76093" fbc:label="PICST_76093" fbc:name="PICST_76093" />
      <fbc:geneProduct fbc:id="G_PICST_76151" fbc:label="PICST_76151" fbc:name="PICST_76151" />
      <fbc:geneProduct fbc:id="G_PICST_76205" fbc:label="PICST_76205" fbc:name="PICST_76205" />
      <fbc:geneProduct fbc:id="G_PICST_76226" fbc:label="PICST_76226" fbc:name="PICST_76226" />
      <fbc:geneProduct fbc:id="G_PICST_76328" fbc:label="PICST_76328" fbc:name="PICST_76328" />
      <fbc:geneProduct fbc:id="G_PICST_76463" fbc:label="PICST_76463" fbc:name="PICST_76463" />
      <fbc:geneProduct fbc:id="G_PICST_76493" fbc:label="PICST_76493" fbc:name="PICST_76493" />
      <fbc:geneProduct fbc:id="G_PICST_76518" fbc:label="PICST_76518" fbc:name="PICST_76518" />
      <fbc:geneProduct fbc:id="G_PICST_76559" fbc:label="PICST_76559" fbc:name="PICST_76559" />
      <fbc:geneProduct fbc:id="G_PICST_76750" fbc:label="PICST_76750" fbc:name="PICST_76750" />
      <fbc:geneProduct fbc:id="G_PICST_76777" fbc:label="PICST_76777" fbc:name="PICST_76777" />
      <fbc:geneProduct fbc:id="G_PICST_76901" fbc:label="PICST_76901" fbc:name="PICST_76901" />
      <fbc:geneProduct fbc:id="G_PICST_77026" fbc:label="PICST_77026" fbc:name="PICST_77026" />
      <fbc:geneProduct fbc:id="G_PICST_77083" fbc:label="PICST_77083" fbc:name="PICST_77083" />
      <fbc:geneProduct fbc:id="G_PICST_77216" fbc:label="PICST_77216" fbc:name="PICST_77216" />
      <fbc:geneProduct fbc:id="G_PICST_77218" fbc:label="PICST_77218" fbc:name="PICST_77218" />
      <fbc:geneProduct fbc:id="G_PICST_77227" fbc:label="PICST_77227" fbc:name="PICST_77227" />
      <fbc:geneProduct fbc:id="G_PICST_77247" fbc:label="PICST_77247" fbc:name="PICST_77247" />
      <fbc:geneProduct fbc:id="G_PICST_77262" fbc:label="PICST_77262" fbc:name="PICST_77262" />
      <fbc:geneProduct fbc:id="G_PICST_77382" fbc:label="PICST_77382" fbc:name="PICST_77382" />
      <fbc:geneProduct fbc:id="G_PICST_77516" fbc:label="PICST_77516" fbc:name="PICST_77516" />
      <fbc:geneProduct fbc:id="G_PICST_77538" fbc:label="PICST_77538" fbc:name="PICST_77538" />
      <fbc:geneProduct fbc:id="G_PICST_77600" fbc:label="PICST_77600" fbc:name="PICST_77600" />
      <fbc:geneProduct fbc:id="G_PICST_77657" fbc:label="PICST_77657" fbc:name="PICST_77657" />
      <fbc:geneProduct fbc:id="G_PICST_77752" fbc:label="PICST_77752" fbc:name="PICST_77752" />
      <fbc:geneProduct fbc:id="G_PICST_77822" fbc:label="PICST_77822" fbc:name="PICST_77822" />
      <fbc:geneProduct fbc:id="G_PICST_77904" fbc:label="PICST_77904" fbc:name="PICST_77904" />
      <fbc:geneProduct fbc:id="G_PICST_77977" fbc:label="PICST_77977" fbc:name="PICST_77977" />
      <fbc:geneProduct fbc:id="G_PICST_77997" fbc:label="PICST_77997" fbc:name="PICST_77997" />
      <fbc:geneProduct fbc:id="G_PICST_78004" fbc:label="PICST_78004" fbc:name="PICST_78004" />
      <fbc:geneProduct fbc:id="G_PICST_78070" fbc:label="PICST_78070" fbc:name="PICST_78070" />
      <fbc:geneProduct fbc:id="G_PICST_78107" fbc:label="PICST_78107" fbc:name="PICST_78107" />
      <fbc:geneProduct fbc:id="G_PICST_78143" fbc:label="PICST_78143" fbc:name="PICST_78143" />
      <fbc:geneProduct fbc:id="G_PICST_78208" fbc:label="PICST_78208" fbc:name="PICST_78208" />
      <fbc:geneProduct fbc:id="G_PICST_78248" fbc:label="PICST_78248" fbc:name="PICST_78248" />
      <fbc:geneProduct fbc:id="G_PICST_78259" fbc:label="PICST_78259" fbc:name="PICST_78259" />
      <fbc:geneProduct fbc:id="G_PICST_78267" fbc:label="PICST_78267" fbc:name="PICST_78267" />
      <fbc:geneProduct fbc:id="G_PICST_78299" fbc:label="PICST_78299" fbc:name="PICST_78299" />
      <fbc:geneProduct fbc:id="G_PICST_78343" fbc:label="PICST_78343" fbc:name="PICST_78343" />
      <fbc:geneProduct fbc:id="G_PICST_78360" fbc:label="PICST_78360" fbc:name="PICST_78360" />
      <fbc:geneProduct fbc:id="G_PICST_78364" fbc:label="PICST_78364" fbc:name="PICST_78364" />
      <fbc:geneProduct fbc:id="G_PICST_78373" fbc:label="PICST_78373" fbc:name="PICST_78373" />
      <fbc:geneProduct fbc:id="G_PICST_78456" fbc:label="PICST_78456" fbc:name="PICST_78456" />
      <fbc:geneProduct fbc:id="G_PICST_78481" fbc:label="PICST_78481" fbc:name="PICST_78481" />
      <fbc:geneProduct fbc:id="G_PICST_78660" fbc:label="PICST_78660" fbc:name="PICST_78660" />
      <fbc:geneProduct fbc:id="G_PICST_78689" fbc:label="PICST_78689" fbc:name="PICST_78689" />
      <fbc:geneProduct fbc:id="G_PICST_78698" fbc:label="PICST_78698" fbc:name="PICST_78698" />
      <fbc:geneProduct fbc:id="G_PICST_78743" fbc:label="PICST_78743" fbc:name="PICST_78743" />
      <fbc:geneProduct fbc:id="G_PICST_78746" fbc:label="PICST_78746" fbc:name="PICST_78746" />
      <fbc:geneProduct fbc:id="G_PICST_78788" fbc:label="PICST_78788" fbc:name="PICST_78788" />
      <fbc:geneProduct fbc:id="G_PICST_78806" fbc:label="PICST_78806" fbc:name="PICST_78806" />
      <fbc:geneProduct fbc:id="G_PICST_78873" fbc:label="PICST_78873" fbc:name="PICST_78873" />
      <fbc:geneProduct fbc:id="G_PICST_78946" fbc:label="PICST_78946" fbc:name="PICST_78946" />
      <fbc:geneProduct fbc:id="G_PICST_79118" fbc:label="PICST_79118" fbc:name="PICST_79118" />
      <fbc:geneProduct fbc:id="G_PICST_79135" fbc:label="PICST_79135" fbc:name="PICST_79135" />
      <fbc:geneProduct fbc:id="G_PICST_79198" fbc:label="PICST_79198" fbc:name="PICST_79198" />
      <fbc:geneProduct fbc:id="G_PICST_79236" fbc:label="PICST_79236" fbc:name="PICST_79236" />
      <fbc:geneProduct fbc:id="G_PICST_79239" fbc:label="PICST_79239" fbc:name="PICST_79239" />
      <fbc:geneProduct fbc:id="G_PICST_79362" fbc:label="PICST_79362" fbc:name="PICST_79362" />
      <fbc:geneProduct fbc:id="G_PICST_79365" fbc:label="PICST_79365" fbc:name="PICST_79365" />
      <fbc:geneProduct fbc:id="G_PICST_79721" fbc:label="PICST_79721" fbc:name="PICST_79721" />
      <fbc:geneProduct fbc:id="G_PICST_79854" fbc:label="PICST_79854" fbc:name="PICST_79854" />
      <fbc:geneProduct fbc:id="G_PICST_80013" fbc:label="PICST_80013" fbc:name="PICST_80013" />
      <fbc:geneProduct fbc:id="G_PICST_80053" fbc:label="PICST_80053" fbc:name="PICST_80053" />
      <fbc:geneProduct fbc:id="G_PICST_80168" fbc:label="PICST_80168" fbc:name="PICST_80168" />
      <fbc:geneProduct fbc:id="G_PICST_80169" fbc:label="PICST_80169" fbc:name="PICST_80169" />
      <fbc:geneProduct fbc:id="G_PICST_80235" fbc:label="PICST_80235" fbc:name="PICST_80235" />
      <fbc:geneProduct fbc:id="G_PICST_80322" fbc:label="PICST_80322" fbc:name="PICST_80322" />
      <fbc:geneProduct fbc:id="G_PICST_80434" fbc:label="PICST_80434" fbc:name="PICST_80434" />
      <fbc:geneProduct fbc:id="G_PICST_80437" fbc:label="PICST_80437" fbc:name="PICST_80437" />
      <fbc:geneProduct fbc:id="G_PICST_80440" fbc:label="PICST_80440" fbc:name="PICST_80440" />
      <fbc:geneProduct fbc:id="G_PICST_80454" fbc:label="PICST_80454" fbc:name="PICST_80454" />
      <fbc:geneProduct fbc:id="G_PICST_80460" fbc:label="PICST_80460" fbc:name="PICST_80460" />
      <fbc:geneProduct fbc:id="G_PICST_80709" fbc:label="PICST_80709" fbc:name="PICST_80709" />
      <fbc:geneProduct fbc:id="G_PICST_80729" fbc:label="PICST_80729" fbc:name="PICST_80729" />
      <fbc:geneProduct fbc:id="G_PICST_80761" fbc:label="PICST_80761" fbc:name="PICST_80761" />
      <fbc:geneProduct fbc:id="G_PICST_80771" fbc:label="PICST_80771" fbc:name="PICST_80771" />
      <fbc:geneProduct fbc:id="G_PICST_80821" fbc:label="PICST_80821" fbc:name="PICST_80821" />
      <fbc:geneProduct fbc:id="G_PICST_80830" fbc:label="PICST_80830" fbc:name="PICST_80830" />
      <fbc:geneProduct fbc:id="G_PICST_80911" fbc:label="PICST_80911" fbc:name="PICST_80911" />
      <fbc:geneProduct fbc:id="G_PICST_80966" fbc:label="PICST_80966" fbc:name="PICST_80966" />
      <fbc:geneProduct fbc:id="G_PICST_80971" fbc:label="PICST_80971" fbc:name="PICST_80971" />
      <fbc:geneProduct fbc:id="G_PICST_81126" fbc:label="PICST_81126" fbc:name="PICST_81126" />
      <fbc:geneProduct fbc:id="G_PICST_81149" fbc:label="PICST_81149" fbc:name="PICST_81149" />
      <fbc:geneProduct fbc:id="G_PICST_81158" fbc:label="PICST_81158" fbc:name="PICST_81158" />
      <fbc:geneProduct fbc:id="G_PICST_81173" fbc:label="PICST_81173" fbc:name="PICST_81173" />
      <fbc:geneProduct fbc:id="G_PICST_81178" fbc:label="PICST_81178" fbc:name="PICST_81178" />
      <fbc:geneProduct fbc:id="G_PICST_81231" fbc:label="PICST_81231" fbc:name="PICST_81231" />
      <fbc:geneProduct fbc:id="G_PICST_81265" fbc:label="PICST_81265" fbc:name="PICST_81265" />
      <fbc:geneProduct fbc:id="G_PICST_81272" fbc:label="PICST_81272" fbc:name="PICST_81272" />
      <fbc:geneProduct fbc:id="G_PICST_81277" fbc:label="PICST_81277" fbc:name="PICST_81277" />
      <fbc:geneProduct fbc:id="G_PICST_81289" fbc:label="PICST_81289" fbc:name="PICST_81289" />
      <fbc:geneProduct fbc:id="G_PICST_81319" fbc:label="PICST_81319" fbc:name="PICST_81319" />
      <fbc:geneProduct fbc:id="G_PICST_81320" fbc:label="PICST_81320" fbc:name="PICST_81320" />
      <fbc:geneProduct fbc:id="G_PICST_81358" fbc:label="PICST_81358" fbc:name="PICST_81358" />
      <fbc:geneProduct fbc:id="G_PICST_81360" fbc:label="PICST_81360" fbc:name="PICST_81360" />
      <fbc:geneProduct fbc:id="G_PICST_81376" fbc:label="PICST_81376" fbc:name="PICST_81376" />
      <fbc:geneProduct fbc:id="G_PICST_81660" fbc:label="PICST_81660" fbc:name="PICST_81660" />
      <fbc:geneProduct fbc:id="G_PICST_81897" fbc:label="PICST_81897" fbc:name="PICST_81897" />
      <fbc:geneProduct fbc:id="G_PICST_82035" fbc:label="PICST_82035" fbc:name="PICST_82035" />
      <fbc:geneProduct fbc:id="G_PICST_82104" fbc:label="PICST_82104" fbc:name="PICST_82104" />
      <fbc:geneProduct fbc:id="G_PICST_82137" fbc:label="PICST_82137" fbc:name="PICST_82137" />
      <fbc:geneProduct fbc:id="G_PICST_82220" fbc:label="PICST_82220" fbc:name="PICST_82220" />
      <fbc:geneProduct fbc:id="G_PICST_82327" fbc:label="PICST_82327" fbc:name="PICST_82327" />
      <fbc:geneProduct fbc:id="G_PICST_82344" fbc:label="PICST_82344" fbc:name="PICST_82344" />
      <fbc:geneProduct fbc:id="G_PICST_82367" fbc:label="PICST_82367" fbc:name="PICST_82367" />
      <fbc:geneProduct fbc:id="G_PICST_82428" fbc:label="PICST_82428" fbc:name="PICST_82428" />
      <fbc:geneProduct fbc:id="G_PICST_82453" fbc:label="PICST_82453" fbc:name="PICST_82453" />
      <fbc:geneProduct fbc:id="G_PICST_82538" fbc:label="PICST_82538" fbc:name="PICST_82538" />
      <fbc:geneProduct fbc:id="G_PICST_82607" fbc:label="PICST_82607" fbc:name="PICST_82607" />
      <fbc:geneProduct fbc:id="G_PICST_82614" fbc:label="PICST_82614" fbc:name="PICST_82614" />
      <fbc:geneProduct fbc:id="G_PICST_82622" fbc:label="PICST_82622" fbc:name="PICST_82622" />
      <fbc:geneProduct fbc:id="G_PICST_82625" fbc:label="PICST_82625" fbc:name="PICST_82625" />
      <fbc:geneProduct fbc:id="G_PICST_82654" fbc:label="PICST_82654" fbc:name="PICST_82654" />
      <fbc:geneProduct fbc:id="G_PICST_82710" fbc:label="PICST_82710" fbc:name="PICST_82710" />
      <fbc:geneProduct fbc:id="G_PICST_82776" fbc:label="PICST_82776" fbc:name="PICST_82776" />
      <fbc:geneProduct fbc:id="G_PICST_82807" fbc:label="PICST_82807" fbc:name="PICST_82807" />
      <fbc:geneProduct fbc:id="G_PICST_82840" fbc:label="PICST_82840" fbc:name="PICST_82840" />
      <fbc:geneProduct fbc:id="G_PICST_82969" fbc:label="PICST_82969" fbc:name="PICST_82969" />
      <fbc:geneProduct fbc:id="G_PICST_83020" fbc:label="PICST_83020" fbc:name="PICST_83020" />
      <fbc:geneProduct fbc:id="G_PICST_83065" fbc:label="PICST_83065" fbc:name="PICST_83065" />
      <fbc:geneProduct fbc:id="G_PICST_83067" fbc:label="PICST_83067" fbc:name="PICST_83067" />
      <fbc:geneProduct fbc:id="G_PICST_83071" fbc:label="PICST_83071" fbc:name="PICST_83071" />
      <fbc:geneProduct fbc:id="G_PICST_83093" fbc:label="PICST_83093" fbc:name="PICST_83093" />
      <fbc:geneProduct fbc:id="G_PICST_83097" fbc:label="PICST_83097" fbc:name="PICST_83097" />
      <fbc:geneProduct fbc:id="G_PICST_83166" fbc:label="PICST_83166" fbc:name="PICST_83166" />
      <fbc:geneProduct fbc:id="G_PICST_83229" fbc:label="PICST_83229" fbc:name="PICST_83229" />
      <fbc:geneProduct fbc:id="G_PICST_83340" fbc:label="PICST_83340" fbc:name="PICST_83340" />
      <fbc:geneProduct fbc:id="G_PICST_83429" fbc:label="PICST_83429" fbc:name="PICST_83429" />
      <fbc:geneProduct fbc:id="G_PICST_83443" fbc:label="PICST_83443" fbc:name="PICST_83443" />
      <fbc:geneProduct fbc:id="G_PICST_83457" fbc:label="PICST_83457" fbc:name="PICST_83457" />
      <fbc:geneProduct fbc:id="G_PICST_83540" fbc:label="PICST_83540" fbc:name="PICST_83540" />
      <fbc:geneProduct fbc:id="G_PICST_83560" fbc:label="PICST_83560" fbc:name="PICST_83560" />
      <fbc:geneProduct fbc:id="G_PICST_83561" fbc:label="PICST_83561" fbc:name="PICST_83561" />
      <fbc:geneProduct fbc:id="G_PICST_83565" fbc:label="PICST_83565" fbc:name="PICST_83565" />
      <fbc:geneProduct fbc:id="G_PICST_83606" fbc:label="PICST_83606" fbc:name="PICST_83606" />
      <fbc:geneProduct fbc:id="G_PICST_83621" fbc:label="PICST_83621" fbc:name="PICST_83621" />
      <fbc:geneProduct fbc:id="G_PICST_83690" fbc:label="PICST_83690" fbc:name="PICST_83690" />
      <fbc:geneProduct fbc:id="G_PICST_83712" fbc:label="PICST_83712" fbc:name="PICST_83712" />
      <fbc:geneProduct fbc:id="G_PICST_83803" fbc:label="PICST_83803" fbc:name="PICST_83803" />
      <fbc:geneProduct fbc:id="G_PICST_83848" fbc:label="PICST_83848" fbc:name="PICST_83848" />
      <fbc:geneProduct fbc:id="G_PICST_83878" fbc:label="PICST_83878" fbc:name="PICST_83878" />
      <fbc:geneProduct fbc:id="G_PICST_83915" fbc:label="PICST_83915" fbc:name="PICST_83915" />
      <fbc:geneProduct fbc:id="G_PICST_84005" fbc:label="PICST_84005" fbc:name="PICST_84005" />
      <fbc:geneProduct fbc:id="G_PICST_84044" fbc:label="PICST_84044" fbc:name="PICST_84044" />
      <fbc:geneProduct fbc:id="G_PICST_84097" fbc:label="PICST_84097" fbc:name="PICST_84097" />
      <fbc:geneProduct fbc:id="G_PICST_84147" fbc:label="PICST_84147" fbc:name="PICST_84147" />
      <fbc:geneProduct fbc:id="G_PICST_84214" fbc:label="PICST_84214" fbc:name="PICST_84214" />
      <fbc:geneProduct fbc:id="G_PICST_84331" fbc:label="PICST_84331" fbc:name="PICST_84331" />
      <fbc:geneProduct fbc:id="G_PICST_84352" fbc:label="PICST_84352" fbc:name="PICST_84352" />
      <fbc:geneProduct fbc:id="G_PICST_84407" fbc:label="PICST_84407" fbc:name="PICST_84407" />
      <fbc:geneProduct fbc:id="G_PICST_84563" fbc:label="PICST_84563" fbc:name="PICST_84563" />
      <fbc:geneProduct fbc:id="G_PICST_84570" fbc:label="PICST_84570" fbc:name="PICST_84570" />
      <fbc:geneProduct fbc:id="G_PICST_84662" fbc:label="PICST_84662" fbc:name="PICST_84662" />
      <fbc:geneProduct fbc:id="G_PICST_84718" fbc:label="PICST_84718" fbc:name="PICST_84718" />
      <fbc:geneProduct fbc:id="G_PICST_84923" fbc:label="PICST_84923" fbc:name="PICST_84923" />
      <fbc:geneProduct fbc:id="G_PICST_84949" fbc:label="PICST_84949" fbc:name="PICST_84949" />
      <fbc:geneProduct fbc:id="G_PICST_85029" fbc:label="PICST_85029" fbc:name="PICST_85029" />
      <fbc:geneProduct fbc:id="G_PICST_85065" fbc:label="PICST_85065" fbc:name="PICST_85065" />
      <fbc:geneProduct fbc:id="G_PICST_85073" fbc:label="PICST_85073" fbc:name="PICST_85073" />
      <fbc:geneProduct fbc:id="G_PICST_85125" fbc:label="PICST_85125" fbc:name="PICST_85125" />
      <fbc:geneProduct fbc:id="G_PICST_85147" fbc:label="PICST_85147" fbc:name="PICST_85147" />
      <fbc:geneProduct fbc:id="G_PICST_85151" fbc:label="PICST_85151" fbc:name="PICST_85151" />
      <fbc:geneProduct fbc:id="G_PICST_85160" fbc:label="PICST_85160" fbc:name="PICST_85160" />
      <fbc:geneProduct fbc:id="G_PICST_85181" fbc:label="PICST_85181" fbc:name="PICST_85181" />
      <fbc:geneProduct fbc:id="G_PICST_85224" fbc:label="PICST_85224" fbc:name="PICST_85224" />
      <fbc:geneProduct fbc:id="G_PICST_85387" fbc:label="PICST_85387" fbc:name="PICST_85387" />
      <fbc:geneProduct fbc:id="G_PICST_85400" fbc:label="PICST_85400" fbc:name="PICST_85400" />
      <fbc:geneProduct fbc:id="G_PICST_85436" fbc:label="PICST_85436" fbc:name="PICST_85436" />
      <fbc:geneProduct fbc:id="G_PICST_85453" fbc:label="PICST_85453" fbc:name="PICST_85453" />
      <fbc:geneProduct fbc:id="G_PICST_85543" fbc:label="PICST_85543" fbc:name="PICST_85543" />
      <fbc:geneProduct fbc:id="G_PICST_85554" fbc:label="PICST_85554" fbc:name="PICST_85554" />
      <fbc:geneProduct fbc:id="G_PICST_85565" fbc:label="PICST_85565" fbc:name="PICST_85565" />
      <fbc:geneProduct fbc:id="G_PICST_85576" fbc:label="PICST_85576" fbc:name="PICST_85576" />
      <fbc:geneProduct fbc:id="G_PICST_85588" fbc:label="PICST_85588" fbc:name="PICST_85588" />
      <fbc:geneProduct fbc:id="G_PICST_85698" fbc:label="PICST_85698" fbc:name="PICST_85698" />
      <fbc:geneProduct fbc:id="G_PICST_85702" fbc:label="PICST_85702" fbc:name="PICST_85702" />
      <fbc:geneProduct fbc:id="G_PICST_85710" fbc:label="PICST_85710" fbc:name="PICST_85710" />
      <fbc:geneProduct fbc:id="G_PICST_85745" fbc:label="PICST_85745" fbc:name="PICST_85745" />
      <fbc:geneProduct fbc:id="G_PICST_85761" fbc:label="PICST_85761" fbc:name="PICST_85761" />
      <fbc:geneProduct fbc:id="G_PICST_85794" fbc:label="PICST_85794" fbc:name="PICST_85794" />
      <fbc:geneProduct fbc:id="G_PICST_85807" fbc:label="PICST_85807" fbc:name="PICST_85807" />
      <fbc:geneProduct fbc:id="G_PICST_85822" fbc:label="PICST_85822" fbc:name="PICST_85822" />
      <fbc:geneProduct fbc:id="G_PICST_85951" fbc:label="PICST_85951" fbc:name="PICST_85951" />
      <fbc:geneProduct fbc:id="G_PICST_85953" fbc:label="PICST_85953" fbc:name="PICST_85953" />
      <fbc:geneProduct fbc:id="G_PICST_86089" fbc:label="PICST_86089" fbc:name="PICST_86089" />
      <fbc:geneProduct fbc:id="G_PICST_86133" fbc:label="PICST_86133" fbc:name="PICST_86133" />
      <fbc:geneProduct fbc:id="G_PICST_86170" fbc:label="PICST_86170" fbc:name="PICST_86170" />
      <fbc:geneProduct fbc:id="G_PICST_86222" fbc:label="PICST_86222" fbc:name="PICST_86222" />
      <fbc:geneProduct fbc:id="G_PICST_86231" fbc:label="PICST_86231" fbc:name="PICST_86231" />
      <fbc:geneProduct fbc:id="G_PICST_86346" fbc:label="PICST_86346" fbc:name="PICST_86346" />
      <fbc:geneProduct fbc:id="G_PICST_86369" fbc:label="PICST_86369" fbc:name="PICST_86369" />
      <fbc:geneProduct fbc:id="G_PICST_86443" fbc:label="PICST_86443" fbc:name="PICST_86443" />
      <fbc:geneProduct fbc:id="G_PICST_86747" fbc:label="PICST_86747" fbc:name="PICST_86747" />
      <fbc:geneProduct fbc:id="G_PICST_86924" fbc:label="PICST_86924" fbc:name="PICST_86924" />
      <fbc:geneProduct fbc:id="G_PICST_86938" fbc:label="PICST_86938" fbc:name="PICST_86938" />
      <fbc:geneProduct fbc:id="G_PICST_86944" fbc:label="PICST_86944" fbc:name="PICST_86944" />
      <fbc:geneProduct fbc:id="G_PICST_86981" fbc:label="PICST_86981" fbc:name="PICST_86981" />
      <fbc:geneProduct fbc:id="G_PICST_87046" fbc:label="PICST_87046" fbc:name="PICST_87046" />
      <fbc:geneProduct fbc:id="G_PICST_87252" fbc:label="PICST_87252" fbc:name="PICST_87252" />
      <fbc:geneProduct fbc:id="G_PICST_87366" fbc:label="PICST_87366" fbc:name="PICST_87366" />
      <fbc:geneProduct fbc:id="G_PICST_87381" fbc:label="PICST_87381" fbc:name="PICST_87381" />
      <fbc:geneProduct fbc:id="G_PICST_87428" fbc:label="PICST_87428" fbc:name="PICST_87428" />
      <fbc:geneProduct fbc:id="G_PICST_87443" fbc:label="PICST_87443" fbc:name="PICST_87443" />
      <fbc:geneProduct fbc:id="G_PICST_87495" fbc:label="PICST_87495" fbc:name="PICST_87495" />
      <fbc:geneProduct fbc:id="G_PICST_87580" fbc:label="PICST_87580" fbc:name="PICST_87580" />
      <fbc:geneProduct fbc:id="G_PICST_87669" fbc:label="PICST_87669" fbc:name="PICST_87669" />
      <fbc:geneProduct fbc:id="G_PICST_87680" fbc:label="PICST_87680" fbc:name="PICST_87680" />
      <fbc:geneProduct fbc:id="G_PICST_87754" fbc:label="PICST_87754" fbc:name="PICST_87754" />
      <fbc:geneProduct fbc:id="G_PICST_87778" fbc:label="PICST_87778" fbc:name="PICST_87778" />
      <fbc:geneProduct fbc:id="G_PICST_87921" fbc:label="PICST_87921" fbc:name="PICST_87921" />
      <fbc:geneProduct fbc:id="G_PICST_87949" fbc:label="PICST_87949" fbc:name="PICST_87949" />
      <fbc:geneProduct fbc:id="G_PICST_88096" fbc:label="PICST_88096" fbc:name="PICST_88096" />
      <fbc:geneProduct fbc:id="G_PICST_88119" fbc:label="PICST_88119" fbc:name="PICST_88119" />
      <fbc:geneProduct fbc:id="G_PICST_88206" fbc:label="PICST_88206" fbc:name="PICST_88206" />
      <fbc:geneProduct fbc:id="G_PICST_88249" fbc:label="PICST_88249" fbc:name="PICST_88249" />
      <fbc:geneProduct fbc:id="G_PICST_88330" fbc:label="PICST_88330" fbc:name="PICST_88330" />
      <fbc:geneProduct fbc:id="G_PICST_88630" fbc:label="PICST_88630" fbc:name="PICST_88630" />
      <fbc:geneProduct fbc:id="G_PICST_88705" fbc:label="PICST_88705" fbc:name="PICST_88705" />
      <fbc:geneProduct fbc:id="G_PICST_88760" fbc:label="PICST_88760" fbc:name="PICST_88760" />
      <fbc:geneProduct fbc:id="G_PICST_88820" fbc:label="PICST_88820" fbc:name="PICST_88820" />
      <fbc:geneProduct fbc:id="G_PICST_88824" fbc:label="PICST_88824" fbc:name="PICST_88824" />
      <fbc:geneProduct fbc:id="G_PICST_89141" fbc:label="PICST_89141" fbc:name="PICST_89141" />
      <fbc:geneProduct fbc:id="G_PICST_89162" fbc:label="PICST_89162" fbc:name="PICST_89162" />
      <fbc:geneProduct fbc:id="G_PICST_89189" fbc:label="PICST_89189" fbc:name="PICST_89189" />
      <fbc:geneProduct fbc:id="G_PICST_89195" fbc:label="PICST_89195" fbc:name="PICST_89195" />
      <fbc:geneProduct fbc:id="G_PICST_89228" fbc:label="PICST_89228" fbc:name="PICST_89228" />
      <fbc:geneProduct fbc:id="G_PICST_89290" fbc:label="PICST_89290" fbc:name="PICST_89290" />
      <fbc:geneProduct fbc:id="G_PICST_89338" fbc:label="PICST_89338" fbc:name="PICST_89338" />
      <fbc:geneProduct fbc:id="G_PICST_89386" fbc:label="PICST_89386" fbc:name="PICST_89386" />
      <fbc:geneProduct fbc:id="G_PICST_89421" fbc:label="PICST_89421" fbc:name="PICST_89421" />
      <fbc:geneProduct fbc:id="G_PICST_89450" fbc:label="PICST_89450" fbc:name="PICST_89450" />
      <fbc:geneProduct fbc:id="G_PICST_89470" fbc:label="PICST_89470" fbc:name="PICST_89470" />
      <fbc:geneProduct fbc:id="G_PICST_89565" fbc:label="PICST_89565" fbc:name="PICST_89565" />
      <fbc:geneProduct fbc:id="G_PICST_89614" fbc:label="PICST_89614" fbc:name="PICST_89614" />
      <fbc:geneProduct fbc:id="G_PICST_89623" fbc:label="PICST_89623" fbc:name="PICST_89623" />
      <fbc:geneProduct fbc:id="G_PICST_89732" fbc:label="PICST_89732" fbc:name="PICST_89732" />
      <fbc:geneProduct fbc:id="G_PICST_89784" fbc:label="PICST_89784" fbc:name="PICST_89784" />
      <fbc:geneProduct fbc:id="G_PICST_89865" fbc:label="PICST_89865" fbc:name="PICST_89865" />
      <fbc:geneProduct fbc:id="G_PICST_89873" fbc:label="PICST_89873" fbc:name="PICST_89873" />
      <fbc:geneProduct fbc:id="G_PICST_89976" fbc:label="PICST_89976" fbc:name="PICST_89976" />
      <fbc:geneProduct fbc:id="G_PICST_89978" fbc:label="PICST_89978" fbc:name="PICST_89978" />
      <fbc:geneProduct fbc:id="G_PICST_90238" fbc:label="PICST_90238" fbc:name="PICST_90238" />
      <fbc:geneProduct fbc:id="G_PICST_90280" fbc:label="PICST_90280" fbc:name="PICST_90280" />
      <fbc:geneProduct fbc:id="G_PICST_90446" fbc:label="PICST_90446" fbc:name="PICST_90446" />
      <fbc:geneProduct fbc:id="G_PICST_90563" fbc:label="PICST_90563" fbc:name="PICST_90563" />
      <fbc:geneProduct fbc:id="G_PICST_90609" fbc:label="PICST_90609" fbc:name="PICST_90609" />
      <fbc:geneProduct fbc:id="G_PICST_90612" fbc:label="PICST_90612" fbc:name="PICST_90612" />
      <fbc:geneProduct fbc:id="G_PICST_90638" fbc:label="PICST_90638" fbc:name="PICST_90638" />
      <fbc:geneProduct fbc:id="G_PICST_90641" fbc:label="PICST_90641" fbc:name="PICST_90641" />
      <fbc:geneProduct fbc:id="G_PICST_90724" fbc:label="PICST_90724" fbc:name="PICST_90724" />
      <fbc:geneProduct fbc:id="G_PICST_90752" fbc:label="PICST_90752" fbc:name="PICST_90752" />
      <fbc:geneProduct fbc:id="G_PICST_90811" fbc:label="PICST_90811" fbc:name="PICST_90811" />
      <fbc:geneProduct fbc:id="G_PICST_90814" fbc:label="PICST_90814" fbc:name="PICST_90814" />
      <fbc:geneProduct fbc:id="G_PICST_90848" fbc:label="PICST_90848" fbc:name="PICST_90848" />
      <fbc:geneProduct fbc:id="G_PICST_90881" fbc:label="PICST_90881" fbc:name="PICST_90881" />
      <fbc:geneProduct fbc:id="G_PICST_90939" fbc:label="PICST_90939" fbc:name="PICST_90939" />
      <fbc:geneProduct fbc:id="G_PICST_90975" fbc:label="PICST_90975" fbc:name="PICST_90975" />
      <fbc:geneProduct fbc:id="G_PICST_90976" fbc:label="PICST_90976" fbc:name="PICST_90976" />
      <fbc:geneProduct fbc:id="G_PICST_90997" fbc:label="PICST_90997" fbc:name="PICST_90997" />
      <fbc:geneProduct fbc:id="G_PICST_91057" fbc:label="PICST_91057" fbc:name="PICST_91057" />
      <fbc:geneProduct fbc:id="G_PICST_91065" fbc:label="PICST_91065" fbc:name="PICST_91065" />
      <fbc:geneProduct fbc:id="G_PICST_91072" fbc:label="PICST_91072" fbc:name="PICST_91072" />
      <fbc:geneProduct fbc:id="G_PICST_91105" fbc:label="PICST_91105" fbc:name="PICST_91105" />
      <fbc:geneProduct fbc:id="G_PICST_91526" fbc:label="PICST_91526" fbc:name="PICST_91526" />
      <fbc:geneProduct fbc:id="G_PICST_91537" fbc:label="PICST_91537" fbc:name="PICST_91537" />
    </fbc:listOfGeneProducts>
    <listOfReactions>
      <reaction fast="false" id="R_r1" name="S-adenosyl-L-methionine:1,2-diacyl-sn-glycerol 3-amino-3-carboxypropyltransferase" reversible="false" fbc:lowerFluxBound="cobra_0_bound" fbc:upperFluxBound="cobra_default_ub">
        <listOfReactants>
          <speciesReference constant="true" species="M_m178" stoichiometry="1" />
          <speciesReference constant="true" species="M_m507" stoichiometry="1" />
        </listOfReactants>
        <listOfProducts>
          <speciesReference constant="true" species="M_m581" stoichiometry="1" />
          <speciesReference constant="true" species="M_m263" stoichiometry="1" />
        </listOfProducts>
        <fbc:geneProductAssociation>
          <fbc:geneProductRef fbc:geneProduct="G_PICST_32640" />
        </fbc:geneProductAssociation>
      </reaction>
      <reaction fast="false" id="R_r2" name="1-Acyl-sn-glycero-3-phosphocholine acylhydrolase" reversible="false" fbc:lowerFluxBound="cobra_0_bound" fbc:upperFluxBound="cobra_default_ub">
        <listOfReactants>
          <speciesReference constant="true" species="M_m575" stoichiometry="1" />
          <speciesReference constant="true" species="M_m60" stoichiometry="1" />
        </listOfReactants>
        <listOfProducts>
          <speciesReference constant="true" species="M_m475" stoichiometry="0.3415" />
          <speciesReference constant="true" species="M_m469" stoichiometry="0.0305" />
          <speciesReference constant="true" species="M_m478" stoichiometry="0.293" />
          <speciesReference constant="true" species="M_m430" stoichiometry="0.167" />
          <speciesReference constant="true" species="M_m345" stoichiometry="0.1265" />
          <speciesReference constant="true" species="M_m576" stoichiometry="1" />
        </listOfProducts>
      </reaction>
      <reaction fast="false" id="R_r3" name="L-Methionine permease" reversible="true" fbc:lowerFluxBound="cobra_default_lb" fbc:upperFluxBound="cobra_default_ub">
        <listOfReactants>
          <speciesReference constant="true" species="M_m889" stoichiometry="1" />
          <speciesReference constant="true" species="M_m912" stoichiometry="1" />
        </listOfReactants>
        <listOfProducts>
          <speciesReference constant="true" species="M_m71" stoichiometry="1" />
          <speciesReference constant="true" species="M_m260" stoichiometry="1" />
        </listOfProducts>
        <fbc:geneProductAssociation>
          <fbc:or>
            <fbc:geneProductRef fbc:geneProduct="G_PICST_28954" />
            <fbc:geneProductRef fbc:geneProduct="G_PICST_45036" />
            <fbc:geneProductRef fbc:geneProduct="G_PICST_11039" />
          </fbc:or>
        </fbc:geneProductAssociation>
      </reaction>
      <reaction fast="false" id="R_r4" name="Oxidoreductases" reversible="false" fbc:lowerFluxBound="cobra_0_bound" fbc:upperFluxBound="cobra_default_ub">
        <listOfReactants>
          <speciesReference constant="true" species="M_m108" stoichiometry="1" />
          <speciesReference constant="true" species="M_m331" stoichiometry="1" />
          <speciesReference constant="true" species="M_m71" stoichiometry="1" />
        </listOfReactants>
        <listOfProducts>
          <speciesReference constant="true" species="M_m356" stoichiometry="1" />
          <speciesReference constant="true" species="M_m107" stoichiometry="1" />
        </listOfProducts>
      </reaction>
      <reaction fast="false" id="R_r5" name="3-Eicosanoyl-CoA reductase" reversible="false" fbc:lowerFluxBound="cobra_0_bound" fbc:upperFluxBound="cobra_default_ub">
        <listOfReactants>
          <speciesReference constant="true" species="M_m108" stoichiometry="1" />
          <speciesReference constant="true" species="M_m71" stoichiometry="1" />
          <speciesReference constant="true" species="M_m483" stoichiometry="1" />
        </listOfReactants>
        <listOfProducts>
          <speciesReference constant="true" species="M_m484" stoichiometry="1" />
          <speciesReference constant="true" species="M_m107" stoichiometry="1" />
        </listOfProducts>
      </reaction>
      <reaction fast="false" id="R_r6" name="3-Docosanoyl-CoA reductase" reversible="false" fbc:lowerFluxBound="cobra_0_bound" fbc:upperFluxBound="cobra_default_ub">
        <listOfReactants>
          <speciesReference constant="true" species="M_m108" stoichiometry="1" />
          <speciesReference constant="true" species="M_m487" stoichiometry="1" />
          <speciesReference constant="true" species="M_m71" stoichiometry="1" />
        </listOfReactants>
        <listOfProducts>
          <speciesReference constant="true" species="M_m488" stoichiometry="1" />
          <speciesReference constant="true" species="M_m107" stoichiometry="1" />
        </listOfProducts>
      </reaction>
      <reaction fast="false" id="R_r7" name="3-Docosanoyl-CoA reductase" reversible="false" fbc:lowerFluxBound="cobra_0_bound" fbc:upperFluxBound="cobra_default_ub">
        <listOfReactants>
          <speciesReference constant="true" species="M_m108" stoichiometry="1" />
          <speciesReference constant="true" species="M_m71" stoichiometry="1" />
          <speciesReference constant="true" species="M_m491" stoichiometry="1" />
        </listOfReactants>
        <listOfProducts>
          <speciesReference constant="true" species="M_m492" stoichiometry="1" />
          <speciesReference constant="true" species="M_m107" stoichiometry="1" />
        </listOfProducts>
      </reaction>
      <reaction fast="false" id="R_r8" name="3-Docosanoyl-CoA reductase" reversible="false" fbc:lowerFluxBound="cobra_0_bound" fbc:upperFluxBound="cobra_default_ub">
        <listOfReactants>
          <speciesReference constant="true" species="M_m108" stoichiometry="1" />
          <speciesReference constant="true" species="M_m495" stoichiometry="1" />
          <speciesReference constant="true" species="M_m71" stoichiometry="1" />
        </listOfReactants>
        <listOfProducts>
          <speciesReference constant="true" species="M_m496" stoichiometry="1" />
          <speciesReference constant="true" species="M_m107" stoichiometry="1" />
        </listOfProducts>
      </reaction>
      <reaction fast="false" id="R_r9" name="Ethanol:NAD+ oxidoreductase" reversible="true" fbc:lowerFluxBound="cobra_default_lb" fbc:upperFluxBound="cobra_default_ub">
        <listOfReactants>
          <speciesReference constant="true" species="M_m106" stoichiometry="1" />
          <speciesReference constant="true" species="M_m107" stoichiometry="1" />
        </listOfReactants>
        <listOfProducts>
          <speciesReference constant="true" species="M_m108" stoichiometry="1" />
          <speciesReference constant="true" species="M_m71" stoichiometry="1" />
          <speciesReference constant="true" species="M_m105" stoichiometry="1" />
        </listOfProducts>
        <fbc:geneProductAssociation>
          <fbc:or>
            <fbc:geneProductRef fbc:geneProduct="G_PICST_31312" />
            <fbc:geneProductRef fbc:geneProduct="G_PICST_45137" />
            <fbc:geneProductRef fbc:geneProduct="G_PICST_29079" />
            <fbc:geneProductRef fbc:geneProduct="G_PICST_31312" />
            <fbc:geneProductRef fbc:geneProduct="G_PICST_34588" />
            <fbc:geneProductRef fbc:geneProduct="G_PICST_45137" />
            <fbc:geneProductRef fbc:geneProduct="G_PICST_88760" />
          </fbc:or>
        </fbc:geneProductAssociation>
      </reaction>
      <reaction fast="false" id="R_r10" name="Ethanol:NAD+ oxidoreductase" reversible="true" fbc:lowerFluxBound="cobra_default_lb" fbc:upperFluxBound="cobra_default_ub">
        <listOfReactants>
          <speciesReference constant="true" species="M_m68" stoichiometry="1" />
          <speciesReference constant="true" species="M_m106" stoichiometry="1" />
        </listOfReactants>
        <listOfProducts>
          <speciesReference constant="true" species="M_m71" stoichiometry="1" />
          <speciesReference constant="true" species="M_m70" stoichiometry="1" />
          <speciesReference constant="true" species="M_m105" stoichiometry="1" />
        </listOfProducts>
        <fbc:geneProductAssociation>
          <fbc:or>
            <fbc:geneProductRef fbc:geneProduct="G_PICST_31312" />
            <fbc:geneProductRef fbc:geneProduct="G_PICST_45137" />
          </fbc:or>
        </fbc:geneProductAssociation>
      </reaction>
      <reaction fast="false" id="R_r11" name="Ethanol:NAD+ oxidoreductase" reversible="true" fbc:lowerFluxBound="cobra_default_lb" fbc:upperFluxBound="cobra_default_ub">
        <listOfReactants>
          <speciesReference constant="true" species="M_m969" stoichiometry="1" />
          <speciesReference constant="true" species="M_m956" stoichiometry="1" />
        </listOfReactants>
        <listOfProducts>
          <speciesReference constant="true" species="M_m970" stoichiometry="1" />
          <speciesReference constant="true" species="M_m946" stoichiometry="1" />
          <speciesReference constant="true" species="M_m957" stoichiometry="1" />
        </listOfProducts>
        <fbc:geneProductAssociation>
          <fbc:and>
            <fbc:geneProductRef fbc:geneProduct="G_PICST_27980" />
            <fbc:geneProductRef fbc:geneProduct="G_PICST_29252" />
            <fbc:geneProductRef fbc:geneProduct="G_PICST_67803" />
            <fbc:geneProductRef fbc:geneProduct="G_PICST_68558" />
          </fbc:and>
        </fbc:geneProductAssociation>
      </reaction>
      <reaction fast="false" id="R_r12" name="(3R)-3-Hydroxybutanoyl-[acyl-carrier protein]:NADP+ oxidoreductase" reversible="true" fbc:lowerFluxBound="cobra_default_lb" fbc:upperFluxBound="cobra_default_ub">
        <listOfReactants>
          <speciesReference constant="true" species="M_m436" stoichiometry="1" />
          <speciesReference constant="true" species="M_m107" stoichiometry="1" />
        </listOfReactants>
        <listOfProducts>
          <speciesReference constant="true" species="M_m108" stoichiometry="1" />
          <speciesReference constant="true" species="M_m71" stoichiometry="1" />
          <speciesReference constant="true" species="M_m435" stoichiometry="1" />
        </listOfProducts>
        <fbc:geneProductAssociation>
          <fbc:or>
            <fbc:and>
              <fbc:geneProductRef fbc:geneProduct="G_PICST_80966" />
              <fbc:geneProductRef fbc:geneProduct="G_PICST_85125" />
            </fbc:and>
            <fbc:geneProductRef fbc:geneProduct="G_PICST_32277" />
          </fbc:or>
        </fbc:geneProductAssociation>
      </reaction>
      <reaction fast="false" id="R_r13" name="(3R)-3-Hydroxyoctanoyl-[acyl-carrier-protein]:NADP+ oxidoreductase" reversible="true" fbc:lowerFluxBound="cobra_default_lb" fbc:upperFluxBound="cobra_default_ub">
        <listOfReactants>
          <speciesReference constant="true" species="M_m444" stoichiometry="1" />
          <speciesReference constant="true" species="M_m107" stoichiometry="1" />
        </listOfReactants>
        <listOfProducts>
          <speciesReference constant="true" species="M_m108" stoichiometry="1" />
          <speciesReference constant="true" species="M_m443" stoichiometry="1" />
          <speciesReference constant="true" species="M_m71" stoichiometry="1" />
        </listOfProducts>
        <fbc:geneProductAssociation>
          <fbc:or>
            <fbc:and>
              <fbc:geneProductRef fbc:geneProduct="G_PICST_80966" />
              <fbc:geneProductRef fbc:geneProduct="G_PICST_85125" />
            </fbc:and>
            <fbc:geneProductRef fbc:geneProduct="G_PICST_32277" />
          </fbc:or>
        </fbc:geneProductAssociation>
      </reaction>
      <reaction fast="false" id="R_r14" name="(3R)-3-Hydroxydecanoyl-[acyl-carrier-protein]:NADP+ oxidoreductase" reversible="true" fbc:lowerFluxBound="cobra_default_lb" fbc:upperFluxBound="cobra_default_ub">
        <listOfReactants>
          <speciesReference constant="true" species="M_m448" stoichiometry="1" />
          <speciesReference constant="true" species="M_m107" stoichiometry="1" />
        </listOfReactants>
        <listOfProducts>
          <speciesReference constant="true" species="M_m108" stoichiometry="1" />
          <speciesReference constant="true" species="M_m447" stoichiometry="1" />
        </listOfProducts>
        <fbc:geneProductAssociation>
          <fbc:or>
            <fbc:and>
              <fbc:geneProductRef fbc:geneProduct="G_PICST_80966" />
              <fbc:geneProductRef fbc:geneProduct="G_PICST_85125" />
            </fbc:and>
            <fbc:geneProductRef fbc:geneProduct="G_PICST_32277" />
          </fbc:or>
        </fbc:geneProductAssociation>
      </reaction>
      <reaction fast="false" id="R_r15" name="(3R)-3-Hydroxydodecanoyl-[acyl-carrier-protein]:NADP+ oxidoreductase" reversible="true" fbc:lowerFluxBound="cobra_default_lb" fbc:upperFluxBound="cobra_default_ub">
        <listOfReactants>
          <speciesReference constant="true" species="M_m452" stoichiometry="1" />
          <speciesReference constant="true" species="M_m107" stoichiometry="1" />
        </listOfReactants>
        <listOfProducts>
          <speciesReference constant="true" species="M_m108" stoichiometry="1" />
          <speciesReference constant="true" species="M_m451" stoichiometry="1" />
          <speciesReference constant="true" species="M_m71" stoichiometry="1" />
        </listOfProducts>
        <fbc:geneProductAssociation>
          <fbc:or>
            <fbc:and>
              <fbc:geneProductRef fbc:geneProduct="G_PICST_80966" />
              <fbc:geneProductRef fbc:geneProduct="G_PICST_85125" />
            </fbc:and>
            <fbc:geneProductRef fbc:geneProduct="G_PICST_32277" />
          </fbc:or>
        </fbc:geneProductAssociation>
      </reaction>
      <reaction fast="false" id="R_r16" name="(3R)-3-Hydroxytetradecanoyl-[acyl-carrier-protein]:NADP+" reversible="true" fbc:lowerFluxBound="cobra_default_lb" fbc:upperFluxBound="cobra_default_ub">
        <listOfReactants>
          <speciesReference constant="true" species="M_m457" stoichiometry="1" />
          <speciesReference constant="true" species="M_m107" stoichiometry="1" />
        </listOfReactants>
        <listOfProducts>
          <speciesReference constant="true" species="M_m108" stoichiometry="1" />
          <speciesReference constant="true" species="M_m71" stoichiometry="1" />
          <speciesReference constant="true" species="M_m456" stoichiometry="1" />
        </listOfProducts>
        <fbc:geneProductAssociation>
          <fbc:or>
            <fbc:and>
              <fbc:geneProductRef fbc:geneProduct="G_PICST_80966" />
              <fbc:geneProductRef fbc:geneProduct="G_PICST_85125" />
            </fbc:and>
            <fbc:geneProductRef fbc:geneProduct="G_PICST_32277" />
          </fbc:or>
        </fbc:geneProductAssociation>
      </reaction>
      <reaction fast="false" id="R_r17" name="(3R)-3-Hydroxypalmitoyl-[acyl-carrier-protein]:NADP+ oxidoreductase" reversible="true" fbc:lowerFluxBound="cobra_default_lb" fbc:upperFluxBound="cobra_default_ub">
        <listOfReactants>
          <speciesReference constant="true" species="M_m462" stoichiometry="1" />
          <speciesReference constant="true" species="M_m107" stoichiometry="1" />
        </listOfReactants>
        <listOfProducts>
          <speciesReference constant="true" species="M_m108" stoichiometry="1" />
          <speciesReference constant="true" species="M_m461" stoichiometry="1" />
          <speciesReference constant="true" species="M_m71" stoichiometry="1" />
        </listOfProducts>
        <fbc:geneProductAssociation>
          <fbc:or>
            <fbc:and>
              <fbc:geneProductRef fbc:geneProduct="G_PICST_80966" />
              <fbc:geneProductRef fbc:geneProduct="G_PICST_85125" />
            </fbc:and>
            <fbc:geneProductRef fbc:geneProduct="G_PICST_32277" />
          </fbc:or>
        </fbc:geneProductAssociation>
      </reaction>
      <reaction fast="false" id="R_r18" name="3-oxoacyl-[acyl-carrier-protein] reductase" reversible="true" fbc:lowerFluxBound="cobra_default_lb" fbc:upperFluxBound="cobra_default_ub">
        <listOfReactants>
          <speciesReference constant="true" species="M_m108" stoichiometry="1" />
          <speciesReference constant="true" species="M_m71" stoichiometry="1" />
          <speciesReference constant="true" species="M_m465" stoichiometry="1" />
        </listOfReactants>
        <listOfProducts>
          <speciesReference constant="true" species="M_m466" stoichiometry="1" />
          <speciesReference constant="true" species="M_m107" stoichiometry="1" />
        </listOfProducts>
        <fbc:geneProductAssociation>
          <fbc:or>
            <fbc:and>
              <fbc:geneProductRef fbc:geneProduct="G_PICST_80966" />
              <fbc:geneProductRef fbc:geneProduct="G_PICST_85125" />
            </fbc:and>
            <fbc:geneProductRef fbc:geneProduct="G_PICST_32277" />
          </fbc:or>
        </fbc:geneProductAssociation>
      </reaction>
      <reaction fast="false" id="R_r19" name="(3R)-3-Hydroxybutanoyl-[acyl-carrier protein]:NADP+ oxidoreductase" reversible="true" fbc:lowerFluxBound="cobra_default_lb" fbc:upperFluxBound="cobra_default_ub">
        <listOfReactants>
          <speciesReference constant="true" species="M_m1126" stoichiometry="1" />
          <speciesReference constant="true" species="M_m997" stoichiometry="1" />
        </listOfReactants>
        <listOfProducts>
          <speciesReference constant="true" species="M_m946" stoichiometry="1" />
          <speciesReference constant="true" species="M_m1125" stoichiometry="1" />
          <speciesReference constant="true" species="M_m995" stoichiometry="1" />
        </listOfProducts>
        <fbc:geneProductAssociation>
          <fbc:or>
            <fbc:geneProductRef fbc:geneProduct="G_PICST_49034" />
            <fbc:geneProductRef fbc:geneProduct="G_PICST_58869" />
          </fbc:or>
        </fbc:geneProductAssociation>
      </reaction>
      <reaction fast="false" id="R_r20" name="(3R)-3-Hydroxydecanoyl-[acyl-carrier-protein]:NADP+ oxidoreductase" reversible="true" fbc:lowerFluxBound="cobra_default_lb" fbc:upperFluxBound="cobra_default_ub">
        <listOfReactants>
          <speciesReference constant="true" species="M_m997" stoichiometry="1" />
          <speciesReference constant="true" species="M_m1138" stoichiometry="1" />
        </listOfReactants>
        <listOfProducts>
          <speciesReference constant="true" species="M_m995" stoichiometry="1" />
          <speciesReference constant="true" species="M_m1137" stoichiometry="1" />
        </listOfProducts>
        <fbc:geneProductAssociation>
          <fbc:or>
            <fbc:geneProductRef fbc:geneProduct="G_PICST_49034" />
            <fbc:geneProductRef fbc:geneProduct="G_PICST_58869" />
          </fbc:or>
        </fbc:geneProductAssociation>
      </reaction>
      <reaction fast="false" id="R_r21" name="(3R)-3-Hydroxyoctanoyl-[acyl-carrier-protein]:NADP+ oxidoreductase" reversible="true" fbc:lowerFluxBound="cobra_default_lb" fbc:upperFluxBound="cobra_default_ub">
        <listOfReactants>
          <speciesReference constant="true" species="M_m997" stoichiometry="1" />
          <speciesReference constant="true" species="M_m1134" stoichiometry="1" />
        </listOfReactants>
        <listOfProducts>
          <speciesReference constant="true" species="M_m1133" stoichiometry="1" />
          <speciesReference constant="true" species="M_m995" stoichiometry="1" />
          <speciesReference constant="true" species="M_m946" stoichiometry="1" />
        </listOfProducts>
        <fbc:geneProductAssociation>
          <fbc:or>
            <fbc:geneProductRef fbc:geneProduct="G_PICST_49034" />
            <fbc:geneProductRef fbc:geneProduct="G_PICST_58869" />
          </fbc:or>
        </fbc:geneProductAssociation>
      </reaction>
      <reaction fast="false" id="R_r22" name="(3R)-3-Hydroxypalmitoyl-[acyl-carrier-protein]:NADP+ oxidoreductase" reversible="true" fbc:lowerFluxBound="cobra_default_lb" fbc:upperFluxBound="cobra_default_ub">
        <listOfReactants>
          <speciesReference constant="true" species="M_m997" stoichiometry="1" />
          <speciesReference constant="true" species="M_m1152" stoichiometry="1" />
        </listOfReactants>
        <listOfProducts>
          <speciesReference constant="true" species="M_m946" stoichiometry="1" />
          <speciesReference constant="true" species="M_m995" stoichiometry="1" />
          <speciesReference constant="true" species="M_m1151" stoichiometry="1" />
        </listOfProducts>
        <fbc:geneProductAssociation>
          <fbc:or>
            <fbc:geneProductRef fbc:geneProduct="G_PICST_49034" />
            <fbc:geneProductRef fbc:geneProduct="G_PICST_58869" />
          </fbc:or>
        </fbc:geneProductAssociation>
      </reaction>
      <reaction fast="false" id="R_r23" name="(3R)-3-Hydroxytetradecanoyl-[acyl-carrier-protein]:NADP+" reversible="true" fbc:lowerFluxBound="cobra_default_lb" fbc:upperFluxBound="cobra_default_ub">
        <listOfReactants>
          <speciesReference constant="true" species="M_m997" stoichiometry="1" />
          <speciesReference constant="true" species="M_m1147" stoichiometry="1" />
        </listOfReactants>
        <listOfProducts>
          <speciesReference constant="true" species="M_m946" stoichiometry="1" />
          <speciesReference constant="true" species="M_m995" stoichiometry="1" />
          <speciesReference constant="true" species="M_m1146" stoichiometry="1" />
        </listOfProducts>
        <fbc:geneProductAssociation>
          <fbc:or>
            <fbc:geneProductRef fbc:geneProduct="G_PICST_49034" />
            <fbc:geneProductRef fbc:geneProduct="G_PICST_58869" />
          </fbc:or>
        </fbc:geneProductAssociation>
      </reaction>
      <reaction fast="false" id="R_r24" name="(3R)-3-Hydroxyhexanoyl-[acyl-carrier-protein]:NADP+ oxidoreductase" reversible="true" fbc:lowerFluxBound="cobra_default_lb" fbc:upperFluxBound="cobra_default_ub">
        <listOfReactants>
          <speciesReference constant="true" species="M_m997" stoichiometry="1" />
          <speciesReference constant="true" species="M_m1130" stoichiometry="1" />
        </listOfReactants>
        <listOfProducts>
          <speciesReference constant="true" species="M_m946" stoichiometry="1" />
          <speciesReference constant="true" species="M_m995" stoichiometry="1" />
          <speciesReference constant="true" species="M_m1129" stoichiometry="1" />
        </listOfProducts>
        <fbc:geneProductAssociation>
          <fbc:or>
            <fbc:geneProductRef fbc:geneProduct="G_PICST_49034" />
            <fbc:geneProductRef fbc:geneProduct="G_PICST_58869" />
          </fbc:or>
        </fbc:geneProductAssociation>
      </reaction>
      <reaction fast="false" id="R_r25" name="(3R)-3-Hydroxydodecanoyl-[acyl-carrier-protein]:NADP+ oxidoreductase" reversible="true" fbc:lowerFluxBound="cobra_default_lb" fbc:upperFluxBound="cobra_default_ub">
        <listOfReactants>
          <speciesReference constant="true" species="M_m997" stoichiometry="1" />
          <speciesReference constant="true" species="M_m1142" stoichiometry="1" />
        </listOfReactants>
        <listOfProducts>
          <speciesReference constant="true" species="M_m1141" stoichiometry="1" />
          <speciesReference constant="true" species="M_m946" stoichiometry="1" />
          <speciesReference constant="true" species="M_m995" stoichiometry="1" />
        </listOfProducts>
        <fbc:geneProductAssociation>
          <fbc:or>
            <fbc:geneProductRef fbc:geneProduct="G_PICST_49034" />
            <fbc:geneProductRef fbc:geneProduct="G_PICST_58869" />
          </fbc:or>
        </fbc:geneProductAssociation>
      </reaction>
      <reaction fast="false" id="R_r26" name="3-oxoacyl-[acyl-carrier-protein] reductase" reversible="true" fbc:lowerFluxBound="cobra_default_lb" fbc:upperFluxBound="cobra_default_ub">
        <listOfReactants>
          <speciesReference constant="true" species="M_m995" stoichiometry="1" />
          <speciesReference constant="true" species="M_m946" stoichiometry="1" />
          <speciesReference constant="true" species="M_m1156" stoichiometry="1" />
        </listOfReactants>
        <listOfProducts>
          <speciesReference constant="true" species="M_m997" stoichiometry="1" />
          <speciesReference constant="true" species="M_m1157" stoichiometry="1" />
        </listOfProducts>
        <fbc:geneProductAssociation>
          <fbc:or>
            <fbc:geneProductRef fbc:geneProduct="G_PICST_49034" />
            <fbc:geneProductRef fbc:geneProduct="G_PICST_58869" />
          </fbc:or>
        </fbc:geneProductAssociation>
      </reaction>
      <reaction fast="false" id="R_r27" name="(3R)-3-Hydroxyhexanoyl-[acyl-carrier-protein]:NADP+ oxidoreductase" reversible="true" fbc:lowerFluxBound="cobra_default_lb" fbc:upperFluxBound="cobra_default_ub">
        <listOfReactants>
          <speciesReference constant="true" species="M_m440" stoichiometry="1" />
          <speciesReference constant="true" species="M_m107" stoichiometry="1" />
        </listOfReactants>
        <listOfProducts>
          <speciesReference constant="true" species="M_m108" stoichiometry="1" />
          <speciesReference constant="true" species="M_m439" stoichiometry="1" />
          <speciesReference constant="true" species="M_m71" stoichiometry="1" />
        </listOfProducts>
        <fbc:geneProductAssociation>
          <fbc:or>
            <fbc:and>
              <fbc:geneProductRef fbc:geneProduct="G_PICST_80966" />
              <fbc:geneProductRef fbc:geneProduct="G_PICST_85125" />
            </fbc:and>
            <fbc:geneProductRef fbc:geneProduct="G_PICST_32277" />
          </fbc:or>
        </fbc:geneProductAssociation>
      </reaction>
      <reaction fast="false" id="R_r28" name="1-acylglycerone phosphate reductase" reversible="false" fbc:lowerFluxBound="cobra_0_bound" fbc:upperFluxBound="cobra_default_ub">
        <listOfReactants>
          <speciesReference constant="true" species="M_m108" stoichiometry="1" />
          <speciesReference constant="true" species="M_m71" stoichiometry="1" />
          <speciesReference constant="true" species="M_m560" stoichiometry="1" />
        </listOfReactants>
        <listOfProducts>
          <speciesReference constant="true" species="M_m503" stoichiometry="1" />
          <speciesReference constant="true" species="M_m107" stoichiometry="1" />
        </listOfProducts>
        <fbc:geneProductAssociation>
          <fbc:or>
            <fbc:geneProductRef fbc:geneProduct="G_PICST_54648" />
            <fbc:geneProductRef fbc:geneProduct="G_PICST_85576" />
          </fbc:or>
        </fbc:geneProductAssociation>
      </reaction>
      <reaction fast="false" id="R_r29" name="1-Palmitoylglycerol-3-phosphate:NADP+ oxidoreductase" reversible="false" fbc:lowerFluxBound="cobra_0_bound" fbc:upperFluxBound="cobra_default_ub">
        <listOfReactants>
          <speciesReference constant="true" species="M_m108" stoichiometry="1" />
          <speciesReference constant="true" species="M_m627" stoichiometry="1" />
          <speciesReference constant="true" species="M_m71" stoichiometry="1" />
        </listOfReactants>
        <listOfProducts>
          <speciesReference constant="true" species="M_m628" stoichiometry="1" />
          <speciesReference constant="true" species="M_m107" stoichiometry="1" />
        </listOfProducts>
        <fbc:geneProductAssociation>
          <fbc:or>
            <fbc:geneProductRef fbc:geneProduct="G_PICST_54648" />
            <fbc:geneProductRef fbc:geneProduct="G_PICST_85576" />
          </fbc:or>
        </fbc:geneProductAssociation>
      </reaction>
      <reaction fast="false" id="R_r30" name="Sphinganine:NADP+ 3-oxidoreductase" reversible="false" fbc:lowerFluxBound="cobra_0_bound" fbc:upperFluxBound="cobra_default_ub">
        <listOfReactants>
          <speciesReference constant="true" species="M_m108" stoichiometry="1" />
          <speciesReference constant="true" species="M_m726" stoichiometry="1" />
        </listOfReactants>
        <listOfProducts>
          <speciesReference constant="true" species="M_m740" stoichiometry="1" />
          <speciesReference constant="true" species="M_m739" stoichiometry="1" />
        </listOfProducts>
        <fbc:geneProductAssociation>
          <fbc:geneProductRef fbc:geneProduct="G_PICST_36953" />
        </fbc:geneProductAssociation>
      </reaction>
      <reaction fast="false" id="R_r31" name="sphinganine:NADP+ 3-oxidoreductase" reversible="false" fbc:lowerFluxBound="cobra_0_bound" fbc:upperFluxBound="cobra_default_ub">
        <listOfReactants>
          <speciesReference constant="true" species="M_m108" stoichiometry="1" />
          <speciesReference constant="true" species="M_m727" stoichiometry="1" />
        </listOfReactants>
        <listOfProducts>
          <speciesReference constant="true" species="M_m741" stoichiometry="1" />
          <speciesReference constant="true" species="M_m739" stoichiometry="1" />
        </listOfProducts>
        <fbc:geneProductAssociation>
          <fbc:geneProductRef fbc:geneProduct="G_PICST_36953" />
        </fbc:geneProductAssociation>
      </reaction>
      <reaction fast="false" id="R_r32" name="Sphinganine:NADP+ 3-oxidoreductase" reversible="false" fbc:lowerFluxBound="cobra_0_bound" fbc:upperFluxBound="cobra_default_ub">
        <listOfReactants>
          <speciesReference constant="true" species="M_m742" stoichiometry="1" />
          <speciesReference constant="true" species="M_m108" stoichiometry="1" />
          <speciesReference constant="true" species="M_m71" stoichiometry="1" />
        </listOfReactants>
        <listOfProducts>
          <speciesReference constant="true" species="M_m737" stoichiometry="1" />
          <speciesReference constant="true" species="M_m107" stoichiometry="1" />
        </listOfProducts>
        <fbc:geneProductAssociation>
          <fbc:geneProductRef fbc:geneProduct="G_PICST_36953" />
        </fbc:geneProductAssociation>
      </reaction>
      <reaction fast="false" id="R_r33" name="D-sorbitol-6-phosphate:NAD+ 2-oxidoreductase" reversible="true" fbc:lowerFluxBound="cobra_default_lb" fbc:upperFluxBound="cobra_default_ub">
        <listOfReactants>
          <speciesReference constant="true" species="M_m534" stoichiometry="1" />
          <speciesReference constant="true" species="M_m68" stoichiometry="1" />
        </listOfReactants>
        <listOfProducts>
          <speciesReference constant="true" species="M_m64" stoichiometry="1" />
          <speciesReference constant="true" species="M_m71" stoichiometry="1" />
          <speciesReference constant="true" species="M_m70" stoichiometry="1" />
        </listOfProducts>
        <fbc:geneProductAssociation>
          <fbc:geneProductRef fbc:geneProduct="G_PICST_86924" />
        </fbc:geneProductAssociation>
      </reaction>
      <reaction fast="false" id="R_r34" name="xylitol:NAD oxidoreductase" reversible="true" fbc:lowerFluxBound="cobra_default_lb" fbc:upperFluxBound="cobra_default_ub">
        <listOfReactants>
          <speciesReference constant="true" species="M_m854" stoichiometry="1" />
          <speciesReference constant="true" species="M_m68" stoichiometry="1" />
        </listOfReactants>
        <listOfProducts>
          <speciesReference constant="true" species="M_m864" stoichiometry="1" />
          <speciesReference constant="true" species="M_m71" stoichiometry="1" />
          <speciesReference constant="true" species="M_m70" stoichiometry="1" />
        </listOfProducts>
      </reaction>
      <reaction fast="false" id="R_r35" name="(R)-Pantoate:NADP+ 2-oxidoreductase" reversible="false" fbc:lowerFluxBound="cobra_0_bound" fbc:upperFluxBound="cobra_default_ub">
        <listOfReactants>
          <speciesReference constant="true" species="M_m108" stoichiometry="1" />
          <speciesReference constant="true" species="M_m71" stoichiometry="1" />
          <speciesReference constant="true" species="M_m695" stoichiometry="1" />
        </listOfReactants>
        <listOfProducts>
          <speciesReference constant="true" species="M_m412" stoichiometry="1" />
          <speciesReference constant="true" species="M_m107" stoichiometry="1" />
        </listOfProducts>
        <fbc:geneProductAssociation>
          <fbc:geneProductRef fbc:geneProduct="G_PICST_54699" />
        </fbc:geneProductAssociation>
      </reaction>
      <reaction fast="false" id="R_r36" name="sterol-4alpha-carboxylate 3-dehydrogenase (decarboxylating)" reversible="false" fbc:lowerFluxBound="cobra_0_bound" fbc:upperFluxBound="cobra_default_ub">
        <listOfReactants>
          <speciesReference constant="true" species="M_m785" stoichiometry="1" />
          <speciesReference constant="true" species="M_m107" stoichiometry="1" />
        </listOfReactants>
        <listOfProducts>
          <speciesReference constant="true" species="M_m786" stoichiometry="1" />
          <speciesReference constant="true" species="M_m101" stoichiometry="1" />
          <speciesReference constant="true" species="M_m71" stoichiometry="1" />
          <speciesReference constant="true" species="M_m108" stoichiometry="1" />
        </listOfProducts>
        <fbc:geneProductAssociation>
          <fbc:geneProductRef fbc:geneProduct="G_PICST_71224" />
        </fbc:geneProductAssociation>
      </reaction>
      <reaction fast="false" id="R_r37" name="5-amino-6-(5-phosphoribitylamino)uracil:NADP+ 1'-oxidoreductase" reversible="false" fbc:lowerFluxBound="cobra_0_bound" fbc:upperFluxBound="cobra_default_ub">
        <listOfReactants>
          <speciesReference constant="true" species="M_m720" stoichiometry="1" />
          <speciesReference constant="true" species="M_m107" stoichiometry="1" />
        </listOfReactants>
        <listOfProducts>
          <speciesReference constant="true" species="M_m108" stoichiometry="1" />
          <speciesReference constant="true" species="M_m719" stoichiometry="1" />
          <speciesReference constant="true" species="M_m71" stoichiometry="1" />
        </listOfProducts>
        <fbc:geneProductAssociation>
          <fbc:geneProductRef fbc:geneProduct="G_PICST_53707" />
        </fbc:geneProductAssociation>
      </reaction>
      <reaction fast="false" id="R_r38" name="Glycerol:NADP+ oxidoreductase" reversible="false" fbc:lowerFluxBound="cobra_0_bound" fbc:upperFluxBound="cobra_default_ub">
        <listOfReactants>
          <speciesReference constant="true" species="M_m108" stoichiometry="1" />
          <speciesReference constant="true" species="M_m71" stoichiometry="1" />
          <speciesReference constant="true" species="M_m502" stoichiometry="1" />
        </listOfReactants>
        <listOfProducts>
          <speciesReference constant="true" species="M_m500" stoichiometry="1" />
          <speciesReference constant="true" species="M_m107" stoichiometry="1" />
        </listOfProducts>
        <fbc:geneProductAssociation>
          <fbc:or>
            <fbc:geneProductRef fbc:geneProduct="G_PICST_48452" />
            <fbc:geneProductRef fbc:geneProduct="G_PICST_31015" />
            <fbc:geneProductRef fbc:geneProduct="G_PICST_63050" />
            <fbc:geneProductRef fbc:geneProduct="G_PICST_88249" />
          </fbc:or>
        </fbc:geneProductAssociation>
      </reaction>
      <reaction fast="false" id="R_r39" name="IMP:NAD+ oxidoreductase" reversible="false" fbc:lowerFluxBound="cobra_0_bound" fbc:upperFluxBound="cobra_default_ub">
        <listOfReactants>
          <speciesReference constant="true" species="M_m283" stoichiometry="1" />
          <speciesReference constant="true" species="M_m68" stoichiometry="1" />
          <speciesReference constant="true" species="M_m60" stoichiometry="1" />
        </listOfReactants>
        <listOfProducts>
          <speciesReference constant="true" species="M_m71" stoichiometry="1" />
          <speciesReference constant="true" species="M_m298" stoichiometry="1" />
          <speciesReference constant="true" species="M_m70" stoichiometry="1" />
        </listOfProducts>
        <fbc:geneProductAssociation>
          <fbc:geneProductRef fbc:geneProduct="G_PICST_65804" />
        </fbc:geneProductAssociation>
      </reaction>
      <reaction fast="false" id="R_r40" name="Xylitol:NADP+ oxidoreductase" reversible="false" fbc:lowerFluxBound="cobra_0_bound" fbc:upperFluxBound="cobra_default_ub">
        <listOfReactants>
          <speciesReference constant="true" species="M_m108" stoichiometry="1" />
          <speciesReference constant="true" species="M_m855" stoichiometry="1" />
          <speciesReference constant="true" species="M_m71" stoichiometry="1" />
        </listOfReactants>
        <listOfProducts>
          <speciesReference constant="true" species="M_m854" stoichiometry="1" />
          <speciesReference constant="true" species="M_m107" stoichiometry="1" />
        </listOfProducts>
        <fbc:geneProductAssociation>
          <fbc:geneProductRef fbc:geneProduct="G_PICST_89614" />
        </fbc:geneProductAssociation>
      </reaction>
      <reaction fast="false" id="R_r41" name="L-Arabitol:NAD+ 1-oxidoreductase" reversible="true" fbc:lowerFluxBound="cobra_default_lb" fbc:upperFluxBound="cobra_default_ub">
        <listOfReactants>
          <speciesReference constant="true" species="M_m68" stoichiometry="1" />
          <speciesReference constant="true" species="M_m860" stoichiometry="1" />
        </listOfReactants>
        <listOfProducts>
          <speciesReference constant="true" species="M_m71" stoichiometry="1" />
          <speciesReference constant="true" species="M_m70" stoichiometry="1" />
          <speciesReference constant="true" species="M_m861" stoichiometry="1" />
        </listOfProducts>
      </reaction>
      <reaction fast="false" id="R_r42" name="L-arabinitol:NAD+ 4-oxidoreductase" reversible="true" fbc:lowerFluxBound="cobra_default_lb" fbc:upperFluxBound="cobra_default_ub">
        <listOfReactants>
          <speciesReference constant="true" species="M_m68" stoichiometry="1" />
          <speciesReference constant="true" species="M_m860" stoichiometry="1" />
        </listOfReactants>
        <listOfProducts>
          <speciesReference constant="true" species="M_m864" stoichiometry="1" />
          <speciesReference constant="true" species="M_m71" stoichiometry="1" />
          <speciesReference constant="true" species="M_m70" stoichiometry="1" />
        </listOfProducts>
      </reaction>
      <reaction fast="false" id="R_r43" name="Lactaldehyde:NAD+ 1-oxidoreductase" reversible="false" fbc:lowerFluxBound="cobra_0_bound" fbc:upperFluxBound="cobra_default_ub">
        <listOfReactants>
          <speciesReference constant="true" species="M_m835" stoichiometry="1" />
          <speciesReference constant="true" species="M_m71" stoichiometry="1" />
          <speciesReference constant="true" species="M_m70" stoichiometry="1" />
        </listOfReactants>
        <listOfProducts>
          <speciesReference constant="true" species="M_m818" stoichiometry="1" />
          <speciesReference constant="true" species="M_m68" stoichiometry="1" />
        </listOfProducts>
        <fbc:geneProductAssociation>
          <fbc:or>
            <fbc:geneProductRef fbc:geneProduct="G_PICST_48452" />
            <fbc:geneProductRef fbc:geneProduct="G_PICST_31015" />
            <fbc:geneProductRef fbc:geneProduct="G_PICST_63050" />
            <fbc:geneProductRef fbc:geneProduct="G_PICST_88249" />
          </fbc:or>
        </fbc:geneProductAssociation>
      </reaction>
      <reaction fast="false" id="R_r44" name="Glycerol:NAD+ oxidoreductase" reversible="true" fbc:lowerFluxBound="cobra_default_lb" fbc:upperFluxBound="cobra_default_ub">
        <listOfReactants>
          <speciesReference constant="true" species="M_m500" stoichiometry="1" />
          <speciesReference constant="true" species="M_m68" stoichiometry="1" />
        </listOfReactants>
        <listOfProducts>
          <speciesReference constant="true" species="M_m71" stoichiometry="1" />
          <speciesReference constant="true" species="M_m70" stoichiometry="1" />
          <speciesReference constant="true" species="M_m502" stoichiometry="1" />
        </listOfProducts>
        <fbc:geneProductAssociation>
          <fbc:or>
            <fbc:geneProductRef fbc:geneProduct="G_PICST_48452" />
            <fbc:geneProductRef fbc:geneProduct="G_PICST_31015" />
            <fbc:geneProductRef fbc:geneProduct="G_PICST_63050" />
            <fbc:geneProductRef fbc:geneProduct="G_PICST_88249" />
          </fbc:or>
        </fbc:geneProductAssociation>
      </reaction>
      <reaction fast="false" id="R_r45" name="cis-3,4-leucopelargonidin:NADP+ 4-oxidoreductase" reversible="false" fbc:lowerFluxBound="cobra_0_bound" fbc:upperFluxBound="cobra_default_ub">
        <listOfReactants>
          <speciesReference constant="true" species="M_m108" stoichiometry="1" />
          <speciesReference constant="true" species="M_m512" stoichiometry="1" />
          <speciesReference constant="true" species="M_m71" stoichiometry="1" />
        </listOfReactants>
        <listOfProducts>
          <speciesReference constant="true" species="M_m513" stoichiometry="1" />
          <speciesReference constant="true" species="M_m107" stoichiometry="1" />
        </listOfProducts>
        <fbc:geneProductAssociation>
          <fbc:or>
            <fbc:geneProductRef fbc:geneProduct="G_PICST_48452" />
            <fbc:geneProductRef fbc:geneProduct="G_PICST_31015" />
            <fbc:geneProductRef fbc:geneProduct="G_PICST_63050" />
            <fbc:geneProductRef fbc:geneProduct="G_PICST_88249" />
          </fbc:or>
        </fbc:geneProductAssociation>
      </reaction>
      <reaction fast="false" id="R_r46" name="L-Histidinal:NAD+ oxidoreductase" reversible="false" fbc:lowerFluxBound="cobra_0_bound" fbc:upperFluxBound="cobra_default_ub">
        <listOfReactants>
          <speciesReference constant="true" species="M_m586" stoichiometry="1" />
          <speciesReference constant="true" species="M_m68" stoichiometry="1" />
          <speciesReference constant="true" species="M_m60" stoichiometry="1" />
        </listOfReactants>
        <listOfProducts>
          <speciesReference constant="true" species="M_m71" stoichiometry="1" />
          <speciesReference constant="true" species="M_m70" stoichiometry="1" />
          <speciesReference constant="true" species="M_m371" stoichiometry="1" />
        </listOfProducts>
        <fbc:geneProductAssociation>
          <fbc:geneProductRef fbc:geneProduct="G_PICST_89228" />
        </fbc:geneProductAssociation>
      </reaction>
      <reaction fast="false" id="R_r47" name="L-Histidinol:NAD+ oxidoreductase" reversible="false" fbc:lowerFluxBound="cobra_0_bound" fbc:upperFluxBound="cobra_default_ub">
        <listOfReactants>
          <speciesReference constant="true" species="M_m591" stoichiometry="1" />
          <speciesReference constant="true" species="M_m68" stoichiometry="1" />
        </listOfReactants>
        <listOfProducts>
          <speciesReference constant="true" species="M_m586" stoichiometry="1" />
          <speciesReference constant="true" species="M_m71" stoichiometry="1" />
          <speciesReference constant="true" species="M_m70" stoichiometry="1" />
        </listOfProducts>
        <fbc:geneProductAssociation>
          <fbc:geneProductRef fbc:geneProduct="G_PICST_89228" />
        </fbc:geneProductAssociation>
      </reaction>
      <reaction fast="false" id="R_r48" name="Shikimate:NADP+ 3-oxidoreductase" reversible="false" fbc:lowerFluxBound="cobra_0_bound" fbc:upperFluxBound="cobra_default_ub">
        <listOfReactants>
          <speciesReference constant="true" species="M_m108" stoichiometry="1" />
          <speciesReference constant="true" species="M_m71" stoichiometry="1" />
          <speciesReference constant="true" species="M_m199" stoichiometry="1" />
        </listOfReactants>
        <listOfProducts>
          <speciesReference constant="true" species="M_m200" stoichiometry="1" />
          <speciesReference constant="true" species="M_m107" stoichiometry="1" />
        </listOfProducts>
        <fbc:geneProductAssociation>
          <fbc:geneProductRef fbc:geneProduct="G_PICST_89141" />
        </fbc:geneProductAssociation>
      </reaction>
      <reaction fast="false" id="R_r49" name="4alpha-methylzymosterol:NADP+ 3-oxidoreductase" reversible="false" fbc:lowerFluxBound="cobra_0_bound" fbc:upperFluxBound="cobra_default_ub">
        <listOfReactants>
          <speciesReference constant="true" species="M_m786" stoichiometry="1" />
          <speciesReference constant="true" species="M_m108" stoichiometry="1" />
          <speciesReference constant="true" species="M_m71" stoichiometry="1" />
        </listOfReactants>
        <listOfProducts>
          <speciesReference constant="true" species="M_m787" stoichiometry="1" />
          <speciesReference constant="true" species="M_m107" stoichiometry="1" />
        </listOfProducts>
        <fbc:geneProductAssociation>
          <fbc:geneProductRef fbc:geneProduct="G_PICST_61325" />
        </fbc:geneProductAssociation>
      </reaction>
      <reaction fast="false" id="R_r50" name="3-sulfolactate:NAD+ oxidoreductase" reversible="true" fbc:lowerFluxBound="cobra_default_lb" fbc:upperFluxBound="cobra_default_ub">
        <listOfReactants>
          <speciesReference constant="true" species="M_m272" stoichiometry="1" />
          <speciesReference constant="true" species="M_m71" stoichiometry="1" />
          <speciesReference constant="true" species="M_m70" stoichiometry="1" />
        </listOfReactants>
        <listOfProducts>
          <speciesReference constant="true" species="M_m273" stoichiometry="1" />
          <speciesReference constant="true" species="M_m68" stoichiometry="1" />
        </listOfProducts>
      </reaction>
      <reaction fast="false" id="R_r51" name="L-Homoserine:NAD+ oxidoreductase" reversible="false" fbc:lowerFluxBound="cobra_0_bound" fbc:upperFluxBound="cobra_default_ub">
        <listOfReactants>
          <speciesReference constant="true" species="M_m71" stoichiometry="1" />
          <speciesReference constant="true" species="M_m70" stoichiometry="1" />
          <speciesReference constant="true" species="M_m240" stoichiometry="1" />
        </listOfReactants>
        <listOfProducts>
          <speciesReference constant="true" species="M_m241" stoichiometry="1" />
          <speciesReference constant="true" species="M_m68" stoichiometry="1" />
        </listOfProducts>
        <fbc:geneProductAssociation>
          <fbc:geneProductRef fbc:geneProduct="G_PICST_57619" />
        </fbc:geneProductAssociation>
      </reaction>
      <reaction fast="false" id="R_r52" name="L-homoserine:NADP+ oxidoreductase" reversible="false" fbc:lowerFluxBound="cobra_0_bound" fbc:upperFluxBound="cobra_default_ub">
        <listOfReactants>
          <speciesReference constant="true" species="M_m108" stoichiometry="1" />
          <speciesReference constant="true" species="M_m71" stoichiometry="1" />
          <speciesReference constant="true" species="M_m240" stoichiometry="1" />
        </listOfReactants>
        <listOfProducts>
          <speciesReference constant="true" species="M_m241" stoichiometry="1" />
          <speciesReference constant="true" species="M_m107" stoichiometry="1" />
        </listOfProducts>
        <fbc:geneProductAssociation>
          <fbc:geneProductRef fbc:geneProduct="G_PICST_57619" />
        </fbc:geneProductAssociation>
      </reaction>
      <reaction fast="false" id="R_r53" name="3-Hydroxy-2-methylpropanoate:NAD+ oxidoreductase" reversible="true" fbc:lowerFluxBound="cobra_default_lb" fbc:upperFluxBound="cobra_default_ub">
        <listOfReactants>
          <speciesReference constant="true" species="M_m1017" stoichiometry="1" />
          <speciesReference constant="true" species="M_m956" stoichiometry="1" />
        </listOfReactants>
        <listOfProducts>
          <speciesReference constant="true" species="M_m946" stoichiometry="1" />
          <speciesReference constant="true" species="M_m957" stoichiometry="1" />
          <speciesReference constant="true" species="M_m1018" stoichiometry="1" />
        </listOfProducts>
        <fbc:geneProductAssociation>
          <fbc:geneProductRef fbc:geneProduct="G_PICST_35865" />
        </fbc:geneProductAssociation>
      </reaction>
      <reaction fast="false" id="R_r54" name="(R)-Mevalonate:NADP+ oxidoreductase (CoA acylating)" reversible="false" fbc:lowerFluxBound="cobra_0_bound" fbc:upperFluxBound="cobra_default_ub">
        <listOfReactants>
          <speciesReference constant="true" species="M_m108" stoichiometry="2" />
          <speciesReference constant="true" species="M_m71" stoichiometry="2" />
          <speciesReference constant="true" species="M_m790" stoichiometry="1" />
        </listOfReactants>
        <listOfProducts>
          <speciesReference constant="true" species="M_m795" stoichiometry="1" />
          <speciesReference constant="true" species="M_m92" stoichiometry="1" />
          <speciesReference constant="true" species="M_m107" stoichiometry="2" />
        </listOfProducts>
        <fbc:geneProductAssociation>
          <fbc:geneProductRef fbc:geneProduct="G_PICST_72872" />
        </fbc:geneProductAssociation>
      </reaction>
      <reaction fast="false" id="R_r55" name="(S)-3-Hydroxyhexacosanoyl-CoA:NAD+ oxidoreductase" reversible="false" fbc:lowerFluxBound="cobra_0_bound" fbc:upperFluxBound="cobra_default_ub">
        <listOfReactants>
          <speciesReference constant="true" species="M_m1238" stoichiometry="1" />
          <speciesReference constant="true" species="M_m1245" stoichiometry="1" />
        </listOfReactants>
        <listOfProducts>
          <speciesReference constant="true" species="M_m1236" stoichiometry="1" />
          <speciesReference constant="true" species="M_m1237" stoichiometry="1" />
          <speciesReference constant="true" species="M_m1246" stoichiometry="1" />
        </listOfProducts>
        <fbc:geneProductAssociation>
          <fbc:or>
            <fbc:geneProductRef fbc:geneProduct="G_PICST_79198" />
            <fbc:geneProductRef fbc:geneProduct="G_PICST_38255" />
            <fbc:geneProductRef fbc:geneProduct="G_PICST_86346" />
          </fbc:or>
        </fbc:geneProductAssociation>
      </reaction>
      <reaction fast="false" id="R_r56" name="(S)-3-Hydroxytetracosanoyl-CoA:NAD+ oxidoreductase" reversible="false" fbc:lowerFluxBound="cobra_0_bound" fbc:upperFluxBound="cobra_default_ub">
        <listOfReactants>
          <speciesReference constant="true" species="M_m1249" stoichiometry="1" />
          <speciesReference constant="true" species="M_m1238" stoichiometry="1" />
        </listOfReactants>
        <listOfProducts>
          <speciesReference constant="true" species="M_m1236" stoichiometry="1" />
          <speciesReference constant="true" species="M_m1237" stoichiometry="1" />
          <speciesReference constant="true" species="M_m1250" stoichiometry="1" />
        </listOfProducts>
        <fbc:geneProductAssociation>
          <fbc:or>
            <fbc:geneProductRef fbc:geneProduct="G_PICST_79198" />
            <fbc:geneProductRef fbc:geneProduct="G_PICST_38255" />
            <fbc:geneProductRef fbc:geneProduct="G_PICST_86346" />
          </fbc:or>
        </fbc:geneProductAssociation>
      </reaction>
      <reaction fast="false" id="R_r57" name="(S)-3-Hydroxydocosanoyl-CoA:NAD+ oxidoreductase" reversible="false" fbc:lowerFluxBound="cobra_0_bound" fbc:upperFluxBound="cobra_default_ub">
        <listOfReactants>
          <speciesReference constant="true" species="M_m1253" stoichiometry="1" />
          <speciesReference constant="true" species="M_m1238" stoichiometry="1" />
        </listOfReactants>
        <listOfProducts>
          <speciesReference constant="true" species="M_m1236" stoichiometry="1" />
          <speciesReference constant="true" species="M_m1237" stoichiometry="1" />
          <speciesReference constant="true" species="M_m1254" stoichiometry="1" />
        </listOfProducts>
        <fbc:geneProductAssociation>
          <fbc:or>
            <fbc:geneProductRef fbc:geneProduct="G_PICST_79198" />
            <fbc:geneProductRef fbc:geneProduct="G_PICST_38255" />
            <fbc:geneProductRef fbc:geneProduct="G_PICST_86346" />
          </fbc:or>
        </fbc:geneProductAssociation>
      </reaction>
      <reaction fast="false" id="R_r58" name="(S)-3-Hydroxyeicosanoyl-CoA:NAD+ oxidoreductase" reversible="false" fbc:lowerFluxBound="cobra_0_bound" fbc:upperFluxBound="cobra_default_ub">
        <listOfReactants>
          <speciesReference constant="true" species="M_m1238" stoichiometry="1" />
          <speciesReference constant="true" species="M_m1257" stoichiometry="1" />
        </listOfReactants>
        <listOfProducts>
          <speciesReference constant="true" species="M_m1236" stoichiometry="1" />
          <speciesReference constant="true" species="M_m1237" stoichiometry="1" />
          <speciesReference constant="true" species="M_m1258" stoichiometry="1" />
        </listOfProducts>
        <fbc:geneProductAssociation>
          <fbc:or>
            <fbc:geneProductRef fbc:geneProduct="G_PICST_79198" />
            <fbc:geneProductRef fbc:geneProduct="G_PICST_38255" />
            <fbc:geneProductRef fbc:geneProduct="G_PICST_86346" />
          </fbc:or>
        </fbc:geneProductAssociation>
      </reaction>
      <reaction fast="false" id="R_r59" name="(S)-3-Hydroxyoctadecanoyl-CoA:NAD+ oxidoreductase" reversible="false" fbc:lowerFluxBound="cobra_0_bound" fbc:upperFluxBound="cobra_default_ub">
        <listOfReactants>
          <speciesReference constant="true" species="M_m1261" stoichiometry="1" />
          <speciesReference constant="true" species="M_m1238" stoichiometry="1" />
        </listOfReactants>
        <listOfProducts>
          <speciesReference constant="true" species="M_m1236" stoichiometry="1" />
          <speciesReference constant="true" species="M_m1237" stoichiometry="1" />
          <speciesReference constant="true" species="M_m1262" stoichiometry="1" />
        </listOfProducts>
        <fbc:geneProductAssociation>
          <fbc:or>
            <fbc:geneProductRef fbc:geneProduct="G_PICST_79198" />
            <fbc:geneProductRef fbc:geneProduct="G_PICST_38255" />
            <fbc:geneProductRef fbc:geneProduct="G_PICST_86346" />
          </fbc:or>
        </fbc:geneProductAssociation>
      </reaction>
      <reaction fast="false" id="R_r60" name="(S)-3-Hydroxyhexadecanoyl-CoA:NAD+ oxidoreductase" reversible="false" fbc:lowerFluxBound="cobra_0_bound" fbc:upperFluxBound="cobra_default_ub">
        <listOfReactants>
          <speciesReference constant="true" species="M_m1265" stoichiometry="1" />
          <speciesReference constant="true" species="M_m1238" stoichiometry="1" />
        </listOfReactants>
        <listOfProducts>
          <speciesReference constant="true" species="M_m1236" stoichiometry="1" />
          <speciesReference constant="true" species="M_m1237" stoichiometry="1" />
          <speciesReference constant="true" species="M_m1266" stoichiometry="1" />
        </listOfProducts>
        <fbc:geneProductAssociation>
          <fbc:or>
            <fbc:geneProductRef fbc:geneProduct="G_PICST_79198" />
            <fbc:geneProductRef fbc:geneProduct="G_PICST_38255" />
            <fbc:geneProductRef fbc:geneProduct="G_PICST_86346" />
          </fbc:or>
        </fbc:geneProductAssociation>
      </reaction>
      <reaction fast="false" id="R_r61" name="(S)-3-Hydroxytetradecanoyl-CoA:NAD+ oxidoreductase" reversible="false" fbc:lowerFluxBound="cobra_0_bound" fbc:upperFluxBound="cobra_default_ub">
        <listOfReactants>
          <speciesReference constant="true" species="M_m1269" stoichiometry="1" />
          <speciesReference constant="true" species="M_m1238" stoichiometry="1" />
        </listOfReactants>
        <listOfProducts>
          <speciesReference constant="true" species="M_m1236" stoichiometry="1" />
          <speciesReference constant="true" species="M_m1237" stoichiometry="1" />
          <speciesReference constant="true" species="M_m1270" stoichiometry="1" />
        </listOfProducts>
        <fbc:geneProductAssociation>
          <fbc:or>
            <fbc:geneProductRef fbc:geneProduct="G_PICST_79198" />
            <fbc:geneProductRef fbc:geneProduct="G_PICST_38255" />
            <fbc:geneProductRef fbc:geneProduct="G_PICST_86346" />
          </fbc:or>
        </fbc:geneProductAssociation>
      </reaction>
      <reaction fast="false" id="R_r62" name="(S)-hydroxydecanoyl-CoA:NAD+ oxidoreductase" reversible="false" fbc:lowerFluxBound="cobra_0_bound" fbc:upperFluxBound="cobra_default_ub">
        <listOfReactants>
          <speciesReference constant="true" species="M_m1277" stoichiometry="1" />
          <speciesReference constant="true" species="M_m1238" stoichiometry="1" />
        </listOfReactants>
        <listOfProducts>
          <speciesReference constant="true" species="M_m1236" stoichiometry="1" />
          <speciesReference constant="true" species="M_m1237" stoichiometry="1" />
          <speciesReference constant="true" species="M_m1278" stoichiometry="1" />
        </listOfProducts>
        <fbc:geneProductAssociation>
          <fbc:or>
            <fbc:geneProductRef fbc:geneProduct="G_PICST_79198" />
            <fbc:geneProductRef fbc:geneProduct="G_PICST_38255" />
            <fbc:geneProductRef fbc:geneProduct="G_PICST_86346" />
          </fbc:or>
        </fbc:geneProductAssociation>
      </reaction>
      <reaction fast="false" id="R_r63" name="(S)-hydroxyhexanoyl-CoA:NAD+ oxidoreductase" reversible="false" fbc:lowerFluxBound="cobra_0_bound" fbc:upperFluxBound="cobra_default_ub">
        <listOfReactants>
          <speciesReference constant="true" species="M_m1285" stoichiometry="1" />
          <speciesReference constant="true" species="M_m1238" stoichiometry="1" />
        </listOfReactants>
        <listOfProducts>
          <speciesReference constant="true" species="M_m1236" stoichiometry="1" />
          <speciesReference constant="true" species="M_m1286" stoichiometry="1" />
          <speciesReference constant="true" species="M_m1237" stoichiometry="1" />
        </listOfProducts>
        <fbc:geneProductAssociation>
          <fbc:or>
            <fbc:geneProductRef fbc:geneProduct="G_PICST_79198" />
            <fbc:geneProductRef fbc:geneProduct="G_PICST_38255" />
            <fbc:geneProductRef fbc:geneProduct="G_PICST_86346" />
          </fbc:or>
        </fbc:geneProductAssociation>
      </reaction>
      <reaction fast="false" id="R_r64" name="(S)-3-Hydroxybutanoyl-CoA:NAD+ oxidoreductase" reversible="false" fbc:lowerFluxBound="cobra_0_bound" fbc:upperFluxBound="cobra_default_ub">
        <listOfReactants>
          <speciesReference constant="true" species="M_m1238" stoichiometry="1" />
          <speciesReference constant="true" species="M_m1289" stoichiometry="1" />
        </listOfReactants>
        <listOfProducts>
          <speciesReference constant="true" species="M_m1236" stoichiometry="1" />
          <speciesReference constant="true" species="M_m1237" stoichiometry="1" />
          <speciesReference constant="true" species="M_m1232" stoichiometry="1" />
        </listOfProducts>
        <fbc:geneProductAssociation>
          <fbc:or>
            <fbc:geneProductRef fbc:geneProduct="G_PICST_79198" />
            <fbc:geneProductRef fbc:geneProduct="G_PICST_38255" />
            <fbc:geneProductRef fbc:geneProduct="G_PICST_86346" />
          </fbc:or>
        </fbc:geneProductAssociation>
      </reaction>
      <reaction fast="false" id="R_r65" name="(S)-3-Hydroxybutanoyl-CoA:NAD+ oxidoreductase" reversible="false" fbc:lowerFluxBound="cobra_0_bound" fbc:upperFluxBound="cobra_default_ub">
        <listOfReactants>
          <speciesReference constant="true" species="M_m171" stoichiometry="1" />
          <speciesReference constant="true" species="M_m68" stoichiometry="1" />
        </listOfReactants>
        <listOfProducts>
          <speciesReference constant="true" species="M_m103" stoichiometry="1" />
          <speciesReference constant="true" species="M_m71" stoichiometry="1" />
          <speciesReference constant="true" species="M_m70" stoichiometry="1" />
        </listOfProducts>
        <fbc:geneProductAssociation>
          <fbc:or>
            <fbc:geneProductRef fbc:geneProduct="G_PICST_79198" />
            <fbc:geneProductRef fbc:geneProduct="G_PICST_38255" />
            <fbc:geneProductRef fbc:geneProduct="G_PICST_86346" />
          </fbc:or>
        </fbc:geneProductAssociation>
      </reaction>
      <reaction fast="false" id="R_r66" name="(2S,3S)-3-hydroxy-2-methylbutanoyl-CoA:NAD+ oxidoreductase" reversible="true" fbc:lowerFluxBound="cobra_default_lb" fbc:upperFluxBound="cobra_default_ub">
        <listOfReactants>
          <speciesReference constant="true" species="M_m956" stoichiometry="1" />
          <speciesReference constant="true" species="M_m1024" stoichiometry="1" />
        </listOfReactants>
        <listOfProducts>
          <speciesReference constant="true" species="M_m946" stoichiometry="1" />
          <speciesReference constant="true" species="M_m957" stoichiometry="1" />
          <speciesReference constant="true" species="M_m1025" stoichiometry="1" />
        </listOfProducts>
        <fbc:geneProductAssociation>
          <fbc:or>
            <fbc:geneProductRef fbc:geneProduct="G_PICST_79198" />
            <fbc:geneProductRef fbc:geneProduct="G_PICST_38255" />
            <fbc:geneProductRef fbc:geneProduct="G_PICST_86346" />
          </fbc:or>
        </fbc:geneProductAssociation>
      </reaction>
      <reaction fast="false" id="R_r67" name="(S)-3-hydroxydodecanoyl-CoA:NAD+ oxidoreductase" reversible="false" fbc:lowerFluxBound="cobra_0_bound" fbc:upperFluxBound="cobra_default_ub">
        <listOfReactants>
          <speciesReference constant="true" species="M_m1273" stoichiometry="1" />
          <speciesReference constant="true" species="M_m1238" stoichiometry="1" />
        </listOfReactants>
        <listOfProducts>
          <speciesReference constant="true" species="M_m1236" stoichiometry="1" />
          <speciesReference constant="true" species="M_m1237" stoichiometry="1" />
          <speciesReference constant="true" species="M_m1274" stoichiometry="1" />
        </listOfProducts>
        <fbc:geneProductAssociation>
          <fbc:or>
            <fbc:geneProductRef fbc:geneProduct="G_PICST_79198" />
            <fbc:geneProductRef fbc:geneProduct="G_PICST_38255" />
            <fbc:geneProductRef fbc:geneProduct="G_PICST_86346" />
          </fbc:or>
        </fbc:geneProductAssociation>
      </reaction>
      <reaction fast="false" id="R_r68" name="(S)-hydroxyoctanoyl-CoA:NAD+ oxidoreductase" reversible="false" fbc:lowerFluxBound="cobra_0_bound" fbc:upperFluxBound="cobra_default_ub">
        <listOfReactants>
          <speciesReference constant="true" species="M_m1238" stoichiometry="1" />
          <speciesReference constant="true" species="M_m1281" stoichiometry="1" />
        </listOfReactants>
        <listOfProducts>
          <speciesReference constant="true" species="M_m1236" stoichiometry="1" />
          <speciesReference constant="true" species="M_m1237" stoichiometry="1" />
          <speciesReference constant="true" species="M_m1282" stoichiometry="1" />
        </listOfProducts>
        <fbc:geneProductAssociation>
          <fbc:or>
            <fbc:geneProductRef fbc:geneProduct="G_PICST_79198" />
            <fbc:geneProductRef fbc:geneProduct="G_PICST_38255" />
            <fbc:geneProductRef fbc:geneProduct="G_PICST_86346" />
          </fbc:or>
        </fbc:geneProductAssociation>
      </reaction>
      <reaction fast="false" id="R_r69" name="(S)-malate:NAD+ oxidoreductase" reversible="true" fbc:lowerFluxBound="cobra_default_lb" fbc:upperFluxBound="cobra_default_ub">
        <listOfReactants>
          <speciesReference constant="true" species="M_m959" stoichiometry="1" />
          <speciesReference constant="true" species="M_m956" stoichiometry="1" />
        </listOfReactants>
        <listOfProducts>
          <speciesReference constant="true" species="M_m960" stoichiometry="1" />
          <speciesReference constant="true" species="M_m957" stoichiometry="1" />
          <speciesReference constant="true" species="M_m946" stoichiometry="1" />
        </listOfProducts>
        <fbc:geneProductAssociation>
          <fbc:or>
            <fbc:geneProductRef fbc:geneProduct="G_PICST_40132" />
            <fbc:geneProductRef fbc:geneProduct="G_PICST_66451" />
            <fbc:geneProductRef fbc:geneProduct="G_PICST_78343" />
          </fbc:or>
        </fbc:geneProductAssociation>
      </reaction>
      <reaction fast="false" id="R_r70" name="(S)-malate:NAD+ oxidoreductase" reversible="false" fbc:lowerFluxBound="cobra_0_bound" fbc:upperFluxBound="cobra_default_ub">
        <listOfReactants>
          <speciesReference constant="true" species="M_m1236" stoichiometry="1" />
          <speciesReference constant="true" species="M_m1237" stoichiometry="1" />
          <speciesReference constant="true" species="M_m1233" stoichiometry="1" />
        </listOfReactants>
        <listOfProducts>
          <speciesReference constant="true" species="M_m1230" stoichiometry="1" />
          <speciesReference constant="true" species="M_m1238" stoichiometry="1" />
        </listOfProducts>
        <fbc:geneProductAssociation>
          <fbc:or>
            <fbc:geneProductRef fbc:geneProduct="G_PICST_40132" />
            <fbc:geneProductRef fbc:geneProduct="G_PICST_66451" />
            <fbc:geneProductRef fbc:geneProduct="G_PICST_78343" />
          </fbc:or>
        </fbc:geneProductAssociation>
      </reaction>
      <reaction fast="false" id="R_r71" name="(S)-malate:NAD+ oxidoreductase" reversible="true" fbc:lowerFluxBound="cobra_default_lb" fbc:upperFluxBound="cobra_default_ub">
        <listOfReactants>
          <speciesReference constant="true" species="M_m97" stoichiometry="1" />
          <speciesReference constant="true" species="M_m68" stoichiometry="1" />
        </listOfReactants>
        <listOfProducts>
          <speciesReference constant="true" species="M_m71" stoichiometry="1" />
          <speciesReference constant="true" species="M_m70" stoichiometry="1" />
          <speciesReference constant="true" species="M_m98" stoichiometry="1" />
        </listOfProducts>
        <fbc:geneProductAssociation>
          <fbc:or>
            <fbc:geneProductRef fbc:geneProduct="G_PICST_40132" />
            <fbc:geneProductRef fbc:geneProduct="G_PICST_66451" />
            <fbc:geneProductRef fbc:geneProduct="G_PICST_78343" />
          </fbc:or>
        </fbc:geneProductAssociation>
      </reaction>
      <reaction fast="false" id="R_r72" name="(S)-malate:NAD+ oxidoreductase (decarboxylating)" reversible="true" fbc:lowerFluxBound="cobra_default_lb" fbc:upperFluxBound="cobra_default_ub">
        <listOfReactants>
          <speciesReference constant="true" species="M_m97" stoichiometry="1" />
          <speciesReference constant="true" species="M_m68" stoichiometry="1" />
        </listOfReactants>
        <listOfProducts>
          <speciesReference constant="true" species="M_m75" stoichiometry="1" />
          <speciesReference constant="true" species="M_m101" stoichiometry="1" />
          <speciesReference constant="true" species="M_m71" stoichiometry="1" />
          <speciesReference constant="true" species="M_m70" stoichiometry="1" />
        </listOfProducts>
      </reaction>
      <reaction fast="false" id="R_r73" name="(S)-malate:NAD+ oxidoreductase (decarboxylating)" reversible="false" fbc:lowerFluxBound="cobra_0_bound" fbc:upperFluxBound="cobra_default_ub">
        <listOfReactants>
          <speciesReference constant="true" species="M_m959" stoichiometry="1" />
          <speciesReference constant="true" species="M_m956" stoichiometry="1" />
        </listOfReactants>
        <listOfProducts>
          <speciesReference constant="true" species="M_m945" stoichiometry="1" />
          <speciesReference constant="true" species="M_m946" stoichiometry="1" />
          <speciesReference constant="true" species="M_m950" stoichiometry="1" />
          <speciesReference constant="true" species="M_m957" stoichiometry="1" />
        </listOfProducts>
        <fbc:geneProductAssociation>
          <fbc:geneProductRef fbc:geneProduct="G_PICST_89732" />
        </fbc:geneProductAssociation>
      </reaction>
      <reaction fast="false" id="R_r74" name="oxalosuccinate carboxy-lyase (2-oxoglutarate-forming)" reversible="false" fbc:lowerFluxBound="cobra_0_bound" fbc:upperFluxBound="cobra_default_ub">
        <listOfReactants>
          <speciesReference constant="true" species="M_m111" stoichiometry="1" />
        </listOfReactants>
        <listOfProducts>
          <speciesReference constant="true" species="M_m101" stoichiometry="1" />
          <speciesReference constant="true" species="M_m112" stoichiometry="1" />
        </listOfProducts>
        <fbc:geneProductAssociation>
          <fbc:geneProductRef fbc:geneProduct="G_PICST_91057" />
        </fbc:geneProductAssociation>
      </reaction>
      <reaction fast="false" id="R_r75" name="Isocitrate:NADP+ oxidoreductase" reversible="false" fbc:lowerFluxBound="cobra_0_bound" fbc:upperFluxBound="cobra_default_ub">
        <listOfReactants>
          <speciesReference constant="true" species="M_m68" stoichiometry="1" />
          <speciesReference constant="true" species="M_m110" stoichiometry="1" />
        </listOfReactants>
        <listOfProducts>
          <speciesReference constant="true" species="M_m71" stoichiometry="1" />
          <speciesReference constant="true" species="M_m70" stoichiometry="1" />
          <speciesReference constant="true" species="M_m111" stoichiometry="1" />
        </listOfProducts>
        <fbc:geneProductAssociation>
          <fbc:geneProductRef fbc:geneProduct="G_PICST_91057" />
        </fbc:geneProductAssociation>
      </reaction>
      <reaction fast="false" id="R_r76" name="Isocitrate:NADP+ oxidoreductase" reversible="false" fbc:lowerFluxBound="cobra_0_bound" fbc:upperFluxBound="cobra_default_ub">
        <listOfReactants>
          <speciesReference constant="true" species="M_m973" stoichiometry="1" />
          <speciesReference constant="true" species="M_m956" stoichiometry="1" />
        </listOfReactants>
        <listOfProducts>
          <speciesReference constant="true" species="M_m946" stoichiometry="1" />
          <speciesReference constant="true" species="M_m957" stoichiometry="1" />
          <speciesReference constant="true" species="M_m974" stoichiometry="1" />
        </listOfProducts>
        <fbc:geneProductAssociation>
          <fbc:or>
            <fbc:geneProductRef fbc:geneProduct="G_PICST_42313" />
            <fbc:geneProductRef fbc:geneProduct="G_PICST_72104" />
          </fbc:or>
        </fbc:geneProductAssociation>
      </reaction>
      <reaction fast="false" id="R_r77" name="oxalosuccinate carboxy-lyase (2-oxoglutarate-forming)" reversible="false" fbc:lowerFluxBound="cobra_0_bound" fbc:upperFluxBound="cobra_default_ub">
        <listOfReactants>
          <speciesReference constant="true" species="M_m974" stoichiometry="1" />
        </listOfReactants>
        <listOfProducts>
          <speciesReference constant="true" species="M_m950" stoichiometry="1" />
          <speciesReference constant="true" species="M_m966" stoichiometry="1" />
        </listOfProducts>
        <fbc:geneProductAssociation>
          <fbc:or>
            <fbc:geneProductRef fbc:geneProduct="G_PICST_42313" />
            <fbc:geneProductRef fbc:geneProduct="G_PICST_72104" />
          </fbc:or>
        </fbc:geneProductAssociation>
      </reaction>
      <reaction fast="false" id="R_r78" name="oxalosuccinate carboxy-lyase (2-oxoglutarate-forming)" reversible="false" fbc:lowerFluxBound="cobra_0_bound" fbc:upperFluxBound="cobra_default_ub">
        <listOfReactants>
          <speciesReference constant="true" species="M_m975" stoichiometry="1" />
        </listOfReactants>
        <listOfProducts>
          <speciesReference constant="true" species="M_m1294" stoichiometry="1" />
        </listOfProducts>
        <fbc:geneProductAssociation>
          <fbc:geneProductRef fbc:geneProduct="G_PICST_43870" />
        </fbc:geneProductAssociation>
      </reaction>
      <reaction fast="false" id="R_r79" name="Isocitrate:NADP+ oxidoreductase" reversible="false" fbc:lowerFluxBound="cobra_0_bound" fbc:upperFluxBound="cobra_default_ub">
        <listOfReactants>
          <speciesReference constant="true" species="M_m1235" stoichiometry="1" />
          <speciesReference constant="true" species="M_m1238" stoichiometry="1" />
        </listOfReactants>
        <listOfProducts>
          <speciesReference constant="true" species="M_m1236" stoichiometry="1" />
          <speciesReference constant="true" species="M_m1237" stoichiometry="1" />
          <speciesReference constant="true" species="M_m975" stoichiometry="1" />
        </listOfProducts>
        <fbc:geneProductAssociation>
          <fbc:geneProductRef fbc:geneProduct="G_PICST_43870" />
        </fbc:geneProductAssociation>
      </reaction>
      <reaction fast="false" id="R_r80" name="6-phospho-D-gluconate:NADP+ 2-oxidoreductase (decarboxylating)" reversible="false" fbc:lowerFluxBound="cobra_0_bound" fbc:upperFluxBound="cobra_default_ub">
        <listOfReactants>
          <speciesReference constant="true" species="M_m121" stoichiometry="1" />
          <speciesReference constant="true" species="M_m107" stoichiometry="1" />
        </listOfReactants>
        <listOfProducts>
          <speciesReference constant="true" species="M_m108" stoichiometry="1" />
          <speciesReference constant="true" species="M_m101" stoichiometry="1" />
          <speciesReference constant="true" species="M_m71" stoichiometry="1" />
          <speciesReference constant="true" species="M_m122" stoichiometry="1" />
        </listOfProducts>
        <fbc:geneProductAssociation>
          <fbc:geneProductRef fbc:geneProduct="G_PICST_69500" />
        </fbc:geneProductAssociation>
      </reaction>
      <reaction fast="false" id="R_r81" name="beta-D-Glucose:NADP+ 1-oxoreductase" reversible="false" fbc:lowerFluxBound="cobra_0_bound" fbc:upperFluxBound="cobra_default_ub">
        <listOfReactants>
          <speciesReference constant="true" species="M_m63" stoichiometry="1" />
          <speciesReference constant="true" species="M_m107" stoichiometry="1" />
        </listOfReactants>
        <listOfProducts>
          <speciesReference constant="true" species="M_m108" stoichiometry="1" />
          <speciesReference constant="true" species="M_m71" stoichiometry="1" />
          <speciesReference constant="true" species="M_m130" stoichiometry="1" />
        </listOfProducts>
      </reaction>
      <reaction fast="false" id="R_r82" name="beta-D-Glucose-6-phosphate:NADP+ 1-oxoreductase" reversible="false" fbc:lowerFluxBound="cobra_0_bound" fbc:upperFluxBound="cobra_default_ub">
        <listOfReactants>
          <speciesReference constant="true" species="M_m59" stoichiometry="1" />
          <speciesReference constant="true" species="M_m107" stoichiometry="1" />
        </listOfReactants>
        <listOfProducts>
          <speciesReference constant="true" species="M_m108" stoichiometry="1" />
          <speciesReference constant="true" species="M_m71" stoichiometry="1" />
          <speciesReference constant="true" species="M_m120" stoichiometry="1" />
        </listOfProducts>
        <fbc:geneProductAssociation>
          <fbc:geneProductRef fbc:geneProduct="G_PICST_85065" />
        </fbc:geneProductAssociation>
      </reaction>
      <reaction fast="false" id="R_r83" name="Ribitol:NAD+ 2-oxidoreductase" reversible="true" fbc:lowerFluxBound="cobra_default_lb" fbc:upperFluxBound="cobra_default_ub">
        <listOfReactants>
          <speciesReference constant="true" species="M_m68" stoichiometry="1" />
          <speciesReference constant="true" species="M_m858" stoichiometry="1" />
        </listOfReactants>
        <listOfProducts>
          <speciesReference constant="true" species="M_m71" stoichiometry="1" />
          <speciesReference constant="true" species="M_m70" stoichiometry="1" />
          <speciesReference constant="true" species="M_m859" stoichiometry="1" />
        </listOfProducts>
        <fbc:geneProductAssociation>
          <fbc:or>
            <fbc:geneProductRef fbc:geneProduct="G_PICST_53846" />
            <fbc:geneProductRef fbc:geneProduct="G_PICST_80053" />
          </fbc:or>
        </fbc:geneProductAssociation>
      </reaction>
      <reaction fast="false" id="R_r84" name="sn-Glycerol-3-phosphate:NAD+ 2-oxidoreductase" reversible="false" fbc:lowerFluxBound="cobra_0_bound" fbc:upperFluxBound="cobra_default_ub">
        <listOfReactants>
          <speciesReference constant="true" species="M_m66" stoichiometry="1" />
          <speciesReference constant="true" species="M_m71" stoichiometry="1" />
          <speciesReference constant="true" species="M_m70" stoichiometry="1" />
        </listOfReactants>
        <listOfProducts>
          <speciesReference constant="true" species="M_m68" stoichiometry="1" />
          <speciesReference constant="true" species="M_m499" stoichiometry="1" />
        </listOfProducts>
        <fbc:geneProductAssociation>
          <fbc:geneProductRef fbc:geneProduct="G_PICST_83071" />
        </fbc:geneProductAssociation>
      </reaction>
      <reaction fast="false" id="R_r85" name="sn-Glycerol-3-phosphate:NAD+ 2-oxidoreductase" reversible="false" fbc:lowerFluxBound="cobra_0_bound" fbc:upperFluxBound="cobra_default_ub">
        <listOfReactants>
          <speciesReference constant="true" species="M_m1166" stoichiometry="1" />
          <speciesReference constant="true" species="M_m946" stoichiometry="1" />
          <speciesReference constant="true" species="M_m957" stoichiometry="1" />
        </listOfReactants>
        <listOfProducts>
          <speciesReference constant="true" species="M_m956" stoichiometry="1" />
          <speciesReference constant="true" species="M_m1165" stoichiometry="1" />
        </listOfProducts>
        <fbc:geneProductAssociation>
          <fbc:geneProductRef fbc:geneProduct="G_PICST_90446" />
        </fbc:geneProductAssociation>
      </reaction>
      <reaction fast="false" id="R_r86" name="(2R,3S)-3-methylmalate:NAD+ oxidoreductase" reversible="false" fbc:lowerFluxBound="cobra_0_bound" fbc:upperFluxBound="cobra_default_ub">
        <listOfReactants>
          <speciesReference constant="true" species="M_m191" stoichiometry="1" />
          <speciesReference constant="true" species="M_m68" stoichiometry="1" />
        </listOfReactants>
        <listOfProducts>
          <speciesReference constant="true" species="M_m101" stoichiometry="1" />
          <speciesReference constant="true" species="M_m71" stoichiometry="1" />
          <speciesReference constant="true" species="M_m192" stoichiometry="1" />
          <speciesReference constant="true" species="M_m70" stoichiometry="1" />
        </listOfProducts>
        <fbc:geneProductAssociation>
          <fbc:geneProductRef fbc:geneProduct="G_PICST_68561" />
        </fbc:geneProductAssociation>
      </reaction>
      <reaction fast="false" id="R_r87" name="3-Isopropylmalate:NAD+ oxidoreductase" reversible="true" fbc:lowerFluxBound="cobra_default_lb" fbc:upperFluxBound="cobra_default_ub">
        <listOfReactants>
          <speciesReference constant="true" species="M_m185" stoichiometry="1" />
          <speciesReference constant="true" species="M_m68" stoichiometry="1" />
        </listOfReactants>
        <listOfProducts>
          <speciesReference constant="true" species="M_m71" stoichiometry="1" />
          <speciesReference constant="true" species="M_m70" stoichiometry="1" />
          <speciesReference constant="true" species="M_m186" stoichiometry="1" />
        </listOfProducts>
        <fbc:geneProductAssociation>
          <fbc:geneProductRef fbc:geneProduct="G_PICST_68561" />
        </fbc:geneProductAssociation>
      </reaction>
      <reaction fast="false" id="R_r88" name="2,3-Dihydroxy-3-methylbutanoate:NADP+ oxidoreductase (isomerizing)" reversible="false" fbc:lowerFluxBound="cobra_0_bound" fbc:upperFluxBound="cobra_default_ub">
        <listOfReactants>
          <speciesReference constant="true" species="M_m968" stoichiometry="1" />
          <speciesReference constant="true" species="M_m995" stoichiometry="1" />
          <speciesReference constant="true" species="M_m946" stoichiometry="1" />
        </listOfReactants>
        <listOfProducts>
          <speciesReference constant="true" species="M_m997" stoichiometry="1" />
          <speciesReference constant="true" species="M_m1189" stoichiometry="1" />
        </listOfProducts>
        <fbc:geneProductAssociation>
          <fbc:geneProductRef fbc:geneProduct="G_PICST_78299" />
        </fbc:geneProductAssociation>
      </reaction>
      <reaction fast="false" id="R_r89" name="(R)-2,3-Dihydroxy-3-methylbutanoate:NADP+ oxidoreductase" reversible="false" fbc:lowerFluxBound="cobra_0_bound" fbc:upperFluxBound="cobra_default_ub">
        <listOfReactants>
          <speciesReference constant="true" species="M_m1004" stoichiometry="1" />
          <speciesReference constant="true" species="M_m946" stoichiometry="1" />
          <speciesReference constant="true" species="M_m995" stoichiometry="1" />
        </listOfReactants>
        <listOfProducts>
          <speciesReference constant="true" species="M_m1005" stoichiometry="1" />
          <speciesReference constant="true" species="M_m997" stoichiometry="1" />
        </listOfProducts>
        <fbc:geneProductAssociation>
          <fbc:geneProductRef fbc:geneProduct="G_PICST_78299" />
        </fbc:geneProductAssociation>
      </reaction>
      <reaction fast="false" id="R_r90" name="(R)-2,3-Dihydroxy-3-methylpentanoate:NADP+ oxidoreductase" reversible="false" fbc:lowerFluxBound="cobra_0_bound" fbc:upperFluxBound="cobra_default_ub">
        <listOfReactants>
          <speciesReference constant="true" species="M_m1008" stoichiometry="1" />
        </listOfReactants>
        <listOfProducts>
          <speciesReference constant="true" species="M_m1009" stoichiometry="1" />
        </listOfProducts>
        <fbc:geneProductAssociation>
          <fbc:geneProductRef fbc:geneProduct="G_PICST_78299" />
        </fbc:geneProductAssociation>
      </reaction>
      <reaction fast="false" id="R_r91" name="2-Acetolactate methylmutase" reversible="false" fbc:lowerFluxBound="cobra_0_bound" fbc:upperFluxBound="cobra_default_ub">
        <listOfReactants>
          <speciesReference constant="true" species="M_m968" stoichiometry="1" />
        </listOfReactants>
        <listOfProducts>
          <speciesReference constant="true" species="M_m1004" stoichiometry="1" />
        </listOfProducts>
        <fbc:geneProductAssociation>
          <fbc:geneProductRef fbc:geneProduct="G_PICST_78299" />
        </fbc:geneProductAssociation>
      </reaction>
      <reaction fast="false" id="R_r92" name="(R)-2,3-Dihydroxy-3-methylpentanoate:NADP+ oxidoreductase" reversible="false" fbc:lowerFluxBound="cobra_0_bound" fbc:upperFluxBound="cobra_default_ub">
        <listOfReactants>
          <speciesReference constant="true" species="M_m946" stoichiometry="1" />
          <speciesReference constant="true" species="M_m1009" stoichiometry="1" />
          <speciesReference constant="true" species="M_m995" stoichiometry="1" />
        </listOfReactants>
        <listOfProducts>
          <speciesReference constant="true" species="M_m997" stoichiometry="1" />
          <speciesReference constant="true" species="M_m1010" stoichiometry="1" />
        </listOfProducts>
        <fbc:geneProductAssociation>
          <fbc:geneProductRef fbc:geneProduct="G_PICST_78299" />
        </fbc:geneProductAssociation>
      </reaction>
      <reaction fast="false" id="R_r93" name="(1R,2S)-1-hydroxybutane-1,2,4-tricarboxylate:NAD+ oxidoreductase" reversible="true" fbc:lowerFluxBound="cobra_default_lb" fbc:upperFluxBound="cobra_default_ub">
        <listOfReactants>
          <speciesReference constant="true" species="M_m159" stoichiometry="1" />
          <speciesReference constant="true" species="M_m68" stoichiometry="1" />
        </listOfReactants>
        <listOfProducts>
          <speciesReference constant="true" species="M_m160" stoichiometry="1" />
          <speciesReference constant="true" species="M_m71" stoichiometry="1" />
          <speciesReference constant="true" species="M_m70" stoichiometry="1" />
        </listOfProducts>
        <fbc:geneProductAssociation>
          <fbc:geneProductRef fbc:geneProduct="G_PICST_50442" />
        </fbc:geneProductAssociation>
      </reaction>
      <reaction fast="false" id="R_r94" name="(1R,2S)-1-hydroxybutane-1,2,4-tricarboxylate:NAD+ oxidoreductase" reversible="true" fbc:lowerFluxBound="cobra_default_lb" fbc:upperFluxBound="cobra_default_ub">
        <listOfReactants>
          <speciesReference constant="true" species="M_m160" stoichiometry="1" />
        </listOfReactants>
        <listOfProducts>
          <speciesReference constant="true" species="M_m101" stoichiometry="1" />
          <speciesReference constant="true" species="M_m161" stoichiometry="1" />
        </listOfProducts>
        <fbc:geneProductAssociation>
          <fbc:geneProductRef fbc:geneProduct="G_PICST_50442" />
        </fbc:geneProductAssociation>
      </reaction>
      <reaction fast="false" id="R_r95" name="Xylitol:NAD+ 2-oxidoreductase (D-xylulose-forming)" reversible="false" fbc:lowerFluxBound="cobra_0_bound" fbc:upperFluxBound="cobra_default_ub">
        <listOfReactants>
          <speciesReference constant="true" species="M_m854" stoichiometry="1" />
          <speciesReference constant="true" species="M_m68" stoichiometry="1" />
        </listOfReactants>
        <listOfProducts>
          <speciesReference constant="true" species="M_m857" stoichiometry="1" />
          <speciesReference constant="true" species="M_m71" stoichiometry="1" />
          <speciesReference constant="true" species="M_m70" stoichiometry="1" />
        </listOfProducts>
        <fbc:geneProductAssociation>
          <fbc:geneProductRef fbc:geneProduct="G_PICST_86924" />
        </fbc:geneProductAssociation>
      </reaction>
      <reaction fast="false" id="R_r96" name="3-Phospho-D-glycerate:NAD+ 2-oxidoreductase" reversible="false" fbc:lowerFluxBound="cobra_0_bound" fbc:upperFluxBound="cobra_default_ub">
        <listOfReactants>
          <speciesReference constant="true" species="M_m68" stoichiometry="1" />
          <speciesReference constant="true" species="M_m72" stoichiometry="1" />
        </listOfReactants>
        <listOfProducts>
          <speciesReference constant="true" species="M_m71" stoichiometry="1" />
          <speciesReference constant="true" species="M_m70" stoichiometry="1" />
          <speciesReference constant="true" species="M_m235" stoichiometry="1" />
        </listOfProducts>
        <fbc:geneProductAssociation>
          <fbc:or>
            <fbc:geneProductRef fbc:geneProduct="G_PICST_43416" />
            <fbc:geneProductRef fbc:geneProduct="G_PICST_87754" />
          </fbc:or>
        </fbc:geneProductAssociation>
      </reaction>
      <reaction fast="false" id="R_r97" name="(S)-Lactate:ferricytochrome-c 2-oxidoreductase" reversible="false" fbc:lowerFluxBound="cobra_0_bound" fbc:upperFluxBound="cobra_default_ub">
        <listOfReactants>
          <speciesReference constant="true" species="M_m942" stoichiometry="2" />
          <speciesReference constant="true" species="M_m90" stoichiometry="1" />
        </listOfReactants>
        <listOfProducts>
          <speciesReference constant="true" species="M_m75" stoichiometry="1" />
          <speciesReference constant="true" species="M_m71" stoichiometry="2" />
          <speciesReference constant="true" species="M_m943" stoichiometry="2" />
        </listOfProducts>
        <fbc:geneProductAssociation>
          <fbc:or>
            <fbc:geneProductRef fbc:geneProduct="G_PICST_53263" />
            <fbc:geneProductRef fbc:geneProduct="G_PICST_80729" />
            <fbc:geneProductRef fbc:geneProduct="G_PICST_52647" />
          </fbc:or>
        </fbc:geneProductAssociation>
      </reaction>
      <reaction fast="false" id="R_r98" name="(S)-Lactate:ferricytochrome-c 2-oxidoreductase" reversible="false" fbc:lowerFluxBound="cobra_0_bound" fbc:upperFluxBound="cobra_default_ub">
        <listOfReactants>
          <speciesReference constant="true" species="M_m942" stoichiometry="2" />
          <speciesReference constant="true" species="M_m91" stoichiometry="1" />
        </listOfReactants>
        <listOfProducts>
          <speciesReference constant="true" species="M_m75" stoichiometry="1" />
          <speciesReference constant="true" species="M_m71" stoichiometry="2" />
          <speciesReference constant="true" species="M_m943" stoichiometry="2" />
        </listOfProducts>
        <fbc:geneProductAssociation>
          <fbc:or>
            <fbc:geneProductRef fbc:geneProduct="G_PICST_53263" />
            <fbc:geneProductRef fbc:geneProduct="G_PICST_80729" />
          </fbc:or>
        </fbc:geneProductAssociation>
      </reaction>
      <reaction fast="false" id="R_r99" name="(S)-Lactate:ferricytochrome-c 2-oxidoreductase" reversible="false" fbc:lowerFluxBound="cobra_0_bound" fbc:upperFluxBound="cobra_default_ub">
        <listOfReactants>
          <speciesReference constant="true" species="M_m944" stoichiometry="1" />
          <speciesReference constant="true" species="M_m942" stoichiometry="2" />
        </listOfReactants>
        <listOfProducts>
          <speciesReference constant="true" species="M_m945" stoichiometry="1" />
          <speciesReference constant="true" species="M_m946" stoichiometry="2" />
          <speciesReference constant="true" species="M_m943" stoichiometry="2" />
        </listOfProducts>
        <fbc:geneProductAssociation>
          <fbc:or>
            <fbc:geneProductRef fbc:geneProduct="G_PICST_89565" />
            <fbc:geneProductRef fbc:geneProduct="G_PICST_31583" />
            <fbc:geneProductRef fbc:geneProduct="G_PICST_86747" />
          </fbc:or>
        </fbc:geneProductAssociation>
      </reaction>
      <reaction fast="false" id="R_r100" name="(S)-Lactate:ferricytochrome-c 2-oxidoreductase" reversible="false" fbc:lowerFluxBound="cobra_0_bound" fbc:upperFluxBound="cobra_default_ub">
        <listOfReactants>
          <speciesReference constant="true" species="M_m947" stoichiometry="1" />
          <speciesReference constant="true" species="M_m942" stoichiometry="2" />
        </listOfReactants>
        <listOfProducts>
          <speciesReference constant="true" species="M_m945" stoichiometry="1" />
          <speciesReference constant="true" species="M_m946" stoichiometry="2" />
          <speciesReference constant="true" species="M_m943" stoichiometry="2" />
        </listOfProducts>
        <fbc:geneProductAssociation>
          <fbc:or>
            <fbc:geneProductRef fbc:geneProduct="G_PICST_89565" />
            <fbc:geneProductRef fbc:geneProduct="G_PICST_31583" />
            <fbc:geneProductRef fbc:geneProduct="G_PICST_52647" />
          </fbc:or>
        </fbc:geneProductAssociation>
      </reaction>
      <reaction fast="false" id="R_r101" name="(R)-Lactate:ferricytochrome-c 2-oxidoreductase" reversible="true" fbc:lowerFluxBound="cobra_default_lb" fbc:upperFluxBound="cobra_default_ub">
        <listOfReactants>
          <speciesReference constant="true" species="M_m840" stoichiometry="2" />
          <speciesReference constant="true" species="M_m91" stoichiometry="1" />
        </listOfReactants>
        <listOfProducts>
          <speciesReference constant="true" species="M_m75" stoichiometry="1" />
          <speciesReference constant="true" species="M_m841" stoichiometry="2" />
          <speciesReference constant="true" species="M_m71" stoichiometry="2" />
        </listOfProducts>
        <fbc:geneProductAssociation>
          <fbc:or>
            <fbc:geneProductRef fbc:geneProduct="G_PICST_53263" />
            <fbc:geneProductRef fbc:geneProduct="G_PICST_80729" />
            <fbc:geneProductRef fbc:geneProduct="G_PICST_52647" />
          </fbc:or>
        </fbc:geneProductAssociation>
      </reaction>
      <reaction fast="false" id="R_r102" name="Glycolate:oxygen 2-oxidoreductase" reversible="false" fbc:lowerFluxBound="cobra_0_bound" fbc:upperFluxBound="cobra_default_ub">
        <listOfReactants>
          <speciesReference constant="true" species="M_m117" stoichiometry="1" />
          <speciesReference constant="true" species="M_m116" stoichiometry="1" />
        </listOfReactants>
        <listOfProducts>
          <speciesReference constant="true" species="M_m96" stoichiometry="1" />
          <speciesReference constant="true" species="M_m118" stoichiometry="1" />
        </listOfProducts>
      </reaction>
      <reaction fast="false" id="R_r103" name="sn-Glycerol-3-phosphate:(acceptor) 2-oxidoreductase" reversible="false" fbc:lowerFluxBound="cobra_0_bound" fbc:upperFluxBound="cobra_default_ub">
        <listOfReactants>
          <speciesReference constant="true" species="M_m983" stoichiometry="1" />
          <speciesReference constant="true" species="M_m1165" stoichiometry="1" />
        </listOfReactants>
        <listOfProducts>
          <speciesReference constant="true" species="M_m1166" stoichiometry="1" />
          <speciesReference constant="true" species="M_m984" stoichiometry="1" />
        </listOfProducts>
        <fbc:geneProductAssociation>
          <fbc:geneProductRef fbc:geneProduct="G_PICST_68764" />
        </fbc:geneProductAssociation>
      </reaction>
      <reaction fast="false" id="R_r104" name="Ubiquinol:ferricytochrome-c oxidoreductase" reversible="false" fbc:lowerFluxBound="cobra_0_bound" fbc:upperFluxBound="cobra_default_ub">
        <listOfReactants>
          <speciesReference constant="true" species="M_m946" stoichiometry="1" />
          <speciesReference constant="true" species="M_m942" stoichiometry="2" />
          <speciesReference constant="true" species="M_m986" stoichiometry="1" />
        </listOfReactants>
        <listOfProducts>
          <speciesReference constant="true" species="M_m71" stoichiometry="2" />
          <speciesReference constant="true" species="M_m985" stoichiometry="1" />
          <speciesReference constant="true" species="M_m943" stoichiometry="2" />
        </listOfProducts>
      </reaction>
      <reaction fast="false" id="R_r105" name="L-ascorbate:oxygen oxidoreductase" reversible="false" fbc:lowerFluxBound="cobra_0_bound" fbc:upperFluxBound="cobra_default_ub">
        <listOfReactants>
          <speciesReference constant="true" species="M_m117" stoichiometry="1" />
          <speciesReference constant="true" species="M_m405" stoichiometry="4" />
          <speciesReference constant="true" species="M_m71" stoichiometry="4" />
        </listOfReactants>
        <listOfProducts>
          <speciesReference constant="true" species="M_m406" stoichiometry="4" />
          <speciesReference constant="true" species="M_m60" stoichiometry="2" />
        </listOfProducts>
        <fbc:geneProductAssociation>
          <fbc:geneProductRef fbc:geneProduct="G_PICST_79365" />
        </fbc:geneProductAssociation>
      </reaction>
      <reaction fast="false" id="R_r106" name="tryparedoxin:hydroperoxide oxidoreductase" reversible="false" fbc:lowerFluxBound="cobra_0_bound" fbc:upperFluxBound="cobra_default_ub">
        <listOfReactants>
          <speciesReference constant="true" species="M_m553" stoichiometry="1" />
          <speciesReference constant="true" species="M_m552" stoichiometry="1" />
        </listOfReactants>
        <listOfProducts>
          <speciesReference constant="true" species="M_m555" stoichiometry="1" />
          <speciesReference constant="true" species="M_m554" stoichiometry="1" />
          <speciesReference constant="true" species="M_m60" stoichiometry="1" />
        </listOfProducts>
        <fbc:geneProductAssociation>
          <fbc:or>
            <fbc:geneProductRef fbc:geneProduct="G_PICST_73480" />
            <fbc:geneProductRef fbc:geneProduct="G_PICST_77026" />
            <fbc:geneProductRef fbc:geneProduct="G_PICST_70431" />
          </fbc:or>
        </fbc:geneProductAssociation>
      </reaction>
      <reaction fast="false" id="R_r107" name="trypanothione:hydroperoxide oxidoreductase" reversible="false" fbc:lowerFluxBound="cobra_0_bound" fbc:upperFluxBound="cobra_default_ub">
        <listOfReactants>
          <speciesReference constant="true" species="M_m553" stoichiometry="1" />
          <speciesReference constant="true" species="M_m546" stoichiometry="1" />
        </listOfReactants>
        <listOfProducts>
          <speciesReference constant="true" species="M_m555" stoichiometry="1" />
          <speciesReference constant="true" species="M_m545" stoichiometry="1" />
          <speciesReference constant="true" species="M_m60" stoichiometry="1" />
        </listOfProducts>
        <fbc:geneProductAssociation>
          <fbc:or>
            <fbc:geneProductRef fbc:geneProduct="G_PICST_73480" />
            <fbc:geneProductRef fbc:geneProduct="G_PICST_77026" />
            <fbc:geneProductRef fbc:geneProduct="G_PICST_70431" />
          </fbc:or>
        </fbc:geneProductAssociation>
      </reaction>
      <reaction fast="false" id="R_r108" name="glutathione:hydrogen-peroxide oxidoreductase" reversible="false" fbc:lowerFluxBound="cobra_0_bound" fbc:upperFluxBound="cobra_default_ub">
        <listOfReactants>
          <speciesReference constant="true" species="M_m541" stoichiometry="2" />
          <speciesReference constant="true" species="M_m118" stoichiometry="1" />
        </listOfReactants>
        <listOfProducts>
          <speciesReference constant="true" species="M_m540" stoichiometry="1" />
          <speciesReference constant="true" species="M_m60" stoichiometry="2" />
        </listOfProducts>
        <fbc:geneProductAssociation>
          <fbc:or>
            <fbc:geneProductRef fbc:geneProduct="G_PICST_52875" />
            <fbc:geneProductRef fbc:geneProduct="G_PICST_78456" />
          </fbc:or>
        </fbc:geneProductAssociation>
      </reaction>
      <reaction fast="false" id="R_r109" name="L-tryptophan:oxygen 2,3-oxidoreductase (decyclizing)" reversible="false" fbc:lowerFluxBound="cobra_0_bound" fbc:upperFluxBound="cobra_default_ub">
        <listOfReactants>
          <speciesReference constant="true" species="M_m117" stoichiometry="1" />
          <speciesReference constant="true" species="M_m214" stoichiometry="1" />
        </listOfReactants>
        <listOfProducts>
          <speciesReference constant="true" species="M_m222" stoichiometry="1" />
        </listOfProducts>
        <fbc:geneProductAssociation>
          <fbc:geneProductRef fbc:geneProduct="G_PICST_87443" />
        </fbc:geneProductAssociation>
      </reaction>
      <reaction fast="false" id="R_r110" name="L-Cysteine:oxygen oxidoreductase" reversible="false" fbc:lowerFluxBound="cobra_0_bound" fbc:upperFluxBound="cobra_default_ub">
        <listOfReactants>
          <speciesReference constant="true" species="M_m117" stoichiometry="1" />
          <speciesReference constant="true" species="M_m253" stoichiometry="1" />
        </listOfReactants>
        <listOfProducts>
          <speciesReference constant="true" species="M_m254" stoichiometry="1" />
        </listOfProducts>
        <fbc:geneProductAssociation>
          <fbc:geneProductRef fbc:geneProduct="G_PICST_43654" />
        </fbc:geneProductAssociation>
      </reaction>
      <reaction fast="false" id="R_r111" name="4-Hydroxyphenylpyruvate:oxygen oxidoreductase" reversible="false" fbc:lowerFluxBound="cobra_0_bound" fbc:upperFluxBound="cobra_default_ub">
        <listOfReactants>
          <speciesReference constant="true" species="M_m117" stoichiometry="1" />
          <speciesReference constant="true" species="M_m207" stoichiometry="1" />
        </listOfReactants>
        <listOfProducts>
          <speciesReference constant="true" species="M_m101" stoichiometry="1" />
          <speciesReference constant="true" species="M_m218" stoichiometry="1" />
        </listOfProducts>
        <fbc:geneProductAssociation>
          <fbc:geneProductRef fbc:geneProduct="G_PICST_46345" />
        </fbc:geneProductAssociation>
      </reaction>
      <reaction fast="false" id="R_r112" name="Homogentisate:oxygen 1,2-oxidoreductase (decyclizing)" reversible="true" fbc:lowerFluxBound="cobra_default_lb" fbc:upperFluxBound="cobra_default_ub">
        <listOfReactants>
          <speciesReference constant="true" species="M_m117" stoichiometry="1" />
          <speciesReference constant="true" species="M_m218" stoichiometry="1" />
        </listOfReactants>
        <listOfProducts>
          <speciesReference constant="true" species="M_m219" stoichiometry="1" />
        </listOfProducts>
      </reaction>
      <reaction fast="false" id="R_r113" name="1,2-dihydroxy-5-(methylthio)pent-1-en-3-one:oxygen oxidoreductase" reversible="false" fbc:lowerFluxBound="cobra_0_bound" fbc:upperFluxBound="cobra_default_ub">
        <listOfReactants>
          <speciesReference constant="true" species="M_m117" stoichiometry="1" />
          <speciesReference constant="true" species="M_m271" stoichiometry="1" />
        </listOfReactants>
        <listOfProducts>
          <speciesReference constant="true" species="M_m261" stoichiometry="1" />
          <speciesReference constant="true" species="M_m119" stoichiometry="1" />
        </listOfProducts>
        <fbc:geneProductAssociation>
          <fbc:geneProductRef fbc:geneProduct="G_PICST_37619" />
        </fbc:geneProductAssociation>
      </reaction>
      <reaction fast="false" id="R_r114" name="3-Hydroxyanthranilate:oxygen 3,4-oxidoreductase (decyclizing)" reversible="false" fbc:lowerFluxBound="cobra_0_bound" fbc:upperFluxBound="cobra_default_ub">
        <listOfReactants>
          <speciesReference constant="true" species="M_m117" stoichiometry="1" />
          <speciesReference constant="true" species="M_m228" stoichiometry="1" />
        </listOfReactants>
        <listOfProducts>
          <speciesReference constant="true" species="M_m229" stoichiometry="1" />
        </listOfProducts>
        <fbc:geneProductAssociation>
[truncated: 977,943 more chars]
