# Supplementary material for: Do genome-scale models need exact solvers or clearer standards?
Source: Mol Syst Biol. 2015 Oct 14;11(10):831. doi: 10.15252/msb.20156157 (PMC4631202; doi:10.15252/msb.20156157)
Supplement: Supplementary file 2 — Dataset EV1 [file msb0011-0831-sd2.zip › m_model_collection-master/sbml3/iSyn669.xml]

<?xml version='1.0' encoding='UTF-8'?>
<sbml xmlns:fbc="http://www.sbml.org/sbml/level3/version1/fbc/version2" level="3" sboTerm="SBO:0000624" version="1" xmlns="http://www.sbml.org/sbml/level3/version1/core" fbc:required="false">
  <model id="iSyn669" fbc:strict="true">
    <listOfUnitDefinitions>
      <unitDefinition id="mmol_per_gDW_per_hr">
        <listOfUnits>
          <unit exponent="1" kind="mole" multiplier="1" scale="-3" />
          <unit exponent="-1" kind="gram" multiplier="1" scale="0" />
          <unit exponent="-1" kind="second" multiplier="3600" scale="0" />
        </listOfUnits>
      </unitDefinition>
    </listOfUnitDefinitions>
    <fbc:listOfObjectives fbc:activeObjective="obj">
      <fbc:objective fbc:id="obj" fbc:type="maximize">
        <fbc:listOfFluxObjectives>
          <fbc:fluxObjective fbc:coefficient="1" fbc:reaction="R_Biomass" />
        </fbc:listOfFluxObjectives>
      </fbc:objective>
    </fbc:listOfObjectives>
    <listOfParameters>
      <parameter constant="true" id="cobra_default_lb" sboTerm="SBO:0000626" units="mmol_per_gDW_per_hr" value="-10000" />
      <parameter constant="true" id="cobra_default_ub" sboTerm="SBO:0000626" units="mmol_per_gDW_per_hr" value="10000" />
      <parameter constant="true" id="cobra_0_bound" sboTerm="SBO:0000626" units="mmol_per_gDW_per_hr" value="0" />
      <parameter constant="true" id="R_TRANS_RXN59G_152_upper_bound" sboTerm="SBO:0000625" units="mmol_per_gDW_per_hr" value="0.567" />
      <parameter constant="true" id="R_TRANS_RXN59G_152_lower_bound" sboTerm="SBO:0000625" units="mmol_per_gDW_per_hr" value="0.01" />
      <parameter constant="true" id="R_CO2out_upper_bound" sboTerm="SBO:0000625" units="mmol_per_gDW_per_hr" value="98" />
      <parameter constant="true" id="R_lightII_upper_bound" sboTerm="SBO:0000625" units="mmol_per_gDW_per_hr" value="0.8" />
      <parameter constant="true" id="R_lightI_upper_bound" sboTerm="SBO:0000625" units="mmol_per_gDW_per_hr" value="0.8" />
      <parameter constant="true" id="R_CO2in_upper_bound" sboTerm="SBO:0000625" units="mmol_per_gDW_per_hr" value="1.7" />
      <parameter constant="true" id="R_4_2_1_1b_upper_bound" sboTerm="SBO:0000625" units="mmol_per_gDW_per_hr" value="10" />
      <parameter constant="true" id="R_4_2_1_1b_lower_bound" sboTerm="SBO:0000625" units="mmol_per_gDW_per_hr" value="-10" />
      <parameter constant="true" id="R_H2CO3transport_upper_bound" sboTerm="SBO:0000625" units="mmol_per_gDW_per_hr" value="1.7" />
      <parameter constant="true" id="R_NADHmain_lower_bound" sboTerm="SBO:0000625" units="mmol_per_gDW_per_hr" value="0.5" />
      <parameter constant="true" id="R_NADPHmain_lower_bound" sboTerm="SBO:0000625" units="mmol_per_gDW_per_hr" value="0.5" />
      <parameter constant="true" id="R_COtransp_upper_bound" sboTerm="SBO:0000625" units="mmol_per_gDW_per_hr" value="10" />
      <parameter constant="true" id="R_COtransp_lower_bound" sboTerm="SBO:0000625" units="mmol_per_gDW_per_hr" value="-10" />
    </listOfParameters>
    <listOfCompartments>
      <compartment constant="true" id="cell" name="cell" />
    </listOfCompartments>
    <listOfSpecies>
      <species boundaryCondition="false" compartment="cell" constant="false" hasOnlySubstanceUnits="false" id="M_beta_D_glucose_c" name="beta-D-glucose" fbc:charge="0" />
      <species boundaryCondition="false" compartment="cell" constant="false" hasOnlySubstanceUnits="false" id="M_ATP_c" name="ATP" fbc:charge="0" />
      <species boundaryCondition="false" compartment="cell" constant="false" hasOnlySubstanceUnits="false" id="M_beta_D_glucose_6_phosphate_c" name="beta-D-glucose-6-phosphate" fbc:charge="0" />
      <species boundaryCondition="false" compartment="cell" constant="false" hasOnlySubstanceUnits="false" id="M_ADP_c" name="ADP" fbc:charge="0" />
      <species boundaryCondition="false" compartment="cell" constant="false" hasOnlySubstanceUnits="false" id="M_alpha_D_glucose_c" name="alpha-D-glucose" fbc:charge="0" />
      <species boundaryCondition="false" compartment="cell" constant="false" hasOnlySubstanceUnits="false" id="M_alpha_D_glucose_6_phosphate_c" name="alpha-D-glucose 6-phosphate" fbc:charge="0" />
      <species boundaryCondition="false" compartment="cell" constant="false" hasOnlySubstanceUnits="false" id="M_fructose_6_phosphate_c" name="fructose-6-phosphate" fbc:charge="0" />
      <species boundaryCondition="false" compartment="cell" constant="false" hasOnlySubstanceUnits="false" id="M_fructose_1_6_bisphosphate_c" name="fructose-1,6-bisphosphate" fbc:charge="0" />
      <species boundaryCondition="false" compartment="cell" constant="false" hasOnlySubstanceUnits="false" id="M_dihydroxy_acetone_phosphate_c" name="dihydroxy-acetone phosphate" fbc:charge="0" />
      <species boundaryCondition="false" compartment="cell" constant="false" hasOnlySubstanceUnits="false" id="M_D_glyceraldehyde_3_phosphate_c" name="D-glyceraldehyde-3-phosphate" fbc:charge="0" />
      <species boundaryCondition="false" compartment="cell" constant="false" hasOnlySubstanceUnits="false" id="M_H2O_c" name="H2O" fbc:charge="0" />
      <species boundaryCondition="false" compartment="cell" constant="false" hasOnlySubstanceUnits="false" id="M_phosphate_O4P_c" name="phosphate O4P" fbc:charge="0" />
      <species boundaryCondition="false" compartment="cell" constant="false" hasOnlySubstanceUnits="false" id="M_NAD_c" name="NAD+" fbc:charge="0" />
      <species boundaryCondition="false" compartment="cell" constant="false" hasOnlySubstanceUnits="false" id="M_H_c" name="H+" fbc:charge="0" />
      <species boundaryCondition="false" compartment="cell" constant="false" hasOnlySubstanceUnits="false" id="M_NADH_c" name="NADH" fbc:charge="0" />
      <species boundaryCondition="false" compartment="cell" constant="false" hasOnlySubstanceUnits="false" id="M_1_3_diphosphateglycerate_c" name="1,3-diphosphateglycerate" fbc:charge="0" />
      <species boundaryCondition="false" compartment="cell" constant="false" hasOnlySubstanceUnits="false" id="M_NADPH_c" name="NADPH" fbc:charge="0" />
      <species boundaryCondition="false" compartment="cell" constant="false" hasOnlySubstanceUnits="false" id="M_NADP_c" name="NADP+" fbc:charge="0" />
      <species boundaryCondition="false" compartment="cell" constant="false" hasOnlySubstanceUnits="false" id="M_3_phosphoglycerate_c" name="3-phosphoglycerate" fbc:charge="0" />
      <species boundaryCondition="false" compartment="cell" constant="false" hasOnlySubstanceUnits="false" id="M_2_phosphoglycerate_c" name="2-phosphoglycerate" fbc:charge="0" />
      <species boundaryCondition="false" compartment="cell" constant="false" hasOnlySubstanceUnits="false" id="M_phosphoenolpyruvate_c" name="phosphoenolpyruvate" fbc:charge="0" />
      <species boundaryCondition="false" compartment="cell" constant="false" hasOnlySubstanceUnits="false" id="M_pyruvate_c" name="pyruvate" fbc:charge="0" />
      <species boundaryCondition="false" compartment="cell" constant="false" hasOnlySubstanceUnits="false" id="M_AMP_c" name="AMP" fbc:charge="0" />
      <species boundaryCondition="false" compartment="cell" constant="false" hasOnlySubstanceUnits="false" id="M_succinate_c" name="succinate" fbc:charge="0" />
      <species boundaryCondition="false" compartment="cell" constant="false" hasOnlySubstanceUnits="false" id="M_coenzyme_A_c" name="coenzyme A" fbc:charge="0" />
      <species boundaryCondition="false" compartment="cell" constant="false" hasOnlySubstanceUnits="false" id="M_succinyl_CoA_c" name="succinyl-CoA" fbc:charge="0" />
      <species boundaryCondition="false" compartment="cell" constant="false" hasOnlySubstanceUnits="false" id="M_UQ_c" name="UQ" fbc:charge="0" />
      <species boundaryCondition="false" compartment="cell" constant="false" hasOnlySubstanceUnits="false" id="M_fumarate_c" name="fumarate" fbc:charge="0" />
      <species boundaryCondition="false" compartment="cell" constant="false" hasOnlySubstanceUnits="false" id="M_UQH2_c" name="UQH2" fbc:charge="0" />
      <species boundaryCondition="false" compartment="cell" constant="false" hasOnlySubstanceUnits="false" id="M_malate_c" name="malate" fbc:charge="0" />
      <species boundaryCondition="false" compartment="cell" constant="false" hasOnlySubstanceUnits="false" id="M_oxaloacetate_c" name="oxaloacetate" fbc:charge="0" />
      <species boundaryCondition="false" compartment="cell" constant="false" hasOnlySubstanceUnits="false" id="M_acetyl_CoA_c" name="acetyl-CoA" fbc:charge="0" />
      <species boundaryCondition="false" compartment="cell" constant="false" hasOnlySubstanceUnits="false" id="M_citrate_c" name="citrate" fbc:charge="0" />
      <species boundaryCondition="false" compartment="cell" constant="false" hasOnlySubstanceUnits="false" id="M_cis_aconitate_c" name="cis-aconitate" fbc:charge="0" />
      <species boundaryCondition="false" compartment="cell" constant="false" hasOnlySubstanceUnits="false" id="M_D_isocitrate_c" name="D-isocitrate" fbc:charge="0" />
      <species boundaryCondition="false" compartment="cell" constant="false" hasOnlySubstanceUnits="false" id="M_2_ketoglutarate_c" name="2-ketoglutarate" fbc:charge="0" />
      <species boundaryCondition="false" compartment="cell" constant="false" hasOnlySubstanceUnits="false" id="M_CO2_c" name="CO2" fbc:charge="0" />
      <species boundaryCondition="false" compartment="cell" constant="false" hasOnlySubstanceUnits="false" id="M_L_malyl_CoA_c" name="L-malyl-CoA" fbc:charge="0" />
      <species boundaryCondition="false" compartment="cell" constant="false" hasOnlySubstanceUnits="false" id="M_glyoxylate_c" name="glyoxylate" fbc:charge="0" />
      <species boundaryCondition="false" compartment="cell" constant="false" hasOnlySubstanceUnits="false" id="M_D_glucono_delta_lactone_6_phosphate_c" name="D-glucono-delta-lactone-6-phosphate" fbc:charge="0" />
      <species boundaryCondition="false" compartment="cell" constant="false" hasOnlySubstanceUnits="false" id="M_6_phospho_D_gluconate_c" name="6-phospho-D-gluconate" fbc:charge="0" />
      <species boundaryCondition="false" compartment="cell" constant="false" hasOnlySubstanceUnits="false" id="M_D_ribulose_5_phosphate_c" name="D-ribulose-5-phosphate" fbc:charge="0" />
      <species boundaryCondition="false" compartment="cell" constant="false" hasOnlySubstanceUnits="false" id="M_D_xylulose_5_phosphate_c" name="D-xylulose-5-phosphate" fbc:charge="0" />
      <species boundaryCondition="false" compartment="cell" constant="false" hasOnlySubstanceUnits="false" id="M_D_ribose_5_phosphate_c" name="D-ribose-5-phosphate" fbc:charge="0" />
      <species boundaryCondition="false" compartment="cell" constant="false" hasOnlySubstanceUnits="false" id="M_D_sedoheptulose_7_phosphate_c" name="D-sedoheptulose-7-phosphate" fbc:charge="0" />
      <species boundaryCondition="false" compartment="cell" constant="false" hasOnlySubstanceUnits="false" id="M_D_erythrose_4_phosphate_c" name="D-erythrose-4-phosphate" fbc:charge="0" />
      <species boundaryCondition="false" compartment="cell" constant="false" hasOnlySubstanceUnits="false" id="M_2_keto_3_deoxy_6_phospho_gluconate_c" name="2-keto-3-deoxy-6-phospho-gluconate" fbc:charge="0" />
      <species boundaryCondition="false" compartment="cell" constant="false" hasOnlySubstanceUnits="false" id="M_deoxyribose_5_phosphate_c" name="deoxyribose-5-phosphate" fbc:charge="0" />
      <species boundaryCondition="false" compartment="cell" constant="false" hasOnlySubstanceUnits="false" id="M_acetaldehyde_c" name="acetaldehyde" fbc:charge="0" />
      <species boundaryCondition="false" compartment="cell" constant="false" hasOnlySubstanceUnits="false" id="M_D_ribulose_1_5_bisphosphate_c" name="D-ribulose-1,5-bisphosphate" fbc:charge="0" />
      <species boundaryCondition="false" compartment="cell" constant="false" hasOnlySubstanceUnits="false" id="M_D_sedoheptulose_1_7_bisphosphate_c" name="D-sedoheptulose-1,7-bisphosphate" fbc:charge="0" />
      <species boundaryCondition="false" compartment="cell" constant="false" hasOnlySubstanceUnits="false" id="M_L_alanine_c" name="L-alanine" fbc:charge="0" />
      <species boundaryCondition="false" compartment="cell" constant="false" hasOnlySubstanceUnits="false" id="M_D_alanine_c" name="D-alanine" fbc:charge="0" />
      <species boundaryCondition="false" compartment="cell" constant="false" hasOnlySubstanceUnits="false" id="M_ammonia_H3N_c" name="ammonia H3N" fbc:charge="0" />
      <species boundaryCondition="false" compartment="cell" constant="false" hasOnlySubstanceUnits="false" id="M_propionyl_CoA_c" name="propionyl-CoA" fbc:charge="0" />
      <species boundaryCondition="false" compartment="cell" constant="false" hasOnlySubstanceUnits="false" id="M_2S_3S_2_methylcitrate_c" name="(2S,3S)-2-methylcitrate" fbc:charge="0" />
      <species boundaryCondition="false" compartment="cell" constant="false" hasOnlySubstanceUnits="false" id="M_L_alanyl_tRNAala_c" name="L-alanyl-tRNAala" fbc:charge="0" />
      <species boundaryCondition="false" compartment="cell" constant="false" hasOnlySubstanceUnits="false" id="M_diphosphate_c" name="diphosphate" fbc:charge="0" />
      <species boundaryCondition="false" compartment="cell" constant="false" hasOnlySubstanceUnits="false" id="M_O2_c" name="O2" fbc:charge="0" />
      <species boundaryCondition="false" compartment="cell" constant="false" hasOnlySubstanceUnits="false" id="M_L_aspartate_c" name="L-aspartate" fbc:charge="0" />
      <species boundaryCondition="false" compartment="cell" constant="false" hasOnlySubstanceUnits="false" id="M_H2O2_c" name="H2O2" fbc:charge="0" />
      <species boundaryCondition="false" compartment="cell" constant="false" hasOnlySubstanceUnits="false" id="M_L_glutamate_c" name="L-glutamate" fbc:charge="0" />
      <species boundaryCondition="false" compartment="cell" constant="false" hasOnlySubstanceUnits="false" id="M_beta_alanine_c" name="beta-alanine" fbc:charge="0" />
      <species boundaryCondition="false" compartment="cell" constant="false" hasOnlySubstanceUnits="false" id="M_adenylo_succinate_c" name="adenylo-succinate" fbc:charge="0" />
      <species boundaryCondition="false" compartment="cell" constant="false" hasOnlySubstanceUnits="false" id="M_inosine_5_phosphate_c" name="inosine-5'-phosphate" fbc:charge="0" />
      <species boundaryCondition="false" compartment="cell" constant="false" hasOnlySubstanceUnits="false" id="M_GTP_c" name="GTP" fbc:charge="0" />
      <species boundaryCondition="false" compartment="cell" constant="false" hasOnlySubstanceUnits="false" id="M_GDP_c" name="GDP" fbc:charge="0" />
      <species boundaryCondition="false" compartment="cell" constant="false" hasOnlySubstanceUnits="false" id="M_L_ornithine_c" name="L-ornithine" fbc:charge="0" />
      <species boundaryCondition="false" compartment="cell" constant="false" hasOnlySubstanceUnits="false" id="M_carbamoyl_phosphate_c" name="carbamoyl-phosphate" fbc:charge="0" />
      <species boundaryCondition="false" compartment="cell" constant="false" hasOnlySubstanceUnits="false" id="M_citrulline_c" name="citrulline" fbc:charge="0" />
      <species boundaryCondition="false" compartment="cell" constant="false" hasOnlySubstanceUnits="false" id="M_L_arginino_succinate_c" name="L-arginino-succinate" fbc:charge="0" />
      <species boundaryCondition="false" compartment="cell" constant="false" hasOnlySubstanceUnits="false" id="M_L_arginine_c" name="L-arginine" fbc:charge="0" />
      <species boundaryCondition="false" compartment="cell" constant="false" hasOnlySubstanceUnits="false" id="M_L_asparagine_c" name="L-asparagine" fbc:charge="0" />
      <species boundaryCondition="false" compartment="cell" constant="false" hasOnlySubstanceUnits="false" id="M_L_aspartyl_4_phosphate_c" name="L-aspartyl-4-phosphate" fbc:charge="0" />
      <species boundaryCondition="false" compartment="cell" constant="false" hasOnlySubstanceUnits="false" id="M_L_aspartate_semialdehyde_c" name="L-aspartate-semialdehyde" fbc:charge="0" />
      <species boundaryCondition="false" compartment="cell" constant="false" hasOnlySubstanceUnits="false" id="M_homoserine_c" name="homoserine" fbc:charge="0" />
      <species boundaryCondition="false" compartment="cell" constant="false" hasOnlySubstanceUnits="false" id="M_O_phospho_L_homoserine_c" name="O-phospho-L-homoserine" fbc:charge="0" />
      <species boundaryCondition="false" compartment="cell" constant="false" hasOnlySubstanceUnits="false" id="M_L_threonine_c" name="L-threonine" fbc:charge="0" />
      <species boundaryCondition="false" compartment="cell" constant="false" hasOnlySubstanceUnits="false" id="M_L_2_3_dihydrodipicolinate_c" name="L-2,3-dihydrodipicolinate" fbc:charge="0" />
      <species boundaryCondition="false" compartment="cell" constant="false" hasOnlySubstanceUnits="false" id="M_tetrahydrodipicolinate_c" name="tetrahydrodipicolinate" fbc:charge="0" />
      <species boundaryCondition="false" compartment="cell" constant="false" hasOnlySubstanceUnits="false" id="M_L_L_diaminopimelate_c" name="L,L-diaminopimelate" fbc:charge="0" />
      <species boundaryCondition="false" compartment="cell" constant="false" hasOnlySubstanceUnits="false" id="M_meso_diaminopimelate_c" name="meso-diaminopimelate" fbc:charge="0" />
      <species boundaryCondition="false" compartment="cell" constant="false" hasOnlySubstanceUnits="false" id="M_L_lysine_c" name="L-lysine" fbc:charge="0" />
      <species boundaryCondition="false" compartment="cell" constant="false" hasOnlySubstanceUnits="false" id="M_L_aspartyl_tRNAasp_c" name="L-aspartyl-tRNAasp" fbc:charge="0" />
      <species boundaryCondition="false" compartment="cell" constant="false" hasOnlySubstanceUnits="false" id="M_L_arginyl_tRNAarg_c" name="L-arginyl-tRNAarg" fbc:charge="0" />
      <species boundaryCondition="false" compartment="cell" constant="false" hasOnlySubstanceUnits="false" id="M_agmatine_c" name="agmatine" fbc:charge="0" />
      <species boundaryCondition="false" compartment="cell" constant="false" hasOnlySubstanceUnits="false" id="M_urea_c" name="urea" fbc:charge="0" />
      <species boundaryCondition="false" compartment="cell" constant="false" hasOnlySubstanceUnits="false" id="M_putrescine_c" name="putrescine" fbc:charge="0" />
      <species boundaryCondition="false" compartment="cell" constant="false" hasOnlySubstanceUnits="false" id="M_L_asparaginyl_tRNAasn_c" name="L-asparaginyl-tRNAasn" fbc:charge="0" />
      <species boundaryCondition="false" compartment="cell" constant="false" hasOnlySubstanceUnits="false" id="M_L_glutamine_c" name="L-glutamine" fbc:charge="0" />
      <species boundaryCondition="false" compartment="cell" constant="false" hasOnlySubstanceUnits="false" id="M_L_aspartyl_tRNAAsn_c" name="L-aspartyl-tRNAAsn" fbc:charge="0" />
      <species boundaryCondition="false" compartment="cell" constant="false" hasOnlySubstanceUnits="false" id="M_L_asparaginyl_tRNAAsn_c" name="L-asparaginyl-tRNAAsn" fbc:charge="0" />
      <species boundaryCondition="false" compartment="cell" constant="false" hasOnlySubstanceUnits="false" id="M_L_lysyl_tRNAlys_c" name="L-lysyl-tRNAlys" fbc:charge="0" />
      <species boundaryCondition="false" compartment="cell" constant="false" hasOnlySubstanceUnits="false" id="M_cadaverine_c" name="cadaverine" fbc:charge="0" />
      <species boundaryCondition="false" compartment="cell" constant="false" hasOnlySubstanceUnits="false" id="M_2_amino_3_oxobutanoate_c" name="2-amino-3-oxobutanoate" fbc:charge="0" />
      <species boundaryCondition="false" compartment="cell" constant="false" hasOnlySubstanceUnits="false" id="M_aminoacetone_c" name="aminoacetone" fbc:charge="0" />
      <species boundaryCondition="false" compartment="cell" constant="false" hasOnlySubstanceUnits="false" id="M_2_oxobutanoate_c" name="2-oxobutanoate" fbc:charge="0" />
      <species boundaryCondition="false" compartment="cell" constant="false" hasOnlySubstanceUnits="false" id="M_L_threonyl_tRNAthr_c" name="L-threonyl-tRNAthr" fbc:charge="0" />
      <species boundaryCondition="false" compartment="cell" constant="false" hasOnlySubstanceUnits="false" id="M_3_phospho_hydroxypyruvate_c" name="3-phospho-hydroxypyruvate" fbc:charge="0" />
      <species boundaryCondition="false" compartment="cell" constant="false" hasOnlySubstanceUnits="false" id="M_L_serine_c" name="L-serine" fbc:charge="0" />
      <species boundaryCondition="false" compartment="cell" constant="false" hasOnlySubstanceUnits="false" id="M_O_acetyl_L_serine_c" name="O-acetyl-L-serine" fbc:charge="0" />
      <species boundaryCondition="false" compartment="cell" constant="false" hasOnlySubstanceUnits="false" id="M_hydrogen_sulfide_H2s_c" name="hydrogen sulfide H2s" fbc:charge="0" />
      <species boundaryCondition="false" compartment="cell" constant="false" hasOnlySubstanceUnits="false" id="M_L_cysteine_c" name="L-cysteine" fbc:charge="0" />
      <species boundaryCondition="false" compartment="cell" constant="false" hasOnlySubstanceUnits="false" id="M_acetate_c" name="acetate" fbc:charge="0" />
      <species boundaryCondition="false" compartment="cell" constant="false" hasOnlySubstanceUnits="false" id="M_tetrahydrofolate_c" name="tetrahydrofolate" fbc:charge="0" />
      <species boundaryCondition="false" compartment="cell" constant="false" hasOnlySubstanceUnits="false" id="M_5_10_methylene_THF_c" name="5,10-methylene-THF" fbc:charge="0" />
      <species boundaryCondition="false" compartment="cell" constant="false" hasOnlySubstanceUnits="false" id="M_glycine_c" name="glycine" fbc:charge="0" />
      <species boundaryCondition="false" compartment="cell" constant="false" hasOnlySubstanceUnits="false" id="M_L_seryl_tRNAser_c" name="L-seryl-tRNAser" fbc:charge="0" />
      <species boundaryCondition="false" compartment="cell" constant="false" hasOnlySubstanceUnits="false" id="M_L_cysteinyl_tRNAcys_c" name="L-cysteinyl-tRNAcys" fbc:charge="0" />
      <species boundaryCondition="false" compartment="cell" constant="false" hasOnlySubstanceUnits="false" id="M_glycyl_tRNAgly_c" name="glycyl-tRNAgly" fbc:charge="0" />
      <species boundaryCondition="false" compartment="cell" constant="false" hasOnlySubstanceUnits="false" id="M_L_glutamate_5_phosphate_c" name="L-glutamate-5-phosphate" fbc:charge="0" />
      <species boundaryCondition="false" compartment="cell" constant="false" hasOnlySubstanceUnits="false" id="M_L_glutamate_gamma_semialdehyde_c" name="L-glutamate gamma-semialdehyde" fbc:charge="0" />
      <species boundaryCondition="false" compartment="cell" constant="false" hasOnlySubstanceUnits="false" id="M_pyrroline_5_carboxylate_c" name="pyrroline 5-carboxylate" fbc:charge="0" />
      <species boundaryCondition="false" compartment="cell" constant="false" hasOnlySubstanceUnits="false" id="M_L_proline_c" name="L-proline" fbc:charge="0" />
      <species boundaryCondition="false" compartment="cell" constant="false" hasOnlySubstanceUnits="false" id="M_D_glutamate_c" name="D-glutamate" fbc:charge="0" />
      <species boundaryCondition="false" compartment="cell" constant="false" hasOnlySubstanceUnits="false" id="M_D_glutamine_c" name="D-glutamine" fbc:charge="0" />
      <species boundaryCondition="false" compartment="cell" constant="false" hasOnlySubstanceUnits="false" id="M_chorismate_c" name="chorismate" fbc:charge="0" />
      <species boundaryCondition="false" compartment="cell" constant="false" hasOnlySubstanceUnits="false" id="M_anthranilate_c" name="anthranilate" fbc:charge="0" />
      <species boundaryCondition="false" compartment="cell" constant="false" hasOnlySubstanceUnits="false" id="M_N_5_phosphoribosyl_anthranilate_c" name="N-(5'-phosphoribosyl)-anthranilate" fbc:charge="0" />
      <species boundaryCondition="false" compartment="cell" constant="false" hasOnlySubstanceUnits="false" id="M_5_phosphoribosyl_1_pyrophosphate_c" name="5-phosphoribosyl 1-pyrophosphate" fbc:charge="0" />
      <species boundaryCondition="false" compartment="cell" constant="false" hasOnlySubstanceUnits="false" id="M_1_o_carboxyphenylamino_1_deoxyribulose_5_phosphate_c" name="1-(o-carboxyphenylamino)-1'-deoxyribulose-5'-phosphate" fbc:charge="0" />
      <species boundaryCondition="false" compartment="cell" constant="false" hasOnlySubstanceUnits="false" id="M_indole_3_glycerol_phosphate_c" name="indole-3-glycerol-phosphate" fbc:charge="0" />
      <species boundaryCondition="false" compartment="cell" constant="false" hasOnlySubstanceUnits="false" id="M_L_tryptophan_c" name="L-tryptophan" fbc:charge="0" />
      <species boundaryCondition="false" compartment="cell" constant="false" hasOnlySubstanceUnits="false" id="M_indole_c" name="indole" fbc:charge="0" />
      <species boundaryCondition="false" compartment="cell" constant="false" hasOnlySubstanceUnits="false" id="M_4_aminobutyrate_c" name="4-aminobutyrate" fbc:charge="0" />
      <species boundaryCondition="false" compartment="cell" constant="false" hasOnlySubstanceUnits="false" id="M_3_sulfinoalanine_c" name="3-sulfinoalanine" fbc:charge="0" />
      <species boundaryCondition="false" compartment="cell" constant="false" hasOnlySubstanceUnits="false" id="M_3_sulfinyl_pyruvate_c" name="3-sulfinyl-pyruvate" fbc:charge="0" />
      <species boundaryCondition="false" compartment="cell" constant="false" hasOnlySubstanceUnits="false" id="M_L_glutamyl_tRNAGlu_c" name="L-glutamyl-tRNAGlu" fbc:charge="0" />
      <species boundaryCondition="false" compartment="cell" constant="false" hasOnlySubstanceUnits="false" id="M_L_glutaminyl_tRNAGln_c" name="L-glutaminyl-tRNAGln" fbc:charge="0" />
      <species boundaryCondition="false" compartment="cell" constant="false" hasOnlySubstanceUnits="false" id="M_tRNAgln_c" name="tRNAgln" fbc:charge="0" />
      <species boundaryCondition="false" compartment="cell" constant="false" hasOnlySubstanceUnits="false" id="M_L_glutaminyl_tRNAgln_c" name="L-glutaminyl-tRNAgln" fbc:charge="0" />
      <species boundaryCondition="false" compartment="cell" constant="false" hasOnlySubstanceUnits="false" id="M_trans_4_Hydroxy_L_proline_c" name="trans-4-Hydroxy-L-proline" fbc:charge="0" />
      <species boundaryCondition="false" compartment="cell" constant="false" hasOnlySubstanceUnits="false" id="M_L_1_pyrroline_3_hydroxy_5_carboxylate_c" name="L-1 pyrroline-3-hydroxy-5-carboxylate" fbc:charge="0" />
      <species boundaryCondition="false" compartment="cell" constant="false" hasOnlySubstanceUnits="false" id="M_L_erythro_4_hydroxy_glutamate_c" name="L-erythro-4-hydroxy-glutamate" fbc:charge="0" />
      <species boundaryCondition="false" compartment="cell" constant="false" hasOnlySubstanceUnits="false" id="M_D_4_hydroxy_2_keto_glutarate_c" name="D-4-hydroxy-2-keto-glutarate" fbc:charge="0" />
      <species boundaryCondition="false" compartment="cell" constant="false" hasOnlySubstanceUnits="false" id="M_L_4_hydroxy_glutamate_semialdehyde_c" name="L-4-hydroxy-glutamate semialdehyde" fbc:charge="0" />
      <species boundaryCondition="false" compartment="cell" constant="false" hasOnlySubstanceUnits="false" id="M_L_prolyl_tRNApro_c" name="L-prolyl-tRNApro" fbc:charge="0" />
      <species boundaryCondition="false" compartment="cell" constant="false" hasOnlySubstanceUnits="false" id="M_peptidylproline_omega_180_c" name="peptidylproline (omega = 180)" fbc:charge="0" />
      <species boundaryCondition="false" compartment="cell" constant="false" hasOnlySubstanceUnits="false" id="M_peptidylproline_omega_0_c" name="peptidylproline (omega = 0)" fbc:charge="0" />
      <species boundaryCondition="false" compartment="cell" constant="false" hasOnlySubstanceUnits="false" id="M_L_tryptophanyl_tRNAtrp_c" name="L-tryptophanyl-tRNAtrp" fbc:charge="0" />
      <species boundaryCondition="false" compartment="cell" constant="false" hasOnlySubstanceUnits="false" id="M_3_deoxy_D_arabino_heptulosonate_7_phosphate_c" name="3-deoxy-D-arabino-heptulosonate-7-phosphate" fbc:charge="0" />
      <species boundaryCondition="false" compartment="cell" constant="false" hasOnlySubstanceUnits="false" id="M_3_dehydroquinate_c" name="3-dehydroquinate" fbc:charge="0" />
      <species boundaryCondition="false" compartment="cell" constant="false" hasOnlySubstanceUnits="false" id="M_3_dehydro_shikimate_c" name="3-dehydro-shikimate" fbc:charge="0" />
      <species boundaryCondition="false" compartment="cell" constant="false" hasOnlySubstanceUnits="false" id="M_shikimate_c" name="shikimate" fbc:charge="0" />
      <species boundaryCondition="false" compartment="cell" constant="false" hasOnlySubstanceUnits="false" id="M_shikimate_3_phosphate_c" name="shikimate-3-phosphate" fbc:charge="0" />
      <species boundaryCondition="false" compartment="cell" constant="false" hasOnlySubstanceUnits="false" id="M_5_enolpyruvyl_shikimate_3_phosphate_c" name="5-enolpyruvyl-shikimate-3-phosphate" fbc:charge="0" />
      <species boundaryCondition="false" compartment="cell" constant="false" hasOnlySubstanceUnits="false" id="M_prephenate_c" name="prephenate" fbc:charge="0" />
      <species boundaryCondition="false" compartment="cell" constant="false" hasOnlySubstanceUnits="false" id="M_phenylpyruvate_c" name="phenylpyruvate" fbc:charge="0" />
      <species boundaryCondition="false" compartment="cell" constant="false" hasOnlySubstanceUnits="false" id="M_L_phenylalanine_c" name="L-phenylalanine" fbc:charge="0" />
      <species boundaryCondition="false" compartment="cell" constant="false" hasOnlySubstanceUnits="false" id="M_4alpha_hydroxy_tetrahydrobiopterin_c" name="4alpha-hydroxy-tetrahydrobiopterin" fbc:charge="0" />
      <species boundaryCondition="false" compartment="cell" constant="false" hasOnlySubstanceUnits="false" id="M_dihydrobiopterin_c" name="dihydrobiopterin" fbc:charge="0" />
      <species boundaryCondition="false" compartment="cell" constant="false" hasOnlySubstanceUnits="false" id="M_L_phenylalanyl_tRNAphe_c" name="L-phenylalanyl-tRNAphe" fbc:charge="0" />
      <species boundaryCondition="false" compartment="cell" constant="false" hasOnlySubstanceUnits="false" id="M_4_hydroxyphenylpyruvate_c" name="4-hydroxyphenylpyruvate" fbc:charge="0" />
      <species boundaryCondition="false" compartment="cell" constant="false" hasOnlySubstanceUnits="false" id="M_L_tyrosine_c" name="L-tyrosine" fbc:charge="0" />
      <species boundaryCondition="false" compartment="cell" constant="false" hasOnlySubstanceUnits="false" id="M_L_tyrosyl_tRNAtyr_c" name="L-tyrosyl-tRNAtyr" fbc:charge="0" />
      <species boundaryCondition="false" compartment="cell" constant="false" hasOnlySubstanceUnits="false" id="M_phosphoribosyl_ATP_c" name="phosphoribosyl-ATP" fbc:charge="0" />
      <species boundaryCondition="false" compartment="cell" constant="false" hasOnlySubstanceUnits="false" id="M_phosphoribosyl_AMP_c" name="phosphoribosyl-AMP" fbc:charge="0" />
      <species boundaryCondition="false" compartment="cell" constant="false" hasOnlySubstanceUnits="false" id="M_phosphoribosylformiminoAICAR_phosphate_c" name="phosphoribosylformiminoAICAR-phosphate" fbc:charge="0" />
      <species boundaryCondition="false" compartment="cell" constant="false" hasOnlySubstanceUnits="false" id="M_phosphoribulosylformimino_AICAR_P_c" name="phosphoribulosylformimino-AICAR-P" fbc:charge="0" />
      <species boundaryCondition="false" compartment="cell" constant="false" hasOnlySubstanceUnits="false" id="M_D_erythro_imidazole_glycerol_phosphate_c" name="D-erythro-imidazole-glycerol-phosphate" fbc:charge="0" />
      <species boundaryCondition="false" compartment="cell" constant="false" hasOnlySubstanceUnits="false" id="M_aminoimidazole_carboxamide_ribonucleotide_c" name="aminoimidazole carboxamide ribonucleotide" fbc:charge="0" />
      <species boundaryCondition="false" compartment="cell" constant="false" hasOnlySubstanceUnits="false" id="M_imidazole_acetol_phosphate_c" name="imidazole acetol-phosphate" fbc:charge="0" />
      <species boundaryCondition="false" compartment="cell" constant="false" hasOnlySubstanceUnits="false" id="M_L_histidinol_phosphate_c" name="L-histidinol-phosphate" fbc:charge="0" />
      <species boundaryCondition="false" compartment="cell" constant="false" hasOnlySubstanceUnits="false" id="M_histidinol_c" name="histidinol" fbc:charge="0" />
      <species boundaryCondition="false" compartment="cell" constant="false" hasOnlySubstanceUnits="false" id="M_histidinal_c" name="histidinal" fbc:charge="0" />
      <species boundaryCondition="false" compartment="cell" constant="false" hasOnlySubstanceUnits="false" id="M_L_histidine_c" name="L-histidine" fbc:charge="0" />
      <species boundaryCondition="false" compartment="cell" constant="false" hasOnlySubstanceUnits="false" id="M_L_histidyl_tRNAhis_c" name="L-histidyl-tRNAhis" fbc:charge="0" />
      <species boundaryCondition="false" compartment="cell" constant="false" hasOnlySubstanceUnits="false" id="M_2_acetolactate_c" name="2-acetolactate" fbc:charge="0" />
      <species boundaryCondition="false" compartment="cell" constant="false" hasOnlySubstanceUnits="false" id="M_2_3_dihydroxy_isovalerate_c" name="2,3-dihydroxy-isovalerate" fbc:charge="0" />
      <species boundaryCondition="false" compartment="cell" constant="false" hasOnlySubstanceUnits="false" id="M_2_keto_isovalerate_c" name="2-keto-isovalerate" fbc:charge="0" />
      <species boundaryCondition="false" compartment="cell" constant="false" hasOnlySubstanceUnits="false" id="M_L_valine_c" name="L-valine" fbc:charge="0" />
      <species boundaryCondition="false" compartment="cell" constant="false" hasOnlySubstanceUnits="false" id="M_L_valyl_tRNAval_c" name="L-valyl-tRNAval" fbc:charge="0" />
      <species boundaryCondition="false" compartment="cell" constant="false" hasOnlySubstanceUnits="false" id="M_2_aceto_2_hydroxy_butyrate_c" name="2-aceto-2-hydroxy-butyrate" fbc:charge="0" />
      <species boundaryCondition="false" compartment="cell" constant="false" hasOnlySubstanceUnits="false" id="M_2_3_dihydroxy_3_methylvalerate_c" name="2,3-dihydroxy-3-methylvalerate" fbc:charge="0" />
      <species boundaryCondition="false" compartment="cell" constant="false" hasOnlySubstanceUnits="false" id="M_2_keto_3_methyl_valerate_c" name="2-keto-3-methyl-valerate" fbc:charge="0" />
      <species boundaryCondition="false" compartment="cell" constant="false" hasOnlySubstanceUnits="false" id="M_L_isoleucine_c" name="L-isoleucine" fbc:charge="0" />
      <species boundaryCondition="false" compartment="cell" constant="false" hasOnlySubstanceUnits="false" id="M_L_isoleucyl_tRNAile_c" name="L-isoleucyl-tRNAile" fbc:charge="0" />
      <species boundaryCondition="false" compartment="cell" constant="false" hasOnlySubstanceUnits="false" id="M_2_isopropylmalate_c" name="2-isopropylmalate" fbc:charge="0" />
      <species boundaryCondition="false" compartment="cell" constant="false" hasOnlySubstanceUnits="false" id="M_isopropylmaleate_c" name="isopropylmaleate" fbc:charge="0" />
      <species boundaryCondition="false" compartment="cell" constant="false" hasOnlySubstanceUnits="false" id="M_3_isopropylmalate_c" name="3-isopropylmalate" fbc:charge="0" />
      <species boundaryCondition="false" compartment="cell" constant="false" hasOnlySubstanceUnits="false" id="M_2_isopropyl_3_oxosuccinate_c" name="2-isopropyl-3-oxosuccinate" fbc:charge="0" />
      <species boundaryCondition="false" compartment="cell" constant="false" hasOnlySubstanceUnits="false" id="M_2_ketoisocaproate_c" name="2-ketoisocaproate" fbc:charge="0" />
      <species boundaryCondition="false" compartment="cell" constant="false" hasOnlySubstanceUnits="false" id="M_L_leucine_c" name="L-leucine" fbc:charge="0" />
      <species boundaryCondition="false" compartment="cell" constant="false" hasOnlySubstanceUnits="false" id="M_L_leucyl_tRNAleu_c" name="L-leucyl-tRNAleu" fbc:charge="0" />
      <species boundaryCondition="false" compartment="cell" constant="false" hasOnlySubstanceUnits="false" id="M_O_acetyl_L_homoserine_c" name="O-acetyl-L-homoserine" fbc:charge="0" />
      <species boundaryCondition="false" compartment="cell" constant="false" hasOnlySubstanceUnits="false" id="M_L_homocysteine_c" name="L-homocysteine" fbc:charge="0" />
      <species boundaryCondition="false" compartment="cell" constant="false" hasOnlySubstanceUnits="false" id="M_S_adenosyl_L_homocysteine_c" name="S-adenosyl-L-homocysteine" fbc:charge="0" />
      <species boundaryCondition="false" compartment="cell" constant="false" hasOnlySubstanceUnits="false" id="M_adenosine_c" name="adenosine" fbc:charge="0" />
      <species boundaryCondition="false" compartment="cell" constant="false" hasOnlySubstanceUnits="false" id="M_5_methyl_THF_c" name="5-methyl-THF" fbc:charge="0" />
      <species boundaryCondition="false" compartment="cell" constant="false" hasOnlySubstanceUnits="false" id="M_L_methionine_c" name="L-methionine" fbc:charge="0" />
      <species boundaryCondition="false" compartment="cell" constant="false" hasOnlySubstanceUnits="false" id="M_S_adenosyl_L_methionine_c" name="S-adenosyl-L-methionine" fbc:charge="0" />
      <species boundaryCondition="false" compartment="cell" constant="false" hasOnlySubstanceUnits="false" id="M_10_formyl_tetrahydrofolate_c" name="10-formyl-tetrahydrofolate" fbc:charge="0" />
      <species boundaryCondition="false" compartment="cell" constant="false" hasOnlySubstanceUnits="false" id="M_L_methionyl_tRNAmet_c" name="L-methionyl-tRNAmet" fbc:charge="0" />
      <species boundaryCondition="false" compartment="cell" constant="false" hasOnlySubstanceUnits="false" id="M_N_formyl_L_methionyl_tRNAfmet_c" name="N-formyl-L-methionyl-tRNAfmet" fbc:charge="0" />
      <species boundaryCondition="false" compartment="cell" constant="false" hasOnlySubstanceUnits="false" id="M_succinate_semialdehyde_c" name="succinate semialdehyde" fbc:charge="0" />
      <species boundaryCondition="false" compartment="cell" constant="false" hasOnlySubstanceUnits="false" id="M_S_methyl_5_thioadenosine_c" name="S-methyl-5'-thioadenosine" fbc:charge="0" />
      <species boundaryCondition="false" compartment="cell" constant="false" hasOnlySubstanceUnits="false" id="M_adenine_c" name="adenine" fbc:charge="0" />
      <species boundaryCondition="false" compartment="cell" constant="false" hasOnlySubstanceUnits="false" id="M_5_methylthioribose_1_phosphate_c" name="5-methylthioribose-1-phosphate" fbc:charge="0" />
      <species boundaryCondition="false" compartment="cell" constant="false" hasOnlySubstanceUnits="false" id="M_5_methylthioribulose_1_phosphate_c" name="5-methylthioribulose-1-phosphate" fbc:charge="0" />
      <species boundaryCondition="false" compartment="cell" constant="false" hasOnlySubstanceUnits="false" id="M_creatinine_c" name="creatinine" fbc:charge="0" />
      <species boundaryCondition="false" compartment="cell" constant="false" hasOnlySubstanceUnits="false" id="M_creatine_c" name="creatine" fbc:charge="0" />
      <species boundaryCondition="false" compartment="cell" constant="false" hasOnlySubstanceUnits="false" id="M_homogentisate_c" name="homogentisate" fbc:charge="0" />
      <species boundaryCondition="false" compartment="cell" constant="false" hasOnlySubstanceUnits="false" id="M_HCO3_c" name="HCO3-" fbc:charge="0" />
      <species boundaryCondition="false" compartment="cell" constant="false" hasOnlySubstanceUnits="false" id="M_N_carbamoyl_L_aspartate_c" name="N-carbamoyl-L-aspartate" fbc:charge="0" />
      <species boundaryCondition="false" compartment="cell" constant="false" hasOnlySubstanceUnits="false" id="M_dihydroorotate_c" name="dihydroorotate" fbc:charge="0" />
      <species boundaryCondition="false" compartment="cell" constant="false" hasOnlySubstanceUnits="false" id="M_orotate_c" name="orotate" fbc:charge="0" />
      <species boundaryCondition="false" compartment="cell" constant="false" hasOnlySubstanceUnits="false" id="M_orotidine_5_phosphate_c" name="orotidine-5'-phosphate" fbc:charge="0" />
      <species boundaryCondition="false" compartment="cell" constant="false" hasOnlySubstanceUnits="false" id="M_UMP_c" name="UMP" fbc:charge="0" />
      <species boundaryCondition="false" compartment="cell" constant="false" hasOnlySubstanceUnits="false" id="M_uridine_c" name="uridine" fbc:charge="0" />
      <species boundaryCondition="false" compartment="cell" constant="false" hasOnlySubstanceUnits="false" id="M_UDP_c" name="UDP" fbc:charge="0" />
      <species boundaryCondition="false" compartment="cell" constant="false" hasOnlySubstanceUnits="false" id="M_uracil_c" name="uracil" fbc:charge="0" />
      <species boundaryCondition="false" compartment="cell" constant="false" hasOnlySubstanceUnits="false" id="M_UTP_c" name="UTP" fbc:charge="0" />
      <species boundaryCondition="false" compartment="cell" constant="false" hasOnlySubstanceUnits="false" id="M_CTP_c" name="CTP" fbc:charge="0" />
      <species boundaryCondition="false" compartment="cell" constant="false" hasOnlySubstanceUnits="false" id="M_dUDP_c" name="dUDP" fbc:charge="0" />
      <species boundaryCondition="false" compartment="cell" constant="false" hasOnlySubstanceUnits="false" id="M_dUTP_c" name="dUTP" fbc:charge="0" />
      <species boundaryCondition="false" compartment="cell" constant="false" hasOnlySubstanceUnits="false" id="M_dUMP_c" name="dUMP" fbc:charge="0" />
      <species boundaryCondition="false" compartment="cell" constant="false" hasOnlySubstanceUnits="false" id="M_thioredoxin_c" name="thioredoxin" fbc:charge="0" />
      <species boundaryCondition="false" compartment="cell" constant="false" hasOnlySubstanceUnits="false" id="M_thioredoxin_disulfide_c" name="thioredoxin disulfide" fbc:charge="0" />
      <species boundaryCondition="false" compartment="cell" constant="false" hasOnlySubstanceUnits="false" id="M_FADH2_c" name="FADH2" fbc:charge="0" />
      <species boundaryCondition="false" compartment="cell" constant="false" hasOnlySubstanceUnits="false" id="M_dTMP_c" name="dTMP" fbc:charge="0" />
      <species boundaryCondition="false" compartment="cell" constant="false" hasOnlySubstanceUnits="false" id="M_FAD_c" name="FAD" fbc:charge="0" />
      <species boundaryCondition="false" compartment="cell" constant="false" hasOnlySubstanceUnits="false" id="M_RNAn1_c" name="RNAn1" fbc:charge="0" />
      <species boundaryCondition="false" compartment="cell" constant="false" hasOnlySubstanceUnits="false" id="M_cytosine_c" name="cytosine" fbc:charge="0" />
      <species boundaryCondition="false" compartment="cell" constant="false" hasOnlySubstanceUnits="false" id="M_CDP_c" name="CDP" fbc:charge="0" />
      <species boundaryCondition="false" compartment="cell" constant="false" hasOnlySubstanceUnits="false" id="M_CMP_c" name="CMP" fbc:charge="0" />
      <species boundaryCondition="false" compartment="cell" constant="false" hasOnlySubstanceUnits="false" id="M_dCDP_c" name="dCDP" fbc:charge="0" />
      <species boundaryCondition="false" compartment="cell" constant="false" hasOnlySubstanceUnits="false" id="M_cytidine_c" name="cytidine" fbc:charge="0" />
      <species boundaryCondition="false" compartment="cell" constant="false" hasOnlySubstanceUnits="false" id="M_dCTP_c" name="dCTP" fbc:charge="0" />
      <species boundaryCondition="false" compartment="cell" constant="false" hasOnlySubstanceUnits="false" id="M_dCMP_c" name="dCMP" fbc:charge="0" />
      <species boundaryCondition="false" compartment="cell" constant="false" hasOnlySubstanceUnits="false" id="M_deoxycytidine_c" name="deoxycytidine" fbc:charge="0" />
      <species boundaryCondition="false" compartment="cell" constant="false" hasOnlySubstanceUnits="false" id="M_DNAn1_c" name="DNAn1" fbc:charge="0" />
      <species boundaryCondition="false" compartment="cell" constant="false" hasOnlySubstanceUnits="false" id="M_thymidine_c" name="thymidine" fbc:charge="0" />
      <species boundaryCondition="false" compartment="cell" constant="false" hasOnlySubstanceUnits="false" id="M_dTDP_c" name="dTDP" fbc:charge="0" />
      <species boundaryCondition="false" compartment="cell" constant="false" hasOnlySubstanceUnits="false" id="M_dTTP_c" name="dTTP" fbc:charge="0" />
      <species boundaryCondition="false" compartment="cell" constant="false" hasOnlySubstanceUnits="false" id="M_thymine_c" name="thymine" fbc:charge="0" />
      <species boundaryCondition="false" compartment="cell" constant="false" hasOnlySubstanceUnits="false" id="M_5_methylcytosine_c" name="5-methylcytosine" fbc:charge="0" />
      <species boundaryCondition="false" compartment="cell" constant="false" hasOnlySubstanceUnits="false" id="M_5_phospho_beta_D_ribosyl_amine_c" name="5-phospho-beta-D-ribosyl-amine" fbc:charge="0" />
      <species boundaryCondition="false" compartment="cell" constant="false" hasOnlySubstanceUnits="false" id="M_5_phospho_ribosyl_glycineamide_c" name="5-phospho-ribosyl-glycineamide" fbc:charge="0" />
      <species boundaryCondition="false" compartment="cell" constant="false" hasOnlySubstanceUnits="false" id="M_5_phosphoribosyl_N_formylglycineamide_c" name="5'-phosphoribosyl-N-formylglycineamide" fbc:charge="0" />
      <species boundaryCondition="false" compartment="cell" constant="false" hasOnlySubstanceUnits="false" id="M_5_phosphoribosyl_N_formylglycineamidine_c" name="5-phosphoribosyl-N-formylglycineamidine" fbc:charge="0" />
      <species boundaryCondition="false" compartment="cell" constant="false" hasOnlySubstanceUnits="false" id="M_5_aminoimidazole_ribonucleotide_c" name="5-aminoimidazole ribonucleotide" fbc:charge="0" />
      <species boundaryCondition="false" compartment="cell" constant="false" hasOnlySubstanceUnits="false" id="M_4_carboxyaminoimidazole_ribonucleotide_c" name="4-carboxyaminoimidazole ribonucleotide" fbc:charge="0" />
      <species boundaryCondition="false" compartment="cell" constant="false" hasOnlySubstanceUnits="false" id="M_5_phosphoribosyl_4_N_succinocarboxamide_5_aminoimidazole_c" name="5'-phosphoribosyl-4-(N-succinocarboxamide)-5-aminoimidazole" fbc:charge="0" />
      <species boundaryCondition="false" compartment="cell" constant="false" hasOnlySubstanceUnits="false" id="M_phosphoribosyl_formamido_carboxamide_c" name="phosphoribosyl-formamido-carboxamide" fbc:charge="0" />
      <species boundaryCondition="false" compartment="cell" constant="false" hasOnlySubstanceUnits="false" id="M_5_Amino_4_imidazolecarboxyamide_c" name="5-Amino-4-imidazolecarboxyamide" fbc:charge="0" />
      <species boundaryCondition="false" compartment="cell" constant="false" hasOnlySubstanceUnits="false" id="M_inosine_c" name="inosine" fbc:charge="0" />
      <species boundaryCondition="false" compartment="cell" constant="false" hasOnlySubstanceUnits="false" id="M_ITP_c" name="ITP" fbc:charge="0" />
      <species boundaryCondition="false" compartment="cell" constant="false" hasOnlySubstanceUnits="false" id="M_IDP_c" name="IDP" fbc:charge="0" />
      <species boundaryCondition="false" compartment="cell" constant="false" hasOnlySubstanceUnits="false" id="M_dITP_c" name="dITP" fbc:charge="0" />
      <species boundaryCondition="false" compartment="cell" constant="false" hasOnlySubstanceUnits="false" id="M_dIMP_c" name="dIMP" fbc:charge="0" />
      <species boundaryCondition="false" compartment="cell" constant="false" hasOnlySubstanceUnits="false" id="M_dIDP_c" name="dIDP" fbc:charge="0" />
      <species boundaryCondition="false" compartment="cell" constant="false" hasOnlySubstanceUnits="false" id="M_xanthosine_5_phosphate_c" name="xanthosine-5-phosphate" fbc:charge="0" />
      <species boundaryCondition="false" compartment="cell" constant="false" hasOnlySubstanceUnits="false" id="M_xanthosine_c" name="xanthosine" fbc:charge="0" />
      <species boundaryCondition="false" compartment="cell" constant="false" hasOnlySubstanceUnits="false" id="M_XTP_c" name="XTP" fbc:charge="0" />
      <species boundaryCondition="false" compartment="cell" constant="false" hasOnlySubstanceUnits="false" id="M_GMP_c" name="GMP" fbc:charge="0" />
      <species boundaryCondition="false" compartment="cell" constant="false" hasOnlySubstanceUnits="false" id="M_dADP_c" name="dADP" fbc:charge="0" />
      <species boundaryCondition="false" compartment="cell" constant="false" hasOnlySubstanceUnits="false" id="M_dATP_c" name="dATP" fbc:charge="0" />
      <species boundaryCondition="false" compartment="cell" constant="false" hasOnlySubstanceUnits="false" id="M_dAMP_c" name="dAMP" fbc:charge="0" />
      <species boundaryCondition="false" compartment="cell" constant="false" hasOnlySubstanceUnits="false" id="M_5_deoxyadenosine_c" name="5'-deoxyadenosine" fbc:charge="0" />
      <species boundaryCondition="false" compartment="cell" constant="false" hasOnlySubstanceUnits="false" id="M_ribose_1_phosphate_c" name="ribose-1-phosphate" fbc:charge="0" />
      <species boundaryCondition="false" compartment="cell" constant="false" hasOnlySubstanceUnits="false" id="M_guanosine_c" name="guanosine" fbc:charge="0" />
      <species boundaryCondition="false" compartment="cell" constant="false" hasOnlySubstanceUnits="false" id="M_guanine_c" name="guanine" fbc:charge="0" />
      <species boundaryCondition="false" compartment="cell" constant="false" hasOnlySubstanceUnits="false" id="M_dGDP_c" name="dGDP" fbc:charge="0" />
      <species boundaryCondition="false" compartment="cell" constant="false" hasOnlySubstanceUnits="false" id="M_dGMP_c" name="dGMP" fbc:charge="0" />
      <species boundaryCondition="false" compartment="cell" constant="false" hasOnlySubstanceUnits="false" id="M_dGTP_c" name="dGTP" fbc:charge="0" />
      <species boundaryCondition="false" compartment="cell" constant="false" hasOnlySubstanceUnits="false" id="M_deoxyguanosine_c" name="deoxyguanosine" fbc:charge="0" />
      <species boundaryCondition="false" compartment="cell" constant="false" hasOnlySubstanceUnits="false" id="M_guanosine_5_diphosphate_3_diphosphate_c" name="guanosine 5'-diphosphate,3'-diphosphate" fbc:charge="0" />
      <species boundaryCondition="false" compartment="cell" constant="false" hasOnlySubstanceUnits="false" id="M_guanosine_3_diphosphate_5_triphosphate_c" name="guanosine 3'-diphosphate 5'-triphosphate" fbc:charge="0" />
      <species boundaryCondition="false" compartment="cell" constant="false" hasOnlySubstanceUnits="false" id="M_sulfate_O4s_c" name="sulfate O4s" fbc:charge="0" />
      <species boundaryCondition="false" compartment="cell" constant="false" hasOnlySubstanceUnits="false" id="M_adenosine_5_phosphosulfate_c" name="adenosine 5'-phosphosulfate" fbc:charge="0" />
      <species boundaryCondition="false" compartment="cell" constant="false" hasOnlySubstanceUnits="false" id="M_phosphoadenosine_5_phosphosulfate_c" name="phosphoadenosine-5'-phosphosulfate" fbc:charge="0" />
      <species boundaryCondition="false" compartment="cell" constant="false" hasOnlySubstanceUnits="false" id="M_sulfite_O3s_c" name="sulfite O3s" fbc:charge="0" />
      <species boundaryCondition="false" compartment="cell" constant="false" hasOnlySubstanceUnits="false" id="M_5_5_diadenosine_tetraphosphate_c" name="5',5'''-diadenosine tetraphosphate" fbc:charge="0" />
      <species boundaryCondition="false" compartment="cell" constant="false" hasOnlySubstanceUnits="false" id="M_cyclic_AMP_c" name="cyclic-AMP" fbc:charge="0" />
      <species boundaryCondition="false" compartment="cell" constant="false" hasOnlySubstanceUnits="false" id="M_cyclic_GMP_c" name="cyclic-GMP" fbc:charge="0" />
      <species boundaryCondition="false" compartment="cell" constant="false" hasOnlySubstanceUnits="false" id="M_4_amino_5_imidazole_carboxylate_c" name="4-amino-5-imidazole carboxylate" fbc:charge="0" />
      <species boundaryCondition="false" compartment="cell" constant="false" hasOnlySubstanceUnits="false" id="M_4_aminoimidazole_c" name="4-aminoimidazole" fbc:charge="0" />
      <species boundaryCondition="false" compartment="cell" constant="false" hasOnlySubstanceUnits="false" id="M_formate_c" name="formate" fbc:charge="0" />
      <species boundaryCondition="false" compartment="cell" constant="false" hasOnlySubstanceUnits="false" id="M_7_8_dihydroneopterin_triphosphate_c" name="7,8-dihydroneopterin triphosphate" fbc:charge="0" />
      <species boundaryCondition="false" compartment="cell" constant="false" hasOnlySubstanceUnits="false" id="M_dihydroneopterin_phosphate_c" name="dihydroneopterin phosphate" fbc:charge="0" />
      <species boundaryCondition="false" compartment="cell" constant="false" hasOnlySubstanceUnits="false" id="M_7_8_dihydro_D_neopterin_c" name="7,8-dihydro-D-neopterin" fbc:charge="0" />
      <species boundaryCondition="false" compartment="cell" constant="false" hasOnlySubstanceUnits="false" id="M_glycolaldehyde_c" name="glycolaldehyde" fbc:charge="0" />
      <species boundaryCondition="false" compartment="cell" constant="false" hasOnlySubstanceUnits="false" id="M_6_hydroxymethyl_7_8_dihydropterin_c" name="6-hydroxymethyl-7,8-dihydropterin" fbc:charge="0" />
      <species boundaryCondition="false" compartment="cell" constant="false" hasOnlySubstanceUnits="false" id="M_2_amino_4_hydroxy_7_8_dihydropteridin_6_yl_methyl_diphosphate_c" name="(2-amino-4-hydroxy-7,8-dihydropteridin-6-yl)methyl diphosphate" fbc:charge="0" />
      <species boundaryCondition="false" compartment="cell" constant="false" hasOnlySubstanceUnits="false" id="M_p_aminobenzoate_c" name="p-aminobenzoate" fbc:charge="0" />
      <species boundaryCondition="false" compartment="cell" constant="false" hasOnlySubstanceUnits="false" id="M_7_8_dihydropteroate_c" name="7,8-dihydropteroate" fbc:charge="0" />
      <species boundaryCondition="false" compartment="cell" constant="false" hasOnlySubstanceUnits="false" id="M_4_amino_4_deoxychorismate_c" name="4-amino-4-deoxychorismate" fbc:charge="0" />
      <species boundaryCondition="false" compartment="cell" constant="false" hasOnlySubstanceUnits="false" id="M_7_8_dihydrofolate_c" name="7,8-dihydrofolate" fbc:charge="0" />
      <species boundaryCondition="false" compartment="cell" constant="false" hasOnlySubstanceUnits="false" id="M_tetrahydrofolate_L_glutamate_c" name="tetrahydrofolate-L-glutamate" fbc:charge="0" />
      <species boundaryCondition="false" compartment="cell" constant="false" hasOnlySubstanceUnits="false" id="M_a_tetrahydrofolate_polyglutamate_c" name="a tetrahydrofolate polyglutamate" fbc:charge="0" />
      <species boundaryCondition="false" compartment="cell" constant="false" hasOnlySubstanceUnits="false" id="M_6_pyruvoyl_5_6_7_8_tetrahydropterin_c" name="6-pyruvoyl-5,6,7,8-tetrahydropterin" fbc:charge="0" />
      <species boundaryCondition="false" compartment="cell" constant="false" hasOnlySubstanceUnits="false" id="M_tetrahydrobiopterin_c" name="tetrahydrobiopterin" fbc:charge="0" />
      <species boundaryCondition="false" compartment="cell" constant="false" hasOnlySubstanceUnits="false" id="M_5_10_methenyltetrahydrofolate_c" name="5,10-methenyltetrahydrofolate" fbc:charge="0" />
      <species boundaryCondition="false" compartment="cell" constant="false" hasOnlySubstanceUnits="false" id="M_H_protein_lipoyllysine_c" name="H-protein-lipoyllysine" fbc:charge="0" />
      <species boundaryCondition="false" compartment="cell" constant="false" hasOnlySubstanceUnits="false" id="M_H_Protein_S_aminomethyldihydrolipoyllysine_c" name="H-Protein-S-aminomethyldihydrolipoyllysine" fbc:charge="0" />
      <species boundaryCondition="false" compartment="cell" constant="false" hasOnlySubstanceUnits="false" id="M_H_protein_dihydrolipoyllysine_C8H16NOS2R_c" name="[H protein]-dihydrolipoyllysine C8H16NOS2R" fbc:charge="0" />
      <species boundaryCondition="false" compartment="cell" constant="false" hasOnlySubstanceUnits="false" id="M_5_formyl_tetrahydrofolate_c" name="5-formyl-tetrahydrofolate" fbc:charge="0" />
      <species boundaryCondition="false" compartment="cell" constant="false" hasOnlySubstanceUnits="false" id="M_L_methionyl_tRNAfmet_c" name="L-methionyl-tRNAfmet" fbc:charge="0" />
      <species boundaryCondition="false" compartment="cell" constant="false" hasOnlySubstanceUnits="false" id="M_photonII_c" name="photonII" fbc:charge="0" />
      <species boundaryCondition="false" compartment="cell" constant="false" hasOnlySubstanceUnits="false" id="M_PSII_c" name="PSII" fbc:charge="0" />
      <species boundaryCondition="false" compartment="cell" constant="false" hasOnlySubstanceUnits="false" id="M_H_thylac_c" name="H+_thylac" fbc:charge="0" />
      <species boundaryCondition="false" compartment="cell" constant="false" hasOnlySubstanceUnits="false" id="M_PSII_c_1" name="PSII*" fbc:charge="0" />
      <species boundaryCondition="false" compartment="cell" constant="false" hasOnlySubstanceUnits="false" id="M_citb6f_c" name="citb6f" fbc:charge="0" />
      <species boundaryCondition="false" compartment="cell" constant="false" hasOnlySubstanceUnits="false" id="M_citb6f_c_1" name="citb6f*" fbc:charge="0" />
      <species boundaryCondition="false" compartment="cell" constant="false" hasOnlySubstanceUnits="false" id="M_PC_c" name="PC" fbc:charge="0" />
      <species boundaryCondition="false" compartment="cell" constant="false" hasOnlySubstanceUnits="false" id="M_PC_c_1" name="PC*" fbc:charge="0" />
      <species boundaryCondition="false" compartment="cell" constant="false" hasOnlySubstanceUnits="false" id="M_photonI_c" name="photonI" fbc:charge="0" />
      <species boundaryCondition="false" compartment="cell" constant="false" hasOnlySubstanceUnits="false" id="M_PSI_c" name="PSI" fbc:charge="0" />
      <species boundaryCondition="false" compartment="cell" constant="false" hasOnlySubstanceUnits="false" id="M_PSI_c_1" name="PSI*" fbc:charge="0" />
      <species boundaryCondition="false" compartment="cell" constant="false" hasOnlySubstanceUnits="false" id="M_Fd_c" name="Fd" fbc:charge="0" />
      <species boundaryCondition="false" compartment="cell" constant="false" hasOnlySubstanceUnits="false" id="M_Fd_c_1" name="Fd*" fbc:charge="0" />
      <species boundaryCondition="false" compartment="cell" constant="false" hasOnlySubstanceUnits="false" id="M_FNR_c" name="FNR" fbc:charge="0" />
      <species boundaryCondition="false" compartment="cell" constant="false" hasOnlySubstanceUnits="false" id="M_FNR_c_1" name="FNR*" fbc:charge="0" />
      <species boundaryCondition="false" compartment="cell" constant="false" hasOnlySubstanceUnits="false" id="M_PPPi_c" name="PPPi" fbc:charge="0" />
      <species boundaryCondition="false" compartment="cell" constant="false" hasOnlySubstanceUnits="false" id="M_NADPH2_c" name="NADPH2" fbc:charge="0" />
      <species boundaryCondition="false" compartment="cell" constant="false" hasOnlySubstanceUnits="false" id="M_H2_c" name="H2" fbc:charge="0" />
      <species boundaryCondition="false" compartment="cell" constant="false" hasOnlySubstanceUnits="false" id="M_cit_c_c" name="cit c" fbc:charge="0" />
      <species boundaryCondition="false" compartment="cell" constant="false" hasOnlySubstanceUnits="false" id="M_cit_c_c_1" name="cit c*" fbc:charge="0" />
      <species boundaryCondition="false" compartment="cell" constant="false" hasOnlySubstanceUnits="false" id="M_N_acetyl_L_ornithine_c" name="N-acetyl-L-ornithine" fbc:charge="0" />
      <species boundaryCondition="false" compartment="cell" constant="false" hasOnlySubstanceUnits="false" id="M_N_acetyl_L_glutamate_c" name="N-acetyl-L-glutamate" fbc:charge="0" />
      <species boundaryCondition="false" compartment="cell" constant="false" hasOnlySubstanceUnits="false" id="M_N_acetyl_L_glutamate_5_semialdehyde_c" name="N-acetyl-L-glutamate 5-semialdehyde" fbc:charge="0" />
      <species boundaryCondition="false" compartment="cell" constant="false" hasOnlySubstanceUnits="false" id="M_N_acetylglutamyl_phosphate_c" name="N-acetylglutamyl-phosphate" fbc:charge="0" />
      <species boundaryCondition="false" compartment="cell" constant="false" hasOnlySubstanceUnits="false" id="M_H2CO3_c" name="H2CO3" fbc:charge="0" />
      <species boundaryCondition="false" compartment="cell" constant="false" hasOnlySubstanceUnits="false" id="M_N_acetylputrescine_c" name="N-acetylputrescine" fbc:charge="0" />
      <species boundaryCondition="false" compartment="cell" constant="false" hasOnlySubstanceUnits="false" id="M_N4_acetylaminobutanal_c" name="N4-acetylaminobutanal" fbc:charge="0" />
      <species boundaryCondition="false" compartment="cell" constant="false" hasOnlySubstanceUnits="false" id="M_N4_acetylaminobutanoate_c" name="N4-acetylaminobutanoate" fbc:charge="0" />
      <species boundaryCondition="false" compartment="cell" constant="false" hasOnlySubstanceUnits="false" id="M_4_aminobutanal_c" name="4-aminobutanal" fbc:charge="0" />
      <species boundaryCondition="false" compartment="cell" constant="false" hasOnlySubstanceUnits="false" id="M_4_aminobutanoate_c" name="4-aminobutanoate" fbc:charge="0" />
      <species boundaryCondition="false" compartment="cell" constant="false" hasOnlySubstanceUnits="false" id="M_4_Guanidinobutanamide_c" name="4-Guanidinobutanamide" fbc:charge="0" />
      <species boundaryCondition="false" compartment="cell" constant="false" hasOnlySubstanceUnits="false" id="M_4_Guanidinobutanoate_c" name="4-Guanidinobutanoate" fbc:charge="0" />
      <species boundaryCondition="false" compartment="cell" constant="false" hasOnlySubstanceUnits="false" id="M_nitrite_NO2_c" name="nitrite NO2" fbc:charge="0" />
      <species boundaryCondition="false" compartment="cell" constant="false" hasOnlySubstanceUnits="false" id="M_nitrate_NO3_c" name="nitrate NO3" fbc:charge="0" />
      <species boundaryCondition="false" compartment="cell" constant="false" hasOnlySubstanceUnits="false" id="M_cyanate_c" name="cyanate" fbc:charge="0" />
      <species boundaryCondition="false" compartment="cell" constant="false" hasOnlySubstanceUnits="false" id="M_carbamate_c" name="carbamate" fbc:charge="0" />
      <species boundaryCondition="false" compartment="cell" constant="false" hasOnlySubstanceUnits="false" id="M_nitric_oxide_c" name="nitric oxide" fbc:charge="0" />
      <species boundaryCondition="false" compartment="cell" constant="false" hasOnlySubstanceUnits="false" id="M_reduced_acceptor_c" name="reduced acceptor" fbc:charge="0" />
      <species boundaryCondition="false" compartment="cell" constant="false" hasOnlySubstanceUnits="false" id="M_nitrous_oxide_c" name="nitrous oxide" fbc:charge="0" />
      <species boundaryCondition="false" compartment="cell" constant="false" hasOnlySubstanceUnits="false" id="M_acceptor_c" name="acceptor" fbc:charge="0" />
      <species boundaryCondition="false" compartment="cell" constant="false" hasOnlySubstanceUnits="false" id="M_iminoaspartate_c" name="iminoaspartate" fbc:charge="0" />
      <species boundaryCondition="false" compartment="cell" constant="false" hasOnlySubstanceUnits="false" id="M_quinolinate_c" name="quinolinate" fbc:charge="0" />
      <species boundaryCondition="false" compartment="cell" constant="false" hasOnlySubstanceUnits="false" id="M_nicotinate_nucleotide_c" name="nicotinate nucleotide" fbc:charge="0" />
      <species boundaryCondition="false" compartment="cell" constant="false" hasOnlySubstanceUnits="false" id="M_nicotinate_D_ribonucleoside_c" name="nicotinate D-ribonucleoside" fbc:charge="0" />
      <species boundaryCondition="false" compartment="cell" constant="false" hasOnlySubstanceUnits="false" id="M_deamido_NAD_c" name="deamido-NAD" fbc:charge="0" />
      <species boundaryCondition="false" compartment="cell" constant="false" hasOnlySubstanceUnits="false" id="M_nicotinamide_mononucleotide_c" name="nicotinamide mononucleotide" fbc:charge="0" />
      <species boundaryCondition="false" compartment="cell" constant="false" hasOnlySubstanceUnits="false" id="M_N_Ribosylnicotinamide_c" name="N-Ribosylnicotinamide" fbc:charge="0" />
      <species boundaryCondition="false" compartment="cell" constant="false" hasOnlySubstanceUnits="false" id="M_4_hydroxybenzoate_c" name="4-hydroxybenzoate" fbc:charge="0" />
      <species boundaryCondition="false" compartment="cell" constant="false" hasOnlySubstanceUnits="false" id="M_all_trans_geranyl_geranyl_diphosphate_c" name="all-trans-geranyl-geranyl diphosphate" fbc:charge="0" />
      <species boundaryCondition="false" compartment="cell" constant="false" hasOnlySubstanceUnits="false" id="M_all_trans_octaprenyl_diphosphate_c" name="all-trans-octaprenyl diphosphate" fbc:charge="0" />
      <species boundaryCondition="false" compartment="cell" constant="false" hasOnlySubstanceUnits="false" id="M_3_octaprenyl_4_hydroxybenzoate_c" name="3-octaprenyl-4-hydroxybenzoate" fbc:charge="0" />
      <species boundaryCondition="false" compartment="cell" constant="false" hasOnlySubstanceUnits="false" id="M_2_octaprenylphenol_c" name="2-octaprenylphenol" fbc:charge="0" />
      <species boundaryCondition="false" compartment="cell" constant="false" hasOnlySubstanceUnits="false" id="M_2_octaprenyl_6_hydroxyphenol_c" name="2-octaprenyl-6-hydroxyphenol" fbc:charge="0" />
      <species boundaryCondition="false" compartment="cell" constant="false" hasOnlySubstanceUnits="false" id="M_2_octaprenyl_6_methoxyphenol_c" name="2-octaprenyl-6-methoxyphenol" fbc:charge="0" />
      <species boundaryCondition="false" compartment="cell" constant="false" hasOnlySubstanceUnits="false" id="M_2_octaprenyl_6_methoxy_1_4_benzoquinone_c" name="2-octaprenyl-6-methoxy-1,4-benzoquinone" fbc:charge="0" />
      <species boundaryCondition="false" compartment="cell" constant="false" hasOnlySubstanceUnits="false" id="M_2_octaprenyl_3_methyl_6_methoxy_1_4_benzoquinone_c" name="2-octaprenyl-3-methyl-6-methoxy-1,4-benzoquinone" fbc:charge="0" />
      <species boundaryCondition="false" compartment="cell" constant="false" hasOnlySubstanceUnits="false" id="M_3_demethylubiquinone_8_c" name="3-demethylubiquinone-8" fbc:charge="0" />
      <species boundaryCondition="false" compartment="cell" constant="false" hasOnlySubstanceUnits="false" id="M_ubiquinone_8_c" name="ubiquinone-8" fbc:charge="0" />
      <species boundaryCondition="false" compartment="cell" constant="false" hasOnlySubstanceUnits="false" id="M_isochorismate_c" name="isochorismate" fbc:charge="0" />
      <species boundaryCondition="false" compartment="cell" constant="false" hasOnlySubstanceUnits="false" id="M_2_succinyl_6_hydroxy_2_4_cyclohexadiene_1_carboxylate_c" name="2-succinyl-6-hydroxy-2,4-cyclohexadiene-1-carboxylate" fbc:charge="0" />
      <species boundaryCondition="false" compartment="cell" constant="false" hasOnlySubstanceUnits="false" id="M_o_succinylbenzoate_c" name="o-succinylbenzoate" fbc:charge="0" />
      <species boundaryCondition="false" compartment="cell" constant="false" hasOnlySubstanceUnits="false" id="M_O_succinylbenzoyl_CoA_c" name="O-succinylbenzoyl-CoA" fbc:charge="0" />
      <species boundaryCondition="false" compartment="cell" constant="false" hasOnlySubstanceUnits="false" id="M_1_4_dihydroxy_2_naphthoate_c" name="1,4-dihydroxy-2-naphthoate" fbc:charge="0" />
      <species boundaryCondition="false" compartment="cell" constant="false" hasOnlySubstanceUnits="false" id="M_demethylmenaquinone_8_c" name="demethylmenaquinone-8" fbc:charge="0" />
      <species boundaryCondition="false" compartment="cell" constant="false" hasOnlySubstanceUnits="false" id="M_menaquinone_8_c" name="menaquinone-8" fbc:charge="0" />
      <species boundaryCondition="false" compartment="cell" constant="false" hasOnlySubstanceUnits="false" id="M_phytyl_diphosphate_c" name="phytyl diphosphate" fbc:charge="0" />
      <species boundaryCondition="false" compartment="cell" constant="false" hasOnlySubstanceUnits="false" id="M_demethylphylloquinone_c" name="demethylphylloquinone" fbc:charge="0" />
      <species boundaryCondition="false" compartment="cell" constant="false" hasOnlySubstanceUnits="false" id="M_phylloquinone_c" name="phylloquinone" fbc:charge="0" />
      <species boundaryCondition="false" compartment="cell" constant="false" hasOnlySubstanceUnits="false" id="M_adenosine_3_5_bisphosphate_c" name="adenosine-3',5'-bisphosphate" fbc:charge="0" />
      <species boundaryCondition="false" compartment="cell" constant="false" hasOnlySubstanceUnits="false" id="M_S0_c" name="S0" fbc:charge="0" />
      <species boundaryCondition="false" compartment="cell" constant="false" hasOnlySubstanceUnits="false" id="M_ethanol_c" name="ethanol" fbc:charge="0" />
      <species boundaryCondition="false" compartment="cell" constant="false" hasOnlySubstanceUnits="false" id="M_acetylphosphate_c" name="acetylphosphate" fbc:charge="0" />
      <species boundaryCondition="false" compartment="cell" constant="false" hasOnlySubstanceUnits="false" id="M_2_3_dihydroxy_3_methylbutanoate_c" name="2,3-dihydroxy-3-methylbutanoate" fbc:charge="0" />
      <species boundaryCondition="false" compartment="cell" constant="false" hasOnlySubstanceUnits="false" id="M_2_dehydropantoate_c" name="2-dehydropantoate" fbc:charge="0" />
      <species boundaryCondition="false" compartment="cell" constant="false" hasOnlySubstanceUnits="false" id="M_R_pantoate_c" name="R-pantoate" fbc:charge="0" />
      <species boundaryCondition="false" compartment="cell" constant="false" hasOnlySubstanceUnits="false" id="M_pantothenate_c" name="pantothenate" fbc:charge="0" />
      <species boundaryCondition="false" compartment="cell" constant="false" hasOnlySubstanceUnits="false" id="M_beta_aminopropion_aldehyde_c" name="beta-aminopropion aldehyde" fbc:charge="0" />
      <species boundaryCondition="false" compartment="cell" constant="false" hasOnlySubstanceUnits="false" id="M_D_4_phosphopantothenate_c" name="D-4'-phosphopantothenate" fbc:charge="0" />
      <species boundaryCondition="false" compartment="cell" constant="false" hasOnlySubstanceUnits="false" id="M_R_4_phosphopantothenoyl_L_cysteine_c" name="R-4'-phosphopantothenoyl-L-cysteine" fbc:charge="0" />
      <species boundaryCondition="false" compartment="cell" constant="false" hasOnlySubstanceUnits="false" id="M_pantetheine_4_phosphate_c" name="pantetheine 4'-phosphate" fbc:charge="0" />
      <species boundaryCondition="false" compartment="cell" constant="false" hasOnlySubstanceUnits="false" id="M_3_dephospho_CoA_C21H35N7O13P2S_c" name="3'-dephospho-CoA C21H35N7O13P2S" fbc:charge="0" />
      <species boundaryCondition="false" compartment="cell" constant="false" hasOnlySubstanceUnits="false" id="M_malonyl_CoA_c" name="malonyl-CoA" fbc:charge="0" />
      <species boundaryCondition="false" compartment="cell" constant="false" hasOnlySubstanceUnits="false" id="M_an_acyl_carrier_protein_c" name="an [acyl-carrier protein]" fbc:charge="0" />
      <species boundaryCondition="false" compartment="cell" constant="false" hasOnlySubstanceUnits="false" id="M_a_malonyl_ACP_c" name="a malonyl-ACP" fbc:charge="0" />
      <species boundaryCondition="false" compartment="cell" constant="false" hasOnlySubstanceUnits="false" id="M_an_acetyl_ACP_c" name="an acetyl-ACP" fbc:charge="0" />
      <species boundaryCondition="false" compartment="cell" constant="false" hasOnlySubstanceUnits="false" id="M_acetoacetyl_acp_C4H5O2SR_c" name="acetoacetyl-[acp] C4H5O2SR" fbc:charge="0" />
      <species boundaryCondition="false" compartment="cell" constant="false" hasOnlySubstanceUnits="false" id="M_3R_3_Hydroxybutanoyl_acyl_carrier_protein_C4H7O2SR_c" name="(3R)-3-Hydroxybutanoyl-[acyl-carrier protein] C4H7O2SR" fbc:charge="0" />
      <species boundaryCondition="false" compartment="cell" constant="false" hasOnlySubstanceUnits="false" id="M_but_2_enoyl_acyl_carrier_protein_C4H5OSR_c" name="but-2-enoyl-[acyl-carrier protein] C4H5OSR" fbc:charge="0" />
      <species boundaryCondition="false" compartment="cell" constant="false" hasOnlySubstanceUnits="false" id="M_butyryl_acyl_carrier_protein_C4H7OSR_c" name="butyryl-[acyl-carrier protein] C4H7OSR" fbc:charge="0" />
      <species boundaryCondition="false" compartment="cell" constant="false" hasOnlySubstanceUnits="false" id="M_3_oxohexanoyl_acyl_carrier_protein_C6H9O2SR_c" name="3-oxohexanoyl-[acyl-carrier protein] C6H9O2SR" fbc:charge="0" />
      <species boundaryCondition="false" compartment="cell" constant="false" hasOnlySubstanceUnits="false" id="M_R_3_Hydroxyhexanoyl_acyl_carrier_protein_C6H11O2SR_c" name="(R)-3-Hydroxyhexanoyl-[acyl-carrier protein] C6H11O2SR" fbc:charge="0" />
      <species boundaryCondition="false" compartment="cell" constant="false" hasOnlySubstanceUnits="false" id="M_trans_hex_2_enoyl_acyl_carrier_protein_C6H9OSR_c" name="trans-hex-2-enoyl-[acyl-carrier protein] C6H9OSR" fbc:charge="0" />
      <species boundaryCondition="false" compartment="cell" constant="false" hasOnlySubstanceUnits="false" id="M_hexanoyl_acyl_carrier_protein_C6H11OSR_c" name="hexanoyl-[acyl-carrier protein] C6H11OSR" fbc:charge="0" />
      <species boundaryCondition="false" compartment="cell" constant="false" hasOnlySubstanceUnits="false" id="M_3_oxooctanoyl_acyl_carrier_protein_C8H13O2SR_c" name="3-oxooctanoyl-[acyl-carrier protein] C8H13O2SR" fbc:charge="0" />
      <species boundaryCondition="false" compartment="cell" constant="false" hasOnlySubstanceUnits="false" id="M_R_3_Hydroxyoctanoyl_acyl_carrier_protein_C8H15O2SR_c" name="(R)-3-Hydroxyoctanoyl-[acyl-carrier protein] C8H15O2SR" fbc:charge="0" />
      <species boundaryCondition="false" compartment="cell" constant="false" hasOnlySubstanceUnits="false" id="M_trans_oct_2_enoyl_acyl_carrier_protein_C8H13OSR_c" name="trans-oct-2-enoyl-[acyl-carrier protein] C8H13OSR" fbc:charge="0" />
      <species boundaryCondition="false" compartment="cell" constant="false" hasOnlySubstanceUnits="false" id="M_octanoyl_acyl_carrier_protein_C8H15OSR_c" name="octanoyl-[acyl-carrier protein] C8H15OSR" fbc:charge="0" />
      <species boundaryCondition="false" compartment="cell" constant="false" hasOnlySubstanceUnits="false" id="M_3_oxodecanoyl_acyl_carrier_protein_C10H17O2SR_c" name="3-oxodecanoyl-[acyl-carrier protein] C10H17O2SR" fbc:charge="0" />
      <species boundaryCondition="false" compartment="cell" constant="false" hasOnlySubstanceUnits="false" id="M_R_3_Hydroxydecanoyl_acyl_carrier_protein_C10H19O2SR_c" name="(R)-3-Hydroxydecanoyl-[acyl-carrier protein] C10H19O2SR" fbc:charge="0" />
      <species boundaryCondition="false" compartment="cell" constant="false" hasOnlySubstanceUnits="false" id="M_trans_dec_2_enoyl_acyl_carrier_protein_C10H17OSR_c" name="trans-dec-2-enoyl-[acyl-carrier protein] C10H17OSR" fbc:charge="0" />
      <species boundaryCondition="false" compartment="cell" constant="false" hasOnlySubstanceUnits="false" id="M_decanoyl_acyl_carrier_protein_C10H19OSR_c" name="decanoyl-[acyl-carrier protein] C10H19OSR" fbc:charge="0" />
      <species boundaryCondition="false" compartment="cell" constant="false" hasOnlySubstanceUnits="false" id="M_3_oxododecanoyl_acyl_carrier_protein_C12H21O2SR_c" name="3-oxododecanoyl-[acyl-carrier protein] C12H21O2SR" fbc:charge="0" />
      <species boundaryCondition="false" compartment="cell" constant="false" hasOnlySubstanceUnits="false" id="M_R_3_Hydroxydodecanoyl_acyl_carrier_protein_C12H23O2SR_c" name="(R)-3-Hydroxydodecanoyl-[acyl-carrier protein] C12H23O2SR" fbc:charge="0" />
      <species boundaryCondition="false" compartment="cell" constant="false" hasOnlySubstanceUnits="false" id="M_trans_dodec_2_enoyl_acyl_carrier_protein_C12H21OSR_c" name="trans-dodec-2-enoyl-[acyl-carrier protein] C12H21OSR" fbc:charge="0" />
      <species boundaryCondition="false" compartment="cell" constant="false" hasOnlySubstanceUnits="false" id="M_dodecanoyl_acyl_carrier_protein_C12H23OSR_c" name="dodecanoyl-[acyl-carrier protein] C12H23OSR" fbc:charge="0" />
      <species boundaryCondition="false" compartment="cell" constant="false" hasOnlySubstanceUnits="false" id="M_3_oxotetradecanoyl_acyl_carrier_protein_C14H25O2SR_c" name="3-oxotetradecanoyl-[acyl-carrier protein] C14H25O2SR" fbc:charge="0" />
      <species boundaryCondition="false" compartment="cell" constant="false" hasOnlySubstanceUnits="false" id="M_R_3_Hydroxytetradecanoyl_acyl_carrier_protein_C14H27O2SR_c" name="(R)-3-Hydroxytetradecanoyl-[acyl-carrier protein] C14H27O2SR" fbc:charge="0" />
      <species boundaryCondition="false" compartment="cell" constant="false" hasOnlySubstanceUnits="false" id="M_trans_tetradec_2_enoyl_acyl_carrier_protein_C14H25OSR_c" name="trans-tetradec-2-enoyl-[acyl-carrier protein] C14H25OSR" fbc:charge="0" />
      <species boundaryCondition="false" compartment="cell" constant="false" hasOnlySubstanceUnits="false" id="M_tetradecanoyl_acyl_carrier_protein_C14H27OSR_c" name="tetradecanoyl-[acyl-carrier protein] C14H27OSR" fbc:charge="0" />
      <species boundaryCondition="false" compartment="cell" constant="false" hasOnlySubstanceUnits="false" id="M_3_oxohexadecanoyl_acyl_carrier_protein_C16H29O2SR_c" name="3-oxohexadecanoyl-[acyl-carrier protein] C16H29O2SR" fbc:charge="0" />
      <species boundaryCondition="false" compartment="cell" constant="false" hasOnlySubstanceUnits="false" id="M_R_3_Hydroxypalmitoyl_acyl_carrier_protein_C16H31O2SR_c" name="(R)-3-Hydroxypalmitoyl-[acyl-carrier protein] C16H31O2SR" fbc:charge="0" />
      <species boundaryCondition="false" compartment="cell" constant="false" hasOnlySubstanceUnits="false" id="M_trans_hexadec_2_enoyl_acyl_carrier_protein_C16H29OSR_c" name="trans-hexadec-2-enoyl-[acyl-carrier protein] C16H29OSR" fbc:charge="0" />
      <species boundaryCondition="false" compartment="cell" constant="false" hasOnlySubstanceUnits="false" id="M_hexadecanoyl_acyl_carrier_protein_C16H31OSR_c" name="hexadecanoyl-[acyl-carrier protein] C16H31OSR" fbc:charge="0" />
      <species boundaryCondition="false" compartment="cell" constant="false" hasOnlySubstanceUnits="false" id="M_3_oxooctadecanoyl_acp_C18H33O2SR_c" name="3-oxooctadecanoyl-[acp] C18H33O2SR" fbc:charge="0" />
      <species boundaryCondition="false" compartment="cell" constant="false" hasOnlySubstanceUnits="false" id="M_3_Hydroxyoctadecanoyl_acp_C18H35O2SR_c" name="3-Hydroxyoctadecanoyl-[acp] C18H35O2SR" fbc:charge="0" />
      <species boundaryCondition="false" compartment="cell" constant="false" hasOnlySubstanceUnits="false" id="M_trans_octadec_2_enoyl_acp_C18H33OSR_c" name="trans-octadec-2-enoyl-[acp] C18H33OSR" fbc:charge="0" />
      <species boundaryCondition="false" compartment="cell" constant="false" hasOnlySubstanceUnits="false" id="M_octadecanoyl_acyl_carrier_protein_C18H35OSR_c" name="octadecanoyl-[acyl-carrier protein] C18H35OSR" fbc:charge="0" />
      <species boundaryCondition="false" compartment="cell" constant="false" hasOnlySubstanceUnits="false" id="M_9Z_hexadecanoyl_acyl_carrier_protein_C16H31OSR_c" name="(9Z)-hexadecanoyl-[acyl-carrier protein] C16H31OSR" fbc:charge="0" />
      <species boundaryCondition="false" compartment="cell" constant="false" hasOnlySubstanceUnits="false" id="M_9Z_octadecanoyl_acyl_carrier_protein_C18H33OSR_c" name="(9Z)-octadecanoyl-[acyl-carrier protein] C18H33OSR" fbc:charge="0" />
      <species boundaryCondition="false" compartment="cell" constant="false" hasOnlySubstanceUnits="false" id="M_9Z_12Z_octadecadienoyl_acyl_carrier_protein_C18H31OSR_c" name="(9Z,12Z)-octadecadienoyl-[acyl-carrier protein] C18H31OSR" fbc:charge="0" />
      <species boundaryCondition="false" compartment="cell" constant="false" hasOnlySubstanceUnits="false" id="M_9Z_12Z_15Z_octadecadienoyl_acyl_carrier_protein_C18H29OSR_c" name="(9Z,12Z,15Z)-octadecadienoyl-[acyl-carrier protein] C18H29OSR" fbc:charge="0" />
      <species boundaryCondition="false" compartment="cell" constant="false" hasOnlySubstanceUnits="false" id="M_6Z_9Z_octadecadienoyl_acyl_carrier_protein_C18H31OSR_c" name="(6Z,9Z)-octadecadienoyl-[acyl-carrier protein] C18H31OSR" fbc:charge="0" />
      <species boundaryCondition="false" compartment="cell" constant="false" hasOnlySubstanceUnits="false" id="M_6Z_9Z_12Z_octadecadienoyl_acyl_carrier_protein_C18H29OSR_c" name="(6Z,9Z,12Z)-octadecadienoyl-[acyl-carrier protein] C18H29OSR" fbc:charge="0" />
      <species boundaryCondition="false" compartment="cell" constant="false" hasOnlySubstanceUnits="false" id="M_6Z_9Z_12Z_15Z_octadecadienoyl_acyl_carrier_protein_C18H27OSR_c" name="(6Z,9Z,12Z,15Z)-octadecadienoyl-[acyl-carrier protein] C18H27OSR" fbc:charge="0" />
      <species boundaryCondition="false" compartment="cell" constant="false" hasOnlySubstanceUnits="false" id="M_octanoic_acid_c" name="octanoic acid" fbc:charge="0" />
      <species boundaryCondition="false" compartment="cell" constant="false" hasOnlySubstanceUnits="false" id="M_decanoic_acid_c" name="decanoic acid" fbc:charge="0" />
      <species boundaryCondition="false" compartment="cell" constant="false" hasOnlySubstanceUnits="false" id="M_dodecanoic_acid_c" name="dodecanoic acid" fbc:charge="0" />
      <species boundaryCondition="false" compartment="cell" constant="false" hasOnlySubstanceUnits="false" id="M_tetradecanoic_acid_c" name="tetradecanoic acid" fbc:charge="0" />
      <species boundaryCondition="false" compartment="cell" constant="false" hasOnlySubstanceUnits="false" id="M_hexadecanoic_acid_c" name="hexadecanoic acid" fbc:charge="0" />
      <species boundaryCondition="false" compartment="cell" constant="false" hasOnlySubstanceUnits="false" id="M_9Z_hexadecanoic_acid_c" name="(9Z)-hexadecanoic acid" fbc:charge="0" />
      <species boundaryCondition="false" compartment="cell" constant="false" hasOnlySubstanceUnits="false" id="M_octadecanoic_acid_c" name="octadecanoic acid" fbc:charge="0" />
      <species boundaryCondition="false" compartment="cell" constant="false" hasOnlySubstanceUnits="false" id="M_9Z_octadecanoic_acid_c" name="(9Z)-octadecanoic acid" fbc:charge="0" />
      <species boundaryCondition="false" compartment="cell" constant="false" hasOnlySubstanceUnits="false" id="M_9Z_12Z_octadecanoic_acid_c" name="(9Z,12Z)-octadecanoic acid" fbc:charge="0" />
      <species boundaryCondition="false" compartment="cell" constant="false" hasOnlySubstanceUnits="false" id="M_9Z_12Z_15Z_octadecanoic_acid_c" name="(9Z,12Z,15Z)-octadecanoic acid" fbc:charge="0" />
      <species boundaryCondition="false" compartment="cell" constant="false" hasOnlySubstanceUnits="false" id="M_6Z_9Z_octadecanoic_acid_c" name="(6Z,9Z)-octadecanoic acid" fbc:charge="0" />
      <species boundaryCondition="false" compartment="cell" constant="false" hasOnlySubstanceUnits="false" id="M_6Z_9Z_12Z_octadecanoic_acid_c" name="(6Z,9Z,12Z)-octadecanoic acid" fbc:charge="0" />
      <species boundaryCondition="false" compartment="cell" constant="false" hasOnlySubstanceUnits="false" id="M_6Z_9Z_12Z_15Z_octadecanoic_acid_c" name="(6Z,9Z,12Z,15Z)-octadecanoic acid" fbc:charge="0" />
      <species boundaryCondition="false" compartment="cell" constant="false" hasOnlySubstanceUnits="false" id="M_acyl_carrier_protein_HSR_c" name="acyl-carrier protein HSR" fbc:charge="0" />
      <species boundaryCondition="false" compartment="cell" constant="false" hasOnlySubstanceUnits="false" id="M_glutamate_1_semialdehyde_c" name="glutamate-1-semialdehyde" fbc:charge="0" />
      <species boundaryCondition="false" compartment="cell" constant="false" hasOnlySubstanceUnits="false" id="M_5_amino_levulinate_c" name="5-amino-levulinate" fbc:charge="0" />
      <species boundaryCondition="false" compartment="cell" constant="false" hasOnlySubstanceUnits="false" id="M_porphobilinogen_c" name="porphobilinogen" fbc:charge="0" />
      <species boundaryCondition="false" compartment="cell" constant="false" hasOnlySubstanceUnits="false" id="M_hydroxymethylbilane_c" name="hydroxymethylbilane" fbc:charge="0" />
      <species boundaryCondition="false" compartment="cell" constant="false" hasOnlySubstanceUnits="false" id="M_uroporphyrinogen_III_c" name="uroporphyrinogen-III" fbc:charge="0" />
      <species boundaryCondition="false" compartment="cell" constant="false" hasOnlySubstanceUnits="false" id="M_uroporphyrinogen_I_c" name="uroporphyrinogen-I" fbc:charge="0" />
      <species boundaryCondition="false" compartment="cell" constant="false" hasOnlySubstanceUnits="false" id="M_uroporphyrin_I_c" name="uroporphyrin-I" fbc:charge="0" />
      <species boundaryCondition="false" compartment="cell" constant="false" hasOnlySubstanceUnits="false" id="M_coproporphyrinogen_I_c" name="coproporphyrinogen I" fbc:charge="0" />
      <species boundaryCondition="false" compartment="cell" constant="false" hasOnlySubstanceUnits="false" id="M_coproporphyrin_I_c" name="coproporphyrin I" fbc:charge="0" />
      <species boundaryCondition="false" compartment="cell" constant="false" hasOnlySubstanceUnits="false" id="M_uroporphyrin_III_c" name="uroporphyrin-III" fbc:charge="0" />
      <species boundaryCondition="false" compartment="cell" constant="false" hasOnlySubstanceUnits="false" id="M_coproporphyrinogen_III_c" name="coproporphyrinogen III" fbc:charge="0" />
      <species boundaryCondition="false" compartment="cell" constant="false" hasOnlySubstanceUnits="false" id="M_protoporphyrinogen_IX_c" name="protoporphyrinogen-IX" fbc:charge="0" />
      <species boundaryCondition="false" compartment="cell" constant="false" hasOnlySubstanceUnits="false" id="M_protoporphyrin_IX_c" name="protoporphyrin IX" fbc:charge="0" />
      <species boundaryCondition="false" compartment="cell" constant="false" hasOnlySubstanceUnits="false" id="M_Fe2_c" name="Fe2+" fbc:charge="0" />
      <species boundaryCondition="false" compartment="cell" constant="false" hasOnlySubstanceUnits="false" id="M_protoheme_IX_c" name="protoheme IX" fbc:charge="0" />
      <species boundaryCondition="false" compartment="cell" constant="false" hasOnlySubstanceUnits="false" id="M_E_E_farnesyl_diphosphate_c" name="(E,E)-farnesyl diphosphate" fbc:charge="0" />
      <species boundaryCondition="false" compartment="cell" constant="false" hasOnlySubstanceUnits="false" id="M_heme_o_c" name="heme o" fbc:charge="0" />
      <species boundaryCondition="false" compartment="cell" constant="false" hasOnlySubstanceUnits="false" id="M_heme_a_c" name="heme a" fbc:charge="0" />
      <species boundaryCondition="false" compartment="cell" constant="false" hasOnlySubstanceUnits="false" id="M_biliverdin_c" name="biliverdin" fbc:charge="0" />
      <species boundaryCondition="false" compartment="cell" constant="false" hasOnlySubstanceUnits="false" id="M_CO_c" name="CO" fbc:charge="0" />
      <species boundaryCondition="false" compartment="cell" constant="false" hasOnlySubstanceUnits="false" id="M_3Z_phycocyanobilin_c" name="(3Z)-phycocyanobilin" fbc:charge="0" />
      <species boundaryCondition="false" compartment="cell" constant="false" hasOnlySubstanceUnits="false" id="M_bilirubin_c" name="bilirubin" fbc:charge="0" />
      <species boundaryCondition="false" compartment="cell" constant="false" hasOnlySubstanceUnits="false" id="M_Mg2_c" name="Mg2+" fbc:charge="0" />
      <species boundaryCondition="false" compartment="cell" constant="false" hasOnlySubstanceUnits="false" id="M_Mg_protoporphyrin_c" name="Mg-protoporphyrin" fbc:charge="0" />
      <species boundaryCondition="false" compartment="cell" constant="false" hasOnlySubstanceUnits="false" id="M_Mg_protoporphyrin_monomethyl_ester_c" name="Mg-protoporphyrin monomethyl ester" fbc:charge="0" />
      <species boundaryCondition="false" compartment="cell" constant="false" hasOnlySubstanceUnits="false" id="M_Zn2_c" name="Zn2+" fbc:charge="0" />
      <species boundaryCondition="false" compartment="cell" constant="false" hasOnlySubstanceUnits="false" id="M_Zn_Bacterio_chlorophyll_a_c" name="Zn-Bacterio-chlorophyll a" fbc:charge="0" />
      <species boundaryCondition="false" compartment="cell" constant="false" hasOnlySubstanceUnits="false" id="M_131_hydroxy_magnesium_protoporphyrin_IX_13_monomethyl_ester_c" name="131-hydroxy-magnesium-protoporphyrin IX 13-monomethyl ester" fbc:charge="0" />
      <species boundaryCondition="false" compartment="cell" constant="false" hasOnlySubstanceUnits="false" id="M_131_oxo_magnesium_protoporphyrin_IX_13_monomethyl_ester_c" name="131-oxo-magnesium-protoporphyrin IX 13-monomethyl ester" fbc:charge="0" />
      <species boundaryCondition="false" compartment="cell" constant="false" hasOnlySubstanceUnits="false" id="M_divinyl_protochlorophyllide_a_c" name="divinyl protochlorophyllide a" fbc:charge="0" />
      <species boundaryCondition="false" compartment="cell" constant="false" hasOnlySubstanceUnits="false" id="M_divinylchlorophyllide_a_c" name="divinylchlorophyllide a" fbc:charge="0" />
      <species boundaryCondition="false" compartment="cell" constant="false" hasOnlySubstanceUnits="false" id="M_chlorophyllide_a_c" name="chlorophyllide a" fbc:charge="0" />
      <species boundaryCondition="false" compartment="cell" constant="false" hasOnlySubstanceUnits="false" id="M_monovinyl_protochlorophyllide_a_c" name="monovinyl protochlorophyllide a" fbc:charge="0" />
      <species boundaryCondition="false" compartment="cell" constant="false" hasOnlySubstanceUnits="false" id="M_bacterio_chlorophylls_c" name="bacterio-chlorophylls" fbc:charge="0" />
      <species boundaryCondition="false" compartment="cell" constant="false" hasOnlySubstanceUnits="false" id="M_bacterio_pheophytins_c" name="bacterio-pheophytins" fbc:charge="0" />
      <species boundaryCondition="false" compartment="cell" constant="false" hasOnlySubstanceUnits="false" id="M_divinylchlorophyll_a_c" name="divinylchlorophyll a" fbc:charge="0" />
      <species boundaryCondition="false" compartment="cell" constant="false" hasOnlySubstanceUnits="false" id="M_chlorophyll_a_c" name="chlorophyll a" fbc:charge="0" />
      <species boundaryCondition="false" compartment="cell" constant="false" hasOnlySubstanceUnits="false" id="M_chlorophyll_b_c" name="chlorophyll b" fbc:charge="0" />
      <species boundaryCondition="false" compartment="cell" constant="false" hasOnlySubstanceUnits="false" id="M_pheophytins_c" name="pheophytins" fbc:charge="0" />
      <species boundaryCondition="false" compartment="cell" constant="false" hasOnlySubstanceUnits="false" id="M_precorrin_1_c" name="precorrin-1" fbc:charge="0" />
      <species boundaryCondition="false" compartment="cell" constant="false" hasOnlySubstanceUnits="false" id="M_precorrin_2_c" name="precorrin-2" fbc:charge="0" />
      <species boundaryCondition="false" compartment="cell" constant="false" hasOnlySubstanceUnits="false" id="M_Co2_c" name="Co2+" fbc:charge="0" />
      <species boundaryCondition="false" compartment="cell" constant="false" hasOnlySubstanceUnits="false" id="M_cobalt_precorrin_2_c" name="cobalt-precorrin-2" fbc:charge="0" />
      <species boundaryCondition="false" compartment="cell" constant="false" hasOnlySubstanceUnits="false" id="M_cobalt_precorrin_3_c" name="cobalt-precorrin-3" fbc:charge="0" />
      <species boundaryCondition="false" compartment="cell" constant="false" hasOnlySubstanceUnits="false" id="M_cobalt_precorrin_4_c" name="cobalt-precorrin-4" fbc:charge="0" />
      <species boundaryCondition="false" compartment="cell" constant="false" hasOnlySubstanceUnits="false" id="M_cobalt_precorrin_5A_c" name="cobalt-precorrin-5A" fbc:charge="0" />
      <species boundaryCondition="false" compartment="cell" constant="false" hasOnlySubstanceUnits="false" id="M_cobalt_precorrin_5B_c" name="cobalt-precorrin-5B" fbc:charge="0" />
      <species boundaryCondition="false" compartment="cell" constant="false" hasOnlySubstanceUnits="false" id="M_cobalt_precorrin_6A_c" name="cobalt-precorrin-6A" fbc:charge="0" />
      <species boundaryCondition="false" compartment="cell" constant="false" hasOnlySubstanceUnits="false" id="M_cobalt_precorrin_6B_c" name="cobalt-precorrin-6B" fbc:charge="0" />
      <species boundaryCondition="false" compartment="cell" constant="false" hasOnlySubstanceUnits="false" id="M_cobalt_precorrin_7_c" name="cobalt-precorrin-7" fbc:charge="0" />
      <species boundaryCondition="false" compartment="cell" constant="false" hasOnlySubstanceUnits="false" id="M_cobalt_precorrin_8x_c" name="cobalt-precorrin-8x" fbc:charge="0" />
      <species boundaryCondition="false" compartment="cell" constant="false" hasOnlySubstanceUnits="false" id="M_cobyrinate_c" name="cobyrinate" fbc:charge="0" />
      <species boundaryCondition="false" compartment="cell" constant="false" hasOnlySubstanceUnits="false" id="M_cob_II_yrinate_a_c_diamide_c" name="cob(II)yrinate a,c-diamide" fbc:charge="0" />
      <species boundaryCondition="false" compartment="cell" constant="false" hasOnlySubstanceUnits="false" id="M_precorrin_3B_c" name="precorrin-3B" fbc:charge="0" />
      <species boundaryCondition="false" compartment="cell" constant="false" hasOnlySubstanceUnits="false" id="M_precorrin_4_c" name="precorrin-4" fbc:charge="0" />
      <species boundaryCondition="false" compartment="cell" constant="false" hasOnlySubstanceUnits="false" id="M_precorrin_5_c" name="precorrin-5" fbc:charge="0" />
      <species boundaryCondition="false" compartment="cell" constant="false" hasOnlySubstanceUnits="false" id="M_precorrin_6B_c" name="precorrin-6B" fbc:charge="0" />
      <species boundaryCondition="false" compartment="cell" constant="false" hasOnlySubstanceUnits="false" id="M_precorrin_6A_c" name="precorrin-6A" fbc:charge="0" />
      <species boundaryCondition="false" compartment="cell" constant="false" hasOnlySubstanceUnits="false" id="M_precorrin_8x_c" name="precorrin-8x" fbc:charge="0" />
      <species boundaryCondition="false" compartment="cell" constant="false" hasOnlySubstanceUnits="false" id="M_hydrogenobyrinate_c" name="hydrogenobyrinate" fbc:charge="0" />
      <species boundaryCondition="false" compartment="cell" constant="false" hasOnlySubstanceUnits="false" id="M_hydrogenobyrinate_a_c_diamide_c" name="hydrogenobyrinate a,c-diamide" fbc:charge="0" />
      <species boundaryCondition="false" compartment="cell" constant="false" hasOnlySubstanceUnits="false" id="M_FMN_c" name="FMN" fbc:charge="0" />
      <species boundaryCondition="false" compartment="cell" constant="false" hasOnlySubstanceUnits="false" id="M_cob_I_yrinate_a_c_diamide_c" name="cob(I)yrinate a,c-diamide" fbc:charge="0" />
      <species boundaryCondition="false" compartment="cell" constant="false" hasOnlySubstanceUnits="false" id="M_FMNH2_c" name="FMNH2" fbc:charge="0" />
      <species boundaryCondition="false" compartment="cell" constant="false" hasOnlySubstanceUnits="false" id="M_adenosyl_cobyrinate_a_c_diamide_c" name="adenosyl-cobyrinate a,c-diamide" fbc:charge="0" />
      <species boundaryCondition="false" compartment="cell" constant="false" hasOnlySubstanceUnits="false" id="M_adenosyl_cobyrate_c" name="adenosyl-cobyrate" fbc:charge="0" />
      <species boundaryCondition="false" compartment="cell" constant="false" hasOnlySubstanceUnits="false" id="M_R_1_amino_2_propanol_O_2_phosphate_c" name="(R)-1-amino-2-propanol O-2-phosphate" fbc:charge="0" />
      <species boundaryCondition="false" compartment="cell" constant="false" hasOnlySubstanceUnits="false" id="M_adenosylcobinamide_c" name="adenosylcobinamide" fbc:charge="0" />
      <species boundaryCondition="false" compartment="cell" constant="false" hasOnlySubstanceUnits="false" id="M_L_threonine_O_3_phosphate_c" name="L-threonine O-3-phosphate" fbc:charge="0" />
      <species boundaryCondition="false" compartment="cell" constant="false" hasOnlySubstanceUnits="false" id="M_R_1_Aminopropan_2_ol_c" name="(R)-1-Aminopropan-2-ol" fbc:charge="0" />
      <species boundaryCondition="false" compartment="cell" constant="false" hasOnlySubstanceUnits="false" id="M_cobinamide_c" name="cobinamide" fbc:charge="0" />
      <species boundaryCondition="false" compartment="cell" constant="false" hasOnlySubstanceUnits="false" id="M_adenosyl_cobinamide_phosphate_c" name="adenosyl-cobinamide phosphate" fbc:charge="0" />
      <species boundaryCondition="false" compartment="cell" constant="false" hasOnlySubstanceUnits="false" id="M_adenosylcobinamide_GDP_c" name="adenosylcobinamide-GDP" fbc:charge="0" />
      <species boundaryCondition="false" compartment="cell" constant="false" hasOnlySubstanceUnits="false" id="M_alpha_ribazole_c" name="alpha-ribazole" fbc:charge="0" />
      <species boundaryCondition="false" compartment="cell" constant="false" hasOnlySubstanceUnits="false" id="M_coenzyme_B12_c" name="coenzyme B12" fbc:charge="0" />
      <species boundaryCondition="false" compartment="cell" constant="false" hasOnlySubstanceUnits="false" id="M_2_5_diamino_6_ribosylamino_4_3H_pyrimidinone_5_phosphate_c" name="2,5-diamino-6-(ribosylamino)-4-(3H)-pyrimidinone 5'-phosphate" fbc:charge="0" />
      <species boundaryCondition="false" compartment="cell" constant="false" hasOnlySubstanceUnits="false" id="M_5_amino_6_5_phosphoribosylamino_uracil_c" name="5-amino-6-(5'-phosphoribosylamino)uracil" fbc:charge="0" />
      <species boundaryCondition="false" compartment="cell" constant="false" hasOnlySubstanceUnits="false" id="M_5_amino_6_5_phosphoribitylamino_uracil_c" name="5-amino-6-(5'-phosphoribitylamino)uracil" fbc:charge="0" />
      <species boundaryCondition="false" compartment="cell" constant="false" hasOnlySubstanceUnits="false" id="M_5_amino_6_ribitylamino_2_4_1H_3H_pyrimidinedione_c" name="5-amino-6-ribitylamino-2,4(1H,3H)-pyrimidinedione" fbc:charge="0" />
      <species boundaryCondition="false" compartment="cell" constant="false" hasOnlySubstanceUnits="false" id="M_3_4_dihydroxy_2_butanone_4_P_c" name="3,4-dihydroxy-2-butanone-4-P" fbc:charge="0" />
      <species boundaryCondition="false" compartment="cell" constant="false" hasOnlySubstanceUnits="false" id="M_6_7_dimethyl_8_1_D_ribityl_lumazine_c" name="6,7-dimethyl-8-(1-D-ribityl)lumazine" fbc:charge="0" />
      <species boundaryCondition="false" compartment="cell" constant="false" hasOnlySubstanceUnits="false" id="M_riboflavin_c" name="riboflavin" fbc:charge="0" />
      <species boundaryCondition="false" compartment="cell" constant="false" hasOnlySubstanceUnits="false" id="M_7_Hydroxy_6_methyl_8_ribityl_lumazine_c" name="7-Hydroxy-6-methyl-8-ribityl lumazine" fbc:charge="0" />
      <species boundaryCondition="false" compartment="cell" constant="false" hasOnlySubstanceUnits="false" id="M_dimethylbenzimidazole_c" name="dimethylbenzimidazole" fbc:charge="0" />
      <species boundaryCondition="false" compartment="cell" constant="false" hasOnlySubstanceUnits="false" id="M_nicotinate_c" name="nicotinate" fbc:charge="0" />
      <species boundaryCondition="false" compartment="cell" constant="false" hasOnlySubstanceUnits="false" id="M_alpha_ribazole_5_P_c" name="alpha-ribazole-5'-P" fbc:charge="0" />
      <species boundaryCondition="false" compartment="cell" constant="false" hasOnlySubstanceUnits="false" id="M_lipoate_acetyltransferase_N6_lipoyl_lysine_c" name="lipoate acetyltransferase N6-(lipoyl)lysine" fbc:charge="0" />
      <species boundaryCondition="false" compartment="cell" constant="false" hasOnlySubstanceUnits="false" id="M_lipoate_acetyltransferase_N6_S_acetyldihydrolipoyl_lysine_c" name="lipoate acetyltransferase N6-(S-acetyldihydrolipoyl)lysine" fbc:charge="0" />
      <species boundaryCondition="false" compartment="cell" constant="false" hasOnlySubstanceUnits="false" id="M_lipoate_acetyltransferase_N6_dihydrolipoyl_lysine_c" name="lipoate acetyltransferase N6-(dihydrolipoyl)lysine" fbc:charge="0" />
      <species boundaryCondition="false" compartment="cell" constant="false" hasOnlySubstanceUnits="false" id="M_methylglyoxal_c" name="methylglyoxal" fbc:charge="0" />
      <species boundaryCondition="false" compartment="cell" constant="false" hasOnlySubstanceUnits="false" id="M_S_lactoyl_glutathione_c" name="S-lactoyl-glutathione" fbc:charge="0" />
      <species boundaryCondition="false" compartment="cell" constant="false" hasOnlySubstanceUnits="false" id="M_glutathione_c" name="glutathione" fbc:charge="0" />
      <species boundaryCondition="false" compartment="cell" constant="false" hasOnlySubstanceUnits="false" id="M_D_lactate_c" name="D-lactate" fbc:charge="0" />
      <species boundaryCondition="false" compartment="cell" constant="false" hasOnlySubstanceUnits="false" id="M_acetoacetyl_CoA_c" name="acetoacetyl-CoA" fbc:charge="0" />
      <species boundaryCondition="false" compartment="cell" constant="false" hasOnlySubstanceUnits="false" id="M_cysteinylglycine_c" name="cysteinylglycine" fbc:charge="0" />
      <species boundaryCondition="false" compartment="cell" constant="false" hasOnlySubstanceUnits="false" id="M_R_S_cysteinylglycine_c" name="R-S-cysteinylglycine" fbc:charge="0" />
      <species boundaryCondition="false" compartment="cell" constant="false" hasOnlySubstanceUnits="false" id="M_R_S_cysteine_c" name="R-S-cysteine" fbc:charge="0" />
      <species boundaryCondition="false" compartment="cell" constant="false" hasOnlySubstanceUnits="false" id="M_L_gamma_glutamylcysteine_c" name="L-gamma-glutamylcysteine" fbc:charge="0" />
      <species boundaryCondition="false" compartment="cell" constant="false" hasOnlySubstanceUnits="false" id="M_5_L_glutamyl_L_alanine_c" name="(5-L-glutamyl)-L-alanine" fbc:charge="0" />
      <species boundaryCondition="false" compartment="cell" constant="false" hasOnlySubstanceUnits="false" id="M_5_L_glutamyl_L_aspartate_c" name="(5-L-glutamyl)-L-aspartate" fbc:charge="0" />
      <species boundaryCondition="false" compartment="cell" constant="false" hasOnlySubstanceUnits="false" id="M_5_L_glutamyl_L_arginine_c" name="(5-L-glutamyl)-L-arginine" fbc:charge="0" />
      <species boundaryCondition="false" compartment="cell" constant="false" hasOnlySubstanceUnits="false" id="M_5_L_glutamyl_L_asparagine_c" name="(5-L-glutamyl)-L-asparagine" fbc:charge="0" />
      <species boundaryCondition="false" compartment="cell" constant="false" hasOnlySubstanceUnits="false" id="M_5_L_glutamyl_L_lysine_c" name="(5-L-glutamyl)-L-lysine" fbc:charge="0" />
      <species boundaryCondition="false" compartment="cell" constant="false" hasOnlySubstanceUnits="false" id="M_5_L_glutamyl_L_threonine_c" name="(5-L-glutamyl)-L-threonine" fbc:charge="0" />
      <species boundaryCondition="false" compartment="cell" constant="false" hasOnlySubstanceUnits="false" id="M_5_L_glutamyl_L_serine_c" name="(5-L-glutamyl)-L-serine" fbc:charge="0" />
      <species boundaryCondition="false" compartment="cell" constant="false" hasOnlySubstanceUnits="false" id="M_5_L_glutamyl_L_cysteine_c" name="(5-L-glutamyl)-L-cysteine" fbc:charge="0" />
      <species boundaryCondition="false" compartment="cell" constant="false" hasOnlySubstanceUnits="false" id="M_5_L_glutamyl_L_glutamate_c" name="(5-L-glutamyl)-L-glutamate" fbc:charge="0" />
      <species boundaryCondition="false" compartment="cell" constant="false" hasOnlySubstanceUnits="false" id="M_5_L_glutamyl_L_glutamine_c" name="(5-L-glutamyl)-L-glutamine" fbc:charge="0" />
      <species boundaryCondition="false" compartment="cell" constant="false" hasOnlySubstanceUnits="false" id="M_5_L_glutamyl_L_proline_c" name="(5-L-glutamyl)-L-proline" fbc:charge="0" />
      <species boundaryCondition="false" compartment="cell" constant="false" hasOnlySubstanceUnits="false" id="M_5_L_glutamyl_L_tryptophan_c" name="(5-L-glutamyl)-L-tryptophan" fbc:charge="0" />
      <species boundaryCondition="false" compartment="cell" constant="false" hasOnlySubstanceUnits="false" id="M_5_L_glutamyl_L_phenylalanine_c" name="(5-L-glutamyl)-L-phenylalanine" fbc:charge="0" />
      <species boundaryCondition="false" compartment="cell" constant="false" hasOnlySubstanceUnits="false" id="M_5_L_glutamyl_L_tyrosine_c" name="(5-L-glutamyl)-L-tyrosine" fbc:charge="0" />
      <species boundaryCondition="false" compartment="cell" constant="false" hasOnlySubstanceUnits="false" id="M_5_L_glutamyl_L_histidine_c" name="(5-L-glutamyl)-L-histidine" fbc:charge="0" />
      <species boundaryCondition="false" compartment="cell" constant="false" hasOnlySubstanceUnits="false" id="M_5_L_glutamyl_L_valine_c" name="(5-L-glutamyl)-L-valine" fbc:charge="0" />
      <species boundaryCondition="false" compartment="cell" constant="false" hasOnlySubstanceUnits="false" id="M_5_L_glutamyl_L_isoleucine_c" name="(5-L-glutamyl)-L-isoleucine" fbc:charge="0" />
      <species boundaryCondition="false" compartment="cell" constant="false" hasOnlySubstanceUnits="false" id="M_5_L_glutamyl_L_leucine_c" name="(5-L-glutamyl)-L-leucine" fbc:charge="0" />
      <species boundaryCondition="false" compartment="cell" constant="false" hasOnlySubstanceUnits="false" id="M_5_L_glutamyl_L_methionine_c" name="(5-L-glutamyl)-L-methionine" fbc:charge="0" />
      <species boundaryCondition="false" compartment="cell" constant="false" hasOnlySubstanceUnits="false" id="M_5_oxoproline_c" name="5-oxoproline" fbc:charge="0" />
      <species boundaryCondition="false" compartment="cell" constant="false" hasOnlySubstanceUnits="false" id="M_R_S_glutathione_c" name="R-S-glutathione" fbc:charge="0" />
      <species boundaryCondition="false" compartment="cell" constant="false" hasOnlySubstanceUnits="false" id="M_glutathione_disulfide_c" name="glutathione disulfide" fbc:charge="0" />
      <species boundaryCondition="false" compartment="cell" constant="false" hasOnlySubstanceUnits="false" id="M_fructose_1_phosphate_c" name="fructose-1-phosphate" fbc:charge="0" />
      <species boundaryCondition="false" compartment="cell" constant="false" hasOnlySubstanceUnits="false" id="M_glyceraldehyde_c" name="glyceraldehyde" fbc:charge="0" />
      <species boundaryCondition="false" compartment="cell" constant="false" hasOnlySubstanceUnits="false" id="M_fructose_c" name="fructose" fbc:charge="0" />
      <species boundaryCondition="false" compartment="cell" constant="false" hasOnlySubstanceUnits="false" id="M_D_mannose_6_phosphate_c" name="D-mannose-6-phosphate" fbc:charge="0" />
      <species boundaryCondition="false" compartment="cell" constant="false" hasOnlySubstanceUnits="false" id="M_alpha_D_mannose_1_phosphate_c" name="alpha-D-mannose 1-phosphate" fbc:charge="0" />
      <species boundaryCondition="false" compartment="cell" constant="false" hasOnlySubstanceUnits="false" id="M_GDP_D_mannose_c" name="GDP-D-mannose" fbc:charge="0" />
      <species boundaryCondition="false" compartment="cell" constant="false" hasOnlySubstanceUnits="false" id="M_GDP_4_dehydro_6_deoxy_D_mannose_c" name="GDP-4-dehydro-6-deoxy-D-mannose" fbc:charge="0" />
      <species boundaryCondition="false" compartment="cell" constant="false" hasOnlySubstanceUnits="false" id="M_GDP_L_fucose_c" name="GDP-L-fucose" fbc:charge="0" />
      <species boundaryCondition="false" compartment="cell" constant="false" hasOnlySubstanceUnits="false" id="M_D_glucosamine_6_phosphate_c" name="D-glucosamine-6-phosphate" fbc:charge="0" />
      <species boundaryCondition="false" compartment="cell" constant="false" hasOnlySubstanceUnits="false" id="M_D_glucosamine_1_phosphate_c" name="D-glucosamine 1-phosphate" fbc:charge="0" />
      <species boundaryCondition="false" compartment="cell" constant="false" hasOnlySubstanceUnits="false" id="M_N_acetyl_glucosamine_1_phosphate_c" name="N-acetyl-glucosamine-1-phosphate" fbc:charge="0" />
      <species boundaryCondition="false" compartment="cell" constant="false" hasOnlySubstanceUnits="false" id="M_UDP_N_acetyl_D_glucosamine_c" name="UDP-N-acetyl-D-glucosamine" fbc:charge="0" />
      <species boundaryCondition="false" compartment="cell" constant="false" hasOnlySubstanceUnits="false" id="M_UDP_GlcNAc_enolpyruvate_c" name="UDP-GlcNAc-enolpyruvate" fbc:charge="0" />
      <species boundaryCondition="false" compartment="cell" constant="false" hasOnlySubstanceUnits="false" id="M_UDP_N_acetylmuramate_c" name="UDP-N-acetylmuramate" fbc:charge="0" />
      <species boundaryCondition="false" compartment="cell" constant="false" hasOnlySubstanceUnits="false" id="M_N_acetyl_D_glucosamine_c" name="N-acetyl-D-glucosamine" fbc:charge="0" />
      <species boundaryCondition="false" compartment="cell" constant="false" hasOnlySubstanceUnits="false" id="M_N_acetyl_D_mannosamine_c" name="N-acetyl-D-mannosamine" fbc:charge="0" />
      <species boundaryCondition="false" compartment="cell" constant="false" hasOnlySubstanceUnits="false" id="M_UDP_N_acetyl_D_mannosamine_c" name="UDP-N-acetyl-D-mannosamine" fbc:charge="0" />
      <species boundaryCondition="false" compartment="cell" constant="false" hasOnlySubstanceUnits="false" id="M_UDP_N_acetylmuramoyl_L_alanine_c" name="UDP-N-acetylmuramoyl-L-alanine" fbc:charge="0" />
      <species boundaryCondition="false" compartment="cell" constant="false" hasOnlySubstanceUnits="false" id="M_UDP_N_acetylmuramoyl_L_alanyl_D_glutamate_c" name="UDP-N-acetylmuramoyl-L-alanyl-D-glutamate" fbc:charge="0" />
      <species boundaryCondition="false" compartment="cell" constant="false" hasOnlySubstanceUnits="false" id="M_UDP_N_acetylmuramoyl_L_alanyl_D_glutamyl_meso_2_6_diaminoheptanedioate_c" name="UDP-N-acetylmuramoyl-L-alanyl-D-glutamyl-meso-2,6-diaminoheptanedioate" fbc:charge="0" />
      <species boundaryCondition="false" compartment="cell" constant="false" hasOnlySubstanceUnits="false" id="M_D_alanyl_D_alanine_c" name="D-alanyl-D-alanine" fbc:charge="0" />
      <species boundaryCondition="false" compartment="cell" constant="false" hasOnlySubstanceUnits="false" id="M_UDP_N_acetylmuramoyl_L_alanyl_D_glutamyl_meso_2_6_diaminoheptanedioate_D_alanyl_D_alanine_c" name="UDP-N-acetylmuramoyl-L-alanyl-D-glutamyl-meso-2,6-diaminoheptanedioate- D-alanyl-D-alanine" fbc:charge="0" />
      <species boundaryCondition="false" compartment="cell" constant="false" hasOnlySubstanceUnits="false" id="M_undecaprenyl_phosphate_c" name="undecaprenyl phosphate" fbc:charge="0" />
      <species boundaryCondition="false" compartment="cell" constant="false" hasOnlySubstanceUnits="false" id="M_undecaprenyl_diphospho_N_acetylmuramoyl_L_alanyl_D_glutamyl_meso_2_6_diaminopimeloyl_D_alanyl_D_alanine_c" name="undecaprenyl-diphospho-N-acetylmuramoyl-L-alanyl-D-glutamyl-meso-2,6-diaminopimeloyl-D-alanyl-D-alanine" fbc:charge="0" />
      <species boundaryCondition="false" compartment="cell" constant="false" hasOnlySubstanceUnits="false" id="M_undecaprenyl_diphospho_N_acetylmuramoyl_N_acetylglucosamine_L_alanyl_D_glutamyl_meso_2_6_diaminopimeloyl_D_alanyl_D_alanine_c" name="undecaprenyl-diphospho-N-acetylmuramoyl-(N-acetylglucosamine)-L-alanyl-D-glutamyl-meso-2,6-diaminopimeloyl-D-alanyl-D-alanine" fbc:charge="0" />
      <species boundaryCondition="false" compartment="cell" constant="false" hasOnlySubstanceUnits="false" id="M_undecaprenyl_diphospho_N_acetylmuramoyl_N_acetylglucosamine_L_alanyl_D_glutaminyl_meso_2_6_diaminopimeloyl_D_alanyl_D_alanine_c" name="undecaprenyl-diphospho-N-acetylmuramoyl-(N-acetylglucosamine)-L-alanyl-D-glutaminyl-meso-2,6-diaminopimeloyl-D-alanyl-D-alanine" fbc:charge="0" />
      <species boundaryCondition="false" compartment="cell" constant="false" hasOnlySubstanceUnits="false" id="M_UDP_N_acetylmuramoyl_L_alanyl_gamma_D_glutamyl_L_lysine_c" name="UDP-N-acetylmuramoyl-L-alanyl-gamma-D-glutamyl-L-lysine" fbc:charge="0" />
      <species boundaryCondition="false" compartment="cell" constant="false" hasOnlySubstanceUnits="false" id="M_UDPMurAc_oyl_L_Ala_D_gamma_Glu_L_Lys_D_Ala_D_Ala_c" name="UDPMurAc(oyl-L-Ala-D-gamma-Glu-L-Lys-D-Ala-D-Ala)" fbc:charge="0" />
      <species boundaryCondition="false" compartment="cell" constant="false" hasOnlySubstanceUnits="false" id="M_MurAc_oyl_L_Ala_D_gamma_Glu_L_Lys_D_Ala_D_Ala_diphospho_undecaprenol_c" name="MurAc(oyl-L-Ala-D-gamma-Glu-L-Lys-D-Ala-D-Ala)-diphospho-undecaprenol" fbc:charge="0" />
      <species boundaryCondition="false" compartment="cell" constant="false" hasOnlySubstanceUnits="false" id="M_undecaprenyl_diphospho_N_acetylmuramoyl_N_acetylglucosamine_L_alanyl_gamma_D_glutamyl_L_lysyl_D_alanyl_D_alanine_c" name="undecaprenyl-diphospho-N-acetylmuramoyl-(N-acetylglucosamine)-L-alanyl-gamma-D-glutamyl-L-lysyl-D-alanyl-D-alanine" fbc:charge="0" />
      <species boundaryCondition="false" compartment="cell" constant="false" hasOnlySubstanceUnits="false" id="M_undecaprenyl_diphospho_N_acetylmuramoyl_N_acetylglucosamine_L_alanyl_D_isoglutaminyl_L_lysyl_D_alanyl_D_alanine_c" name="undecaprenyl-diphospho-N-acetylmuramoyl-(N-acetylglucosamine)-L-alanyl-D-isoglutaminyl-L-lysyl-D-alanyl-D-alanine" fbc:charge="0" />
      <species boundaryCondition="false" compartment="cell" constant="false" hasOnlySubstanceUnits="false" id="M_UDP_N_acetylmuramoyl_L_alanyl_D_glutamyl_L_lysine_c" name="UDP-N-acetylmuramoyl-L-alanyl-D-glutamyl-L-lysine" fbc:charge="0" />
      <species boundaryCondition="false" compartment="cell" constant="false" hasOnlySubstanceUnits="false" id="M_UDP_N_acetylmuramoyl_L_alanyl_D_glutamyl_L_lysyl_D_alanyl_D_alanine_c" name="UDP-N-acetylmuramoyl-L-alanyl-D-glutamyl-L-lysyl-D-alanyl-D-alanine" fbc:charge="0" />
      <species boundaryCondition="false" compartment="cell" constant="false" hasOnlySubstanceUnits="false" id="M_undecaprenyl_diphospho_N_acetylmuramoyl_L_alanyl_D_glutamyl_L_lysyl_D_alanyl_D_alanine_c" name="undecaprenyl-diphospho-N-acetylmuramoyl-L-alanyl-D-glutamyl-L-lysyl-D-alanyl-D-alanine" fbc:charge="0" />
      <species boundaryCondition="false" compartment="cell" constant="false" hasOnlySubstanceUnits="false" id="M_undecaprenyl_diphospho_N_acetylmuramoyl_N_acetylglucosamine_L_alanyl_D_glutamyl_L_lysyl_D_alanyl_D_alanine_c" name="undecaprenyl-diphospho-N-acetylmuramoyl-(N-acetylglucosamine)-L-alanyl-D-glutamyl-L-lysyl-D-alanyl-D-alanine" fbc:charge="0" />
      <species boundaryCondition="false" compartment="cell" constant="false" hasOnlySubstanceUnits="false" id="M_undecaprenyl_diphospho_N_acetylmuramoyl_N_acetylglucosamine_L_alanyl_D_glutaminyl_L_lysyl_D_alanyl_D_alanine_c" name="undecaprenyl-diphospho-N-acetylmuramoyl-(N-acetylglucosamine)-L-alanyl-D-glutaminyl-L-lysyl-D-alanyl-D-alanine" fbc:charge="0" />
      <species boundaryCondition="false" compartment="cell" constant="false" hasOnlySubstanceUnits="false" id="M_undecaprenyl_diphospho_N_acetylmuramoyl_N_acetylglucosamine_L_alanyl_D_glutaminyl_meso_2_6_diaminopimeloyl_glycyl_5_D_alanyl_D_alanine_c" name="undecaprenyl-diphospho-N-acetylmuramoyl-(N-acetylglucosamine)-L-alanyl-D-glutaminyl-meso-2,6-diaminopimeloyl-(glycyl)5-D-alanyl-D-alanine" fbc:charge="0" />
      <species boundaryCondition="false" compartment="cell" constant="false" hasOnlySubstanceUnits="false" id="M_undecaprenyl_diphospho_N_acetylmuramoyl_N_acetylglucosamine_L_alanyl_D_isoglutaminyl_L_lysyl_glycyl_5_D_alanyl_D_alanine_c" name="undecaprenyl-diphospho-N-acetylmuramoyl-(N-acetylglucosamine)-L-alanyl-D-isoglutaminyl-L-lysyl-(glycyl)5-D-alanyl-D-alanine" fbc:charge="0" />
      <species boundaryCondition="false" compartment="cell" constant="false" hasOnlySubstanceUnits="false" id="M_undecaprenyl_diphospho_N_acetylmuramoyl_N_acetylglucosamine_L_alanyl_D_glutaminyl_L_lysyl_glycyl_5_D_alanyl_D_alanine_c" name="undecaprenyl-diphospho-N-acetylmuramoyl-(N-acetylglucosamine)-L-alanyl-D-glutaminyl-L-lysyl-(glycyl)5-D-alanyl-D-alanine" fbc:charge="0" />
      <species boundaryCondition="false" compartment="cell" constant="false" hasOnlySubstanceUnits="false" id="M_undecaprenyl_diphosphate_c" name="undecaprenyl diphosphate" fbc:charge="0" />
      <species boundaryCondition="false" compartment="cell" constant="false" hasOnlySubstanceUnits="false" id="M_peptidoglycan_c" name="peptidoglycan" fbc:charge="0" />
      <species boundaryCondition="false" compartment="cell" constant="false" hasOnlySubstanceUnits="false" id="M_R_3_hydroxymyristoyl_ACP_c" name="(R)-3-hydroxymyristoyl-ACP" fbc:charge="0" />
      <species boundaryCondition="false" compartment="cell" constant="false" hasOnlySubstanceUnits="false" id="M_UDP_3_O_3_hydroxymyristoyl_N_acetylglucosamine_c" name="UDP-3-O-(3-hydroxymyristoyl)-N-acetylglucosamine" fbc:charge="0" />
      <species boundaryCondition="false" compartment="cell" constant="false" hasOnlySubstanceUnits="false" id="M_UDP_D_glucose_c" name="UDP-D-glucose" fbc:charge="0" />
      <species boundaryCondition="false" compartment="cell" constant="false" hasOnlySubstanceUnits="false" id="M_sucrose_6_phosphate_c" name="sucrose-6-phosphate" fbc:charge="0" />
      <species boundaryCondition="false" compartment="cell" constant="false" hasOnlySubstanceUnits="false" id="M_beta_D_glucose_1_phosphate_c" name="beta-D-glucose 1-phosphate" fbc:charge="0" />
      <species boundaryCondition="false" compartment="cell" constant="false" hasOnlySubstanceUnits="false" id="M_beta_D_glucose_6_phosphate_c_1" name="beta-D-glucose 6-phosphate" fbc:charge="0" />
      <species boundaryCondition="false" compartment="cell" constant="false" hasOnlySubstanceUnits="false" id="M_maltotriose_c" name="maltotriose" fbc:charge="0" />
      <species boundaryCondition="false" compartment="cell" constant="false" hasOnlySubstanceUnits="false" id="M_maltose_c" name="maltose" fbc:charge="0" />
      <species boundaryCondition="false" compartment="cell" constant="false" hasOnlySubstanceUnits="false" id="M_maltotetraose_c" name="maltotetraose" fbc:charge="0" />
      <species boundaryCondition="false" compartment="cell" constant="false" hasOnlySubstanceUnits="false" id="M_a_glycogen_n1_c" name="a glycogen_n1" fbc:charge="0" />
      <species boundaryCondition="false" compartment="cell" constant="false" hasOnlySubstanceUnits="false" id="M_a_glycogen_n_c" name="a glycogen_n" fbc:charge="0" />
      <species boundaryCondition="false" compartment="cell" constant="false" hasOnlySubstanceUnits="false" id="M_alpha_D_glucose_1_phosphate_c" name="alpha-D-glucose 1-phosphate" fbc:charge="0" />
      <species boundaryCondition="false" compartment="cell" constant="false" hasOnlySubstanceUnits="false" id="M_ADP_D_glucose_c" name="ADP-D-glucose" fbc:charge="0" />
      <species boundaryCondition="false" compartment="cell" constant="false" hasOnlySubstanceUnits="false" id="M_a_1_4_alpha_D_glucan_n_c" name="a 1,4-alpha-D-glucan_n" fbc:charge="0" />
      <species boundaryCondition="false" compartment="cell" constant="false" hasOnlySubstanceUnits="false" id="M_a_1_4_alpha_D_glucan_n1_c" name="a 1,4-alpha-D-glucan_n1" fbc:charge="0" />
      <species boundaryCondition="false" compartment="cell" constant="false" hasOnlySubstanceUnits="false" id="M_CDP_D_glucose_c" name="CDP-D-glucose" fbc:charge="0" />
      <species boundaryCondition="false" compartment="cell" constant="false" hasOnlySubstanceUnits="false" id="M_CDP_4_dehydro_6_deoxy_D_glucose_c" name="CDP-4-dehydro-6-deoxy-D-glucose" fbc:charge="0" />
      <species boundaryCondition="false" compartment="cell" constant="false" hasOnlySubstanceUnits="false" id="M_cellulose_c" name="cellulose" fbc:charge="0" />
      <species boundaryCondition="false" compartment="cell" constant="false" hasOnlySubstanceUnits="false" id="M_1_4_beta_D_glucan_n1_c" name="1,4-beta-D-glucan_n1" fbc:charge="0" />
      <species boundaryCondition="false" compartment="cell" constant="false" hasOnlySubstanceUnits="false" id="M_1_4_beta_D_glucan_n_c" name="1,4-beta-D-glucan_n" fbc:charge="0" />
      <species boundaryCondition="false" compartment="cell" constant="false" hasOnlySubstanceUnits="false" id="M_cellobiose_c" name="cellobiose" fbc:charge="0" />
      <species boundaryCondition="false" compartment="cell" constant="false" hasOnlySubstanceUnits="false" id="M_sn_glycerol_3_phosphate_c" name="sn-glycerol-3-phosphate" fbc:charge="0" />
      <species boundaryCondition="false" compartment="cell" constant="false" hasOnlySubstanceUnits="false" id="M_2_beta_D_glucosyl_sn_glycerol_3_phosphate_c" name="2-(beta-D-glucosyl)-sn-glycerol-3-phosphate" fbc:charge="0" />
      <species boundaryCondition="false" compartment="cell" constant="false" hasOnlySubstanceUnits="false" id="M_2_beta_D_glucosyl_sn_glycerol_c" name="2-(beta-D-glucosyl)-sn-glycerol" fbc:charge="0" />
      <species boundaryCondition="false" compartment="cell" constant="false" hasOnlySubstanceUnits="false" id="M_1_deoxy_D_xylulose_5_phosphate_c" name="1-deoxy-D-xylulose 5-phosphate" fbc:charge="0" />
      <species boundaryCondition="false" compartment="cell" constant="false" hasOnlySubstanceUnits="false" id="M_2_C_methyl_D_erythritol_4_phosphate_c" name="2-C-methyl-D-erythritol-4-phosphate" fbc:charge="0" />
      <species boundaryCondition="false" compartment="cell" constant="false" hasOnlySubstanceUnits="false" id="M_4_cytidine_5_diphospho_2_C_methyl_D_erythritol_c" name="4-(cytidine 5'-diphospho)-2-C-methyl-D-erythritol" fbc:charge="0" />
      <species boundaryCondition="false" compartment="cell" constant="false" hasOnlySubstanceUnits="false" id="M_2_phospho_4_cytidine_5_diphospho_2_C_methyl_D_erythritol_c" name="2-phospho-4-(cytidine 5'-diphospho)-2-C-methyl-D-erythritol" fbc:charge="0" />
      <species boundaryCondition="false" compartment="cell" constant="false" hasOnlySubstanceUnits="false" id="M_2_C_methyl_D_erythritol_2_4_cyclodiphosphate_c" name="2-C-methyl-D-erythritol-2,4-cyclodiphosphate" fbc:charge="0" />
      <species boundaryCondition="false" compartment="cell" constant="false" hasOnlySubstanceUnits="false" id="M_1_hydroxy_2_methyl_2_E_butenyl_4_diphosphate_c" name="1-hydroxy-2-methyl-2-(E)-butenyl 4-diphosphate" fbc:charge="0" />
      <species boundaryCondition="false" compartment="cell" constant="false" hasOnlySubstanceUnits="false" id="M_a_protein_disulfide_c" name="a protein disulfide" fbc:charge="0" />
      <species boundaryCondition="false" compartment="cell" constant="false" hasOnlySubstanceUnits="false" id="M_a_protein_dithiol_c" name="a protein dithiol" fbc:charge="0" />
      <species boundaryCondition="false" compartment="cell" constant="false" hasOnlySubstanceUnits="false" id="M_isopentenyl_diphosphate_c" name="isopentenyl diphosphate" fbc:charge="0" />
      <species boundaryCondition="false" compartment="cell" constant="false" hasOnlySubstanceUnits="false" id="M_E_4_hydroxy_3_methylbut_2_en_1_yl_diphosphate_c" name="(E)-4-hydroxy-3-methylbut 2-en-1-yl diphosphate" fbc:charge="0" />
      <species boundaryCondition="false" compartment="cell" constant="false" hasOnlySubstanceUnits="false" id="M_dimethylallyl_diphosphate_c" name="dimethylallyl diphosphate" fbc:charge="0" />
      <species boundaryCondition="false" compartment="cell" constant="false" hasOnlySubstanceUnits="false" id="M_geranyl_diphosphate_c" name="geranyl diphosphate" fbc:charge="0" />
      <species boundaryCondition="false" compartment="cell" constant="false" hasOnlySubstanceUnits="false" id="M_a_ubiquinone_c" name="a ubiquinone" fbc:charge="0" />
      <species boundaryCondition="false" compartment="cell" constant="false" hasOnlySubstanceUnits="false" id="M_a_menaquinone_c" name="a menaquinone" fbc:charge="0" />
      <species boundaryCondition="false" compartment="cell" constant="false" hasOnlySubstanceUnits="false" id="M_presqualene_diphosphate_c" name="presqualene diphosphate" fbc:charge="0" />
      <species boundaryCondition="false" compartment="cell" constant="false" hasOnlySubstanceUnits="false" id="M_squalene_c" name="squalene" fbc:charge="0" />
      <species boundaryCondition="false" compartment="cell" constant="false" hasOnlySubstanceUnits="false" id="M_2_methyl_6_phytylquinol_c" name="2-methyl-6-phytylquinol" fbc:charge="0" />
      <species boundaryCondition="false" compartment="cell" constant="false" hasOnlySubstanceUnits="false" id="M_2_3_dimethyl_5_phytylquinol_c" name="2,3-dimethyl-5-phytylquinol" fbc:charge="0" />
      <species boundaryCondition="false" compartment="cell" constant="false" hasOnlySubstanceUnits="false" id="M_gamma_tocopherol_c" name="gamma-tocopherol" fbc:charge="0" />
      <species boundaryCondition="false" compartment="cell" constant="false" hasOnlySubstanceUnits="false" id="M_delta_tocopherol_c" name="delta-tocopherol" fbc:charge="0" />
      <species boundaryCondition="false" compartment="cell" constant="false" hasOnlySubstanceUnits="false" id="M_alpha_tocopherol_c" name="alpha-tocopherol" fbc:charge="0" />
      <species boundaryCondition="false" compartment="cell" constant="false" hasOnlySubstanceUnits="false" id="M_beta_tocopherol_c" name="beta-tocopherol" fbc:charge="0" />
      <species boundaryCondition="false" compartment="cell" constant="false" hasOnlySubstanceUnits="false" id="M_a_protein_c" name="a protein" fbc:charge="0" />
      <species boundaryCondition="false" compartment="cell" constant="false" hasOnlySubstanceUnits="false" id="M_a_protein_N_6_octanoyl_lysine_c" name="a protein-N-6-octanoyl-lysine" fbc:charge="0" />
      <species boundaryCondition="false" compartment="cell" constant="false" hasOnlySubstanceUnits="false" id="M_a_protein_N_6_lipoyl_lysine_c" name="a protein-N-6-lipoyl-lysine" fbc:charge="0" />
      <species boundaryCondition="false" compartment="cell" constant="false" hasOnlySubstanceUnits="false" id="M_lipoyl_acyl_carrier_protein_C8H13OS3R_c" name="lipoyl-[acyl carrier protein] C8H13OS3R" fbc:charge="0" />
      <species boundaryCondition="false" compartment="cell" constant="false" hasOnlySubstanceUnits="false" id="M_lipoate_c" name="lipoate" fbc:charge="0" />
      <species boundaryCondition="false" compartment="cell" constant="false" hasOnlySubstanceUnits="false" id="M_lipoyl_AMP_c" name="lipoyl-AMP" fbc:charge="0" />
      <species boundaryCondition="false" compartment="cell" constant="false" hasOnlySubstanceUnits="false" id="M_phytoene_c" name="phytoene" fbc:charge="0" />
      <species boundaryCondition="false" compartment="cell" constant="false" hasOnlySubstanceUnits="false" id="M_phytofluene_c" name="phytofluene" fbc:charge="0" />
      <species boundaryCondition="false" compartment="cell" constant="false" hasOnlySubstanceUnits="false" id="M_zeta_carotene_c" name="zeta-carotene" fbc:charge="0" />
      <species boundaryCondition="false" compartment="cell" constant="false" hasOnlySubstanceUnits="false" id="M_neurosporene_c" name="neurosporene" fbc:charge="0" />
      <species boundaryCondition="false" compartment="cell" constant="false" hasOnlySubstanceUnits="false" id="M_trans_lycopene_c" name="trans-lycopene" fbc:charge="0" />
      <species boundaryCondition="false" compartment="cell" constant="false" hasOnlySubstanceUnits="false" id="M_gamma_carotene_c" name="gamma-carotene" fbc:charge="0" />
      <species boundaryCondition="false" compartment="cell" constant="false" hasOnlySubstanceUnits="false" id="M_beta_carotene_c" name="beta-carotene" fbc:charge="0" />
      <species boundaryCondition="false" compartment="cell" constant="false" hasOnlySubstanceUnits="false" id="M_beta_cryptoxanthin_c" name="beta-cryptoxanthin" fbc:charge="0" />
      <species boundaryCondition="false" compartment="cell" constant="false" hasOnlySubstanceUnits="false" id="M_zeaxanthin_c" name="zeaxanthin" fbc:charge="0" />
      <species boundaryCondition="false" compartment="cell" constant="false" hasOnlySubstanceUnits="false" id="M_echinenone_c" name="echinenone" fbc:charge="0" />
      <species boundaryCondition="false" compartment="cell" constant="false" hasOnlySubstanceUnits="false" id="M_canthaxanthin_c" name="canthaxanthin" fbc:charge="0" />
      <species boundaryCondition="false" compartment="cell" constant="false" hasOnlySubstanceUnits="false" id="M_3_hydroxyechinenone_c" name="3-hydroxyechinenone" fbc:charge="0" />
      <species boundaryCondition="false" compartment="cell" constant="false" hasOnlySubstanceUnits="false" id="M_adonixanthin_c" name="adonixanthin" fbc:charge="0" />
      <species boundaryCondition="false" compartment="cell" constant="false" hasOnlySubstanceUnits="false" id="M_phoenicoxanthin_c" name="phoenicoxanthin" fbc:charge="0" />
      <species boundaryCondition="false" compartment="cell" constant="false" hasOnlySubstanceUnits="false" id="M_astaxanthin_c" name="astaxanthin" fbc:charge="0" />
      <species boundaryCondition="false" compartment="cell" constant="false" hasOnlySubstanceUnits="false" id="M_2_S_deoxymyxol_2_2_4_di_O_methyl_alpha_L_fucoside_c" name="(2'S)-deoxymyxol 2'-(2,4-di-O-methyl-alpha-L-fucoside)" fbc:charge="0" />
      <species boundaryCondition="false" compartment="cell" constant="false" hasOnlySubstanceUnits="false" id="M_3R_2_S_myxol_2_2_4_di_O_methyl_alpha_L_fucoside_c" name="(3R,2'S)-myxol 2'-(2,4-di-O-methyl-alpha-L-fucoside)" fbc:charge="0" />
      <species boundaryCondition="false" compartment="cell" constant="false" hasOnlySubstanceUnits="false" id="M_UDP_galactose_c" name="UDP-galactose" fbc:charge="0" />
      <species boundaryCondition="false" compartment="cell" constant="false" hasOnlySubstanceUnits="false" id="M_UDP_D_glucuronate_c" name="UDP-D-glucuronate" fbc:charge="0" />
      <species boundaryCondition="false" compartment="cell" constant="false" hasOnlySubstanceUnits="false" id="M_dTDP_D_glucose_c" name="dTDP-D-glucose" fbc:charge="0" />
      <species boundaryCondition="false" compartment="cell" constant="false" hasOnlySubstanceUnits="false" id="M_dTDP_D_galactose_c" name="dTDP-D-galactose" fbc:charge="0" />
      <species boundaryCondition="false" compartment="cell" constant="false" hasOnlySubstanceUnits="false" id="M_dTDP_4_dehydro_6_deoxy_D_glucose_c" name="dTDP-4-dehydro-6-deoxy-D-glucose" fbc:charge="0" />
      <species boundaryCondition="false" compartment="cell" constant="false" hasOnlySubstanceUnits="false" id="M_dTDP_4_dehydro_6_deoxy_L_mannose_c" name="dTDP-4-dehydro-6-deoxy-L-mannose" fbc:charge="0" />
      <species boundaryCondition="false" compartment="cell" constant="false" hasOnlySubstanceUnits="false" id="M_GDP_4_dehydro_6_deoxy_L_mannose_c" name="GDP-4-dehydro-6-deoxy-L-mannose" fbc:charge="0" />
      <species boundaryCondition="false" compartment="cell" constant="false" hasOnlySubstanceUnits="false" id="M_dTDP_alpha_L_rhamnose_c" name="dTDP-alpha-L-rhamnose" fbc:charge="0" />
      <species boundaryCondition="false" compartment="cell" constant="false" hasOnlySubstanceUnits="false" id="M_GDP_6_deoxy_L_mannose_c" name="GDP-6-deoxy-L-mannose" fbc:charge="0" />
      <species boundaryCondition="false" compartment="cell" constant="false" hasOnlySubstanceUnits="false" id="M_2_propyn_1_al_c" name="2-propyn-1-al" fbc:charge="0" />
      <species boundaryCondition="false" compartment="cell" constant="false" hasOnlySubstanceUnits="false" id="M_propynoate_c" name="propynoate" fbc:charge="0" />
      <species boundaryCondition="false" compartment="cell" constant="false" hasOnlySubstanceUnits="false" id="M_hydroxymethylpyrimidine_phosphate_c" name="hydroxymethylpyrimidine phosphate" fbc:charge="0" />
      <species boundaryCondition="false" compartment="cell" constant="false" hasOnlySubstanceUnits="false" id="M_4_methyl_5_beta_hydroxyethyl_thiazole_phosphate_c" name="4-methyl-5-(beta-hydroxyethyl)thiazole phosphate" fbc:charge="0" />
      <species boundaryCondition="false" compartment="cell" constant="false" hasOnlySubstanceUnits="false" id="M_4_amino_5_hydroxymethyl_2_methylpyrimidine_pyrophosphate_c" name="4-amino-5-hydroxymethyl-2-methylpyrimidine-pyrophosphate" fbc:charge="0" />
      <species boundaryCondition="false" compartment="cell" constant="false" hasOnlySubstanceUnits="false" id="M_thiamine_phosphate_c" name="thiamine-phosphate" fbc:charge="0" />
      <species boundaryCondition="false" compartment="cell" constant="false" hasOnlySubstanceUnits="false" id="M_hydroxymethylpyrimidine_c" name="hydroxymethylpyrimidine" fbc:charge="0" />
      <species boundaryCondition="false" compartment="cell" constant="false" hasOnlySubstanceUnits="false" id="M_thiamine_diphosphate_c" name="thiamine diphosphate" fbc:charge="0" />
      <species boundaryCondition="false" compartment="cell" constant="false" hasOnlySubstanceUnits="false" id="M_pimeloyl_CoA_c" name="pimeloyl-CoA" fbc:charge="0" />
      <species boundaryCondition="false" compartment="cell" constant="false" hasOnlySubstanceUnits="false" id="M_7_keto_8_aminopelargonate_c" name="7-keto-8-aminopelargonate" fbc:charge="0" />
      <species boundaryCondition="false" compartment="cell" constant="false" hasOnlySubstanceUnits="false" id="M_7_8_diaminopelargonate_c" name="7,8-diaminopelargonate" fbc:charge="0" />
      <species boundaryCondition="false" compartment="cell" constant="false" hasOnlySubstanceUnits="false" id="M_dethiobiotin_c" name="dethiobiotin" fbc:charge="0" />
      <species boundaryCondition="false" compartment="cell" constant="false" hasOnlySubstanceUnits="false" id="M_biotin_c" name="biotin" fbc:charge="0" />
      <species boundaryCondition="false" compartment="cell" constant="false" hasOnlySubstanceUnits="false" id="M_BCCP_c" name="BCCP" fbc:charge="0" />
      <species boundaryCondition="false" compartment="cell" constant="false" hasOnlySubstanceUnits="false" id="M_biotin_BCCP_monomer_c" name="biotin-BCCP (monomer)" fbc:charge="0" />
      <species boundaryCondition="false" compartment="cell" constant="false" hasOnlySubstanceUnits="false" id="M_a_biotin_BCCP_dimer_c" name="a biotin-BCCP (dimer)" fbc:charge="0" />
      <species boundaryCondition="false" compartment="cell" constant="false" hasOnlySubstanceUnits="false" id="M_cycloartenol_c" name="cycloartenol" fbc:charge="0" />
      <species boundaryCondition="false" compartment="cell" constant="false" hasOnlySubstanceUnits="false" id="M_24R_24_methylcycloarta_25_en_3_beta_ol_c" name="(24R)-24-methylcycloarta-25-en-3-beta-ol" fbc:charge="0" />
      <species boundaryCondition="false" compartment="cell" constant="false" hasOnlySubstanceUnits="false" id="M_penicillin_c" name="penicillin" fbc:charge="0" />
      <species boundaryCondition="false" compartment="cell" constant="false" hasOnlySubstanceUnits="false" id="M_penicilloic_acid_c" name="penicilloic acid" fbc:charge="0" />
      <species boundaryCondition="false" compartment="cell" constant="false" hasOnlySubstanceUnits="false" id="M_6_aminopenicillanate_C8H12N2O3S_c" name="6-aminopenicillanate C8H12N2O3S" fbc:charge="0" />
      <species boundaryCondition="false" compartment="cell" constant="false" hasOnlySubstanceUnits="false" id="M_di_trans_poly_cis_Undecaprenyl_diphosphate_c" name="di-trans,poly-cis-Undecaprenyl diphosphate" fbc:charge="0" />
      <species boundaryCondition="false" compartment="cell" constant="false" hasOnlySubstanceUnits="false" id="M_pyridoxine_5_phosphate_c" name="pyridoxine-5'-phosphate" fbc:charge="0" />
      <species boundaryCondition="false" compartment="cell" constant="false" hasOnlySubstanceUnits="false" id="M_pyridoxal_5_phosphate_c" name="pyridoxal 5'-phosphate" fbc:charge="0" />
      <species boundaryCondition="false" compartment="cell" constant="false" hasOnlySubstanceUnits="false" id="M_pyridoxamine_5_phosphate_c" name="pyridoxamine 5'-phosphate" fbc:charge="0" />
      <species boundaryCondition="false" compartment="cell" constant="false" hasOnlySubstanceUnits="false" id="M_pyridoxine_c" name="pyridoxine" fbc:charge="0" />
      <species boundaryCondition="false" compartment="cell" constant="false" hasOnlySubstanceUnits="false" id="M_pyridoxal_c" name="pyridoxal" fbc:charge="0" />
      <species boundaryCondition="false" compartment="cell" constant="false" hasOnlySubstanceUnits="false" id="M_pyridoxamine_c" name="pyridoxamine" fbc:charge="0" />
      <species boundaryCondition="false" compartment="cell" constant="false" hasOnlySubstanceUnits="false" id="M_1_amino_propan_2_one_3_phosphate_c" name="1-amino-propan-2-one-3-phosphate" fbc:charge="0" />
      <species boundaryCondition="false" compartment="cell" constant="false" hasOnlySubstanceUnits="false" id="M_O_phospho_4_hydroxy_L_threonine_c" name="O-phospho-4-hydroxy-L-threonine" fbc:charge="0" />
      <species boundaryCondition="false" compartment="cell" constant="false" hasOnlySubstanceUnits="false" id="M_2S_2_amino_3_oxo_4_phosphonooxybutanoate_c" name="(2S)-2-amino-3-oxo-4-phosphonooxybutanoate" fbc:charge="0" />
      <species boundaryCondition="false" compartment="cell" constant="false" hasOnlySubstanceUnits="false" id="M_4_hydroxy_L_threonine_c" name="4-hydroxy-L-threonine" fbc:charge="0" />
      <species boundaryCondition="false" compartment="cell" constant="false" hasOnlySubstanceUnits="false" id="M_a_ubiquinol_c" name="a ubiquinol" fbc:charge="0" />
      <species boundaryCondition="false" compartment="cell" constant="false" hasOnlySubstanceUnits="false" id="M_a_fatty_acyl_CoA_C22H35N7O17RP3s_c" name="a fatty acyl CoA C22H35N7O17RP3s" fbc:charge="0" />
      <species boundaryCondition="false" compartment="cell" constant="false" hasOnlySubstanceUnits="false" id="M_a_2_lysophosphatidate_c" name="a 2-lysophosphatidate" fbc:charge="0" />
      <species boundaryCondition="false" compartment="cell" constant="false" hasOnlySubstanceUnits="false" id="M_an_L_phosphatidate_c" name="an L-phosphatidate" fbc:charge="0" />
      <species boundaryCondition="false" compartment="cell" constant="false" hasOnlySubstanceUnits="false" id="M_a_CDP_diacylglycerol_C14H19N3O15R1R2P2_c" name="a CDP-diacylglycerol C14H19N3O15R1R2P2" fbc:charge="0" />
      <species boundaryCondition="false" compartment="cell" constant="false" hasOnlySubstanceUnits="false" id="M_a_1_2_diacylglycerol_c" name="a 1,2-diacylglycerol" fbc:charge="0" />
      <species boundaryCondition="false" compartment="cell" constant="false" hasOnlySubstanceUnits="false" id="M_an_L_1_phosphatidylglycerol_phosphate_c" name="an L-1-phosphatidylglycerol-phosphate" fbc:charge="0" />
      <species boundaryCondition="false" compartment="cell" constant="false" hasOnlySubstanceUnits="false" id="M_D_myo_inositol_3_monophosphate_c" name="D-myo-inositol (3)-monophosphate" fbc:charge="0" />
      <species boundaryCondition="false" compartment="cell" constant="false" hasOnlySubstanceUnits="false" id="M_myo_inositol_c" name="myo-inositol" fbc:charge="0" />
      <species boundaryCondition="false" compartment="cell" constant="false" hasOnlySubstanceUnits="false" id="M_1_1_Alkenyl_sn_glycero_3_phosphoethanolamine_c" name="1-(1-Alkenyl)-sn-glycero-3-phosphoethanolamine" fbc:charge="0" />
      <species boundaryCondition="false" compartment="cell" constant="false" hasOnlySubstanceUnits="false" id="M_1_1_Alkenyl_sn_glycerol_c" name="1-(1-Alkenyl)-sn-glycerol" fbc:charge="0" />
      <species boundaryCondition="false" compartment="cell" constant="false" hasOnlySubstanceUnits="false" id="M_Ethanolamine_phosphate_c" name="Ethanolamine phosphate" fbc:charge="0" />
      <species boundaryCondition="false" compartment="cell" constant="false" hasOnlySubstanceUnits="false" id="M_dTDP_3R_amino_3_6_dideoxy_D_glucose_c" name="dTDP-(3R)-amino-3,6-dideoxy-D-glucose" fbc:charge="0" />
      <species boundaryCondition="false" compartment="cell" constant="false" hasOnlySubstanceUnits="false" id="M_dTDP_3_amino_4_6_deoxy_3_4_dehydroglucose_c" name="dTDP-3-amino-4,6-deoxy-3,4-dehydroglucose" fbc:charge="0" />
      <species boundaryCondition="false" compartment="cell" constant="false" hasOnlySubstanceUnits="false" id="M_1_5_Phosphoribosyl_5_amino_4_imidazolecarboxamide_c" name="1-(5'-Phosphoribosyl)-5-amino-4-imidazolecarboxamide" fbc:charge="0" />
      <species boundaryCondition="false" compartment="cell" constant="false" hasOnlySubstanceUnits="false" id="M_1_5_Phosphoribosyl_5_formamido_4_imidazolecarboxamide_c" name="1-(5'-Phosphoribosyl)-5-formamido-4-imidazolecarboxamide" fbc:charge="0" />
      <species boundaryCondition="false" compartment="cell" constant="false" hasOnlySubstanceUnits="false" id="M_N_Acetylmuramic_acid_6_phosphate_c" name="N-Acetylmuramic acid 6-phosphate" fbc:charge="0" />
      <species boundaryCondition="false" compartment="cell" constant="false" hasOnlySubstanceUnits="false" id="M_N_Acetyl_D_glucosamine_6_phosphate_c" name="N-Acetyl-D-glucosamine 6-phosphate" fbc:charge="0" />
      <species boundaryCondition="false" compartment="cell" constant="false" hasOnlySubstanceUnits="false" id="M_R_Lactate_c" name="(R)-Lactate" fbc:charge="0" />
      <species boundaryCondition="false" compartment="cell" constant="false" hasOnlySubstanceUnits="false" id="M_Ala_c" name="Ala" fbc:charge="0" />
      <species boundaryCondition="false" compartment="cell" constant="false" hasOnlySubstanceUnits="false" id="M_Asp_c" name="Asp" fbc:charge="0" />
      <species boundaryCondition="false" compartment="cell" constant="false" hasOnlySubstanceUnits="false" id="M_Arg_c" name="Arg" fbc:charge="0" />
      <species boundaryCondition="false" compartment="cell" constant="false" hasOnlySubstanceUnits="false" id="M_Asn_c" name="Asn" fbc:charge="0" />
      <species boundaryCondition="false" compartment="cell" constant="false" hasOnlySubstanceUnits="false" id="M_Lys_c" name="Lys" fbc:charge="0" />
      <species boundaryCondition="false" compartment="cell" constant="false" hasOnlySubstanceUnits="false" id="M_Thr_c" name="Thr" fbc:charge="0" />
      <species boundaryCondition="false" compartment="cell" constant="false" hasOnlySubstanceUnits="false" id="M_Ser_c" name="Ser" fbc:charge="0" />
      <species boundaryCondition="false" compartment="cell" constant="false" hasOnlySubstanceUnits="false" id="M_Cys_c" name="Cys" fbc:charge="0" />
      <species boundaryCondition="false" compartment="cell" constant="false" hasOnlySubstanceUnits="false" id="M_Gly_c" name="Gly" fbc:charge="0" />
      <species boundaryCondition="false" compartment="cell" constant="false" hasOnlySubstanceUnits="false" id="M_Glu_c" name="Glu" fbc:charge="0" />
      <species boundaryCondition="false" compartment="cell" constant="false" hasOnlySubstanceUnits="false" id="M_Gln_c" name="Gln" fbc:charge="0" />
      <species boundaryCondition="false" compartment="cell" constant="false" hasOnlySubstanceUnits="false" id="M_Pro_c" name="Pro" fbc:charge="0" />
      <species boundaryCondition="false" compartment="cell" constant="false" hasOnlySubstanceUnits="false" id="M_Trp_c" name="Trp" fbc:charge="0" />
      <species boundaryCondition="false" compartment="cell" constant="false" hasOnlySubstanceUnits="false" id="M_Phe_c" name="Phe" fbc:charge="0" />
      <species boundaryCondition="false" compartment="cell" constant="false" hasOnlySubstanceUnits="false" id="M_Tyr_c" name="Tyr" fbc:charge="0" />
      <species boundaryCondition="false" compartment="cell" constant="false" hasOnlySubstanceUnits="false" id="M_His_c" name="His" fbc:charge="0" />
      <species boundaryCondition="false" compartment="cell" constant="false" hasOnlySubstanceUnits="false" id="M_Val_c" name="Val" fbc:charge="0" />
      <species boundaryCondition="false" compartment="cell" constant="false" hasOnlySubstanceUnits="false" id="M_Ile_c" name="Ile" fbc:charge="0" />
      <species boundaryCondition="false" compartment="cell" constant="false" hasOnlySubstanceUnits="false" id="M_Leu_c" name="Leu" fbc:charge="0" />
      <species boundaryCondition="false" compartment="cell" constant="false" hasOnlySubstanceUnits="false" id="M_Met_c" name="Met" fbc:charge="0" />
      <species boundaryCondition="false" compartment="cell" constant="false" hasOnlySubstanceUnits="false" id="M_dATPbm_c" name="dATPbm" fbc:charge="0" />
      <species boundaryCondition="false" compartment="cell" constant="false" hasOnlySubstanceUnits="false" id="M_dGTPbm_c" name="dGTPbm" fbc:charge="0" />
      <species boundaryCondition="false" compartment="cell" constant="false" hasOnlySubstanceUnits="false" id="M_dTTPbm_c" name="dTTPbm" fbc:charge="0" />
      <species boundaryCondition="false" compartment="cell" constant="false" hasOnlySubstanceUnits="false" id="M_dUTPbm_c" name="dUTPbm" fbc:charge="0" />
      <species boundaryCondition="false" compartment="cell" constant="false" hasOnlySubstanceUnits="false" id="M_dCTPbm_c" name="dCTPbm" fbc:charge="0" />
      <species boundaryCondition="false" compartment="cell" constant="false" hasOnlySubstanceUnits="false" id="M_AMPbm_c" name="AMPbm" fbc:charge="0" />
      <species boundaryCondition="false" compartment="cell" constant="false" hasOnlySubstanceUnits="false" id="M_UMPbm_c" name="UMPbm" fbc:charge="0" />
      <species boundaryCondition="false" compartment="cell" constant="false" hasOnlySubstanceUnits="false" id="M_CMPbm_c" name="CMPbm" fbc:charge="0" />
      <species boundaryCondition="false" compartment="cell" constant="false" hasOnlySubstanceUnits="false" id="M_GMPbm_c" name="GMPbm" fbc:charge="0" />
      <species boundaryCondition="false" compartment="cell" constant="false" hasOnlySubstanceUnits="false" id="M_8C_lipidbm_c" name="8C-lipidbm" fbc:charge="0" />
      <species boundaryCondition="false" compartment="cell" constant="false" hasOnlySubstanceUnits="false" id="M_10C_lipidbm_c" name="10C-lipidbm" fbc:charge="0" />
      <species boundaryCondition="false" compartment="cell" constant="false" hasOnlySubstanceUnits="false" id="M_12C_lipidbm_c" name="12C-lipidbm" fbc:charge="0" />
      <species boundaryCondition="false" compartment="cell" constant="false" hasOnlySubstanceUnits="false" id="M_14C_lipidbm_c" name="14C-lipidbm" fbc:charge="0" />
      <species boundaryCondition="false" compartment="cell" constant="false" hasOnlySubstanceUnits="false" id="M_16C_lipidbm_c" name="16C-lipidbm" fbc:charge="0" />
      <species boundaryCondition="false" compartment="cell" constant="false" hasOnlySubstanceUnits="false" id="M_18C_lipidbm_c" name="18C-lipidbm" fbc:charge="0" />
      <species boundaryCondition="false" compartment="cell" constant="false" hasOnlySubstanceUnits="false" id="M_9Z_16C_lipidbm_c" name="(9Z)16C-lipidbm" fbc:charge="0" />
      <species boundaryCondition="false" compartment="cell" constant="false" hasOnlySubstanceUnits="false" id="M_9Z_18C_lipidbm_c" name="(9Z)18C-lipidbm" fbc:charge="0" />
      <species boundaryCondition="false" compartment="cell" constant="false" hasOnlySubstanceUnits="false" id="M_9Z_12Z_18C_lipidbm_c" name="(9Z,12Z)18C-lipidbm" fbc:charge="0" />
      <species boundaryCondition="false" compartment="cell" constant="false" hasOnlySubstanceUnits="false" id="M_9Z_12Z_15Z_18C_lipidbm_c" name="(9Z,12Z,15Z)18C-lipidbm" fbc:charge="0" />
      <species boundaryCondition="false" compartment="cell" constant="false" hasOnlySubstanceUnits="false" id="M_6Z_9Z_18C_lipidbm_c" name="(6Z,9Z)18C-lipidbm" fbc:charge="0" />
      <species boundaryCondition="false" compartment="cell" constant="false" hasOnlySubstanceUnits="false" id="M_6Z_9Z_12Z_18C_lipidbm_c" name="(6Z,9Z,12Z)18C-lipidbm" fbc:charge="0" />
      <species boundaryCondition="false" compartment="cell" constant="false" hasOnlySubstanceUnits="false" id="M_6Z_9Z_12Z_15Z_18C_lipidbm_c" name="(6Z,9Z,12Z,15Z)18C-lipidbm" fbc:charge="0" />
      <species boundaryCondition="false" compartment="cell" constant="false" hasOnlySubstanceUnits="false" id="M_hemebm_c" name="hemebm" fbc:charge="0" />
      <species boundaryCondition="false" compartment="cell" constant="false" hasOnlySubstanceUnits="false" id="M_PhCybibm_c" name="PhCybibm" fbc:charge="0" />
      <species boundaryCondition="false" compartment="cell" constant="false" hasOnlySubstanceUnits="false" id="M_Bilibm_c" name="Bilibm" fbc:charge="0" />
      <species boundaryCondition="false" compartment="cell" constant="false" hasOnlySubstanceUnits="false" id="M_BacChlabm_c" name="BacChlabm" fbc:charge="0" />
      <species boundaryCondition="false" compartment="cell" constant="false" hasOnlySubstanceUnits="false" id="M_BacChlsbm_c" name="BacChlsbm" fbc:charge="0" />
      <species boundaryCondition="false" compartment="cell" constant="false" hasOnlySubstanceUnits="false" id="M_BacPheobm_c" name="BacPheobm" fbc:charge="0" />
      <species boundaryCondition="false" compartment="cell" constant="false" hasOnlySubstanceUnits="false" id="M_Chlabm_c" name="Chlabm" fbc:charge="0" />
      <species boundaryCondition="false" compartment="cell" constant="false" hasOnlySubstanceUnits="false" id="M_Chlbbm_c" name="Chlbbm" fbc:charge="0" />
      <species boundaryCondition="false" compartment="cell" constant="false" hasOnlySubstanceUnits="false" id="M_Pheobm_c" name="Pheobm" fbc:charge="0" />
      <species boundaryCondition="false" compartment="cell" constant="false" hasOnlySubstanceUnits="false" id="M_CobIIbm_c" name="CobIIbm" fbc:charge="0" />
      <species boundaryCondition="false" compartment="cell" constant="false" hasOnlySubstanceUnits="false" id="M_B12bm_c" name="B12bm" fbc:charge="0" />
      <species boundaryCondition="false" compartment="cell" constant="false" hasOnlySubstanceUnits="false" id="M_Lycopbm_c" name="Lycopbm" fbc:charge="0" />
      <species boundaryCondition="false" compartment="cell" constant="false" hasOnlySubstanceUnits="false" id="M_PepGlycbm_c" name="PepGlycbm" fbc:charge="0" />
      <species boundaryCondition="false" compartment="cell" constant="false" hasOnlySubstanceUnits="false" id="M_Glycbm_c" name="Glycbm" fbc:charge="0" />
      <species boundaryCondition="false" compartment="cell" constant="false" hasOnlySubstanceUnits="false" id="M_Squalbm_c" name="Squalbm" fbc:charge="0" />
      <species boundaryCondition="false" compartment="cell" constant="false" hasOnlySubstanceUnits="false" id="M_aTphbm_c" name="aTphbm" fbc:charge="0" />
      <species boundaryCondition="false" compartment="cell" constant="false" hasOnlySubstanceUnits="false" id="M_PLipLysbm_c" name="PLipLysbm" fbc:charge="0" />
      <species boundaryCondition="false" compartment="cell" constant="false" hasOnlySubstanceUnits="false" id="M_Cxntbm_c" name="Cxntbm" fbc:charge="0" />
      <species boundaryCondition="false" compartment="cell" constant="false" hasOnlySubstanceUnits="false" id="M_3hxcbm_c" name="3hxcbm" fbc:charge="0" />
      <species boundaryCondition="false" compartment="cell" constant="false" hasOnlySubstanceUnits="false" id="M_Adnxbm_c" name="Adnxbm" fbc:charge="0" />
      <species boundaryCondition="false" compartment="cell" constant="false" hasOnlySubstanceUnits="false" id="M_Astxbm_c" name="Astxbm" fbc:charge="0" />
      <species boundaryCondition="false" compartment="cell" constant="false" hasOnlySubstanceUnits="false" id="M_ATPbm_c" name="ATPbm" fbc:charge="0" />
      <species boundaryCondition="false" compartment="cell" constant="false" hasOnlySubstanceUnits="false" id="M_ADPbm_c" name="ADPbm" fbc:charge="0" />
      <species boundaryCondition="false" compartment="cell" constant="false" hasOnlySubstanceUnits="false" id="M_BM_c" name="BM" fbc:charge="0" />
      <species boundaryCondition="false" compartment="cell" constant="false" hasOnlySubstanceUnits="false" id="M_NH4_c" name="NH4+" fbc:charge="0" />
      <species boundaryCondition="false" compartment="cell" constant="false" hasOnlySubstanceUnits="false" id="M_methylamine_c" name="methylamine" fbc:charge="0" />
      <species boundaryCondition="false" compartment="cell" constant="false" hasOnlySubstanceUnits="false" id="M_K_c" name="K+" fbc:charge="0" />
      <species boundaryCondition="false" compartment="cell" constant="false" hasOnlySubstanceUnits="false" id="M_chloride_c" name="chloride" fbc:charge="0" />
      <species boundaryCondition="false" compartment="cell" constant="false" hasOnlySubstanceUnits="false" id="M_Na_c" name="Na+" fbc:charge="0" />
      <species boundaryCondition="false" compartment="cell" constant="false" hasOnlySubstanceUnits="false" id="M_Ca2_c" name="Ca2+" fbc:charge="0" />
      <species boundaryCondition="false" compartment="cell" constant="false" hasOnlySubstanceUnits="false" id="M_Mn2_c" name="Mn2+" fbc:charge="0" />
    </listOfSpecies>
    <listOfReactions>
      <reaction fast="false" id="R_2_7_1_2a" name="2.7.1.2a" reversible="false" fbc:lowerFluxBound="cobra_0_bound" fbc:upperFluxBound="cobra_default_ub">
        <listOfReactants>
          <speciesReference constant="true" species="M_beta_D_glucose_c" stoichiometry="1" />
          <speciesReference constant="true" species="M_ATP_c" stoichiometry="1" />
        </listOfReactants>
        <listOfProducts>
          <speciesReference constant="true" species="M_ADP_c" stoichiometry="1" />
          <speciesReference constant="true" species="M_beta_D_glucose_6_phosphate_c" stoichiometry="1" />
        </listOfProducts>
      </reaction>
      <reaction fast="false" id="R_2_7_1_2b" name="2.7.1.2b" reversible="true" fbc:lowerFluxBound="cobra_default_lb" fbc:upperFluxBound="cobra_default_ub">
        <listOfReactants>
          <speciesReference constant="true" species="M_ATP_c" stoichiometry="1" />
          <speciesReference constant="true" species="M_alpha_D_glucose_c" stoichiometry="1" />
        </listOfReactants>
        <listOfProducts>
          <speciesReference constant="true" species="M_ADP_c" stoichiometry="1" />
          <speciesReference constant="true" species="M_alpha_D_glucose_6_phosphate_c" stoichiometry="1" />
        </listOfProducts>
      </reaction>
      <reaction fast="false" id="R_5_3_1_9a" name="5.3.1.9a" reversible="true" fbc:lowerFluxBound="cobra_default_lb" fbc:upperFluxBound="cobra_default_ub">
        <listOfReactants>
          <speciesReference constant="true" species="M_alpha_D_glucose_6_phosphate_c" stoichiometry="1" />
        </listOfReactants>
        <listOfProducts>
          <speciesReference constant="true" species="M_beta_D_glucose_6_phosphate_c" stoichiometry="1" />
        </listOfProducts>
      </reaction>
      <reaction fast="false" id="R_5_3_1_9b" name="5.3.1.9b" reversible="true" fbc:lowerFluxBound="cobra_default_lb" fbc:upperFluxBound="cobra_default_ub">
        <listOfReactants>
          <speciesReference constant="true" species="M_beta_D_glucose_6_phosphate_c" stoichiometry="1" />
        </listOfReactants>
        <listOfProducts>
          <speciesReference constant="true" species="M_fructose_6_phosphate_c" stoichiometry="1" />
        </listOfProducts>
      </reaction>
      <reaction fast="false" id="R_2_7_1_11" name="2.7.1.11" reversible="false" fbc:lowerFluxBound="cobra_0_bound" fbc:upperFluxBound="cobra_default_ub">
        <listOfReactants>
          <speciesReference constant="true" species="M_ATP_c" stoichiometry="1" />
          <speciesReference constant="true" species="M_fructose_6_phosphate_c" stoichiometry="1" />
        </listOfReactants>
        <listOfProducts>
          <speciesReference constant="true" species="M_fructose_1_6_bisphosphate_c" stoichiometry="1" />
          <speciesReference constant="true" species="M_ADP_c" stoichiometry="1" />
        </listOfProducts>
      </reaction>
      <reaction fast="false" id="R_4_1_2_13a" name="4.1.2.13a" reversible="true" fbc:lowerFluxBound="cobra_default_lb" fbc:upperFluxBound="cobra_default_ub">
        <listOfReactants>
          <speciesReference constant="true" species="M_fructose_1_6_bisphosphate_c" stoichiometry="1" />
        </listOfReactants>
        <listOfProducts>
          <speciesReference constant="true" species="M_dihydroxy_acetone_phosphate_c" stoichiometry="1" />
          <speciesReference constant="true" species="M_D_glyceraldehyde_3_phosphate_c" stoichiometry="1" />
        </listOfProducts>
      </reaction>
      <reaction fast="false" id="R_3_1_3_11" name="3.1.3.11" reversible="false" fbc:lowerFluxBound="cobra_0_bound" fbc:upperFluxBound="cobra_default_ub">
        <listOfReactants>
          <speciesReference constant="true" species="M_H2O_c" stoichiometry="1" />
          <speciesReference constant="true" species="M_fructose_1_6_bisphosphate_c" stoichiometry="1" />
        </listOfReactants>
        <listOfProducts>
          <speciesReference constant="true" species="M_fructose_6_phosphate_c" stoichiometry="1" />
          <speciesReference constant="true" species="M_phosphate_O4P_c" stoichiometry="1" />
        </listOfProducts>
      </reaction>
      <reaction fast="false" id="R_5_3_1_1" name="5.3.1.1" reversible="true" fbc:lowerFluxBound="cobra_default_lb" fbc:upperFluxBound="cobra_default_ub">
        <listOfReactants>
          <speciesReference constant="true" species="M_D_glyceraldehyde_3_phosphate_c" stoichiometry="1" />
        </listOfReactants>
        <listOfProducts>
          <speciesReference constant="true" species="M_dihydroxy_acetone_phosphate_c" stoichiometry="1" />
        </listOfProducts>
      </reaction>
      <reaction fast="false" id="R_1_2_1_59a" name="1.2.1.59a" reversible="false" fbc:lowerFluxBound="cobra_0_bound" fbc:upperFluxBound="cobra_default_ub">
        <listOfReactants>
          <speciesReference constant="true" species="M_D_glyceraldehyde_3_phosphate_c" stoichiometry="1" />
          <speciesReference constant="true" species="M_H_c" stoichiometry="1" />
          <speciesReference constant="true" species="M_NAD_c" stoichiometry="1" />
          <speciesReference constant="true" species="M_phosphate_O4P_c" stoichiometry="1" />
        </listOfReactants>
        <listOfProducts>
          <speciesReference constant="true" species="M_NADH_c" stoichiometry="1" />
          <speciesReference constant="true" species="M_1_3_diphosphateglycerate_c" stoichiometry="1" />
        </listOfProducts>
      </reaction>
      <reaction fast="false" id="R_1_2_1_59b" name="1.2.1.59b" reversible="false" fbc:lowerFluxBound="cobra_0_bound" fbc:upperFluxBound="cobra_default_ub">
        <listOfReactants>
          <speciesReference constant="true" species="M_NADPH_c" stoichiometry="1" />
          <speciesReference constant="true" species="M_1_3_diphosphateglycerate_c" stoichiometry="1" />
        </listOfReactants>
        <listOfProducts>
          <speciesReference constant="true" species="M_D_glyceraldehyde_3_phosphate_c" stoichiometry="1" />
          <speciesReference constant="true" species="M_H_c" stoichiometry="1" />
          <speciesReference constant="true" species="M_NADP_c" stoichiometry="1" />
          <speciesReference constant="true" species="M_phosphate_O4P_c" stoichiometry="1" />
        </listOfProducts>
      </reaction>
      <reaction fast="false" id="R_1_2_1_12" name="1.2.1.12" reversible="true" fbc:lowerFluxBound="cobra_default_lb" fbc:upperFluxBound="cobra_default_ub">
        <listOfReactants>
          <speciesReference constant="true" species="M_D_glyceraldehyde_3_phosphate_c" stoichiometry="1" />
          <speciesReference constant="true" species="M_H_c" stoichiometry="1" />
          <speciesReference constant="true" species="M_NAD_c" stoichiometry="1" />
          <speciesReference constant="true" species="M_phosphate_O4P_c" stoichiometry="1" />
        </listOfReactants>
        <listOfProducts>
          <speciesReference constant="true" species="M_NADH_c" stoichiometry="1" />
          <speciesReference constant="true" species="M_1_3_diphosphateglycerate_c" stoichiometry="1" />
        </listOfProducts>
      </reaction>
      <reaction fast="false" id="R_2_7_2_3" name="2.7.2.3" reversible="true" fbc:lowerFluxBound="cobra_default_lb" fbc:upperFluxBound="cobra_default_ub">
        <listOfReactants>
          <speciesReference constant="true" species="M_3_phosphoglycerate_c" stoichiometry="1" />
          <speciesReference constant="true" species="M_ATP_c" stoichiometry="1" />
        </listOfReactants>
        <listOfProducts>
          <speciesReference constant="true" species="M_ADP_c" stoichiometry="1" />
          <speciesReference constant="true" species="M_1_3_diphosphateglycerate_c" stoichiometry="1" />
        </listOfProducts>
      </reaction>
      <reaction fast="false" id="R_5_4_2_1" name="5.4.2.1" reversible="true" fbc:lowerFluxBound="cobra_default_lb" fbc:upperFluxBound="cobra_default_ub">
        <listOfReactants>
          <speciesReference constant="true" species="M_3_phosphoglycerate_c" stoichiometry="1" />
        </listOfReactants>
        <listOfProducts>
          <speciesReference constant="true" species="M_2_phosphoglycerate_c" stoichiometry="1" />
        </listOfProducts>
      </reaction>
      <reaction fast="false" id="R_4_2_1_11" name="4.2.1.11" reversible="true" fbc:lowerFluxBound="cobra_default_lb" fbc:upperFluxBound="cobra_default_ub">
        <listOfReactants>
          <speciesReference constant="true" species="M_2_phosphoglycerate_c" stoichiometry="1" />
        </listOfReactants>
        <listOfProducts>
          <speciesReference constant="true" species="M_H2O_c" stoichiometry="1" />
          <speciesReference constant="true" species="M_phosphoenolpyruvate_c" stoichiometry="1" />
        </listOfProducts>
      </reaction>
      <reaction fast="false" id="R_2_7_1_40a" name="2.7.1.40a" reversible="false" fbc:lowerFluxBound="cobra_0_bound" fbc:upperFluxBound="cobra_default_ub">
        <listOfReactants>
          <speciesReference constant="true" species="M_ADP_c" stoichiometry="1" />
          <speciesReference constant="true" species="M_phosphoenolpyruvate_c" stoichiometry="1" />
        </listOfReactants>
        <listOfProducts>
          <speciesReference constant="true" species="M_ATP_c" stoichiometry="1" />
          <speciesReference constant="true" species="M_pyruvate_c" stoichiometry="1" />
        </listOfProducts>
      </reaction>
      <reaction fast="false" id="R_2_7_9_2" name="2.7.9.2" reversible="false" fbc:lowerFluxBound="cobra_0_bound" fbc:upperFluxBound="cobra_default_ub">
        <listOfReactants>
          <speciesReference constant="true" species="M_H2O_c" stoichiometry="1" />
          <speciesReference constant="true" species="M_ATP_c" stoichiometry="1" />
          <speciesReference constant="true" species="M_pyruvate_c" stoichiometry="1" />
        </listOfReactants>
        <listOfProducts>
          <speciesReference constant="true" species="M_phosphate_O4P_c" stoichiometry="1" />
          <speciesReference constant="true" species="M_phosphoenolpyruvate_c" stoichiometry="1" />
          <speciesReference constant="true" species="M_AMP_c" stoichiometry="1" />
        </listOfProducts>
      </reaction>
      <reaction fast="false" id="R_6_2_1_5" name="6.2.1.5" reversible="true" fbc:lowerFluxBound="cobra_default_lb" fbc:upperFluxBound="cobra_default_ub">
        <listOfReactants>
          <speciesReference constant="true" species="M_ATP_c" stoichiometry="1" />
          <speciesReference constant="true" species="M_coenzyme_A_c" stoichiometry="1" />
          <speciesReference constant="true" species="M_succinate_c" stoichiometry="1" />
        </listOfReactants>
        <listOfProducts>
          <speciesReference constant="true" species="M_succinyl_CoA_c" stoichiometry="1" />
          <speciesReference constant="true" species="M_ADP_c" stoichiometry="1" />
          <speciesReference constant="true" species="M_phosphate_O4P_c" stoichiometry="1" />
        </listOfProducts>
      </reaction>
      <reaction fast="false" id="R_1_3_99_1" name="1.3.99.1" reversible="true" fbc:lowerFluxBound="cobra_default_lb" fbc:upperFluxBound="cobra_default_ub">
        <listOfReactants>
          <speciesReference constant="true" species="M_UQ_c" stoichiometry="1" />
          <speciesReference constant="true" species="M_succinate_c" stoichiometry="1" />
        </listOfReactants>
        <listOfProducts>
          <speciesReference constant="true" species="M_UQH2_c" stoichiometry="1" />
          <speciesReference constant="true" species="M_fumarate_c" stoichiometry="1" />
        </listOfProducts>
      </reaction>
      <reaction fast="false" id="R_4_2_1_2" name="4.2.1.2" reversible="true" fbc:lowerFluxBound="cobra_default_lb" fbc:upperFluxBound="cobra_default_ub">
        <listOfReactants>
          <speciesReference constant="true" species="M_malate_c" stoichiometry="1" />
        </listOfReactants>
        <listOfProducts>
          <speciesReference constant="true" species="M_H2O_c" stoichiometry="1" />
          <speciesReference constant="true" species="M_fumarate_c" stoichiometry="1" />
        </listOfProducts>
      </reaction>
      <reaction fast="false" id="R_1_1_1_37" name="1.1.1.37" reversible="true" fbc:lowerFluxBound="cobra_default_lb" fbc:upperFluxBound="cobra_default_ub">
        <listOfReactants>
          <speciesReference constant="true" species="M_malate_c" stoichiometry="1" />
          <speciesReference constant="true" species="M_H_c" stoichiometry="1" />
          <speciesReference constant="true" species="M_NAD_c" stoichiometry="1" />
        </listOfReactants>
        <listOfProducts>
          <speciesReference constant="true" species="M_oxaloacetate_c" stoichiometry="1" />
          <speciesReference constant="true" species="M_NADH_c" stoichiometry="1" />
        </listOfProducts>
      </reaction>
      <reaction fast="false" id="R_2_3_3_1" name="2.3.3.1" reversible="true" fbc:lowerFluxBound="cobra_default_lb" fbc:upperFluxBound="cobra_default_ub">
        <listOfReactants>
          <speciesReference constant="true" species="M_oxaloacetate_c" stoichiometry="1" />
          <speciesReference constant="true" species="M_H2O_c" stoichiometry="1" />
          <speciesReference constant="true" species="M_acetyl_CoA_c" stoichiometry="1" />
        </listOfReactants>
        <listOfProducts>
          <speciesReference constant="true" species="M_citrate_c" stoichiometry="1" />
          <speciesReference constant="true" species="M_coenzyme_A_c" stoichiometry="1" />
        </listOfProducts>
      </reaction>
      <reaction fast="false" id="R_4_2_1_3a" name="4.2.1.3a" reversible="true" fbc:lowerFluxBound="cobra_default_lb" fbc:upperFluxBound="cobra_default_ub">
        <listOfReactants>
          <speciesReference constant="true" species="M_citrate_c" stoichiometry="1" />
        </listOfReactants>
        <listOfProducts>
          <speciesReference constant="true" species="M_H2O_c" stoichiometry="1" />
          <speciesReference constant="true" species="M_cis_aconitate_c" stoichiometry="1" />
        </listOfProducts>
      </reaction>
      <reaction fast="false" id="R_4_2_1_3b" name="4.2.1.3b" reversible="true" fbc:lowerFluxBound="cobra_default_lb" fbc:upperFluxBound="cobra_default_ub">
        <listOfReactants>
          <speciesReference constant="true" species="M_H2O_c" stoichiometry="1" />
          <speciesReference constant="true" species="M_cis_aconitate_c" stoichiometry="1" />
        </listOfReactants>
        <listOfProducts>
          <speciesReference constant="true" species="M_D_isocitrate_c" stoichiometry="1" />
        </listOfProducts>
      </reaction>
      <reaction fast="false" id="R_1_1_1_42" name="1.1.1.42" reversible="true" fbc:lowerFluxBound="cobra_default_lb" fbc:upperFluxBound="cobra_default_ub">
        <listOfReactants>
          <speciesReference constant="true" species="M_D_isocitrate_c" stoichiometry="1" />
          <speciesReference constant="true" species="M_H_c" stoichiometry="1" />
          <speciesReference constant="true" species="M_NADP_c" stoichiometry="1" />
        </listOfReactants>
        <listOfProducts>
          <speciesReference constant="true" species="M_CO2_c" stoichiometry="1" />
          <speciesReference constant="true" species="M_NADPH_c" stoichiometry="1" />
          <speciesReference constant="true" species="M_2_ketoglutarate_c" stoichiometry="1" />
        </listOfProducts>
      </reaction>
      <reaction fast="false" id="R_6_2_1_9" name="6.2.1.9" reversible="true" fbc:lowerFluxBound="cobra_default_lb" fbc:upperFluxBound="cobra_default_ub">
        <listOfReactants>
          <speciesReference constant="true" species="M_malate_c" stoichiometry="1" />
          <speciesReference constant="true" species="M_ATP_c" stoichiometry="1" />
          <speciesReference constant="true" species="M_coenzyme_A_c" stoichiometry="1" />
        </listOfReactants>
        <listOfProducts>
          <speciesReference constant="true" species="M_L_malyl_CoA_c" stoichiometry="1" />
          <speciesReference constant="true" species="M_ADP_c" stoichiometry="1" />
          <speciesReference constant="true" species="M_phosphate_O4P_c" stoichiometry="1" />
        </listOfProducts>
      </reaction>
      <reaction fast="false" id="R_4_1_3_1" name="4.1.3.1" reversible="false" fbc:lowerFluxBound="cobra_0_bound" fbc:upperFluxBound="cobra_default_ub">
        <listOfReactants>
          <speciesReference constant="true" species="M_D_isocitrate_c" stoichiometry="1" />
        </listOfReactants>
        <listOfProducts>
          <speciesReference constant="true" species="M_glyoxylate_c" stoichiometry="1" />
          <speciesReference constant="true" species="M_succinate_c" stoichiometry="1" />
        </listOfProducts>
      </reaction>
      <reaction fast="false" id="R_2_3_3_9" name="2.3.3.9" reversible="true" fbc:lowerFluxBound="cobra_default_lb" fbc:upperFluxBound="cobra_default_ub">
        <listOfReactants>
          <speciesReference constant="true" species="M_H2O_c" stoichiometry="1" />
          <speciesReference constant="true" species="M_glyoxylate_c" stoichiometry="1" />
          <speciesReference constant="true" species="M_acetyl_CoA_c" stoichiometry="1" />
        </listOfReactants>
        <listOfProducts>
          <speciesReference constant="true" species="M_malate_c" stoichiometry="1" />
          <speciesReference constant="true" species="M_coenzyme_A_c" stoichiometry="1" />
        </listOfProducts>
      </reaction>
      <reaction fast="false" id="R_1_1_1_49" name="1.1.1.49" reversible="true" fbc:lowerFluxBound="cobra_default_lb" fbc:upperFluxBound="cobra_0_bound">
        <listOfReactants>
          <speciesReference constant="true" species="M_H_c" stoichiometry="1" />
          <speciesReference constant="true" species="M_NADP_c" stoichiometry="1" />
          <speciesReference constant="true" species="M_beta_D_glucose_6_phosphate_c" stoichiometry="1" />
        </listOfReactants>
        <listOfProducts>
          <speciesReference constant="true" species="M_NADPH_c" stoichiometry="1" />
          <speciesReference constant="true" species="M_D_glucono_delta_lactone_6_phosphate_c" stoichiometry="1" />
        </listOfProducts>
      </reaction>
      <reaction fast="false" id="R_3_1_1_31" name="3.1.1.31" reversible="false" fbc:lowerFluxBound="cobra_0_bound" fbc:upperFluxBound="cobra_default_ub">
        <listOfReactants>
          <speciesReference constant="true" species="M_H2O_c" stoichiometry="1" />
          <speciesReference constant="true" species="M_D_glucono_delta_lactone_6_phosphate_c" stoichiometry="1" />
        </listOfReactants>
        <listOfProducts>
          <speciesReference constant="true" species="M_6_phospho_D_gluconate_c" stoichiometry="1" />
        </listOfProducts>
      </reaction>
      <reaction fast="false" id="R_1_1_1_44" name="1.1.1.44" reversible="false" fbc:lowerFluxBound="cobra_0_bound" fbc:upperFluxBound="cobra_default_ub">
        <listOfReactants>
          <speciesReference constant="true" species="M_H_c" stoichiometry="1" />
          <speciesReference constant="true" species="M_NADP_c" stoichiometry="1" />
          <speciesReference constant="true" species="M_6_phospho_D_gluconate_c" stoichiometry="1" />
        </listOfReactants>
        <listOfProducts>
          <speciesReference constant="true" species="M_CO2_c" stoichiometry="1" />
          <speciesReference constant="true" species="M_NADPH_c" stoichiometry="1" />
          <speciesReference constant="true" species="M_D_ribulose_5_phosphate_c" stoichiometry="1" />
        </listOfProducts>
      </reaction>
      <reaction fast="false" id="R_5_1_3_1" name="5.1.3.1" reversible="true" fbc:lowerFluxBound="cobra_default_lb" fbc:upperFluxBound="cobra_default_ub">
        <listOfReactants>
          <speciesReference constant="true" species="M_D_ribulose_5_phosphate_c" stoichiometry="1" />
        </listOfReactants>
        <listOfProducts>
          <speciesReference constant="true" species="M_D_xylulose_5_phosphate_c" stoichiometry="1" />
        </listOfProducts>
      </reaction>
      <reaction fast="false" id="R_5_3_1_6" name="5.3.1.6" reversible="true" fbc:lowerFluxBound="cobra_default_lb" fbc:upperFluxBound="cobra_default_ub">
        <listOfReactants>
          <speciesReference constant="true" species="M_D_ribose_5_phosphate_c" stoichiometry="1" />
        </listOfReactants>
        <listOfProducts>
          <speciesReference constant="true" species="M_D_ribulose_5_phosphate_c" stoichiometry="1" />
        </listOfProducts>
      </reaction>
      <reaction fast="false" id="R_5_3_1_9c" name="5.3.1.9c" reversible="true" fbc:lowerFluxBound="cobra_default_lb" fbc:upperFluxBound="cobra_default_ub">
        <listOfReactants>
          <speciesReference constant="true" species="M_alpha_D_glucose_6_phosphate_c" stoichiometry="1" />
        </listOfReactants>
        <listOfProducts>
          <speciesReference constant="true" species="M_fructose_6_phosphate_c" stoichiometry="1" />
        </listOfProducts>
      </reaction>
      <reaction fast="false" id="R_2_2_1_1a" name="2.2.1.1a" reversible="true" fbc:lowerFluxBound="cobra_default_lb" fbc:upperFluxBound="cobra_default_ub">
        <listOfReactants>
          <speciesReference constant="true" species="M_D_ribose_5_phosphate_c" stoichiometry="1" />
          <speciesReference constant="true" species="M_D_xylulose_5_phosphate_c" stoichiometry="1" />
        </listOfReactants>
        <listOfProducts>
          <speciesReference constant="true" species="M_D_glyceraldehyde_3_phosphate_c" stoichiometry="1" />
          <speciesReference constant="true" species="M_D_sedoheptulose_7_phosphate_c" stoichiometry="1" />
        </listOfProducts>
      </reaction>
      <reaction fast="false" id="R_2_2_1_1b" name="2.2.1.1b" reversible="true" fbc:lowerFluxBound="cobra_default_lb" fbc:upperFluxBound="cobra_default_ub">
        <listOfReactants>
          <speciesReference constant="true" species="M_D_xylulose_5_phosphate_c" stoichiometry="1" />
          <speciesReference constant="true" species="M_D_erythrose_4_phosphate_c" stoichiometry="1" />
        </listOfReactants>
        <listOfProducts>
          <speciesReference constant="true" species="M_D_glyceraldehyde_3_phosphate_c" stoichiometry="1" />
          <speciesReference constant="true" species="M_fructose_6_phosphate_c" stoichiometry="1" />
        </listOfProducts>
      </reaction>
      <reaction fast="false" id="R_2_2_1_2" name="2.2.1.2" reversible="true" fbc:lowerFluxBound="cobra_default_lb" fbc:upperFluxBound="cobra_default_ub">
        <listOfReactants>
          <speciesReference constant="true" species="M_D_glyceraldehyde_3_phosphate_c" stoichiometry="1" />
          <speciesReference constant="true" species="M_D_sedoheptulose_7_phosphate_c" stoichiometry="1" />
        </listOfReactants>
        <listOfProducts>
          <speciesReference constant="true" species="M_fructose_6_phosphate_c" stoichiometry="1" />
          <speciesReference constant="true" species="M_D_erythrose_4_phosphate_c" stoichiometry="1" />
        </listOfProducts>
      </reaction>
      <reaction fast="false" id="R_4_1_2_14" name="4.1.2.14" reversible="false" fbc:lowerFluxBound="cobra_0_bound" fbc:upperFluxBound="cobra_default_ub">
        <listOfReactants>
          <speciesReference constant="true" species="M_2_keto_3_deoxy_6_phospho_gluconate_c" stoichiometry="1" />
        </listOfReactants>
        <listOfProducts>
          <speciesReference constant="true" species="M_D_glyceraldehyde_3_phosphate_c" stoichiometry="1" />
          <speciesReference constant="true" species="M_pyruvate_c" stoichiometry="1" />
        </listOfProducts>
      </reaction>
      <reaction fast="false" id="R_4_1_2_4" name="4.1.2.4" reversible="true" fbc:lowerFluxBound="cobra_default_lb" fbc:upperFluxBound="cobra_default_ub">
        <listOfReactants>
          <speciesReference constant="true" species="M_deoxyribose_5_phosphate_c" stoichiometry="1" />
        </listOfReactants>
        <listOfProducts>
          <speciesReference constant="true" species="M_D_glyceraldehyde_3_phosphate_c" stoichiometry="1" />
          <speciesReference constant="true" species="M_acetaldehyde_c" stoichiometry="1" />
        </listOfProducts>
      </reaction>
      <reaction fast="false" id="R_2_7_1_19" name="2.7.1.19" reversible="false" fbc:lowerFluxBound="cobra_0_bound" fbc:upperFluxBound="cobra_default_ub">
        <listOfReactants>
          <speciesReference constant="true" species="M_D_ribulose_5_phosphate_c" stoichiometry="1" />
          <speciesReference constant="true" species="M_ATP_c" stoichiometry="1" />
        </listOfReactants>
        <listOfProducts>
          <speciesReference constant="true" species="M_D_ribulose_1_5_bisphosphate_c" stoichiometry="1" />
          <speciesReference constant="true" species="M_ADP_c" stoichiometry="1" />
        </listOfProducts>
      </reaction>
      <reaction fast="false" id="R_4_1_2_13b" name="4.1.2.13b" reversible="false" fbc:lowerFluxBound="cobra_0_bound" fbc:upperFluxBound="cobra_default_ub">
        <listOfReactants>
          <speciesReference constant="true" species="M_dihydroxy_acetone_phosphate_c" stoichiometry="1" />
          <speciesReference constant="true" species="M_D_erythrose_4_phosphate_c" stoichiometry="1" />
        </listOfReactants>
        <listOfProducts>
          <speciesReference constant="true" species="M_D_sedoheptulose_1_7_bisphosphate_c" stoichiometry="1" />
        </listOfProducts>
      </reaction>
      <reaction fast="false" id="R_3_1_3_37" name="3.1.3.37" reversible="false" fbc:lowerFluxBound="cobra_0_bound" fbc:upperFluxBound="cobra_default_ub">
        <listOfReactants>
          <speciesReference constant="true" species="M_D_sedoheptulose_1_7_bisphosphate_c" stoichiometry="1" />
          <speciesReference constant="true" species="M_H2O_c" stoichiometry="1" />
        </listOfReactants>
        <listOfProducts>
          <speciesReference constant="true" species="M_D_sedoheptulose_7_phosphate_c" stoichiometry="1" />
          <speciesReference constant="true" species="M_phosphate_O4P_c" stoichiometry="1" />
        </listOfProducts>
      </reaction>
      <reaction fast="false" id="R_5_1_1_1" name="5.1.1.1" reversible="true" fbc:lowerFluxBound="cobra_default_lb" fbc:upperFluxBound="cobra_default_ub">
        <listOfReactants>
          <speciesReference constant="true" species="M_L_alanine_c" stoichiometry="1" />
        </listOfReactants>
        <listOfProducts>
          <speciesReference constant="true" species="M_D_alanine_c" stoichiometry="1" />
        </listOfProducts>
      </reaction>
      <reaction fast="false" id="R_1_4_1_1" name="1.4.1.1" reversible="true" fbc:lowerFluxBound="cobra_default_lb" fbc:upperFluxBound="cobra_default_ub">
        <listOfReactants>
          <speciesReference constant="true" species="M_H2O_c" stoichiometry="1" />
          <speciesReference constant="true" species="M_H_c" stoichiometry="1" />
          <speciesReference constant="true" species="M_NAD_c" stoichiometry="1" />
          <speciesReference constant="true" species="M_L_alanine_c" stoichiometry="1" />
        </listOfReactants>
        <listOfProducts>
          <speciesReference constant="true" species="M_ammonia_H3N_c" stoichiometry="1" />
          <speciesReference constant="true" species="M_NADH_c" stoichiometry="1" />
          <speciesReference constant="true" species="M_pyruvate_c" stoichiometry="1" />
        </listOfProducts>
      </reaction>
      <reaction fast="false" id="R_2_3_3_5" name="2.3.3.5" reversible="false" fbc:lowerFluxBound="cobra_0_bound" fbc:upperFluxBound="cobra_default_ub">
        <listOfReactants>
          <speciesReference constant="true" species="M_H2O_c" stoichiometry="1" />
          <speciesReference constant="true" species="M_propionyl_CoA_c" stoichiometry="1" />
          <speciesReference constant="true" species="M_oxaloacetate_c" stoichiometry="1" />
        </listOfReactants>
        <listOfProducts>
          <speciesReference constant="true" species="M_2S_3S_2_methylcitrate_c" stoichiometry="1" />
          <speciesReference constant="true" species="M_coenzyme_A_c" stoichiometry="1" />
        </listOfProducts>
      </reaction>
      <reaction fast="false" id="R_tRNA_6_1_1_7" name="tRNA 6.1.1.7" reversible="false" fbc:lowerFluxBound="cobra_0_bound" fbc:upperFluxBound="cobra_default_ub">
        <listOfReactants>
          <speciesReference constant="true" species="M_ATP_c" stoichiometry="1" />
          <speciesReference constant="true" species="M_L_alanine_c" stoichiometry="1" />
        </listOfReactants>
        <listOfProducts>
          <speciesReference constant="true" species="M_diphosphate_c" stoichiometry="1" />
          <speciesReference constant="true" species="M_L_alanyl_tRNAala_c" stoichiometry="1" />
          <speciesReference constant="true" species="M_AMP_c" stoichiometry="1" />
        </listOfProducts>
      </reaction>
      <reaction fast="false" id="R_1_4_3_16" name="1.4.3.16" reversible="false" fbc:lowerFluxBound="cobra_0_bound" fbc:upperFluxBound="cobra_default_ub">
        <listOfReactants>
          <speciesReference constant="true" species="M_H2O_c" stoichiometry="1" />
          <speciesReference constant="true" species="M_L_aspartate_c" stoichiometry="1" />
          <speciesReference constant="true" species="M_O2_c" stoichiometry="1" />
        </listOfReactants>
        <listOfProducts>
          <speciesReference constant="true" species="M_oxaloacetate_c" stoichiometry="1" />
          <speciesReference constant="true" species="M_ammonia_H3N_c" stoichiometry="1" />
          <speciesReference constant="true" species="M_H2O2_c" stoichiometry="1" />
        </listOfProducts>
      </reaction>
      <reaction fast="false" id="R_2_6_1_1a" name="2.6.1.1a" reversible="true" fbc:lowerFluxBound="cobra_default_lb" fbc:upperFluxBound="cobra_default_ub">
        <listOfReactants>
          <speciesReference constant="true" species="M_L_aspartate_c" stoichiometry="1" />
          <speciesReference constant="true" species="M_2_ketoglutarate_c" stoichiometry="1" />
        </listOfReactants>
        <listOfProducts>
          <speciesReference constant="true" species="M_oxaloacetate_c" stoichiometry="1" />
          <speciesReference constant="true" species="M_L_glutamate_c" stoichiometry="1" />
        </listOfProducts>
      </reaction>
      <reaction fast="false" id="R_4_1_1_11" name="4.1.1.11" reversible="false" fbc:lowerFluxBound="cobra_0_bound" fbc:upperFluxBound="cobra_default_ub">
        <listOfReactants>
          <speciesReference constant="true" species="M_L_aspartate_c" stoichiometry="1" />
        </listOfReactants>
        <listOfProducts>
          <speciesReference constant="true" species="M_beta_alanine_c" stoichiometry="1" />
          <speciesReference constant="true" species="M_CO2_c" stoichiometry="1" />
        </listOfProducts>
      </reaction>
      <reaction fast="false" id="R_4_1_1_15b" name="4.1.1.15b" reversible="false" fbc:lowerFluxBound="cobra_0_bound" fbc:upperFluxBound="cobra_default_ub">
        <listOfReactants>
          <speciesReference constant="true" species="M_L_aspartate_c" stoichiometry="1" />
        </listOfReactants>
        <listOfProducts>
          <speciesReference constant="true" species="M_beta_alanine_c" stoichiometry="1" />
          <speciesReference constant="true" species="M_CO2_c" stoichiometry="1" />
        </listOfProducts>
      </reaction>
      <reaction fast="false" id="R_4_3_2_2a" name="4.3.2.2a" reversible="true" fbc:lowerFluxBound="cobra_default_lb" fbc:upperFluxBound="cobra_default_ub">
        <listOfReactants>
          <speciesReference constant="true" species="M_adenylo_succinate_c" stoichiometry="1" />
        </listOfReactants>
        <listOfProducts>
          <speciesReference constant="true" species="M_fumarate_c" stoichiometry="1" />
          <speciesReference constant="true" species="M_AMP_c" stoichiometry="1" />
        </listOfProducts>
      </reaction>
      <reaction fast="false" id="R_6_3_4_4" name="6.3.4.4" reversible="true" fbc:lowerFluxBound="cobra_default_lb" fbc:upperFluxBound="cobra_default_ub">
        <listOfReactants>
          <speciesReference constant="true" species="M_L_aspartate_c" stoichiometry="1" />
          <speciesReference constant="true" species="M_inosine_5_phosphate_c" stoichiometry="1" />
          <speciesReference constant="true" species="M_GTP_c" stoichiometry="1" />
        </listOfReactants>
        <listOfProducts>
          <speciesReference constant="true" species="M_adenylo_succinate_c" stoichiometry="1" />
          <speciesReference constant="true" species="M_GDP_c" stoichiometry="1" />
          <speciesReference constant="true" species="M_phosphate_O4P_c" stoichiometry="1" />
        </listOfProducts>
      </reaction>
      <reaction fast="false" id="R_2_1_3_3" name="2.1.3.3" reversible="true" fbc:lowerFluxBound="cobra_default_lb" fbc:upperFluxBound="cobra_default_ub">
        <listOfReactants>
          <speciesReference constant="true" species="M_carbamoyl_phosphate_c" stoichiometry="1" />
          <speciesReference constant="true" species="M_L_ornithine_c" stoichiometry="1" />
        </listOfReactants>
        <listOfProducts>
          <speciesReference constant="true" species="M_phosphate_O4P_c" stoichiometry="1" />
          <speciesReference constant="true" species="M_citrulline_c" stoichiometry="1" />
        </listOfProducts>
      </reaction>
      <reaction fast="false" id="R_6_3_4_5a" name="6.3.4.5a" reversible="true" fbc:lowerFluxBound="cobra_default_lb" fbc:upperFluxBound="cobra_default_ub">
        <listOfReactants>
          <speciesReference constant="true" species="M_L_aspartate_c" stoichiometry="1" />
          <speciesReference constant="true" species="M_ATP_c" stoichiometry="1" />
          <speciesReference constant="true" species="M_citrulline_c" stoichiometry="1" />
        </listOfReactants>
        <listOfProducts>
          <speciesReference constant="true" species="M_diphosphate_c" stoichiometry="1" />
          <speciesReference constant="true" species="M_L_arginino_succinate_c" stoichiometry="1" />
          <speciesReference constant="true" species="M_AMP_c" stoichiometry="1" />
        </listOfProducts>
      </reaction>
      <reaction fast="false" id="R_4_3_2_1" name="4.3.2.1" reversible="true" fbc:lowerFluxBound="cobra_default_lb" fbc:upperFluxBound="cobra_default_ub">
        <listOfReactants>
          <speciesReference constant="true" species="M_L_arginino_succinate_c" stoichiometry="1" />
        </listOfReactants>
        <listOfProducts>
          <speciesReference constant="true" species="M_fumarate_c" stoichiometry="1" />
          <speciesReference constant="true" species="M_L_arginine_c" stoichiometry="1" />
        </listOfProducts>
      </reaction>
      <reaction fast="false" id="R_3_5_1_1" name="3.5.1.1" reversible="true" fbc:lowerFluxBound="cobra_default_lb" fbc:upperFluxBound="cobra_default_ub">
        <listOfReactants>
          <speciesReference constant="true" species="M_H2O_c" stoichiometry="1" />
          <speciesReference constant="true" species="M_L_asparagine_c" stoichiometry="1" />
        </listOfReactants>
        <listOfProducts>
          <speciesReference constant="true" species="M_ammonia_H3N_c" stoichiometry="1" />
          <speciesReference constant="true" species="M_L_aspartate_c" stoichiometry="1" />
        </listOfProducts>
      </reaction>
      <reaction fast="false" id="R_2_7_2_4" name="2.7.2.4" reversible="false" fbc:lowerFluxBound="cobra_0_bound" fbc:upperFluxBound="cobra_default_ub">
        <listOfReactants>
          <speciesReference constant="true" species="M_L_aspartate_c" stoichiometry="1" />
          <speciesReference constant="true" species="M_ATP_c" stoichiometry="1" />
        </listOfReactants>
        <listOfProducts>
          <speciesReference constant="true" species="M_L_aspartyl_4_phosphate_c" stoichiometry="1" />
          <speciesReference constant="true" species="M_ADP_c" stoichiometry="1" />
        </listOfProducts>
      </reaction>
      <reaction fast="false" id="R_1_2_1_11" name="1.2.1.11" reversible="false" fbc:lowerFluxBound="cobra_0_bound" fbc:upperFluxBound="cobra_default_ub">
        <listOfReactants>
          <speciesReference constant="true" species="M_L_aspartyl_4_phosphate_c" stoichiometry="1" />
          <speciesReference constant="true" species="M_NADPH_c" stoichiometry="1" />
        </listOfReactants>
        <listOfProducts>
          <speciesReference constant="true" species="M_H_c" stoichiometry="1" />
          <speciesReference constant="true" species="M_L_aspartate_semialdehyde_c" stoichiometry="1" />
          <speciesReference constant="true" species="M_NADP_c" stoichiometry="1" />
          <speciesReference constant="true" species="M_phosphate_O4P_c" stoichiometry="1" />
        </listOfProducts>
      </reaction>
      <reaction fast="false" id="R_1_1_1_3a" name="1.1.1.3a" reversible="false" fbc:lowerFluxBound="cobra_0_bound" fbc:upperFluxBound="cobra_default_ub">
        <listOfReactants>
          <speciesReference constant="true" species="M_NADPH_c" stoichiometry="1" />
          <speciesReference constant="true" species="M_L_aspartate_semialdehyde_c" stoichiometry="1" />
        </listOfReactants>
        <listOfProducts>
          <speciesReference constant="true" species="M_H_c" stoichiometry="1" />
          <speciesReference constant="true" species="M_NADP_c" stoichiometry="1" />
          <speciesReference constant="true" species="M_homoserine_c" stoichiometry="1" />
        </listOfProducts>
      </reaction>
      <reaction fast="false" id="R_1_1_1_3b" name="1.1.1.3b" reversible="true" fbc:lowerFluxBound="cobra_default_lb" fbc:upperFluxBound="cobra_default_ub">
        <listOfReactants>
          <speciesReference constant="true" species="M_NAD_c" stoichiometry="1" />
          <speciesReference constant="true" species="M_homoserine_c" stoichiometry="1" />
        </listOfReactants>
        <listOfProducts>
          <speciesReference constant="true" species="M_H_c" stoichiometry="1" />
          <speciesReference constant="true" species="M_L_aspartate_semialdehyde_c" stoichiometry="1" />
          <speciesReference constant="true" species="M_NADH_c" stoichiometry="1" />
        </listOfProducts>
      </reaction>
      <reaction fast="false" id="R_2_7_1_39" name="2.7.1.39" reversible="false" fbc:lowerFluxBound="cobra_0_bound" fbc:upperFluxBound="cobra_default_ub">
        <listOfReactants>
          <speciesReference constant="true" species="M_ATP_c" stoichiometry="1" />
          <speciesReference constant="true" species="M_homoserine_c" stoichiometry="1" />
        </listOfReactants>
        <listOfProducts>
          <speciesReference constant="true" species="M_ADP_c" stoichiometry="1" />
          <speciesReference constant="true" species="M_O_phospho_L_homoserine_c" stoichiometry="1" />
        </listOfProducts>
      </reaction>
      <reaction fast="false" id="R_4_2_3_1a" name="4.2.3.1a" reversible="false" fbc:lowerFluxBound="cobra_0_bound" fbc:upperFluxBound="cobra_default_ub">
        <listOfReactants>
          <speciesReference constant="true" species="M_H2O_c" stoichiometry="1" />
          <speciesReference constant="true" species="M_O_phospho_L_homoserine_c" stoichiometry="1" />
        </listOfReactants>
        <listOfProducts>
          <speciesReference constant="true" species="M_L_threonine_c" stoichiometry="1" />
          <speciesReference constant="true" species="M_phosphate_O4P_c" stoichiometry="1" />
        </listOfProducts>
      </reaction>
      <reaction fast="false" id="R_4_2_1_52" name="4.2.1.52" reversible="false" fbc:lowerFluxBound="cobra_0_bound" fbc:upperFluxBound="cobra_default_ub">
        <listOfReactants>
          <speciesReference constant="true" species="M_L_aspartate_semialdehyde_c" stoichiometry="1" />
          <speciesReference constant="true" species="M_pyruvate_c" stoichiometry="1" />
        </listOfReactants>
        <listOfProducts>
          <speciesReference constant="true" species="M_H2O_c" stoichiometry="2" />
          <speciesReference constant="true" species="M_L_2_3_dihydrodipicolinate_c" stoichiometry="1" />
        </listOfProducts>
      </reaction>
      <reaction fast="false" id="R_1_3_1_26a" name="1.3.1.26a" reversible="true" fbc:lowerFluxBound="cobra_default_lb" fbc:upperFluxBound="cobra_0_bound">
        <listOfReactants>
          <speciesReference constant="true" species="M_tetrahydrodipicolinate_c" stoichiometry="1" />
          <speciesReference constant="true" species="M_H_c" stoichiometry="1" />
          <speciesReference constant="true" species="M_NADP_c" stoichiometry="1" />
        </listOfReactants>
        <listOfProducts>
          <speciesReference constant="true" species="M_NADPH_c" stoichiometry="1" />
          <speciesReference constant="true" species="M_L_2_3_dihydrodipicolinate_c" stoichiometry="1" />
        </listOfProducts>
      </reaction>
      <reaction fast="false" id="R_1_3_1_26b" name="1.3.1.26b" reversible="true" fbc:lowerFluxBound="cobra_default_lb" fbc:upperFluxBound="cobra_default_ub">
        <listOfReactants>
          <speciesReference constant="true" species="M_H_c" stoichiometry="1" />
          <speciesReference constant="true" species="M_NAD_c" stoichiometry="1" />
          <speciesReference constant="true" species="M_tetrahydrodipicolinate_c" stoichiometry="1" />
        </listOfReactants>
        <listOfProducts>
          <speciesReference constant="true" species="M_L_2_3_dihydrodipicolinate_c" stoichiometry="1" />
          <speciesReference constant="true" species="M_NADH_c" stoichiometry="1" />
        </listOfProducts>
      </reaction>
      <reaction fast="false" id="R_2_6_1_83" name="2.6.1.83" reversible="true" fbc:lowerFluxBound="cobra_default_lb" fbc:upperFluxBound="cobra_default_ub">
        <listOfReactants>
          <speciesReference constant="true" species="M_2_ketoglutarate_c" stoichiometry="1" />
          <speciesReference constant="true" species="M_L_L_diaminopimelate_c" stoichiometry="1" />
        </listOfReactants>
        <listOfProducts>
          <speciesReference constant="true" species="M_L_glutamate_c" stoichiometry="1" />
          <speciesReference constant="true" species="M_H2O_c" stoichiometry="1" />
          <speciesReference constant="true" species="M_tetrahydrodipicolinate_c" stoichiometry="1" />
        </listOfProducts>
      </reaction>
      <reaction fast="false" id="R_5_1_1_7" name="5.1.1.7" reversible="true" fbc:lowerFluxBound="cobra_default_lb" fbc:upperFluxBound="cobra_default_ub">
        <listOfReactants>
          <speciesReference constant="true" species="M_L_L_diaminopimelate_c" stoichiometry="1" />
        </listOfReactants>
        <listOfProducts>
          <speciesReference constant="true" species="M_meso_diaminopimelate_c" stoichiometry="1" />
        </listOfProducts>
      </reaction>
      <reaction fast="false" id="R_4_1_1_20" name="4.1.1.20" reversible="false" fbc:lowerFluxBound="cobra_0_bound" fbc:upperFluxBound="cobra_default_ub">
        <listOfReactants>
          <speciesReference constant="true" species="M_meso_diaminopimelate_c" stoichiometry="1" />
        </listOfReactants>
        <listOfProducts>
          <speciesReference constant="true" species="M_CO2_c" stoichiometry="1" />
          <speciesReference constant="true" species="M_L_lysine_c" stoichiometry="1" />
        </listOfProducts>
      </reaction>
      <reaction fast="false" id="R_tRNA_6_1_1_12" name="tRNA 6.1.1.12" reversible="false" fbc:lowerFluxBound="cobra_0_bound" fbc:upperFluxBound="cobra_default_ub">
        <listOfReactants>
          <speciesReference constant="true" species="M_L_aspartate_c" stoichiometry="1" />
          <speciesReference constant="true" species="M_ATP_c" stoichiometry="1" />
        </listOfReactants>
        <listOfProducts>
          <speciesReference constant="true" species="M_diphosphate_c" stoichiometry="1" />
          <speciesReference constant="true" species="M_L_aspartyl_tRNAasp_c" stoichiometry="1" />
          <speciesReference constant="true" species="M_AMP_c" stoichiometry="1" />
        </listOfProducts>
      </reaction>
      <reaction fast="false" id="R_tRNA_6_1_1_19" name="tRNA 6.1.1.19" reversible="false" fbc:lowerFluxBound="cobra_0_bound" fbc:upperFluxBound="cobra_default_ub">
        <listOfReactants>
          <speciesReference constant="true" species="M_ATP_c" stoichiometry="1" />
          <speciesReference constant="true" species="M_L_arginine_c" stoichiometry="1" />
        </listOfReactants>
        <listOfProducts>
          <speciesReference constant="true" species="M_diphosphate_c" stoichiometry="1" />
          <speciesReference constant="true" species="M_L_arginyl_tRNAarg_c" stoichiometry="1" />
          <speciesReference constant="true" species="M_AMP_c" stoichiometry="1" />
        </listOfProducts>
      </reaction>
      <reaction fast="false" id="R_4_1_1_19" name="4.1.1.19" reversible="false" fbc:lowerFluxBound="cobra_0_bound" fbc:upperFluxBound="cobra_default_ub">
        <listOfReactants>
          <speciesReference constant="true" species="M_L_arginine_c" stoichiometry="1" />
        </listOfReactants>
        <listOfProducts>
          <speciesReference constant="true" species="M_CO2_c" stoichiometry="1" />
          <speciesReference constant="true" species="M_agmatine_c" stoichiometry="1" />
        </listOfProducts>
      </reaction>
      <reaction fast="false" id="R_3_5_3_11" name="3.5.3.11" reversible="false" fbc:lowerFluxBound="cobra_0_bound" fbc:upperFluxBound="cobra_default_ub">
        <listOfReactants>
          <speciesReference constant="true" species="M_H2O_c" stoichiometry="1" />
          <speciesReference constant="true" species="M_agmatine_c" stoichiometry="1" />
        </listOfReactants>
        <listOfProducts>
          <speciesReference constant="true" species="M_putrescine_c" stoichiometry="1" />
          <speciesReference constant="true" species="M_urea_c" stoichiometry="1" />
        </listOfProducts>
      </reaction>
      <reaction fast="false" id="R_tRNA_6_1_1_22" name="tRNA 6.1.1.22" reversible="false" fbc:lowerFluxBound="cobra_0_bound" fbc:upperFluxBound="cobra_default_ub">
        <listOfReactants>
          <speciesReference constant="true" species="M_L_asparagine_c" stoichiometry="1" />
          <speciesReference constant="true" species="M_ATP_c" stoichiometry="1" />
        </listOfReactants>
        <listOfProducts>
          <speciesReference constant="true" species="M_diphosphate_c" stoichiometry="1" />
          <speciesReference constant="true" species="M_L_asparaginyl_tRNAasn_c" stoichiometry="1" />
          <speciesReference constant="true" species="M_AMP_c" stoichiometry="1" />
        </listOfProducts>
      </reaction>
      <reaction fast="false" id="R_tRNA_6_3_5_6" name="tRNA 6.3.5.6" reversible="false" fbc:lowerFluxBound="cobra_0_bound" fbc:upperFluxBound="cobra_default_ub">
        <listOfReactants>
          <speciesReference constant="true" species="M_L_glutamine_c" stoichiometry="1" />
          <speciesReference constant="true" species="M_ATP_c" stoichiometry="1" />
          <speciesReference constant="true" species="M_L_aspartyl_tRNAAsn_c" stoichiometry="1" />
        </listOfReactants>
        <listOfProducts>
          <speciesReference constant="true" species="M_L_glutamate_c" stoichiometry="1" />
          <speciesReference constant="true" species="M_L_asparaginyl_tRNAAsn_c" stoichiometry="1" />
          <speciesReference constant="true" species="M_ADP_c" stoichiometry="1" />
          <speciesReference constant="true" species="M_phosphate_O4P_c" stoichiometry="1" />
        </listOfProducts>
      </reaction>
      <reaction fast="false" id="R_tRNA_6_1_1_6" name="tRNA 6.1.1.6" reversible="false" fbc:lowerFluxBound="cobra_0_bound" fbc:upperFluxBound="cobra_default_ub">
        <listOfReactants>
          <speciesReference constant="true" species="M_ATP_c" stoichiometry="1" />
          <speciesReference constant="true" species="M_L_lysine_c" stoichiometry="1" />
        </listOfReactants>
        <listOfProducts>
          <speciesReference constant="true" species="M_diphosphate_c" stoichiometry="1" />
          <speciesReference constant="true" species="M_L_lysyl_tRNAlys_c" stoichiometry="1" />
          <speciesReference constant="true" species="M_AMP_c" stoichiometry="1" />
        </listOfProducts>
      </reaction>
      <reaction fast="false" id="R_4_1_1_18" name="4.1.1.18" reversible="false" fbc:lowerFluxBound="cobra_0_bound" fbc:upperFluxBound="cobra_default_ub">
        <listOfReactants>
          <speciesReference constant="true" species="M_L_lysine_c" stoichiometry="1" />
        </listOfReactants>
        <listOfProducts>
          <speciesReference constant="true" species="M_CO2_c" stoichiometry="1" />
          <speciesReference constant="true" species="M_cadaverine_c" stoichiometry="1" />
        </listOfProducts>
      </reaction>
      <reaction fast="false" id="R_THREOSPON_RXN" name="THREOSPON-RXN" reversible="true" fbc:lowerFluxBound="cobra_default_lb" fbc:upperFluxBound="cobra_default_ub">
        <listOfReactants>
          <speciesReference constant="true" species="M_2_amino_3_oxobutanoate_c" stoichiometry="1" />
        </listOfReactants>
        <listOfProducts>
          <speciesReference constant="true" species="M_aminoacetone_c" stoichiometry="1" />
          <speciesReference constant="true" species="M_CO2_c" stoichiometry="1" />
        </listOfProducts>
      </reaction>
      <reaction fast="false" id="R_4_3_1_19a" name="4.3.1.19a" reversible="false" fbc:lowerFluxBound="cobra_0_bound" fbc:upperFluxBound="cobra_default_ub">
        <listOfReactants>
          <speciesReference constant="true" species="M_L_threonine_c" stoichiometry="1" />
        </listOfReactants>
        <listOfProducts>
          <speciesReference constant="true" species="M_ammonia_H3N_c" stoichiometry="1" />
          <speciesReference constant="true" species="M_2_oxobutanoate_c" stoichiometry="1" />
        </listOfProducts>
      </reaction>
      <reaction fast="false" id="R_tRNA_6_1_1_3" name="tRNA 6.1.1.3" reversible="false" fbc:lowerFluxBound="cobra_0_bound" fbc:upperFluxBound="cobra_default_ub">
        <listOfReactants>
          <speciesReference constant="true" species="M_L_threonine_c" stoichiometry="1" />
          <speciesReference constant="true" species="M_ATP_c" stoichiometry="1" />
        </listOfReactants>
        <listOfProducts>
          <speciesReference constant="true" species="M_diphosphate_c" stoichiometry="1" />
          <speciesReference constant="true" species="M_L_threonyl_tRNAthr_c" stoichiometry="1" />
          <speciesReference constant="true" species="M_AMP_c" stoichiometry="1" />
        </listOfProducts>
      </reaction>
      <reaction fast="false" id="R_1_1_1_95" name="1.1.1.95" reversible="false" fbc:lowerFluxBound="cobra_0_bound" fbc:upperFluxBound="cobra_default_ub">
        <listOfReactants>
          <speciesReference constant="true" species="M_3_phosphoglycerate_c" stoichiometry="1" />
          <speciesReference constant="true" species="M_H_c" stoichiometry="1" />
          <speciesReference constant="true" species="M_NAD_c" stoichiometry="1" />
        </listOfReactants>
        <listOfProducts>
          <speciesReference constant="true" species="M_3_phospho_hydroxypyruvate_c" stoichiometry="1" />
          <speciesReference constant="true" species="M_NADH_c" stoichiometry="1" />
        </listOfProducts>
      </reaction>
      <reaction fast="false" id="R_4_3_1_19b" name="4.3.1.19b" reversible="true" fbc:lowerFluxBound="cobra_default_lb" fbc:upperFluxBound="cobra_default_ub">
        <listOfReactants>
          <speciesReference constant="true" species="M_L_serine_c" stoichiometry="1" />
        </listOfReactants>
        <listOfProducts>
          <speciesReference constant="true" species="M_ammonia_H3N_c" stoichiometry="1" />
          <speciesReference constant="true" species="M_pyruvate_c" stoichiometry="1" />
        </listOfProducts>
      </reaction>
      <reaction fast="false" id="R_2_3_1_30" name="2.3.1.30" reversible="false" fbc:lowerFluxBound="cobra_0_bound" fbc:upperFluxBound="cobra_default_ub">
        <listOfReactants>
          <speciesReference constant="true" species="M_L_serine_c" stoichiometry="1" />
          <speciesReference constant="true" species="M_acetyl_CoA_c" stoichiometry="1" />
        </listOfReactants>
        <listOfProducts>
          <speciesReference constant="true" species="M_O_acetyl_L_serine_c" stoichiometry="1" />
          <speciesReference constant="true" species="M_coenzyme_A_c" stoichiometry="1" />
        </listOfProducts>
      </reaction>
      <reaction fast="false" id="R_2_5_1_47" name="2.5.1.47" reversible="true" fbc:lowerFluxBound="cobra_default_lb" fbc:upperFluxBound="cobra_default_ub">
        <listOfReactants>
          <speciesReference constant="true" species="M_O_acetyl_L_serine_c" stoichiometry="1" />
          <speciesReference constant="true" species="M_hydrogen_sulfide_H2s_c" stoichiometry="1" />
        </listOfReactants>
        <listOfProducts>
          <speciesReference constant="true" species="M_acetate_c" stoichiometry="1" />
          <speciesReference constant="true" species="M_L_cysteine_c" stoichiometry="1" />
        </listOfProducts>
      </reaction>
      <reaction fast="false" id="R_2_1_2_1" name="2.1.2.1" reversible="true" fbc:lowerFluxBound="cobra_default_lb" fbc:upperFluxBound="cobra_default_ub">
        <listOfReactants>
          <speciesReference constant="true" species="M_L_serine_c" stoichiometry="1" />
          <speciesReference constant="true" species="M_tetrahydrofolate_c" stoichiometry="1" />
        </listOfReactants>
        <listOfProducts>
          <speciesReference constant="true" species="M_5_10_methylene_THF_c" stoichiometry="1" />
          <speciesReference constant="true" species="M_H2O_c" stoichiometry="1" />
          <speciesReference constant="true" species="M_glycine_c" stoichiometry="1" />
        </listOfProducts>
      </reaction>
      <reaction fast="false" id="R_tRNA_6_1_1_11" name="tRNA 6.1.1.11" reversible="false" fbc:lowerFluxBound="cobra_0_bound" fbc:upperFluxBound="cobra_default_ub">
        <listOfReactants>
          <speciesReference constant="true" species="M_L_serine_c" stoichiometry="1" />
          <speciesReference constant="true" species="M_ATP_c" stoichiometry="1" />
        </listOfReactants>
        <listOfProducts>
          <speciesReference constant="true" species="M_diphosphate_c" stoichiometry="1" />
          <speciesReference constant="true" species="M_L_seryl_tRNAser_c" stoichiometry="1" />
          <speciesReference constant="true" species="M_AMP_c" stoichiometry="1" />
        </listOfProducts>
      </reaction>
      <reaction fast="false" id="R_tRNA_6_1_1_16" name="tRNA 6.1.1.16" reversible="false" fbc:lowerFluxBound="cobra_0_bound" fbc:upperFluxBound="cobra_default_ub">
        <listOfReactants>
          <speciesReference constant="true" species="M_ATP_c" stoichiometry="1" />
          <speciesReference constant="true" species="M_L_cysteine_c" stoichiometry="1" />
        </listOfReactants>
        <listOfProducts>
          <speciesReference constant="true" species="M_diphosphate_c" stoichiometry="1" />
          <speciesReference constant="true" species="M_L_cysteinyl_tRNAcys_c" stoichiometry="1" />
          <speciesReference constant="true" species="M_AMP_c" stoichiometry="1" />
        </listOfProducts>
      </reaction>
      <reaction fast="false" id="R_tRNA_6_1_1_14" name="tRNA 6.1.1.14" reversible="false" fbc:lowerFluxBound="cobra_0_bound" fbc:upperFluxBound="cobra_default_ub">
        <listOfReactants>
          <speciesReference constant="true" species="M_glycine_c" stoichiometry="1" />
          <speciesReference constant="true" species="M_ATP_c" stoichiometry="1" />
        </listOfReactants>
        <listOfProducts>
          <speciesReference constant="true" species="M_diphosphate_c" stoichiometry="1" />
          <speciesReference constant="true" species="M_glycyl_tRNAgly_c" stoichiometry="1" />
          <speciesReference constant="true" species="M_AMP_c" stoichiometry="1" />
        </listOfProducts>
      </reaction>
      <reaction fast="false" id="R_transport_TRANS_RXN59G_639" name="transport TRANS-RXN59G-639" reversible="false" fbc:lowerFluxBound="cobra_0_bound" fbc:upperFluxBound="cobra_0_bound">
        <listOfProducts>
          <speciesReference constant="true" species="M_L_glutamate_c" stoichiometry="1" />
          <speciesReference constant="true" species="M_H_c" stoichiometry="1" />
        </listOfProducts>
      </reaction>
      <reaction fast="false" id="R_1_4_1_4" name="1.4.1.4" reversible="true" fbc:lowerFluxBound="cobra_default_lb" fbc:upperFluxBound="cobra_0_bound">
        <listOfReactants>
          <speciesReference constant="true" species="M_H2O_c" stoichiometry="1" />
          <speciesReference constant="true" species="M_L_glutamate_c" stoichiometry="1" />
          <speciesReference constant="true" species="M_H_c" stoichiometry="1" />
          <speciesReference constant="true" species="M_NADP_c" stoichiometry="1" />
        </listOfReactants>
        <listOfProducts>
          <speciesReference constant="true" species="M_ammonia_H3N_c" stoichiometry="1" />
          <speciesReference constant="true" species="M_NADPH_c" stoichiometry="1" />
          <speciesReference constant="true" species="M_2_ketoglutarate_c" stoichiometry="1" />
        </listOfProducts>
      </reaction>
      <reaction fast="false" id="R_2_7_2_11" name="2.7.2.11" reversible="false" fbc:lowerFluxBound="cobra_0_bound" fbc:upperFluxBound="cobra_default_ub">
        <listOfReactants>
          <speciesReference constant="true" species="M_L_glutamate_c" stoichiometry="1" />
          <speciesReference constant="true" species="M_ATP_c" stoichiometry="1" />
        </listOfReactants>
        <listOfProducts>
          <speciesReference constant="true" species="M_ADP_c" stoichiometry="1" />
          <speciesReference constant="true" species="M_L_glutamate_5_phosphate_c" stoichiometry="1" />
        </listOfProducts>
      </reaction>
      <reaction fast="false" id="R_1_2_1_41" name="1.2.1.41" reversible="true" fbc:lowerFluxBound="cobra_default_lb" fbc:upperFluxBound="cobra_0_bound">
        <listOfReactants>
          <speciesReference constant="true" species="M_H_c" stoichiometry="1" />
          <speciesReference constant="true" species="M_NADP_c" stoichiometry="1" />
          <speciesReference constant="true" species="M_L_glutamate_gamma_semialdehyde_c" stoichiometry="1" />
          <speciesReference constant="true" species="M_phosphate_O4P_c" stoichiometry="1" />
        </listOfReactants>
        <listOfProducts>
          <speciesReference constant="true" species="M_NADPH_c" stoichiometry="1" />
          <speciesReference constant="true" species="M_L_glutamate_5_phosphate_c" stoichiometry="1" />
        </listOfProducts>
      </reaction>
      <reaction fast="false" id="R_SPONTPRO_RXN" name="SPONTPRO-RXN" reversible="true" fbc:lowerFluxBound="cobra_default_lb" fbc:upperFluxBound="cobra_default_ub">
        <listOfReactants>
          <speciesReference constant="true" species="M_L_glutamate_gamma_semialdehyde_c" stoichiometry="1" />
        </listOfReactants>
        <listOfProducts>
          <speciesReference constant="true" species="M_H2O_c" stoichiometry="1" />
          <speciesReference constant="true" species="M_pyrroline_5_carboxylate_c" stoichiometry="1" />
        </listOfProducts>
      </reaction>
      <reaction fast="false" id="R_1_5_1_12a" name="1.5.1.12a" reversible="true" fbc:lowerFluxBound="cobra_default_lb" fbc:upperFluxBound="cobra_default_ub">
        <listOfReactants>
          <speciesReference constant="true" species="M_H2O_c" stoichiometry="2" />
          <speciesReference constant="true" species="M_pyrroline_5_carboxylate_c" stoichiometry="1" />
          <speciesReference constant="true" species="M_H_c" stoichiometry="1" />
          <speciesReference constant="true" species="M_NAD_c" stoichiometry="1" />
        </listOfReactants>
        <listOfProducts>
          <speciesReference constant="true" species="M_L_glutamate_c" stoichiometry="1" />
          <speciesReference constant="true" species="M_NADH_c" stoichiometry="1" />
        </listOfProducts>
      </reaction>
      <reaction fast="false" id="R_1_5_1_2a1" name="1.5.1.2a1" reversible="true" fbc:lowerFluxBound="cobra_default_lb" fbc:upperFluxBound="cobra_0_bound">
        <listOfReactants>
          <speciesReference constant="true" species="M_H_c" stoichiometry="1" />
          <speciesReference constant="true" species="M_NADP_c" stoichiometry="1" />
          <speciesReference constant="true" species="M_L_proline_c" stoichiometry="1" />
        </listOfReactants>
        <listOfProducts>
          <speciesReference constant="true" species="M_pyrroline_5_carboxylate_c" stoichiometry="1" />
          <speciesReference constant="true" species="M_NADPH_c" stoichiometry="1" />
        </listOfProducts>
      </reaction>
      <reaction fast="false" id="R_1_5_1_2a2" name="1.5.1.2a2" reversible="true" fbc:lowerFluxBound="cobra_default_lb" fbc:upperFluxBound="cobra_default_ub">
        <listOfReactants>
          <speciesReference constant="true" species="M_H_c" stoichiometry="1" />
          <speciesReference constant="true" species="M_NAD_c" stoichiometry="1" />
          <speciesReference constant="true" species="M_L_proline_c" stoichiometry="1" />
        </listOfReactants>
        <listOfProducts>
          <speciesReference constant="true" species="M_pyrroline_5_carboxylate_c" stoichiometry="1" />
          <speciesReference constant="true" species="M_NADH_c" stoichiometry="1" />
        </listOfProducts>
      </reaction>
      <reaction fast="false" id="R_3_5_1_2a" name="3.5.1.2a" reversible="true" fbc:lowerFluxBound="cobra_default_lb" fbc:upperFluxBound="cobra_default_ub">
        <listOfReactants>
          <speciesReference constant="true" species="M_H2O_c" stoichiometry="1" />
          <speciesReference constant="true" species="M_L_glutamine_c" stoichiometry="1" />
        </listOfReactants>
        <listOfProducts>
          <speciesReference constant="true" species="M_L_glutamate_c" stoichiometry="1" />
          <speciesReference constant="true" species="M_ammonia_H3N_c" stoichiometry="1" />
        </listOfProducts>
      </reaction>
      <reaction fast="false" id="R_6_3_1_2" name="6.3.1.2" reversible="false" fbc:lowerFluxBound="cobra_0_bound" fbc:upperFluxBound="cobra_default_ub">
        <listOfReactants>
          <speciesReference constant="true" species="M_L_glutamate_c" stoichiometry="1" />
          <speciesReference constant="true" species="M_ammonia_H3N_c" stoichiometry="1" />
          <speciesReference constant="true" species="M_ATP_c" stoichiometry="1" />
        </listOfReactants>
        <listOfProducts>
          <speciesReference constant="true" species="M_L_glutamine_c" stoichiometry="1" />
          <speciesReference constant="true" species="M_ADP_c" stoichiometry="1" />
          <speciesReference constant="true" species="M_phosphate_O4P_c" stoichiometry="1" />
        </listOfProducts>
      </reaction>
      <reaction fast="false" id="R_1_4_1_14" name="1.4.1.14" reversible="true" fbc:lowerFluxBound="cobra_default_lb" fbc:upperFluxBound="cobra_default_ub">
        <listOfReactants>
          <speciesReference constant="true" species="M_L_glutamate_c" stoichiometry="2" />
          <speciesReference constant="true" species="M_H_c" stoichiometry="1" />
          <speciesReference constant="true" species="M_NAD_c" stoichiometry="1" />
        </listOfReactants>
        <listOfProducts>
          <speciesReference constant="true" species="M_2_ketoglutarate_c" stoichiometry="1" />
          <speciesReference constant="true" species="M_NADH_c" stoichiometry="1" />
          <speciesReference constant="true" species="M_L_glutamine_c" stoichiometry="1" />
        </listOfProducts>
      </reaction>
      <reaction fast="false" id="R_5_1_1_3" name="5.1.1.3" reversible="true" fbc:lowerFluxBound="cobra_default_lb" fbc:upperFluxBound="cobra_default_ub">
        <listOfReactants>
          <speciesReference constant="true" species="M_L_glutamate_c" stoichiometry="1" />
        </listOfReactants>
        <listOfProducts>
          <speciesReference constant="true" species="M_D_glutamate_c" stoichiometry="1" />
        </listOfProducts>
      </reaction>
      <reaction fast="false" id="R_3_5_1_2b" name="3.5.1.2b" reversible="false" fbc:lowerFluxBound="cobra_0_bound" fbc:upperFluxBound="cobra_default_ub">
        <listOfReactants>
          <speciesReference constant="true" species="M_H2O_c" stoichiometry="1" />
          <speciesReference constant="true" species="M_D_glutamine_c" stoichiometry="1" />
        </listOfReactants>
        <listOfProducts>
          <speciesReference constant="true" species="M_D_glutamate_c" stoichiometry="1" />
          <speciesReference constant="true" species="M_ammonia_H3N_c" stoichiometry="1" />
        </listOfProducts>
      </reaction>
      <reaction fast="false" id="R_5_1_1_9" name="5.1.1.9" reversible="true" fbc:lowerFluxBound="cobra_default_lb" fbc:upperFluxBound="cobra_default_ub">
        <listOfReactants>
          <speciesReference constant="true" species="M_D_glutamine_c" stoichiometry="1" />
        </listOfReactants>
        <listOfProducts>
          <speciesReference constant="true" species="M_L_glutamine_c" stoichiometry="1" />
        </listOfProducts>
      </reaction>
      <reaction fast="false" id="R_4_1_3_27" name="4.1.3.27" reversible="false" fbc:lowerFluxBound="cobra_0_bound" fbc:upperFluxBound="cobra_default_ub">
        <listOfReactants>
          <speciesReference constant="true" species="M_chorismate_c" stoichiometry="1" />
          <speciesReference constant="true" species="M_L_glutamine_c" stoichiometry="1" />
        </listOfReactants>
        <listOfProducts>
          <speciesReference constant="true" species="M_L_glutamate_c" stoichiometry="1" />
          <speciesReference constant="true" species="M_anthranilate_c" stoichiometry="1" />
          <speciesReference constant="true" species="M_pyruvate_c" stoichiometry="1" />
        </listOfProducts>
      </reaction>
      <reaction fast="false" id="R_2_4_2_18" name="2.4.2.18" reversible="true" fbc:lowerFluxBound="cobra_default_lb" fbc:upperFluxBound="cobra_default_ub">
        <listOfReactants>
          <speciesReference constant="true" species="M_diphosphate_c" stoichiometry="1" />
          <speciesReference constant="true" species="M_N_5_phosphoribosyl_anthranilate_c" stoichiometry="1" />
        </listOfReactants>
        <listOfProducts>
          <speciesReference constant="true" species="M_anthranilate_c" stoichiometry="1" />
          <speciesReference constant="true" species="M_5_phosphoribosyl_1_pyrophosphate_c" stoichiometry="1" />
        </listOfProducts>
      </reaction>
      <reaction fast="false" id="R_5_3_1_24" name="5.3.1.24" reversible="true" fbc:lowerFluxBound="cobra_default_lb" fbc:upperFluxBound="cobra_default_ub">
        <listOfReactants>
          <speciesReference constant="true" species="M_N_5_phosphoribosyl_anthranilate_c" stoichiometry="1" />
        </listOfReactants>
        <listOfProducts>
          <speciesReference constant="true" species="M_1_o_carboxyphenylamino_1_deoxyribulose_5_phosphate_c" stoichiometry="1" />
        </listOfProducts>
      </reaction>
      <reaction fast="false" id="R_4_1_1_48" name="4.1.1.48" reversible="false" fbc:lowerFluxBound="cobra_0_bound" fbc:upperFluxBound="cobra_default_ub">
        <listOfReactants>
          <speciesReference constant="true" species="M_1_o_carboxyphenylamino_1_deoxyribulose_5_phosphate_c" stoichiometry="1" />
        </listOfReactants>
        <listOfProducts>
          <speciesReference constant="true" species="M_H2O_c" stoichiometry="1" />
          <speciesReference constant="true" species="M_CO2_c" stoichiometry="1" />
          <speciesReference constant="true" species="M_indole_3_glycerol_phosphate_c" stoichiometry="1" />
        </listOfProducts>
      </reaction>
      <reaction fast="false" id="R_4_2_1_20a" name="4.2.1.20a" reversible="true" fbc:lowerFluxBound="cobra_default_lb" fbc:upperFluxBound="cobra_default_ub">
        <listOfReactants>
          <speciesReference constant="true" species="M_L_serine_c" stoichiometry="1" />
          <speciesReference constant="true" species="M_indole_3_glycerol_phosphate_c" stoichiometry="1" />
        </listOfReactants>
        <listOfProducts>
          <speciesReference constant="true" species="M_H2O_c" stoichiometry="1" />
          <speciesReference constant="true" species="M_D_glyceraldehyde_3_phosphate_c" stoichiometry="1" />
          <speciesReference constant="true" species="M_L_tryptophan_c" stoichiometry="1" />
        </listOfProducts>
      </reaction>
      <reaction fast="false" id="R_4_2_1_20b" name="4.2.1.20b" reversible="true" fbc:lowerFluxBound="cobra_default_lb" fbc:upperFluxBound="cobra_default_ub">
        <listOfReactants>
          <speciesReference constant="true" species="M_indole_3_glycerol_phosphate_c" stoichiometry="1" />
        </listOfReactants>
        <listOfProducts>
          <speciesReference constant="true" species="M_indole_c" stoichiometry="1" />
        </listOfProducts>
      </reaction>
      <reaction fast="false" id="R_4_2_1_20c" name="4.2.1.20c" reversible="false" fbc:lowerFluxBound="cobra_0_bound" fbc:upperFluxBound="cobra_default_ub">
        <listOfReactants>
          <speciesReference constant="true" species="M_L_serine_c" stoichiometry="1" />
          <speciesReference constant="true" species="M_indole_c" stoichiometry="1" />
        </listOfReactants>
        <listOfProducts>
          <speciesReference constant="true" species="M_H2O_c" stoichiometry="1" />
          <speciesReference constant="true" species="M_L_tryptophan_c" stoichiometry="1" />
        </listOfProducts>
      </reaction>
      <reaction fast="false" id="R_4_1_1_15a" name="4.1.1.15a" reversible="false" fbc:lowerFluxBound="cobra_0_bound" fbc:upperFluxBound="cobra_default_ub">
        <listOfReactants>
          <speciesReference constant="true" species="M_L_glutamate_c" stoichiometry="1" />
        </listOfReactants>
        <listOfProducts>
          <speciesReference constant="true" species="M_CO2_c" stoichiometry="1" />
          <speciesReference constant="true" species="M_4_aminobutyrate_c" stoichiometry="1" />
        </listOfProducts>
      </reaction>
      <reaction fast="false" id="R_2_6_1_1b" name="2.6.1.1b" reversible="false" fbc:lowerFluxBound="cobra_0_bound" fbc:upperFluxBound="cobra_default_ub">
        <listOfReactants>
          <speciesReference constant="true" species="M_3_sulfinoalanine_c" stoichiometry="1" />
          <speciesReference constant="true" species="M_2_ketoglutarate_c" stoichiometry="1" />
        </listOfReactants>
        <listOfProducts>
          <speciesReference constant="true" species="M_L_glutamate_c" stoichiometry="1" />
          <speciesReference constant="true" species="M_3_sulfinyl_pyruvate_c" stoichiometry="1" />
        </listOfProducts>
      </reaction>
      <reaction fast="false" id="R_tRNA_6_1_1_17" name="tRNA 6.1.1.17" reversible="false" fbc:lowerFluxBound="cobra_0_bound" fbc:upperFluxBound="cobra_default_ub">
        <listOfReactants>
          <speciesReference constant="true" species="M_L_glutamate_c" stoichiometry="1" />
          <speciesReference constant="true" species="M_ATP_c" stoichiometry="1" />
        </listOfReactants>
        <listOfProducts>
          <speciesReference constant="true" species="M_diphosphate_c" stoichiometry="1" />
          <speciesReference constant="true" species="M_L_glutamyl_tRNAGlu_c" stoichiometry="1" />
          <speciesReference constant="true" species="M_AMP_c" stoichiometry="1" />
        </listOfProducts>
      </reaction>
      <reaction fast="false" id="R_transport_TRANS_RXN59G_245" name="transport TRANS-RXN59G-245" reversible="false" fbc:lowerFluxBound="cobra_0_bound" fbc:upperFluxBound="cobra_0_bound">
        <listOfProducts>
          <speciesReference constant="true" species="M_L_glutamine_c" stoichiometry="1" />
          <speciesReference constant="true" species="M_H_c" stoichiometry="1" />
        </listOfProducts>
      </reaction>
      <reaction fast="false" id="R_tRNA_6_3_5_7" name="tRNA _6.3.5.7" reversible="false" fbc:lowerFluxBound="cobra_0_bound" fbc:upperFluxBound="cobra_default_ub">
        <listOfReactants>
          <speciesReference constant="true" species="M_L_glutamyl_tRNAGlu_c" stoichiometry="1" />
          <speciesReference constant="true" species="M_L_glutamine_c" stoichiometry="1" />
          <speciesReference constant="true" species="M_ATP_c" stoichiometry="1" />
        </listOfReactants>
        <listOfProducts>
          <speciesReference constant="true" species="M_L_glutaminyl_tRNAGln_c" stoichiometry="1" />
          <speciesReference constant="true" species="M_L_glutamate_c" stoichiometry="1" />
          <speciesReference constant="true" species="M_ADP_c" stoichiometry="1" />
          <speciesReference constant="true" species="M_phosphate_O4P_c" stoichiometry="1" />
        </listOfProducts>
      </reaction>
      <reaction fast="false" id="R_tRNA_6_1_1_18" name="tRNA.6.1.1.18" reversible="true" fbc:lowerFluxBound="cobra_default_lb" fbc:upperFluxBound="cobra_default_ub">
        <listOfReactants>
          <speciesReference constant="true" species="M_L_glutamine_c" stoichiometry="1" />
          <speciesReference constant="true" species="M_tRNAgln_c" stoichiometry="1" />
          <speciesReference constant="true" species="M_ATP_c" stoichiometry="1" />
        </listOfReactants>
        <listOfProducts>
          <speciesReference constant="true" species="M_diphosphate_c" stoichiometry="1" />
          <speciesReference constant="true" species="M_L_glutaminyl_tRNAgln_c" stoichiometry="1" />
          <speciesReference constant="true" species="M_AMP_c" stoichiometry="1" />
        </listOfProducts>
      </reaction>
      <reaction fast="false" id="R_1_5_1_12d" name="1.5.1.12d" reversible="false" fbc:lowerFluxBound="cobra_0_bound" fbc:upperFluxBound="cobra_default_ub">
        <listOfReactants>
          <speciesReference constant="true" species="M_trans_4_Hydroxy_L_proline_c" stoichiometry="1" />
        </listOfReactants>
        <listOfProducts>
          <speciesReference constant="true" species="M_L_1_pyrroline_3_hydroxy_5_carboxylate_c" stoichiometry="1" />
        </listOfProducts>
      </reaction>
      <reaction fast="false" id="R_1_5_1_2b" name="1.5.1.2b" reversible="false" fbc:lowerFluxBound="cobra_0_bound" fbc:upperFluxBound="cobra_default_ub">
        <listOfReactants>
          <speciesReference constant="true" species="M_L_1_pyrroline_3_hydroxy_5_carboxylate_c" stoichiometry="1" />
        </listOfReactants>
        <listOfProducts>
          <speciesReference constant="true" species="M_trans_4_Hydroxy_L_proline_c" stoichiometry="1" />
        </listOfProducts>
      </reaction>
      <reaction fast="false" id="R_1_5_1_12b" name="1.5.1.12b" reversible="false" fbc:lowerFluxBound="cobra_0_bound" fbc:upperFluxBound="cobra_default_ub">
        <listOfReactants>
          <speciesReference constant="true" species="M_L_1_pyrroline_3_hydroxy_5_carboxylate_c" stoichiometry="1" />
        </listOfReactants>
        <listOfProducts>
          <speciesReference constant="true" species="M_L_erythro_4_hydroxy_glutamate_c" stoichiometry="1" />
        </listOfProducts>
      </reaction>
      <reaction fast="false" id="R_2_6_1_1c" name="2.6.1.1c" reversible="false" fbc:lowerFluxBound="cobra_0_bound" fbc:upperFluxBound="cobra_default_ub">
        <listOfReactants>
          <speciesReference constant="true" species="M_L_erythro_4_hydroxy_glutamate_c" stoichiometry="1" />
        </listOfReactants>
        <listOfProducts>
          <speciesReference constant="true" species="M_D_4_hydroxy_2_keto_glutarate_c" stoichiometry="1" />
        </listOfProducts>
      </reaction>
      <reaction fast="false" id="R_4_1_3_16" name="4.1.3.16" reversible="true" fbc:lowerFluxBound="cobra_default_lb" fbc:upperFluxBound="cobra_default_ub">
        <listOfReactants>
          <speciesReference constant="true" species="M_D_4_hydroxy_2_keto_glutarate_c" stoichiometry="1" />
        </listOfReactants>
        <listOfProducts>
          <speciesReference constant="true" species="M_glyoxylate_c" stoichiometry="1" />
          <speciesReference constant="true" species="M_pyruvate_c" stoichiometry="1" />
        </listOfProducts>
      </reaction>
      <reaction fast="false" id="R_pyrroline1" name="pyrroline1" reversible="true" fbc:lowerFluxBound="cobra_default_lb" fbc:upperFluxBound="cobra_default_ub">
        <listOfReactants>
          <speciesReference constant="true" species="M_L_1_pyrroline_3_hydroxy_5_carboxylate_c" stoichiometry="1" />
        </listOfReactants>
        <listOfProducts>
          <speciesReference constant="true" species="M_L_4_hydroxy_glutamate_semialdehyde_c" stoichiometry="1" />
        </listOfProducts>
      </reaction>
      <reaction fast="false" id="R_1_5_1_12c" name="1.5.1.12c" reversible="true" fbc:lowerFluxBound="cobra_default_lb" fbc:upperFluxBound="cobra_default_ub">
        <listOfReactants>
          <speciesReference constant="true" species="M_L_4_hydroxy_glutamate_semialdehyde_c" stoichiometry="1" />
        </listOfReactants>
        <listOfProducts>
          <speciesReference constant="true" species="M_L_erythro_4_hydroxy_glutamate_c" stoichiometry="1" />
        </listOfProducts>
      </reaction>
      <reaction fast="false" id="R_1_5_99_8a" name="1.5.99.8a" reversible="true" fbc:lowerFluxBound="cobra_default_lb" fbc:upperFluxBound="cobra_default_ub">
        <listOfReactants>
          <speciesReference constant="true" species="M_L_4_hydroxy_glutamate_semialdehyde_c" stoichiometry="1" />
        </listOfReactants>
        <listOfProducts>
          <speciesReference constant="true" species="M_L_erythro_4_hydroxy_glutamate_c" stoichiometry="1" />
        </listOfProducts>
      </reaction>
      <reaction fast="false" id="R_tRNA_6_1_1_15" name="tRNA 6.1.1.15" reversible="false" fbc:lowerFluxBound="cobra_0_bound" fbc:upperFluxBound="cobra_default_ub">
        <listOfReactants>
          <speciesReference constant="true" species="M_ATP_c" stoichiometry="1" />
          <speciesReference constant="true" species="M_L_proline_c" stoichiometry="1" />
        </listOfReactants>
        <listOfProducts>
          <speciesReference constant="true" species="M_diphosphate_c" stoichiometry="1" />
          <speciesReference constant="true" species="M_L_prolyl_tRNApro_c" stoichiometry="1" />
          <speciesReference constant="true" species="M_AMP_c" stoichiometry="1" />
        </listOfProducts>
      </reaction>
      <reaction fast="false" id="R_5_2_1_8" name="5.2.1.8" reversible="false" fbc:lowerFluxBound="cobra_0_bound" fbc:upperFluxBound="cobra_default_ub">
        <listOfReactants>
          <speciesReference constant="true" species="M_peptidylproline_omega_180_c" stoichiometry="1" />
        </listOfReactants>
        <listOfProducts>
          <speciesReference constant="true" species="M_peptidylproline_omega_0_c" stoichiometry="1" />
        </listOfProducts>
      </reaction>
      <reaction fast="false" id="R_tRNA_6_1_1_2" name="tRNA 6.1.1.2" reversible="false" fbc:lowerFluxBound="cobra_0_bound" fbc:upperFluxBound="cobra_default_ub">
        <listOfReactants>
          <speciesReference constant="true" species="M_ATP_c" stoichiometry="1" />
          <speciesReference constant="true" species="M_L_tryptophan_c" stoichiometry="1" />
        </listOfReactants>
        <listOfProducts>
          <speciesReference constant="true" species="M_diphosphate_c" stoichiometry="1" />
          <speciesReference constant="true" species="M_L_tryptophanyl_tRNAtrp_c" stoichiometry="1" />
          <speciesReference constant="true" species="M_AMP_c" stoichiometry="1" />
        </listOfProducts>
      </reaction>
      <reaction fast="false" id="R_2_5_1_54" name="2.5.1.54" reversible="false" fbc:lowerFluxBound="cobra_0_bound" fbc:upperFluxBound="cobra_default_ub">
        <listOfReactants>
          <speciesReference constant="true" species="M_H2O_c" stoichiometry="1" />
          <speciesReference constant="true" species="M_phosphoenolpyruvate_c" stoichiometry="1" />
          <speciesReference constant="true" species="M_D_erythrose_4_phosphate_c" stoichiometry="1" />
        </listOfReactants>
        <listOfProducts>
          <speciesReference constant="true" species="M_phosphate_O4P_c" stoichiometry="1" />
          <speciesReference constant="true" species="M_3_deoxy_D_arabino_heptulosonate_7_phosphate_c" stoichiometry="1" />
        </listOfProducts>
      </reaction>
      <reaction fast="false" id="R_4_2_3_4" name="4.2.3.4" reversible="false" fbc:lowerFluxBound="cobra_0_bound" fbc:upperFluxBound="cobra_default_ub">
        <listOfReactants>
          <speciesReference constant="true" species="M_3_deoxy_D_arabino_heptulosonate_7_phosphate_c" stoichiometry="1" />
        </listOfReactants>
        <listOfProducts>
          <speciesReference constant="true" species="M_3_dehydroquinate_c" stoichiometry="1" />
          <speciesReference constant="true" species="M_phosphate_O4P_c" stoichiometry="1" />
        </listOfProducts>
      </reaction>
      <reaction fast="false" id="R_4_2_1_10" name="4.2.1.10" reversible="false" fbc:lowerFluxBound="cobra_0_bound" fbc:upperFluxBound="cobra_default_ub">
        <listOfReactants>
          <speciesReference constant="true" species="M_3_dehydroquinate_c" stoichiometry="1" />
        </listOfReactants>
        <listOfProducts>
          <speciesReference constant="true" species="M_H2O_c" stoichiometry="1" />
          <speciesReference constant="true" species="M_3_dehydro_shikimate_c" stoichiometry="1" />
        </listOfProducts>
      </reaction>
      <reaction fast="false" id="R_1_1_1_25" name="1.1.1.25" reversible="true" fbc:lowerFluxBound="cobra_default_lb" fbc:upperFluxBound="cobra_default_ub">
        <listOfReactants>
          <speciesReference constant="true" species="M_H_c" stoichiometry="1" />
          <speciesReference constant="true" species="M_NADP_c" stoichiometry="1" />
          <speciesReference constant="true" species="M_shikimate_c" stoichiometry="1" />
        </listOfReactants>
        <listOfProducts>
          <speciesReference constant="true" species="M_NADPH_c" stoichiometry="1" />
          <speciesReference constant="true" species="M_3_dehydro_shikimate_c" stoichiometry="1" />
        </listOfProducts>
      </reaction>
      <reaction fast="false" id="R_2_7_1_71" name="2.7.1.71" reversible="false" fbc:lowerFluxBound="cobra_0_bound" fbc:upperFluxBound="cobra_default_ub">
        <listOfReactants>
          <speciesReference constant="true" species="M_ATP_c" stoichiometry="1" />
          <speciesReference constant="true" species="M_shikimate_c" stoichiometry="1" />
        </listOfReactants>
        <listOfProducts>
          <speciesReference constant="true" species="M_shikimate_3_phosphate_c" stoichiometry="1" />
          <speciesReference constant="true" species="M_ADP_c" stoichiometry="1" />
        </listOfProducts>
      </reaction>
      <reaction fast="false" id="R_2_5_1_19" name="2.5.1.19" reversible="true" fbc:lowerFluxBound="cobra_default_lb" fbc:upperFluxBound="cobra_default_ub">
        <listOfReactants>
          <speciesReference constant="true" species="M_shikimate_3_phosphate_c" stoichiometry="1" />
          <speciesReference constant="true" species="M_phosphoenolpyruvate_c" stoichiometry="1" />
        </listOfReactants>
        <listOfProducts>
          <speciesReference constant="true" species="M_phosphate_O4P_c" stoichiometry="1" />
          <speciesReference constant="true" species="M_5_enolpyruvyl_shikimate_3_phosphate_c" stoichiometry="1" />
        </listOfProducts>
      </reaction>
      <reaction fast="false" id="R_4_2_3_5" name="4.2.3.5" reversible="false" fbc:lowerFluxBound="cobra_0_bound" fbc:upperFluxBound="cobra_default_ub">
        <listOfReactants>
          <speciesReference constant="true" species="M_5_enolpyruvyl_shikimate_3_phosphate_c" stoichiometry="1" />
        </listOfReactants>
        <listOfProducts>
          <speciesReference constant="true" species="M_chorismate_c" stoichiometry="1" />
          <speciesReference constant="true" species="M_phosphate_O4P_c" stoichiometry="1" />
        </listOfProducts>
      </reaction>
      <reaction fast="false" id="R_5_4_99_5" name="5.4.99.5" reversible="true" fbc:lowerFluxBound="cobra_default_lb" fbc:upperFluxBound="cobra_default_ub">
        <listOfReactants>
          <speciesReference constant="true" species="M_chorismate_c" stoichiometry="1" />
        </listOfReactants>
        <listOfProducts>
          <speciesReference constant="true" species="M_prephenate_c" stoichiometry="1" />
        </listOfProducts>
      </reaction>
      <reaction fast="false" id="R_4_2_1_51" name="4.2.1.51" reversible="true" fbc:lowerFluxBound="cobra_default_lb" fbc:upperFluxBound="cobra_default_ub">
        <listOfReactants>
          <speciesReference constant="true" species="M_prephenate_c" stoichiometry="1" />
        </listOfReactants>
        <listOfProducts>
          <speciesReference constant="true" species="M_H2O_c" stoichiometry="1" />
          <speciesReference constant="true" species="M_CO2_c" stoichiometry="1" />
          <speciesReference constant="true" species="M_phenylpyruvate_c" stoichiometry="1" />
        </listOfProducts>
      </reaction>
      <reaction fast="false" id="R_2_6_1_9b" name="2.6.1.9b" reversible="true" fbc:lowerFluxBound="cobra_default_lb" fbc:upperFluxBound="cobra_default_ub">
        <listOfReactants>
          <speciesReference constant="true" species="M_L_glutamate_c" stoichiometry="1" />
          <speciesReference constant="true" species="M_phenylpyruvate_c" stoichiometry="1" />
        </listOfReactants>
        <listOfProducts>
          <speciesReference constant="true" species="M_2_ketoglutarate_c" stoichiometry="1" />
          <speciesReference constant="true" species="M_L_phenylalanine_c" stoichiometry="1" />
        </listOfProducts>
      </reaction>
      <reaction fast="false" id="R_4_2_1_96" name="4.2.1.96" reversible="false" fbc:lowerFluxBound="cobra_0_bound" fbc:upperFluxBound="cobra_default_ub">
        <listOfReactants>
          <speciesReference constant="true" species="M_4alpha_hydroxy_tetrahydrobiopterin_c" stoichiometry="1" />
        </listOfReactants>
        <listOfProducts>
          <speciesReference constant="true" species="M_H2O_c" stoichiometry="1" />
          <speciesReference constant="true" species="M_dihydrobiopterin_c" stoichiometry="1" />
        </listOfProducts>
      </reaction>
      <reaction fast="false" id="R_tRNA_6_1_1_20" name="tRNA 6.1.1.20" reversible="false" fbc:lowerFluxBound="cobra_0_bound" fbc:upperFluxBound="cobra_default_ub">
        <listOfReactants>
          <speciesReference constant="true" species="M_ATP_c" stoichiometry="1" />
          <speciesReference constant="true" species="M_L_phenylalanine_c" stoichiometry="1" />
        </listOfReactants>
        <listOfProducts>
          <speciesReference constant="true" species="M_diphosphate_c" stoichiometry="1" />
          <speciesReference constant="true" species="M_L_phenylalanyl_tRNAphe_c" stoichiometry="1" />
          <speciesReference constant="true" species="M_AMP_c" stoichiometry="1" />
        </listOfProducts>
      </reaction>
      <reaction fast="false" id="R_1_3_1_12" name="1.3.1.12" reversible="true" fbc:lowerFluxBound="cobra_default_lb" fbc:upperFluxBound="cobra_default_ub">
        <listOfReactants>
          <speciesReference constant="true" species="M_prephenate_c" stoichiometry="1" />
          <speciesReference constant="true" species="M_H_c" stoichiometry="1" />
          <speciesReference constant="true" species="M_NAD_c" stoichiometry="1" />
        </listOfReactants>
        <listOfProducts>
          <speciesReference constant="true" species="M_4_hydroxyphenylpyruvate_c" stoichiometry="1" />
          <speciesReference constant="true" species="M_NADH_c" stoichiometry="1" />
          <speciesReference constant="true" species="M_CO2_c" stoichiometry="1" />
        </listOfProducts>
      </reaction>
      <reaction fast="false" id="R_2_6_1_1d" name="2.6.1.1d" reversible="true" fbc:lowerFluxBound="cobra_default_lb" fbc:upperFluxBound="cobra_default_ub">
        <listOfReactants>
          <speciesReference constant="true" species="M_4_hydroxyphenylpyruvate_c" stoichiometry="1" />
        </listOfReactants>
        <listOfProducts>
          <speciesReference constant="true" species="M_L_tyrosine_c" stoichiometry="1" />
        </listOfProducts>
      </reaction>
      <reaction fast="false" id="R_tRNA_6_1_1_1" name="tRNA 6.1.1.1" reversible="false" fbc:lowerFluxBound="cobra_0_bound" fbc:upperFluxBound="cobra_default_ub">
        <listOfReactants>
          <speciesReference constant="true" species="M_L_tyrosine_c" stoichiometry="1" />
          <speciesReference constant="true" species="M_ATP_c" stoichiometry="1" />
        </listOfReactants>
        <listOfProducts>
          <speciesReference constant="true" species="M_diphosphate_c" stoichiometry="1" />
          <speciesReference constant="true" species="M_L_tyrosyl_tRNAtyr_c" stoichiometry="1" />
          <speciesReference constant="true" species="M_AMP_c" stoichiometry="1" />
        </listOfProducts>
      </reaction>
      <reaction fast="false" id="R_2_4_2_17" name="2.4.2.17" reversible="true" fbc:lowerFluxBound="cobra_default_lb" fbc:upperFluxBound="cobra_default_ub">
        <listOfReactants>
          <speciesReference constant="true" species="M_diphosphate_c" stoichiometry="1" />
          <speciesReference constant="true" species="M_phosphoribosyl_ATP_c" stoichiometry="1" />
        </listOfReactants>
        <listOfProducts>
          <speciesReference constant="true" species="M_ATP_c" stoichiometry="1" />
          <speciesReference constant="true" species="M_5_phosphoribosyl_1_pyrophosphate_c" stoichiometry="1" />
        </listOfProducts>
      </reaction>
      <reaction fast="false" id="R_3_6_1_31" name="3.6.1.31" reversible="false" fbc:lowerFluxBound="cobra_0_bound" fbc:upperFluxBound="cobra_default_ub">
        <listOfReactants>
          <speciesReference constant="true" species="M_H2O_c" stoichiometry="1" />
          <speciesReference constant="true" species="M_phosphoribosyl_ATP_c" stoichiometry="1" />
        </listOfReactants>
        <listOfProducts>
          <speciesReference constant="true" species="M_diphosphate_c" stoichiometry="1" />
          <speciesReference constant="true" species="M_phosphoribosyl_AMP_c" stoichiometry="1" />
        </listOfProducts>
      </reaction>
      <reaction fast="false" id="R_3_5_4_19" name="3.5.4.19" reversible="false" fbc:lowerFluxBound="cobra_0_bound" fbc:upperFluxBound="cobra_default_ub">
        <listOfReactants>
          <speciesReference constant="true" species="M_H2O_c" stoichiometry="1" />
          <speciesReference constant="true" species="M_phosphoribosyl_AMP_c" stoichiometry="1" />
        </listOfReactants>
        <listOfProducts>
          <speciesReference constant="true" species="M_phosphoribosylformiminoAICAR_phosphate_c" stoichiometry="1" />
        </listOfProducts>
      </reaction>
      <reaction fast="false" id="R_5_3_1_16" name="5.3.1.16" reversible="false" fbc:lowerFluxBound="cobra_0_bound" fbc:upperFluxBound="cobra_default_ub">
        <listOfReactants>
          <speciesReference constant="true" species="M_phosphoribosylformiminoAICAR_phosphate_c" stoichiometry="1" />
        </listOfReactants>
        <listOfProducts>
          <speciesReference constant="true" species="M_phosphoribulosylformimino_AICAR_P_c" stoichiometry="1" />
        </listOfProducts>
      </reaction>
      <reaction fast="false" id="R_2_4_2_a" name="2.4.2.-a" reversible="false" fbc:lowerFluxBound="cobra_0_bound" fbc:upperFluxBound="cobra_default_ub">
        <listOfReactants>
          <speciesReference constant="true" species="M_L_glutamine_c" stoichiometry="1" />
          <speciesReference constant="true" species="M_phosphoribulosylformimino_AICAR_P_c" stoichiometry="1" />
        </listOfReactants>
        <listOfProducts>
          <speciesReference constant="true" species="M_aminoimidazole_carboxamide_ribonucleotide_c" stoichiometry="1" />
          <speciesReference constant="true" species="M_L_glutamate_c" stoichiometry="1" />
          <speciesReference constant="true" species="M_D_erythro_imidazole_glycerol_phosphate_c" stoichiometry="1" />
        </listOfProducts>
      </reaction>
      <reaction fast="false" id="R_4_2_1_19" name="4.2.1.19" reversible="false" fbc:lowerFluxBound="cobra_0_bound" fbc:upperFluxBound="cobra_default_ub">
        <listOfReactants>
          <speciesReference constant="true" species="M_D_erythro_imidazole_glycerol_phosphate_c" stoichiometry="1" />
        </listOfReactants>
        <listOfProducts>
          <speciesReference constant="true" species="M_H2O_c" stoichiometry="1" />
          <speciesReference constant="true" species="M_imidazole_acetol_phosphate_c" stoichiometry="1" />
        </listOfProducts>
      </reaction>
      <reaction fast="false" id="R_2_6_1_9a" name="2.6.1.9a" reversible="true" fbc:lowerFluxBound="cobra_default_lb" fbc:upperFluxBound="cobra_default_ub">
        <listOfReactants>
          <speciesReference constant="true" species="M_L_glutamate_c" stoichiometry="1" />
          <speciesReference constant="true" species="M_imidazole_acetol_phosphate_c" stoichiometry="1" />
        </listOfReactants>
        <listOfProducts>
          <speciesReference constant="true" species="M_2_ketoglutarate_c" stoichiometry="1" />
          <speciesReference constant="true" species="M_L_histidinol_phosphate_c" stoichiometry="1" />
        </listOfProducts>
      </reaction>
      <reaction fast="false" id="R_3_1_3_15" name="3.1.3.15" reversible="true" fbc:lowerFluxBound="cobra_default_lb" fbc:upperFluxBound="cobra_default_ub">
        <listOfReactants>
          <speciesReference constant="true" species="M_H2O_c" stoichiometry="1" />
          <speciesReference constant="true" species="M_L_histidinol_phosphate_c" stoichiometry="1" />
        </listOfReactants>
        <listOfProducts>
          <speciesReference constant="true" species="M_phosphate_O4P_c" stoichiometry="1" />
          <speciesReference constant="true" species="M_histidinol_c" stoichiometry="1" />
        </listOfProducts>
      </reaction>
      <reaction fast="false" id="R_1_1_1_23a" name="1.1.1.23a" reversible="false" fbc:lowerFluxBound="cobra_0_bound" fbc:upperFluxBound="cobra_default_ub">
        <listOfReactants>
          <speciesReference constant="true" species="M_H_c" stoichiometry="1" />
          <speciesReference constant="true" species="M_NAD_c" stoichiometry="1" />
          <speciesReference constant="true" species="M_histidinol_c" stoichiometry="1" />
        </listOfReactants>
        <listOfProducts>
          <speciesReference constant="true" species="M_NADH_c" stoichiometry="1" />
          <speciesReference constant="true" species="M_histidinal_c" stoichiometry="1" />
        </listOfProducts>
      </reaction>
      <reaction fast="false" id="R_1_1_1_23b" name="1.1.1.23b" reversible="false" fbc:lowerFluxBound="cobra_0_bound" fbc:upperFluxBound="cobra_default_ub">
        <listOfReactants>
          <speciesReference constant="true" species="M_H2O_c" stoichiometry="1" />
          <speciesReference constant="true" species="M_H_c" stoichiometry="1" />
          <speciesReference constant="true" species="M_NAD_c" stoichiometry="1" />
          <speciesReference constant="true" species="M_histidinal_c" stoichiometry="1" />
        </listOfReactants>
        <listOfProducts>
          <speciesReference constant="true" species="M_L_histidine_c" stoichiometry="1" />
          <speciesReference constant="true" species="M_NADH_c" stoichiometry="1" />
        </listOfProducts>
      </reaction>
      <reaction fast="false" id="R_tRNA_6_1_1_21" name="tRNA 6.1.1.21" reversible="false" fbc:lowerFluxBound="cobra_0_bound" fbc:upperFluxBound="cobra_default_ub">
        <listOfReactants>
          <speciesReference constant="true" species="M_L_histidine_c" stoichiometry="1" />
          <speciesReference constant="true" species="M_ATP_c" stoichiometry="1" />
        </listOfReactants>
        <listOfProducts>
          <speciesReference constant="true" species="M_diphosphate_c" stoichiometry="1" />
          <speciesReference constant="true" species="M_L_histidyl_tRNAhis_c" stoichiometry="1" />
          <speciesReference constant="true" species="M_AMP_c" stoichiometry="1" />
        </listOfProducts>
      </reaction>
      <reaction fast="false" id="R_2_2_1_6d" name="2.2.1.6d" reversible="false" fbc:lowerFluxBound="cobra_0_bound" fbc:upperFluxBound="cobra_default_ub">
        <listOfReactants>
          <speciesReference constant="true" species="M_pyruvate_c" stoichiometry="1" />
        </listOfReactants>
        <listOfProducts>
          <speciesReference constant="true" species="M_2_acetolactate_c" stoichiometry="1" />
        </listOfProducts>
      </reaction>
      <reaction fast="false" id="R_1_1_1_86a" name="1.1.1.86a" reversible="true" fbc:lowerFluxBound="cobra_default_lb" fbc:upperFluxBound="cobra_0_bound">
        <listOfReactants>
          <speciesReference constant="true" species="M_2_3_dihydroxy_isovalerate_c" stoichiometry="1" />
          <speciesReference constant="true" species="M_H_c" stoichiometry="1" />
          <speciesReference constant="true" species="M_NADP_c" stoichiometry="1" />
        </listOfReactants>
        <listOfProducts>
          <speciesReference constant="true" species="M_NADPH_c" stoichiometry="1" />
          <speciesReference constant="true" species="M_2_acetolactate_c" stoichiometry="1" />
        </listOfProducts>
      </reaction>
      <reaction fast="false" id="R_4_2_1_9a" name="4.2.1.9a" reversible="false" fbc:lowerFluxBound="cobra_0_bound" fbc:upperFluxBound="cobra_default_ub">
        <listOfReactants>
          <speciesReference constant="true" species="M_2_3_dihydroxy_isovalerate_c" stoichiometry="1" />
        </listOfReactants>
        <listOfProducts>
          <speciesReference constant="true" species="M_2_keto_isovalerate_c" stoichiometry="1" />
          <speciesReference constant="true" species="M_H2O_c" stoichiometry="1" />
        </listOfProducts>
      </reaction>
      <reaction fast="false" id="R_2_6_1_42a" name="2.6.1.42a" reversible="true" fbc:lowerFluxBound="cobra_default_lb" fbc:upperFluxBound="cobra_default_ub">
        <listOfReactants>
          <speciesReference constant="true" species="M_2_keto_isovalerate_c" stoichiometry="1" />
          <speciesReference constant="true" species="M_L_glutamate_c" stoichiometry="1" />
        </listOfReactants>
        <listOfProducts>
          <speciesReference constant="true" species="M_2_ketoglutarate_c" stoichiometry="1" />
          <speciesReference constant="true" species="M_L_valine_c" stoichiometry="1" />
        </listOfProducts>
      </reaction>
      <reaction fast="false" id="R_tRNA_6_1_1_9" name="tRNA 6.1.1.9" reversible="false" fbc:lowerFluxBound="cobra_0_bound" fbc:upperFluxBound="cobra_default_ub">
        <listOfReactants>
          <speciesReference constant="true" species="M_L_valine_c" stoichiometry="1" />
          <speciesReference constant="true" species="M_ATP_c" stoichiometry="1" />
        </listOfReactants>
        <listOfProducts>
          <speciesReference constant="true" species="M_diphosphate_c" stoichiometry="1" />
          <speciesReference constant="true" species="M_L_valyl_tRNAval_c" stoichiometry="1" />
          <speciesReference constant="true" species="M_AMP_c" stoichiometry="1" />
        </listOfProducts>
      </reaction>
      <reaction fast="false" id="R_2_2_1_6e" name="2.2.1.6e" reversible="false" fbc:lowerFluxBound="cobra_0_bound" fbc:upperFluxBound="cobra_default_ub">
        <listOfReactants>
          <speciesReference constant="true" species="M_2_oxobutanoate_c" stoichiometry="1" />
          <speciesReference constant="true" species="M_pyruvate_c" stoichiometry="1" />
        </listOfReactants>
        <listOfProducts>
          <speciesReference constant="true" species="M_2_aceto_2_hydroxy_butyrate_c" stoichiometry="1" />
        </listOfProducts>
      </reaction>
      <reaction fast="false" id="R_1_1_1_86b" name="1.1.1.86b" reversible="false" fbc:lowerFluxBound="cobra_0_bound" fbc:upperFluxBound="cobra_default_ub">
        <listOfReactants>
          <speciesReference constant="true" species="M_NADPH_c" stoichiometry="1" />
          <speciesReference constant="true" species="M_2_aceto_2_hydroxy_butyrate_c" stoichiometry="1" />
        </listOfReactants>
        <listOfProducts>
          <speciesReference constant="true" species="M_H_c" stoichiometry="1" />
          <speciesReference constant="true" species="M_NADP_c" stoichiometry="1" />
          <speciesReference constant="true" species="M_2_3_dihydroxy_3_methylvalerate_c" stoichiometry="1" />
        </listOfProducts>
      </reaction>
      <reaction fast="false" id="R_4_2_1_9b" name="4.2.1.9b" reversible="false" fbc:lowerFluxBound="cobra_0_bound" fbc:upperFluxBound="cobra_default_ub">
        <listOfReactants>
          <speciesReference constant="true" species="M_2_3_dihydroxy_3_methylvalerate_c" stoichiometry="1" />
        </listOfReactants>
        <listOfProducts>
          <speciesReference constant="true" species="M_H2O_c" stoichiometry="1" />
          <speciesReference constant="true" species="M_2_keto_3_methyl_valerate_c" stoichiometry="1" />
        </listOfProducts>
      </reaction>
      <reaction fast="false" id="R_2_6_1_42b" name="2.6.1.42b" reversible="true" fbc:lowerFluxBound="cobra_default_lb" fbc:upperFluxBound="cobra_default_ub">
        <listOfReactants>
          <speciesReference constant="true" species="M_2_ketoglutarate_c" stoichiometry="1" />
          <speciesReference constant="true" species="M_L_isoleucine_c" stoichiometry="1" />
        </listOfReactants>
        <listOfProducts>
          <speciesReference constant="true" species="M_L_glutamate_c" stoichiometry="1" />
          <speciesReference constant="true" species="M_2_keto_3_methyl_valerate_c" stoichiometry="1" />
        </listOfProducts>
      </reaction>
      <reaction fast="false" id="R_tRNA_6_1_1_5" name="tRNA 6.1.1.5" reversible="false" fbc:lowerFluxBound="cobra_0_bound" fbc:upperFluxBound="cobra_default_ub">
        <listOfReactants>
          <speciesReference constant="true" species="M_ATP_c" stoichiometry="1" />
          <speciesReference constant="true" species="M_L_isoleucine_c" stoichiometry="1" />
        </listOfReactants>
        <listOfProducts>
          <speciesReference constant="true" species="M_diphosphate_c" stoichiometry="1" />
          <speciesReference constant="true" species="M_L_isoleucyl_tRNAile_c" stoichiometry="1" />
          <speciesReference constant="true" species="M_AMP_c" stoichiometry="1" />
        </listOfProducts>
      </reaction>
      <reaction fast="false" id="R_2_3_3_13" name="2.3.3.13" reversible="false" fbc:lowerFluxBound="cobra_0_bound" fbc:upperFluxBound="cobra_default_ub">
        <listOfReactants>
          <speciesReference constant="true" species="M_2_keto_isovalerate_c" stoichiometry="1" />
          <speciesReference constant="true" species="M_H2O_c" stoichiometry="1" />
          <speciesReference constant="true" species="M_acetyl_CoA_c" stoichiometry="1" />
        </listOfReactants>
        <listOfProducts>
          <speciesReference constant="true" species="M_2_isopropylmalate_c" stoichiometry="1" />
          <speciesReference constant="true" species="M_coenzyme_A_c" stoichiometry="1" />
        </listOfProducts>
      </reaction>
      <reaction fast="false" id="R_4_2_1_33a" name="4.2.1.33a" reversible="true" fbc:lowerFluxBound="cobra_default_lb" fbc:upperFluxBound="cobra_default_ub">
        <listOfReactants>
          <speciesReference constant="true" species="M_2_isopropylmalate_c" stoichiometry="1" />
        </listOfReactants>
        <listOfProducts>
          <speciesReference constant="true" species="M_H2O_c" stoichiometry="1" />
          <speciesReference constant="true" species="M_isopropylmaleate_c" stoichiometry="1" />
        </listOfProducts>
      </reaction>
      <reaction fast="false" id="R_4_2_1_33b" name="4.2.1.33b" reversible="true" fbc:lowerFluxBound="cobra_default_lb" fbc:upperFluxBound="cobra_default_ub">
        <listOfReactants>
          <speciesReference constant="true" species="M_3_isopropylmalate_c" stoichiometry="1" />
        </listOfReactants>
        <listOfProducts>
          <speciesReference constant="true" species="M_H2O_c" stoichiometry="1" />
          <speciesReference constant="true" species="M_isopropylmaleate_c" stoichiometry="1" />
        </listOfProducts>
      </reaction>
      <reaction fast="false" id="R_1_1_1_85" name="1.1.1.85" reversible="false" fbc:lowerFluxBound="cobra_0_bound" fbc:upperFluxBound="cobra_default_ub">
        <listOfReactants>
          <speciesReference constant="true" species="M_3_isopropylmalate_c" stoichiometry="1" />
          <speciesReference constant="true" species="M_H_c" stoichiometry="1" />
          <speciesReference constant="true" species="M_NAD_c" stoichiometry="1" />
        </listOfReactants>
        <listOfProducts>
          <speciesReference constant="true" species="M_2_isopropyl_3_oxosuccinate_c" stoichiometry="1" />
          <speciesReference constant="true" species="M_NADH_c" stoichiometry="1" />
        </listOfProducts>
      </reaction>
      <reaction fast="false" id="R_RXN_7800" name="RXN-7800" reversible="true" fbc:lowerFluxBound="cobra_default_lb" fbc:upperFluxBound="cobra_default_ub">
        <listOfReactants>
          <speciesReference constant="true" species="M_2_isopropyl_3_oxosuccinate_c" stoichiometry="1" />
        </listOfReactants>
        <listOfProducts>
          <speciesReference constant="true" species="M_CO2_c" stoichiometry="1" />
          <speciesReference constant="true" species="M_2_ketoisocaproate_c" stoichiometry="1" />
        </listOfProducts>
      </reaction>
      <reaction fast="false" id="R_2_6_1_42c" name="2.6.1.42c" reversible="false" fbc:lowerFluxBound="cobra_0_bound" fbc:upperFluxBound="cobra_default_ub">
        <listOfReactants>
          <speciesReference constant="true" species="M_L_glutamate_c" stoichiometry="1" />
          <speciesReference constant="true" species="M_2_ketoisocaproate_c" stoichiometry="1" />
        </listOfReactants>
        <listOfProducts>
          <speciesReference constant="true" species="M_2_ketoglutarate_c" stoichiometry="1" />
          <speciesReference constant="true" species="M_L_leucine_c" stoichiometry="1" />
        </listOfProducts>
      </reaction>
      <reaction fast="false" id="R_tRNA_6_1_1_4" name="tRNA 6.1.1.4" reversible="false" fbc:lowerFluxBound="cobra_0_bound" fbc:upperFluxBound="cobra_default_ub">
        <listOfReactants>
          <speciesReference constant="true" species="M_ATP_c" stoichiometry="1" />
          <speciesReference constant="true" species="M_L_leucine_c" stoichiometry="1" />
        </listOfReactants>
        <listOfProducts>
          <speciesReference constant="true" species="M_diphosphate_c" stoichiometry="1" />
          <speciesReference constant="true" species="M_L_leucyl_tRNAleu_c" stoichiometry="1" />
          <speciesReference constant="true" species="M_AMP_c" stoichiometry="1" />
        </listOfProducts>
      </reaction>
      <reaction fast="false" id="R_2_3_1_31" name="2.3.1.31" reversible="true" fbc:lowerFluxBound="cobra_default_lb" fbc:upperFluxBound="cobra_default_ub">
        <listOfReactants>
          <speciesReference constant="true" species="M_acetyl_CoA_c" stoichiometry="1" />
          <speciesReference constant="true" species="M_homoserine_c" stoichiometry="1" />
        </listOfReactants>
        <listOfProducts>
          <speciesReference constant="true" species="M_O_acetyl_L_homoserine_c" stoichiometry="1" />
          <speciesReference constant="true" species="M_coenzyme_A_c" stoichiometry="1" />
        </listOfProducts>
      </reaction>
      <reaction fast="false" id="R_2_5_1_48" name="2.5.1.48" reversible="true" fbc:lowerFluxBound="cobra_default_lb" fbc:upperFluxBound="cobra_default_ub">
        <listOfReactants>
          <speciesReference constant="true" species="M_O_acetyl_L_homoserine_c" stoichiometry="1" />
        </listOfReactants>
        <listOfProducts>
          <speciesReference constant="true" species="M_L_homocysteine_c" stoichiometry="1" />
        </listOfProducts>
      </reaction>
      <reaction fast="false" id="R_3_3_1_1" name="3.3.1.1" reversible="true" fbc:lowerFluxBound="cobra_default_lb" fbc:upperFluxBound="cobra_default_ub">
        <listOfReactants>
          <speciesReference constant="true" species="M_H2O_c" stoichiometry="1" />
          <speciesReference constant="true" species="M_S_adenosyl_L_homocysteine_c" stoichiometry="1" />
        </listOfReactants>
        <listOfProducts>
          <speciesReference constant="true" species="M_adenosine_c" stoichiometry="1" />
          <speciesReference constant="true" species="M_L_homocysteine_c" stoichiometry="1" />
        </listOfProducts>
      </reaction>
      <reaction fast="false" id="R_2_1_1_13" name="2.1.1.13" reversible="true" fbc:lowerFluxBound="cobra_default_lb" fbc:upperFluxBound="cobra_default_ub">
        <listOfReactants>
          <speciesReference constant="true" species="M_5_methyl_THF_c" stoichiometry="1" />
          <speciesReference constant="true" species="M_L_homocysteine_c" stoichiometry="1" />
        </listOfReactants>
        <listOfProducts>
          <speciesReference constant="true" species="M_tetrahydrofolate_c" stoichiometry="1" />
          <speciesReference constant="true" species="M_L_methionine_c" stoichiometry="1" />
        </listOfProducts>
      </reaction>
      <reaction fast="false" id="R_2_5_1_6" name="2.5.1.6" reversible="false" fbc:lowerFluxBound="cobra_0_bound" fbc:upperFluxBound="cobra_default_ub">
        <listOfReactants>
          <speciesReference constant="true" species="M_H2O_c" stoichiometry="1" />
          <speciesReference constant="true" species="M_L_methionine_c" stoichiometry="1" />
          <speciesReference constant="true" species="M_ATP_c" stoichiometry="1" />
        </listOfReactants>
        <listOfProducts>
          <speciesReference constant="true" species="M_diphosphate_c" stoichiometry="1" />
          <speciesReference constant="true" species="M_S_adenosyl_L_methionine_c" stoichiometry="1" />
          <speciesReference constant="true" species="M_phosphate_O4P_c" stoichiometry="1" />
        </listOfProducts>
      </reaction>
      <reaction fast="false" id="R_tRNA_2_1_2_9b" name="tRNA 2.1.2.9b" reversible="false" fbc:lowerFluxBound="cobra_0_bound" fbc:upperFluxBound="cobra_default_ub">
        <listOfReactants>
          <speciesReference constant="true" species="M_H2O_c" stoichiometry="1" />
          <speciesReference constant="true" species="M_10_formyl_tetrahydrofolate_c" stoichiometry="1" />
          <speciesReference constant="true" species="M_L_methionyl_tRNAmet_c" stoichiometry="1" />
        </listOfReactants>
        <listOfProducts>
          <speciesReference constant="true" species="M_tetrahydrofolate_c" stoichiometry="1" />
          <speciesReference constant="true" species="M_N_formyl_L_methionyl_tRNAfmet_c" stoichiometry="1" />
        </listOfProducts>
      </reaction>
      <reaction fast="false" id="R_tRNA_6_1_1_10" name="tRNA 6.1.1.10" reversible="false" fbc:lowerFluxBound="cobra_0_bound" fbc:upperFluxBound="cobra_default_ub">
        <listOfReactants>
          <speciesReference constant="true" species="M_L_methionine_c" stoichiometry="1" />
          <speciesReference constant="true" species="M_ATP_c" stoichiometry="1" />
        </listOfReactants>
        <listOfProducts>
          <speciesReference constant="true" species="M_diphosphate_c" stoichiometry="1" />
          <speciesReference constant="true" species="M_AMP_c" stoichiometry="1" />
          <speciesReference constant="true" species="M_L_methionyl_tRNAmet_c" stoichiometry="1" />
        </listOfProducts>
      </reaction>
      <reaction fast="false" id="R_1_2_1_16" name="1.2.1.16" reversible="false" fbc:lowerFluxBound="cobra_0_bound" fbc:upperFluxBound="cobra_default_ub">
        <listOfReactants>
          <speciesReference constant="true" species="M_H2O_c" stoichiometry="1" />
          <speciesReference constant="true" species="M_succinate_semialdehyde_c" stoichiometry="1" />
          <speciesReference constant="true" species="M_NADP_c" stoichiometry="1" />
        </listOfReactants>
        <listOfProducts>
          <speciesReference constant="true" species="M_NADPH_c" stoichiometry="1" />
          <speciesReference constant="true" species="M_H_c" stoichiometry="1" />
          <speciesReference constant="true" species="M_succinate_c" stoichiometry="1" />
        </listOfProducts>
      </reaction>
      <reaction fast="false" id="R_2_4_2_28" name="2.4.2.28" reversible="false" fbc:lowerFluxBound="cobra_0_bound" fbc:upperFluxBound="cobra_default_ub">
        <listOfReactants>
          <speciesReference constant="true" species="M_S_methyl_5_thioadenosine_c" stoichiometry="1" />
          <speciesReference constant="true" species="M_phosphate_O4P_c" stoichiometry="1" />
        </listOfReactants>
        <listOfProducts>
          <speciesReference constant="true" species="M_5_methylthioribose_1_phosphate_c" stoichiometry="1" />
          <speciesReference constant="true" species="M_adenine_c" stoichiometry="1" />
        </listOfProducts>
      </reaction>
      <reaction fast="false" id="R_5_3_1_23" name="5.3.1.23" reversible="false" fbc:lowerFluxBound="cobra_0_bound" fbc:upperFluxBound="cobra_default_ub">
        <listOfReactants>
          <speciesReference constant="true" species="M_5_methylthioribose_1_phosphate_c" stoichiometry="1" />
        </listOfReactants>
        <listOfProducts>
          <speciesReference constant="true" species="M_5_methylthioribulose_1_phosphate_c" stoichiometry="1" />
        </listOfProducts>
      </reaction>
      <reaction fast="false" id="R_3_5_2_10" name="3.5.2.10" reversible="false" fbc:lowerFluxBound="cobra_0_bound" fbc:upperFluxBound="cobra_default_ub">
        <listOfReactants>
          <speciesReference constant="true" species="M_H2O_c" stoichiometry="1" />
          <speciesReference constant="true" species="M_creatinine_c" stoichiometry="1" />
        </listOfReactants>
        <listOfProducts>
          <speciesReference constant="true" species="M_creatine_c" stoichiometry="1" />
        </listOfProducts>
      </reaction>
      <reaction fast="false" id="R_1_13_11_27" name="1.13.11.27" reversible="false" fbc:lowerFluxBound="cobra_0_bound" fbc:upperFluxBound="cobra_default_ub">
        <listOfReactants>
          <speciesReference constant="true" species="M_4_hydroxyphenylpyruvate_c" stoichiometry="1" />
          <speciesReference constant="true" species="M_O2_c" stoichiometry="1" />
        </listOfReactants>
        <listOfProducts>
          <speciesReference constant="true" species="M_CO2_c" stoichiometry="1" />
          <speciesReference constant="true" species="M_homogentisate_c" stoichiometry="1" />
        </listOfProducts>
      </reaction>
      <reaction fast="false" id="R_6_3_5_5" name="6.3.5.5" reversible="false" fbc:lowerFluxBound="cobra_0_bound" fbc:upperFluxBound="cobra_default_ub">
        <listOfReactants>
          <speciesReference constant="true" species="M_H2O_c" stoichiometry="1" />
          <speciesReference constant="true" species="M_L_glutamine_c" stoichiometry="1" />
          <speciesReference constant="true" species="M_ATP_c" stoichiometry="2" />
          <speciesReference constant="true" species="M_HCO3_c" stoichiometry="1" />
        </listOfReactants>
        <listOfProducts>
          <speciesReference constant="true" species="M_L_glutamate_c" stoichiometry="1" />
          <speciesReference constant="true" species="M_ADP_c" stoichiometry="2" />
          <speciesReference constant="true" species="M_carbamoyl_phosphate_c" stoichiometry="1" />
          <speciesReference constant="true" species="M_phosphate_O4P_c" stoichiometry="1" />
        </listOfProducts>
      </reaction>
      <reaction fast="false" id="R_2_1_3_2" name="2.1.3.2" reversible="false" fbc:lowerFluxBound="cobra_0_bound" fbc:upperFluxBound="cobra_default_ub">
        <listOfReactants>
          <speciesReference constant="true" species="M_L_aspartate_c" stoichiometry="1" />
          <speciesReference constant="true" species="M_carbamoyl_phosphate_c" stoichiometry="1" />
        </listOfReactants>
        <listOfProducts>
          <speciesReference constant="true" species="M_N_carbamoyl_L_aspartate_c" stoichiometry="1" />
          <speciesReference constant="true" species="M_phosphate_O4P_c" stoichiometry="1" />
        </listOfProducts>
      </reaction>
      <reaction fast="false" id="R_3_5_2_3" name="3.5.2.3" reversible="true" fbc:lowerFluxBound="cobra_default_lb" fbc:upperFluxBound="cobra_default_ub">
        <listOfReactants>
          <speciesReference constant="true" species="M_H2O_c" stoichiometry="1" />
          <speciesReference constant="true" species="M_dihydroorotate_c" stoichiometry="1" />
        </listOfReactants>
        <listOfProducts>
          <speciesReference constant="true" species="M_N_carbamoyl_L_aspartate_c" stoichiometry="1" />
        </listOfProducts>
      </reaction>
      <reaction fast="false" id="R_1_3_3_1" name="1.3.3.1" reversible="true" fbc:lowerFluxBound="cobra_default_lb" fbc:upperFluxBound="cobra_default_ub">
        <listOfReactants>
          <speciesReference constant="true" species="M_O2_c" stoichiometry="1" />
          <speciesReference constant="true" species="M_dihydroorotate_c" stoichiometry="1" />
        </listOfReactants>
        <listOfProducts>
          <speciesReference constant="true" species="M_H2O2_c" stoichiometry="1" />
          <speciesReference constant="true" species="M_orotate_c" stoichiometry="1" />
        </listOfProducts>
      </reaction>
      <reaction fast="false" id="R_2_4_2_10" name="2.4.2.10" reversible="true" fbc:lowerFluxBound="cobra_default_lb" fbc:upperFluxBound="cobra_default_ub">
        <listOfReactants>
          <speciesReference constant="true" species="M_diphosphate_c" stoichiometry="1" />
          <speciesReference constant="true" species="M_orotidine_5_phosphate_c" stoichiometry="1" />
        </listOfReactants>
        <listOfProducts>
          <speciesReference constant="true" species="M_5_phosphoribosyl_1_pyrophosphate_c" stoichiometry="1" />
          <speciesReference constant="true" species="M_orotate_c" stoichiometry="1" />
        </listOfProducts>
      </reaction>
      <reaction fast="false" id="R_4_1_1_23" name="4.1.1.23" reversible="false" fbc:lowerFluxBound="cobra_0_bound" fbc:upperFluxBound="cobra_default_ub">
        <listOfReactants>
          <speciesReference constant="true" species="M_orotidine_5_phosphate_c" stoichiometry="1" />
        </listOfReactants>
        <listOfProducts>
          <speciesReference constant="true" species="M_CO2_c" stoichiometry="1" />
          <speciesReference constant="true" species="M_UMP_c" stoichiometry="1" />
        </listOfProducts>
      </reaction>
      <reaction fast="false" id="R_3_1_3_5g" name="3.1.3.5g" reversible="true" fbc:lowerFluxBound="cobra_default_lb" fbc:upperFluxBound="cobra_default_ub">
        <listOfReactants>
          <speciesReference constant="true" species="M_H2O_c" stoichiometry="1" />
          <speciesReference constant="true" species="M_UMP_c" stoichiometry="1" />
        </listOfReactants>
        <listOfProducts>
          <speciesReference constant="true" species="M_uridine_c" stoichiometry="1" />
          <speciesReference constant="true" species="M_phosphate_O4P_c" stoichiometry="1" />
        </listOfProducts>
      </reaction>
      <reaction fast="false" id="R_2_7_4_14a" name="2.7.4.14a" reversible="true" fbc:lowerFluxBound="cobra_default_lb" fbc:upperFluxBound="cobra_default_ub">
        <listOfReactants>
          <speciesReference constant="true" species="M_UMP_c" stoichiometry="1" />
          <speciesReference constant="true" species="M_ATP_c" stoichiometry="1" />
        </listOfReactants>
        <listOfProducts>
          <speciesReference constant="true" species="M_UDP_c" stoichiometry="1" />
          <speciesReference constant="true" species="M_ADP_c" stoichiometry="1" />
        </listOfProducts>
      </reaction>
      <reaction fast="false" id="R_2_4_2_9" name="2.4.2.9" reversible="true" fbc:lowerFluxBound="cobra_default_lb" fbc:upperFluxBound="cobra_default_ub">
        <listOfReactants>
          <speciesReference constant="true" species="M_diphosphate_c" stoichiometry="1" />
          <speciesReference constant="true" species="M_UMP_c" stoichiometry="1" />
        </listOfReactants>
        <listOfProducts>
          <speciesReference constant="true" species="M_uracil_c" stoichiometry="1" />
          <speciesReference constant="true" species="M_5_phosphoribosyl_1_pyrophosphate_c" stoichiometry="1" />
        </listOfProducts>
      </reaction>
      <reaction fast="false" id="R_3_6_1_19e" name="3.6.1.19e" reversible="false" fbc:lowerFluxBound="cobra_0_bound" fbc:upperFluxBound="cobra_default_ub">
        <listOfReactants>
          <speciesReference constant="true" species="M_UTP_c" stoichiometry="1" />
          <speciesReference constant="true" species="M_H2O_c" stoichiometry="1" />
        </listOfReactants>
        <listOfProducts>
          <speciesReference constant="true" species="M_diphosphate_c" stoichiometry="1" />
          <speciesReference constant="true" species="M_UMP_c" stoichiometry="1" />
        </listOfProducts>
      </reaction>
      <reaction fast="false" id="R_2_7_4_6e" name="2.7.4.6e" reversible="true" fbc:lowerFluxBound="cobra_default_lb" fbc:upperFluxBound="cobra_default_ub">
        <listOfReactants>
          <speciesReference constant="true" species="M_UDP_c" stoichiometry="1" />
          <speciesReference constant="true" species="M_ATP_c" stoichiometry="1" />
        </listOfReactants>
        <listOfProducts>
          <speciesReference constant="true" species="M_UTP_c" stoichiometry="1" />
          <speciesReference constant="true" species="M_ADP_c" stoichiometry="1" />
        </listOfProducts>
      </reaction>
      <reaction fast="false" id="R_3_5_4_13a" name="3.5.4.13a" reversible="false" fbc:lowerFluxBound="cobra_0_bound" fbc:upperFluxBound="cobra_default_ub">
        <listOfReactants>
          <speciesReference constant="true" species="M_H2O_c" stoichiometry="1" />
          <speciesReference constant="true" species="M_CTP_c" stoichiometry="1" />
        </listOfReactants>
        <listOfProducts>
          <speciesReference constant="true" species="M_UTP_c" stoichiometry="1" />
          <speciesReference constant="true" species="M_ammonia_H3N_c" stoichiometry="1" />
        </listOfProducts>
      </reaction>
      <reaction fast="false" id="R_6_3_4_2" name="6.3.4.2" reversible="false" fbc:lowerFluxBound="cobra_0_bound" fbc:upperFluxBound="cobra_default_ub">
        <listOfReactants>
          <speciesReference constant="true" species="M_UTP_c" stoichiometry="1" />
          <speciesReference constant="true" species="M_ammonia_H3N_c" stoichiometry="1" />
          <speciesReference constant="true" species="M_ATP_c" stoichiometry="1" />
        </listOfReactants>
        <listOfProducts>
          <speciesReference constant="true" species="M_CTP_c" stoichiometry="1" />
          <speciesReference constant="true" species="M_ADP_c" stoichiometry="1" />
          <speciesReference constant="true" species="M_phosphate_O4P_c" stoichiometry="1" />
        </listOfProducts>
      </reaction>
      <reaction fast="false" id="R_2_7_4_6h" name="2.7.4.6h" reversible="true" fbc:lowerFluxBound="cobra_default_lb" fbc:upperFluxBound="cobra_default_ub">
        <listOfReactants>
          <speciesReference constant="true" species="M_dUDP_c" stoichiometry="1" />
          <speciesReference constant="true" species="M_ATP_c" stoichiometry="1" />
        </listOfReactants>
        <listOfProducts>
          <speciesReference constant="true" species="M_dUTP_c" stoichiometry="1" />
          <speciesReference constant="true" species="M_ADP_c" stoichiometry="1" />
        </listOfProducts>
      </reaction>
      <reaction fast="false" id="R_3_6_1_19f" name="3.6.1.19f" reversible="false" fbc:lowerFluxBound="cobra_0_bound" fbc:upperFluxBound="cobra_default_ub">
        <listOfReactants>
          <speciesReference constant="true" species="M_H2O_c" stoichiometry="1" />
          <speciesReference constant="true" species="M_dUTP_c" stoichiometry="1" />
        </listOfReactants>
        <listOfProducts>
          <speciesReference constant="true" species="M_diphosphate_c" stoichiometry="1" />
          <speciesReference constant="true" species="M_dUMP_c" stoichiometry="1" />
        </listOfProducts>
      </reaction>
      <reaction fast="false" id="R_2_7_4_9b" name="2.7.4.9b" reversible="true" fbc:lowerFluxBound="cobra_default_lb" fbc:upperFluxBound="cobra_default_ub">
        <listOfReactants>
          <speciesReference constant="true" species="M_dUMP_c" stoichiometry="1" />
          <speciesReference constant="true" species="M_ATP_c" stoichiometry="1" />
        </listOfReactants>
        <listOfProducts>
          <speciesReference constant="true" species="M_dUDP_c" stoichiometry="1" />
          <speciesReference constant="true" species="M_ADP_c" stoichiometry="1" />
        </listOfProducts>
      </reaction>
      <reaction fast="false" id="R_1_17_4_1e" name="1.17.4.1e" reversible="true" fbc:lowerFluxBound="cobra_default_lb" fbc:upperFluxBound="cobra_default_ub">
        <listOfReactants>
          <speciesReference constant="true" species="M_H2O_c" stoichiometry="1" />
          <speciesReference constant="true" species="M_dUDP_c" stoichiometry="1" />
          <speciesReference constant="true" species="M_thioredoxin_c" stoichiometry="1" />
        </listOfReactants>
        <listOfProducts>
          <speciesReference constant="true" species="M_UDP_c" stoichiometry="1" />
          <speciesReference constant="true" species="M_thioredoxin_disulfide_c" stoichiometry="1" />
        </listOfProducts>
      </reaction>
      <reaction fast="false" id="R_2_1_1_148" name="2.1.1.148" reversible="false" fbc:lowerFluxBound="cobra_0_bound" fbc:upperFluxBound="cobra_default_ub">
        <listOfReactants>
          <speciesReference constant="true" species="M_dUMP_c" stoichiometry="1" />
          <speciesReference constant="true" species="M_5_10_methylene_THF_c" stoichiometry="1" />
          <speciesReference constant="true" species="M_FADH2_c" stoichiometry="1" />
        </listOfReactants>
        <listOfProducts>
          <speciesReference constant="true" species="M_tetrahydrofolate_c" stoichiometry="1" />
          <speciesReference constant="true" species="M_FAD_c" stoichiometry="1" />
          <speciesReference constant="true" species="M_dTMP_c" stoichiometry="1" />
        </listOfProducts>
      </reaction>
      <reaction fast="false" id="R_2_7_7_8c" name="2.7.7.8c" reversible="false" fbc:lowerFluxBound="cobra_0_bound" fbc:upperFluxBound="cobra_default_ub">
        <listOfReactants>
          <speciesReference constant="true" species="M_RNAn1_c" stoichiometry="1" />
          <speciesReference constant="true" species="M_phosphate_O4P_c" stoichiometry="1" />
        </listOfReactants>
        <listOfProducts>
          <speciesReference constant="true" species="M_UDP_c" stoichiometry="1" />
        </listOfProducts>
      </reaction>
      <reaction fast="false" id="R_2_7_7_6c" name="2.7.7.6c" reversible="false" fbc:lowerFluxBound="cobra_0_bound" fbc:upperFluxBound="cobra_default_ub">
        <listOfReactants>
          <speciesReference constant="true" species="M_UTP_c" stoichiometry="1" />
        </listOfReactants>
        <listOfProducts>
          <speciesReference constant="true" species="M_diphosphate_c" stoichiometry="1" />
          <speciesReference constant="true" species="M_RNAn1_c" stoichiometry="1" />
        </listOfProducts>
      </reaction>
      <reaction fast="false" id="R_3_5_4_1a" name="3.5.4.1a" reversible="false" fbc:lowerFluxBound="cobra_0_bound" fbc:upperFluxBound="cobra_default_ub">
        <listOfReactants>
          <speciesReference constant="true" species="M_H2O_c" stoichiometry="1" />
          <speciesReference constant="true" species="M_cytosine_c" stoichiometry="1" />
        </listOfReactants>
        <listOfProducts>
          <speciesReference constant="true" species="M_ammonia_H3N_c" stoichiometry="1" />
          <speciesReference constant="true" species="M_uracil_c" stoichiometry="1" />
        </listOfProducts>
      </reaction>
      <reaction fast="false" id="R_2_7_4_6f" name="2.7.4.6f" reversible="true" fbc:lowerFluxBound="cobra_default_lb" fbc:upperFluxBound="cobra_default_ub">
        <listOfReactants>
          <speciesReference constant="true" species="M_CDP_c" stoichiometry="1" />
          <speciesReference constant="true" species="M_ATP_c" stoichiometry="1" />
        </listOfReactants>
        <listOfProducts>
          <speciesReference constant="true" species="M_CTP_c" stoichiometry="1" />
          <speciesReference constant="true" species="M_ADP_c" stoichiometry="1" />
        </listOfProducts>
      </reaction>
      <reaction fast="false" id="R_2_7_4_14b" name="2.7.4.14b" reversible="true" fbc:lowerFluxBound="cobra_default_lb" fbc:upperFluxBound="cobra_default_ub">
        <listOfReactants>
          <speciesReference constant="true" species="M_ATP_c" stoichiometry="1" />
          <speciesReference constant="true" species="M_CMP_c" stoichiometry="1" />
        </listOfReactants>
        <listOfProducts>
          <speciesReference constant="true" species="M_CDP_c" stoichiometry="1" />
          <speciesReference constant="true" species="M_ADP_c" stoichiometry="1" />
        </listOfProducts>
      </reaction>
      <reaction fast="false" id="R_1_17_4_1d" name="1.17.4.1d" reversible="true" fbc:lowerFluxBound="cobra_default_lb" fbc:upperFluxBound="cobra_default_ub">
        <listOfReactants>
          <speciesReference constant="true" species="M_H2O_c" stoichiometry="1" />
          <speciesReference constant="true" species="M_dCDP_c" stoichiometry="1" />
          <speciesReference constant="true" species="M_thioredoxin_c" stoichiometry="1" />
        </listOfReactants>
        <listOfProducts>
          <speciesReference constant="true" species="M_CDP_c" stoichiometry="1" />
          <speciesReference constant="true" species="M_thioredoxin_disulfide_c" stoichiometry="1" />
        </listOfProducts>
      </reaction>
      <reaction fast="false" id="R_3_1_3_5h" name="3.1.3.5h" reversible="true" fbc:lowerFluxBound="cobra_default_lb" fbc:upperFluxBound="cobra_default_ub">
        <listOfReactants>
          <speciesReference constant="true" species="M_H2O_c" stoichiometry="1" />
          <speciesReference constant="true" species="M_CMP_c" stoichiometry="1" />
        </listOfReactants>
        <listOfProducts>
          <speciesReference constant="true" species="M_cytidine_c" stoichiometry="1" />
          <speciesReference constant="true" species="M_phosphate_O4P_c" stoichiometry="1" />
        </listOfProducts>
      </reaction>
      <reaction fast="false" id="R_2_7_4_6g" name="2.7.4.6g" reversible="true" fbc:lowerFluxBound="cobra_default_lb" fbc:upperFluxBound="cobra_default_ub">
        <listOfReactants>
          <speciesReference constant="true" species="M_dCDP_c" stoichiometry="1" />
          <speciesReference constant="true" species="M_ATP_c" stoichiometry="1" />
        </listOfReactants>
        <listOfProducts>
          <speciesReference constant="true" species="M_dCTP_c" stoichiometry="1" />
          <speciesReference constant="true" species="M_ADP_c" stoichiometry="1" />
        </listOfProducts>
      </reaction>
      <reaction fast="false" id="R_2_7_4_14c" name="2.7.4.14c" reversible="true" fbc:lowerFluxBound="cobra_default_lb" fbc:upperFluxBound="cobra_default_ub">
        <listOfReactants>
          <speciesReference constant="true" species="M_ATP_c" stoichiometry="1" />
          <speciesReference constant="true" species="M_dCMP_c" stoichiometry="1" />
        </listOfReactants>
        <listOfProducts>
          <speciesReference constant="true" species="M_dCDP_c" stoichiometry="1" />
          <speciesReference constant="true" species="M_ADP_c" stoichiometry="1" />
        </listOfProducts>
      </reaction>
      <reaction fast="false" id="R_3_1_3_5i" name="3.1.3.5i" reversible="true" fbc:lowerFluxBound="cobra_default_lb" fbc:upperFluxBound="cobra_default_ub">
        <listOfReactants>
          <speciesReference constant="true" species="M_H2O_c" stoichiometry="1" />
          <speciesReference constant="true" species="M_dCMP_c" stoichiometry="1" />
        </listOfReactants>
        <listOfProducts>
          <speciesReference constant="true" species="M_deoxycytidine_c" stoichiometry="1" />
          <speciesReference constant="true" species="M_phosphate_O4P_c" stoichiometry="1" />
        </listOfProducts>
      </reaction>
      <reaction fast="false" id="R_3_5_4_13b" name="3.5.4.13b" reversible="false" fbc:lowerFluxBound="cobra_0_bound" fbc:upperFluxBound="cobra_default_ub">
        <listOfReactants>
          <speciesReference constant="true" species="M_H2O_c" stoichiometry="1" />
          <speciesReference constant="true" species="M_dCTP_c" stoichiometry="1" />
        </listOfReactants>
        <listOfProducts>
          <speciesReference constant="true" species="M_ammonia_H3N_c" stoichiometry="1" />
          <speciesReference constant="true" species="M_dUTP_c" stoichiometry="1" />
        </listOfProducts>
      </reaction>
      <reaction fast="false" id="R_2_7_7_6d" name="2.7.7.6d" reversible="false" fbc:lowerFluxBound="cobra_0_bound" fbc:upperFluxBound="cobra_default_ub">
        <listOfReactants>
          <speciesReference constant="true" species="M_CTP_c" stoichiometry="1" />
        </listOfReactants>
        <listOfProducts>
          <speciesReference constant="true" species="M_diphosphate_c" stoichiometry="1" />
          <speciesReference constant="true" species="M_RNAn1_c" stoichiometry="1" />
        </listOfProducts>
      </reaction>
      <reaction fast="false" id="R_2_7_7_8d" name="2.7.7.8d" reversible="false" fbc:lowerFluxBound="cobra_0_bound" fbc:upperFluxBound="cobra_default_ub">
        <listOfReactants>
          <speciesReference constant="true" species="M_RNAn1_c" stoichiometry="1" />
          <speciesReference constant="true" species="M_phosphate_O4P_c" stoichiometry="1" />
        </listOfReactants>
        <listOfProducts>
          <speciesReference constant="true" species="M_CDP_c" stoichiometry="1" />
        </listOfProducts>
      </reaction>
      <reaction fast="false" id="R_2_7_7_7c" name="2.7.7.7c" reversible="true" fbc:lowerFluxBound="cobra_default_lb" fbc:upperFluxBound="cobra_default_ub">
        <listOfReactants>
          <speciesReference constant="true" species="M_dCTP_c" stoichiometry="1" />
        </listOfReactants>
        <listOfProducts>
          <speciesReference constant="true" species="M_diphosphate_c" stoichiometry="1" />
          <speciesReference constant="true" species="M_DNAn1_c" stoichiometry="1" />
        </listOfProducts>
      </reaction>
      <reaction fast="false" id="R_3_1_3_5j" name="3.1.3.5j" reversible="true" fbc:lowerFluxBound="cobra_default_lb" fbc:upperFluxBound="cobra_default_ub">
        <listOfReactants>
          <speciesReference constant="true" species="M_H2O_c" stoichiometry="1" />
          <speciesReference constant="true" species="M_thymidine_c" stoichiometry="1" />
        </listOfReactants>
        <listOfProducts>
          <speciesReference constant="true" species="M_dTMP_c" stoichiometry="1" />
          <speciesReference constant="true" species="M_phosphate_O4P_c" stoichiometry="1" />
        </listOfProducts>
      </reaction>
      <reaction fast="false" id="R_2_7_4_9a" name="2.7.4.9a" reversible="true" fbc:lowerFluxBound="cobra_default_lb" fbc:upperFluxBound="cobra_default_ub">
        <listOfReactants>
          <speciesReference constant="true" species="M_ATP_c" stoichiometry="1" />
          <speciesReference constant="true" species="M_dTMP_c" stoichiometry="1" />
        </listOfReactants>
        <listOfProducts>
          <speciesReference constant="true" species="M_dTDP_c" stoichiometry="1" />
          <speciesReference constant="true" species="M_ADP_c" stoichiometry="1" />
        </listOfProducts>
      </reaction>
      <reaction fast="false" id="R_2_7_4_6i" name="2.7.4.6i" reversible="true" fbc:lowerFluxBound="cobra_default_lb" fbc:upperFluxBound="cobra_default_ub">
        <listOfReactants>
          <speciesReference constant="true" species="M_dTDP_c" stoichiometry="1" />
          <speciesReference constant="true" species="M_ATP_c" stoichiometry="1" />
        </listOfReactants>
        <listOfProducts>
          <speciesReference constant="true" species="M_dTTP_c" stoichiometry="1" />
          <speciesReference constant="true" species="M_ADP_c" stoichiometry="1" />
        </listOfProducts>
      </reaction>
      <reaction fast="false" id="R_2_7_7_7d" name="2.7.7.7d" reversible="true" fbc:lowerFluxBound="cobra_default_lb" fbc:upperFluxBound="cobra_default_ub">
        <listOfReactants>
          <speciesReference constant="true" species="M_dTTP_c" stoichiometry="1" />
        </listOfReactants>
        <listOfProducts>
          <speciesReference constant="true" species="M_diphosphate_c" stoichiometry="1" />
          <speciesReference constant="true" species="M_DNAn1_c" stoichiometry="1" />
        </listOfProducts>
      </reaction>
      <reaction fast="false" id="R_3_5_4_1b" name="3.5.4.1b" reversible="false" fbc:lowerFluxBound="cobra_0_bound" fbc:upperFluxBound="cobra_default_ub">
        <listOfReactants>
          <speciesReference constant="true" species="M_H2O_c" stoichiometry="1" />
          <speciesReference constant="true" species="M_thymine_c" stoichiometry="1" />
        </listOfReactants>
        <listOfProducts>
          <speciesReference constant="true" species="M_ammonia_H3N_c" stoichiometry="1" />
          <speciesReference constant="true" species="M_5_methylcytosine_c" stoichiometry="1" />
        </listOfProducts>
      </reaction>
      <reaction fast="false" id="R_2_7_6_1" name="2.7.6.1" reversible="false" fbc:lowerFluxBound="cobra_0_bound" fbc:upperFluxBound="cobra_default_ub">
        <listOfReactants>
          <speciesReference constant="true" species="M_D_ribose_5_phosphate_c" stoichiometry="1" />
          <speciesReference constant="true" species="M_ATP_c" stoichiometry="1" />
        </listOfReactants>
        <listOfProducts>
          <speciesReference constant="true" species="M_5_phosphoribosyl_1_pyrophosphate_c" stoichiometry="1" />
          <speciesReference constant="true" species="M_AMP_c" stoichiometry="1" />
        </listOfProducts>
      </reaction>
      <reaction fast="false" id="R_2_4_2_14" name="2.4.2.14" reversible="false" fbc:lowerFluxBound="cobra_0_bound" fbc:upperFluxBound="cobra_default_ub">
        <listOfReactants>
          <speciesReference constant="true" species="M_H2O_c" stoichiometry="1" />
          <speciesReference constant="true" species="M_L_glutamine_c" stoichiometry="1" />
          <speciesReference constant="true" species="M_5_phosphoribosyl_1_pyrophosphate_c" stoichiometry="1" />
        </listOfReactants>
        <listOfProducts>
          <speciesReference constant="true" species="M_L_glutamate_c" stoichiometry="1" />
          <speciesReference constant="true" species="M_diphosphate_c" stoichiometry="1" />
          <speciesReference constant="true" species="M_5_phospho_beta_D_ribosyl_amine_c" stoichiometry="1" />
        </listOfProducts>
      </reaction>
      <reaction fast="false" id="R_6_3_4_13" name="6.3.4.13" reversible="false" fbc:lowerFluxBound="cobra_0_bound" fbc:upperFluxBound="cobra_default_ub">
        <listOfReactants>
          <speciesReference constant="true" species="M_glycine_c" stoichiometry="1" />
          <speciesReference constant="true" species="M_ATP_c" stoichiometry="1" />
          <speciesReference constant="true" species="M_5_phospho_beta_D_ribosyl_amine_c" stoichiometry="1" />
        </listOfReactants>
        <listOfProducts>
          <speciesReference constant="true" species="M_5_phospho_ribosyl_glycineamide_c" stoichiometry="1" />
          <speciesReference constant="true" species="M_ADP_c" stoichiometry="1" />
          <speciesReference constant="true" species="M_phosphate_O4P_c" stoichiometry="1" />
        </listOfProducts>
      </reaction>
      <reaction fast="false" id="R_2_1_2_2a" name="2.1.2.2a" reversible="true" fbc:lowerFluxBound="cobra_default_lb" fbc:upperFluxBound="cobra_default_ub">
        <listOfReactants>
          <speciesReference constant="true" species="M_5_phospho_ribosyl_glycineamide_c" stoichiometry="1" />
          <speciesReference constant="true" species="M_10_formyl_tetrahydrofolate_c" stoichiometry="1" />
        </listOfReactants>
        <listOfProducts>
          <speciesReference constant="true" species="M_tetrahydrofolate_c" stoichiometry="1" />
          <speciesReference constant="true" species="M_5_phosphoribosyl_N_formylglycineamide_c" stoichiometry="1" />
        </listOfProducts>
      </reaction>
      <reaction fast="false" id="R_6_3_5_3" name="6.3.5.3" reversible="false" fbc:lowerFluxBound="cobra_0_bound" fbc:upperFluxBound="cobra_default_ub">
        <listOfReactants>
          <speciesReference constant="true" species="M_H2O_c" stoichiometry="1" />
          <speciesReference constant="true" species="M_L_glutamine_c" stoichiometry="1" />
          <speciesReference constant="true" species="M_ATP_c" stoichiometry="1" />
          <speciesReference constant="true" species="M_5_phosphoribosyl_N_formylglycineamide_c" stoichiometry="1" />
        </listOfReactants>
        <listOfProducts>
          <speciesReference constant="true" species="M_L_glutamate_c" stoichiometry="1" />
          <speciesReference constant="true" species="M_phosphate_O4P_c" stoichiometry="1" />
          <speciesReference constant="true" species="M_ADP_c" stoichiometry="1" />
          <speciesReference constant="true" species="M_5_phosphoribosyl_N_formylglycineamidine_c" stoichiometry="1" />
        </listOfProducts>
      </reaction>
      <reaction fast="false" id="R_6_3_3_1" name="6.3.3.1" reversible="false" fbc:lowerFluxBound="cobra_0_bound" fbc:upperFluxBound="cobra_default_ub">
        <listOfReactants>
          <speciesReference constant="true" species="M_ATP_c" stoichiometry="1" />
          <speciesReference constant="true" species="M_5_phosphoribosyl_N_formylglycineamidine_c" stoichiometry="1" />
        </listOfReactants>
        <listOfProducts>
          <speciesReference constant="true" species="M_ADP_c" stoichiometry="1" />
          <speciesReference constant="true" species="M_5_aminoimidazole_ribonucleotide_c" stoichiometry="1" />
          <speciesReference constant="true" species="M_phosphate_O4P_c" stoichiometry="1" />
        </listOfProducts>
      </reaction>
      <reaction fast="false" id="R_4_1_1_21" name="4.1.1.21" reversible="true" fbc:lowerFluxBound="cobra_default_lb" fbc:upperFluxBound="cobra_default_ub">
        <listOfReactants>
          <speciesReference constant="true" species="M_4_carboxyaminoimidazole_ribonucleotide_c" stoichiometry="1" />
        </listOfReactants>
        <listOfProducts>
          <speciesReference constant="true" species="M_CO2_c" stoichiometry="1" />
          <speciesReference constant="true" species="M_5_aminoimidazole_ribonucleotide_c" stoichiometry="1" />
        </listOfProducts>
      </reaction>
      <reaction fast="false" id="R_6_3_2_6" name="6.3.2.6" reversible="true" fbc:lowerFluxBound="cobra_default_lb" fbc:upperFluxBound="cobra_default_ub">
        <listOfReactants>
          <speciesReference constant="true" species="M_L_aspartate_c" stoichiometry="1" />
          <speciesReference constant="true" species="M_ATP_c" stoichiometry="1" />
          <speciesReference constant="true" species="M_4_carboxyaminoimidazole_ribonucleotide_c" stoichiometry="1" />
        </listOfReactants>
        <listOfProducts>
          <speciesReference constant="true" species="M_ADP_c" stoichiometry="1" />
          <speciesReference constant="true" species="M_5_phosphoribosyl_4_N_succinocarboxamide_5_aminoimidazole_c" stoichiometry="1" />
          <speciesReference constant="true" species="M_phosphate_O4P_c" stoichiometry="1" />
        </listOfProducts>
      </reaction>
      <reaction fast="false" id="R_4_3_2_2b" name="4.3.2.2b" reversible="true" fbc:lowerFluxBound="cobra_default_lb" fbc:upperFluxBound="cobra_default_ub">
        <listOfReactants>
          <speciesReference constant="true" species="M_5_phosphoribosyl_4_N_succinocarboxamide_5_aminoimidazole_c" stoichiometry="1" />
        </listOfReactants>
        <listOfProducts>
          <speciesReference constant="true" species="M_aminoimidazole_carboxamide_ribonucleotide_c" stoichiometry="1" />
          <speciesReference constant="true" species="M_fumarate_c" stoichiometry="1" />
        </listOfProducts>
      </reaction>
      <reaction fast="false" id="R_2_1_2_3" name="2.1.2.3" reversible="true" fbc:lowerFluxBound="cobra_default_lb" fbc:upperFluxBound="cobra_default_ub">
        <listOfReactants>
          <speciesReference constant="true" species="M_aminoimidazole_carboxamide_ribonucleotide_c" stoichiometry="1" />
          <speciesReference constant="true" species="M_10_formyl_tetrahydrofolate_c" stoichiometry="1" />
        </listOfReactants>
        <listOfProducts>
          <speciesReference constant="true" species="M_tetrahydrofolate_c" stoichiometry="1" />
          <speciesReference constant="true" species="M_phosphoribosyl_formamido_carboxamide_c" stoichiometry="1" />
        </listOfProducts>
      </reaction>
      <reaction fast="false" id="R_2_4_2_7c" name="2.4.2.7c" reversible="true" fbc:lowerFluxBound="cobra_default_lb" fbc:upperFluxBound="cobra_default_ub">
        <listOfReactants>
          <speciesReference constant="true" species="M_aminoimidazole_carboxamide_ribonucleotide_c" stoichiometry="1" />
        </listOfReactants>
        <listOfProducts>
          <speciesReference constant="true" species="M_5_Amino_4_imidazolecarboxyamide_c" stoichiometry="1" />
        </listOfProducts>
      </reaction>
      <reaction fast="false" id="R_3_5_4_10" name="3.5.4.10" reversible="true" fbc:lowerFluxBound="cobra_default_lb" fbc:upperFluxBound="cobra_default_ub">
        <listOfReactants>
          <speciesReference constant="true" species="M_H2O_c" stoichiometry="1" />
          <speciesReference constant="true" species="M_inosine_5_phosphate_c" stoichiometry="1" />
        </listOfReactants>
        <listOfProducts>
          <speciesReference constant="true" species="M_phosphoribosyl_formamido_carboxamide_c" stoichiometry="1" />
        </listOfProducts>
      </reaction>
      <reaction fast="false" id="R_3_1_3_5c" name="3.1.3.5c" reversible="true" fbc:lowerFluxBound="cobra_default_lb" fbc:upperFluxBound="cobra_default_ub">
        <listOfReactants>
          <speciesReference constant="true" species="M_H2O_c" stoichiometry="1" />
          <speciesReference constant="true" species="M_inosine_5_phosphate_c" stoichiometry="1" />
        </listOfReactants>
        <listOfProducts>
          <speciesReference constant="true" species="M_inosine_c" stoichiometry="1" />
          <speciesReference constant="true" species="M_phosphate_O4P_c" stoichiometry="1" />
        </listOfProducts>
      </reaction>
      <reaction fast="false" id="R_2_7_4_3c" name="2.7.4.3c" reversible="true" fbc:lowerFluxBound="cobra_default_lb" fbc:upperFluxBound="cobra_default_ub">
        <listOfReactants>
          <speciesReference constant="true" species="M_ITP_c" stoichiometry="1" />
          <speciesReference constant="true" species="M_inosine_5_phosphate_c" stoichiometry="1" />
        </listOfReactants>
        <listOfProducts>
          <speciesReference constant="true" species="M_IDP_c" stoichiometry="2" />
        </listOfProducts>
      </reaction>
      <reaction fast="false" id="R_3_6_1_19a" name="3.6.1.19a" reversible="false" fbc:lowerFluxBound="cobra_0_bound" fbc:upperFluxBound="cobra_default_ub">
        <listOfReactants>
          <speciesReference constant="true" species="M_H2O_c" stoichiometry="1" />
          <speciesReference constant="true" species="M_ITP_c" stoichiometry="1" />
        </listOfReactants>
        <listOfProducts>
          <speciesReference constant="true" species="M_diphosphate_c" stoichiometry="1" />
          <speciesReference constant="true" species="M_inosine_5_phosphate_c" stoichiometry="1" />
        </listOfProducts>
      </reaction>
      <reaction fast="false" id="R_3_6_1_19g" name="3.6.1.19g" reversible="false" fbc:lowerFluxBound="cobra_0_bound" fbc:upperFluxBound="cobra_default_ub">
        <listOfReactants>
          <speciesReference constant="true" species="M_H2O_c" stoichiometry="1" />
          <speciesReference constant="true" species="M_dITP_c" stoichiometry="1" />
        </listOfReactants>
        <listOfProducts>
          <speciesReference constant="true" species="M_diphosphate_c" stoichiometry="1" />
          <speciesReference constant="true" species="M_dIMP_c" stoichiometry="1" />
        </listOfProducts>
      </reaction>
      <reaction fast="false" id="R_1_17_4_1b" name="1.17.4.1b" reversible="true" fbc:lowerFluxBound="cobra_default_lb" fbc:upperFluxBound="cobra_default_ub">
        <listOfReactants>
          <speciesReference constant="true" species="M_H2O_c" stoichiometry="1" />
          <speciesReference constant="true" species="M_thioredoxin_c" stoichiometry="1" />
          <speciesReference constant="true" species="M_dIDP_c" stoichiometry="1" />
        </listOfReactants>
        <listOfProducts>
          <speciesReference constant="true" species="M_IDP_c" stoichiometry="1" />
          <speciesReference constant="true" species="M_thioredoxin_disulfide_c" stoichiometry="1" />
        </listOfProducts>
      </reaction>
      <reaction fast="false" id="R_2_7_4_6j" name="2.7.4.6j" reversible="true" fbc:lowerFluxBound="cobra_default_lb" fbc:upperFluxBound="cobra_default_ub">
        <listOfReactants>
          <speciesReference constant="true" species="M_ATP_c" stoichiometry="1" />
          <speciesReference constant="true" species="M_IDP_c" stoichiometry="1" />
        </listOfReactants>
        <listOfProducts>
          <speciesReference constant="true" species="M_ADP_c" stoichiometry="1" />
          <speciesReference constant="true" species="M_ITP_c" stoichiometry="1" />
        </listOfProducts>
      </reaction>
      <reaction fast="false" id="R_2_7_4_6b" name="2.7.4.6b" reversible="true" fbc:lowerFluxBound="cobra_default_lb" fbc:upperFluxBound="cobra_default_ub">
        <listOfReactants>
          <speciesReference constant="true" species="M_ATP_c" stoichiometry="1" />
          <speciesReference constant="true" species="M_dIDP_c" stoichiometry="1" />
        </listOfReactants>
        <listOfProducts>
          <speciesReference constant="true" species="M_ADP_c" stoichiometry="1" />
          <speciesReference constant="true" species="M_dITP_c" stoichiometry="1" />
        </listOfProducts>
      </reaction>
      <reaction fast="false" id="R_1_1_1_205" name="1.1.1.205" reversible="true" fbc:lowerFluxBound="cobra_default_lb" fbc:upperFluxBound="cobra_default_ub">
        <listOfReactants>
          <speciesReference constant="true" species="M_H2O_c" stoichiometry="1" />
          <speciesReference constant="true" species="M_H_c" stoichiometry="1" />
          <speciesReference constant="true" species="M_NAD_c" stoichiometry="1" />
          <speciesReference constant="true" species="M_inosine_5_phosphate_c" stoichiometry="1" />
        </listOfReactants>
        <listOfProducts>
          <speciesReference constant="true" species="M_xanthosine_5_phosphate_c" stoichiometry="1" />
          <speciesReference constant="true" species="M_NADH_c" stoichiometry="1" />
        </listOfProducts>
      </reaction>
      <reaction fast="false" id="R_3_1_3_5d" name="3.1.3.5d" reversible="true" fbc:lowerFluxBound="cobra_default_lb" fbc:upperFluxBound="cobra_default_ub">
        <listOfReactants>
          <speciesReference constant="true" species="M_H2O_c" stoichiometry="1" />
          <speciesReference constant="true" species="M_xanthosine_5_phosphate_c" stoichiometry="1" />
        </listOfReactants>
        <listOfProducts>
          <speciesReference constant="true" species="M_xanthosine_c" stoichiometry="1" />
          <speciesReference constant="true" species="M_phosphate_O4P_c" stoichiometry="1" />
        </listOfProducts>
      </reaction>
      <reaction fast="false" id="R_3_6_1_19b" name="3.6.1.19b" reversible="false" fbc:lowerFluxBound="cobra_0_bound" fbc:upperFluxBound="cobra_default_ub">
        <listOfReactants>
          <speciesReference constant="true" species="M_H2O_c" stoichiometry="1" />
          <speciesReference constant="true" species="M_XTP_c" stoichiometry="1" />
        </listOfReactants>
        <listOfProducts>
          <speciesReference constant="true" species="M_diphosphate_c" stoichiometry="1" />
          <speciesReference constant="true" species="M_xanthosine_c" stoichiometry="1" />
        </listOfProducts>
      </reaction>
      <reaction fast="false" id="R_6_3_5_2" name="6.3.5.2" reversible="false" fbc:lowerFluxBound="cobra_0_bound" fbc:upperFluxBound="cobra_default_ub">
        <listOfReactants>
          <speciesReference constant="true" species="M_H2O_c" stoichiometry="1" />
          <speciesReference constant="true" species="M_xanthosine_5_phosphate_c" stoichiometry="1" />
          <speciesReference constant="true" species="M_L_glutamine_c" stoichiometry="1" />
          <speciesReference constant="true" species="M_ATP_c" stoichiometry="1" />
        </listOfReactants>
        <listOfProducts>
          <speciesReference constant="true" species="M_diphosphate_c" stoichiometry="1" />
          <speciesReference constant="true" species="M_L_glutamate_c" stoichiometry="1" />
          <speciesReference constant="true" species="M_GMP_c" stoichiometry="1" />
          <speciesReference constant="true" species="M_AMP_c" stoichiometry="1" />
        </listOfProducts>
      </reaction>
      <reaction fast="false" id="R_3_1_3_5a" name="3.1.3.5a" reversible="true" fbc:lowerFluxBound="cobra_default_lb" fbc:upperFluxBound="cobra_default_ub">
        <listOfReactants>
          <speciesReference constant="true" species="M_H2O_c" stoichiometry="1" />
          <speciesReference constant="true" species="M_AMP_c" stoichiometry="1" />
        </listOfReactants>
        <listOfProducts>
          <speciesReference constant="true" species="M_adenosine_c" stoichiometry="1" />
          <speciesReference constant="true" species="M_phosphate_O4P_c" stoichiometry="1" />
        </listOfProducts>
      </reaction>
      <reaction fast="false" id="R_2_4_2_7a" name="2.4.2.7a" reversible="true" fbc:lowerFluxBound="cobra_default_lb" fbc:upperFluxBound="cobra_default_ub">
        <listOfReactants>
          <speciesReference constant="true" species="M_diphosphate_c" stoichiometry="1" />
          <speciesReference constant="true" species="M_AMP_c" stoichiometry="1" />
        </listOfReactants>
        <listOfProducts>
          <speciesReference constant="true" species="M_5_phosphoribosyl_1_pyrophosphate_c" stoichiometry="1" />
          <speciesReference constant="true" species="M_adenine_c" stoichiometry="1" />
        </listOfProducts>
      </reaction>
      <reaction fast="false" id="R_2_7_4_3a" name="2.7.4.3a" reversible="true" fbc:lowerFluxBound="cobra_default_lb" fbc:upperFluxBound="cobra_default_ub">
        <listOfReactants>
          <speciesReference constant="true" species="M_ATP_c" stoichiometry="1" />
          <speciesReference constant="true" species="M_AMP_c" stoichiometry="1" />
        </listOfReactants>
        <listOfProducts>
          <speciesReference constant="true" species="M_ADP_c" stoichiometry="2" />
        </listOfProducts>
      </reaction>
      <reaction fast="false" id="R_3_6_1_15" name="3.6.1.15" reversible="false" fbc:lowerFluxBound="cobra_0_bound" fbc:upperFluxBound="cobra_default_ub">
        <listOfReactants>
          <speciesReference constant="true" species="M_H2O_c" stoichiometry="1" />
          <speciesReference constant="true" species="M_ATP_c" stoichiometry="1" />
        </listOfReactants>
        <listOfProducts>
          <speciesReference constant="true" species="M_ADP_c" stoichiometry="1" />
          <speciesReference constant="true" species="M_phosphate_O4P_c" stoichiometry="1" />
        </listOfProducts>
      </reaction>
      <reaction fast="false" id="R_2_7_4_6a" name="2.7.4.6a" reversible="true" fbc:lowerFluxBound="cobra_default_lb" fbc:upperFluxBound="cobra_default_ub">
        <listOfReactants>
          <speciesReference constant="true" species="M_ATP_c" stoichiometry="1" />
          <speciesReference constant="true" species="M_dADP_c" stoichiometry="1" />
        </listOfReactants>
        <listOfProducts>
          <speciesReference constant="true" species="M_ADP_c" stoichiometry="1" />
          <speciesReference constant="true" species="M_dATP_c" stoichiometry="1" />
        </listOfProducts>
      </reaction>
      <reaction fast="false" id="R_2_7_1_40b" name="2.7.1.40b" reversible="true" fbc:lowerFluxBound="cobra_default_lb" fbc:upperFluxBound="cobra_default_ub">
        <listOfReactants>
          <speciesReference constant="true" species="M_pyruvate_c" stoichiometry="1" />
          <speciesReference constant="true" species="M_dATP_c" stoichiometry="1" />
        </listOfReactants>
        <listOfProducts>
          <speciesReference constant="true" species="M_phosphoenolpyruvate_c" stoichiometry="1" />
          <speciesReference constant="true" species="M_dADP_c" stoichiometry="1" />
        </listOfProducts>
      </reaction>
      <reaction fast="false" id="R_1_17_4_1a" name="1.17.4.1a" reversible="true" fbc:lowerFluxBound="cobra_default_lb" fbc:upperFluxBound="cobra_default_ub">
        <listOfReactants>
          <speciesReference constant="true" species="M_H2O_c" stoichiometry="1" />
          <speciesReference constant="true" species="M_thioredoxin_c" stoichiometry="1" />
          <speciesReference constant="true" species="M_dADP_c" stoichiometry="1" />
        </listOfReactants>
        <listOfProducts>
          <speciesReference constant="true" species="M_ADP_c" stoichiometry="1" />
          <speciesReference constant="true" species="M_thioredoxin_disulfide_c" stoichiometry="1" />
        </listOfProducts>
      </reaction>
      <reaction fast="false" id="R_2_7_4_3b" name="2.7.4.3b" reversible="true" fbc:lowerFluxBound="cobra_default_lb" fbc:upperFluxBound="cobra_default_ub">
        <listOfReactants>
          <speciesReference constant="true" species="M_dAMP_c" stoichiometry="1" />
          <speciesReference constant="true" species="M_dATP_c" stoichiometry="1" />
        </listOfReactants>
        <listOfProducts>
          <speciesReference constant="true" species="M_dADP_c" stoichiometry="2" />
        </listOfProducts>
      </reaction>
      <reaction fast="false" id="R_3_1_3_5b" name="3.1.3.5b" reversible="true" fbc:lowerFluxBound="cobra_default_lb" fbc:upperFluxBound="cobra_default_ub">
        <listOfReactants>
          <speciesReference constant="true" species="M_H2O_c" stoichiometry="1" />
          <speciesReference constant="true" species="M_dAMP_c" stoichiometry="1" />
        </listOfReactants>
        <listOfProducts>
          <speciesReference constant="true" species="M_phosphate_O4P_c" stoichiometry="1" />
          <speciesReference constant="true" species="M_5_deoxyadenosine_c" stoichiometry="1" />
        </listOfProducts>
      </reaction>
      <reaction fast="false" id="R_2_7_7_7a" name="2.7.7.7a" reversible="true" fbc:lowerFluxBound="cobra_default_lb" fbc:upperFluxBound="cobra_default_ub">
        <listOfReactants>
          <speciesReference constant="true" species="M_dATP_c" stoichiometry="1" />
        </listOfReactants>
        <listOfProducts>
          <speciesReference constant="true" species="M_diphosphate_c" stoichiometry="1" />
          <speciesReference constant="true" species="M_DNAn1_c" stoichiometry="1" />
        </listOfProducts>
      </reaction>
      <reaction fast="false" id="R_2_7_7_6a" name="2.7.7.6a" reversible="false" fbc:lowerFluxBound="cobra_0_bound" fbc:upperFluxBound="cobra_default_ub">
        <listOfReactants>
          <speciesReference constant="true" species="M_ATP_c" stoichiometry="1" />
        </listOfReactants>
        <listOfProducts>
          <speciesReference constant="true" species="M_diphosphate_c" stoichiometry="1" />
          <speciesReference constant="true" species="M_RNAn1_c" stoichiometry="1" />
        </listOfProducts>
      </reaction>
      <reaction fast="false" id="R_2_7_7_8a" name="2.7.7.8a" reversible="false" fbc:lowerFluxBound="cobra_0_bound" fbc:upperFluxBound="cobra_default_ub">
        <listOfReactants>
          <speciesReference constant="true" species="M_RNAn1_c" stoichiometry="1" />
          <speciesReference constant="true" species="M_phosphate_O4P_c" stoichiometry="1" />
        </listOfReactants>
        <listOfProducts>
          <speciesReference constant="true" species="M_ADP_c" stoichiometry="1" />
        </listOfProducts>
      </reaction>
      <reaction fast="false" id="R_2_4_2_b" name="2.4.2.-b" reversible="true" fbc:lowerFluxBound="cobra_default_lb" fbc:upperFluxBound="cobra_default_ub">
        <listOfReactants>
          <speciesReference constant="true" species="M_adenosine_c" stoichiometry="1" />
          <speciesReference constant="true" species="M_phosphate_O4P_c" stoichiometry="1" />
        </listOfReactants>
        <listOfProducts>
          <speciesReference constant="true" species="M_ribose_1_phosphate_c" stoichiometry="1" />
          <speciesReference constant="true" species="M_adenine_c" stoichiometry="1" />
        </listOfProducts>
      </reaction>
      <reaction fast="false" id="R_3_1_3_5e" name="3.1.3.5e" reversible="true" fbc:lowerFluxBound="cobra_default_lb" fbc:upperFluxBound="cobra_default_ub">
        <listOfReactants>
          <speciesReference constant="true" species="M_H2O_c" stoichiometry="1" />
          <speciesReference constant="true" species="M_GMP_c" stoichiometry="1" />
        </listOfReactants>
        <listOfProducts>
          <speciesReference constant="true" species="M_guanosine_c" stoichiometry="1" />
          <speciesReference constant="true" species="M_phosphate_O4P_c" stoichiometry="1" />
        </listOfProducts>
      </reaction>
      <reaction fast="false" id="R_2_4_2_7b" name="2.4.2.7b" reversible="true" fbc:lowerFluxBound="cobra_default_lb" fbc:upperFluxBound="cobra_default_ub">
        <listOfReactants>
          <speciesReference constant="true" species="M_diphosphate_c" stoichiometry="1" />
          <speciesReference constant="true" species="M_GMP_c" stoichiometry="1" />
        </listOfReactants>
        <listOfProducts>
          <speciesReference constant="true" species="M_guanine_c" stoichiometry="1" />
          <speciesReference constant="true" species="M_5_phosphoribosyl_1_pyrophosphate_c" stoichiometry="1" />
        </listOfProducts>
      </reaction>
      <reaction fast="false" id="R_2_7_4_8a" name="2.7.4.8a" reversible="true" fbc:lowerFluxBound="cobra_default_lb" fbc:upperFluxBound="cobra_default_ub">
        <listOfReactants>
          <speciesReference constant="true" species="M_GMP_c" stoichiometry="1" />
          <speciesReference constant="true" species="M_ATP_c" stoichiometry="1" />
        </listOfReactants>
        <listOfProducts>
          <speciesReference constant="true" species="M_ADP_c" stoichiometry="1" />
          <speciesReference constant="true" species="M_GDP_c" stoichiometry="1" />
        </listOfProducts>
      </reaction>
      <reaction fast="false" id="R_3_6_1_19c" name="3.6.1.19c" reversible="false" fbc:lowerFluxBound="cobra_0_bound" fbc:upperFluxBound="cobra_default_ub">
        <listOfReactants>
          <speciesReference constant="true" species="M_H2O_c" stoichiometry="1" />
          <speciesReference constant="true" species="M_GTP_c" stoichiometry="1" />
        </listOfReactants>
        <listOfProducts>
          <speciesReference constant="true" species="M_diphosphate_c" stoichiometry="1" />
          <speciesReference constant="true" species="M_GMP_c" stoichiometry="1" />
        </listOfProducts>
      </reaction>
      <reaction fast="false" id="R_1_17_4_1c" name="1.17.4.1c" reversible="true" fbc:lowerFluxBound="cobra_default_lb" fbc:upperFluxBound="cobra_default_ub">
        <listOfReactants>
          <speciesReference constant="true" species="M_H2O_c" stoichiometry="1" />
          <speciesReference constant="true" species="M_thioredoxin_c" stoichiometry="1" />
          <speciesReference constant="true" species="M_dGDP_c" stoichiometry="1" />
        </listOfReactants>
        <listOfProducts>
          <speciesReference constant="true" species="M_GDP_c" stoichiometry="1" />
          <speciesReference constant="true" species="M_thioredoxin_disulfide_c" stoichiometry="1" />
        </listOfProducts>
      </reaction>
      <reaction fast="false" id="R_2_7_4_6c" name="2.7.4.6c" reversible="true" fbc:lowerFluxBound="cobra_default_lb" fbc:upperFluxBound="cobra_default_ub">
        <listOfReactants>
          <speciesReference constant="true" species="M_ATP_c" stoichiometry="1" />
          <speciesReference constant="true" species="M_GDP_c" stoichiometry="1" />
        </listOfReactants>
        <listOfProducts>
          <speciesReference constant="true" species="M_ADP_c" stoichiometry="1" />
          <speciesReference constant="true" species="M_GTP_c" stoichiometry="1" />
        </listOfProducts>
      </reaction>
      <reaction fast="false" id="R_2_7_1_40c" name="2.7.1.40c" reversible="true" fbc:lowerFluxBound="cobra_default_lb" fbc:upperFluxBound="cobra_default_ub">
        <listOfReactants>
          <speciesReference constant="true" species="M_GTP_c" stoichiometry="1" />
          <speciesReference constant="true" species="M_pyruvate_c" stoichiometry="1" />
        </listOfReactants>
        <listOfProducts>
          <speciesReference constant="true" species="M_phosphoenolpyruvate_c" stoichiometry="1" />
          <speciesReference constant="true" species="M_GDP_c" stoichiometry="1" />
        </listOfProducts>
      </reaction>
      <reaction fast="false" id="R_2_7_4_8b" name="2.7.4.8b" reversible="true" fbc:lowerFluxBound="cobra_default_lb" fbc:upperFluxBound="cobra_default_ub">
        <listOfReactants>
          <speciesReference constant="true" species="M_dGMP_c" stoichiometry="1" />
          <speciesReference constant="true" species="M_ATP_c" stoichiometry="1" />
        </listOfReactants>
        <listOfProducts>
          <speciesReference constant="true" species="M_ADP_c" stoichiometry="1" />
          <speciesReference constant="true" species="M_dGDP_c" stoichiometry="1" />
        </listOfProducts>
      </reaction>
      <reaction fast="false" id="R_2_7_4_6d" name="2.7.4.6d" reversible="true" fbc:lowerFluxBound="cobra_default_lb" fbc:upperFluxBound="cobra_default_ub">
        <listOfReactants>
          <speciesReference constant="true" species="M_ATP_c" stoichiometry="1" />
          <speciesReference constant="true" species="M_dGDP_c" stoichiometry="1" />
        </listOfReactants>
        <listOfProducts>
          <speciesReference constant="true" species="M_ADP_c" stoichiometry="1" />
          <speciesReference constant="true" species="M_dGTP_c" stoichiometry="1" />
        </listOfProducts>
      </reaction>
      <reaction fast="false" id="R_2_7_1_40d" name="2.7.1.40d" reversible="true" fbc:lowerFluxBound="cobra_default_lb" fbc:upperFluxBound="cobra_default_ub">
        <listOfReactants>
          <speciesReference constant="true" species="M_dGTP_c" stoichiometry="1" />
          <speciesReference constant="true" species="M_pyruvate_c" stoichiometry="1" />
        </listOfReactants>
        <listOfProducts>
          <speciesReference constant="true" species="M_phosphoenolpyruvate_c" stoichiometry="1" />
          <speciesReference constant="true" species="M_dGDP_c" stoichiometry="1" />
        </listOfProducts>
      </reaction>
      <reaction fast="false" id="R_3_1_3_5f" name="3.1.3.5f" reversible="true" fbc:lowerFluxBound="cobra_default_lb" fbc:upperFluxBound="cobra_default_ub">
        <listOfReactants>
          <speciesReference constant="true" species="M_H2O_c" stoichiometry="1" />
          <speciesReference constant="true" species="M_dGMP_c" stoichiometry="1" />
        </listOfReactants>
        <listOfProducts>
          <speciesReference constant="true" species="M_deoxyguanosine_c" stoichiometry="1" />
          <speciesReference constant="true" species="M_phosphate_O4P_c" stoichiometry="1" />
        </listOfProducts>
      </reaction>
      <reaction fast="false" id="R_3_1_5_1" name="3.1.5.1" reversible="false" fbc:lowerFluxBound="cobra_0_bound" fbc:upperFluxBound="cobra_default_ub">
        <listOfReactants>
          <speciesReference constant="true" species="M_H2O_c" stoichiometry="1" />
          <speciesReference constant="true" species="M_dGTP_c" stoichiometry="1" />
        </listOfReactants>
        <listOfProducts>
          <speciesReference constant="true" species="M_diphosphate_c" stoichiometry="1" />
          <speciesReference constant="true" species="M_deoxyguanosine_c" stoichiometry="1" />
        </listOfProducts>
      </reaction>
      <reaction fast="false" id="R_3_6_1_19d" name="3.6.1.19d" reversible="false" fbc:lowerFluxBound="cobra_0_bound" fbc:upperFluxBound="cobra_default_ub">
        <listOfReactants>
          <speciesReference constant="true" species="M_H2O_c" stoichiometry="1" />
          <speciesReference constant="true" species="M_dGTP_c" stoichiometry="1" />
        </listOfReactants>
        <listOfProducts>
          <speciesReference constant="true" species="M_diphosphate_c" stoichiometry="1" />
          <speciesReference constant="true" species="M_dGMP_c" stoichiometry="1" />
        </listOfProducts>
      </reaction>
      <reaction fast="false" id="R_3_1_7_2" name="3.1.7.2" reversible="true" fbc:lowerFluxBound="cobra_default_lb" fbc:upperFluxBound="cobra_default_ub">
        <listOfReactants>
          <speciesReference constant="true" species="M_H2O_c" stoichiometry="1" />
          <speciesReference constant="true" species="M_guanosine_5_diphosphate_3_diphosphate_c" stoichiometry="1" />
        </listOfReactants>
        <listOfProducts>
          <speciesReference constant="true" species="M_diphosphate_c" stoichiometry="1" />
          <speciesReference constant="true" species="M_GDP_c" stoichiometry="1" />
        </listOfProducts>
      </reaction>
      <reaction fast="false" id="R_3_6_1_11" name="3.6.1.11" reversible="true" fbc:lowerFluxBound="cobra_default_lb" fbc:upperFluxBound="cobra_default_ub">
        <listOfReactants>
          <speciesReference constant="true" species="M_H2O_c" stoichiometry="1" />
          <speciesReference constant="true" species="M_guanosine_3_diphosphate_5_triphosphate_c" stoichiometry="1" />
        </listOfReactants>
        <listOfProducts>
          <speciesReference constant="true" species="M_guanosine_5_diphosphate_3_diphosphate_c" stoichiometry="1" />
          <speciesReference constant="true" species="M_phosphate_O4P_c" stoichiometry="1" />
        </listOfProducts>
      </reaction>
      <reaction fast="false" id="R_2_7_7_6b" name="2.7.7.6b" reversible="false" fbc:lowerFluxBound="cobra_0_bound" fbc:upperFluxBound="cobra_default_ub">
        <listOfReactants>
          <speciesReference constant="true" species="M_GTP_c" stoichiometry="1" />
        </listOfReactants>
        <listOfProducts>
          <speciesReference constant="true" species="M_diphosphate_c" stoichiometry="1" />
          <speciesReference constant="true" species="M_RNAn1_c" stoichiometry="1" />
        </listOfProducts>
      </reaction>
      <reaction fast="false" id="R_2_7_7_8b" name="2.7.7.8b" reversible="false" fbc:lowerFluxBound="cobra_0_bound" fbc:upperFluxBound="cobra_default_ub">
        <listOfReactants>
          <speciesReference constant="true" species="M_RNAn1_c" stoichiometry="1" />
          <speciesReference constant="true" species="M_phosphate_O4P_c" stoichiometry="1" />
        </listOfReactants>
        <listOfProducts>
          <speciesReference constant="true" species="M_GDP_c" stoichiometry="1" />
        </listOfProducts>
      </reaction>
      <reaction fast="false" id="R_2_7_7_7b" name="2.7.7.7b" reversible="true" fbc:lowerFluxBound="cobra_default_lb" fbc:upperFluxBound="cobra_default_ub">
        <listOfReactants>
          <speciesReference constant="true" species="M_dGTP_c" stoichiometry="1" />
        </listOfReactants>
        <listOfProducts>
          <speciesReference constant="true" species="M_diphosphate_c" stoichiometry="1" />
          <speciesReference constant="true" species="M_DNAn1_c" stoichiometry="1" />
        </listOfProducts>
      </reaction>
      <reaction fast="false" id="R_2_7_7_4" name="2.7.7.4" reversible="false" fbc:lowerFluxBound="cobra_0_bound" fbc:upperFluxBound="cobra_default_ub">
        <listOfReactants>
          <speciesReference constant="true" species="M_ATP_c" stoichiometry="1" />
          <speciesReference constant="true" species="M_sulfate_O4s_c" stoichiometry="1" />
        </listOfReactants>
        <listOfProducts>
          <speciesReference constant="true" species="M_diphosphate_c" stoichiometry="1" />
          <speciesReference constant="true" species="M_adenosine_5_phosphosulfate_c" stoichiometry="1" />
        </listOfProducts>
      </reaction>
      <reaction fast="false" id="R_2_7_1_25" name="2.7.1.25" reversible="false" fbc:lowerFluxBound="cobra_0_bound" fbc:upperFluxBound="cobra_default_ub">
        <listOfReactants>
          <speciesReference constant="true" species="M_adenosine_5_phosphosulfate_c" stoichiometry="1" />
          <speciesReference constant="true" species="M_ATP_c" stoichiometry="1" />
        </listOfReactants>
        <listOfProducts>
          <speciesReference constant="true" species="M_phosphoadenosine_5_phosphosulfate_c" stoichiometry="1" />
          <speciesReference constant="true" species="M_ADP_c" stoichiometry="1" />
        </listOfProducts>
      </reaction>
      <reaction fast="false" id="R_2_7_7_53a" name="2.7.7.53a" reversible="false" fbc:lowerFluxBound="cobra_0_bound" fbc:upperFluxBound="cobra_default_ub">
        <listOfReactants>
          <speciesReference constant="true" species="M_adenosine_5_phosphosulfate_c" stoichiometry="2" />
          <speciesReference constant="true" species="M_ATP_c" stoichiometry="1" />
        </listOfReactants>
        <listOfProducts>
          <speciesReference constant="true" species="M_phosphate_O4P_c" stoichiometry="1" />
          <speciesReference constant="true" species="M_5_5_diadenosine_tetraphosphate_c" stoichiometry="1" />
          <speciesReference constant="true" species="M_sulfite_O3s_c" stoichiometry="1" />
          <speciesReference constant="true" species="M_AMP_c" stoichiometry="1" />
        </listOfProducts>
      </reaction>
      <reaction fast="false" id="R_2_7_7_53b" name="2.7.7.53b" reversible="true" fbc:lowerFluxBound="cobra_default_lb" fbc:upperFluxBound="cobra_default_ub">
        <listOfReactants>
          <speciesReference constant="true" species="M_ATP_c" stoichiometry="1" />
          <speciesReference constant="true" species="M_ADP_c" stoichiometry="1" />
        </listOfReactants>
        <listOfProducts>
          <speciesReference constant="true" species="M_5_5_diadenosine_tetraphosphate_c" stoichiometry="1" />
          <speciesReference constant="true" species="M_phosphate_O4P_c" stoichiometry="1" />
        </listOfProducts>
      </reaction>
      <reaction fast="false" id="R_4_6_1_1" name="4.6.1.1" reversible="false" fbc:lowerFluxBound="cobra_0_bound" fbc:upperFluxBound="cobra_default_ub">
        <listOfReactants>
          <speciesReference constant="true" species="M_ATP_c" stoichiometry="1" />
        </listOfReactants>
        <listOfProducts>
          <speciesReference constant="true" species="M_diphosphate_c" stoichiometry="1" />
          <speciesReference constant="true" species="M_cyclic_AMP_c" stoichiometry="1" />
        </listOfProducts>
      </reaction>
      <reaction fast="false" id="R_4_6_1_2" name="4.6.1.2" reversible="false" fbc:lowerFluxBound="cobra_0_bound" fbc:upperFluxBound="cobra_default_ub">
        <listOfReactants>
          <speciesReference constant="true" species="M_GTP_c" stoichiometry="1" />
        </listOfReactants>
        <listOfProducts>
          <speciesReference constant="true" species="M_diphosphate_c" stoichiometry="1" />
          <speciesReference constant="true" species="M_cyclic_GMP_c" stoichiometry="1" />
        </listOfProducts>
      </reaction>
      <reaction fast="false" id="R_4_1_1_b" name="4.1.1.-b" reversible="true" fbc:lowerFluxBound="cobra_default_lb" fbc:upperFluxBound="cobra_default_ub">
        <listOfReactants>
          <speciesReference constant="true" species="M_4_amino_5_imidazole_carboxylate_c" stoichiometry="1" />
        </listOfReactants>
        <listOfProducts>
          <speciesReference constant="true" species="M_4_aminoimidazole_c" stoichiometry="1" />
          <speciesReference constant="true" species="M_CO2_c" stoichiometry="1" />
        </listOfProducts>
      </reaction>
      <reaction fast="false" id="R_3_5_4_16" name="3.5.4.16" reversible="false" fbc:lowerFluxBound="cobra_0_bound" fbc:upperFluxBound="cobra_default_ub">
        <listOfReactants>
          <speciesReference constant="true" species="M_H2O_c" stoichiometry="1" />
          <speciesReference constant="true" species="M_GTP_c" stoichiometry="1" />
        </listOfReactants>
        <listOfProducts>
          <speciesReference constant="true" species="M_7_8_dihydroneopterin_triphosphate_c" stoichiometry="1" />
          <speciesReference constant="true" species="M_formate_c" stoichiometry="1" />
        </listOfProducts>
      </reaction>
      <reaction fast="false" id="R_3_6_1_a" name="3.6.1.-a" reversible="true" fbc:lowerFluxBound="cobra_default_lb" fbc:upperFluxBound="cobra_default_ub">
        <listOfReactants>
          <speciesReference constant="true" species="M_H2O_c" stoichiometry="1" />
          <speciesReference constant="true" species="M_7_8_dihydroneopterin_triphosphate_c" stoichiometry="1" />
        </listOfReactants>
        <listOfProducts>
          <speciesReference constant="true" species="M_diphosphate_c" stoichiometry="1" />
          <speciesReference constant="true" species="M_dihydroneopterin_phosphate_c" stoichiometry="1" />
        </listOfProducts>
      </reaction>
      <reaction fast="false" id="R_3_6_1_b" name="3.6.1.-b" reversible="true" fbc:lowerFluxBound="cobra_default_lb" fbc:upperFluxBound="cobra_default_ub">
        <listOfReactants>
          <speciesReference constant="true" species="M_H2O_c" stoichiometry="1" />
          <speciesReference constant="true" species="M_dihydroneopterin_phosphate_c" stoichiometry="1" />
        </listOfReactants>
        <listOfProducts>
          <speciesReference constant="true" species="M_7_8_dihydro_D_neopterin_c" stoichiometry="1" />
          <speciesReference constant="true" species="M_phosphate_O4P_c" stoichiometry="1" />
        </listOfProducts>
      </reaction>
      <reaction fast="false" id="R_4_1_2_25" name="4.1.2.25" reversible="true" fbc:lowerFluxBound="cobra_default_lb" fbc:upperFluxBound="cobra_default_ub">
        <listOfReactants>
          <speciesReference constant="true" species="M_7_8_dihydro_D_neopterin_c" stoichiometry="1" />
        </listOfReactants>
        <listOfProducts>
          <speciesReference constant="true" species="M_glycolaldehyde_c" stoichiometry="1" />
          <speciesReference constant="true" species="M_6_hydroxymethyl_7_8_dihydropterin_c" stoichiometry="1" />
        </listOfProducts>
      </reaction>
      <reaction fast="false" id="R_2_7_6_3" name="2.7.6.3" reversible="false" fbc:lowerFluxBound="cobra_0_bound" fbc:upperFluxBound="cobra_default_ub">
        <listOfReactants>
          <speciesReference constant="true" species="M_ATP_c" stoichiometry="1" />
          <speciesReference constant="true" species="M_6_hydroxymethyl_7_8_dihydropterin_c" stoichiometry="1" />
        </listOfReactants>
        <listOfProducts>
          <speciesReference constant="true" species="M_2_amino_4_hydroxy_7_8_dihydropteridin_6_yl_methyl_diphosphate_c" stoichiometry="1" />
          <speciesReference constant="true" species="M_AMP_c" stoichiometry="1" />
        </listOfProducts>
      </reaction>
      <reaction fast="false" id="R_2_5_1_15" name="2.5.1.15" reversible="false" fbc:lowerFluxBound="cobra_0_bound" fbc:upperFluxBound="cobra_default_ub">
        <listOfReactants>
          <speciesReference constant="true" species="M_p_aminobenzoate_c" stoichiometry="1" />
          <speciesReference constant="true" species="M_2_amino_4_hydroxy_7_8_dihydropteridin_6_yl_methyl_diphosphate_c" stoichiometry="1" />
        </listOfReactants>
        <listOfProducts>
          <speciesReference constant="true" species="M_diphosphate_c" stoichiometry="1" />
          <speciesReference constant="true" species="M_7_8_dihydropteroate_c" stoichiometry="1" />
        </listOfProducts>
      </reaction>
      <reaction fast="false" id="R_4_1_3_38" name="4.1.3.38" reversible="true" fbc:lowerFluxBound="cobra_default_lb" fbc:upperFluxBound="cobra_default_ub">
        <listOfReactants>
          <speciesReference constant="true" species="M_4_amino_4_deoxychorismate_c" stoichiometry="1" />
        </listOfReactants>
        <listOfProducts>
          <speciesReference constant="true" species="M_p_aminobenzoate_c" stoichiometry="1" />
          <speciesReference constant="true" species="M_pyruvate_c" stoichiometry="1" />
        </listOfProducts>
      </reaction>
      <reaction fast="false" id="R_6_3_4_3" name="6.3.4.3" reversible="true" fbc:lowerFluxBound="cobra_default_lb" fbc:upperFluxBound="cobra_default_ub">
        <listOfReactants>
          <speciesReference constant="true" species="M_tetrahydrofolate_c" stoichiometry="1" />
          <speciesReference constant="true" species="M_ATP_c" stoichiometry="1" />
          <speciesReference constant="true" species="M_formate_c" stoichiometry="1" />
        </listOfReactants>
        <listOfProducts>
          <speciesReference constant="true" species="M_10_formyl_tetrahydrofolate_c" stoichiometry="1" />
          <speciesReference constant="true" species="M_ADP_c" stoichiometry="1" />
          <speciesReference constant="true" species="M_phosphate_O4P_c" stoichiometry="1" />
        </listOfProducts>
      </reaction>
      <reaction fast="false" id="R_2_6_1_85" name="2.6.1.85" reversible="true" fbc:lowerFluxBound="cobra_default_lb" fbc:upperFluxBound="cobra_default_ub">
        <listOfReactants>
          <speciesReference constant="true" species="M_chorismate_c" stoichiometry="1" />
          <speciesReference constant="true" species="M_L_glutamine_c" stoichiometry="1" />
        </listOfReactants>
        <listOfProducts>
          <speciesReference constant="true" species="M_L_glutamate_c" stoichiometry="1" />
          <speciesReference constant="true" species="M_4_amino_4_deoxychorismate_c" stoichiometry="1" />
        </listOfProducts>
      </reaction>
      <reaction fast="false" id="R_6_3_2_12" name="6.3.2.12" reversible="false" fbc:lowerFluxBound="cobra_0_bound" fbc:upperFluxBound="cobra_default_ub">
        <listOfReactants>
          <speciesReference constant="true" species="M_L_glutamate_c" stoichiometry="1" />
          <speciesReference constant="true" species="M_7_8_dihydropteroate_c" stoichiometry="1" />
          <speciesReference constant="true" species="M_ATP_c" stoichiometry="1" />
        </listOfReactants>
        <listOfProducts>
          <speciesReference constant="true" species="M_ADP_c" stoichiometry="1" />
          <speciesReference constant="true" species="M_7_8_dihydrofolate_c" stoichiometry="1" />
          <speciesReference constant="true" species="M_phosphate_O4P_c" stoichiometry="1" />
        </listOfProducts>
      </reaction>
      <reaction fast="false" id="R_1_5_1_3" name="1.5.1.3" reversible="true" fbc:lowerFluxBound="cobra_default_lb" fbc:upperFluxBound="cobra_default_ub">
        <listOfReactants>
          <speciesReference constant="true" species="M_tetrahydrofolate_c" stoichiometry="1" />
          <speciesReference constant="true" species="M_H_c" stoichiometry="1" />
          <speciesReference constant="true" species="M_NADP_c" stoichiometry="1" />
        </listOfReactants>
        <listOfProducts>
          <speciesReference constant="true" species="M_NADPH_c" stoichiometry="1" />
          <speciesReference constant="true" species="M_7_8_dihydrofolate_c" stoichiometry="1" />
        </listOfProducts>
      </reaction>
      <reaction fast="false" id="R_6_3_2_17a" name="6.3.2.17a" reversible="true" fbc:lowerFluxBound="cobra_default_lb" fbc:upperFluxBound="cobra_default_ub">
        <listOfReactants>
          <speciesReference constant="true" species="M_L_glutamate_c" stoichiometry="1" />
          <speciesReference constant="true" species="M_tetrahydrofolate_c" stoichiometry="1" />
          <speciesReference constant="true" species="M_ATP_c" stoichiometry="1" />
        </listOfReactants>
        <listOfProducts>
          <speciesReference constant="true" species="M_ADP_c" stoichiometry="1" />
          <speciesReference constant="true" species="M_tetrahydrofolate_L_glutamate_c" stoichiometry="1" />
          <speciesReference constant="true" species="M_phosphate_O4P_c" stoichiometry="1" />
        </listOfProducts>
      </reaction>
      <reaction fast="false" id="R_6_3_2_17b" name="6.3.2.17b" reversible="true" fbc:lowerFluxBound="cobra_default_lb" fbc:upperFluxBound="cobra_default_ub">
        <listOfReactants>
          <speciesReference constant="true" species="M_L_glutamate_c" stoichiometry="1" />
          <speciesReference constant="true" species="M_ATP_c" stoichiometry="1" />
          <speciesReference constant="true" species="M_tetrahydrofolate_L_glutamate_c" stoichiometry="1" />
        </listOfReactants>
        <listOfProducts>
          <speciesReference constant="true" species="M_a_tetrahydrofolate_polyglutamate_c" stoichiometry="1" />
          <speciesReference constant="true" species="M_ADP_c" stoichiometry="1" />
          <speciesReference constant="true" species="M_phosphate_O4P_c" stoichiometry="1" />
        </listOfProducts>
      </reaction>
      <reaction fast="false" id="R_6_3_2_17c" name="6.3.2.17c" reversible="false" fbc:lowerFluxBound="cobra_0_bound" fbc:upperFluxBound="cobra_default_ub">
        <listOfReactants>
          <speciesReference constant="true" species="M_L_glutamate_c" stoichiometry="1" />
          <speciesReference constant="true" species="M_7_8_dihydropteroate_c" stoichiometry="1" />
          <speciesReference constant="true" species="M_ATP_c" stoichiometry="1" />
        </listOfReactants>
        <listOfProducts>
          <speciesReference constant="true" species="M_ADP_c" stoichiometry="1" />
          <speciesReference constant="true" species="M_7_8_dihydrofolate_c" stoichiometry="1" />
          <speciesReference constant="true" species="M_phosphate_O4P_c" stoichiometry="1" />
        </listOfProducts>
      </reaction>
      <reaction fast="false" id="R_4_2_3_12" name="4.2.3.12" reversible="false" fbc:lowerFluxBound="cobra_0_bound" fbc:upperFluxBound="cobra_default_ub">
        <listOfReactants>
          <speciesReference constant="true" species="M_7_8_dihydroneopterin_triphosphate_c" stoichiometry="1" />
        </listOfReactants>
        <listOfProducts>
          <speciesReference constant="true" species="M_diphosphate_c" stoichiometry="1" />
          <speciesReference constant="true" species="M_6_pyruvoyl_5_6_7_8_tetrahydropterin_c" stoichiometry="1" />
        </listOfProducts>
      </reaction>
      <reaction fast="false" id="R_1_1_1_153" name="1.1.1.153" reversible="false" fbc:lowerFluxBound="cobra_0_bound" fbc:upperFluxBound="cobra_default_ub">
        <listOfReactants>
          <speciesReference constant="true" species="M_NADP_c" stoichiometry="2" />
          <speciesReference constant="true" species="M_tetrahydrobiopterin_c" stoichiometry="1" />
        </listOfReactants>
        <listOfProducts>
          <speciesReference constant="true" species="M_NADPH_c" stoichiometry="2" />
          <speciesReference constant="true" species="M_H_c" stoichiometry="1" />
          <speciesReference constant="true" species="M_6_pyruvoyl_5_6_7_8_tetrahydropterin_c" stoichiometry="1" />
        </listOfProducts>
      </reaction>
      <reaction fast="false" id="R_2_1_2_2b" name="2.1.2.2b" reversible="false" fbc:lowerFluxBound="cobra_0_bound" fbc:upperFluxBound="cobra_default_ub">
        <listOfReactants>
          <speciesReference constant="true" species="M_5_phospho_ribosyl_glycineamide_c" stoichiometry="1" />
          <speciesReference constant="true" species="M_H2O_c" stoichiometry="1" />
          <speciesReference constant="true" species="M_5_10_methenyltetrahydrofolate_c" stoichiometry="1" />
        </listOfReactants>
        <listOfProducts>
          <speciesReference constant="true" species="M_tetrahydrofolate_c" stoichiometry="1" />
          <speciesReference constant="true" species="M_5_phosphoribosyl_N_formylglycineamide_c" stoichiometry="1" />
        </listOfProducts>
      </reaction>
      <reaction fast="false" id="R_1_4_4_2" name="1.4.4.2" reversible="false" fbc:lowerFluxBound="cobra_0_bound" fbc:upperFluxBound="cobra_default_ub">
        <listOfReactants>
          <speciesReference constant="true" species="M_H_protein_lipoyllysine_c" stoichiometry="1" />
          <speciesReference constant="true" species="M_glycine_c" stoichiometry="1" />
        </listOfReactants>
        <listOfProducts>
          <speciesReference constant="true" species="M_CO2_c" stoichiometry="1" />
          <speciesReference constant="true" species="M_H_Protein_S_aminomethyldihydrolipoyllysine_c" stoichiometry="1" />
        </listOfProducts>
      </reaction>
      <reaction fast="false" id="R_2_1_2_10a" name="2.1.2.10a" reversible="false" fbc:lowerFluxBound="cobra_0_bound" fbc:upperFluxBound="cobra_default_ub">
        <listOfReactants>
          <speciesReference constant="true" species="M_tetrahydrofolate_c" stoichiometry="1" />
          <speciesReference constant="true" species="M_H_Protein_S_aminomethyldihydrolipoyllysine_c" stoichiometry="1" />
        </listOfReactants>
        <listOfProducts>
          <speciesReference constant="true" species="M_5_10_methylene_THF_c" stoichiometry="1" />
          <speciesReference constant="true" species="M_ammonia_H3N_c" stoichiometry="1" />
          <speciesReference constant="true" species="M_H_protein_dihydrolipoyllysine_C8H16NOS2R_c" stoichiometry="1" />
        </listOfProducts>
      </reaction>
      <reaction fast="false" id="R_1_8_1_4c" name="1.8.1.4c" reversible="false" fbc:lowerFluxBound="cobra_0_bound" fbc:upperFluxBound="cobra_default_ub">
        <listOfReactants>
          <speciesReference constant="true" species="M_H_protein_dihydrolipoyllysine_C8H16NOS2R_c" stoichiometry="1" />
          <speciesReference constant="true" species="M_H_c" stoichiometry="1" />
          <speciesReference constant="true" species="M_NAD_c" stoichiometry="1" />
        </listOfReactants>
        <listOfProducts>
          <speciesReference constant="true" species="M_H_protein_lipoyllysine_c" stoichiometry="1" />
          <speciesReference constant="true" species="M_NADH_c" stoichiometry="1" />
        </listOfProducts>
      </reaction>
      <reaction fast="false" id="R_1_5_1_5" name="1.5.1.5" reversible="true" fbc:lowerFluxBound="cobra_default_lb" fbc:upperFluxBound="cobra_default_ub">
        <listOfReactants>
          <speciesReference constant="true" species="M_5_10_methylene_THF_c" stoichiometry="1" />
          <speciesReference constant="true" species="M_H_c" stoichiometry="1" />
          <speciesReference constant="true" species="M_NADP_c" stoichiometry="1" />
        </listOfReactants>
        <listOfProducts>
          <speciesReference constant="true" species="M_NADPH_c" stoichiometry="1" />
          <speciesReference constant="true" species="M_5_10_methenyltetrahydrofolate_c" stoichiometry="1" />
        </listOfProducts>
      </reaction>
      <reaction fast="false" id="R_3_5_1_10" name="3.5.1.10" reversible="false" fbc:lowerFluxBound="cobra_0_bound" fbc:upperFluxBound="cobra_default_ub">
        <listOfReactants>
          <speciesReference constant="true" species="M_H2O_c" stoichiometry="1" />
          <speciesReference constant="true" species="M_10_formyl_tetrahydrofolate_c" stoichiometry="1" />
        </listOfReactants>
        <listOfProducts>
          <speciesReference constant="true" species="M_tetrahydrofolate_c" stoichiometry="1" />
          <speciesReference constant="true" species="M_formate_c" stoichiometry="1" />
        </listOfProducts>
      </reaction>
      <reaction fast="false" id="R_3_5_4_9a" name="3.5.4.9a" reversible="true" fbc:lowerFluxBound="cobra_default_lb" fbc:upperFluxBound="cobra_default_ub">
        <listOfReactants>
          <speciesReference constant="true" species="M_H2O_c" stoichiometry="1" />
          <speciesReference constant="true" species="M_5_10_methenyltetrahydrofolate_c" stoichiometry="1" />
        </listOfReactants>
        <listOfProducts>
          <speciesReference constant="true" species="M_10_formyl_tetrahydrofolate_c" stoichiometry="1" />
        </listOfProducts>
      </reaction>
      <reaction fast="false" id="R_6_3_3_2" name="6.3.3.2" reversible="false" fbc:lowerFluxBound="cobra_0_bound" fbc:upperFluxBound="cobra_default_ub">
        <listOfReactants>
          <speciesReference constant="true" species="M_ATP_c" stoichiometry="1" />
          <speciesReference constant="true" species="M_5_formyl_tetrahydrofolate_c" stoichiometry="1" />
        </listOfReactants>
        <listOfProducts>
          <speciesReference constant="true" species="M_ADP_c" stoichiometry="1" />
          <speciesReference constant="true" species="M_5_10_methenyltetrahydrofolate_c" stoichiometry="1" />
          <speciesReference constant="true" species="M_phosphate_O4P_c" stoichiometry="1" />
        </listOfProducts>
      </reaction>
      <reaction fast="false" id="R_2_1_2_10b" name="2.1.2.10b" reversible="true" fbc:lowerFluxBound="cobra_default_lb" fbc:upperFluxBound="cobra_default_ub">
        <listOfReactants>
          <speciesReference constant="true" species="M_H2O_c" stoichiometry="1" />
          <speciesReference constant="true" species="M_5_10_methenyltetrahydrofolate_c" stoichiometry="1" />
        </listOfReactants>
        <listOfProducts>
          <speciesReference constant="true" species="M_5_formyl_tetrahydrofolate_c" stoichiometry="1" />
        </listOfProducts>
      </reaction>
      <reaction fast="false" id="R_1_5_1_20a" name="1.5.1.20a" reversible="true" fbc:lowerFluxBound="cobra_default_lb" fbc:upperFluxBound="cobra_0_bound">
        <listOfReactants>
          <speciesReference constant="true" species="M_5_methyl_THF_c" stoichiometry="1" />
          <speciesReference constant="true" species="M_H_c" stoichiometry="1" />
          <speciesReference constant="true" species="M_NADP_c" stoichiometry="1" />
        </listOfReactants>
        <listOfProducts>
          <speciesReference constant="true" species="M_5_10_methylene_THF_c" stoichiometry="1" />
          <speciesReference constant="true" species="M_NADPH_c" stoichiometry="1" />
        </listOfProducts>
      </reaction>
      <reaction fast="false" id="R_1_5_1_20b" name="1.5.1.20b" reversible="true" fbc:lowerFluxBound="cobra_default_lb" fbc:upperFluxBound="cobra_default_ub">
        <listOfReactants>
          <speciesReference constant="true" species="M_5_methyl_THF_c" stoichiometry="1" />
          <speciesReference constant="true" species="M_H_c" stoichiometry="1" />
          <speciesReference constant="true" species="M_NAD_c" stoichiometry="1" />
        </listOfReactants>
        <listOfProducts>
          <speciesReference constant="true" species="M_5_10_methylene_THF_c" stoichiometry="1" />
          <speciesReference constant="true" species="M_NADH_c" stoichiometry="1" />
        </listOfProducts>
      </reaction>
      <reaction fast="false" id="R_2_1_2_9a" name="2.1.2.9a" reversible="false" fbc:lowerFluxBound="cobra_0_bound" fbc:upperFluxBound="cobra_default_ub">
        <listOfReactants>
          <speciesReference constant="true" species="M_H2O_c" stoichiometry="1" />
          <speciesReference constant="true" species="M_10_formyl_tetrahydrofolate_c" stoichiometry="1" />
          <speciesReference constant="true" species="M_L_methionyl_tRNAfmet_c" stoichiometry="1" />
        </listOfReactants>
        <listOfProducts>
          <speciesReference constant="true" species="M_tetrahydrofolate_c" stoichiometry="1" />
          <speciesReference constant="true" species="M_N_formyl_L_methionyl_tRNAfmet_c" stoichiometry="1" />
        </listOfProducts>
      </reaction>
      <reaction fast="false" id="R_PSII" name="PSII" reversible="false" fbc:lowerFluxBound="cobra_0_bound" fbc:upperFluxBound="cobra_default_ub">
        <listOfReactants>
          <speciesReference constant="true" species="M_H2O_c" stoichiometry="2" />
          <speciesReference constant="true" species="M_H_c" stoichiometry="4" />
          <speciesReference constant="true" species="M_photonII_c" stoichiometry="2" />
          <speciesReference constant="true" species="M_PSII_c" stoichiometry="2" />
        </listOfReactants>
        <listOfProducts>
          <speciesReference constant="true" species="M_O2_c" stoichiometry="1" />
          <speciesReference constant="true" species="M_PSII_c_1" stoichiometry="2" />
          <speciesReference constant="true" species="M_H_thylac_c" stoichiometry="4" />
        </listOfProducts>
      </reaction>
      <reaction fast="false" id="R_UQ" name="UQ" reversible="false" fbc:lowerFluxBound="cobra_0_bound" fbc:upperFluxBound="cobra_default_ub">
        <listOfReactants>
          <speciesReference constant="true" species="M_UQ_c" stoichiometry="1" />
          <speciesReference constant="true" species="M_H_c" stoichiometry="2" />
          <speciesReference constant="true" species="M_PSII_c_1" stoichiometry="1" />
        </listOfReactants>
        <listOfProducts>
          <speciesReference constant="true" species="M_UQH2_c" stoichiometry="1" />
          <speciesReference constant="true" species="M_PSII_c" stoichiometry="1" />
        </listOfProducts>
      </reaction>
      <reaction fast="false" id="R_citb6" name="citb6" reversible="false" fbc:lowerFluxBound="cobra_0_bound" fbc:upperFluxBound="cobra_default_ub">
        <listOfReactants>
          <speciesReference constant="true" species="M_UQH2_c" stoichiometry="1" />
          <speciesReference constant="true" species="M_H_c" stoichiometry="2" />
          <speciesReference constant="true" species="M_citb6f_c" stoichiometry="1" />
        </listOfReactants>
        <listOfProducts>
          <speciesReference constant="true" species="M_citb6f_c_1" stoichiometry="1" />
          <speciesReference constant="true" species="M_UQ_c" stoichiometry="1" />
          <speciesReference constant="true" species="M_H_thylac_c" stoichiometry="2" />
        </listOfProducts>
      </reaction>
      <reaction fast="false" id="R_1_10_99_1" name="1.10.99.1" reversible="false" fbc:lowerFluxBound="cobra_0_bound" fbc:upperFluxBound="cobra_default_ub">
        <listOfReactants>
          <speciesReference constant="true" species="M_citb6f_c_1" stoichiometry="1" />
          <speciesReference constant="true" species="M_PC_c" stoichiometry="1" />
        </listOfReactants>
        <listOfProducts>
          <speciesReference constant="true" species="M_citb6f_c" stoichiometry="1" />
          <speciesReference constant="true" species="M_PC_c_1" stoichiometry="1" />
        </listOfProducts>
      </reaction>
      <reaction fast="false" id="R_PSI" name="PSI" reversible="false" fbc:lowerFluxBound="cobra_0_bound" fbc:upperFluxBound="cobra_default_ub">
        <listOfReactants>
          <speciesReference constant="true" species="M_PSI_c" stoichiometry="1" />
          <speciesReference constant="true" species="M_PC_c_1" stoichiometry="1" />
          <speciesReference constant="true" species="M_photonI_c" stoichiometry="1" />
        </listOfReactants>
        <listOfProducts>
          <speciesReference constant="true" species="M_PC_c" stoichiometry="1" />
          <speciesReference constant="true" species="M_PSI_c_1" stoichiometry="1" />
        </listOfProducts>
      </reaction>
      <reaction fast="false" id="R_Fd" name="Fd" reversible="false" fbc:lowerFluxBound="cobra_0_bound" fbc:upperFluxBound="cobra_default_ub">
        <listOfReactants>
          <speciesReference constant="true" species="M_Fd_c" stoichiometry="1" />
          <speciesReference constant="true" species="M_PSI_c_1" stoichiometry="1" />
        </listOfReactants>
        <listOfProducts>
          <speciesReference constant="true" species="M_Fd_c_1" stoichiometry="1" />
          <speciesReference constant="true" species="M_PSI_c" stoichiometry="1" />
        </listOfProducts>
      </reaction>
      <reaction fast="false" id="R_FNR" name="FNR" reversible="false" fbc:lowerFluxBound="cobra_0_bound" fbc:upperFluxBound="cobra_default_ub">
        <listOfReactants>
          <speciesReference constant="true" species="M_Fd_c_1" stoichiometry="1" />
          <speciesReference constant="true" species="M_FNR_c" stoichiometry="1" />
        </listOfReactants>
        <listOfProducts>
          <speciesReference constant="true" species="M_FNR_c_1" stoichiometry="1" />
          <speciesReference constant="true" species="M_Fd_c" stoichiometry="1" />
        </listOfProducts>
      </reaction>
      <reaction fast="false" id="R_1_18_1_2" name="1.18.1.2" reversible="false" fbc:lowerFluxBound="cobra_0_bound" fbc:upperFluxBound="cobra_default_ub">
        <listOfReactants>
          <speciesReference constant="true" species="M_FNR_c_1" stoichiometry="1" />
          <speciesReference constant="true" species="M_H_c" stoichiometry="1" />
          <speciesReference constant="true" species="M_NADP_c" stoichiometry="1" />
        </listOfReactants>
        <listOfProducts>
          <speciesReference constant="true" species="M_NADPH_c" stoichiometry="1" />
          <speciesReference constant="true" species="M_FNR_c" stoichiometry="1" />
        </listOfProducts>
      </reaction>
      <reaction fast="false" id="R_3_6_3_14" name="3.6.3.14" reversible="true" fbc:lowerFluxBound="cobra_default_lb" fbc:upperFluxBound="cobra_default_ub">
        <listOfReactants>
          <speciesReference constant="true" species="M_ADP_c" stoichiometry="1" />
          <speciesReference constant="true" species="M_H_thylac_c" stoichiometry="3" />
          <speciesReference constant="true" species="M_phosphate_O4P_c" stoichiometry="1" />
        </listOfReactants>
        <listOfProducts>
          <speciesReference constant="true" species="M_H2O_c" stoichiometry="1" />
          <speciesReference constant="true" species="M_H_c" stoichiometry="3" />
          <speciesReference constant="true" species="M_ATP_c" stoichiometry="1" />
        </listOfProducts>
      </reaction>
      <reaction fast="false" id="R_3_6_1_1" name="3.6.1.1" reversible="false" fbc:lowerFluxBound="cobra_0_bound" fbc:upperFluxBound="cobra_default_ub">
        <listOfReactants>
          <speciesReference constant="true" species="M_H2O_c" stoichiometry="1" />
          <speciesReference constant="true" species="M_diphosphate_c" stoichiometry="1" />
        </listOfReactants>
        <listOfProducts>
          <speciesReference constant="true" species="M_phosphate_O4P_c" stoichiometry="2" />
        </listOfProducts>
      </reaction>
      <reaction fast="false" id="R_2_7_4_1" name="2.7.4.1" reversible="false" fbc:lowerFluxBound="cobra_0_bound" fbc:upperFluxBound="cobra_default_ub">
        <listOfReactants>
          <speciesReference constant="true" species="M_diphosphate_c" stoichiometry="1" />
          <speciesReference constant="true" species="M_ATP_c" stoichiometry="1" />
        </listOfReactants>
        <listOfProducts>
          <speciesReference constant="true" species="M_ADP_c" stoichiometry="1" />
          <speciesReference constant="true" species="M_PPPi_c" stoichiometry="1" />
        </listOfProducts>
      </reaction>
      <reaction fast="false" id="R_NADPH2" name="NADPH2" reversible="false" fbc:lowerFluxBound="cobra_0_bound" fbc:upperFluxBound="cobra_default_ub">
        <listOfReactants>
          <speciesReference constant="true" species="M_NADPH_c" stoichiometry="1" />
        </listOfReactants>
        <listOfProducts>
          <speciesReference constant="true" species="M_NADPH2_c" stoichiometry="1" />
        </listOfProducts>
      </reaction>
      <reaction fast="false" id="R_1_12_1_3" name="1.12.1.3" reversible="true" fbc:lowerFluxBound="cobra_default_lb" fbc:upperFluxBound="cobra_default_ub">
        <listOfReactants>
          <speciesReference constant="true" species="M_NADPH2_c" stoichiometry="1" />
          <speciesReference constant="true" species="M_H_c" stoichiometry="2" />
        </listOfReactants>
        <listOfProducts>
          <speciesReference constant="true" species="M_H2_c" stoichiometry="1" />
        </listOfProducts>
      </reaction>
      <reaction fast="false" id="R_cyclicPS" name="cyclicPS" reversible="false" fbc:lowerFluxBound="cobra_0_bound" fbc:upperFluxBound="cobra_default_ub">
        <listOfReactants>
          <speciesReference constant="true" species="M_Fd_c_1" stoichiometry="1" />
          <speciesReference constant="true" species="M_UQ_c" stoichiometry="1" />
          <speciesReference constant="true" species="M_H_c" stoichiometry="2" />
        </listOfReactants>
        <listOfProducts>
          <speciesReference constant="true" species="M_Fd_c" stoichiometry="1" />
          <speciesReference constant="true" species="M_UQH2_c" stoichiometry="1" />
        </listOfProducts>
      </reaction>
      <reaction fast="false" id="R_NDH1" name="NDH1" reversible="false" fbc:lowerFluxBound="cobra_0_bound" fbc:upperFluxBound="cobra_default_ub">
        <listOfReactants>
          <speciesReference constant="true" species="M_NADPH_c" stoichiometry="1" />
          <speciesReference constant="true" species="M_PC_c" stoichiometry="1" />
        </listOfReactants>
        <listOfProducts>
          <speciesReference constant="true" species="M_H_c" stoichiometry="1" />
          <speciesReference constant="true" species="M_PC_c_1" stoichiometry="1" />
          <speciesReference constant="true" species="M_NADP_c" stoichiometry="1" />
        </listOfProducts>
      </reaction>
      <reaction fast="false" id="R_1_6_5_3" name="1.6.5.3" reversible="false" fbc:lowerFluxBound="cobra_0_bound" fbc:upperFluxBound="cobra_default_ub">
        <listOfReactants>
          <speciesReference constant="true" species="M_UQ_c" stoichiometry="1" />
          <speciesReference constant="true" species="M_H_c" stoichiometry="7" />
          <speciesReference constant="true" species="M_NADH_c" stoichiometry="1" />
        </listOfReactants>
        <listOfProducts>
          <speciesReference constant="true" species="M_UQH2_c" stoichiometry="1" />
          <speciesReference constant="true" species="M_NAD_c" stoichiometry="1" />
          <speciesReference constant="true" species="M_H_thylac_c" stoichiometry="4" />
        </listOfProducts>
      </reaction>
      <reaction fast="false" id="R_1_6_99_3" name="1.6.99.3" reversible="false" fbc:lowerFluxBound="cobra_0_bound" fbc:upperFluxBound="cobra_default_ub">
        <listOfReactants>
          <speciesReference constant="true" species="M_UQ_c" stoichiometry="1" />
          <speciesReference constant="true" species="M_H_c" stoichiometry="7" />
          <speciesReference constant="true" species="M_NADH_c" stoichiometry="1" />
        </listOfReactants>
        <listOfProducts>
          <speciesReference constant="true" species="M_UQH2_c" stoichiometry="1" />
          <speciesReference constant="true" species="M_NAD_c" stoichiometry="1" />
          <speciesReference constant="true" species="M_H_thylac_c" stoichiometry="4" />
        </listOfProducts>
      </reaction>
      <reaction fast="false" id="R_quinol_oxidase" name="quinol oxidase" reversible="false" fbc:lowerFluxBound="cobra_0_bound" fbc:upperFluxBound="cobra_default_ub">
        <listOfReactants>
          <speciesReference constant="true" species="M_UQH2_c" stoichiometry="2" />
          <speciesReference constant="true" species="M_H_c" stoichiometry="4" />
          <speciesReference constant="true" species="M_O2_c" stoichiometry="1" />
        </listOfReactants>
        <listOfProducts>
          <speciesReference constant="true" species="M_H2O_c" stoichiometry="2" />
          <speciesReference constant="true" species="M_UQ_c" stoichiometry="2" />
          <speciesReference constant="true" species="M_H_thylac_c" stoichiometry="4" />
        </listOfProducts>
      </reaction>
      <reaction fast="false" id="R_cit_c" name="cit c" reversible="false" fbc:lowerFluxBound="cobra_0_bound" fbc:upperFluxBound="cobra_default_ub">
        <listOfReactants>
          <speciesReference constant="true" species="M_citb6f_c_1" stoichiometry="1" />
          <speciesReference constant="true" species="M_cit_c_c" stoichiometry="1" />
        </listOfReactants>
        <listOfProducts>
          <speciesReference constant="true" species="M_citb6f_c" stoichiometry="1" />
          <speciesReference constant="true" species="M_cit_c_c_1" stoichiometry="1" />
        </listOfProducts>
      </reaction>
      <reaction fast="false" id="R_1_9_3_1" name="1.9.3.1" reversible="false" fbc:lowerFluxBound="cobra_0_bound" fbc:upperFluxBound="cobra_default_ub">
        <listOfReactants>
          <speciesReference constant="true" species="M_H_c" stoichiometry="4" />
          <speciesReference constant="true" species="M_O2_c" stoichiometry="1" />
          <speciesReference constant="true" species="M_cit_c_c_1" stoichiometry="4" />
        </listOfReactants>
        <listOfProducts>
          <speciesReference constant="true" species="M_H2O_c" stoichiometry="2" />
          <speciesReference constant="true" species="M_cit_c_c" stoichiometry="4" />
          <speciesReference constant="true" species="M_H_thylac_c" stoichiometry="4" />
        </listOfProducts>
      </reaction>
      <reaction fast="false" id="R_PSIaltern" name="PSIaltern" reversible="false" fbc:lowerFluxBound="cobra_0_bound" fbc:upperFluxBound="cobra_default_ub">
        <listOfReactants>
          <speciesReference constant="true" species="M_PSI_c" stoichiometry="1" />
          <speciesReference constant="true" species="M_photonI_c" stoichiometry="1" />
          <speciesReference constant="true" species="M_cit_c_c_1" stoichiometry="1" />
        </listOfReactants>
        <listOfProducts>
          <speciesReference constant="true" species="M_cit_c_c" stoichiometry="1" />
          <speciesReference constant="true" species="M_PSI_c_1" stoichiometry="1" />
        </listOfProducts>
      </reaction>
      <reaction fast="false" id="R_2_3_1_35" name="2.3.1.35" reversible="true" fbc:lowerFluxBound="cobra_default_lb" fbc:upperFluxBound="cobra_default_ub">
        <listOfReactants>
          <speciesReference constant="true" species="M_L_glutamate_c" stoichiometry="1" />
          <speciesReference constant="true" species="M_N_acetyl_L_ornithine_c" stoichiometry="1" />
        </listOfReactants>
        <listOfProducts>
          <speciesReference constant="true" species="M_L_ornithine_c" stoichiometry="1" />
          <speciesReference constant="true" species="M_N_acetyl_L_glutamate_c" stoichiometry="1" />
        </listOfProducts>
      </reaction>
      <reaction fast="false" id="R_2_6_1_11" name="2.6.1.11" reversible="true" fbc:lowerFluxBound="cobra_default_lb" fbc:upperFluxBound="cobra_default_ub">
        <listOfReactants>
          <speciesReference constant="true" species="M_N_acetyl_L_ornithine_c" stoichiometry="1" />
          <speciesReference constant="true" species="M_2_ketoglutarate_c" stoichiometry="1" />
        </listOfReactants>
        <listOfProducts>
          <speciesReference constant="true" species="M_L_glutamate_c" stoichiometry="1" />
          <speciesReference constant="true" species="M_N_acetyl_L_glutamate_5_semialdehyde_c" stoichiometry="1" />
        </listOfProducts>
      </reaction>
      <reaction fast="false" id="R_3_5_1_14" name="3.5.1.14" reversible="false" fbc:lowerFluxBound="cobra_0_bound" fbc:upperFluxBound="cobra_default_ub">
        <listOfReactants>
          <speciesReference constant="true" species="M_H2O_c" stoichiometry="1" />
          <speciesReference constant="true" species="M_N_acetyl_L_ornithine_c" stoichiometry="1" />
        </listOfReactants>
        <listOfProducts>
          <speciesReference constant="true" species="M_acetate_c" stoichiometry="1" />
          <speciesReference constant="true" species="M_L_ornithine_c" stoichiometry="1" />
        </listOfProducts>
      </reaction>
      <reaction fast="false" id="R_1_2_1_38" name="1.2.1.38" reversible="true" fbc:lowerFluxBound="cobra_default_lb" fbc:upperFluxBound="cobra_default_ub">
        <listOfReactants>
          <speciesReference constant="true" species="M_phosphate_O4P_c" stoichiometry="1" />
          <speciesReference constant="true" species="M_H_c" stoichiometry="1" />
          <speciesReference constant="true" species="M_NADP_c" stoichiometry="1" />
          <speciesReference constant="true" species="M_N_acetyl_L_glutamate_5_semialdehyde_c" stoichiometry="1" />
        </listOfReactants>
        <listOfProducts>
          <speciesReference constant="true" species="M_NADPH_c" stoichiometry="1" />
          <speciesReference constant="true" species="M_N_acetylglutamyl_phosphate_c" stoichiometry="1" />
        </listOfProducts>
      </reaction>
      <reaction fast="false" id="R_2_7_2_8" name="2.7.2.8" reversible="false" fbc:lowerFluxBound="cobra_0_bound" fbc:upperFluxBound="cobra_default_ub">
        <listOfReactants>
          <speciesReference constant="true" species="M_ATP_c" stoichiometry="1" />
          <speciesReference constant="true" species="M_N_acetyl_L_glutamate_c" stoichiometry="1" />
        </listOfReactants>
        <listOfProducts>
          <speciesReference constant="true" species="M_ADP_c" stoichiometry="1" />
          <speciesReference constant="true" species="M_N_acetylglutamyl_phosphate_c" stoichiometry="1" />
        </listOfProducts>
      </reaction>
      <reaction fast="false" id="R_2_3_1_1" name="2.3.1.1" reversible="false" fbc:lowerFluxBound="cobra_0_bound" fbc:upperFluxBound="cobra_default_ub">
        <listOfReactants>
          <speciesReference constant="true" species="M_L_glutamate_c" stoichiometry="1" />
          <speciesReference constant="true" species="M_acetyl_CoA_c" stoichiometry="1" />
        </listOfReactants>
        <listOfProducts>
          <speciesReference constant="true" species="M_coenzyme_A_c" stoichiometry="1" />
          <speciesReference constant="true" species="M_N_acetyl_L_glutamate_c" stoichiometry="1" />
        </listOfProducts>
      </reaction>
      <reaction fast="false" id="R_3_5_1_5" name="3.5.1.5" reversible="false" fbc:lowerFluxBound="cobra_0_bound" fbc:upperFluxBound="cobra_default_ub">
        <listOfReactants>
          <speciesReference constant="true" species="M_H2O_c" stoichiometry="1" />
          <speciesReference constant="true" species="M_urea_c" stoichiometry="1" />
        </listOfReactants>
        <listOfProducts>
          <speciesReference constant="true" species="M_ammonia_H3N_c" stoichiometry="2" />
          <speciesReference constant="true" species="M_CO2_c" stoichiometry="1" />
        </listOfProducts>
      </reaction>
      <reaction fast="false" id="R_4_2_1_1a" name="4.2.1.1a" reversible="true" fbc:lowerFluxBound="cobra_default_lb" fbc:upperFluxBound="cobra_default_ub">
        <listOfReactants>
          <speciesReference constant="true" species="M_H2CO3_c" stoichiometry="1" />
        </listOfReactants>
        <listOfProducts>
          <speciesReference constant="true" species="M_H2O_c" stoichiometry="1" />
          <speciesReference constant="true" species="M_CO2_c" stoichiometry="1" />
        </listOfProducts>
      </reaction>
      <reaction fast="false" id="R_1_4_3_4" name="1.4.3.4" reversible="false" fbc:lowerFluxBound="cobra_0_bound" fbc:upperFluxBound="cobra_default_ub">
        <listOfReactants>
          <speciesReference constant="true" species="M_H2O_c" stoichiometry="1" />
          <speciesReference constant="true" species="M_O2_c" stoichiometry="1" />
          <speciesReference constant="true" species="M_N_acetylputrescine_c" stoichiometry="1" />
        </listOfReactants>
        <listOfProducts>
          <speciesReference constant="true" species="M_ammonia_H3N_c" stoichiometry="1" />
          <speciesReference constant="true" species="M_N4_acetylaminobutanal_c" stoichiometry="1" />
          <speciesReference constant="true" species="M_H2O2_c" stoichiometry="1" />
        </listOfProducts>
      </reaction>
      <reaction fast="false" id="R_1_2_1_3a" name="1.2.1.3a" reversible="true" fbc:lowerFluxBound="cobra_default_lb" fbc:upperFluxBound="cobra_default_ub">
        <listOfReactants>
          <speciesReference constant="true" species="M_H2O_c" stoichiometry="1" />
          <speciesReference constant="true" species="M_H_c" stoichiometry="1" />
          <speciesReference constant="true" species="M_NAD_c" stoichiometry="1" />
          <speciesReference constant="true" species="M_N4_acetylaminobutanal_c" stoichiometry="1" />
        </listOfReactants>
        <listOfProducts>
          <speciesReference constant="true" species="M_NADH_c" stoichiometry="1" />
          <speciesReference constant="true" species="M_N4_acetylaminobutanoate_c" stoichiometry="1" />
        </listOfProducts>
      </reaction>
      <reaction fast="false" id="R_1_2_1_3b" name="1.2.1.3b" reversible="true" fbc:lowerFluxBound="cobra_default_lb" fbc:upperFluxBound="cobra_default_ub">
        <listOfReactants>
          <speciesReference constant="true" species="M_H2O_c" stoichiometry="1" />
          <speciesReference constant="true" species="M_H_c" stoichiometry="1" />
          <speciesReference constant="true" species="M_NAD_c" stoichiometry="1" />
          <speciesReference constant="true" species="M_4_aminobutanal_c" stoichiometry="1" />
        </listOfReactants>
        <listOfProducts>
          <speciesReference constant="true" species="M_4_aminobutanoate_c" stoichiometry="1" />
          <speciesReference constant="true" species="M_NADH_c" stoichiometry="1" />
        </listOfProducts>
      </reaction>
      <reaction fast="false" id="R_3_5_1_4" name="3.5.1.4" reversible="false" fbc:lowerFluxBound="cobra_0_bound" fbc:upperFluxBound="cobra_default_ub">
        <listOfReactants>
          <speciesReference constant="true" species="M_H2O_c" stoichiometry="1" />
          <speciesReference constant="true" species="M_4_Guanidinobutanamide_c" stoichiometry="1" />
        </listOfReactants>
        <listOfProducts>
          <speciesReference constant="true" species="M_ammonia_H3N_c" stoichiometry="1" />
          <speciesReference constant="true" species="M_4_Guanidinobutanoate_c" stoichiometry="1" />
        </listOfProducts>
      </reaction>
      <reaction fast="false" id="R_1_7_7_2" name="1.7.7.2" reversible="true" fbc:lowerFluxBound="cobra_default_lb" fbc:upperFluxBound="cobra_default_ub">
        <listOfReactants>
          <speciesReference constant="true" species="M_H2O_c" stoichiometry="1" />
          <speciesReference constant="true" species="M_nitrite_NO2_c" stoichiometry="1" />
          <speciesReference constant="true" species="M_thioredoxin_disulfide_c" stoichiometry="2" />
        </listOfReactants>
        <listOfProducts>
          <speciesReference constant="true" species="M_nitrate_NO3_c" stoichiometry="1" />
          <speciesReference constant="true" species="M_thioredoxin_c" stoichiometry="2" />
        </listOfProducts>
      </reaction>
      <reaction fast="false" id="R_1_7_7_1" name="1.7.7.1" reversible="true" fbc:lowerFluxBound="cobra_default_lb" fbc:upperFluxBound="cobra_default_ub">
        <listOfReactants>
          <speciesReference constant="true" species="M_H2O_c" stoichiometry="2" />
          <speciesReference constant="true" species="M_ammonia_H3N_c" stoichiometry="1" />
          <speciesReference constant="true" species="M_thioredoxin_disulfide_c" stoichiometry="6" />
        </listOfReactants>
        <listOfProducts>
          <speciesReference constant="true" species="M_nitrite_NO2_c" stoichiometry="1" />
          <speciesReference constant="true" species="M_H_c" stoichiometry="7" />
          <speciesReference constant="true" species="M_thioredoxin_c" stoichiometry="6" />
        </listOfProducts>
      </reaction>
      <reaction fast="false" id="R_2_7_2_2a" name="2.7.2.2a" reversible="false" fbc:lowerFluxBound="cobra_0_bound" fbc:upperFluxBound="cobra_default_ub">
        <listOfReactants>
          <speciesReference constant="true" species="M_ammonia_H3N_c" stoichiometry="1" />
          <speciesReference constant="true" species="M_ATP_c" stoichiometry="1" />
          <speciesReference constant="true" species="M_CO2_c" stoichiometry="1" />
        </listOfReactants>
        <listOfProducts>
          <speciesReference constant="true" species="M_ADP_c" stoichiometry="1" />
          <speciesReference constant="true" species="M_carbamoyl_phosphate_c" stoichiometry="1" />
        </listOfProducts>
      </reaction>
      <reaction fast="false" id="R_4_2_1_104" name="4.2.1.104" reversible="true" fbc:lowerFluxBound="cobra_default_lb" fbc:upperFluxBound="cobra_default_ub">
        <listOfReactants>
          <speciesReference constant="true" species="M_H_c" stoichiometry="1" />
          <speciesReference constant="true" species="M_cyanate_c" stoichiometry="1" />
          <speciesReference constant="true" species="M_HCO3_c" stoichiometry="1" />
        </listOfReactants>
        <listOfProducts>
          <speciesReference constant="true" species="M_CO2_c" stoichiometry="1" />
          <speciesReference constant="true" species="M_carbamate_c" stoichiometry="1" />
        </listOfProducts>
      </reaction>
      <reaction fast="false" id="R_2_7_2_2b" name="2.7.2.2b" reversible="true" fbc:lowerFluxBound="cobra_default_lb" fbc:upperFluxBound="cobra_default_ub">
        <listOfReactants>
          <speciesReference constant="true" species="M_carbamate_c" stoichiometry="1" />
          <speciesReference constant="true" species="M_H_c" stoichiometry="1" />
          <speciesReference constant="true" species="M_ATP_c" stoichiometry="1" />
        </listOfReactants>
        <listOfProducts>
          <speciesReference constant="true" species="M_carbamoyl_phosphate_c" stoichiometry="1" />
          <speciesReference constant="true" species="M_ADP_c" stoichiometry="1" />
        </listOfProducts>
      </reaction>
      <reaction fast="false" id="R_1_7_99_7" name="1.7.99.7" reversible="false" fbc:lowerFluxBound="cobra_0_bound" fbc:upperFluxBound="cobra_default_ub">
        <listOfReactants>
          <speciesReference constant="true" species="M_nitric_oxide_c" stoichiometry="2" />
          <speciesReference constant="true" species="M_reduced_acceptor_c" stoichiometry="1" />
        </listOfReactants>
        <listOfProducts>
          <speciesReference constant="true" species="M_H2O_c" stoichiometry="1" />
          <speciesReference constant="true" species="M_acceptor_c" stoichiometry="1" />
          <speciesReference constant="true" species="M_nitrous_oxide_c" stoichiometry="1" />
        </listOfProducts>
      </reaction>
      <reaction fast="false" id="R_1_4_3" name="1.4.3.-" reversible="false" fbc:lowerFluxBound="cobra_0_bound" fbc:upperFluxBound="cobra_default_ub">
        <listOfReactants>
          <speciesReference constant="true" species="M_L_aspartate_c" stoichiometry="1" />
          <speciesReference constant="true" species="M_O2_c" stoichiometry="1" />
        </listOfReactants>
        <listOfProducts>
          <speciesReference constant="true" species="M_iminoaspartate_c" stoichiometry="1" />
          <speciesReference constant="true" species="M_H2O2_c" stoichiometry="1" />
        </listOfProducts>
      </reaction>
      <reaction fast="false" id="R_QUINOLINATE_SYNTHA_RXN" name="QUINOLINATE-SYNTHA-RXN" reversible="false" fbc:lowerFluxBound="cobra_0_bound" fbc:upperFluxBound="cobra_default_ub">
        <listOfReactants>
          <speciesReference constant="true" species="M_dihydroxy_acetone_phosphate_c" stoichiometry="1" />
          <speciesReference constant="true" species="M_iminoaspartate_c" stoichiometry="1" />
        </listOfReactants>
        <listOfProducts>
          <speciesReference constant="true" species="M_quinolinate_c" stoichiometry="1" />
          <speciesReference constant="true" species="M_H2O_c" stoichiometry="2" />
          <speciesReference constant="true" species="M_phosphate_O4P_c" stoichiometry="1" />
        </listOfProducts>
      </reaction>
      <reaction fast="false" id="R_2_4_2_19" name="2.4.2.19" reversible="false" fbc:lowerFluxBound="cobra_0_bound" fbc:upperFluxBound="cobra_default_ub">
        <listOfReactants>
          <speciesReference constant="true" species="M_quinolinate_c" stoichiometry="1" />
          <speciesReference constant="true" species="M_5_phosphoribosyl_1_pyrophosphate_c" stoichiometry="1" />
        </listOfReactants>
        <listOfProducts>
          <speciesReference constant="true" species="M_diphosphate_c" stoichiometry="1" />
          <speciesReference constant="true" species="M_CO2_c" stoichiometry="1" />
          <speciesReference constant="true" species="M_nicotinate_nucleotide_c" stoichiometry="1" />
        </listOfProducts>
      </reaction>
      <reaction fast="false" id="R_3_1_3_5k" name="3.1.3.5k" reversible="false" fbc:lowerFluxBound="cobra_0_bound" fbc:upperFluxBound="cobra_default_ub">
        <listOfReactants>
          <speciesReference constant="true" species="M_H2O_c" stoichiometry="1" />
          <speciesReference constant="true" species="M_nicotinate_nucleotide_c" stoichiometry="1" />
        </listOfReactants>
        <listOfProducts>
          <speciesReference constant="true" species="M_nicotinate_D_ribonucleoside_c" stoichiometry="1" />
          <speciesReference constant="true" species="M_phosphate_O4P_c" stoichiometry="1" />
        </listOfProducts>
      </reaction>
      <reaction fast="false" id="R_2_7_7_1a" name="2.7.7.1a" reversible="false" fbc:lowerFluxBound="cobra_0_bound" fbc:upperFluxBound="cobra_default_ub">
        <listOfReactants>
          <speciesReference constant="true" species="M_nicotinate_nucleotide_c" stoichiometry="1" />
          <speciesReference constant="true" species="M_ATP_c" stoichiometry="1" />
        </listOfReactants>
        <listOfProducts>
          <speciesReference constant="true" species="M_diphosphate_c" stoichiometry="1" />
          <speciesReference constant="true" species="M_deamido_NAD_c" stoichiometry="1" />
        </listOfProducts>
      </reaction>
      <reaction fast="false" id="R_2_7_7_18a" name="2.7.7.18a" reversible="false" fbc:lowerFluxBound="cobra_0_bound" fbc:upperFluxBound="cobra_default_ub">
        <listOfReactants>
          <speciesReference constant="true" species="M_nicotinate_nucleotide_c" stoichiometry="1" />
          <speciesReference constant="true" species="M_ATP_c" stoichiometry="1" />
        </listOfReactants>
        <listOfProducts>
          <speciesReference constant="true" species="M_diphosphate_c" stoichiometry="1" />
          <speciesReference constant="true" species="M_deamido_NAD_c" stoichiometry="1" />
        </listOfProducts>
      </reaction>
      <reaction fast="false" id="R_6_3_5_1" name="6.3.5.1" reversible="false" fbc:lowerFluxBound="cobra_0_bound" fbc:upperFluxBound="cobra_default_ub">
        <listOfReactants>
          <speciesReference constant="true" species="M_H2O_c" stoichiometry="1" />
          <speciesReference constant="true" species="M_L_glutamine_c" stoichiometry="1" />
          <speciesReference constant="true" species="M_ATP_c" stoichiometry="1" />
          <speciesReference constant="true" species="M_deamido_NAD_c" stoichiometry="1" />
        </listOfReactants>
        <listOfProducts>
          <speciesReference constant="true" species="M_L_glutamate_c" stoichiometry="1" />
          <speciesReference constant="true" species="M_diphosphate_c" stoichiometry="1" />
          <speciesReference constant="true" species="M_H_c" stoichiometry="1" />
          <speciesReference constant="true" species="M_NAD_c" stoichiometry="1" />
          <speciesReference constant="true" species="M_AMP_c" stoichiometry="1" />
        </listOfProducts>
      </reaction>
      <reaction fast="false" id="R_2_7_7_1b" name="2.7.7.1b" reversible="false" fbc:lowerFluxBound="cobra_0_bound" fbc:upperFluxBound="cobra_default_ub">
        <listOfReactants>
          <speciesReference constant="true" species="M_nicotinamide_mononucleotide_c" stoichiometry="1" />
          <speciesReference constant="true" species="M_ATP_c" stoichiometry="1" />
        </listOfReactants>
        <listOfProducts>
          <speciesReference constant="true" species="M_diphosphate_c" stoichiometry="1" />
          <speciesReference constant="true" species="M_H_c" stoichiometry="1" />
          <speciesReference constant="true" species="M_NAD_c" stoichiometry="1" />
        </listOfProducts>
      </reaction>
      <reaction fast="false" id="R_2_7_7_18b" name="2.7.7.18b" reversible="false" fbc:lowerFluxBound="cobra_0_bound" fbc:upperFluxBound="cobra_default_ub">
        <listOfReactants>
          <speciesReference constant="true" species="M_nicotinamide_mononucleotide_c" stoichiometry="1" />
          <speciesReference constant="true" species="M_ATP_c" stoichiometry="1" />
        </listOfReactants>
        <listOfProducts>
          <speciesReference constant="true" species="M_diphosphate_c" stoichiometry="1" />
          <speciesReference constant="true" species="M_H_c" stoichiometry="1" />
          <speciesReference constant="true" species="M_NAD_c" stoichiometry="1" />
        </listOfProducts>
      </reaction>
      <reaction fast="false" id="R_3_1_3_5l" name="3.1.3.5l" reversible="false" fbc:lowerFluxBound="cobra_0_bound" fbc:upperFluxBound="cobra_default_ub">
        <listOfReactants>
          <speciesReference constant="true" species="M_H2O_c" stoichiometry="1" />
          <speciesReference constant="true" species="M_nicotinamide_mononucleotide_c" stoichiometry="1" />
        </listOfReactants>
        <listOfProducts>
          <speciesReference constant="true" species="M_N_Ribosylnicotinamide_c" stoichiometry="1" />
          <speciesReference constant="true" species="M_phosphate_O4P_c" stoichiometry="1" />
        </listOfProducts>
      </reaction>
      <reaction fast="false" id="R_2_7_1_23" name="2.7.1.23" reversible="false" fbc:lowerFluxBound="cobra_0_bound" fbc:upperFluxBound="cobra_default_ub">
        <listOfReactants>
          <speciesReference constant="true" species="M_ATP_c" stoichiometry="1" />
          <speciesReference constant="true" species="M_NAD_c" stoichiometry="1" />
        </listOfReactants>
        <listOfProducts>
          <speciesReference constant="true" species="M_ADP_c" stoichiometry="1" />
          <speciesReference constant="true" species="M_NADP_c" stoichiometry="1" />
        </listOfProducts>
      </reaction>
      <reaction fast="false" id="R_1_6_1_2" name="1.6.1.2" reversible="false" fbc:lowerFluxBound="cobra_0_bound" fbc:upperFluxBound="cobra_default_ub">
        <listOfReactants>
          <speciesReference constant="true" species="M_NADPH_c" stoichiometry="1" />
          <speciesReference constant="true" species="M_NAD_c" stoichiometry="1" />
        </listOfReactants>
        <listOfProducts>
          <speciesReference constant="true" species="M_NADP_c" stoichiometry="1" />
          <speciesReference constant="true" species="M_NADH_c" stoichiometry="1" />
        </listOfProducts>
      </reaction>
      <reaction fast="false" id="R_4_1_3_40" name="4.1.3.40" reversible="true" fbc:lowerFluxBound="cobra_default_lb" fbc:upperFluxBound="cobra_default_ub">
        <listOfReactants>
          <speciesReference constant="true" species="M_chorismate_c" stoichiometry="1" />
        </listOfReactants>
        <listOfProducts>
          <speciesReference constant="true" species="M_4_hydroxybenzoate_c" stoichiometry="1" />
          <speciesReference constant="true" species="M_pyruvate_c" stoichiometry="1" />
        </listOfProducts>
      </reaction>
      <reaction fast="false" id="R_octaprenylsyn" name="octaprenylsyn" reversible="false" fbc:lowerFluxBound="cobra_0_bound" fbc:upperFluxBound="cobra_default_ub">
        <listOfReactants>
          <speciesReference constant="true" species="M_all_trans_geranyl_geranyl_diphosphate_c" stoichiometry="1" />
        </listOfReactants>
        <listOfProducts>
          <speciesReference constant="true" species="M_all_trans_octaprenyl_diphosphate_c" stoichiometry="1" />
        </listOfProducts>
      </reaction>
      <reaction fast="false" id="R_2_5_1_c" name="2.5.1.-c" reversible="false" fbc:lowerFluxBound="cobra_0_bound" fbc:upperFluxBound="cobra_default_ub">
        <listOfReactants>
          <speciesReference constant="true" species="M_all_trans_octaprenyl_diphosphate_c" stoichiometry="1" />
          <speciesReference constant="true" species="M_4_hydroxybenzoate_c" stoichiometry="1" />
        </listOfReactants>
        <listOfProducts>
          <speciesReference constant="true" species="M_diphosphate_c" stoichiometry="1" />
          <speciesReference constant="true" species="M_3_octaprenyl_4_hydroxybenzoate_c" stoichiometry="1" />
        </listOfProducts>
      </reaction>
      <reaction fast="false" id="R_4_1_1_a" name="4.1.1.-a" reversible="false" fbc:lowerFluxBound="cobra_0_bound" fbc:upperFluxBound="cobra_default_ub">
        <listOfReactants>
          <speciesReference constant="true" species="M_3_octaprenyl_4_hydroxybenzoate_c" stoichiometry="1" />
        </listOfReactants>
        <listOfProducts>
          <speciesReference constant="true" species="M_CO2_c" stoichiometry="1" />
          <speciesReference constant="true" species="M_2_octaprenylphenol_c" stoichiometry="1" />
        </listOfProducts>
      </reaction>
      <reaction fast="false" id="R_OCTAPRENYLPHENOL_HYDROX_RXN" name="OCTAPRENYLPHENOL-HYDROX-RXN" reversible="true" fbc:lowerFluxBound="cobra_default_lb" fbc:upperFluxBound="cobra_default_ub">
        <listOfReactants>
          <speciesReference constant="true" species="M_O2_c" stoichiometry="1" />
          <speciesReference constant="true" species="M_2_octaprenylphenol_c" stoichiometry="2" />
        </listOfReactants>
        <listOfProducts>
          <speciesReference constant="true" species="M_2_octaprenyl_6_hydroxyphenol_c" stoichiometry="2" />
        </listOfProducts>
      </reaction>
      <reaction fast="false" id="R_2_1_1_64b" name="2.1.1.64b" reversible="true" fbc:lowerFluxBound="cobra_default_lb" fbc:upperFluxBound="cobra_default_ub">
        <listOfReactants>
          <speciesReference constant="true" species="M_S_adenosyl_L_methionine_c" stoichiometry="1" />
          <speciesReference constant="true" species="M_2_octaprenyl_6_hydroxyphenol_c" stoichiometry="1" />
        </listOfReactants>
        <listOfProducts>
          <speciesReference constant="true" species="M_2_octaprenyl_6_methoxyphenol_c" stoichiometry="1" />
          <speciesReference constant="true" species="M_S_adenosyl_L_homocysteine_c" stoichiometry="1" />
        </listOfProducts>
      </reaction>
      <reaction fast="false" id="R_1_14_13_a" name="1.14.13.-a" reversible="false" fbc:lowerFluxBound="cobra_0_bound" fbc:upperFluxBound="cobra_default_ub">
        <listOfReactants>
          <speciesReference constant="true" species="M_2_octaprenyl_6_methoxyphenol_c" stoichiometry="1" />
          <speciesReference constant="true" species="M_O2_c" stoichiometry="1" />
        </listOfReactants>
        <listOfProducts>
          <speciesReference constant="true" species="M_H2O_c" stoichiometry="1" />
          <speciesReference constant="true" species="M_2_octaprenyl_6_methoxy_1_4_benzoquinone_c" stoichiometry="1" />
        </listOfProducts>
      </reaction>
      <reaction fast="false" id="R_2_1_1_c" name="2.1.1.-c" reversible="false" fbc:lowerFluxBound="cobra_0_bound" fbc:upperFluxBound="cobra_default_ub">
        <listOfReactants>
          <speciesReference constant="true" species="M_S_adenosyl_L_methionine_c" stoichiometry="1" />
          <speciesReference constant="true" species="M_2_octaprenyl_6_methoxy_1_4_benzoquinone_c" stoichiometry="1" />
        </listOfReactants>
        <listOfProducts>
          <speciesReference constant="true" species="M_S_adenosyl_L_homocysteine_c" stoichiometry="1" />
          <speciesReference constant="true" species="M_2_octaprenyl_3_methyl_6_methoxy_1_4_benzoquinone_c" stoichiometry="1" />
        </listOfProducts>
      </reaction>
      <reaction fast="false" id="R_1_14_13_b" name="1.14.13.-b" reversible="true" fbc:lowerFluxBound="cobra_default_lb" fbc:upperFluxBound="cobra_default_ub">
        <listOfReactants>
          <speciesReference constant="true" species="M_O2_c" stoichiometry="1" />
          <speciesReference constant="true" species="M_2_octaprenyl_3_methyl_6_methoxy_1_4_benzoquinone_c" stoichiometry="1" />
        </listOfReactants>
        <listOfProducts>
          <speciesReference constant="true" species="M_H2O_c" stoichiometry="1" />
          <speciesReference constant="true" species="M_3_demethylubiquinone_8_c" stoichiometry="1" />
        </listOfProducts>
      </reaction>
      <reaction fast="false" id="R_2_1_1_64a" name="2.1.1.64a" reversible="true" fbc:lowerFluxBound="cobra_default_lb" fbc:upperFluxBound="cobra_default_ub">
        <listOfReactants>
          <speciesReference constant="true" species="M_S_adenosyl_L_methionine_c" stoichiometry="1" />
          <speciesReference constant="true" species="M_3_demethylubiquinone_8_c" stoichiometry="1" />
        </listOfReactants>
        <listOfProducts>
          <speciesReference constant="true" species="M_ubiquinone_8_c" stoichiometry="1" />
          <speciesReference constant="true" species="M_S_adenosyl_L_homocysteine_c" stoichiometry="1" />
        </listOfProducts>
      </reaction>
      <reaction fast="false" id="R_UQsyn" name="UQsyn" reversible="false" fbc:lowerFluxBound="cobra_0_bound" fbc:upperFluxBound="cobra_default_ub">
        <listOfReactants>
          <speciesReference constant="true" species="M_ubiquinone_8_c" stoichiometry="1" />
        </listOfReactants>
        <listOfProducts>
          <speciesReference constant="true" species="M_UQ_c" stoichiometry="1" />
        </listOfProducts>
      </reaction>
      <reaction fast="false" id="R_5_4_4_2" name="5.4.4.2" reversible="false" fbc:lowerFluxBound="cobra_0_bound" fbc:upperFluxBound="cobra_default_ub">
        <listOfReactants>
          <speciesReference constant="true" species="M_chorismate_c" stoichiometry="1" />
        </listOfReactants>
        <listOfProducts>
          <speciesReference constant="true" species="M_isochorismate_c" stoichiometry="1" />
        </listOfProducts>
      </reaction>
      <reaction fast="false" id="R_2_5_1_64" name="2.5.1.64" reversible="false" fbc:lowerFluxBound="cobra_0_bound" fbc:upperFluxBound="cobra_default_ub">
        <listOfReactants>
          <speciesReference constant="true" species="M_2_ketoglutarate_c" stoichiometry="1" />
          <speciesReference constant="true" species="M_isochorismate_c" stoichiometry="1" />
        </listOfReactants>
        <listOfProducts>
          <speciesReference constant="true" species="M_2_succinyl_6_hydroxy_2_4_cyclohexadiene_1_carboxylate_c" stoichiometry="1" />
          <speciesReference constant="true" species="M_CO2_c" stoichiometry="1" />
          <speciesReference constant="true" species="M_pyruvate_c" stoichiometry="1" />
        </listOfProducts>
      </reaction>
      <reaction fast="false" id="R_4_2_1_113" name="4.2.1.113" reversible="false" fbc:lowerFluxBound="cobra_0_bound" fbc:upperFluxBound="cobra_default_ub">
        <listOfReactants>
          <speciesReference constant="true" species="M_2_succinyl_6_hydroxy_2_4_cyclohexadiene_1_carboxylate_c" stoichiometry="1" />
        </listOfReactants>
        <listOfProducts>
          <speciesReference constant="true" species="M_H2O_c" stoichiometry="1" />
          <speciesReference constant="true" species="M_o_succinylbenzoate_c" stoichiometry="1" />
        </listOfProducts>
      </reaction>
      <reaction fast="false" id="R_6_2_1_26" name="6.2.1.26" reversible="false" fbc:lowerFluxBound="cobra_0_bound" fbc:upperFluxBound="cobra_default_ub">
        <listOfReactants>
          <speciesReference constant="true" species="M_o_succinylbenzoate_c" stoichiometry="1" />
          <speciesReference constant="true" species="M_ATP_c" stoichiometry="1" />
          <speciesReference constant="true" species="M_coenzyme_A_c" stoichiometry="1" />
        </listOfReactants>
        <listOfProducts>
          <speciesReference constant="true" species="M_diphosphate_c" stoichiometry="1" />
          <speciesReference constant="true" species="M_O_succinylbenzoyl_CoA_c" stoichiometry="1" />
          <speciesReference constant="true" species="M_AMP_c" stoichiometry="1" />
        </listOfProducts>
      </reaction>
      <reaction fast="false" id="R_4_1_3_36" name="4.1.3.36" reversible="true" fbc:lowerFluxBound="cobra_default_lb" fbc:upperFluxBound="cobra_default_ub">
        <listOfReactants>
          <speciesReference constant="true" species="M_O_succinylbenzoyl_CoA_c" stoichiometry="1" />
        </listOfReactants>
        <listOfProducts>
          <speciesReference constant="true" species="M_1_4_dihydroxy_2_naphthoate_c" stoichiometry="1" />
          <speciesReference constant="true" species="M_coenzyme_A_c" stoichiometry="1" />
        </listOfProducts>
      </reaction>
      <reaction fast="false" id="R_2_5_1_a" name="2.5.1.-a" reversible="false" fbc:lowerFluxBound="cobra_0_bound" fbc:upperFluxBound="cobra_default_ub">
        <listOfReactants>
          <speciesReference constant="true" species="M_all_trans_octaprenyl_diphosphate_c" stoichiometry="1" />
          <speciesReference constant="true" species="M_1_4_dihydroxy_2_naphthoate_c" stoichiometry="1" />
        </listOfReactants>
        <listOfProducts>
          <speciesReference constant="true" species="M_diphosphate_c" stoichiometry="1" />
          <speciesReference constant="true" species="M_demethylmenaquinone_8_c" stoichiometry="1" />
          <speciesReference constant="true" species="M_CO2_c" stoichiometry="1" />
        </listOfProducts>
      </reaction>
      <reaction fast="false" id="R_2_1_1_a" name="2.1.1.-a" reversible="false" fbc:lowerFluxBound="cobra_0_bound" fbc:upperFluxBound="cobra_default_ub">
        <listOfReactants>
          <speciesReference constant="true" species="M_S_adenosyl_L_methionine_c" stoichiometry="1" />
          <speciesReference constant="true" species="M_demethylmenaquinone_8_c" stoichiometry="1" />
        </listOfReactants>
        <listOfProducts>
          <speciesReference constant="true" species="M_S_adenosyl_L_homocysteine_c" stoichiometry="1" />
          <speciesReference constant="true" species="M_menaquinone_8_c" stoichiometry="1" />
        </listOfProducts>
      </reaction>
      <reaction fast="false" id="R_2_5_1_b" name="2.5.1.-b" reversible="false" fbc:lowerFluxBound="cobra_0_bound" fbc:upperFluxBound="cobra_default_ub">
        <listOfReactants>
          <speciesReference constant="true" species="M_phytyl_diphosphate_c" stoichiometry="1" />
          <speciesReference constant="true" species="M_1_4_dihydroxy_2_naphthoate_c" stoichiometry="1" />
        </listOfReactants>
        <listOfProducts>
          <speciesReference constant="true" species="M_diphosphate_c" stoichiometry="1" />
          <speciesReference constant="true" species="M_CO2_c" stoichiometry="1" />
          <speciesReference constant="true" species="M_demethylphylloquinone_c" stoichiometry="1" />
        </listOfProducts>
      </reaction>
      <reaction fast="false" id="R_2_1_1_b" name="2.1.1.-b" reversible="false" fbc:lowerFluxBound="cobra_0_bound" fbc:upperFluxBound="cobra_default_ub">
        <listOfReactants>
          <speciesReference constant="true" species="M_S_adenosyl_L_methionine_c" stoichiometry="1" />
          <speciesReference constant="true" species="M_demethylphylloquinone_c" stoichiometry="1" />
        </listOfReactants>
        <listOfProducts>
          <speciesReference constant="true" species="M_S_adenosyl_L_homocysteine_c" stoichiometry="1" />
          <speciesReference constant="true" species="M_phylloquinone_c" stoichiometry="1" />
        </listOfProducts>
      </reaction>
      <reaction fast="false" id="R_1_8_4_8" name="1.8.4.8" reversible="true" fbc:lowerFluxBound="cobra_default_lb" fbc:upperFluxBound="cobra_default_ub">
        <listOfReactants>
          <speciesReference constant="true" species="M_phosphoadenosine_5_phosphosulfate_c" stoichiometry="1" />
          <speciesReference constant="true" species="M_thioredoxin_c" stoichiometry="1" />
        </listOfReactants>
        <listOfProducts>
          <speciesReference constant="true" species="M_sulfite_O3s_c" stoichiometry="1" />
          <speciesReference constant="true" species="M_thioredoxin_disulfide_c" stoichiometry="1" />
          <speciesReference constant="true" species="M_adenosine_3_5_bisphosphate_c" stoichiometry="1" />
        </listOfProducts>
      </reaction>
      <reaction fast="false" id="R_1_8_7_1" name="1.8.7.1" reversible="true" fbc:lowerFluxBound="cobra_default_lb" fbc:upperFluxBound="cobra_default_ub">
        <listOfReactants>
          <speciesReference constant="true" species="M_Fd_c_1" stoichiometry="6" />
          <speciesReference constant="true" species="M_sulfite_O3s_c" stoichiometry="1" />
          <speciesReference constant="true" species="M_H_c" stoichiometry="6" />
        </listOfReactants>
        <listOfProducts>
          <speciesReference constant="true" species="M_H2O_c" stoichiometry="3" />
          <speciesReference constant="true" species="M_Fd_c" stoichiometry="6" />
          <speciesReference constant="true" species="M_hydrogen_sulfide_H2s_c" stoichiometry="1" />
        </listOfProducts>
      </reaction>
[truncated: 322,619 more chars]
