# Supplementary material for: Do genome-scale models need exact solvers or clearer standards?
Source: Mol Syst Biol. 2015 Oct 14;11(10):831. doi: 10.15252/msb.20156157 (PMC4631202; doi:10.15252/msb.20156157)
Supplement: Supplementary file 2 — Dataset EV1 [file msb0011-0831-sd2.zip › m_model_collection-master/sbml3/iTH366.xml]

<?xml version='1.0' encoding='UTF-8'?>
<sbml xmlns:fbc="http://www.sbml.org/sbml/level3/version1/fbc/version2" level="3" sboTerm="SBO:0000624" version="1" xmlns="http://www.sbml.org/sbml/level3/version1/core" fbc:required="false">
  <model id="iTH366" fbc:strict="true">
    <listOfUnitDefinitions>
      <unitDefinition id="mmol_per_gDW_per_hr">
        <listOfUnits>
          <unit exponent="1" kind="mole" multiplier="1" scale="-3" />
          <unit exponent="-1" kind="gram" multiplier="1" scale="0" />
          <unit exponent="-1" kind="second" multiplier="3600" scale="0" />
        </listOfUnits>
      </unitDefinition>
    </listOfUnitDefinitions>
    <fbc:listOfObjectives fbc:activeObjective="obj">
      <fbc:objective fbc:id="obj" fbc:type="maximize">
        <fbc:listOfFluxObjectives>
          <fbc:fluxObjective fbc:coefficient="1" fbc:reaction="R_biomass" />
        </fbc:listOfFluxObjectives>
      </fbc:objective>
    </fbc:listOfObjectives>
    <listOfParameters>
      <parameter constant="true" id="cobra_default_lb" sboTerm="SBO:0000626" units="mmol_per_gDW_per_hr" value="-999999" />
      <parameter constant="true" id="cobra_default_ub" sboTerm="SBO:0000626" units="mmol_per_gDW_per_hr" value="999999" />
      <parameter constant="true" id="cobra_0_bound" sboTerm="SBO:0000626" units="mmol_per_gDW_per_hr" value="0" />
    </listOfParameters>
    <listOfCompartments>
      <compartment constant="true" id="Cytosol" name="" />
      <compartment constant="true" id="Mitochondria" name="" />
      <compartment constant="true" id="Apicoplast" name="" />
      <compartment constant="true" id="Extraorganism" name="" />
    </listOfCompartments>
    <listOfSpecies>
      <species boundaryCondition="false" compartment="Cytosol" constant="false" hasOnlySubstanceUnits="false" id="M_10fthf_c" name="10_Formyltetrahydrofolate" fbc:charge="0" fbc:chemicalFormula="C20H21N7O7" />
      <species boundaryCondition="false" compartment="Cytosol" constant="false" hasOnlySubstanceUnits="false" id="M_12dgr120_c" name="1_2_Diacyl_sn_glycerol_didodecanoyl_n_C120" fbc:charge="0" fbc:chemicalFormula="C27H52O5" />
      <species boundaryCondition="false" compartment="Extraorganism" constant="false" hasOnlySubstanceUnits="false" id="M_12dgr120_e" name="1_2_Diacyl_sn_glycerol_didodecanoyl_n_C120" fbc:charge="0" fbc:chemicalFormula="C27H52O5" />
      <species boundaryCondition="false" compartment="Cytosol" constant="false" hasOnlySubstanceUnits="false" id="M_12dgr140_c" name="1_2_Diacyl_sn_glycerol_ditetradecanoyl_n_C140" fbc:charge="0" fbc:chemicalFormula="C31H60O5" />
      <species boundaryCondition="false" compartment="Extraorganism" constant="false" hasOnlySubstanceUnits="false" id="M_12dgr140_e" name="1_2_Diacyl_sn_glycerol_ditetradecanoyl_n_C140" fbc:charge="0" fbc:chemicalFormula="C31H60O5" />
      <species boundaryCondition="false" compartment="Cytosol" constant="false" hasOnlySubstanceUnits="false" id="M_12dgr141_c" name="1_2_Diacyl_sn_glycerol_ditetradec_7_enoyl_n_C141" fbc:charge="0" fbc:chemicalFormula="C31H56O5" />
      <species boundaryCondition="false" compartment="Extraorganism" constant="false" hasOnlySubstanceUnits="false" id="M_12dgr141_e" name="1_2_Diacyl_sn_glycerol_ditetradec_7_enoyl_n_C141" fbc:charge="0" fbc:chemicalFormula="C31H56O5" />
      <species boundaryCondition="false" compartment="Cytosol" constant="false" hasOnlySubstanceUnits="false" id="M_12dgr160_c" name="1_2_Diacyl_sn_glycerol_dihexadecanoyl_n_C160" fbc:charge="0" fbc:chemicalFormula="C35H68O5" />
      <species boundaryCondition="false" compartment="Extraorganism" constant="false" hasOnlySubstanceUnits="false" id="M_12dgr160_e" name="1_2_Diacyl_sn_glycerol_dihexadecanoyl_n_C160" fbc:charge="0" fbc:chemicalFormula="C35H68O5" />
      <species boundaryCondition="false" compartment="Cytosol" constant="false" hasOnlySubstanceUnits="false" id="M_12dgr161_c" name="1_2_Diacyl_sn_glycerol_dihexadec_9_enoyl_n_C161" fbc:charge="0" fbc:chemicalFormula="C35H64O5" />
      <species boundaryCondition="false" compartment="Extraorganism" constant="false" hasOnlySubstanceUnits="false" id="M_12dgr161_e" name="1_2_Diacyl_sn_glycerol_dihexadec_9_enoyl_n_C161" fbc:charge="0" fbc:chemicalFormula="C35H64O5" />
      <species boundaryCondition="false" compartment="Cytosol" constant="false" hasOnlySubstanceUnits="false" id="M_12dgr180_c" name="1_2_Diacyl_sn_glycerol_dioctadecanoyl_n_C180" fbc:charge="0" fbc:chemicalFormula="C39H76O5" />
      <species boundaryCondition="false" compartment="Extraorganism" constant="false" hasOnlySubstanceUnits="false" id="M_12dgr180_e" name="1_2_Diacyl_sn_glycerol_dioctadecanoyl_n_C180" fbc:charge="0" fbc:chemicalFormula="C39H76O5" />
      <species boundaryCondition="false" compartment="Cytosol" constant="false" hasOnlySubstanceUnits="false" id="M_12dgr181_c" name="1_2_Diacyl_sn_glycerol_dioctadec_11_enoyl_n_C181" fbc:charge="0" fbc:chemicalFormula="C39H72O5" />
      <species boundaryCondition="false" compartment="Extraorganism" constant="false" hasOnlySubstanceUnits="false" id="M_12dgr181_e" name="1_2_Diacyl_sn_glycerol_dioctadec_11_enoyl_n_C181" fbc:charge="0" fbc:chemicalFormula="C39H72O5" />
      <species boundaryCondition="false" compartment="Cytosol" constant="false" hasOnlySubstanceUnits="false" id="M_13dpg_c" name="3_Phospho_D_glyceroyl_phosphate" fbc:charge="0" fbc:chemicalFormula="C3H4O10P2" />
      <species boundaryCondition="false" compartment="Cytosol" constant="false" hasOnlySubstanceUnits="false" id="M_15dap_c" name="1_5_Diaminopentane" fbc:charge="0" fbc:chemicalFormula="C5H16N2" />
      <species boundaryCondition="false" compartment="Cytosol" constant="false" hasOnlySubstanceUnits="false" id="M_1agpe120_c" name="1_Acyl_sn_glycero_3_phosphoethanolamine_n_C120" fbc:charge="0" fbc:chemicalFormula="C17H36NO7P1" />
      <species boundaryCondition="false" compartment="Cytosol" constant="false" hasOnlySubstanceUnits="false" id="M_1agpe140_c" name="1_Acyl_sn_glycero_3_phosphoethanolamine_n_C140" fbc:charge="0" fbc:chemicalFormula="C19H40NO7P1" />
      <species boundaryCondition="false" compartment="Cytosol" constant="false" hasOnlySubstanceUnits="false" id="M_1agpe141_c" name="1_Acyl_sn_glycero_3_phosphoethanolamine_n_C141" fbc:charge="0" fbc:chemicalFormula="C19H38NO7P1" />
      <species boundaryCondition="false" compartment="Cytosol" constant="false" hasOnlySubstanceUnits="false" id="M_1agpe160_c" name="1_Acyl_sn_glycero_3_phosphoethanolamine_n_C160" fbc:charge="0" fbc:chemicalFormula="C21H44NO7P1" />
      <species boundaryCondition="false" compartment="Cytosol" constant="false" hasOnlySubstanceUnits="false" id="M_1agpe161_c" name="1_Acyl_sn_glycero_3_phosphoethanolamine_n_C161" fbc:charge="0" fbc:chemicalFormula="C21H42NO7P1" />
      <species boundaryCondition="false" compartment="Cytosol" constant="false" hasOnlySubstanceUnits="false" id="M_1agpe180_c" name="1_Acyl_sn_glycero_3_phosphoethanolamine_n_C180" fbc:charge="0" fbc:chemicalFormula="C23H48NO7P1" />
      <species boundaryCondition="false" compartment="Cytosol" constant="false" hasOnlySubstanceUnits="false" id="M_1agpe181_c" name="1_Acyl_sn_glycero_3_phosphoethanolamine_n_C181" fbc:charge="0" fbc:chemicalFormula="C23H46NO7P1" />
      <species boundaryCondition="false" compartment="Cytosol" constant="false" hasOnlySubstanceUnits="false" id="M_1agpg120_c" name="1_Acyl_sn_glycero_3_phosphoglycerol_n_C120" fbc:charge="0" fbc:chemicalFormula="C18H36O9P1" />
      <species boundaryCondition="false" compartment="Cytosol" constant="false" hasOnlySubstanceUnits="false" id="M_1agpg140_c" name="1_Acyl_sn_glycero_3_phosphoglycerol_n_C140" fbc:charge="0" fbc:chemicalFormula="C20H40O9P1" />
      <species boundaryCondition="false" compartment="Cytosol" constant="false" hasOnlySubstanceUnits="false" id="M_1agpg141_c" name="1_Acyl_sn_glycero_3_phosphoglycerol_n_C141" fbc:charge="0" fbc:chemicalFormula="C20H38O9P1" />
      <species boundaryCondition="false" compartment="Cytosol" constant="false" hasOnlySubstanceUnits="false" id="M_1agpg160_c" name="1_Acyl_sn_glycero_3_phosphoglycerol_n_C160" fbc:charge="0" fbc:chemicalFormula="C22H44O9P1" />
      <species boundaryCondition="false" compartment="Cytosol" constant="false" hasOnlySubstanceUnits="false" id="M_1agpg161_c" name="1_Acyl_sn_glycero_3_phosphoglycerol_n_C161" fbc:charge="0" fbc:chemicalFormula="C22H42O9P1" />
      <species boundaryCondition="false" compartment="Cytosol" constant="false" hasOnlySubstanceUnits="false" id="M_1agpg180_c" name="1_Acyl_sn_glycero_3_phosphoglycerol_n_C180" fbc:charge="0" fbc:chemicalFormula="C24H48O9P1" />
      <species boundaryCondition="false" compartment="Cytosol" constant="false" hasOnlySubstanceUnits="false" id="M_1agpg181_c" name="1_Acyl_sn_glycero_3_phosphoglycerol_n_C181" fbc:charge="0" fbc:chemicalFormula="C24H46O9P1" />
      <species boundaryCondition="false" compartment="Apicoplast" constant="false" hasOnlySubstanceUnits="false" id="M_1ddecg3p_ap" name="1_dodecanoyl_sn_glycerol_3_phosphate" fbc:charge="0" fbc:chemicalFormula="C15H29O7P1" />
      <species boundaryCondition="false" compartment="Cytosol" constant="false" hasOnlySubstanceUnits="false" id="M_1ddecg3p_c" name="1_dodecanoyl_sn_glycerol_3_phosphate" fbc:charge="0" fbc:chemicalFormula="C15H29O7P1" />
      <species boundaryCondition="false" compartment="Apicoplast" constant="false" hasOnlySubstanceUnits="false" id="M_1hdec9eg3p_ap" name="1_hexadec_9_enoyl_sn_glycerol_3_phosphate" fbc:charge="0" fbc:chemicalFormula="C19H35O7P1" />
      <species boundaryCondition="false" compartment="Cytosol" constant="false" hasOnlySubstanceUnits="false" id="M_1hdec9eg3p_c" name="1_hexadec_9_enoyl_sn_glycerol_3_phosphate" fbc:charge="0" fbc:chemicalFormula="C19H35O7P1" />
      <species boundaryCondition="false" compartment="Apicoplast" constant="false" hasOnlySubstanceUnits="false" id="M_1hdecg3p_ap" name="1_hexadecanoyl_sn_glycerol_3_phosphate" fbc:charge="0" fbc:chemicalFormula="C19H37O7P1" />
      <species boundaryCondition="false" compartment="Cytosol" constant="false" hasOnlySubstanceUnits="false" id="M_1hdecg3p_c" name="1_hexadecanoyl_sn_glycerol_3_phosphate" fbc:charge="0" fbc:chemicalFormula="C19H37O7P1" />
      <species boundaryCondition="false" compartment="Apicoplast" constant="false" hasOnlySubstanceUnits="false" id="M_1odec11eg3p_ap" name="1_octadec_11_enoyl_sn_glycerol_3_phosphate" fbc:charge="0" fbc:chemicalFormula="C21H39O7P1" />
      <species boundaryCondition="false" compartment="Cytosol" constant="false" hasOnlySubstanceUnits="false" id="M_1odec11eg3p_c" name="1_octadec_11_enoyl_sn_glycerol_3_phosphate" fbc:charge="0" fbc:chemicalFormula="C21H39O7P1" />
      <species boundaryCondition="false" compartment="Apicoplast" constant="false" hasOnlySubstanceUnits="false" id="M_1odecg3p_ap" name="1_octadecanoyl_sn_glycerol_3_phosphate" fbc:charge="0" fbc:chemicalFormula="C21H41O7P1" />
      <species boundaryCondition="false" compartment="Cytosol" constant="false" hasOnlySubstanceUnits="false" id="M_1odecg3p_c" name="1_octadecanoyl_sn_glycerol_3_phosphate" fbc:charge="0" fbc:chemicalFormula="C21H41O7P1" />
      <species boundaryCondition="false" compartment="Cytosol" constant="false" hasOnlySubstanceUnits="false" id="M_1pyr5c_c" name="1_Pyrroline_5_carboxylate" fbc:charge="0" fbc:chemicalFormula="C5H6NO2" />
      <species boundaryCondition="false" compartment="Apicoplast" constant="false" hasOnlySubstanceUnits="false" id="M_1tdec7eg3p_ap" name="1_tetradec_7_enoyl_sn_glycerol_3_phosphate" fbc:charge="0" fbc:chemicalFormula="C17H31O7P1" />
      <species boundaryCondition="false" compartment="Cytosol" constant="false" hasOnlySubstanceUnits="false" id="M_1tdec7eg3p_c" name="1_tetradec_7_enoyl_sn_glycerol_3_phosphate" fbc:charge="0" fbc:chemicalFormula="C17H31O7P1" />
      <species boundaryCondition="false" compartment="Apicoplast" constant="false" hasOnlySubstanceUnits="false" id="M_1tdecg3p_ap" name="1_tetradecanoyl_sn_glycerol_3_phosphate" fbc:charge="0" fbc:chemicalFormula="C17H33O7P1" />
      <species boundaryCondition="false" compartment="Cytosol" constant="false" hasOnlySubstanceUnits="false" id="M_1tdecg3p_c" name="1_tetradecanoyl_sn_glycerol_3_phosphate" fbc:charge="0" fbc:chemicalFormula="C17H33O7P1" />
      <species boundaryCondition="false" compartment="Cytosol" constant="false" hasOnlySubstanceUnits="false" id="M_25aics_c" name="S_2_5_Amino_1_5_phospho_D_ribosyl_imidazole_4_carboxamidosuccinate" fbc:charge="0" fbc:chemicalFormula="C13H15N4O12P" />
      <species boundaryCondition="false" compartment="Cytosol" constant="false" hasOnlySubstanceUnits="false" id="M_2agpe120_c" name="2_Acyl_sn_glycero_3_phosphoethanolamine_n_C120" fbc:charge="0" fbc:chemicalFormula="C17H36NO7P1" />
      <species boundaryCondition="false" compartment="Cytosol" constant="false" hasOnlySubstanceUnits="false" id="M_2agpe140_c" name="2_Acyl_sn_glycero_3_phosphoethanolamine_n_C140" fbc:charge="0" fbc:chemicalFormula="C19H40NO7P1" />
      <species boundaryCondition="false" compartment="Cytosol" constant="false" hasOnlySubstanceUnits="false" id="M_2agpe141_c" name="2_Acyl_sn_glycero_3_phosphoethanolamine_n_C141" fbc:charge="0" fbc:chemicalFormula="C19H38NO7P1" />
      <species boundaryCondition="false" compartment="Cytosol" constant="false" hasOnlySubstanceUnits="false" id="M_2agpe160_c" name="2_Acyl_sn_glycero_3_phosphoethanolamine_n_C160" fbc:charge="0" fbc:chemicalFormula="C21H44NO7P1" />
      <species boundaryCondition="false" compartment="Cytosol" constant="false" hasOnlySubstanceUnits="false" id="M_2agpe161_c" name="2_Acyl_sn_glycero_3_phosphoethanolamine_n_C161" fbc:charge="0" fbc:chemicalFormula="C21H42NO7P1" />
      <species boundaryCondition="false" compartment="Cytosol" constant="false" hasOnlySubstanceUnits="false" id="M_2agpe180_c" name="2_Acyl_sn_glycero_3_phosphoethanolamine_n_C180" fbc:charge="0" fbc:chemicalFormula="C23H48NO7P1" />
      <species boundaryCondition="false" compartment="Cytosol" constant="false" hasOnlySubstanceUnits="false" id="M_2agpe181_c" name="2_Acyl_sn_glycero_3_phosphoethanolamine_n_C181" fbc:charge="0" fbc:chemicalFormula="C23H46NO7P1" />
      <species boundaryCondition="false" compartment="Cytosol" constant="false" hasOnlySubstanceUnits="false" id="M_2agpg120_c" name="2_Acyl_sn_glycero_3_phosphoglycerol_n_C120" fbc:charge="0" fbc:chemicalFormula="C18H36O9P1" />
      <species boundaryCondition="false" compartment="Cytosol" constant="false" hasOnlySubstanceUnits="false" id="M_2agpg140_c" name="2_Acyl_sn_glycero_3_phosphoglycerol_n_C140" fbc:charge="0" fbc:chemicalFormula="C20H40O9P1" />
      <species boundaryCondition="false" compartment="Cytosol" constant="false" hasOnlySubstanceUnits="false" id="M_2agpg141_c" name="2_Acyl_sn_glycero_3_phosphoglycerol_n_C141" fbc:charge="0" fbc:chemicalFormula="C20H38O9P1" />
      <species boundaryCondition="false" compartment="Cytosol" constant="false" hasOnlySubstanceUnits="false" id="M_2agpg160_c" name="2_Acyl_sn_glycero_3_phosphoglycerol_n_C160" fbc:charge="0" fbc:chemicalFormula="C22H44O9P1" />
      <species boundaryCondition="false" compartment="Cytosol" constant="false" hasOnlySubstanceUnits="false" id="M_2agpg161_c" name="2_Acyl_sn_glycero_3_phosphoglycerol_n_C161" fbc:charge="0" fbc:chemicalFormula="C22H42O9P1" />
      <species boundaryCondition="false" compartment="Cytosol" constant="false" hasOnlySubstanceUnits="false" id="M_2agpg180_c" name="2_Acyl_sn_glycero_3_phosphoglycerol_n_C180" fbc:charge="0" fbc:chemicalFormula="C24H48O9P1" />
      <species boundaryCondition="false" compartment="Cytosol" constant="false" hasOnlySubstanceUnits="false" id="M_2agpg181_c" name="2_Acyl_sn_glycero_3_phosphoglycerol_n_C181" fbc:charge="0" fbc:chemicalFormula="C24H46O9P1" />
      <species boundaryCondition="false" compartment="Cytosol" constant="false" hasOnlySubstanceUnits="false" id="M_2dda7p_c" name="2_Dehydro_3_deoxy_D_arabino_heptonate_7_phosphate" fbc:charge="0" fbc:chemicalFormula="C7H10O10P" />
      <species boundaryCondition="false" compartment="Cytosol" constant="false" hasOnlySubstanceUnits="false" id="M_2ddecg3p_c" name="2_dodecanoyl_sn_glycerol_3_phosphate" fbc:charge="0" fbc:chemicalFormula="C15H30O7P1" />
      <species boundaryCondition="false" compartment="Cytosol" constant="false" hasOnlySubstanceUnits="false" id="M_2dmmql8_c" name="2_Demethylmenaquinol_8" fbc:charge="0" fbc:chemicalFormula="C50H72O2" />
      <species boundaryCondition="false" compartment="Cytosol" constant="false" hasOnlySubstanceUnits="false" id="M_2dr1p_c" name="2_Deoxy_D_ribose_1_phosphate" fbc:charge="0" fbc:chemicalFormula="C5H9O7P" />
      <species boundaryCondition="false" compartment="Cytosol" constant="false" hasOnlySubstanceUnits="false" id="M_2dr5p_c" name="2_Deoxy_D_ribose_5_phosphate" fbc:charge="0" fbc:chemicalFormula="C5H9O7P" />
      <species boundaryCondition="false" compartment="Cytosol" constant="false" hasOnlySubstanceUnits="false" id="M_2hdec9eg3p_c" name="2_hexadec_9_enoyl_sn_glycerol_3_phosphate" fbc:charge="0" fbc:chemicalFormula="C19H36O7P1" />
      <species boundaryCondition="false" compartment="Cytosol" constant="false" hasOnlySubstanceUnits="false" id="M_2hdecg3p_c" name="2_hexadecanoyl_sn_glycerol_3_phosphate" fbc:charge="0" fbc:chemicalFormula="C19H38O7P1" />
      <species boundaryCondition="false" compartment="Cytosol" constant="false" hasOnlySubstanceUnits="false" id="M_2mahmp_c" name="2_Methyl_4_amino_5_hydroxymethylpyrimidine_diphosphate" fbc:charge="0" fbc:chemicalFormula="C6H8N3O7P2" />
      <species boundaryCondition="false" compartment="Mitochondria" constant="false" hasOnlySubstanceUnits="false" id="M_2mbcoa_m" name="2-Methylbutanoyl-CoA" fbc:charge="0" fbc:chemicalFormula="C26H40N7O17P3S" />
      <species boundaryCondition="false" compartment="Apicoplast" constant="false" hasOnlySubstanceUnits="false" id="M_2me4p_ap" name="2_C_methyl_D_erythritol_4_phosphate" fbc:charge="0" fbc:chemicalFormula="C5H11O7P" />
      <species boundaryCondition="false" compartment="Apicoplast" constant="false" hasOnlySubstanceUnits="false" id="M_2mecdp_ap" name="2_C_methyl_D_erythritol_2_4_cyclodiphosphate" fbc:charge="0" fbc:chemicalFormula="C5H10O9P2" />
      <species boundaryCondition="false" compartment="Cytosol" constant="false" hasOnlySubstanceUnits="false" id="M_2odec11eg3p_c" name="2_octadec_11_enoyl_sn_glycerol_3_phosphate" fbc:charge="0" fbc:chemicalFormula="C21H40O7P1" />
      <species boundaryCondition="false" compartment="Cytosol" constant="false" hasOnlySubstanceUnits="false" id="M_2odecg3p_c" name="2_octadecanoyl_sn_glycerol_3_phosphate" fbc:charge="0" fbc:chemicalFormula="C21H42O7P1" />
      <species boundaryCondition="false" compartment="Mitochondria" constant="false" hasOnlySubstanceUnits="false" id="M_2ohph_m" name="2_Octaprenyl_6_hydroxyphenol" fbc:charge="0" fbc:chemicalFormula="C46H70O2" />
      <species boundaryCondition="false" compartment="Mitochondria" constant="false" hasOnlySubstanceUnits="false" id="M_2ombzl_m" name="2_Octaprenyl_6_methoxy_1_4_benzoquinol" fbc:charge="0" fbc:chemicalFormula="C47H72O3" />
      <species boundaryCondition="false" compartment="Mitochondria" constant="false" hasOnlySubstanceUnits="false" id="M_2omhmbl_m" name="2_Octaprenyl_3_methyl_5_hydroxy_6_methoxy_1_4_benzoquinol" fbc:charge="0" fbc:chemicalFormula="C48H74O4" />
      <species boundaryCondition="false" compartment="Mitochondria" constant="false" hasOnlySubstanceUnits="false" id="M_2ommbl_m" name="2_Octaprenyl_3_methyl_6_methoxy_1_4_benzoquinol" fbc:charge="0" fbc:chemicalFormula="C48H74O3" />
      <species boundaryCondition="false" compartment="Mitochondria" constant="false" hasOnlySubstanceUnits="false" id="M_2omph_m" name="2_Octaprenyl_6_methoxyphenol" fbc:charge="0" fbc:chemicalFormula="C47H72O2" />
      <species boundaryCondition="false" compartment="Mitochondria" constant="false" hasOnlySubstanceUnits="false" id="M_2oph_m" name="2_Octaprenylphenol" fbc:charge="0" fbc:chemicalFormula="C46H70O" />
      <species boundaryCondition="false" compartment="Apicoplast" constant="false" hasOnlySubstanceUnits="false" id="M_2p4c2me_ap" name="2_phospho_4_cytidine_5_diphospho_2_C_methyl_D_erythritol" fbc:charge="0" fbc:chemicalFormula="C14H22N3O17P3" />
      <species boundaryCondition="false" compartment="Cytosol" constant="false" hasOnlySubstanceUnits="false" id="M_2pg_c" name="D_Glycerate_2_phosphate" fbc:charge="0" fbc:chemicalFormula="C3H4O7P" />
      <species boundaryCondition="false" compartment="Cytosol" constant="false" hasOnlySubstanceUnits="false" id="M_2tdec7eg3p_c" name="2_tetradec_7_enoyl_sn_glycerol_3_phosphate" fbc:charge="0" fbc:chemicalFormula="C17H32O7P1" />
      <species boundaryCondition="false" compartment="Cytosol" constant="false" hasOnlySubstanceUnits="false" id="M_2tdecg3p_c" name="2_tetradecanoyl_sn_glycerol_3_phosphate" fbc:charge="0" fbc:chemicalFormula="C17H34O7P1" />
      <species boundaryCondition="false" compartment="Cytosol" constant="false" hasOnlySubstanceUnits="false" id="M_34hpp_c" name="3_4_Hydroxyphenyl_pyruvate" fbc:charge="0" fbc:chemicalFormula="C9H7O4" />
      <species boundaryCondition="false" compartment="Cytosol" constant="false" hasOnlySubstanceUnits="false" id="M_35ccmp_c" name="3_5_Cyclic_CMP" fbc:charge="0" fbc:chemicalFormula="C9H11N3O7P" />
      <species boundaryCondition="false" compartment="Cytosol" constant="false" hasOnlySubstanceUnits="false" id="M_35cdamp_c" name="3_5_Cyclic_dAMP" fbc:charge="0" fbc:chemicalFormula="C10H11N5O5P" />
      <species boundaryCondition="false" compartment="Cytosol" constant="false" hasOnlySubstanceUnits="false" id="M_35cgmp_c" name="3_5_Cyclic_GMP" fbc:charge="0" fbc:chemicalFormula="C10H11N5O7P" />
      <species boundaryCondition="false" compartment="Extraorganism" constant="false" hasOnlySubstanceUnits="false" id="M_35cgmp_e" name="3_5_Cyclic_GMP" fbc:charge="0" fbc:chemicalFormula="C10H11N5O7P" />
      <species boundaryCondition="false" compartment="Cytosol" constant="false" hasOnlySubstanceUnits="false" id="M_35cimp_c" name="3_5_Cyclic_IMP" fbc:charge="0" fbc:chemicalFormula="C10H10N4O7P" />
      <species boundaryCondition="false" compartment="Cytosol" constant="false" hasOnlySubstanceUnits="false" id="M_3dhq_c" name="3_Dehydroquinate" fbc:charge="0" fbc:chemicalFormula="C7H9O6" />
      <species boundaryCondition="false" compartment="Cytosol" constant="false" hasOnlySubstanceUnits="false" id="M_3dhsk_c" name="3_Dehydroshikimate" fbc:charge="0" fbc:chemicalFormula="C7H7O5" />
      <species boundaryCondition="false" compartment="Cytosol" constant="false" hasOnlySubstanceUnits="false" id="M_3dsphgn_c" name="3_Dehydrosphinganine" fbc:charge="0" fbc:chemicalFormula="C18H38NO2" />
      <species boundaryCondition="false" compartment="Apicoplast" constant="false" hasOnlySubstanceUnits="false" id="M_3haACP_ap" name="3R_3_Hydroxyacyl_acyl_carrier_protein" fbc:charge="0" fbc:chemicalFormula="C15H27N2O9PRS" />
      <species boundaryCondition="false" compartment="Apicoplast" constant="false" hasOnlySubstanceUnits="false" id="M_3hcddec5eACP_ap" name="R_3_hydroxy_cis_dodec_5_enoyl_acyl_carrier_protein" fbc:charge="0" fbc:chemicalFormula="C23H41N2O9PRS" />
      <species boundaryCondition="false" compartment="Apicoplast" constant="false" hasOnlySubstanceUnits="false" id="M_3hcmrs7eACP_ap" name="R_3_hydroxy_cis_myristol_7_eoyl_acyl_carrier_protein" fbc:charge="0" fbc:chemicalFormula="C25H45N2O9PRS" />
      <species boundaryCondition="false" compartment="Apicoplast" constant="false" hasOnlySubstanceUnits="false" id="M_3hcpalm9eACP_ap" name="R_3_hydroxy_cis_palm_9_eoyl_acyl_carrier_protein" fbc:charge="0" fbc:chemicalFormula="C27H49N2O9PRS" />
      <species boundaryCondition="false" compartment="Apicoplast" constant="false" hasOnlySubstanceUnits="false" id="M_3hcvac11eACP_ap" name="R_3_hydroxy_cis_vacc_11_enoyl_acyl_carrier_protein" fbc:charge="0" fbc:chemicalFormula="C29H53N2O9PRS" />
      <species boundaryCondition="false" compartment="Apicoplast" constant="false" hasOnlySubstanceUnits="false" id="M_3hddecACP_ap" name="R_3_Hydroxydodecanoyl_acyl_carrier_protein" fbc:charge="0" fbc:chemicalFormula="C23H43N2O9PRS" />
      <species boundaryCondition="false" compartment="Apicoplast" constant="false" hasOnlySubstanceUnits="false" id="M_3hdecACP_ap" name="R_3_Hydroxydecanoyl_acyl_carrier_protein" fbc:charge="0" fbc:chemicalFormula="C21H39N2O9PRS" />
      <species boundaryCondition="false" compartment="Apicoplast" constant="false" hasOnlySubstanceUnits="false" id="M_3hhexACP_ap" name="R_3_Hydroxyhexanoyl_acyl_carrier_protein" fbc:charge="0" fbc:chemicalFormula="C17H31N2O9PRS" />
      <species boundaryCondition="false" compartment="Cytosol" constant="false" hasOnlySubstanceUnits="false" id="M_3hmp_c" name="3-Hydroxy-2-methylpropanoate" fbc:charge="0" fbc:chemicalFormula="C4H7O3" />
      <species boundaryCondition="false" compartment="Apicoplast" constant="false" hasOnlySubstanceUnits="false" id="M_3hmrsACP_ap" name="R_3_Hydroxytetradecanoyl_acyl_carrier_protein" fbc:charge="0" fbc:chemicalFormula="C25H47N2O9PRS" />
      <species boundaryCondition="false" compartment="Apicoplast" constant="false" hasOnlySubstanceUnits="false" id="M_3hoctACP_ap" name="R_3_Hydroxyoctanoyl_acyl_carrier_protein" fbc:charge="0" fbc:chemicalFormula="C19H35N2O9PRS" />
      <species boundaryCondition="false" compartment="Apicoplast" constant="false" hasOnlySubstanceUnits="false" id="M_3hoctaACP_ap" name="R_3_Hydroxyoctadecanoyl_acyl_carrier_protein" fbc:charge="0" fbc:chemicalFormula="C29H55N2O9PRS" />
      <species boundaryCondition="false" compartment="Apicoplast" constant="false" hasOnlySubstanceUnits="false" id="M_3hpalmACP_ap" name="R_3_hydroxypalmitoyl_acyl_carrier_protein" fbc:charge="0" fbc:chemicalFormula="C27H51N2O9PRS" />
      <species boundaryCondition="false" compartment="Cytosol" constant="false" hasOnlySubstanceUnits="false" id="M_3mob_c" name="3_Methyl_2_oxobutanoate" fbc:charge="0" fbc:chemicalFormula="C5H7O3" />
      <species boundaryCondition="false" compartment="Mitochondria" constant="false" hasOnlySubstanceUnits="false" id="M_3mob_m" name="3_Methyl_2_oxobutanoate" fbc:charge="0" fbc:chemicalFormula="C5H7O3" />
      <species boundaryCondition="false" compartment="Cytosol" constant="false" hasOnlySubstanceUnits="false" id="M_3mop_c" name="S_3_Methyl_2_oxopentanoate" fbc:charge="0" fbc:chemicalFormula="C6H9O3" />
      <species boundaryCondition="false" compartment="Mitochondria" constant="false" hasOnlySubstanceUnits="false" id="M_3mop_m" name="S_3_Methyl_2_oxopentanoate" fbc:charge="0" fbc:chemicalFormula="C6H9O3" />
      <species boundaryCondition="false" compartment="Apicoplast" constant="false" hasOnlySubstanceUnits="false" id="M_3ocddec5eACP_ap" name="3_oxo_cis_dodec_5_enoyl_acyl_carrier_protein" fbc:charge="0" fbc:chemicalFormula="C23H39N2O9PRS" />
      <species boundaryCondition="false" compartment="Apicoplast" constant="false" hasOnlySubstanceUnits="false" id="M_3ocmrs7eACP_ap" name="3_oxo_cis_myristol_7_eoyl_acyl_carrier_protein" fbc:charge="0" fbc:chemicalFormula="C25H43N2O9PRS" />
      <species boundaryCondition="false" compartment="Apicoplast" constant="false" hasOnlySubstanceUnits="false" id="M_3ocpalm9eACP_ap" name="3_oxo_cis_palm_9_eoyl_acyl_carrier_protein" fbc:charge="0" fbc:chemicalFormula="C27H47N2O9PRS" />
      <species boundaryCondition="false" compartment="Apicoplast" constant="false" hasOnlySubstanceUnits="false" id="M_3ocvac11eACP_ap" name="3_oxo_cis_vacc_11_enoyl_acyl_carrier_protein" fbc:charge="0" fbc:chemicalFormula="C29H51N2O9PRS" />
      <species boundaryCondition="false" compartment="Cytosol" constant="false" hasOnlySubstanceUnits="false" id="M_3odcoa_c" name="3_Oxodecanoyl_CoA" fbc:charge="0" fbc:chemicalFormula="C31H48N7O18P3S" />
      <species boundaryCondition="false" compartment="Cytosol" constant="false" hasOnlySubstanceUnits="false" id="M_3oddcoa_c" name="3_Oxododecanoyl_CoA" fbc:charge="0" fbc:chemicalFormula="C33H52N7O18P3S" />
      <species boundaryCondition="false" compartment="Apicoplast" constant="false" hasOnlySubstanceUnits="false" id="M_3oddecACP_ap" name="3_Oxododecanoyl_acyl_carrier_protein" fbc:charge="0" fbc:chemicalFormula="C23H41N2O9PRS" />
      <species boundaryCondition="false" compartment="Apicoplast" constant="false" hasOnlySubstanceUnits="false" id="M_3odecACP_ap" name="3_Oxodecanoyl_acyl_carrier_protein" fbc:charge="0" fbc:chemicalFormula="C21H37N2O9PRS" />
      <species boundaryCondition="false" compartment="Cytosol" constant="false" hasOnlySubstanceUnits="false" id="M_3ohcoa_c" name="3_Oxohexanoyl_CoA" fbc:charge="0" fbc:chemicalFormula="C27H40N7O18P3S" />
      <species boundaryCondition="false" compartment="Cytosol" constant="false" hasOnlySubstanceUnits="false" id="M_3ohdcoa_c" name="3_Oxohexadecanoyl_CoA" fbc:charge="0" fbc:chemicalFormula="C37H60N7O18P3S" />
      <species boundaryCondition="false" compartment="Apicoplast" constant="false" hasOnlySubstanceUnits="false" id="M_3ohexACP_ap" name="3_Oxohexanoyl_acyl_carrier_protein" fbc:charge="0" fbc:chemicalFormula="C17H29N2O9PRS" />
      <species boundaryCondition="false" compartment="Apicoplast" constant="false" hasOnlySubstanceUnits="false" id="M_3omrsACP_ap" name="3_Oxotetradecanoyl_acyl_carrier_protein" fbc:charge="0" fbc:chemicalFormula="C25H45N2O9PRS" />
      <species boundaryCondition="false" compartment="Cytosol" constant="false" hasOnlySubstanceUnits="false" id="M_3oocoa_c" name="3_Oxooctanoyl_CoA" fbc:charge="0" fbc:chemicalFormula="C29H44N7O18P3S" />
      <species boundaryCondition="false" compartment="Apicoplast" constant="false" hasOnlySubstanceUnits="false" id="M_3ooctACP_ap" name="3_Oxooctanoyl_acyl_carrier_protein" fbc:charge="0" fbc:chemicalFormula="C19H33N2O9PRS" />
      <species boundaryCondition="false" compartment="Apicoplast" constant="false" hasOnlySubstanceUnits="false" id="M_3ooctdACP_ap" name="3_Oxooctadecanoyl_acyl_carrier_protein" fbc:charge="0" fbc:chemicalFormula="C29H53N2O9PRS" />
      <species boundaryCondition="false" compartment="Cytosol" constant="false" hasOnlySubstanceUnits="false" id="M_3oodcoa_c" name="3_Oxooctadecanoyl_CoA" fbc:charge="0" fbc:chemicalFormula="C39H64N7O18P3S" />
      <species boundaryCondition="false" compartment="Apicoplast" constant="false" hasOnlySubstanceUnits="false" id="M_3opalmACP_ap" name="3_Oxohexadecanoyl_acyl_carrier_protein" fbc:charge="0" fbc:chemicalFormula="C27H49N2O9PRS" />
      <species boundaryCondition="false" compartment="Mitochondria" constant="false" hasOnlySubstanceUnits="false" id="M_3ophb_m" name="3_Octaprenyl_4_hydroxybenzoate" fbc:charge="0" fbc:chemicalFormula="C47H69O3" />
      <species boundaryCondition="false" compartment="Cytosol" constant="false" hasOnlySubstanceUnits="false" id="M_3otdcoa_c" name="3_Oxotetradecanoyl_CoA" fbc:charge="0" fbc:chemicalFormula="C35H56N7O18P3S" />
      <species boundaryCondition="false" compartment="Cytosol" constant="false" hasOnlySubstanceUnits="false" id="M_3pg_c" name="3_Phospho_D_glycerate" fbc:charge="0" fbc:chemicalFormula="C3H4O7P" />
      <species boundaryCondition="false" compartment="Cytosol" constant="false" hasOnlySubstanceUnits="false" id="M_3psme_c" name="5_O_1_Carboxyvinyl_3_phosphoshikimate" fbc:charge="0" fbc:chemicalFormula="C10H9O10P" />
      <species boundaryCondition="false" compartment="Cytosol" constant="false" hasOnlySubstanceUnits="false" id="M_4aabutn_c" name="4_Acetamidobutanoate" fbc:charge="0" fbc:chemicalFormula="C6H10NO3" />
      <species boundaryCondition="false" compartment="Cytosol" constant="false" hasOnlySubstanceUnits="false" id="M_4abut_c" name="4_Aminobutanoate" fbc:charge="0" fbc:chemicalFormula="C4H9NO2" />
      <species boundaryCondition="false" compartment="Extraorganism" constant="false" hasOnlySubstanceUnits="false" id="M_4abut_e" name="4_Aminobutanoate" fbc:charge="0" fbc:chemicalFormula="C4H9NO2" />
      <species boundaryCondition="false" compartment="Cytosol" constant="false" hasOnlySubstanceUnits="false" id="M_4abz_c" name="4_Aminobenzoate" fbc:charge="0" fbc:chemicalFormula="C7H6NO2" />
      <species boundaryCondition="false" compartment="Extraorganism" constant="false" hasOnlySubstanceUnits="false" id="M_4abz_e" name="4_Aminobenzoate" fbc:charge="0" fbc:chemicalFormula="C7H6NO2" />
      <species boundaryCondition="false" compartment="Cytosol" constant="false" hasOnlySubstanceUnits="false" id="M_4adcho_c" name="4_amino_4_deoxychorismate" fbc:charge="0" fbc:chemicalFormula="C10H10NO5" />
      <species boundaryCondition="false" compartment="Cytosol" constant="false" hasOnlySubstanceUnits="false" id="M_4ahmmp_c" name="4_Amino_5_hydroxymethyl_2_methylpyrimidine" fbc:charge="0" fbc:chemicalFormula="C6H9N3O" />
      <species boundaryCondition="false" compartment="Extraorganism" constant="false" hasOnlySubstanceUnits="false" id="M_4ahmmp_e" name="4_Amino_5_hydroxymethyl_2_methylpyrimidine" fbc:charge="0" fbc:chemicalFormula="C6H9N3O" />
      <species boundaryCondition="false" compartment="Cytosol" constant="false" hasOnlySubstanceUnits="false" id="M_4ampm_c" name="4_Amino_2_methyl_5_phosphomethylpyrimidine" fbc:charge="0" fbc:chemicalFormula="C6H8N3O4P" />
      <species boundaryCondition="false" compartment="Apicoplast" constant="false" hasOnlySubstanceUnits="false" id="M_4c2me_ap" name="4_cytidine_5_diphospho_2_C_methyl_D_erythritol" fbc:charge="0" fbc:chemicalFormula="C14H23N3O14P2" />
      <species boundaryCondition="false" compartment="Cytosol" constant="false" hasOnlySubstanceUnits="false" id="M_4hba_c" name="4_Hydroxy_benzyl_alcohol" fbc:charge="0" fbc:chemicalFormula="C7H8O2" />
      <species boundaryCondition="false" compartment="Mitochondria" constant="false" hasOnlySubstanceUnits="false" id="M_4hba_m" name="4_Hydroxy_benzyl_alcohol" fbc:charge="0" fbc:chemicalFormula="C7H8O2" />
      <species boundaryCondition="false" compartment="Cytosol" constant="false" hasOnlySubstanceUnits="false" id="M_4hbz_c" name="4_Hydroxybenzoate" fbc:charge="0" fbc:chemicalFormula="C7H5O3" />
      <species boundaryCondition="false" compartment="Mitochondria" constant="false" hasOnlySubstanceUnits="false" id="M_4hbz_m" name="4_Hydroxybenzoate" fbc:charge="0" fbc:chemicalFormula="C7H5O3" />
      <species boundaryCondition="false" compartment="Cytosol" constant="false" hasOnlySubstanceUnits="false" id="M_4mhetz_c" name="4_Methyl_5_2_hydroxyethyl_thiazole" fbc:charge="0" fbc:chemicalFormula="C6H9NOS" />
      <species boundaryCondition="false" compartment="Mitochondria" constant="false" hasOnlySubstanceUnits="false" id="M_4mhetz_m" name="4_Methyl_5_2_hydroxyethyl_thiazole" fbc:charge="0" fbc:chemicalFormula="C6H9NOS" />
      <species boundaryCondition="false" compartment="Cytosol" constant="false" hasOnlySubstanceUnits="false" id="M_4mop_c" name="4_Methyl_2_oxopentanoate" fbc:charge="0" fbc:chemicalFormula="C6H9O3" />
      <species boundaryCondition="false" compartment="Mitochondria" constant="false" hasOnlySubstanceUnits="false" id="M_4mop_m" name="4_Methyl_2_oxopentanoate" fbc:charge="0" fbc:chemicalFormula="C6H9O3" />
      <species boundaryCondition="false" compartment="Cytosol" constant="false" hasOnlySubstanceUnits="false" id="M_4mpetz_c" name="4_Methyl_5_2_phosphoethyl_thiazole" fbc:charge="0" fbc:chemicalFormula="C6H8NO4PS" />
      <species boundaryCondition="false" compartment="Mitochondria" constant="false" hasOnlySubstanceUnits="false" id="M_4mpetz_m" name="4_Methyl_5_2_phosphoethyl_thiazole" fbc:charge="0" fbc:chemicalFormula="C6H8NO4PS" />
      <species boundaryCondition="false" compartment="Cytosol" constant="false" hasOnlySubstanceUnits="false" id="M_4ppan_c" name="D_4_Phosphopantothenate" fbc:charge="0" fbc:chemicalFormula="C9H15NO8P" />
      <species boundaryCondition="false" compartment="Cytosol" constant="false" hasOnlySubstanceUnits="false" id="M_4ppcys_c" name="N_R_4_Phosphopantothenoyl_L_cysteine" fbc:charge="0" fbc:chemicalFormula="C12H20N2O9PS" />
      <species boundaryCondition="false" compartment="Apicoplast" constant="false" hasOnlySubstanceUnits="false" id="M_5aop_ap" name="5_Amino_4_oxopentanoate" fbc:charge="0" fbc:chemicalFormula="C5H9NO3" />
      <species boundaryCondition="false" compartment="Cytosol" constant="false" hasOnlySubstanceUnits="false" id="M_5aop_c" name="5_Amino_4_oxopentanoate" fbc:charge="0" fbc:chemicalFormula="C5H9NO3" />
      <species boundaryCondition="false" compartment="Extraorganism" constant="false" hasOnlySubstanceUnits="false" id="M_5aop_e" name="5_Amino_4_oxopentanoate" fbc:charge="0" fbc:chemicalFormula="C5H9NO3" />
      <species boundaryCondition="false" compartment="Mitochondria" constant="false" hasOnlySubstanceUnits="false" id="M_5aop_m" name="5_Amino_4_oxopentanoate" fbc:charge="0" fbc:chemicalFormula="C5H9NO3" />
      <species boundaryCondition="false" compartment="Cytosol" constant="false" hasOnlySubstanceUnits="false" id="M_5mta_c" name="5_Methylthioadenosine" fbc:charge="0" fbc:chemicalFormula="C11H15N5O3S" />
      <species boundaryCondition="false" compartment="Cytosol" constant="false" hasOnlySubstanceUnits="false" id="M_5mthf_c" name="5_Methyltetrahydrofolate" fbc:charge="0" fbc:chemicalFormula="C20H24N7O6" />
      <species boundaryCondition="false" compartment="Cytosol" constant="false" hasOnlySubstanceUnits="false" id="M_5mti_c" name="5_methylthioinosine" fbc:charge="0" fbc:chemicalFormula="C11H14N4O4S" />
      <species boundaryCondition="false" compartment="Cytosol" constant="false" hasOnlySubstanceUnits="false" id="M_5mtr1p_c" name="5_methylthio_d_ribose_1_phosphate" fbc:charge="0" fbc:chemicalFormula="C6H13O7PS" />
      <species boundaryCondition="false" compartment="Cytosol" constant="false" hasOnlySubstanceUnits="false" id="M_6hmhpt_c" name="6_hydroxymethyl_dihydropterin" fbc:charge="0" fbc:chemicalFormula="C7H9N5O2" />
      <species boundaryCondition="false" compartment="Extraorganism" constant="false" hasOnlySubstanceUnits="false" id="M_6hmhpt_e" name="6_hydroxymethyl_dihydropterin" fbc:charge="0" fbc:chemicalFormula="C7H9N5O2" />
      <species boundaryCondition="false" compartment="Cytosol" constant="false" hasOnlySubstanceUnits="false" id="M_6hmhptpp_c" name="6_hydroxymethyl_dihydropterin_pyrophosphate" fbc:charge="0" fbc:chemicalFormula="C7H8N5O8P2" />
      <species boundaryCondition="false" compartment="Cytosol" constant="false" hasOnlySubstanceUnits="false" id="M_6pgc_c" name="6_Phospho_D_gluconate" fbc:charge="0" fbc:chemicalFormula="C6H10O10P" />
      <species boundaryCondition="false" compartment="Cytosol" constant="false" hasOnlySubstanceUnits="false" id="M_6pgl_c" name="6_phospho_D_glucono_1_5_lactone" fbc:charge="0" fbc:chemicalFormula="C6H9O9P" />
      <species boundaryCondition="false" compartment="Cytosol" constant="false" hasOnlySubstanceUnits="false" id="M_6pthp_c" name="6-Pyruvoyl-5,6,7,8-tetrahydropterin" fbc:charge="0" fbc:chemicalFormula="C9H11N5O3" />
      <species boundaryCondition="false" compartment="Apicoplast" constant="false" hasOnlySubstanceUnits="false" id="M_ACP_ap" name="acyl_carrier_protein" fbc:charge="0" fbc:chemicalFormula="C11H21N2O7PRS" />
      <species boundaryCondition="false" compartment="Cytosol" constant="false" hasOnlySubstanceUnits="false" id="M_ACP_c" name="acyl_carrier_protein" fbc:charge="0" fbc:chemicalFormula="C11H21N2O7PRS" />
      <species boundaryCondition="false" compartment="Cytosol" constant="false" hasOnlySubstanceUnits="false" id="M_Asn_X_Ser_FLASHThr_c" fbc:charge="0" fbc:chemicalFormula="rotein-linke" />
      <species boundaryCondition="false" compartment="Cytosol" constant="false" hasOnlySubstanceUnits="false" id="M_Lcystin_c" name="L-Cystine" fbc:charge="0" fbc:chemicalFormula="C6H12N2O4S2" />
      <species boundaryCondition="false" compartment="Extraorganism" constant="false" hasOnlySubstanceUnits="false" id="M_Lcystin_e" name="L-Cystine" fbc:charge="0" fbc:chemicalFormula="C6H12N2O4S2" />
      <species boundaryCondition="false" compartment="Cytosol" constant="false" hasOnlySubstanceUnits="false" id="M_Rtotal_c" fbc:charge="0" fbc:chemicalFormula="Lipid" />
      <species boundaryCondition="false" compartment="Extraorganism" constant="false" hasOnlySubstanceUnits="false" id="M_Rtotal_e" fbc:charge="0" fbc:chemicalFormula="Lipid" />
      <species boundaryCondition="false" compartment="Cytosol" constant="false" hasOnlySubstanceUnits="false" id="M_Rtotalcoa_c" fbc:charge="0" fbc:chemicalFormula="LipidCoa" />
      <species boundaryCondition="false" compartment="Extraorganism" constant="false" hasOnlySubstanceUnits="false" id="M_Rtotalcoa_e" fbc:charge="0" fbc:chemicalFormula="LipidCoa" />
      <species boundaryCondition="false" compartment="Cytosol" constant="false" hasOnlySubstanceUnits="false" id="M_aacoa_c" name="Acetoacetyl_CoA" fbc:charge="0" fbc:chemicalFormula="C25H36N7O18P3S" />
      <species boundaryCondition="false" compartment="Apicoplast" constant="false" hasOnlySubstanceUnits="false" id="M_acACP_ap" name="Acetyl_ACP" fbc:charge="0" fbc:chemicalFormula="C13H23N2O8PRS" />
      <species boundaryCondition="false" compartment="Cytosol" constant="false" hasOnlySubstanceUnits="false" id="M_ac_c" name="Acetate" fbc:charge="0" fbc:chemicalFormula="C2H3O2" />
      <species boundaryCondition="false" compartment="Extraorganism" constant="false" hasOnlySubstanceUnits="false" id="M_ac_e" name="Acetate" fbc:charge="0" fbc:chemicalFormula="C2H3O2" />
      <species boundaryCondition="false" compartment="Cytosol" constant="false" hasOnlySubstanceUnits="false" id="M_acald_c" name="Acetaldehyde" fbc:charge="0" fbc:chemicalFormula="C2H4O" />
      <species boundaryCondition="false" compartment="Extraorganism" constant="false" hasOnlySubstanceUnits="false" id="M_acald_e" name="Acetaldehyde" fbc:charge="0" fbc:chemicalFormula="C2H4O" />
      <species boundaryCondition="false" compartment="Apicoplast" constant="false" hasOnlySubstanceUnits="false" id="M_accoa_ap" name="Acetyl_CoA" fbc:charge="0" fbc:chemicalFormula="C23H34N7O17P3S" />
      <species boundaryCondition="false" compartment="Cytosol" constant="false" hasOnlySubstanceUnits="false" id="M_accoa_c" name="Acetyl_CoA" fbc:charge="0" fbc:chemicalFormula="C23H34N7O17P3S" />
      <species boundaryCondition="false" compartment="Mitochondria" constant="false" hasOnlySubstanceUnits="false" id="M_accoa_m" name="Acetyl_CoA" fbc:charge="0" fbc:chemicalFormula="C23H34N7O17P3S" />
      <species boundaryCondition="false" compartment="Cytosol" constant="false" hasOnlySubstanceUnits="false" id="M_acgam1p_c" name="N_Acetyl_D_glucosamine_1_phosphate" fbc:charge="0" fbc:chemicalFormula="C8H14NO9P" />
      <species boundaryCondition="false" compartment="Cytosol" constant="false" hasOnlySubstanceUnits="false" id="M_acgam6p_c" name="N_Acetyl_D_glucosamine_6_phosphate" fbc:charge="0" fbc:chemicalFormula="C8H14NO9P" />
      <species boundaryCondition="false" compartment="Cytosol" constant="false" hasOnlySubstanceUnits="false" id="M_acgam_c" name="N_Acetyl_D_glucosamine" fbc:charge="0" fbc:chemicalFormula="C8H15NO6" />
      <species boundaryCondition="false" compartment="Cytosol" constant="false" hasOnlySubstanceUnits="false" id="M_acglu_c" name="N_Acetyl_L_glutamate" fbc:charge="0" fbc:chemicalFormula="C7H9NO5" />
      <species boundaryCondition="false" compartment="Cytosol" constant="false" hasOnlySubstanceUnits="false" id="M_acgpail_c" name="N-Acetyl-D-glucosaminylphosphatidylinositol" fbc:charge="0" fbc:chemicalFormula="C17H29NO14PFULLRCO2FULLR2CO2" />
      <species boundaryCondition="false" compartment="Cytosol" constant="false" hasOnlySubstanceUnits="false" id="M_acon_C_c" name="cis_Aconitate" fbc:charge="0" fbc:chemicalFormula="C6H3O6" />
      <species boundaryCondition="false" compartment="Mitochondria" constant="false" hasOnlySubstanceUnits="false" id="M_acon_C_m" name="cis_Aconitate" fbc:charge="0" fbc:chemicalFormula="C6H3O6" />
      <species boundaryCondition="false" compartment="Apicoplast" constant="false" hasOnlySubstanceUnits="false" id="M_actACP_ap" name="Acetoacetyl_ACP" fbc:charge="0" fbc:chemicalFormula="C15H25N2O9PRS" />
      <species boundaryCondition="false" compartment="Cytosol" constant="false" hasOnlySubstanceUnits="false" id="M_ade_c" name="Adenine" fbc:charge="0" fbc:chemicalFormula="C5H5N5" />
      <species boundaryCondition="false" compartment="Extraorganism" constant="false" hasOnlySubstanceUnits="false" id="M_ade_e" name="Adenine" fbc:charge="0" fbc:chemicalFormula="C5H5N5" />
      <species boundaryCondition="false" compartment="Cytosol" constant="false" hasOnlySubstanceUnits="false" id="M_adn_c" name="Adenosine" fbc:charge="0" fbc:chemicalFormula="C10H13N5O4" />
      <species boundaryCondition="false" compartment="Extraorganism" constant="false" hasOnlySubstanceUnits="false" id="M_adn_e" name="Adenosine" fbc:charge="0" fbc:chemicalFormula="C10H13N5O4" />
      <species boundaryCondition="false" compartment="Apicoplast" constant="false" hasOnlySubstanceUnits="false" id="M_adp_ap" name="ADP" fbc:charge="0" fbc:chemicalFormula="C10H12N5O10P2" />
      <species boundaryCondition="false" compartment="Cytosol" constant="false" hasOnlySubstanceUnits="false" id="M_adp_c" name="ADP" fbc:charge="0" fbc:chemicalFormula="C10H12N5O10P2" />
      <species boundaryCondition="false" compartment="Mitochondria" constant="false" hasOnlySubstanceUnits="false" id="M_adp_m" name="ADP" fbc:charge="0" fbc:chemicalFormula="C10H12N5O10P2" />
      <species boundaryCondition="false" compartment="Cytosol" constant="false" hasOnlySubstanceUnits="false" id="M_ahcys_c" name="S_Adenosyl_L_homocysteine" fbc:charge="0" fbc:chemicalFormula="C14H20N6O5S" />
      <species boundaryCondition="false" compartment="Mitochondria" constant="false" hasOnlySubstanceUnits="false" id="M_ahcys_m" name="S_Adenosyl_L_homocysteine" fbc:charge="0" fbc:chemicalFormula="C14H20N6O5S" />
      <species boundaryCondition="false" compartment="Cytosol" constant="false" hasOnlySubstanceUnits="false" id="M_ahdt_c" name="2_Amino_4_hydroxy_6_erythro_1_2_3_trihydroxypropyl_dihydropteridine_triphosphate" fbc:charge="0" fbc:chemicalFormula="C9H12N5O13P3" />
      <species boundaryCondition="false" compartment="Cytosol" constant="false" hasOnlySubstanceUnits="false" id="M_aicar_c" name="5_Amino_1_5_Phospho_D_ribosyl_imidazole_4_carboxamide" fbc:charge="0" fbc:chemicalFormula="C9H13N4O8P" />
      <species boundaryCondition="false" compartment="Apicoplast" constant="false" hasOnlySubstanceUnits="false" id="M_akg_ap" name="2_Oxoglutarate" fbc:charge="0" fbc:chemicalFormula="C5H4O5" />
      <species boundaryCondition="false" compartment="Cytosol" constant="false" hasOnlySubstanceUnits="false" id="M_akg_c" name="2_Oxoglutarate" fbc:charge="0" fbc:chemicalFormula="C5H4O5" />
      <species boundaryCondition="false" compartment="Extraorganism" constant="false" hasOnlySubstanceUnits="false" id="M_akg_e" name="2_Oxoglutarate" fbc:charge="0" fbc:chemicalFormula="C5H4O5" />
      <species boundaryCondition="false" compartment="Mitochondria" constant="false" hasOnlySubstanceUnits="false" id="M_akg_m" name="2_Oxoglutarate" fbc:charge="0" fbc:chemicalFormula="C5H4O5" />
      <species boundaryCondition="false" compartment="Cytosol" constant="false" hasOnlySubstanceUnits="false" id="M_ala_L_c" name="L_Alanine" fbc:charge="0" fbc:chemicalFormula="C3H7NO2" />
      <species boundaryCondition="false" compartment="Extraorganism" constant="false" hasOnlySubstanceUnits="false" id="M_ala_L_e" name="L_Alanine" fbc:charge="0" fbc:chemicalFormula="C3H7NO2" />
      <species boundaryCondition="false" compartment="Mitochondria" constant="false" hasOnlySubstanceUnits="false" id="M_ala_L_m" name="L_Alanine" fbc:charge="0" fbc:chemicalFormula="C3H7NO2" />
      <species boundaryCondition="false" compartment="Cytosol" constant="false" hasOnlySubstanceUnits="false" id="M_alatrna_c" name="L_Alanyl_tRNA_Ala" fbc:charge="0" fbc:chemicalFormula="C3H6NOR" />
      <species boundaryCondition="false" compartment="Cytosol" constant="false" hasOnlySubstanceUnits="false" id="M_amet_c" name="S_Adenosyl_L_methionine" fbc:charge="0" fbc:chemicalFormula="C15H23N6O5S" />
      <species boundaryCondition="false" compartment="Extraorganism" constant="false" hasOnlySubstanceUnits="false" id="M_amet_e" name="S_Adenosyl_L_methionine" fbc:charge="0" fbc:chemicalFormula="C15H23N6O5S" />
      <species boundaryCondition="false" compartment="Mitochondria" constant="false" hasOnlySubstanceUnits="false" id="M_amet_m" name="S_Adenosyl_L_methionine" fbc:charge="0" fbc:chemicalFormula="C15H23N6O5S" />
      <species boundaryCondition="false" compartment="Cytosol" constant="false" hasOnlySubstanceUnits="false" id="M_ametam_c" name="S_Adenosylmethioninamine" fbc:charge="0" fbc:chemicalFormula="C14H24N6O3S" />
      <species boundaryCondition="false" compartment="Apicoplast" constant="false" hasOnlySubstanceUnits="false" id="M_amp_ap" name="AMP" fbc:charge="0" fbc:chemicalFormula="C10H12N5O7P" />
      <species boundaryCondition="false" compartment="Cytosol" constant="false" hasOnlySubstanceUnits="false" id="M_amp_c" name="AMP" fbc:charge="0" fbc:chemicalFormula="C10H12N5O7P" />
      <species boundaryCondition="false" compartment="Cytosol" constant="false" hasOnlySubstanceUnits="false" id="M_anth_c" name="Anthranilate" fbc:charge="0" fbc:chemicalFormula="C7H6NO2" />
      <species boundaryCondition="false" compartment="Cytosol" constant="false" hasOnlySubstanceUnits="false" id="M_ap4a_c" name="P1_P4_Bis_5_adenosyl_tetraphosphate" fbc:charge="0" fbc:chemicalFormula="C20H24N10O19P4" />
      <species boundaryCondition="false" compartment="Cytosol" constant="false" hasOnlySubstanceUnits="false" id="M_apg120_c" name="acyl_phosphatidylglycerol_n_C120" fbc:charge="0" fbc:chemicalFormula="C42H80O11P" />
      <species boundaryCondition="false" compartment="Cytosol" constant="false" hasOnlySubstanceUnits="false" id="M_apg140_c" name="acyl_phosphatidylglycerol_n_C140" fbc:charge="0" fbc:chemicalFormula="C48H92O11P" />
      <species boundaryCondition="false" compartment="Cytosol" constant="false" hasOnlySubstanceUnits="false" id="M_apg141_c" name="acyl_phosphatidylglycerol_n_C141" fbc:charge="0" fbc:chemicalFormula="C48H86O11P" />
      <species boundaryCondition="false" compartment="Cytosol" constant="false" hasOnlySubstanceUnits="false" id="M_apg160_c" name="acyl_phosphatidylglycerol_n_C160" fbc:charge="0" fbc:chemicalFormula="C54H104O11P" />
      <species boundaryCondition="false" compartment="Cytosol" constant="false" hasOnlySubstanceUnits="false" id="M_apg161_c" name="acyl_phosphatidylglycerol_n_C161" fbc:charge="0" fbc:chemicalFormula="C54H98O11P" />
      <species boundaryCondition="false" compartment="Cytosol" constant="false" hasOnlySubstanceUnits="false" id="M_apg180_c" name="acyl_phosphatidylglycerol_n_C180" fbc:charge="0" fbc:chemicalFormula="C60H116O11P" />
      <species boundaryCondition="false" compartment="Cytosol" constant="false" hasOnlySubstanceUnits="false" id="M_apg181_c" name="acyl_phosphatidylglycerol_n_C181" fbc:charge="0" fbc:chemicalFormula="C60H110O11P" />
      <species boundaryCondition="false" compartment="Cytosol" constant="false" hasOnlySubstanceUnits="false" id="M_apoACP_c" name="apoprotein_acyl_carrier_protein" fbc:charge="0" fbc:chemicalFormula="RHO" />
      <species boundaryCondition="false" compartment="Cytosol" constant="false" hasOnlySubstanceUnits="false" id="M_arg_L_c" name="L_Arginine" fbc:charge="0" fbc:chemicalFormula="C6H15N4O2" />
      <species boundaryCondition="false" compartment="Extraorganism" constant="false" hasOnlySubstanceUnits="false" id="M_arg_L_e" name="L_Arginine" fbc:charge="0" fbc:chemicalFormula="C6H15N4O2" />
      <species boundaryCondition="false" compartment="Cytosol" constant="false" hasOnlySubstanceUnits="false" id="M_argtrna_c" name="L_Arginyl_tRNA_Arg" fbc:charge="0" fbc:chemicalFormula="C6H14N4OR" />
      <species boundaryCondition="false" compartment="Cytosol" constant="false" hasOnlySubstanceUnits="false" id="M_asn_L_c" name="L_Asparagine" fbc:charge="0" fbc:chemicalFormula="C4H8N2O3" />
      <species boundaryCondition="false" compartment="Extraorganism" constant="false" hasOnlySubstanceUnits="false" id="M_asn_L_e" name="L_Asparagine" fbc:charge="0" fbc:chemicalFormula="C4H8N2O3" />
      <species boundaryCondition="false" compartment="Cytosol" constant="false" hasOnlySubstanceUnits="false" id="M_asntrna_c" name="L_Asparaginyl_tRNA_Asn" fbc:charge="0" fbc:chemicalFormula="C14H23N2O12PR2" />
      <species boundaryCondition="false" compartment="Cytosol" constant="false" hasOnlySubstanceUnits="false" id="M_asp_L_c" name="L_Aspartate" fbc:charge="0" fbc:chemicalFormula="C4H6NO4" />
      <species boundaryCondition="false" compartment="Extraorganism" constant="false" hasOnlySubstanceUnits="false" id="M_asp_L_e" name="L_Aspartate" fbc:charge="0" fbc:chemicalFormula="C4H6NO4" />
      <species boundaryCondition="false" compartment="Mitochondria" constant="false" hasOnlySubstanceUnits="false" id="M_asp_L_m" name="L_Aspartate" fbc:charge="0" fbc:chemicalFormula="C4H6NO4" />
      <species boundaryCondition="false" compartment="Cytosol" constant="false" hasOnlySubstanceUnits="false" id="M_asptrna_c" name="L_Aspartyl_tRNA_Asp" fbc:charge="0" fbc:chemicalFormula="C4H5NO3R" />
      <species boundaryCondition="false" compartment="Apicoplast" constant="false" hasOnlySubstanceUnits="false" id="M_atp_ap" name="ATP" fbc:charge="0" fbc:chemicalFormula="C10H12N5O13P3" />
      <species boundaryCondition="false" compartment="Cytosol" constant="false" hasOnlySubstanceUnits="false" id="M_atp_c" name="ATP" fbc:charge="0" fbc:chemicalFormula="C10H12N5O13P3" />
      <species boundaryCondition="false" compartment="Mitochondria" constant="false" hasOnlySubstanceUnits="false" id="M_atp_m" name="ATP" fbc:charge="0" fbc:chemicalFormula="C10H12N5O13P3" />
      <species boundaryCondition="false" compartment="Cytosol" constant="false" hasOnlySubstanceUnits="false" id="M_btcoa_c" name="Butanoyl_CoA" fbc:charge="0" fbc:chemicalFormula="C25H38N7O17P3S" />
      <species boundaryCondition="false" compartment="Apicoplast" constant="false" hasOnlySubstanceUnits="false" id="M_but2eACP_ap" name="But_2_enoyl_acyl_carrier_protein" fbc:charge="0" fbc:chemicalFormula="C15H25N2O8PRS" />
      <species boundaryCondition="false" compartment="Apicoplast" constant="false" hasOnlySubstanceUnits="false" id="M_butACP_ap" name="Butyryl_ACP_n_C40ACP" fbc:charge="0" fbc:chemicalFormula="C15H27N2O8PRS" />
      <species boundaryCondition="false" compartment="Cytosol" constant="false" hasOnlySubstanceUnits="false" id="M_camp_c" name="cAMP" fbc:charge="0" fbc:chemicalFormula="C10H11N5O6P" />
      <species boundaryCondition="false" compartment="Extraorganism" constant="false" hasOnlySubstanceUnits="false" id="M_camp_e" name="cAMP" fbc:charge="0" fbc:chemicalFormula="C10H11N5O6P" />
      <species boundaryCondition="false" compartment="Cytosol" constant="false" hasOnlySubstanceUnits="false" id="M_cbasp_c" name="N_Carbamoyl_L_aspartate" fbc:charge="0" fbc:chemicalFormula="C5H6N2O5" />
      <species boundaryCondition="false" compartment="Cytosol" constant="false" hasOnlySubstanceUnits="false" id="M_cbp_c" name="Carbamoyl_phosphate" fbc:charge="0" fbc:chemicalFormula="CH2NO5P" />
      <species boundaryCondition="false" compartment="Apicoplast" constant="false" hasOnlySubstanceUnits="false" id="M_cddec5eACP_ap" name="cis_dodec_5_enoyl_acyl_carrier_protein_n_C121" fbc:charge="0" fbc:chemicalFormula="C23H41N2O8PRS" />
      <species boundaryCondition="false" compartment="Apicoplast" constant="false" hasOnlySubstanceUnits="false" id="M_cdec3eACP_ap" name="cis_dec_3_enoyl_acyl_carrier_protein_n_C101" fbc:charge="0" fbc:chemicalFormula="C21H37N2O8PRS" />
      <species boundaryCondition="false" compartment="Cytosol" constant="false" hasOnlySubstanceUnits="false" id="M_cdp_c" name="CDP" fbc:charge="0" fbc:chemicalFormula="C9H12N3O11P2" />
      <species boundaryCondition="false" compartment="Cytosol" constant="false" hasOnlySubstanceUnits="false" id="M_cdpchol_c" name="CDPcholine" fbc:charge="0" fbc:chemicalFormula="C14H25N4O11P2" />
      <species boundaryCondition="false" compartment="Cytosol" constant="false" hasOnlySubstanceUnits="false" id="M_cdpdag_c" name="CDPdiacylglycerol" fbc:charge="0" fbc:chemicalFormula="C4440H7744N300O1500P200" />
      <species boundaryCondition="false" compartment="Extraorganism" constant="false" hasOnlySubstanceUnits="false" id="M_cdpdag_e" name="CDPdiacylglycerol" fbc:charge="0" fbc:chemicalFormula="C4440H7744N300O1500P200" />
      <species boundaryCondition="false" compartment="Cytosol" constant="false" hasOnlySubstanceUnits="false" id="M_cdpdddecg_c" name="CDP_1_2_didodecanoylglycerol" fbc:charge="0" fbc:chemicalFormula="C36H63N3O15P2" />
      <species boundaryCondition="false" compartment="Extraorganism" constant="false" hasOnlySubstanceUnits="false" id="M_cdpdddecg_e" name="CDP_1_2_didodecanoylglycerol" fbc:charge="0" fbc:chemicalFormula="C36H63N3O15P2" />
      <species boundaryCondition="false" compartment="Cytosol" constant="false" hasOnlySubstanceUnits="false" id="M_cdpdhdec9eg_c" name="CDP_1_2_dihexadec_9_enoylglycerol" fbc:charge="0" fbc:chemicalFormula="C44H75N3O15P2" />
      <species boundaryCondition="false" compartment="Extraorganism" constant="false" hasOnlySubstanceUnits="false" id="M_cdpdhdec9eg_e" name="CDP_1_2_dihexadec_9_enoylglycerol" fbc:charge="0" fbc:chemicalFormula="C44H75N3O15P2" />
      <species boundaryCondition="false" compartment="Cytosol" constant="false" hasOnlySubstanceUnits="false" id="M_cdpdhdecg_c" name="CDP_1_2_dihexadecanoylglycerol" fbc:charge="0" fbc:chemicalFormula="C44H79N3O15P2" />
      <species boundaryCondition="false" compartment="Extraorganism" constant="false" hasOnlySubstanceUnits="false" id="M_cdpdhdecg_e" name="CDP_1_2_dihexadecanoylglycerol" fbc:charge="0" fbc:chemicalFormula="C44H79N3O15P2" />
      <species boundaryCondition="false" compartment="Cytosol" constant="false" hasOnlySubstanceUnits="false" id="M_cdpdodec11eg_c" name="CDP_1_2_dioctadec_11_enoylglycerol" fbc:charge="0" fbc:chemicalFormula="C48H83N3O15P2" />
      <species boundaryCondition="false" compartment="Extraorganism" constant="false" hasOnlySubstanceUnits="false" id="M_cdpdodec11eg_e" name="CDP_1_2_dioctadec_11_enoylglycerol" fbc:charge="0" fbc:chemicalFormula="C48H83N3O15P2" />
      <species boundaryCondition="false" compartment="Cytosol" constant="false" hasOnlySubstanceUnits="false" id="M_cdpdodecg_c" name="CDP_1_2_dioctadecanoylglycerol" fbc:charge="0" fbc:chemicalFormula="C48H87N3O15P2" />
      <species boundaryCondition="false" compartment="Extraorganism" constant="false" hasOnlySubstanceUnits="false" id="M_cdpdodecg_e" name="CDP_1_2_dioctadecanoylglycerol" fbc:charge="0" fbc:chemicalFormula="C48H87N3O15P2" />
      <species boundaryCondition="false" compartment="Cytosol" constant="false" hasOnlySubstanceUnits="false" id="M_cdpdtdec7eg_c" name="CDP_1_2_ditetradec_7_enoylglycerol" fbc:charge="0" fbc:chemicalFormula="C40H67N3O15P2" />
      <species boundaryCondition="false" compartment="Extraorganism" constant="false" hasOnlySubstanceUnits="false" id="M_cdpdtdec7eg_e" name="CDP_1_2_ditetradec_7_enoylglycerol" fbc:charge="0" fbc:chemicalFormula="C40H67N3O15P2" />
      <species boundaryCondition="false" compartment="Cytosol" constant="false" hasOnlySubstanceUnits="false" id="M_cdpdtdecg_c" name="CDP_1_2_ditetradecanoylglycerol" fbc:charge="0" fbc:chemicalFormula="C40H71N3O15P2" />
      <species boundaryCondition="false" compartment="Extraorganism" constant="false" hasOnlySubstanceUnits="false" id="M_cdpdtdecg_e" name="CDP_1_2_ditetradecanoylglycerol" fbc:charge="0" fbc:chemicalFormula="C40H71N3O15P2" />
      <species boundaryCondition="false" compartment="Cytosol" constant="false" hasOnlySubstanceUnits="false" id="M_cdpea_c" name="CDPethanolamine" fbc:charge="0" fbc:chemicalFormula="C11H19N4O11P2" />
      <species boundaryCondition="false" compartment="Cytosol" constant="false" hasOnlySubstanceUnits="false" id="M_chol_c" name="Choline" fbc:charge="0" fbc:chemicalFormula="C5H14NO" />
      <species boundaryCondition="false" compartment="Extraorganism" constant="false" hasOnlySubstanceUnits="false" id="M_chol_e" name="Choline" fbc:charge="0" fbc:chemicalFormula="C5H14NO" />
      <species boundaryCondition="false" compartment="Cytosol" constant="false" hasOnlySubstanceUnits="false" id="M_cholp_c" name="Choline_phosphate" fbc:charge="0" fbc:chemicalFormula="C5H13NO4P" />
      <species boundaryCondition="false" compartment="Cytosol" constant="false" hasOnlySubstanceUnits="false" id="M_chor_c" name="chorismate" fbc:charge="0" fbc:chemicalFormula="C10H8O6" />
      <species boundaryCondition="false" compartment="Cytosol" constant="false" hasOnlySubstanceUnits="false" id="M_chsterol_c" name="holesterol" fbc:charge="0" fbc:chemicalFormula="C27H46O" />
      <species boundaryCondition="false" compartment="Extraorganism" constant="false" hasOnlySubstanceUnits="false" id="M_chsterol_e" name="holesterol" fbc:charge="0" fbc:chemicalFormula="C27H46O" />
      <species boundaryCondition="false" compartment="Cytosol" constant="false" hasOnlySubstanceUnits="false" id="M_chtn_c" name="hitin" fbc:charge="0" fbc:chemicalFormula="C24H41N3O16" />
      <species boundaryCondition="false" compartment="Cytosol" constant="false" hasOnlySubstanceUnits="false" id="M_cit_c" name="Citrate" fbc:charge="0" fbc:chemicalFormula="C6H5O7" />
      <species boundaryCondition="false" compartment="Extraorganism" constant="false" hasOnlySubstanceUnits="false" id="M_cit_e" name="Citrate" fbc:charge="0" fbc:chemicalFormula="C6H5O7" />
      <species boundaryCondition="false" compartment="Mitochondria" constant="false" hasOnlySubstanceUnits="false" id="M_cit_m" name="Citrate" fbc:charge="0" fbc:chemicalFormula="C6H5O7" />
      <species boundaryCondition="false" compartment="Cytosol" constant="false" hasOnlySubstanceUnits="false" id="M_clpn120_c" name="cardiolipin_tetradodecanoyl_n_C120" fbc:charge="0" fbc:chemicalFormula="C57H108O17P2" />
      <species boundaryCondition="false" compartment="Cytosol" constant="false" hasOnlySubstanceUnits="false" id="M_clpn140_c" name="cardiolipin_tetratetradecanoyl_n_C140" fbc:charge="0" fbc:chemicalFormula="C65H124O17P2" />
      <species boundaryCondition="false" compartment="Cytosol" constant="false" hasOnlySubstanceUnits="false" id="M_clpn141_c" name="cardiolipin_tetratetradec_7_enoyl_n_C141" fbc:charge="0" fbc:chemicalFormula="C65H116O17P2" />
      <species boundaryCondition="false" compartment="Cytosol" constant="false" hasOnlySubstanceUnits="false" id="M_clpn160_c" name="cardiolipin_tetrahexadecanoyl_n_C160" fbc:charge="0" fbc:chemicalFormula="C73H140O17P2" />
      <species boundaryCondition="false" compartment="Cytosol" constant="false" hasOnlySubstanceUnits="false" id="M_clpn161_c" name="cardiolipin_tetrahexadec_9_enoyl_n_C161" fbc:charge="0" fbc:chemicalFormula="C73H132O17P2" />
      <species boundaryCondition="false" compartment="Cytosol" constant="false" hasOnlySubstanceUnits="false" id="M_clpn180_c" name="cardiolipin_tetraoctadecanoyl_n_C180" fbc:charge="0" fbc:chemicalFormula="C81H156O17P2" />
      <species boundaryCondition="false" compartment="Cytosol" constant="false" hasOnlySubstanceUnits="false" id="M_clpn181_c" name="cardiolipin_tetraoctadec_11_enoyl_n_C181" fbc:charge="0" fbc:chemicalFormula="C81H148O17P2" />
      <species boundaryCondition="false" compartment="Apicoplast" constant="false" hasOnlySubstanceUnits="false" id="M_cmp_ap" name="CMP" fbc:charge="0" fbc:chemicalFormula="C9H12N3O8P" />
      <species boundaryCondition="false" compartment="Cytosol" constant="false" hasOnlySubstanceUnits="false" id="M_cmp_c" name="CMP" fbc:charge="0" fbc:chemicalFormula="C9H12N3O8P" />
      <species boundaryCondition="false" compartment="Apicoplast" constant="false" hasOnlySubstanceUnits="false" id="M_co2_ap" name="CO2" fbc:charge="0" fbc:chemicalFormula="CO2" />
      <species boundaryCondition="false" compartment="Cytosol" constant="false" hasOnlySubstanceUnits="false" id="M_co2_c" name="CO2" fbc:charge="0" fbc:chemicalFormula="CO2" />
      <species boundaryCondition="false" compartment="Extraorganism" constant="false" hasOnlySubstanceUnits="false" id="M_co2_e" name="CO2" fbc:charge="0" fbc:chemicalFormula="CO2" />
      <species boundaryCondition="false" compartment="Mitochondria" constant="false" hasOnlySubstanceUnits="false" id="M_co2_m" name="CO2" fbc:charge="0" fbc:chemicalFormula="CO2" />
      <species boundaryCondition="false" compartment="Apicoplast" constant="false" hasOnlySubstanceUnits="false" id="M_coa_ap" name="Coenzyme_A" fbc:charge="0" fbc:chemicalFormula="C21H32N7O16P3S" />
      <species boundaryCondition="false" compartment="Cytosol" constant="false" hasOnlySubstanceUnits="false" id="M_coa_c" name="Coenzyme_A" fbc:charge="0" fbc:chemicalFormula="C21H32N7O16P3S" />
      <species boundaryCondition="false" compartment="Mitochondria" constant="false" hasOnlySubstanceUnits="false" id="M_coa_m" name="Coenzyme_A" fbc:charge="0" fbc:chemicalFormula="C21H32N7O16P3S" />
      <species boundaryCondition="false" compartment="Apicoplast" constant="false" hasOnlySubstanceUnits="false" id="M_cpppg3_ap" name="Coproporphyrinogen_III" fbc:charge="0" fbc:chemicalFormula="C36H40N4O8" />
      <species boundaryCondition="false" compartment="Cytosol" constant="false" hasOnlySubstanceUnits="false" id="M_cpppg3_c" name="Coproporphyrinogen_III" fbc:charge="0" fbc:chemicalFormula="C36H40N4O8" />
      <species boundaryCondition="false" compartment="Mitochondria" constant="false" hasOnlySubstanceUnits="false" id="M_cpppg3_m" name="Coproporphyrinogen_III" fbc:charge="0" fbc:chemicalFormula="C36H40N4O8" />
      <species boundaryCondition="false" compartment="Cytosol" constant="false" hasOnlySubstanceUnits="false" id="M_crm_c" fbc:charge="0" fbc:chemicalFormula="ceramide" />
      <species boundaryCondition="false" compartment="Apicoplast" constant="false" hasOnlySubstanceUnits="false" id="M_ctp_ap" name="CTP" fbc:charge="0" fbc:chemicalFormula="C9H12N3O14P3" />
      <species boundaryCondition="false" compartment="Cytosol" constant="false" hasOnlySubstanceUnits="false" id="M_ctp_c" name="CTP" fbc:charge="0" fbc:chemicalFormula="C9H12N3O14P3" />
      <species boundaryCondition="false" compartment="Cytosol" constant="false" hasOnlySubstanceUnits="false" id="M_cys_L_c" name="L_Cysteine" fbc:charge="0" fbc:chemicalFormula="C3H7NO2S" />
      <species boundaryCondition="false" compartment="Extraorganism" constant="false" hasOnlySubstanceUnits="false" id="M_cys_L_e" name="L_Cysteine" fbc:charge="0" fbc:chemicalFormula="C3H7NO2S" />
      <species boundaryCondition="false" compartment="Mitochondria" constant="false" hasOnlySubstanceUnits="false" id="M_cys_L_m" name="L_Cysteine" fbc:charge="0" fbc:chemicalFormula="C3H7NO2S" />
      <species boundaryCondition="false" compartment="Cytosol" constant="false" hasOnlySubstanceUnits="false" id="M_cystrna_c" name="L_Cysteinyl_tRNA_Cys" fbc:charge="0" fbc:chemicalFormula="C3H6NOSR" />
      <species boundaryCondition="false" compartment="Cytosol" constant="false" hasOnlySubstanceUnits="false" id="M_cytd_c" name="Cytidine" fbc:charge="0" fbc:chemicalFormula="C9H13N3O5" />
      <species boundaryCondition="false" compartment="Extraorganism" constant="false" hasOnlySubstanceUnits="false" id="M_cytd_e" name="Cytidine" fbc:charge="0" fbc:chemicalFormula="C9H13N3O5" />
      <species boundaryCondition="false" compartment="Cytosol" constant="false" hasOnlySubstanceUnits="false" id="M_dad_2_c" name="Deoxyadenosine" fbc:charge="0" fbc:chemicalFormula="C10H13N5O3" />
      <species boundaryCondition="false" compartment="Extraorganism" constant="false" hasOnlySubstanceUnits="false" id="M_dad_2_e" name="Deoxyadenosine" fbc:charge="0" fbc:chemicalFormula="C10H13N5O3" />
      <species boundaryCondition="false" compartment="Cytosol" constant="false" hasOnlySubstanceUnits="false" id="M_dadp_c" name="dADP" fbc:charge="0" fbc:chemicalFormula="C10H12N5O9P2" />
      <species boundaryCondition="false" compartment="Cytosol" constant="false" hasOnlySubstanceUnits="false" id="M_dag_c" fbc:charge="0" fbc:chemicalFormula="diacylglycerol" />
      <species boundaryCondition="false" compartment="Extraorganism" constant="false" hasOnlySubstanceUnits="false" id="M_dag_e" fbc:charge="0" fbc:chemicalFormula="diacylglycerol" />
      <species boundaryCondition="false" compartment="Cytosol" constant="false" hasOnlySubstanceUnits="false" id="M_damp_c" name="dAMP" fbc:charge="0" fbc:chemicalFormula="C10H12N5O6P" />
      <species boundaryCondition="false" compartment="Cytosol" constant="false" hasOnlySubstanceUnits="false" id="M_datp_c" name="dATP" fbc:charge="0" fbc:chemicalFormula="C10H12N5O12P3" />
      <species boundaryCondition="false" compartment="Apicoplast" constant="false" hasOnlySubstanceUnits="false" id="M_dcaACP_ap" name="Decanoyl_ACP_n_C100ACP" fbc:charge="0" fbc:chemicalFormula="C21H39N2O8PRS" />
      <species boundaryCondition="false" compartment="Apicoplast" constant="false" hasOnlySubstanceUnits="false" id="M_dca_ap" name="Decanoate_n_C100" fbc:charge="0" fbc:chemicalFormula="C10H19O2" />
      <species boundaryCondition="false" compartment="Cytosol" constant="false" hasOnlySubstanceUnits="false" id="M_dca_c" name="Decanoate_n_C100" fbc:charge="0" fbc:chemicalFormula="C10H19O2" />
      <species boundaryCondition="false" compartment="Extraorganism" constant="false" hasOnlySubstanceUnits="false" id="M_dca_e" name="Decanoate_n_C100" fbc:charge="0" fbc:chemicalFormula="C10H19O2" />
      <species boundaryCondition="false" compartment="Apicoplast" constant="false" hasOnlySubstanceUnits="false" id="M_dcacoa_ap" name="Decanoyl_CoA_n_C100CoA" fbc:charge="0" fbc:chemicalFormula="C31H50N7O17P3S" />
      <species boundaryCondition="false" compartment="Cytosol" constant="false" hasOnlySubstanceUnits="false" id="M_dcacoa_c" name="Decanoyl_CoA_n_C100CoA" fbc:charge="0" fbc:chemicalFormula="C31H50N7O17P3S" />
      <species boundaryCondition="false" compartment="Extraorganism" constant="false" hasOnlySubstanceUnits="false" id="M_dcacoa_e" name="Decanoyl_CoA_n_C100CoA" fbc:charge="0" fbc:chemicalFormula="C31H50N7O17P3S" />
      <species boundaryCondition="false" compartment="Cytosol" constant="false" hasOnlySubstanceUnits="false" id="M_dcamp_c" name="N6_1_2_Dicarboxyethyl_AMP" fbc:charge="0" fbc:chemicalFormula="C14H14N5O11P" />
      <species boundaryCondition="false" compartment="Cytosol" constant="false" hasOnlySubstanceUnits="false" id="M_dcdp_c" name="dCDP" fbc:charge="0" fbc:chemicalFormula="C9H12N3O10P2" />
      <species boundaryCondition="false" compartment="Cytosol" constant="false" hasOnlySubstanceUnits="false" id="M_dcmp_c" name="dCMP" fbc:charge="0" fbc:chemicalFormula="C9H12N3O7P" />
      <species boundaryCondition="false" compartment="Cytosol" constant="false" hasOnlySubstanceUnits="false" id="M_dctp_c" name="dCTP" fbc:charge="0" fbc:chemicalFormula="C9H12N3O13P3" />
      <species boundaryCondition="false" compartment="Cytosol" constant="false" hasOnlySubstanceUnits="false" id="M_dcyt_c" name="Deoxycytidine" fbc:charge="0" fbc:chemicalFormula="C9H13N3O4" />
      <species boundaryCondition="false" compartment="Extraorganism" constant="false" hasOnlySubstanceUnits="false" id="M_dcyt_e" name="Deoxycytidine" fbc:charge="0" fbc:chemicalFormula="C9H13N3O4" />
      <species boundaryCondition="false" compartment="Apicoplast" constant="false" hasOnlySubstanceUnits="false" id="M_ddcaACP_ap" name="Dodecanoyl_ACP_n_C120ACP" fbc:charge="0" fbc:chemicalFormula="C23H43N2O8PRS" />
      <species boundaryCondition="false" compartment="Apicoplast" constant="false" hasOnlySubstanceUnits="false" id="M_ddca_ap" name="Dodecanoate_n_C120" fbc:charge="0" fbc:chemicalFormula="C12H23O2" />
      <species boundaryCondition="false" compartment="Cytosol" constant="false" hasOnlySubstanceUnits="false" id="M_ddca_c" name="Dodecanoate_n_C120" fbc:charge="0" fbc:chemicalFormula="C12H23O2" />
      <species boundaryCondition="false" compartment="Extraorganism" constant="false" hasOnlySubstanceUnits="false" id="M_ddca_e" name="Dodecanoate_n_C120" fbc:charge="0" fbc:chemicalFormula="C12H23O2" />
      <species boundaryCondition="false" compartment="Apicoplast" constant="false" hasOnlySubstanceUnits="false" id="M_ddcacoa_ap" name="Dodecanoyl_CoA_n_C120CoA" fbc:charge="0" fbc:chemicalFormula="C33H54N7O17P3S" />
      <species boundaryCondition="false" compartment="Cytosol" constant="false" hasOnlySubstanceUnits="false" id="M_ddcacoa_c" name="Dodecanoyl_CoA_n_C120CoA" fbc:charge="0" fbc:chemicalFormula="C33H54N7O17P3S" />
      <species boundaryCondition="false" compartment="Extraorganism" constant="false" hasOnlySubstanceUnits="false" id="M_ddcacoa_e" name="Dodecanoyl_CoA_n_C120CoA" fbc:charge="0" fbc:chemicalFormula="C33H54N7O17P3S" />
      <species boundaryCondition="false" compartment="Cytosol" constant="false" hasOnlySubstanceUnits="false" id="M_dgdp_c" name="dGDP" fbc:charge="0" fbc:chemicalFormula="C10H12N5O10P2" />
      <species boundaryCondition="false" compartment="Cytosol" constant="false" hasOnlySubstanceUnits="false" id="M_dgmp_c" name="dGMP" fbc:charge="0" fbc:chemicalFormula="C10H12N5O7P" />
      <species boundaryCondition="false" compartment="Cytosol" constant="false" hasOnlySubstanceUnits="false" id="M_dgsn_c" name="Deoxyguanosine" fbc:charge="0" fbc:chemicalFormula="C10H13N5O4" />
      <species boundaryCondition="false" compartment="Extraorganism" constant="false" hasOnlySubstanceUnits="false" id="M_dgsn_e" name="Deoxyguanosine" fbc:charge="0" fbc:chemicalFormula="C10H13N5O4" />
      <species boundaryCondition="false" compartment="Cytosol" constant="false" hasOnlySubstanceUnits="false" id="M_dgtp_c" name="dGTP" fbc:charge="0" fbc:chemicalFormula="C10H12N5O13P3" />
      <species boundaryCondition="false" compartment="Apicoplast" constant="false" hasOnlySubstanceUnits="false" id="M_dhap_ap" name="Dihydroxyacetone_phosphate" fbc:charge="0" fbc:chemicalFormula="C3H5O6P" />
      <species boundaryCondition="false" compartment="Cytosol" constant="false" hasOnlySubstanceUnits="false" id="M_dhap_c" name="Dihydroxyacetone_phosphate" fbc:charge="0" fbc:chemicalFormula="C3H5O6P" />
      <species boundaryCondition="false" compartment="Mitochondria" constant="false" hasOnlySubstanceUnits="false" id="M_dhap_m" name="Dihydroxyacetone_phosphate" fbc:charge="0" fbc:chemicalFormula="C3H5O6P" />
      <species boundaryCondition="false" compartment="Cytosol" constant="false" hasOnlySubstanceUnits="false" id="M_dhcrm_c" fbc:charge="0" fbc:chemicalFormula="dihydroceramide" />
      <species boundaryCondition="false" compartment="Cytosol" constant="false" hasOnlySubstanceUnits="false" id="M_dhf_c" name="7_8_Dihydrofolate" fbc:charge="0" fbc:chemicalFormula="C19H19N7O6" />
      <species boundaryCondition="false" compartment="Cytosol" constant="false" hasOnlySubstanceUnits="false" id="M_dhnpt_c" name="Dihydroneopterin" fbc:charge="0" fbc:chemicalFormula="C9H13N5O4" />
      <species boundaryCondition="false" compartment="Cytosol" constant="false" hasOnlySubstanceUnits="false" id="M_dhor_S_c" name="S_Dihydroorotate" fbc:charge="0" fbc:chemicalFormula="C5H5N2O4" />
      <species boundaryCondition="false" compartment="Mitochondria" constant="false" hasOnlySubstanceUnits="false" id="M_dhor_S_m" name="S_Dihydroorotate" fbc:charge="0" fbc:chemicalFormula="C5H5N2O4" />
      <species boundaryCondition="false" compartment="Cytosol" constant="false" hasOnlySubstanceUnits="false" id="M_dhpt_c" name="Dihydropteroate" fbc:charge="0" fbc:chemicalFormula="C14H13N6O3" />
      <species boundaryCondition="false" compartment="Cytosol" constant="false" hasOnlySubstanceUnits="false" id="M_dimp_c" name="dIMP" fbc:charge="0" fbc:chemicalFormula="C10H11N4O7P" />
      <species boundaryCondition="false" compartment="Cytosol" constant="false" hasOnlySubstanceUnits="false" id="M_din_c" name="Deoxyinosine" fbc:charge="0" fbc:chemicalFormula="C10H12N4O4" />
      <species boundaryCondition="false" compartment="Extraorganism" constant="false" hasOnlySubstanceUnits="false" id="M_din_e" name="Deoxyinosine" fbc:charge="0" fbc:chemicalFormula="C10H12N4O4" />
      <species boundaryCondition="false" compartment="Cytosol" constant="false" hasOnlySubstanceUnits="false" id="M_ditp_c" name="dITP" fbc:charge="0" fbc:chemicalFormula="C10H11N4O13P3" />
      <species boundaryCondition="false" compartment="Apicoplast" constant="false" hasOnlySubstanceUnits="false" id="M_dmpp_ap" name="Dimethylallyl_diphosphate" fbc:charge="0" fbc:chemicalFormula="C5H9O7P2" />
      <species boundaryCondition="false" compartment="Cytosol" constant="false" hasOnlySubstanceUnits="false" id="M_dmpp_c" name="Dimethylallyl_diphosphate" fbc:charge="0" fbc:chemicalFormula="C5H9O7P2" />
      <species boundaryCondition="false" compartment="Cytosol" constant="false" hasOnlySubstanceUnits="false" id="M_dnad_c" name="Deamino_NAD" fbc:charge="0" fbc:chemicalFormula="C21H24N6O15P2" />
      <species boundaryCondition="false" compartment="Cytosol" constant="false" hasOnlySubstanceUnits="false" id="M_doldp_L_c" fbc:charge="0" fbc:chemicalFormula="Dolichol diphosphate" />
      <species boundaryCondition="false" compartment="Cytosol" constant="false" hasOnlySubstanceUnits="false" id="M_dolichol_c" name="Dolichol" fbc:charge="0" fbc:chemicalFormula="C15H28O" />
      <species boundaryCondition="false" compartment="Cytosol" constant="false" hasOnlySubstanceUnits="false" id="M_dolmanp_L_c" fbc:charge="0" fbc:chemicalFormula="Dolichyl phosphate D-mannose" />
      <species boundaryCondition="false" compartment="Cytosol" constant="false" hasOnlySubstanceUnits="false" id="M_dolmanp_c" name="Dolichyl_phosphate_D_mannose" fbc:charge="0" fbc:chemicalFormula="C21H38O9P" />
      <species boundaryCondition="false" compartment="Cytosol" constant="false" hasOnlySubstanceUnits="false" id="M_dolp_L_c" fbc:charge="0" fbc:chemicalFormula="Dolichol phosphate" />
      <species boundaryCondition="false" compartment="Cytosol" constant="false" hasOnlySubstanceUnits="false" id="M_dolp_c" name="Dolichol_phosphate" fbc:charge="0" fbc:chemicalFormula="C15H27O4P" />
      <species boundaryCondition="false" compartment="Apicoplast" constant="false" hasOnlySubstanceUnits="false" id="M_dpcoa_ap" name="Dephospho_CoA" fbc:charge="0" fbc:chemicalFormula="C21H33N7O13P2S" />
      <species boundaryCondition="false" compartment="Cytosol" constant="false" hasOnlySubstanceUnits="false" id="M_dpcoa_c" name="Dephospho_CoA" fbc:charge="0" fbc:chemicalFormula="C21H33N7O13P2S" />
      <species boundaryCondition="false" compartment="Extraorganism" constant="false" hasOnlySubstanceUnits="false" id="M_dsbaox_e" name="periplasmic_protein_disulfide_isomerase_I_oxidized" fbc:charge="0" fbc:chemicalFormula="X" />
      <species boundaryCondition="false" compartment="Extraorganism" constant="false" hasOnlySubstanceUnits="false" id="M_dsbard_e" name="periplasmic_protein_disulfide_isomerase_I_reduced" fbc:charge="0" fbc:chemicalFormula="XH2" />
      <species boundaryCondition="false" compartment="Cytosol" constant="false" hasOnlySubstanceUnits="false" id="M_dsbcox_c" name="protein_disulfide_isomerase_II_oxidized" fbc:charge="0" fbc:chemicalFormula="X" />
      <species boundaryCondition="false" compartment="Cytosol" constant="false" hasOnlySubstanceUnits="false" id="M_dsbcrd_c" name="protein_disulfide_isomerase_II_reduced" fbc:charge="0" fbc:chemicalFormula="XH2" />
      <species boundaryCondition="false" compartment="Cytosol" constant="false" hasOnlySubstanceUnits="false" id="M_dsbgox_c" name="periplasmic_disulfide_isomerasethiol_disulphide_oxidase_oxidized" fbc:charge="0" fbc:chemicalFormula="X" />
      <species boundaryCondition="false" compartment="Cytosol" constant="false" hasOnlySubstanceUnits="false" id="M_dsbgrd_c" name="periplasmic_disulfide_isomerasethiol_disulphide_oxidase_reduced" fbc:charge="0" fbc:chemicalFormula="XH2" />
      <species boundaryCondition="false" compartment="Cytosol" constant="false" hasOnlySubstanceUnits="false" id="M_dtdp_c" name="dTDP" fbc:charge="0" fbc:chemicalFormula="C10H13N2O11P2" />
      <species boundaryCondition="false" compartment="Cytosol" constant="false" hasOnlySubstanceUnits="false" id="M_dtmp_c" name="dTMP" fbc:charge="0" fbc:chemicalFormula="C10H13N2O8P" />
      <species boundaryCondition="false" compartment="Cytosol" constant="false" hasOnlySubstanceUnits="false" id="M_dttp_c" name="dTTP" fbc:charge="0" fbc:chemicalFormula="C10H13N2O14P3" />
      <species boundaryCondition="false" compartment="Extraorganism" constant="false" hasOnlySubstanceUnits="false" id="M_dttp_e" name="dTTP" fbc:charge="0" fbc:chemicalFormula="C10H13N2O14P3" />
      <species boundaryCondition="false" compartment="Cytosol" constant="false" hasOnlySubstanceUnits="false" id="M_dudp_c" name="dUDP" fbc:charge="0" fbc:chemicalFormula="C9H11N2O11P2" />
      <species boundaryCondition="false" compartment="Cytosol" constant="false" hasOnlySubstanceUnits="false" id="M_dump_c" name="dUMP" fbc:charge="0" fbc:chemicalFormula="C9H11N2O8P" />
      <species boundaryCondition="false" compartment="Cytosol" constant="false" hasOnlySubstanceUnits="false" id="M_duri_c" name="Deoxyuridine" fbc:charge="0" fbc:chemicalFormula="C9H12N2O5" />
      <species boundaryCondition="false" compartment="Extraorganism" constant="false" hasOnlySubstanceUnits="false" id="M_duri_e" name="Deoxyuridine" fbc:charge="0" fbc:chemicalFormula="C9H12N2O5" />
      <species boundaryCondition="false" compartment="Cytosol" constant="false" hasOnlySubstanceUnits="false" id="M_dutp_c" name="dUTP" fbc:charge="0" fbc:chemicalFormula="C9H11N2O14P3" />
      <species boundaryCondition="false" compartment="Apicoplast" constant="false" hasOnlySubstanceUnits="false" id="M_dxyl5p_ap" name="1_deoxy_D_xylulose_5_phosphate" fbc:charge="0" fbc:chemicalFormula="C5H9O7P" />
      <species boundaryCondition="false" compartment="Cytosol" constant="false" hasOnlySubstanceUnits="false" id="M_dxyl5p_c" name="1_deoxy_D_xylulose_5_phosphate" fbc:charge="0" fbc:chemicalFormula="C5H9O7P" />
      <species boundaryCondition="false" compartment="Mitochondria" constant="false" hasOnlySubstanceUnits="false" id="M_dxyl5p_m" name="1_deoxy_D_xylulose_5_phosphate" fbc:charge="0" fbc:chemicalFormula="C5H9O7P" />
      <species boundaryCondition="false" compartment="Cytosol" constant="false" hasOnlySubstanceUnits="false" id="M_e4p_c" name="D_Erythrose_4_phosphate" fbc:charge="0" fbc:chemicalFormula="C4H7O7P" />
      <species boundaryCondition="false" compartment="Cytosol" constant="false" hasOnlySubstanceUnits="false" id="M_etha_c" name="Ethanolamine" fbc:charge="0" fbc:chemicalFormula="C2H8NO" />
      <species boundaryCondition="false" compartment="Extraorganism" constant="false" hasOnlySubstanceUnits="false" id="M_etha_e" name="Ethanolamine" fbc:charge="0" fbc:chemicalFormula="C2H8NO" />
      <species boundaryCondition="false" compartment="Cytosol" constant="false" hasOnlySubstanceUnits="false" id="M_ethamp_c" name="Ethanolamine_phosphate" fbc:charge="0" fbc:chemicalFormula="C2H7NO4P" />
      <species boundaryCondition="false" compartment="Cytosol" constant="false" hasOnlySubstanceUnits="false" id="M_f6p_c" name="D_Fructose_6_phosphate" fbc:charge="0" fbc:chemicalFormula="C6H11O9P" />
      <species boundaryCondition="false" compartment="Extraorganism" constant="false" hasOnlySubstanceUnits="false" id="M_f6p_e" name="D_Fructose_6_phosphate" fbc:charge="0" fbc:chemicalFormula="C6H11O9P" />
      <species boundaryCondition="false" compartment="Cytosol" constant="false" hasOnlySubstanceUnits="false" id="M_fad_c" name="Flavin_adenine_dinucleotide_oxidized" fbc:charge="0" fbc:chemicalFormula="C27H31N9O15P2" />
      <species boundaryCondition="false" compartment="Mitochondria" constant="false" hasOnlySubstanceUnits="false" id="M_fad_m" name="Flavin_adenine_dinucleotide_oxidized" fbc:charge="0" fbc:chemicalFormula="C27H31N9O15P2" />
      <species boundaryCondition="false" compartment="Cytosol" constant="false" hasOnlySubstanceUnits="false" id="M_fadh2_c" name="Flavin_adenine_dinucleotide_reduced" fbc:charge="0" fbc:chemicalFormula="C27H33N9O15P2" />
      <species boundaryCondition="false" compartment="Mitochondria" constant="false" hasOnlySubstanceUnits="false" id="M_fadh2_m" name="Flavin_adenine_dinucleotide_reduced" fbc:charge="0" fbc:chemicalFormula="C27H33N9O15P2" />
      <species boundaryCondition="false" compartment="Cytosol" constant="false" hasOnlySubstanceUnits="false" id="M_fdp_c" name="D_Fructose_1_6_bisphosphate" fbc:charge="0" fbc:chemicalFormula="C6H10O12P2" />
      <species boundaryCondition="false" compartment="Apicoplast" constant="false" hasOnlySubstanceUnits="false" id="M_fe2_ap" name="Fe2" fbc:charge="0" fbc:chemicalFormula="Fe" />
      <species boundaryCondition="false" compartment="Cytosol" constant="false" hasOnlySubstanceUnits="false" id="M_fe2_c" name="Fe2" fbc:charge="0" fbc:chemicalFormula="Fe" />
      <species boundaryCondition="false" compartment="Extraorganism" constant="false" hasOnlySubstanceUnits="false" id="M_fe2_e" name="Fe2" fbc:charge="0" fbc:chemicalFormula="Fe" />
      <species boundaryCondition="false" compartment="Cytosol" constant="false" hasOnlySubstanceUnits="false" id="M_fe3_c" name="Fe3" fbc:charge="0" fbc:chemicalFormula="Fe" />
      <species boundaryCondition="false" compartment="Mitochondria" constant="false" hasOnlySubstanceUnits="false" id="M_ficytc_m" name="Ferricytochrome_c" fbc:charge="0" fbc:chemicalFormula="C42H52FeN8O6S2" />
      <species boundaryCondition="false" compartment="Apicoplast" constant="false" hasOnlySubstanceUnits="false" id="M_fldox_ap" name="flavodoxin_oxidized" fbc:charge="0" fbc:chemicalFormula="X" />
      <species boundaryCondition="false" compartment="Apicoplast" constant="false" hasOnlySubstanceUnits="false" id="M_fldrd_ap" name="flavodoxin_reduced" fbc:charge="0" fbc:chemicalFormula="XH2" />
      <species boundaryCondition="false" compartment="Cytosol" constant="false" hasOnlySubstanceUnits="false" id="M_fmet_c" name="N_Formyl_L_methionine" fbc:charge="0" fbc:chemicalFormula="C6H10NO3S" />
      <species boundaryCondition="false" compartment="Cytosol" constant="false" hasOnlySubstanceUnits="false" id="M_fmettrna_c" name="N_Formylmethionyl_tRNA" fbc:charge="0" fbc:chemicalFormula="C6H9NO2SR" />
      <species boundaryCondition="false" compartment="Cytosol" constant="false" hasOnlySubstanceUnits="false" id="M_fmn_c" name="FMN" fbc:charge="0" fbc:chemicalFormula="C17H19N4O9P" />
      <species boundaryCondition="false" compartment="Mitochondria" constant="false" hasOnlySubstanceUnits="false" id="M_focytc_m" name="Ferrocytochrome_c" fbc:charge="0" fbc:chemicalFormula="C42H53FeN8O6S2" />
      <species boundaryCondition="false" compartment="Cytosol" constant="false" hasOnlySubstanceUnits="false" id="M_fol_c" name="olate" fbc:charge="0" fbc:chemicalFormula="C19H18N7O6" />
      <species boundaryCondition="false" compartment="Extraorganism" constant="false" hasOnlySubstanceUnits="false" id="M_fol_e" name="olate" fbc:charge="0" fbc:chemicalFormula="C19H18N7O6" />
      <species boundaryCondition="false" compartment="Cytosol" constant="false" hasOnlySubstanceUnits="false" id="M_for_c" name="Formate" fbc:charge="0" fbc:chemicalFormula="CH1O2" />
      <species boundaryCondition="false" compartment="Extraorganism" constant="false" hasOnlySubstanceUnits="false" id="M_for_e" name="Formate" fbc:charge="0" fbc:chemicalFormula="CH1O2" />
      <species boundaryCondition="false" compartment="Cytosol" constant="false" hasOnlySubstanceUnits="false" id="M_frdp_c" name="Farnesyl_diphosphate" fbc:charge="0" fbc:chemicalFormula="C15H25O7P2" />
      <species boundaryCondition="false" compartment="Cytosol" constant="false" hasOnlySubstanceUnits="false" id="M_fru_c" name="D_Fructose" fbc:charge="0" fbc:chemicalFormula="C6H12O6" />
      <species boundaryCondition="false" compartment="Extraorganism" constant="false" hasOnlySubstanceUnits="false" id="M_fru_e" name="D_Fructose" fbc:charge="0" fbc:chemicalFormula="C6H12O6" />
      <species boundaryCondition="false" compartment="Cytosol" constant="false" hasOnlySubstanceUnits="false" id="M_fum_c" name="Fumarate" fbc:charge="0" fbc:chemicalFormula="C4H2O4" />
      <species boundaryCondition="false" compartment="Extraorganism" constant="false" hasOnlySubstanceUnits="false" id="M_fum_e" name="Fumarate" fbc:charge="0" fbc:chemicalFormula="C4H2O4" />
      <species boundaryCondition="false" compartment="Mitochondria" constant="false" hasOnlySubstanceUnits="false" id="M_fum_m" name="Fumarate" fbc:charge="0" fbc:chemicalFormula="C4H2O4" />
      <species boundaryCondition="false" compartment="Cytosol" constant="false" hasOnlySubstanceUnits="false" id="M_g1p_c" name="D_Glucose_1_phosphate" fbc:charge="0" fbc:chemicalFormula="C6H11O9P" />
      <species boundaryCondition="false" compartment="Cytosol" constant="false" hasOnlySubstanceUnits="false" id="M_g3m8masn_c" fbc:charge="0" />
      <species boundaryCondition="false" compartment="Cytosol" constant="false" hasOnlySubstanceUnits="false" id="M_g3m8mpdol_L_c" fbc:charge="0" />
      <species boundaryCondition="false" compartment="Apicoplast" constant="false" hasOnlySubstanceUnits="false" id="M_g3p_ap" name="Glyceraldehyde_3_phosphate" fbc:charge="0" fbc:chemicalFormula="C3H5O6P" />
      <species boundaryCondition="false" compartment="Cytosol" constant="false" hasOnlySubstanceUnits="false" id="M_g3p_c" name="Glyceraldehyde_3_phosphate" fbc:charge="0" fbc:chemicalFormula="C3H5O6P" />
      <species boundaryCondition="false" compartment="Cytosol" constant="false" hasOnlySubstanceUnits="false" id="M_g3pc_c" name="sn_Glycero_3_phosphocholine" fbc:charge="0" fbc:chemicalFormula="C8H20NO6P" />
      <species boundaryCondition="false" compartment="Cytosol" constant="false" hasOnlySubstanceUnits="false" id="M_g3pe_c" name="sn_Glycero_3_phosphoethanolamine" fbc:charge="0" fbc:chemicalFormula="C5H14NO6P" />
      <species boundaryCondition="false" compartment="Cytosol" constant="false" hasOnlySubstanceUnits="false" id="M_g3pg_c" name="Glycerophosphoglycerol" fbc:charge="0" fbc:chemicalFormula="C6H14O8P" />
      <species boundaryCondition="false" compartment="Cytosol" constant="false" hasOnlySubstanceUnits="false" id="M_g3pi_c" name="sn_Glycero_3_phospho_1_inositol" fbc:charge="0" fbc:chemicalFormula="C9H18O11P" />
      <species boundaryCondition="false" compartment="Cytosol" constant="false" hasOnlySubstanceUnits="false" id="M_g3ps_c" name="Glycerophosphoserine" fbc:charge="0" fbc:chemicalFormula="C6H13NO8P" />
      <species boundaryCondition="false" compartment="Cytosol" constant="false" hasOnlySubstanceUnits="false" id="M_g6p_c" name="D_Glucose_6_phosphate" fbc:charge="0" fbc:chemicalFormula="C6H11O9P" />
      <species boundaryCondition="false" compartment="Extraorganism" constant="false" hasOnlySubstanceUnits="false" id="M_g6p_e" name="D_Glucose_6_phosphate" fbc:charge="0" fbc:chemicalFormula="C6H11O9P" />
      <species boundaryCondition="false" compartment="Cytosol" constant="false" hasOnlySubstanceUnits="false" id="M_gacpail_c" name="lucosaminyl-acylphosphatidylinositol" fbc:charge="0" fbc:chemicalFormula="C31H58NO14PFULLRCO2FULLR2CO2" />
      <species boundaryCondition="false" compartment="Cytosol" constant="false" hasOnlySubstanceUnits="false" id="M_gam6p_c" name="D_Glucosamine_6_phosphate" fbc:charge="0" fbc:chemicalFormula="C6H13NO8P" />
      <species boundaryCondition="false" compartment="Extraorganism" constant="false" hasOnlySubstanceUnits="false" id="M_gam6p_e" name="D_Glucosamine_6_phosphate" fbc:charge="0" fbc:chemicalFormula="C6H13NO8P" />
      <species boundaryCondition="false" compartment="Cytosol" constant="false" hasOnlySubstanceUnits="false" id="M_gam_c" name="D_Glucosamine" fbc:charge="0" fbc:chemicalFormula="C6H14NO5" />
      <species boundaryCondition="false" compartment="Extraorganism" constant="false" hasOnlySubstanceUnits="false" id="M_gam_e" name="D_Glucosamine" fbc:charge="0" fbc:chemicalFormula="C6H14NO5" />
      <species boundaryCondition="false" compartment="Cytosol" constant="false" hasOnlySubstanceUnits="false" id="M_gchola_c" name="lycocholate" fbc:charge="0" fbc:chemicalFormula="C26H43NO6" />
      <species boundaryCondition="false" compartment="Extraorganism" constant="false" hasOnlySubstanceUnits="false" id="M_gchola_e" name="lycocholate" fbc:charge="0" fbc:chemicalFormula="C26H43NO6" />
      <species boundaryCondition="false" compartment="Cytosol" constant="false" hasOnlySubstanceUnits="false" id="M_gdp_c" name="GDP" fbc:charge="0" fbc:chemicalFormula="C10H12N5O11P2" />
      <species boundaryCondition="false" compartment="Mitochondria" constant="false" hasOnlySubstanceUnits="false" id="M_gdp_m" name="GDP" fbc:charge="0" fbc:chemicalFormula="C10H12N5O11P2" />
      <species boundaryCondition="false" compartment="Cytosol" constant="false" hasOnlySubstanceUnits="false" id="M_gdpddman_c" name="GDP_4_dehydro_6_deoxy_D_mannose" fbc:charge="0" fbc:chemicalFormula="C16H21N5O15P2" />
      <species boundaryCondition="false" compartment="Cytosol" constant="false" hasOnlySubstanceUnits="false" id="M_gdpfuc_c" name="GDP_L_fucose" fbc:charge="0" fbc:chemicalFormula="C16H23N5O15P2" />
      <species boundaryCondition="false" compartment="Cytosol" constant="false" hasOnlySubstanceUnits="false" id="M_gdpmann_c" name="GDP_D_mannose" fbc:charge="0" fbc:chemicalFormula="C16H23N5O16P2" />
      <species boundaryCondition="false" compartment="Cytosol" constant="false" hasOnlySubstanceUnits="false" id="M_ggdp_c" fbc:charge="0" fbc:chemicalFormula="Geranylgeranyl diphosphate" />
      <species boundaryCondition="false" compartment="Cytosol" constant="false" hasOnlySubstanceUnits="false" id="M_glc_D_c" name="D_Glucose" fbc:charge="0" fbc:chemicalFormula="C6H12O6" />
      <species boundaryCondition="false" compartment="Extraorganism" constant="false" hasOnlySubstanceUnits="false" id="M_glc_D_e" name="D_Glucose" fbc:charge="0" fbc:chemicalFormula="C6H12O6" />
      <species boundaryCondition="false" compartment="Cytosol" constant="false" hasOnlySubstanceUnits="false" id="M_glcn_c" name="D_Gluconate" fbc:charge="0" fbc:chemicalFormula="C6H11O7" />
      <species boundaryCondition="false" compartment="Cytosol" constant="false" hasOnlySubstanceUnits="false" id="M_gln_L_c" name="L_Glutamine" fbc:charge="0" fbc:chemicalFormula="C5H10N2O3" />
      <species boundaryCondition="false" compartment="Extraorganism" constant="false" hasOnlySubstanceUnits="false" id="M_gln_L_e" name="L_Glutamine" fbc:charge="0" fbc:chemicalFormula="C5H10N2O3" />
      <species boundaryCondition="false" compartment="Cytosol" constant="false" hasOnlySubstanceUnits="false" id="M_glntrna_c" name="L_Glutaminyl_tRNA_Gln" fbc:charge="0" fbc:chemicalFormula="C5H9N2O2R" />
      <species boundaryCondition="false" compartment="Cytosol" constant="false" hasOnlySubstanceUnits="false" id="M_glu5sa_c" name="L_Glutamate_5_semialdehyde" fbc:charge="0" fbc:chemicalFormula="C5H9NO3" />
      <species boundaryCondition="false" compartment="Apicoplast" constant="false" hasOnlySubstanceUnits="false" id="M_glu_L_ap" name="L_Glutamate" fbc:charge="0" fbc:chemicalFormula="C5H8NO4" />
      <species boundaryCondition="false" compartment="Cytosol" constant="false" hasOnlySubstanceUnits="false" id="M_glu_L_c" name="L_Glutamate" fbc:charge="0" fbc:chemicalFormula="C5H8NO4" />
      <species boundaryCondition="false" compartment="Extraorganism" constant="false" hasOnlySubstanceUnits="false" id="M_glu_L_e" name="L_Glutamate" fbc:charge="0" fbc:chemicalFormula="C5H8NO4" />
      <species boundaryCondition="false" compartment="Mitochondria" constant="false" hasOnlySubstanceUnits="false" id="M_glu_L_m" name="L_Glutamate" fbc:charge="0" fbc:chemicalFormula="C5H8NO4" />
      <species boundaryCondition="false" compartment="Cytosol" constant="false" hasOnlySubstanceUnits="false" id="M_glucys_c" name="gamma_L_Glutamyl_L_cysteine" fbc:charge="0" fbc:chemicalFormula="C8H13N2O5S" />
      <species boundaryCondition="false" compartment="Cytosol" constant="false" hasOnlySubstanceUnits="false" id="M_gluside_c" fbc:charge="0" fbc:chemicalFormula="glucocerebroside" />
      <species boundaryCondition="false" compartment="Cytosol" constant="false" hasOnlySubstanceUnits="false" id="M_glutrna_c" name="L_Glutamyl_tRNA_Glu" fbc:charge="0" fbc:chemicalFormula="C5H7NO3R" />
      <species boundaryCondition="false" compartment="Cytosol" constant="false" hasOnlySubstanceUnits="false" id="M_gly_c" name="Glycine" fbc:charge="0" fbc:chemicalFormula="C2H5NO2" />
      <species boundaryCondition="false" compartment="Extraorganism" constant="false" hasOnlySubstanceUnits="false" id="M_gly_e" name="Glycine" fbc:charge="0" fbc:chemicalFormula="C2H5NO2" />
      <species boundaryCondition="false" compartment="Mitochondria" constant="false" hasOnlySubstanceUnits="false" id="M_gly_m" name="Glycine" fbc:charge="0" fbc:chemicalFormula="C2H5NO2" />
      <species boundaryCondition="false" compartment="Cytosol" constant="false" hasOnlySubstanceUnits="false" id="M_glyald_c" name="D_Glyceraldehyde" fbc:charge="0" fbc:chemicalFormula="C3H6O3" />
      <species boundaryCondition="false" compartment="Apicoplast" constant="false" hasOnlySubstanceUnits="false" id="M_glyc3p_ap" name="Glycerol_3_phosphate" fbc:charge="0" fbc:chemicalFormula="C3H7O6P" />
      <species boundaryCondition="false" compartment="Cytosol" constant="false" hasOnlySubstanceUnits="false" id="M_glyc3p_c" name="Glycerol_3_phosphate" fbc:charge="0" fbc:chemicalFormula="C3H7O6P" />
      <species boundaryCondition="false" compartment="Mitochondria" constant="false" hasOnlySubstanceUnits="false" id="M_glyc3p_m" name="Glycerol_3_phosphate" fbc:charge="0" fbc:chemicalFormula="C3H7O6P" />
      <species boundaryCondition="false" compartment="Cytosol" constant="false" hasOnlySubstanceUnits="false" id="M_glyc_c" name="Glycerol" fbc:charge="0" fbc:chemicalFormula="C3H8O3" />
      <species boundaryCondition="false" compartment="Extraorganism" constant="false" hasOnlySubstanceUnits="false" id="M_glyc_e" name="Glycerol" fbc:charge="0" fbc:chemicalFormula="C3H8O3" />
      <species boundaryCondition="false" compartment="Cytosol" constant="false" hasOnlySubstanceUnits="false" id="M_glytrna_c" name="Glycyl_tRNA_Gly" fbc:charge="0" fbc:chemicalFormula="C2H4NOR" />
      <species boundaryCondition="false" compartment="Cytosol" constant="false" hasOnlySubstanceUnits="false" id="M_gmp_c" name="GMP" fbc:charge="0" fbc:chemicalFormula="C10H12N5O8P" />
      <species boundaryCondition="false" compartment="Cytosol" constant="false" hasOnlySubstanceUnits="false" id="M_gp4g_c" name="P1_P4_Bis_5_guanosyl_tetraphosphate" fbc:charge="0" fbc:chemicalFormula="C20H24N10O21P4" />
      <species boundaryCondition="false" compartment="Cytosol" constant="false" hasOnlySubstanceUnits="false" id="M_gpail_c" name="D-glucosaminylphosphatidylinositol" fbc:charge="0" fbc:chemicalFormula="C15H28NO13PFULLRCO2FULLR2CO2" />
      <species boundaryCondition="false" compartment="Cytosol" constant="false" hasOnlySubstanceUnits="false" id="M_grdp_c" name="Geranyl_diphosphate" fbc:charge="0" fbc:chemicalFormula="C10H17O7P2" />
      <species boundaryCondition="false" compartment="Cytosol" constant="false" hasOnlySubstanceUnits="false" id="M_gsn_c" name="Guanosine" fbc:charge="0" fbc:chemicalFormula="C10H13N5O5" />
      <species boundaryCondition="false" compartment="Extraorganism" constant="false" hasOnlySubstanceUnits="false" id="M_gsn_e" name="Guanosine" fbc:charge="0" fbc:chemicalFormula="C10H13N5O5" />
      <species boundaryCondition="false" compartment="Cytosol" constant="false" hasOnlySubstanceUnits="false" id="M_gthox_c" name="Oxidized_glutathione" fbc:charge="0" fbc:chemicalFormula="C20H30N6O12S2" />
      <species boundaryCondition="false" compartment="Extraorganism" constant="false" hasOnlySubstanceUnits="false" id="M_gthox_e" name="Oxidized_glutathione" fbc:charge="0" fbc:chemicalFormula="C20H30N6O12S2" />
      <species boundaryCondition="false" compartment="Mitochondria" constant="false" hasOnlySubstanceUnits="false" id="M_gthox_m" name="Oxidized_glutathione" fbc:charge="0" fbc:chemicalFormula="C20H30N6O12S2" />
      <species boundaryCondition="false" compartment="Cytosol" constant="false" hasOnlySubstanceUnits="false" id="M_gthrd_c" name="Reduced_glutathione" fbc:charge="0" fbc:chemicalFormula="C10H16N3O6S" />
      <species boundaryCondition="false" compartment="Extraorganism" constant="false" hasOnlySubstanceUnits="false" id="M_gthrd_e" name="Reduced_glutathione" fbc:charge="0" fbc:chemicalFormula="C10H16N3O6S" />
      <species boundaryCondition="false" compartment="Mitochondria" constant="false" hasOnlySubstanceUnits="false" id="M_gthrd_m" name="Reduced_glutathione" fbc:charge="0" fbc:chemicalFormula="C10H16N3O6S" />
      <species boundaryCondition="false" compartment="Cytosol" constant="false" hasOnlySubstanceUnits="false" id="M_gtp_c" name="GTP" fbc:charge="0" fbc:chemicalFormula="C10H12N5O14P3" />
      <species boundaryCondition="false" compartment="Mitochondria" constant="false" hasOnlySubstanceUnits="false" id="M_gtp_m" name="GTP" fbc:charge="0" fbc:chemicalFormula="C10H12N5O14P3" />
      <species boundaryCondition="false" compartment="Cytosol" constant="false" hasOnlySubstanceUnits="false" id="M_gua_c" name="Guanine" fbc:charge="0" fbc:chemicalFormula="C5H5N5O" />
      <species boundaryCondition="false" compartment="Extraorganism" constant="false" hasOnlySubstanceUnits="false" id="M_gua_e" name="Guanine" fbc:charge="0" fbc:chemicalFormula="C5H5N5O" />
      <species boundaryCondition="false" compartment="Apicoplast" constant="false" hasOnlySubstanceUnits="false" id="M_h2mb4p_ap" name="1_hydroxy_2_methyl_2_E_butenyl_4_diphosphate" fbc:charge="0" fbc:chemicalFormula="C5H9O8P2" />
      <species boundaryCondition="false" compartment="Cytosol" constant="false" hasOnlySubstanceUnits="false" id="M_h2o2_c" name="Hydrogen_peroxide" fbc:charge="0" fbc:chemicalFormula="H2O2" />
      <species boundaryCondition="false" compartment="Extraorganism" constant="false" hasOnlySubstanceUnits="false" id="M_h2o2_e" name="Hydrogen_peroxide" fbc:charge="0" fbc:chemicalFormula="H2O2" />
      <species boundaryCondition="false" compartment="Mitochondria" constant="false" hasOnlySubstanceUnits="false" id="M_h2o2_m" name="Hydrogen_peroxide" fbc:charge="0" fbc:chemicalFormula="H2O2" />
      <species boundaryCondition="false" compartment="Apicoplast" constant="false" hasOnlySubstanceUnits="false" id="M_h2o_ap" name="H2O" fbc:charge="0" fbc:chemicalFormula="H2O" />
      <species boundaryCondition="false" compartment="Cytosol" constant="false" hasOnlySubstanceUnits="false" id="M_h2o_c" name="H2O" fbc:charge="0" fbc:chemicalFormula="H2O" />
      <species boundaryCondition="false" compartment="Extraorganism" constant="false" hasOnlySubstanceUnits="false" id="M_h2o_e" name="H2O" fbc:charge="0" fbc:chemicalFormula="H2O" />
      <species boundaryCondition="false" compartment="Mitochondria" constant="false" hasOnlySubstanceUnits="false" id="M_h2o_m" name="H2O" fbc:charge="0" fbc:chemicalFormula="H2O" />
      <species boundaryCondition="false" compartment="Apicoplast" constant="false" hasOnlySubstanceUnits="false" id="M_h_ap" name="H" fbc:charge="0" fbc:chemicalFormula="H" />
      <species boundaryCondition="false" compartment="Cytosol" constant="false" hasOnlySubstanceUnits="false" id="M_h_c" name="H" fbc:charge="0" fbc:chemicalFormula="H" />
      <species boundaryCondition="false" compartment="Extraorganism" constant="false" hasOnlySubstanceUnits="false" id="M_h_e" name="H" fbc:charge="0" fbc:chemicalFormula="H" />
      <species boundaryCondition="false" compartment="Mitochondria" constant="false" hasOnlySubstanceUnits="false" id="M_h_m" name="H" fbc:charge="0" fbc:chemicalFormula="H" />
      <species boundaryCondition="false" compartment="Cytosol" constant="false" hasOnlySubstanceUnits="false" id="M_hb_c" name="Hemoglobin" fbc:charge="0" fbc:chemicalFormula="R" />
      <species boundaryCondition="false" compartment="Extraorganism" constant="false" hasOnlySubstanceUnits="false" id="M_hb_e" name="Hemoglobin" fbc:charge="0" fbc:chemicalFormula="R" />
      <species boundaryCondition="false" compartment="Apicoplast" constant="false" hasOnlySubstanceUnits="false" id="M_hco3_ap" name="Bicarbonate" fbc:charge="0" fbc:chemicalFormula="CHO3" />
      <species boundaryCondition="false" compartment="Cytosol" constant="false" hasOnlySubstanceUnits="false" id="M_hco3_c" name="Bicarbonate" fbc:charge="0" fbc:chemicalFormula="CHO3" />
      <species boundaryCondition="false" compartment="Extraorganism" constant="false" hasOnlySubstanceUnits="false" id="M_hco3_e" name="Bicarbonate" fbc:charge="0" fbc:chemicalFormula="CHO3" />
      <species boundaryCondition="false" compartment="Cytosol" constant="false" hasOnlySubstanceUnits="false" id="M_hcys_L_c" name="L_Homocysteine" fbc:charge="0" fbc:chemicalFormula="C4H9NO2S" />
      <species boundaryCondition="false" compartment="Extraorganism" constant="false" hasOnlySubstanceUnits="false" id="M_hcys_l_e" fbc:charge="0" fbc:chemicalFormula="Homocysteine" />
      <species boundaryCondition="false" compartment="Apicoplast" constant="false" hasOnlySubstanceUnits="false" id="M_hdca_ap" name="Hexadecanoate_n_C160" fbc:charge="0" fbc:chemicalFormula="C16H31O2" />
      <species boundaryCondition="false" compartment="Cytosol" constant="false" hasOnlySubstanceUnits="false" id="M_hdca_c" name="Hexadecanoate_n_C160" fbc:charge="0" fbc:chemicalFormula="C16H31O2" />
      <species boundaryCondition="false" compartment="Extraorganism" constant="false" hasOnlySubstanceUnits="false" id="M_hdca_e" name="Hexadecanoate_n_C160" fbc:charge="0" fbc:chemicalFormula="C16H31O2" />
      <species boundaryCondition="false" compartment="Apicoplast" constant="false" hasOnlySubstanceUnits="false" id="M_hdcea_ap" name="Hexadecenoate_n_C161" fbc:charge="0" fbc:chemicalFormula="C16H29O2" />
      <species boundaryCondition="false" compartment="Cytosol" constant="false" hasOnlySubstanceUnits="false" id="M_hdcea_c" name="Hexadecenoate_n_C161" fbc:charge="0" fbc:chemicalFormula="C16H29O2" />
      <species boundaryCondition="false" compartment="Extraorganism" constant="false" hasOnlySubstanceUnits="false" id="M_hdcea_e" name="Hexadecenoate_n_C161" fbc:charge="0" fbc:chemicalFormula="C16H29O2" />
      <species boundaryCondition="false" compartment="Apicoplast" constant="false" hasOnlySubstanceUnits="false" id="M_hdcoa_ap" name="Hexadecenoyl_CoA_n_C161CoA" fbc:charge="0" fbc:chemicalFormula="C37H60N7O17P3S" />
      <species boundaryCondition="false" compartment="Cytosol" constant="false" hasOnlySubstanceUnits="false" id="M_hdcoa_c" name="Hexadecenoyl_CoA_n_C161CoA" fbc:charge="0" fbc:chemicalFormula="C37H60N7O17P3S" />
      <species boundaryCondition="false" compartment="Extraorganism" constant="false" hasOnlySubstanceUnits="false" id="M_hdcoa_e" name="Hexadecenoyl_CoA_n_C161CoA" fbc:charge="0" fbc:chemicalFormula="C37H60N7O17P3S" />
      <species boundaryCondition="false" compartment="Apicoplast" constant="false" hasOnlySubstanceUnits="false" id="M_hdeACP_ap" name="cis_hexadec_9_enoyl_acyl_carrier_protein_n_C161" fbc:charge="0" fbc:chemicalFormula="C27H49N2O8PRS" />
      <species boundaryCondition="false" compartment="Mitochondria" constant="false" hasOnlySubstanceUnits="false" id="M_hepdp_m" name="all_trans_Heptaprenyl_diphosphate" fbc:charge="0" fbc:chemicalFormula="C35H57O7P2" />
      <species boundaryCondition="false" compartment="Apicoplast" constant="false" hasOnlySubstanceUnits="false" id="M_hexACP_ap" name="Hexanoyl_ACP_n_C60ACP" fbc:charge="0" fbc:chemicalFormula="C17H31N2O8PRS" />
      <species boundaryCondition="false" compartment="Apicoplast" constant="false" hasOnlySubstanceUnits="false" id="M_hexc_ap" name="hexacosanoate_n_C260" fbc:charge="0" fbc:chemicalFormula="C26H51O2" />
      <species boundaryCondition="false" compartment="Cytosol" constant="false" hasOnlySubstanceUnits="false" id="M_hexc_c" name="hexacosanoate_n_C260" fbc:charge="0" fbc:chemicalFormula="C26H51O2" />
      <species boundaryCondition="false" compartment="Extraorganism" constant="false" hasOnlySubstanceUnits="false" id="M_hexc_e" name="hexacosanoate_n_C260" fbc:charge="0" fbc:chemicalFormula="C26H51O2" />
      <species boundaryCondition="false" compartment="Mitochondria" constant="false" hasOnlySubstanceUnits="false" id="M_hexdp_m" name="all_trans_Hexaprenyl_diphosphate" fbc:charge="0" fbc:chemicalFormula="C30H49O7P2" />
      <species boundaryCondition="false" compartment="Cytosol" constant="false" hasOnlySubstanceUnits="false" id="M_hibcoa_c" name="S_3_Hydroxyisobutyryl_CoA" fbc:charge="0" fbc:chemicalFormula="C25H38N7O18P3S" />
      <species boundaryCondition="false" compartment="Cytosol" constant="false" hasOnlySubstanceUnits="false" id="M_his_L_c" name="L_Histidine" fbc:charge="0" fbc:chemicalFormula="C6H9N3O2" />
      <species boundaryCondition="false" compartment="Extraorganism" constant="false" hasOnlySubstanceUnits="false" id="M_his_L_e" name="L_Histidine" fbc:charge="0" fbc:chemicalFormula="C6H9N3O2" />
      <species boundaryCondition="false" compartment="Cytosol" constant="false" hasOnlySubstanceUnits="false" id="M_histrna_c" name="L_Histidyl_tRNA_His" fbc:charge="0" fbc:chemicalFormula="C6H8N3OR" />
      <species boundaryCondition="false" compartment="Apicoplast" constant="false" hasOnlySubstanceUnits="false" id="M_hmbil_ap" name="Hydroxymethylbilane" fbc:charge="0" fbc:chemicalFormula="C40H38N4O17" />
      <species boundaryCondition="false" compartment="Cytosol" constant="false" hasOnlySubstanceUnits="false" id="M_hmbil_c" name="Hydroxymethylbilane" fbc:charge="0" fbc:chemicalFormula="C40H38N4O17" />
      <species boundaryCondition="false" compartment="Cytosol" constant="false" hasOnlySubstanceUnits="false" id="M_hmfurn_c" name="4_hydroxy_5_methyl_3_2H_furanone" fbc:charge="0" fbc:chemicalFormula="C5H6O3" />
      <species boundaryCondition="false" compartment="Apicoplast" constant="false" hasOnlySubstanceUnits="false" id="M_hxa_ap" name="Hexanoate_n_C60" fbc:charge="0" fbc:chemicalFormula="C6H11O2" />
      <species boundaryCondition="false" compartment="Cytosol" constant="false" hasOnlySubstanceUnits="false" id="M_hxa_c" name="Hexanoate_n_C60" fbc:charge="0" fbc:chemicalFormula="C6H11O2" />
      <species boundaryCondition="false" compartment="Extraorganism" constant="false" hasOnlySubstanceUnits="false" id="M_hxa_e" name="Hexanoate_n_C60" fbc:charge="0" fbc:chemicalFormula="C6H11O2" />
      <species boundaryCondition="false" compartment="Cytosol" constant="false" hasOnlySubstanceUnits="false" id="M_hxan_c" name="Hypoxanthine" fbc:charge="0" fbc:chemicalFormula="C5H4N4O" />
      <species boundaryCondition="false" compartment="Extraorganism" constant="false" hasOnlySubstanceUnits="false" id="M_hxan_e" name="Hypoxanthine" fbc:charge="0" fbc:chemicalFormula="C5H4N4O" />
      <species boundaryCondition="false" compartment="Apicoplast" constant="false" hasOnlySubstanceUnits="false" id="M_hxcoa_ap" name="Hexanoyl_CoA_n_C60CoA" fbc:charge="0" fbc:chemicalFormula="C27H42N7O17P3S" />
      <species boundaryCondition="false" compartment="Cytosol" constant="false" hasOnlySubstanceUnits="false" id="M_hxcoa_c" name="Hexanoyl_CoA_n_C60CoA" fbc:charge="0" fbc:chemicalFormula="C27H42N7O17P3S" />
      <species boundaryCondition="false" compartment="Extraorganism" constant="false" hasOnlySubstanceUnits="false" id="M_hxcoa_e" name="Hexanoyl_CoA_n_C60CoA" fbc:charge="0" fbc:chemicalFormula="C27H42N7O17P3S" />
      <species boundaryCondition="false" compartment="Mitochondria" constant="false" hasOnlySubstanceUnits="false" id="M_ibcoa_m" name="sobutyryl-CoA" fbc:charge="0" fbc:chemicalFormula="C25H38N7O17P3S" />
      <species boundaryCondition="false" compartment="Cytosol" constant="false" hasOnlySubstanceUnits="false" id="M_icit_c" name="Isocitrate" fbc:charge="0" fbc:chemicalFormula="C6H5O7" />
      <species boundaryCondition="false" compartment="Mitochondria" constant="false" hasOnlySubstanceUnits="false" id="M_icit_m" name="Isocitrate" fbc:charge="0" fbc:chemicalFormula="C6H5O7" />
      <species boundaryCondition="false" compartment="Cytosol" constant="false" hasOnlySubstanceUnits="false" id="M_ile_L_c" name="L_Isoleucine" fbc:charge="0" fbc:chemicalFormula="C6H13NO2" />
      <species boundaryCondition="false" compartment="Extraorganism" constant="false" hasOnlySubstanceUnits="false" id="M_ile_L_e" name="L_Isoleucine" fbc:charge="0" fbc:chemicalFormula="C6H13NO2" />
      <species boundaryCondition="false" compartment="Cytosol" constant="false" hasOnlySubstanceUnits="false" id="M_iletrna_c" name="L_Isoleucyl_tRNA_Ile" fbc:charge="0" fbc:chemicalFormula="C6H12NOR" />
      <species boundaryCondition="false" compartment="Cytosol" constant="false" hasOnlySubstanceUnits="false" id="M_imp_c" name="IMP" fbc:charge="0" fbc:chemicalFormula="C10H11N4O8P" />
      <species boundaryCondition="false" compartment="Cytosol" constant="false" hasOnlySubstanceUnits="false" id="M_inost_c" name="myo_Inositol" fbc:charge="0" fbc:chemicalFormula="C6H12O6" />
      <species boundaryCondition="false" compartment="Extraorganism" constant="false" hasOnlySubstanceUnits="false" id="M_inost_e" name="myo_Inositol" fbc:charge="0" fbc:chemicalFormula="C6H12O6" />
      <species boundaryCondition="false" compartment="Cytosol" constant="false" hasOnlySubstanceUnits="false" id="M_ins_c" name="Inosine" fbc:charge="0" fbc:chemicalFormula="C10H12N4O5" />
      <species boundaryCondition="false" compartment="Extraorganism" constant="false" hasOnlySubstanceUnits="false" id="M_ins_e" name="Inosine" fbc:charge="0" fbc:chemicalFormula="C10H12N4O5" />
      <species boundaryCondition="false" compartment="Apicoplast" constant="false" hasOnlySubstanceUnits="false" id="M_ipdp_ap" name="Isopentenyl_diphosphate" fbc:charge="0" fbc:chemicalFormula="C5H9O7P2" />
      <species boundaryCondition="false" compartment="Cytosol" constant="false" hasOnlySubstanceUnits="false" id="M_ipdp_c" name="Isopentenyl_diphosphate" fbc:charge="0" fbc:chemicalFormula="C5H9O7P2" />
      <species boundaryCondition="false" compartment="Mitochondria" constant="false" hasOnlySubstanceUnits="false" id="M_ipdp_m" name="Isopentenyl_diphosphate" fbc:charge="0" fbc:chemicalFormula="C5H9O7P2" />
      <species boundaryCondition="false" compartment="Cytosol" constant="false" hasOnlySubstanceUnits="false" id="M_itp_c" name="ITP" fbc:charge="0" fbc:chemicalFormula="C10H11N4O14P3" />
      <species boundaryCondition="false" compartment="Mitochondria" constant="false" hasOnlySubstanceUnits="false" id="M_ivcoa_m" name="sovaleryl-CoA" fbc:charge="0" fbc:chemicalFormula="C26H40N7O17P3S" />
      <species boundaryCondition="false" compartment="Cytosol" constant="false" hasOnlySubstanceUnits="false" id="M_lac_D_c" name="D_Lactate" fbc:charge="0" fbc:chemicalFormula="C3H5O3" />
      <species boundaryCondition="false" compartment="Extraorganism" constant="false" hasOnlySubstanceUnits="false" id="M_lac_D_e" name="D_Lactate" fbc:charge="0" fbc:chemicalFormula="C3H5O3" />
      <species boundaryCondition="false" compartment="Cytosol" constant="false" hasOnlySubstanceUnits="false" id="M_lac_L_c" name="L_Lactate" fbc:charge="0" fbc:chemicalFormula="C3H5O3" />
      <species boundaryCondition="false" compartment="Extraorganism" constant="false" hasOnlySubstanceUnits="false" id="M_lac_L_e" name="L_Lactate" fbc:charge="0" fbc:chemicalFormula="C3H5O3" />
      <species boundaryCondition="false" compartment="Cytosol" constant="false" hasOnlySubstanceUnits="false" id="M_lald_D_c" name="D_Lactaldehyde" fbc:charge="0" fbc:chemicalFormula="C3H6O2" />
      <species boundaryCondition="false" compartment="Cytosol" constant="false" hasOnlySubstanceUnits="false" id="M_leu_L_c" name="L_Leucine" fbc:charge="0" fbc:chemicalFormula="C6H13NO2" />
      <species boundaryCondition="false" compartment="Extraorganism" constant="false" hasOnlySubstanceUnits="false" id="M_leu_L_e" name="L_Leucine" fbc:charge="0" fbc:chemicalFormula="C6H13NO2" />
      <species boundaryCondition="false" compartment="Cytosol" constant="false" hasOnlySubstanceUnits="false" id="M_leutrna_c" name="L_Leucyl_tRNA_Leu" fbc:charge="0" fbc:chemicalFormula="C6H12NOR" />
      <species boundaryCondition="false" compartment="Cytosol" constant="false" hasOnlySubstanceUnits="false" id="M_lgt_S_c" name="R_S_Lactoylglutathione" fbc:charge="0" fbc:chemicalFormula="C13H20N3O8S" />
      <species boundaryCondition="false" compartment="Cytosol" constant="false" hasOnlySubstanceUnits="false" id="M_lpchol_c" fbc:charge="0" fbc:chemicalFormula="lysophosphatidylcholine" />
      <species boundaryCondition="false" compartment="Cytosol" constant="false" hasOnlySubstanceUnits="false" id="M_lys_L_c" name="L_Lysine" fbc:charge="0" fbc:chemicalFormula="C6H15N2O2" />
      <species boundaryCondition="false" compartment="Extraorganism" constant="false" hasOnlySubstanceUnits="false" id="M_lys_L_e" name="L_Lysine" fbc:charge="0" fbc:chemicalFormula="C6H15N2O2" />
      <species boundaryCondition="false" compartment="Cytosol" constant="false" hasOnlySubstanceUnits="false" id="M_lystrna_c" name="L_Lysine_tRNA_Lys" fbc:charge="0" fbc:chemicalFormula="C6H14N2OR" />
      <species boundaryCondition="false" compartment="Cytosol" constant="false" hasOnlySubstanceUnits="false" id="M_m4mpdol_L_c" fbc:charge="0" />
      <species boundaryCondition="false" compartment="Cytosol" constant="false" hasOnlySubstanceUnits="false" id="M_m5mpdol_L_c" fbc:charge="0" />
      <species boundaryCondition="false" compartment="Cytosol" constant="false" hasOnlySubstanceUnits="false" id="M_m6mpdol_L_c" fbc:charge="0" />
      <species boundaryCondition="false" compartment="Cytosol" constant="false" hasOnlySubstanceUnits="false" id="M_m7mpdol_L_c" fbc:charge="0" />
      <species boundaryCondition="false" compartment="Cytosol" constant="false" hasOnlySubstanceUnits="false" id="M_m8mpdol_L_c" fbc:charge="0" />
      <species boundaryCondition="false" compartment="Apicoplast" constant="false" hasOnlySubstanceUnits="false" id="M_malACP_ap" name="Malonyl_acyl_carrier_protein" fbc:charge="0" fbc:chemicalFormula="C14H22N2O10PRS" />
      <species boundaryCondition="false" compartment="Cytosol" constant="false" hasOnlySubstanceUnits="false" id="M_mal_L_c" name="L_Malate" fbc:charge="0" fbc:chemicalFormula="C4H4O5" />
      <species boundaryCondition="false" compartment="Extraorganism" constant="false" hasOnlySubstanceUnits="false" id="M_mal_L_e" name="L_Malate" fbc:charge="0" fbc:chemicalFormula="C4H4O5" />
      <species boundaryCondition="false" compartment="Mitochondria" constant="false" hasOnlySubstanceUnits="false" id="M_mal_L_m" name="L_Malate" fbc:charge="0" fbc:chemicalFormula="C4H4O5" />
      <species boundaryCondition="false" compartment="Apicoplast" constant="false" hasOnlySubstanceUnits="false" id="M_malcoa_ap" name="Malonyl_CoA" fbc:charge="0" fbc:chemicalFormula="C24H33N7O19P3S" />
      <species boundaryCondition="false" compartment="Cytosol" constant="false" hasOnlySubstanceUnits="false" id="M_malt_c" name="Maltose" fbc:charge="0" fbc:chemicalFormula="C12H22O11" />
      <species boundaryCondition="false" compartment="Extraorganism" constant="false" hasOnlySubstanceUnits="false" id="M_malt_e" name="Maltose" fbc:charge="0" fbc:chemicalFormula="C12H22O11" />
      <species boundaryCondition="false" compartment="Cytosol" constant="false" hasOnlySubstanceUnits="false" id="M_man1p_c" name="D_Mannose_1_phosphate" fbc:charge="0" fbc:chemicalFormula="C6H11O9P" />
      <species boundaryCondition="false" compartment="Cytosol" constant="false" hasOnlySubstanceUnits="false" id="M_man6p_c" name="D_Mannose_6_phosphate" fbc:charge="0" fbc:chemicalFormula="C6H11O9P" />
      <species boundaryCondition="false" compartment="Cytosol" constant="false" hasOnlySubstanceUnits="false" id="M_man_c" name="D_Mannose" fbc:charge="0" fbc:chemicalFormula="C6H12O6" />
      <species boundaryCondition="false" compartment="Extraorganism" constant="false" hasOnlySubstanceUnits="false" id="M_man_e" name="D_Mannose" fbc:charge="0" fbc:chemicalFormula="C6H12O6" />
      <species boundaryCondition="false" compartment="Cytosol" constant="false" hasOnlySubstanceUnits="false" id="M_met_L_c" name="L_Methionine" fbc:charge="0" fbc:chemicalFormula="C5H11NO2S" />
      <species boundaryCondition="false" compartment="Extraorganism" constant="false" hasOnlySubstanceUnits="false" id="M_met_L_e" name="L_Methionine" fbc:charge="0" fbc:chemicalFormula="C5H11NO2S" />
      <species boundaryCondition="false" compartment="Cytosol" constant="false" hasOnlySubstanceUnits="false" id="M_methf_c" name="5_10_Methenyltetrahydrofolate" fbc:charge="0" fbc:chemicalFormula="C20H20N7O6" />
      <species boundaryCondition="false" compartment="Cytosol" constant="false" hasOnlySubstanceUnits="false" id="M_mettrna_c" name="L_Methionyl_tRNA_Met" fbc:charge="0" fbc:chemicalFormula="C5H10NOSR" />
      <species boundaryCondition="false" compartment="Cytosol" constant="false" hasOnlySubstanceUnits="false" id="M_mgacpail_c" fbc:charge="0" fbc:chemicalFormula="mannosyl-glucosaminyl-acylphosphatidylinositiol" />
      <species boundaryCondition="false" compartment="Cytosol" constant="false" hasOnlySubstanceUnits="false" id="M_mi13456p_c" name="1D-myo-Inositol 1,3,4,5,6-pentakisphosphate" fbc:charge="0" fbc:chemicalFormula="C6H7O21P5" />
      <species boundaryCondition="false" compartment="Cytosol" constant="false" hasOnlySubstanceUnits="false" id="M_mi1345p_c" name="1D-myo-Inositol 1,3,4,5-tetrakisphosphate" fbc:charge="0" fbc:chemicalFormula="C6H8O18P4" />
      <species boundaryCondition="false" compartment="Cytosol" constant="false" hasOnlySubstanceUnits="false" id="M_mi134p_c" name="1D-myo-Inositol 1,3,4-trisphosphate" fbc:charge="0" fbc:chemicalFormula="C6H9O15P3" />
      <species boundaryCondition="false" compartment="Cytosol" constant="false" hasOnlySubstanceUnits="false" id="M_mi1456p_c" name="1D-myo-Inositol 1,4,5,6-tetrakisphosphate" fbc:charge="0" fbc:chemicalFormula="C6H8O18P4" />
      <species boundaryCondition="false" compartment="Cytosol" constant="false" hasOnlySubstanceUnits="false" id="M_mi145p_c" name="1D_myo_Inositol_1_4_5_trisphosphate" fbc:charge="0" fbc:chemicalFormula="C6H9O15P3" />
      <species boundaryCondition="false" compartment="Cytosol" constant="false" hasOnlySubstanceUnits="false" id="M_mi14p_c" name="1D-myo-Inositol 1,4-bisphosphate" fbc:charge="0" fbc:chemicalFormula="C6H10O12P2" />
      <species boundaryCondition="false" compartment="Cytosol" constant="false" hasOnlySubstanceUnits="false" id="M_mi1p_D_c" name="1D_myo_Inositol_1_phosphate" fbc:charge="0" fbc:chemicalFormula="C6H11O9P" />
      <species boundaryCondition="false" compartment="Cytosol" constant="false" hasOnlySubstanceUnits="false" id="M_mi34p_c" name="1D-myo-Inositol 3,4-bisphosphate" fbc:charge="0" fbc:chemicalFormula="C6H10O12P2" />
      <species boundaryCondition="false" compartment="Cytosol" constant="false" hasOnlySubstanceUnits="false" id="M_mi4p_D_c" name="1D-myo-Inositol 4-phosphate" fbc:charge="0" fbc:chemicalFormula="C6H11O9P" />
      <species boundaryCondition="false" compartment="Cytosol" constant="false" hasOnlySubstanceUnits="false" id="M_mlthf_c" name="5_10_Methylenetetrahydrofolate" fbc:charge="0" fbc:chemicalFormula="C20H21N7O6" />
      <species boundaryCondition="false" compartment="Mitochondria" constant="false" hasOnlySubstanceUnits="false" id="M_mlthf_m" name="5_10_Methylenetetrahydrofolate" fbc:charge="0" fbc:chemicalFormula="C20H21N7O6" />
      <species boundaryCondition="false" compartment="Cytosol" constant="false" hasOnlySubstanceUnits="false" id="M_mql8_c" name="Menaquinol_8" fbc:charge="0" fbc:chemicalFormula="C51H74O2" />
      <species boundaryCondition="false" compartment="Cytosol" constant="false" hasOnlySubstanceUnits="false" id="M_mthgxl_c" name="Methylglyoxal" fbc:charge="0" fbc:chemicalFormula="C3H4O2" />
      <species boundaryCondition="false" compartment="Extraorganism" constant="false" hasOnlySubstanceUnits="false" id="M_mthgxl_e" name="Methylglyoxal" fbc:charge="0" fbc:chemicalFormula="C3H4O2" />
      <species boundaryCondition="false" compartment="Apicoplast" constant="false" hasOnlySubstanceUnits="false" id="M_myrsACP_ap" name="Myristoyl_ACP_n_C140ACP" fbc:charge="0" fbc:chemicalFormula="C25H47N2O8PRS" />
      <species boundaryCondition="false" compartment="Cytosol" constant="false" hasOnlySubstanceUnits="false" id="M_nac_c" name="Nicotinate" fbc:charge="0" fbc:chemicalFormula="C6H4NO2" />
      <species boundaryCondition="false" compartment="Extraorganism" constant="false" hasOnlySubstanceUnits="false" id="M_nac_e" name="Nicotinate" fbc:charge="0" fbc:chemicalFormula="C6H4NO2" />
      <species boundaryCondition="false" compartment="Apicoplast" constant="false" hasOnlySubstanceUnits="false" id="M_nad_ap" name="Nicotinamide_adenine_dinucleotide" fbc:charge="0" fbc:chemicalFormula="C21H26N7O14P2" />
      <species boundaryCondition="false" compartment="Cytosol" constant="false" hasOnlySubstanceUnits="false" id="M_nad_c" name="Nicotinamide_adenine_dinucleotide" fbc:charge="0" fbc:chemicalFormula="C21H26N7O14P2" />
      <species boundaryCondition="false" compartment="Mitochondria" constant="false" hasOnlySubstanceUnits="false" id="M_nad_m" name="Nicotinamide_adenine_dinucleotide" fbc:charge="0" fbc:chemicalFormula="C21H26N7O14P2" />
      <species boundaryCondition="false" compartment="Apicoplast" constant="false" hasOnlySubstanceUnits="false" id="M_nadh_ap" name="Nicotinamide_adenine_dinucleotide_reduced" fbc:charge="0" fbc:chemicalFormula="C21H27N7O14P2" />
      <species boundaryCondition="false" compartment="Cytosol" constant="false" hasOnlySubstanceUnits="false" id="M_nadh_c" name="Nicotinamide_adenine_dinucleotide_reduced" fbc:charge="0" fbc:chemicalFormula="C21H27N7O14P2" />
      <species boundaryCondition="false" compartment="Mitochondria" constant="false" hasOnlySubstanceUnits="false" id="M_nadh_m" name="Nicotinamide_adenine_dinucleotide_reduced" fbc:charge="0" fbc:chemicalFormula="C21H27N7O14P2" />
      <species boundaryCondition="false" compartment="Apicoplast" constant="false" hasOnlySubstanceUnits="false" id="M_nadp_ap" name="Nicotinamide_adenine_dinucleotide_phosphate" fbc:charge="0" fbc:chemicalFormula="C21H25N7O17P3" />
      <species boundaryCondition="false" compartment="Cytosol" constant="false" hasOnlySubstanceUnits="false" id="M_nadp_c" name="Nicotinamide_adenine_dinucleotide_phosphate" fbc:charge="0" fbc:chemicalFormula="C21H25N7O17P3" />
      <species boundaryCondition="false" compartment="Mitochondria" constant="false" hasOnlySubstanceUnits="false" id="M_nadp_m" name="Nicotinamide_adenine_dinucleotide_phosphate" fbc:charge="0" fbc:chemicalFormula="C21H25N7O17P3" />
      <species boundaryCondition="false" compartment="Apicoplast" constant="false" hasOnlySubstanceUnits="false" id="M_nadph_ap" name="Nicotinamide_adenine_dinucleotide_phosphate_reduced" fbc:charge="0" fbc:chemicalFormula="C21H26N7O17P3" />
      <species boundaryCondition="false" compartment="Cytosol" constant="false" hasOnlySubstanceUnits="false" id="M_nadph_c" name="Nicotinamide_adenine_dinucleotide_phosphate_reduced" fbc:charge="0" fbc:chemicalFormula="C21H26N7O17P3" />
      <species boundaryCondition="false" compartment="Mitochondria" constant="false" hasOnlySubstanceUnits="false" id="M_nadph_m" name="Nicotinamide_adenine_dinucleotide_phosphate_reduced" fbc:charge="0" fbc:chemicalFormula="C21H26N7O17P3" />
      <species boundaryCondition="false" compartment="Cytosol" constant="false" hasOnlySubstanceUnits="false" id="M_naglc2p_L_c" name="N-Acetyl-D-glucosaminyldiphosphodolichol, human liver homolog" fbc:charge="0" fbc:chemicalFormula="C1160H1898N10O120P20" />
      <species boundaryCondition="false" compartment="Cytosol" constant="false" hasOnlySubstanceUnits="false" id="M_ncam_c" name="Nicotinamide" fbc:charge="0" fbc:chemicalFormula="C6H6N2O" />
      <species boundaryCondition="false" compartment="Extraorganism" constant="false" hasOnlySubstanceUnits="false" id="M_ncam_e" name="Nicotinamide" fbc:charge="0" fbc:chemicalFormula="C6H6N2O" />
      <species boundaryCondition="false" compartment="Apicoplast" constant="false" hasOnlySubstanceUnits="false" id="M_nh4_ap" name="Ammonium" fbc:charge="0" fbc:chemicalFormula="H4N" />
      <species boundaryCondition="false" compartment="Cytosol" constant="false" hasOnlySubstanceUnits="false" id="M_nh4_c" name="Ammonium" fbc:charge="0" fbc:chemicalFormula="H4N" />
      <species boundaryCondition="false" compartment="Extraorganism" constant="false" hasOnlySubstanceUnits="false" id="M_nh4_e" name="Ammonium" fbc:charge="0" fbc:chemicalFormula="H4N" />
      <species boundaryCondition="false" compartment="Mitochondria" constant="false" hasOnlySubstanceUnits="false" id="M_nh4_m" name="Ammonium" fbc:charge="0" fbc:chemicalFormula="H4N" />
      <species boundaryCondition="false" compartment="Cytosol" constant="false" hasOnlySubstanceUnits="false" id="M_nicrnt_c" name="Nicotinate_D_ribonucleotide" fbc:charge="0" fbc:chemicalFormula="C11H12NO9P" />
      <species boundaryCondition="false" compartment="Cytosol" constant="false" hasOnlySubstanceUnits="false" id="M_no2_c" name="Nitrite" fbc:charge="0" fbc:chemicalFormula="NO2" />
      <species boundaryCondition="false" compartment="Extraorganism" constant="false" hasOnlySubstanceUnits="false" id="M_no2_e" name="Nitrite" fbc:charge="0" fbc:chemicalFormula="NO2" />
      <species boundaryCondition="false" compartment="Mitochondria" constant="false" hasOnlySubstanceUnits="false" id="M_no2_m" name="Nitrite" fbc:charge="0" fbc:chemicalFormula="NO2" />
      <species boundaryCondition="false" compartment="Cytosol" constant="false" hasOnlySubstanceUnits="false" id="M_no3_c" name="Nitrate" fbc:charge="0" fbc:chemicalFormula="NO3" />
      <species boundaryCondition="false" compartment="Extraorganism" constant="false" hasOnlySubstanceUnits="false" id="M_no3_e" name="Nitrate" fbc:charge="0" fbc:chemicalFormula="NO3" />
      <species boundaryCondition="false" compartment="Mitochondria" constant="false" hasOnlySubstanceUnits="false" id="M_no3_m" name="Nitrate" fbc:charge="0" fbc:chemicalFormula="NO3" />
      <species boundaryCondition="false" compartment="Cytosol" constant="false" hasOnlySubstanceUnits="false" id="M_no_c" name="Nitric_oxide" fbc:charge="0" fbc:chemicalFormula="NO" />
      <species boundaryCondition="false" compartment="Extraorganism" constant="false" hasOnlySubstanceUnits="false" id="M_no_e" name="Nitric_oxide" fbc:charge="0" fbc:chemicalFormula="NO" />
      <species boundaryCondition="false" compartment="Apicoplast" constant="false" hasOnlySubstanceUnits="false" id="M_o2_ap" name="O2" fbc:charge="0" fbc:chemicalFormula="O2" />
      <species boundaryCondition="false" compartment="Cytosol" constant="false" hasOnlySubstanceUnits="false" id="M_o2_c" name="O2" fbc:charge="0" fbc:chemicalFormula="O2" />
      <species boundaryCondition="false" compartment="Extraorganism" constant="false" hasOnlySubstanceUnits="false" id="M_o2_e" name="O2" fbc:charge="0" fbc:chemicalFormula="O2" />
      <species boundaryCondition="false" compartment="Mitochondria" constant="false" hasOnlySubstanceUnits="false" id="M_o2_m" name="O2" fbc:charge="0" fbc:chemicalFormula="O2" />
      <species boundaryCondition="false" compartment="Cytosol" constant="false" hasOnlySubstanceUnits="false" id="M_o2s_c" name="Superoxide_anion" fbc:charge="0" fbc:chemicalFormula="O2" />
      <species boundaryCondition="false" compartment="Extraorganism" constant="false" hasOnlySubstanceUnits="false" id="M_o2s_e" name="Superoxide_anion" fbc:charge="0" fbc:chemicalFormula="O2" />
      <species boundaryCondition="false" compartment="Mitochondria" constant="false" hasOnlySubstanceUnits="false" id="M_o2s_m" name="Superoxide_anion" fbc:charge="0" fbc:chemicalFormula="O2" />
      <species boundaryCondition="false" compartment="Cytosol" constant="false" hasOnlySubstanceUnits="false" id="M_oaa_c" name="Oxaloacetate" fbc:charge="0" fbc:chemicalFormula="C4H2O5" />
      <species boundaryCondition="false" compartment="Mitochondria" constant="false" hasOnlySubstanceUnits="false" id="M_oaa_m" name="Oxaloacetate" fbc:charge="0" fbc:chemicalFormula="C4H2O5" />
      <species boundaryCondition="false" compartment="Apicoplast" constant="false" hasOnlySubstanceUnits="false" id="M_ocACP_ap" name="Octanoyl_ACP_n_C80ACP" fbc:charge="0" fbc:chemicalFormula="C19H35N2O8PRS" />
      <species boundaryCondition="false" compartment="Apicoplast" constant="false" hasOnlySubstanceUnits="false" id="M_occoa_ap" name="Octanoyl_CoA_n_C80CoA" fbc:charge="0" fbc:chemicalFormula="C29H46N7O17P3S" />
      <species boundaryCondition="false" compartment="Cytosol" constant="false" hasOnlySubstanceUnits="false" id="M_occoa_c" name="Octanoyl_CoA_n_C80CoA" fbc:charge="0" fbc:chemicalFormula="C29H46N7O17P3S" />
      <species boundaryCondition="false" compartment="Extraorganism" constant="false" hasOnlySubstanceUnits="false" id="M_occoa_e" name="Octanoyl_CoA_n_C80CoA" fbc:charge="0" fbc:chemicalFormula="C29H46N7O17P3S" />
      <species boundaryCondition="false" compartment="Apicoplast" constant="false" hasOnlySubstanceUnits="false" id="M_ocdcaACP_ap" name="Octadecanoyl_ACP_n_C180ACP" fbc:charge="0" fbc:chemicalFormula="C29H55N2O8PRS" />
      <species boundaryCondition="false" compartment="Apicoplast" constant="false" hasOnlySubstanceUnits="false" id="M_ocdca_ap" name="octadecanoate_n_C180" fbc:charge="0" fbc:chemicalFormula="C18H35O2" />
      <species boundaryCondition="false" compartment="Cytosol" constant="false" hasOnlySubstanceUnits="false" id="M_ocdca_c" name="octadecanoate_n_C180" fbc:charge="0" fbc:chemicalFormula="C18H35O2" />
      <species boundaryCondition="false" compartment="Extraorganism" constant="false" hasOnlySubstanceUnits="false" id="M_ocdca_e" name="octadecanoate_n_C180" fbc:charge="0" fbc:chemicalFormula="C18H35O2" />
      <species boundaryCondition="false" compartment="Apicoplast" constant="false" hasOnlySubstanceUnits="false" id="M_ocdcea_ap" name="octadecenoate_n_C181" fbc:charge="0" fbc:chemicalFormula="C18H33O2" />
      <species boundaryCondition="false" compartment="Cytosol" constant="false" hasOnlySubstanceUnits="false" id="M_ocdcea_c" name="octadecenoate_n_C181" fbc:charge="0" fbc:chemicalFormula="C18H33O2" />
      <species boundaryCondition="false" compartment="Extraorganism" constant="false" hasOnlySubstanceUnits="false" id="M_ocdcea_e" name="octadecenoate_n_C181" fbc:charge="0" fbc:chemicalFormula="C18H33O2" />
      <species boundaryCondition="false" compartment="Cytosol" constant="false" hasOnlySubstanceUnits="false" id="M_ocdycacoa_c" name="Octadecynoyl_CoA_n_C182CoA" fbc:charge="0" fbc:chemicalFormula="C39H62N7O17P3S" />
      <species boundaryCondition="false" compartment="Apicoplast" constant="false" hasOnlySubstanceUnits="false" id="M_octa_ap" name="octanoate_n_C80" fbc:charge="0" fbc:chemicalFormula="C8H15O2" />
      <species boundaryCondition="false" compartment="Cytosol" constant="false" hasOnlySubstanceUnits="false" id="M_octa_c" name="octanoate_n_C80" fbc:charge="0" fbc:chemicalFormula="C8H15O2" />
      <species boundaryCondition="false" compartment="Extraorganism" constant="false" hasOnlySubstanceUnits="false" id="M_octa_e" name="octanoate_n_C80" fbc:charge="0" fbc:chemicalFormula="C8H15O2" />
      <species boundaryCondition="false" compartment="Cytosol" constant="false" hasOnlySubstanceUnits="false" id="M_octdp_c" name="all_trans_Octaprenyl_diphosphate" fbc:charge="0" fbc:chemicalFormula="C40H65O7P2" />
      <species boundaryCondition="false" compartment="Mitochondria" constant="false" hasOnlySubstanceUnits="false" id="M_octdp_m" name="all_trans_Octaprenyl_diphosphate" fbc:charge="0" fbc:chemicalFormula="C40H65O7P2" />
      <species boundaryCondition="false" compartment="Apicoplast" constant="false" hasOnlySubstanceUnits="false" id="M_octeACP_ap" name="cis_octadec_11_enoyl_acyl_carrier_protein_n_C181" fbc:charge="0" fbc:chemicalFormula="C29H53N2O8PRS" />
      <species boundaryCondition="false" compartment="Apicoplast" constant="false" hasOnlySubstanceUnits="false" id="M_odecoa_ap" name="Octadecenoyl_CoA_n_C181CoA" fbc:charge="0" fbc:chemicalFormula="C39H64N7O17P3S" />
      <species boundaryCondition="false" compartment="Cytosol" constant="false" hasOnlySubstanceUnits="false" id="M_odecoa_c" name="Octadecenoyl_CoA_n_C181CoA" fbc:charge="0" fbc:chemicalFormula="C39H64N7O17P3S" />
      <species boundaryCondition="false" compartment="Extraorganism" constant="false" hasOnlySubstanceUnits="false" id="M_odecoa_e" name="Octadecenoyl_CoA_n_C181CoA" fbc:charge="0" fbc:chemicalFormula="C39H64N7O17P3S" />
      <species boundaryCondition="false" compartment="Cytosol" constant="false" hasOnlySubstanceUnits="false" id="M_oh1_c" name="hydroxide_ion" fbc:charge="0" fbc:chemicalFormula="HO" />
      <species boundaryCondition="false" compartment="Mitochondria" constant="false" hasOnlySubstanceUnits="false" id="M_oh1_m" name="hydroxide_ion" fbc:charge="0" fbc:chemicalFormula="HO" />
      <species boundaryCondition="false" compartment="Cytosol" constant="false" hasOnlySubstanceUnits="false" id="M_orn_c" name="Ornithine" fbc:charge="0" fbc:chemicalFormula="C5H13N2O2" />
      <species boundaryCondition="false" compartment="Extraorganism" constant="false" hasOnlySubstanceUnits="false" id="M_orn_e" name="Ornithine" fbc:charge="0" fbc:chemicalFormula="C5H13N2O2" />
      <species boundaryCondition="false" compartment="Cytosol" constant="false" hasOnlySubstanceUnits="false" id="M_orot5p_c" name="Orotidine_5_phosphate" fbc:charge="0" fbc:chemicalFormula="C10H10N2O11P" />
      <species boundaryCondition="false" compartment="Cytosol" constant="false" hasOnlySubstanceUnits="false" id="M_orot_c" name="Orotate" fbc:charge="0" fbc:chemicalFormula="C5H3N2O4" />
      <species boundaryCondition="false" compartment="Mitochondria" constant="false" hasOnlySubstanceUnits="false" id="M_orot_m" name="Orotate" fbc:charge="0" fbc:chemicalFormula="C5H3N2O4" />
      <species boundaryCondition="false" compartment="Cytosol" constant="false" hasOnlySubstanceUnits="false" id="M_oxa_c" name="xalate" fbc:charge="0" fbc:chemicalFormula="C2O4" />
      <species boundaryCondition="false" compartment="Extraorganism" constant="false" hasOnlySubstanceUnits="false" id="M_oxa_e" name="xalate" fbc:charge="0" fbc:chemicalFormula="C2O4" />
      <species boundaryCondition="false" compartment="Apicoplast" constant="false" hasOnlySubstanceUnits="false" id="M_pa120_ap" name="1_2_didodecanoyl_sn_glycerol_3_phosphate" fbc:charge="0" fbc:chemicalFormula="C27H51O8P1" />
      <species boundaryCondition="false" compartment="Cytosol" constant="false" hasOnlySubstanceUnits="false" id="M_pa120_c" name="1_2_didodecanoyl_sn_glycerol_3_phosphate" fbc:charge="0" fbc:chemicalFormula="C27H51O8P1" />
      <species boundaryCondition="false" compartment="Apicoplast" constant="false" hasOnlySubstanceUnits="false" id="M_pa140_ap" name="1_2_ditetradecanoyl_sn_glycerol_3_phosphate" fbc:charge="0" fbc:chemicalFormula="C31H59O8P1" />
      <species boundaryCondition="false" compartment="Cytosol" constant="false" hasOnlySubstanceUnits="false" id="M_pa140_c" name="1_2_ditetradecanoyl_sn_glycerol_3_phosphate" fbc:charge="0" fbc:chemicalFormula="C31H59O8P1" />
      <species boundaryCondition="false" compartment="Apicoplast" constant="false" hasOnlySubstanceUnits="false" id="M_pa141_ap" name="1_2_ditetradec_7_enoyl_sn_glycerol_3_phosphate" fbc:charge="0" fbc:chemicalFormula="C31H55O8P1" />
      <species boundaryCondition="false" compartment="Cytosol" constant="false" hasOnlySubstanceUnits="false" id="M_pa141_c" name="1_2_ditetradec_7_enoyl_sn_glycerol_3_phosphate" fbc:charge="0" fbc:chemicalFormula="C31H55O8P1" />
      <species boundaryCondition="false" compartment="Apicoplast" constant="false" hasOnlySubstanceUnits="false" id="M_pa160_ap" name="1_2_dihexadecanoyl_sn_glycerol_3_phosphate" fbc:charge="0" fbc:chemicalFormula="C35H67O8P1" />
      <species boundaryCondition="false" compartment="Cytosol" constant="false" hasOnlySubstanceUnits="false" id="M_pa160_c" name="1_2_dihexadecanoyl_sn_glycerol_3_phosphate" fbc:charge="0" fbc:chemicalFormula="C35H67O8P1" />
      <species boundaryCondition="false" compartment="Apicoplast" constant="false" hasOnlySubstanceUnits="false" id="M_pa161_ap" name="1_2_dihexadec_9_enoyl_sn_glycerol_3_phosphate" fbc:charge="0" fbc:chemicalFormula="C35H63O8P1" />
      <species boundaryCondition="false" compartment="Cytosol" constant="false" hasOnlySubstanceUnits="false" id="M_pa161_c" name="1_2_dihexadec_9_enoyl_sn_glycerol_3_phosphate" fbc:charge="0" fbc:chemicalFormula="C35H63O8P1" />
      <species boundaryCondition="false" compartment="Apicoplast" constant="false" hasOnlySubstanceUnits="false" id="M_pa180_ap" name="1_2_dioctadecanoyl_sn_glycerol_3_phosphate" fbc:charge="0" fbc:chemicalFormula="C39H75O8P1" />
      <species boundaryCondition="false" compartment="Cytosol" constant="false" hasOnlySubstanceUnits="false" id="M_pa180_c" name="1_2_dioctadecanoyl_sn_glycerol_3_phosphate" fbc:charge="0" fbc:chemicalFormula="C39H75O8P1" />
      <species boundaryCondition="false" compartment="Apicoplast" constant="false" hasOnlySubstanceUnits="false" id="M_pa181_ap" name="1_2_dioctadec_11_enoyl_sn_glycerol_3_phosphate" fbc:charge="0" fbc:chemicalFormula="C39H71O8P1" />
      <species boundaryCondition="false" compartment="Cytosol" constant="false" hasOnlySubstanceUnits="false" id="M_pa181_c" name="1_2_dioctadec_11_enoyl_sn_glycerol_3_phosphate" fbc:charge="0" fbc:chemicalFormula="C39H71O8P1" />
      <species boundaryCondition="false" compartment="Cytosol" constant="false" hasOnlySubstanceUnits="false" id="M_pail_c" fbc:charge="0" fbc:chemicalFormula="phosphatidylinositol" />
      <species boundaryCondition="false" compartment="Apicoplast" constant="false" hasOnlySubstanceUnits="false" id="M_palmACP_ap" name="Palmitoyl_ACP_n_C160ACP" fbc:charge="0" fbc:chemicalFormula="C27H51N2O8PRS" />
      <species boundaryCondition="false" compartment="Cytosol" constant="false" hasOnlySubstanceUnits="false" id="M_pan4p_c" name="Pantetheine_4_phosphate" fbc:charge="0" fbc:chemicalFormula="C11H21N2O7PS" />
      <species boundaryCondition="false" compartment="Cytosol" constant="false" hasOnlySubstanceUnits="false" id="M_pap_c" name="Adenosine_3_5_bisphosphate" fbc:charge="0" fbc:chemicalFormula="C10H11N5O10P2" />
      <species boundaryCondition="false" compartment="Extraorganism" constant="false" hasOnlySubstanceUnits="false" id="M_pap_e" name="Adenosine_3_5_bisphosphate" fbc:charge="0" fbc:chemicalFormula="C10H11N5O10P2" />
      <species boundaryCondition="false" compartment="Cytosol" constant="false" hasOnlySubstanceUnits="false" id="M_pc_c" name="Phosphatidylcholine" fbc:charge="0" fbc:chemicalFormula="C4040H7844N100O800P100" />
      <species boundaryCondition="false" compartment="Extraorganism" constant="false" hasOnlySubstanceUnits="false" id="M_pc_e" name="Phosphatidylcholine" fbc:charge="0" fbc:chemicalFormula="C4040H7844N100O800P100" />
      <species boundaryCondition="false" compartment="Cytosol" constant="false" hasOnlySubstanceUnits="false" id="M_pdx5p_c" name="Pyridoxine_5_phosphate" fbc:charge="0" fbc:chemicalFormula="C8H10NO6P" />
      <species boundaryCondition="false" compartment="Cytosol" constant="false" hasOnlySubstanceUnits="false" id="M_pe120_c" name="phosphatidylethanolamine_didodecanoyl_n_C120" fbc:charge="0" fbc:chemicalFormula="C29H58N1O8P1" />
      <species boundaryCondition="false" compartment="Extraorganism" constant="false" hasOnlySubstanceUnits="false" id="M_pe120_e" name="phosphatidylethanolamine_didodecanoyl_n_C120" fbc:charge="0" fbc:chemicalFormula="C29H58N1O8P1" />
      <species boundaryCondition="false" compartment="Cytosol" constant="false" hasOnlySubstanceUnits="false" id="M_pe140_c" name="phosphatidylethanolamine_ditetradecanoyl_n_C140" fbc:charge="0" fbc:chemicalFormula="C33H66N1O8P1" />
      <species boundaryCondition="false" compartment="Extraorganism" constant="false" hasOnlySubstanceUnits="false" id="M_pe140_e" name="phosphatidylethanolamine_ditetradecanoyl_n_C140" fbc:charge="0" fbc:chemicalFormula="C33H66N1O8P1" />
      <species boundaryCondition="false" compartment="Cytosol" constant="false" hasOnlySubstanceUnits="false" id="M_pe141_c" name="phosphatidylethanolamine_ditetradec_7_enoyl_n_C141" fbc:charge="0" fbc:chemicalFormula="C33H62N1O8P1" />
      <species boundaryCondition="false" compartment="Extraorganism" constant="false" hasOnlySubstanceUnits="false" id="M_pe141_e" name="phosphatidylethanolamine_ditetradec_7_enoyl_n_C141" fbc:charge="0" fbc:chemicalFormula="C33H62N1O8P1" />
      <species boundaryCondition="false" compartment="Cytosol" constant="false" hasOnlySubstanceUnits="false" id="M_pe160_c" name="phosphatidylethanolamine_dihexadecanoyl_n_C160" fbc:charge="0" fbc:chemicalFormula="C37H74N1O8P1" />
      <species boundaryCondition="false" compartment="Extraorganism" constant="false" hasOnlySubstanceUnits="false" id="M_pe160_e" name="phosphatidylethanolamine_dihexadecanoyl_n_C160" fbc:charge="0" fbc:chemicalFormula="C37H74N1O8P1" />
      <species boundaryCondition="false" compartment="Cytosol" constant="false" hasOnlySubstanceUnits="false" id="M_pe161_c" name="phosphatidylethanolamine_dihexadec_9enoyl_n_C161" fbc:charge="0" fbc:chemicalFormula="C37H70N1O8P1" />
      <species boundaryCondition="false" compartment="Extraorganism" constant="false" hasOnlySubstanceUnits="false" id="M_pe161_e" name="phosphatidylethanolamine_dihexadec_9enoyl_n_C161" fbc:charge="0" fbc:chemicalFormula="C37H70N1O8P1" />
      <species boundaryCondition="false" compartment="Cytosol" constant="false" hasOnlySubstanceUnits="false" id="M_pe180_c" name="phosphatidylethanolamine_dioctadecanoyl_n_C180" fbc:charge="0" fbc:chemicalFormula="C41H82N1O8P1" />
      <species boundaryCondition="false" compartment="Extraorganism" constant="false" hasOnlySubstanceUnits="false" id="M_pe180_e" name="phosphatidylethanolamine_dioctadecanoyl_n_C180" fbc:charge="0" fbc:chemicalFormula="C41H82N1O8P1" />
      <species boundaryCondition="false" compartment="Cytosol" constant="false" hasOnlySubstanceUnits="false" id="M_pe181_c" name="phosphatidylethanolamine_dioctadec_11_enoyl_n_C181" fbc:charge="0" fbc:chemicalFormula="C41H78N1O8P1" />
      <species boundaryCondition="false" compartment="Extraorganism" constant="false" hasOnlySubstanceUnits="false" id="M_pe181_e" name="phosphatidylethanolamine_dioctadec_11_enoyl_n_C181" fbc:charge="0" fbc:chemicalFormula="C41H78N1O8P1" />
      <species boundaryCondition="false" compartment="Cytosol" constant="false" hasOnlySubstanceUnits="false" id="M_pe_c" name="phosphatidylethanolamine" fbc:charge="0" fbc:chemicalFormula="C3740H7244N100O800P100" />
      <species boundaryCondition="false" compartment="Extraorganism" constant="false" hasOnlySubstanceUnits="false" id="M_pe_e" name="phosphatidylethanolamine" fbc:charge="0" fbc:chemicalFormula="C3740H7244N100O800P100" />
      <species boundaryCondition="false" compartment="Cytosol" constant="false" hasOnlySubstanceUnits="false" id="M_pendp_c" name="all_trans_Pentaprenyl_diphosphate" fbc:charge="0" fbc:chemicalFormula="C25H41O7P2" />
      <species boundaryCondition="false" compartment="Mitochondria" constant="false" hasOnlySubstanceUnits="false" id="M_pendp_m" name="all_trans_Pentaprenyl_diphosphate" fbc:charge="0" fbc:chemicalFormula="C25H41O7P2" />
      <species boundaryCondition="false" compartment="Apicoplast" constant="false" hasOnlySubstanceUnits="false" id="M_pep_ap" name="Phosphoenolpyruvate" fbc:charge="0" fbc:chemicalFormula="C3H2O6P" />
      <species boundaryCondition="false" compartment="Cytosol" constant="false" hasOnlySubstanceUnits="false" id="M_pep_c" name="Phosphoenolpyruvate" fbc:charge="0" fbc:chemicalFormula="C3H2O6P" />
      <species boundaryCondition="false" compartment="Cytosol" constant="false" hasOnlySubstanceUnits="false" id="M_pg120_c" name="Phosphatidylglycerol_didodecanoyl_n_C120" fbc:charge="0" fbc:chemicalFormula="C30H58O10P1" />
      <species boundaryCondition="false" compartment="Cytosol" constant="false" hasOnlySubstanceUnits="false" id="M_pg140_c" name="Phosphatidylglycerol_ditetradecanoyl_n_C140" fbc:charge="0" fbc:chemicalFormula="C34H66O10P1" />
      <species boundaryCondition="false" compartment="Cytosol" constant="false" hasOnlySubstanceUnits="false" id="M_pg141_c" name="Phosphatidylglycerol_ditetradec_7_enoyl_n_C141" fbc:charge="0" fbc:chemicalFormula="C34H62O10P1" />
      <species boundaryCondition="false" compartment="Cytosol" constant="false" hasOnlySubstanceUnits="false" id="M_pg160_c" name="Phosphatidylglycerol_dihexadecanoyl_n_C160" fbc:charge="0" fbc:chemicalFormula="C38H74O10P1" />
      <species boundaryCondition="false" compartment="Cytosol" constant="false" hasOnlySubstanceUnits="false" id="M_pg161_c" name="Phosphatidylglycerol_dihexadec_9_enoyl_n_C161" fbc:charge="0" fbc:chemicalFormula="C38H70O10P1" />
      <species boundaryCondition="false" compartment="Cytosol" constant="false" hasOnlySubstanceUnits="false" id="M_pg180_c" name="Phosphatidylglycerol_dioctadecanoyl_n_C180" fbc:charge="0" fbc:chemicalFormula="C42H82O10P1" />
      <species boundaryCondition="false" compartment="Cytosol" constant="false" hasOnlySubstanceUnits="false" id="M_pg181_c" name="Phosphatidylglycerol_dioctadec_11_enoyl_n_C181" fbc:charge="0" fbc:chemicalFormula="C42H78O10P1" />
      <species boundaryCondition="false" compartment="Cytosol" constant="false" hasOnlySubstanceUnits="false" id="M_pgp120_c" name="Phosphatidylglycerophosphate_didodecanoyl_n_C120" fbc:charge="0" fbc:chemicalFormula="C30H57O13P2" />
      <species boundaryCondition="false" compartment="Cytosol" constant="false" hasOnlySubstanceUnits="false" id="M_pgp140_c" name="Phosphatidylglycerophosphate_ditetradecanoyl_n_C140" fbc:charge="0" fbc:chemicalFormula="C34H65O13P2" />
      <species boundaryCondition="false" compartment="Cytosol" constant="false" hasOnlySubstanceUnits="false" id="M_pgp141_c" name="Phosphatidylglycerophosphate_ditetradec_7_enoyl_n_C141" fbc:charge="0" fbc:chemicalFormula="C34H61O13P2" />
      <species boundaryCondition="false" compartment="Cytosol" constant="false" hasOnlySubstanceUnits="false" id="M_pgp160_c" name="Phosphatidylglycerophosphate_dihexadecanoyl_n_C160" fbc:charge="0" fbc:chemicalFormula="C38H73O13P2" />
      <species boundaryCondition="false" compartment="Cytosol" constant="false" hasOnlySubstanceUnits="false" id="M_pgp161_c" name="Phosphatidylglycerophosphate_dihexadec_9_enoyl_n_C161" fbc:charge="0" fbc:chemicalFormula="C38H69O13P2" />
      <species boundaryCondition="false" compartment="Cytosol" constant="false" hasOnlySubstanceUnits="false" id="M_pgp180_c" name="Phosphatidylglycerophosphate_dioctadecanoyl_n_C180" fbc:charge="0" fbc:chemicalFormula="C42H81O13P2" />
      <species boundaryCondition="false" compartment="Cytosol" constant="false" hasOnlySubstanceUnits="false" id="M_pgp181_c" name="Phosphatidylglycerophosphate_dioctadec_11_enoyl_n_C181" fbc:charge="0" fbc:chemicalFormula="C42H77O13P2" />
      <species boundaryCondition="false" compartment="Cytosol" constant="false" hasOnlySubstanceUnits="false" id="M_phe_L_c" name="L_Phenylalanine" fbc:charge="0" fbc:chemicalFormula="C9H11NO2" />
      <species boundaryCondition="false" compartment="Extraorganism" constant="false" hasOnlySubstanceUnits="false" id="M_phe_L_e" name="L_Phenylalanine" fbc:charge="0" fbc:chemicalFormula="C9H11NO2" />
      <species boundaryCondition="false" compartment="Apicoplast" constant="false" hasOnlySubstanceUnits="false" id="M_pheme_ap" name="Protoheme" fbc:charge="0" fbc:chemicalFormula="C34H30FeN4O4" />
      <species boundaryCondition="false" compartment="Cytosol" constant="false" hasOnlySubstanceUnits="false" id="M_pheme_c" name="Protoheme" fbc:charge="0" fbc:chemicalFormula="C34H30FeN4O4" />
      <species boundaryCondition="false" compartment="Mitochondria" constant="false" hasOnlySubstanceUnits="false" id="M_pheme_m" name="Protoheme" fbc:charge="0" fbc:chemicalFormula="C34H30FeN4O4" />
      <species boundaryCondition="false" compartment="Cytosol" constant="false" hasOnlySubstanceUnits="false" id="M_phetrna_c" name="L_Phenylalanyl_tRNA_Phe" fbc:charge="0" fbc:chemicalFormula="C9H10NOR" />
      <species boundaryCondition="false" compartment="Cytosol" constant="false" hasOnlySubstanceUnits="false" id="M_phpyr_c" name="Phenylpyruvate" fbc:charge="0" fbc:chemicalFormula="C9H7O3" />
      <species boundaryCondition="false" compartment="Apicoplast" constant="false" hasOnlySubstanceUnits="false" id="M_pi_ap" name="Phosphate" fbc:charge="0" fbc:chemicalFormula="HO4P" />
      <species boundaryCondition="false" compartment="Cytosol" constant="false" hasOnlySubstanceUnits="false" id="M_pi_c" name="Phosphate" fbc:charge="0" fbc:chemicalFormula="HO4P" />
      <species boundaryCondition="false" compartment="Extraorganism" constant="false" hasOnlySubstanceUnits="false" id="M_pi_e" name="Phosphate" fbc:charge="0" fbc:chemicalFormula="HO4P" />
      <species boundaryCondition="false" compartment="Mitochondria" constant="false" hasOnlySubstanceUnits="false" id="M_pi_m" name="Phosphate" fbc:charge="0" fbc:chemicalFormula="HO4P" />
      <species boundaryCondition="false" compartment="Apicoplast" constant="false" hasOnlySubstanceUnits="false" id="M_pmtcoa_ap" name="Palmitoyl_CoA_n_C160CoA" fbc:charge="0" fbc:chemicalFormula="C37H62N7O17P3S" />
      <species boundaryCondition="false" compartment="Cytosol" constant="false" hasOnlySubstanceUnits="false" id="M_pmtcoa_c" name="Palmitoyl_CoA_n_C160CoA" fbc:charge="0" fbc:chemicalFormula="C37H62N7O17P3S" />
      <species boundaryCondition="false" compartment="Extraorganism" constant="false" hasOnlySubstanceUnits="false" id="M_pmtcoa_e" name="Palmitoyl_CoA_n_C160CoA" fbc:charge="0" fbc:chemicalFormula="C37H62N7O17P3S" />
      <species boundaryCondition="false" compartment="Cytosol" constant="false" hasOnlySubstanceUnits="false" id="M_pnto_R_c" name="R_Pantothenate" fbc:charge="0" fbc:chemicalFormula="C9H16NO5" />
      <species boundaryCondition="false" compartment="Extraorganism" constant="false" hasOnlySubstanceUnits="false" id="M_pnto_R_e" name="R_Pantothenate" fbc:charge="0" fbc:chemicalFormula="C9H16NO5" />
      <species boundaryCondition="false" compartment="Cytosol" constant="false" hasOnlySubstanceUnits="false" id="M_ppa_c" name="Propionate_n_C30" fbc:charge="0" fbc:chemicalFormula="C3H5O2" />
      <species boundaryCondition="false" compartment="Extraorganism" constant="false" hasOnlySubstanceUnits="false" id="M_ppa_e" name="Propionate_n_C30" fbc:charge="0" fbc:chemicalFormula="C3H5O2" />
      <species boundaryCondition="false" compartment="Apicoplast" constant="false" hasOnlySubstanceUnits="false" id="M_ppbng_ap" name="Porphobilinogen" fbc:charge="0" fbc:chemicalFormula="C10H13N2O4" />
      <species boundaryCondition="false" compartment="Cytosol" constant="false" hasOnlySubstanceUnits="false" id="M_ppcoa_c" name="Propanoyl_CoA" fbc:charge="0" fbc:chemicalFormula="C24H36N7O17P3S" />
      <species boundaryCondition="false" compartment="Apicoplast" constant="false" hasOnlySubstanceUnits="false" id="M_ppi_ap" name="Diphosphate" fbc:charge="0" fbc:chemicalFormula="HO7P2" />
      <species boundaryCondition="false" compartment="Cytosol" constant="false" hasOnlySubstanceUnits="false" id="M_ppi_c" name="Diphosphate" fbc:charge="0" fbc:chemicalFormula="HO7P2" />
      <species boundaryCondition="false" compartment="Mitochondria" constant="false" hasOnlySubstanceUnits="false" id="M_ppi_m" name="Diphosphate" fbc:charge="0" fbc:chemicalFormula="HO7P2" />
      <species boundaryCondition="false" compartment="Apicoplast" constant="false" hasOnlySubstanceUnits="false" id="M_ppp9_ap" name="Protoporphyrin" fbc:charge="0" fbc:chemicalFormula="C34H32N4O4" />
      <species boundaryCondition="false" compartment="Cytosol" constant="false" hasOnlySubstanceUnits="false" id="M_ppp9_c" name="Protoporphyrin" fbc:charge="0" fbc:chemicalFormula="C34H32N4O4" />
      <species boundaryCondition="false" compartment="Mitochondria" constant="false" hasOnlySubstanceUnits="false" id="M_ppp9_m" name="Protoporphyrin" fbc:charge="0" fbc:chemicalFormula="C34H32N4O4" />
      <species boundaryCondition="false" compartment="Apicoplast" constant="false" hasOnlySubstanceUnits="false" id="M_pppg9_ap" name="Protoporphyrinogen_IX" fbc:charge="0" fbc:chemicalFormula="C34H38N4O4" />
      <species boundaryCondition="false" compartment="Cytosol" constant="false" hasOnlySubstanceUnits="false" id="M_pppg9_c" name="Protoporphyrinogen_IX" fbc:charge="0" fbc:chemicalFormula="C34H38N4O4" />
      <species boundaryCondition="false" compartment="Mitochondria" constant="false" hasOnlySubstanceUnits="false" id="M_pppg9_m" name="Protoporphyrinogen_IX" fbc:charge="0" fbc:chemicalFormula="C34H38N4O4" />
      <species boundaryCondition="false" compartment="Cytosol" constant="false" hasOnlySubstanceUnits="false" id="M_pppi_c" name="Inorganic_triphosphate" fbc:charge="0" fbc:chemicalFormula="HO10P3" />
      <species boundaryCondition="false" compartment="Cytosol" constant="false" hasOnlySubstanceUnits="false" id="M_pro_L_c" name="L_Proline" fbc:charge="0" fbc:chemicalFormula="C5H9NO2" />
      <species boundaryCondition="false" compartment="Extraorganism" constant="false" hasOnlySubstanceUnits="false" id="M_pro_L_e" name="L_Proline" fbc:charge="0" fbc:chemicalFormula="C5H9NO2" />
      <species boundaryCondition="false" compartment="Cytosol" constant="false" hasOnlySubstanceUnits="false" id="M_progly_c" name="L_Prolinylglycine" fbc:charge="0" fbc:chemicalFormula="C7H12N2O3" />
      <species boundaryCondition="false" compartment="Cytosol" constant="false" hasOnlySubstanceUnits="false" id="M_protrna_c" name="L_Prolyl_tRNA_Pro" fbc:charge="0" fbc:chemicalFormula="C5H8NOR" />
      <species boundaryCondition="false" compartment="Cytosol" constant="false" hasOnlySubstanceUnits="false" id="M_prpp_c" name="5_Phospho_alpha_D_ribose_1_diphosphate" fbc:charge="0" fbc:chemicalFormula="C5H8O14P3" />
      <species boundaryCondition="false" compartment="Cytosol" constant="false" hasOnlySubstanceUnits="false" id="M_ps120_c" name="phosphatidylserine_didodecanoyl_n_C120" fbc:charge="0" fbc:chemicalFormula="C30H57N1O10P1" />
      <species boundaryCondition="false" compartment="Cytosol" constant="false" hasOnlySubstanceUnits="false" id="M_ps140_c" name="phosphatidylserine_ditetradecanoyl_n_C140" fbc:charge="0" fbc:chemicalFormula="C34H65N1O10P1" />
      <species boundaryCondition="false" compartment="Cytosol" constant="false" hasOnlySubstanceUnits="false" id="M_ps141_c" name="phosphatidylserine_ditetradec_7_enoyl_n_C141" fbc:charge="0" fbc:chemicalFormula="C34H61N1O10P1" />
      <species boundaryCondition="false" compartment="Cytosol" constant="false" hasOnlySubstanceUnits="false" id="M_ps160_c" name="phosphatidylserine_dihexadecanoyl_n_C160" fbc:charge="0" fbc:chemicalFormula="C38H73N1O10P1" />
      <species boundaryCondition="false" compartment="Cytosol" constant="false" hasOnlySubstanceUnits="false" id="M_ps161_c" name="phosphatidylserine_dihexadec_9_enoyl_n_C161" fbc:charge="0" fbc:chemicalFormula="C38H69N1O10P1" />
      <species boundaryCondition="false" compartment="Cytosol" constant="false" hasOnlySubstanceUnits="false" id="M_ps180_c" name="phosphatidylserine_dioctadecanoyl_n_C180" fbc:charge="0" fbc:chemicalFormula="C42H81N1O10P1" />
      <species boundaryCondition="false" compartment="Cytosol" constant="false" hasOnlySubstanceUnits="false" id="M_ps181_c" name="phosphatidylserine_dioctadec_11_enoyl_n_C181" fbc:charge="0" fbc:chemicalFormula="C42H77N1O10P1" />
      <species boundaryCondition="false" compartment="Cytosol" constant="false" hasOnlySubstanceUnits="false" id="M_psd5p_c" name="Pseudouridine_5_phosphate" fbc:charge="0" fbc:chemicalFormula="C9H11N2O9P" />
      <species boundaryCondition="false" compartment="Cytosol" constant="false" hasOnlySubstanceUnits="false" id="M_pser_L_c" name="O_Phospho_L_serine" fbc:charge="0" fbc:chemicalFormula="C3H6NO6P" />
      <species boundaryCondition="false" compartment="Cytosol" constant="false" hasOnlySubstanceUnits="false" id="M_ptd145bp_c" name="1_Phosphatidyl_D_myo_inositol_4_5_bisphosphate" fbc:charge="0" fbc:chemicalFormula="C4140H7444O1900P300" />
      <species boundaryCondition="false" compartment="Cytosol" constant="false" hasOnlySubstanceUnits="false" id="M_ptd1ino_c" name="phosphatidyl_1D_myo_inositol" fbc:charge="0" fbc:chemicalFormula="C4140H7644O1300P100" />
      <species boundaryCondition="false" compartment="Extraorganism" constant="false" hasOnlySubstanceUnits="false" id="M_ptd1ino_e" name="phosphatidyl_1D_myo_inositol" fbc:charge="0" fbc:chemicalFormula="C4140H7644O1300P100" />
      <species boundaryCondition="false" compartment="Cytosol" constant="false" hasOnlySubstanceUnits="false" id="M_ptd3ino_c" name="phosphatidyl_1D_myo_3_inositol" fbc:charge="0" fbc:chemicalFormula="C4140H7544O1600P200" />
      <species boundaryCondition="false" compartment="Cytosol" constant="false" hasOnlySubstanceUnits="false" id="M_ptd4ino_c" name="phosphatidyl_1D_myo_4_inositol" fbc:charge="0" fbc:chemicalFormula="C4140H7544O1600P200" />
      <species boundaryCondition="false" compartment="Cytosol" constant="false" hasOnlySubstanceUnits="false" id="M_ptrc_c" name="Putrescine" fbc:charge="0" fbc:chemicalFormula="C4H14N2" />
      <species boundaryCondition="false" compartment="Extraorganism" constant="false" hasOnlySubstanceUnits="false" id="M_ptrc_e" name="Putrescine" fbc:charge="0" fbc:chemicalFormula="C4H14N2" />
      <species boundaryCondition="false" compartment="Cytosol" constant="false" hasOnlySubstanceUnits="false" id="M_pyam5p_c" name="Pyridoxamine_5_phosphate" fbc:charge="0" fbc:chemicalFormula="C8H12N2O5P" />
      <species boundaryCondition="false" compartment="Cytosol" constant="false" hasOnlySubstanceUnits="false" id="M_pydam_c" name="Pyridoxamine" fbc:charge="0" fbc:chemicalFormula="C8H13N2O2" />
      <species boundaryCondition="false" compartment="Extraorganism" constant="false" hasOnlySubstanceUnits="false" id="M_pydam_e" name="Pyridoxamine" fbc:charge="0" fbc:chemicalFormula="C8H13N2O2" />
      <species boundaryCondition="false" compartment="Cytosol" constant="false" hasOnlySubstanceUnits="false" id="M_pydx5p_c" name="Pyridoxal_5_phosphate" fbc:charge="0" fbc:chemicalFormula="C8H8NO6P" />
      <species boundaryCondition="false" compartment="Cytosol" constant="false" hasOnlySubstanceUnits="false" id="M_pydx_c" name="Pyridoxal" fbc:charge="0" fbc:chemicalFormula="C8H9NO3" />
      <species boundaryCondition="false" compartment="Extraorganism" constant="false" hasOnlySubstanceUnits="false" id="M_pydx_e" name="Pyridoxal" fbc:charge="0" fbc:chemicalFormula="C8H9NO3" />
      <species boundaryCondition="false" compartment="Cytosol" constant="false" hasOnlySubstanceUnits="false" id="M_pydxn_c" name="Pyridoxine" fbc:charge="0" fbc:chemicalFormula="C8H11NO3" />
      <species boundaryCondition="false" compartment="Extraorganism" constant="false" hasOnlySubstanceUnits="false" id="M_pydxn_e" name="Pyridoxine" fbc:charge="0" fbc:chemicalFormula="C8H11NO3" />
      <species boundaryCondition="false" compartment="Apicoplast" constant="false" hasOnlySubstanceUnits="false" id="M_pyr_ap" name="Pyruvate" fbc:charge="0" fbc:chemicalFormula="C3H3O3" />
      <species boundaryCondition="false" compartment="Cytosol" constant="false" hasOnlySubstanceUnits="false" id="M_pyr_c" name="Pyruvate" fbc:charge="0" fbc:chemicalFormula="C3H3O3" />
      <species boundaryCondition="false" compartment="Extraorganism" constant="false" hasOnlySubstanceUnits="false" id="M_pyr_e" name="Pyruvate" fbc:charge="0" fbc:chemicalFormula="C3H3O3" />
      <species boundaryCondition="false" compartment="Cytosol" constant="false" hasOnlySubstanceUnits="false" id="M_q8_c" name="Ubiquinone_8" fbc:charge="0" fbc:chemicalFormula="C49H74O4" />
      <species boundaryCondition="false" compartment="Mitochondria" constant="false" hasOnlySubstanceUnits="false" id="M_q8_m" name="Ubiquinone_8" fbc:charge="0" fbc:chemicalFormula="C49H74O4" />
      <species boundaryCondition="false" compartment="Cytosol" constant="false" hasOnlySubstanceUnits="false" id="M_q8h2_c" name="Ubiquinol_8" fbc:charge="0" fbc:chemicalFormula="C49H76O4" />
      <species boundaryCondition="false" compartment="Mitochondria" constant="false" hasOnlySubstanceUnits="false" id="M_q8h2_m" name="Ubiquinol_8" fbc:charge="0" fbc:chemicalFormula="C49H76O4" />
      <species boundaryCondition="false" compartment="Cytosol" constant="false" hasOnlySubstanceUnits="false" id="M_r15bp_c" name="D_Ribose_1_5_bisphosphate" fbc:charge="0" fbc:chemicalFormula="C5H8O11P2" />
      <species boundaryCondition="false" compartment="Cytosol" constant="false" hasOnlySubstanceUnits="false" id="M_r1p_c" name="alpha_D_Ribose_1_phosphate" fbc:charge="0" fbc:chemicalFormula="C5H9O8P" />
      <species boundaryCondition="false" compartment="Cytosol" constant="false" hasOnlySubstanceUnits="false" id="M_r5p_c" name="alpha_D_Ribose_5_phosphate" fbc:charge="0" fbc:chemicalFormula="C5H9O8P" />
      <species boundaryCondition="false" compartment="Cytosol" constant="false" hasOnlySubstanceUnits="false" id="M_ribflv_c" name="Riboflavin" fbc:charge="0" fbc:chemicalFormula="C17H20N4O6" />
      <species boundaryCondition="false" compartment="Extraorganism" constant="false" hasOnlySubstanceUnits="false" id="M_ribflv_e" name="Riboflavin" fbc:charge="0" fbc:chemicalFormula="C17H20N4O6" />
      <species boundaryCondition="false" compartment="Cytosol" constant="false" hasOnlySubstanceUnits="false" id="M_ru5p_D_c" name="D_Ribulose_5_phosphate" fbc:charge="0" fbc:chemicalFormula="C5H9O8P" />
      <species boundaryCondition="false" compartment="Cytosol" constant="false" hasOnlySubstanceUnits="false" id="M_s7p_c" name="Sedoheptulose_7_phosphate" fbc:charge="0" fbc:chemicalFormula="C7H13O10P" />
      <species boundaryCondition="false" compartment="Cytosol" constant="false" hasOnlySubstanceUnits="false" id="M_saccrp_L_c" name="L_Saccharopine" fbc:charge="0" fbc:chemicalFormula="C11H19N2O6" />
      <species boundaryCondition="false" compartment="Cytosol" constant="false" hasOnlySubstanceUnits="false" id="M_sbt_D_c" name="D_Sorbitol" fbc:charge="0" fbc:chemicalFormula="C6H14O6" />
      <species boundaryCondition="false" compartment="Extraorganism" constant="false" hasOnlySubstanceUnits="false" id="M_sbt_D_e" name="D_Sorbitol" fbc:charge="0" fbc:chemicalFormula="C6H14O6" />
      <species boundaryCondition="false" compartment="Cytosol" constant="false" hasOnlySubstanceUnits="false" id="M_sectrna_c" name="L_Selenocysteinyl_tRNA_Sec" fbc:charge="0" fbc:chemicalFormula="C3H6NOSeR" />
      <species boundaryCondition="false" compartment="Cytosol" constant="false" hasOnlySubstanceUnits="false" id="M_seln_c" name="Selenide" fbc:charge="0" fbc:chemicalFormula="HSe" />
      <species boundaryCondition="false" compartment="Cytosol" constant="false" hasOnlySubstanceUnits="false" id="M_selnp_c" name="Selenophosphate" fbc:charge="0" fbc:chemicalFormula="H2O3PSe" />
      <species boundaryCondition="false" compartment="Cytosol" constant="false" hasOnlySubstanceUnits="false" id="M_ser_L_c" name="L_Serine" fbc:charge="0" fbc:chemicalFormula="C3H7NO3" />
      <species boundaryCondition="false" compartment="Extraorganism" constant="false" hasOnlySubstanceUnits="false" id="M_ser_L_e" name="L_Serine" fbc:charge="0" fbc:chemicalFormula="C3H7NO3" />
      <species boundaryCondition="false" compartment="Cytosol" constant="false" hasOnlySubstanceUnits="false" id="M_sertrna_c" name="L_Seryl_tRNA_Ser" fbc:charge="0" fbc:chemicalFormula="C3H6NO2R" />
      <species boundaryCondition="false" compartment="Cytosol" constant="false" hasOnlySubstanceUnits="false" id="M_sertrna_sec__c" name="L_Seryl_tRNA_Sec" fbc:charge="0" fbc:chemicalFormula="C3H6NO2R" />
      <species boundaryCondition="false" compartment="Cytosol" constant="false" hasOnlySubstanceUnits="false" id="M_skm5p_c" name="Shikimate_5_phosphate" fbc:charge="0" fbc:chemicalFormula="C7H8O8P" />
      <species boundaryCondition="false" compartment="Cytosol" constant="false" hasOnlySubstanceUnits="false" id="M_skm_c" name="Shikimate" fbc:charge="0" fbc:chemicalFormula="C7H9O5" />
      <species boundaryCondition="false" compartment="Cytosol" constant="false" hasOnlySubstanceUnits="false" id="M_so4_c" name="Sulfate" fbc:charge="0" fbc:chemicalFormula="O4S" />
      <species boundaryCondition="false" compartment="Extraorganism" constant="false" hasOnlySubstanceUnits="false" id="M_so4_e" name="Sulfate" fbc:charge="0" fbc:chemicalFormula="O4S" />
      <species boundaryCondition="false" compartment="Cytosol" constant="false" hasOnlySubstanceUnits="false" id="M_sphgn_c" name="Sphinganine" fbc:charge="0" fbc:chemicalFormula="C18H40NO2" />
      <species boundaryCondition="false" compartment="Cytosol" constant="false" hasOnlySubstanceUnits="false" id="M_sphmyln_c" fbc:charge="0" fbc:chemicalFormula="sphingomyelin" />
      <species boundaryCondition="false" compartment="Cytosol" constant="false" hasOnlySubstanceUnits="false" id="M_spmd_c" name="Spermidine" fbc:charge="0" fbc:chemicalFormula="C7H22N3" />
      <species boundaryCondition="false" compartment="Extraorganism" constant="false" hasOnlySubstanceUnits="false" id="M_spmd_e" name="Spermidine" fbc:charge="0" fbc:chemicalFormula="C7H22N3" />
      <species boundaryCondition="false" compartment="Apicoplast" constant="false" hasOnlySubstanceUnits="false" id="M_stcoa_ap" name="Stearoyl_CoA_n_C180CoA" fbc:charge="0" fbc:chemicalFormula="C39H66N7O17P3S" />
      <species boundaryCondition="false" compartment="Cytosol" constant="false" hasOnlySubstanceUnits="false" id="M_stcoa_c" name="Stearoyl_CoA_n_C180CoA" fbc:charge="0" fbc:chemicalFormula="C39H66N7O17P3S" />
      <species boundaryCondition="false" compartment="Extraorganism" constant="false" hasOnlySubstanceUnits="false" id="M_stcoa_e" name="Stearoyl_CoA_n_C180CoA" fbc:charge="0" fbc:chemicalFormula="C39H66N7O17P3S" />
      <species boundaryCondition="false" compartment="Cytosol" constant="false" hasOnlySubstanceUnits="false" id="M_succ_c" name="Succinate" fbc:charge="0" fbc:chemicalFormula="C4H4O4" />
      <species boundaryCondition="false" compartment="Extraorganism" constant="false" hasOnlySubstanceUnits="false" id="M_succ_e" name="Succinate" fbc:charge="0" fbc:chemicalFormula="C4H4O4" />
      <species boundaryCondition="false" compartment="Mitochondria" constant="false" hasOnlySubstanceUnits="false" id="M_succ_m" name="Succinate" fbc:charge="0" fbc:chemicalFormula="C4H4O4" />
      <species boundaryCondition="false" compartment="Mitochondria" constant="false" hasOnlySubstanceUnits="false" id="M_succoa_m" name="Succinyl_CoA" fbc:charge="0" fbc:chemicalFormula="C25H35N7O19P3S" />
      <species boundaryCondition="false" compartment="Apicoplast" constant="false" hasOnlySubstanceUnits="false" id="M_t3c11vaceACP_ap" name="trans_3_cis_11_vacceoyl_acyl_carrier_protein" fbc:charge="0" fbc:chemicalFormula="C29H51N2O8PRS" />
      <species boundaryCondition="false" compartment="Apicoplast" constant="false" hasOnlySubstanceUnits="false" id="M_t3c5ddeceACP_ap" name="trans_3_cis_5_dodecenoyl_acyl_carrier_protein" fbc:charge="0" fbc:chemicalFormula="C23H39N2O8PRS" />
      <species boundaryCondition="false" compartment="Apicoplast" constant="false" hasOnlySubstanceUnits="false" id="M_t3c7mrseACP_ap" name="trans_3_cis_7_myristoleoyl_acyl_carrier_protein" fbc:charge="0" fbc:chemicalFormula="C25H43N2O8PRS" />
      <species boundaryCondition="false" compartment="Apicoplast" constant="false" hasOnlySubstanceUnits="false" id="M_t3c9palmeACP_ap" name="trans_3_cis_9_palmitoleoyl_acyl_carrier_protein" fbc:charge="0" fbc:chemicalFormula="C27H47N2O8PRS" />
      <species boundaryCondition="false" compartment="Cytosol" constant="false" hasOnlySubstanceUnits="false" id="M_tag6p_D_c" name="D_Tagatose_6_phosphate" fbc:charge="0" fbc:chemicalFormula="C6H11O9P" />
      <species boundaryCondition="false" compartment="Cytosol" constant="false" hasOnlySubstanceUnits="false" id="M_tag_c" fbc:charge="0" fbc:chemicalFormula="triacylglycerol" />
      <species boundaryCondition="false" compartment="Cytosol" constant="false" hasOnlySubstanceUnits="false" id="M_tagdp_D_c" name="D_Tagatose_1_6_biphosphate" fbc:charge="0" fbc:chemicalFormula="C6H10O12P2" />
      <species boundaryCondition="false" compartment="Apicoplast" constant="false" hasOnlySubstanceUnits="false" id="M_tdcoa_ap" name="Tetradecanoyl_CoA_n_C140CoA" fbc:charge="0" fbc:chemicalFormula="C35H58N7O17P3S" />
      <species boundaryCondition="false" compartment="Cytosol" constant="false" hasOnlySubstanceUnits="false" id="M_tdcoa_c" name="Tetradecanoyl_CoA_n_C140CoA" fbc:charge="0" fbc:chemicalFormula="C35H58N7O17P3S" />
      <species boundaryCondition="false" compartment="Extraorganism" constant="false" hasOnlySubstanceUnits="false" id="M_tdcoa_e" name="Tetradecanoyl_CoA_n_C140CoA" fbc:charge="0" fbc:chemicalFormula="C35H58N7O17P3S" />
      <species boundaryCondition="false" compartment="Apicoplast" constant="false" hasOnlySubstanceUnits="false" id="M_tddec2eACP_ap" name="trans_Dodec_2_enoyl_acyl_carrier_protein" fbc:charge="0" fbc:chemicalFormula="C23H41N2O8PRS" />
      <species boundaryCondition="false" compartment="Apicoplast" constant="false" hasOnlySubstanceUnits="false" id="M_tdeACP_ap" name="cis_tetradec_7_enoyl_acyl_carrier_protein_n_C141" fbc:charge="0" fbc:chemicalFormula="C25H45N2O8PRS" />
      <species boundaryCondition="false" compartment="Apicoplast" constant="false" hasOnlySubstanceUnits="false" id="M_tdec2eACP_ap" name="trans_Dec_2_enoyl_acyl_carrier_protein" fbc:charge="0" fbc:chemicalFormula="C21H37N2O8PRS" />
      <species boundaryCondition="false" compartment="Apicoplast" constant="false" hasOnlySubstanceUnits="false" id="M_tdecoa_ap" name="Tetradecenoyl_CoA_n_C141CoA" fbc:charge="0" fbc:chemicalFormula="C35H56N7O17P3S" />
      <species boundaryCondition="false" compartment="Cytosol" constant="false" hasOnlySubstanceUnits="false" id="M_tdecoa_c" name="Tetradecenoyl_CoA_n_C141CoA" fbc:charge="0" fbc:chemicalFormula="C35H56N7O17P3S" />
      <species boundaryCondition="false" compartment="Extraorganism" constant="false" hasOnlySubstanceUnits="false" id="M_tdecoa_e" name="Tetradecenoyl_CoA_n_C141CoA" fbc:charge="0" fbc:chemicalFormula="C35H56N7O17P3S" />
      <species boundaryCondition="false" compartment="Apicoplast" constant="false" hasOnlySubstanceUnits="false" id="M_thex2eACP_ap" name="trans_Hex_2_enoyl_acyl_carrier_protein" fbc:charge="0" fbc:chemicalFormula="C17H29N2O8PRS" />
      <species boundaryCondition="false" compartment="Cytosol" constant="false" hasOnlySubstanceUnits="false" id="M_thf_c" name="5_6_7_8_Tetrahydrofolate" fbc:charge="0" fbc:chemicalFormula="C19H21N7O6" />
      <species boundaryCondition="false" compartment="Mitochondria" constant="false" hasOnlySubstanceUnits="false" id="M_thf_m" name="5_6_7_8_Tetrahydrofolate" fbc:charge="0" fbc:chemicalFormula="C19H21N7O6" />
      <species boundaryCondition="false" compartment="Cytosol" constant="false" hasOnlySubstanceUnits="false" id="M_thfglu_c" name="Tetrahydrofolyl_Glu_2" fbc:charge="0" fbc:chemicalFormula="C24H27N8O9" />
      <species boundaryCondition="false" compartment="Cytosol" constant="false" hasOnlySubstanceUnits="false" id="M_thm_c" name="Thiamin" fbc:charge="0" fbc:chemicalFormula="C12H17N4OS" />
      <species boundaryCondition="false" compartment="Extraorganism" constant="false" hasOnlySubstanceUnits="false" id="M_thm_e" name="Thiamin" fbc:charge="0" fbc:chemicalFormula="C12H17N4OS" />
      <species boundaryCondition="false" compartment="Cytosol" constant="false" hasOnlySubstanceUnits="false" id="M_thmmp_c" name="Thiamin_monophosphate" fbc:charge="0" fbc:chemicalFormula="C12H16N4O4PS" />
      <species boundaryCondition="false" compartment="Cytosol" constant="false" hasOnlySubstanceUnits="false" id="M_thmpp_c" name="Thiamine_diphosphate" fbc:charge="0" fbc:chemicalFormula="C12H16N4O7P2S" />
      <species boundaryCondition="false" compartment="Cytosol" constant="false" hasOnlySubstanceUnits="false" id="M_thr_L_c" name="L_Threonine" fbc:charge="0" fbc:chemicalFormula="C4H9NO3" />
      <species boundaryCondition="false" compartment="Extraorganism" constant="false" hasOnlySubstanceUnits="false" id="M_thr_L_e" name="L_Threonine" fbc:charge="0" fbc:chemicalFormula="C4H9NO3" />
      <species boundaryCondition="false" compartment="Cytosol" constant="false" hasOnlySubstanceUnits="false" id="M_thrtrna_c" name="L_Threonyl_tRNA_Thr" fbc:charge="0" fbc:chemicalFormula="C4H8NO2R" />
      <species boundaryCondition="false" compartment="Cytosol" constant="false" hasOnlySubstanceUnits="false" id="M_thymd_c" name="Thymidine" fbc:charge="0" fbc:chemicalFormula="C10H14N2O5" />
      <species boundaryCondition="false" compartment="Extraorganism" constant="false" hasOnlySubstanceUnits="false" id="M_thymd_e" name="Thymidine" fbc:charge="0" fbc:chemicalFormula="C10H14N2O5" />
      <species boundaryCondition="false" compartment="Apicoplast" constant="false" hasOnlySubstanceUnits="false" id="M_tmrs2eACP_ap" name="trans_Tetradec_2_enoyl_acyl_carrier_protein" fbc:charge="0" fbc:chemicalFormula="C25H45N2O8PRS" />
      <species boundaryCondition="false" compartment="Apicoplast" constant="false" hasOnlySubstanceUnits="false" id="M_toct2eACP_ap" name="trans_Oct_2_enoyl_acyl_carrier_protein" fbc:charge="0" fbc:chemicalFormula="C19H33N2O8PRS" />
      <species boundaryCondition="false" compartment="Apicoplast" constant="false" hasOnlySubstanceUnits="false" id="M_toctd2eACP_ap" name="trans_octadec_2_enoyl_acyl_carrier_protein" fbc:charge="0" fbc:chemicalFormula="C29H53N2O8PRS" />
      <species boundaryCondition="false" compartment="Apicoplast" constant="false" hasOnlySubstanceUnits="false" id="M_tpalm2eACP_ap" name="trans_Hexadec_2_enoyl_acyl_carrier_protein" fbc:charge="0" fbc:chemicalFormula="C27H49N2O8PRS" />
      <species boundaryCondition="false" compartment="Cytosol" constant="false" hasOnlySubstanceUnits="false" id="M_trdox_c" name="Oxidized_thioredoxin" fbc:charge="0" fbc:chemicalFormula="X" />
      <species boundaryCondition="false" compartment="Mitochondria" constant="false" hasOnlySubstanceUnits="false" id="M_trdox_m" name="Oxidized_thioredoxin" fbc:charge="0" fbc:chemicalFormula="X" />
      <species boundaryCondition="false" compartment="Cytosol" constant="false" hasOnlySubstanceUnits="false" id="M_trdrd_c" name="Reduced_thioredoxin" fbc:charge="0" fbc:chemicalFormula="XH2" />
      <species boundaryCondition="false" compartment="Mitochondria" constant="false" hasOnlySubstanceUnits="false" id="M_trdrd_m" name="Reduced_thioredoxin" fbc:charge="0" fbc:chemicalFormula="XH2" />
      <species boundaryCondition="false" compartment="Cytosol" constant="false" hasOnlySubstanceUnits="false" id="M_trnaala_c" name="tRNA_Ala" fbc:charge="0" fbc:chemicalFormula="R" />
      <species boundaryCondition="false" compartment="Cytosol" constant="false" hasOnlySubstanceUnits="false" id="M_trnaarg_c" name="tRNA_Arg" fbc:charge="0" fbc:chemicalFormula="R" />
      <species boundaryCondition="false" compartment="Cytosol" constant="false" hasOnlySubstanceUnits="false" id="M_trnaasn_c" name="tRNA_Asn" fbc:charge="0" fbc:chemicalFormula="C10H17O10PR2" />
      <species boundaryCondition="false" compartment="Cytosol" constant="false" hasOnlySubstanceUnits="false" id="M_trnaasp_c" name="tRNA_Asp" fbc:charge="0" fbc:chemicalFormula="R" />
      <species boundaryCondition="false" compartment="Cytosol" constant="false" hasOnlySubstanceUnits="false" id="M_trnacys_c" name="tRNA_Cys" fbc:charge="0" fbc:chemicalFormula="R" />
      <species boundaryCondition="false" compartment="Cytosol" constant="false" hasOnlySubstanceUnits="false" id="M_trnagln_c" name="tRNA_Gln" fbc:charge="0" fbc:chemicalFormula="R" />
      <species boundaryCondition="false" compartment="Cytosol" constant="false" hasOnlySubstanceUnits="false" id="M_trnaglu_c" name="tRNA_Glu" fbc:charge="0" fbc:chemicalFormula="R" />
      <species boundaryCondition="false" compartment="Cytosol" constant="false" hasOnlySubstanceUnits="false" id="M_trnagly_c" name="tRNA_Gly" fbc:charge="0" fbc:chemicalFormula="R" />
      <species boundaryCondition="false" compartment="Cytosol" constant="false" hasOnlySubstanceUnits="false" id="M_trnahis_c" name="tRNA_His" fbc:charge="0" fbc:chemicalFormula="R" />
      <species boundaryCondition="false" compartment="Cytosol" constant="false" hasOnlySubstanceUnits="false" id="M_trnaile_c" name="tRNA_Ile" fbc:charge="0" fbc:chemicalFormula="R" />
      <species boundaryCondition="false" compartment="Cytosol" constant="false" hasOnlySubstanceUnits="false" id="M_trnaleu_c" name="tRNA_Leu" fbc:charge="0" fbc:chemicalFormula="R" />
      <species boundaryCondition="false" compartment="Cytosol" constant="false" hasOnlySubstanceUnits="false" id="M_trnalys_c" name="tRNA_Lys" fbc:charge="0" fbc:chemicalFormula="R" />
      <species boundaryCondition="false" compartment="Cytosol" constant="false" hasOnlySubstanceUnits="false" id="M_trnamet_c" name="tRNA_Met" fbc:charge="0" fbc:chemicalFormula="R" />
      <species boundaryCondition="false" compartment="Cytosol" constant="false" hasOnlySubstanceUnits="false" id="M_trnaphe_c" name="tRNA_Phe" fbc:charge="0" fbc:chemicalFormula="R" />
      <species boundaryCondition="false" compartment="Cytosol" constant="false" hasOnlySubstanceUnits="false" id="M_trnapro_c" name="tRNA_Pro" fbc:charge="0" fbc:chemicalFormula="R" />
      <species boundaryCondition="false" compartment="Cytosol" constant="false" hasOnlySubstanceUnits="false" id="M_trnasecys_c" name="tRNA_SeCys" fbc:charge="0" fbc:chemicalFormula="R" />
      <species boundaryCondition="false" compartment="Cytosol" constant="false" hasOnlySubstanceUnits="false" id="M_trnaser_c" name="tRNA_Ser" fbc:charge="0" fbc:chemicalFormula="R" />
      <species boundaryCondition="false" compartment="Cytosol" constant="false" hasOnlySubstanceUnits="false" id="M_trnathr_c" name="tRNA_Thr" fbc:charge="0" fbc:chemicalFormula="R" />
      <species boundaryCondition="false" compartment="Cytosol" constant="false" hasOnlySubstanceUnits="false" id="M_trnatrp_c" name="tRNA_Trp" fbc:charge="0" fbc:chemicalFormula="R" />
      <species boundaryCondition="false" compartment="Cytosol" constant="false" hasOnlySubstanceUnits="false" id="M_trnatyr_c" name="tRNA_Tyr" fbc:charge="0" fbc:chemicalFormula="R" />
      <species boundaryCondition="false" compartment="Cytosol" constant="false" hasOnlySubstanceUnits="false" id="M_trnaval_c" name="tRNA_Val" fbc:charge="0" fbc:chemicalFormula="R" />
      <species boundaryCondition="false" compartment="Cytosol" constant="false" hasOnlySubstanceUnits="false" id="M_trp_L_c" name="L_Tryptophan" fbc:charge="0" fbc:chemicalFormula="C11H12N2O2" />
      <species boundaryCondition="false" compartment="Extraorganism" constant="false" hasOnlySubstanceUnits="false" id="M_trp_L_e" name="L_Tryptophan" fbc:charge="0" fbc:chemicalFormula="C11H12N2O2" />
      <species boundaryCondition="false" compartment="Cytosol" constant="false" hasOnlySubstanceUnits="false" id="M_trptrna_c" name="L_Tryptophanyl_tRNA_Trp" fbc:charge="0" fbc:chemicalFormula="C11H11N2OR" />
      <species boundaryCondition="false" compartment="Apicoplast" constant="false" hasOnlySubstanceUnits="false" id="M_ttc_ap" name="tetracosanoate_n_C240" fbc:charge="0" fbc:chemicalFormula="C24H47O2" />
      <species boundaryCondition="false" compartment="Apicoplast" constant="false" hasOnlySubstanceUnits="false" id="M_ttdca_ap" name="tetradecanoate_n_C140" fbc:charge="0" fbc:chemicalFormula="C14H27O2" />
      <species boundaryCondition="false" compartment="Cytosol" constant="false" hasOnlySubstanceUnits="false" id="M_ttdca_c" name="tetradecanoate_n_C140" fbc:charge="0" fbc:chemicalFormula="C14H27O2" />
      <species boundaryCondition="false" compartment="Extraorganism" constant="false" hasOnlySubstanceUnits="false" id="M_ttdca_e" name="tetradecanoate_n_C140" fbc:charge="0" fbc:chemicalFormula="C14H27O2" />
      <species boundaryCondition="false" compartment="Apicoplast" constant="false" hasOnlySubstanceUnits="false" id="M_ttdcea_ap" name="tetradecenoate_n_C141" fbc:charge="0" fbc:chemicalFormula="C14H25O2" />
      <species boundaryCondition="false" compartment="Cytosol" constant="false" hasOnlySubstanceUnits="false" id="M_ttdcea_c" name="tetradecenoate_n_C141" fbc:charge="0" fbc:chemicalFormula="C14H25O2" />
      <species boundaryCondition="false" compartment="Extraorganism" constant="false" hasOnlySubstanceUnits="false" id="M_ttdcea_e" name="tetradecenoate_n_C141" fbc:charge="0" fbc:chemicalFormula="C14H25O2" />
      <species boundaryCondition="false" compartment="Cytosol" constant="false" hasOnlySubstanceUnits="false" id="M_tyr_L_c" name="L_Tyrosine" fbc:charge="0" fbc:chemicalFormula="C9H11NO3" />
      <species boundaryCondition="false" compartment="Extraorganism" constant="false" hasOnlySubstanceUnits="false" id="M_tyr_L_e" name="L_Tyrosine" fbc:charge="0" fbc:chemicalFormula="C9H11NO3" />
      <species boundaryCondition="false" compartment="Mitochondria" constant="false" hasOnlySubstanceUnits="false" id="M_tyr_L_m" name="L_Tyrosine" fbc:charge="0" fbc:chemicalFormula="C9H11NO3" />
      <species boundaryCondition="false" compartment="Cytosol" constant="false" hasOnlySubstanceUnits="false" id="M_tyrtrna_c" name="L_Tyrosyl_tRNA_Tyr" fbc:charge="0" fbc:chemicalFormula="C9H10NO2R" />
      <species boundaryCondition="false" compartment="Cytosol" constant="false" hasOnlySubstanceUnits="false" id="M_uacgam_c" name="UDP_N_acetyl_D_glucosamine" fbc:charge="0" fbc:chemicalFormula="C17H25N3O17P2" />
      <species boundaryCondition="false" compartment="Cytosol" constant="false" hasOnlySubstanceUnits="false" id="M_udcpdp_c" name="Undecaprenyl_diphosphate" fbc:charge="0" fbc:chemicalFormula="C55H89O7P2" />
      <species boundaryCondition="false" compartment="Cytosol" constant="false" hasOnlySubstanceUnits="false" id="M_udp_c" name="UDP" fbc:charge="0" fbc:chemicalFormula="C9H11N2O12P2" />
      <species boundaryCondition="false" compartment="Cytosol" constant="false" hasOnlySubstanceUnits="false" id="M_udpg_c" name="UDPglucose" fbc:charge="0" fbc:chemicalFormula="C15H22N2O17P2" />
      <species boundaryCondition="false" compartment="Cytosol" constant="false" hasOnlySubstanceUnits="false" id="M_ump_c" name="UMP" fbc:charge="0" fbc:chemicalFormula="C9H11N2O9P" />
      <species boundaryCondition="false" compartment="Cytosol" constant="false" hasOnlySubstanceUnits="false" id="M_up4u_c" fbc:charge="0" />
      <species boundaryCondition="false" compartment="Apicoplast" constant="false" hasOnlySubstanceUnits="false" id="M_uppg3_ap" name="Uroporphyrinogen_III" fbc:charge="0" fbc:chemicalFormula="C40H36N4O16" />
      <species boundaryCondition="false" compartment="Cytosol" constant="false" hasOnlySubstanceUnits="false" id="M_ura_c" name="Uracil" fbc:charge="0" fbc:chemicalFormula="C4H4N2O2" />
      <species boundaryCondition="false" compartment="Extraorganism" constant="false" hasOnlySubstanceUnits="false" id="M_ura_e" name="Uracil" fbc:charge="0" fbc:chemicalFormula="C4H4N2O2" />
      <species boundaryCondition="false" compartment="Cytosol" constant="false" hasOnlySubstanceUnits="false" id="M_urea_c" name="Urea" fbc:charge="0" fbc:chemicalFormula="CH4N2O" />
      <species boundaryCondition="false" compartment="Extraorganism" constant="false" hasOnlySubstanceUnits="false" id="M_urea_e" name="Urea" fbc:charge="0" fbc:chemicalFormula="CH4N2O" />
      <species boundaryCondition="false" compartment="Cytosol" constant="false" hasOnlySubstanceUnits="false" id="M_uri_c" name="Uridine" fbc:charge="0" fbc:chemicalFormula="C9H12N2O6" />
      <species boundaryCondition="false" compartment="Extraorganism" constant="false" hasOnlySubstanceUnits="false" id="M_uri_e" name="Uridine" fbc:charge="0" fbc:chemicalFormula="C9H12N2O6" />
      <species boundaryCondition="false" compartment="Cytosol" constant="false" hasOnlySubstanceUnits="false" id="M_utp_c" name="UTP" fbc:charge="0" fbc:chemicalFormula="C9H11N2O15P3" />
      <species boundaryCondition="false" compartment="Cytosol" constant="false" hasOnlySubstanceUnits="false" id="M_val_L_c" name="L_Valine" fbc:charge="0" fbc:chemicalFormula="C5H11NO2" />
      <species boundaryCondition="false" compartment="Extraorganism" constant="false" hasOnlySubstanceUnits="false" id="M_val_L_e" name="L_Valine" fbc:charge="0" fbc:chemicalFormula="C5H11NO2" />
      <species boundaryCondition="false" compartment="Cytosol" constant="false" hasOnlySubstanceUnits="false" id="M_valtrna_c" name="L_Valyl_tRNA_Val" fbc:charge="0" fbc:chemicalFormula="C5H10NOR" />
      <species boundaryCondition="false" compartment="Cytosol" constant="false" hasOnlySubstanceUnits="false" id="M_xan_c" name="Xanthine" fbc:charge="0" fbc:chemicalFormula="C5H4N4O2" />
      <species boundaryCondition="false" compartment="Extraorganism" constant="false" hasOnlySubstanceUnits="false" id="M_xan_e" name="Xanthine" fbc:charge="0" fbc:chemicalFormula="C5H4N4O2" />
      <species boundaryCondition="false" compartment="Cytosol" constant="false" hasOnlySubstanceUnits="false" id="M_xmp_c" name="Xanthosine_5_phosphate" fbc:charge="0" fbc:chemicalFormula="C10H11N4O9P" />
      <species boundaryCondition="false" compartment="Extraorganism" constant="false" hasOnlySubstanceUnits="false" id="M_xmp_e" name="Xanthosine_5_phosphate" fbc:charge="0" fbc:chemicalFormula="C10H11N4O9P" />
      <species boundaryCondition="false" compartment="Cytosol" constant="false" hasOnlySubstanceUnits="false" id="M_xolest2_c" name="cholesterol" fbc:charge="0" fbc:chemicalFormula="ester" />
      <species boundaryCondition="false" compartment="Extraorganism" constant="false" hasOnlySubstanceUnits="false" id="M_xolest2_e" name="cholesterol" fbc:charge="0" fbc:chemicalFormula="ester" />
      <species boundaryCondition="false" compartment="Cytosol" constant="false" hasOnlySubstanceUnits="false" id="M_xtp_c" name="XTP" fbc:charge="0" fbc:chemicalFormula="C10H11N4O15P3" />
      <species boundaryCondition="false" compartment="Cytosol" constant="false" hasOnlySubstanceUnits="false" id="M_xtsn_c" name="Xanthosine" fbc:charge="0" fbc:chemicalFormula="C10H12N4O6" />
      <species boundaryCondition="false" compartment="Extraorganism" constant="false" hasOnlySubstanceUnits="false" id="M_xtsn_e" name="Xanthosine" fbc:charge="0" fbc:chemicalFormula="C10H12N4O6" />
      <species boundaryCondition="false" compartment="Cytosol" constant="false" hasOnlySubstanceUnits="false" id="M_xu5p_D_c" name="D_Xylulose_5_phosphate" fbc:charge="0" fbc:chemicalFormula="C5H9O8P" />
    </listOfSpecies>
    <fbc:listOfGeneProducts>
      <fbc:geneProduct fbc:id="G_COI" fbc:label="COI" fbc:name="COI" />
      <fbc:geneProduct fbc:id="G_COXIII" fbc:label="COXIII" fbc:name="COXIII" />
      <fbc:geneProduct fbc:id="G_MAL13P1_118" fbc:label="MAL13P1_118" fbc:name="MAL13P1_118" />
      <fbc:geneProduct fbc:id="G_MAL13P1_119" fbc:label="MAL13P1_119" fbc:name="MAL13P1_119" />
      <fbc:geneProduct fbc:id="G_MAL13P1_146" fbc:label="MAL13P1_146" fbc:name="MAL13P1_146" />
      <fbc:geneProduct fbc:id="G_MAL13P1_186" fbc:label="MAL13P1_186" fbc:name="MAL13P1_186" />
      <fbc:geneProduct fbc:id="G_MAL13P1_206" fbc:label="MAL13P1_206" fbc:name="MAL13P1_206" />
      <fbc:geneProduct fbc:id="G_MAL13P1_210" fbc:label="MAL13P1_210" fbc:name="MAL13P1_210" />
      <fbc:geneProduct fbc:id="G_MAL13P1_218" fbc:label="MAL13P1_218" fbc:name="MAL13P1_218" />
      <fbc:geneProduct fbc:id="G_MAL13P1_221" fbc:label="MAL13P1_221" fbc:name="MAL13P1_221" />
      <fbc:geneProduct fbc:id="G_MAL13P1_248" fbc:label="MAL13P1_248" fbc:name="MAL13P1_248" />
      <fbc:geneProduct fbc:id="G_MAL13P1_281" fbc:label="MAL13P1_281" fbc:name="MAL13P1_281" />
      <fbc:geneProduct fbc:id="G_MAL13P1_284" fbc:label="MAL13P1_284" fbc:name="MAL13P1_284" />
      <fbc:geneProduct fbc:id="G_MAL13P1_292" fbc:label="MAL13P1_292" fbc:name="MAL13P1_292" />
      <fbc:geneProduct fbc:id="G_MAL13P1_301" fbc:label="MAL13P1_301" fbc:name="MAL13P1_301" />
      <fbc:geneProduct fbc:id="G_MAL13P1_319" fbc:label="MAL13P1_319" fbc:name="MAL13P1_319" />
      <fbc:geneProduct fbc:id="G_MAL13P1_324" fbc:label="MAL13P1_324" fbc:name="MAL13P1_324" />
      <fbc:geneProduct fbc:id="G_MAL13P1_326" fbc:label="MAL13P1_326" fbc:name="MAL13P1_326" />
      <fbc:geneProduct fbc:id="G_MAL13P1_335" fbc:label="MAL13P1_335" fbc:name="MAL13P1_335" />
      <fbc:geneProduct fbc:id="G_MAL13P1_47" fbc:label="MAL13P1_47" fbc:name="MAL13P1_47" />
      <fbc:geneProduct fbc:id="G_MAL13P1_485" fbc:label="MAL13P1_485" fbc:name="MAL13P1_485" />
      <fbc:geneProduct fbc:id="G_MAL13P1_56" fbc:label="MAL13P1_56" fbc:name="MAL13P1_56" />
      <fbc:geneProduct fbc:id="G_MAL13P1_67" fbc:label="MAL13P1_67" fbc:name="MAL13P1_67" />
      <fbc:geneProduct fbc:id="G_MAL13P1_82" fbc:label="MAL13P1_82" fbc:name="MAL13P1_82" />
      <fbc:geneProduct fbc:id="G_MAL13P1_86" fbc:label="MAL13P1_86" fbc:name="MAL13P1_86" />
      <fbc:geneProduct fbc:id="G_MAL7P1_130" fbc:label="MAL7P1_130" fbc:name="MAL7P1_130" />
      <fbc:geneProduct fbc:id="G_MAL7P1_150" fbc:label="MAL7P1_150" fbc:name="MAL7P1_150" />
      <fbc:geneProduct fbc:id="G_MAL7P1_340" fbc:label="MAL7P1_340" fbc:name="MAL7P1_340" />
      <fbc:geneProduct fbc:id="G_MAL7P1_75" fbc:label="MAL7P1_75" fbc:name="MAL7P1_75" />
      <fbc:geneProduct fbc:id="G_MAL8P1_125" fbc:label="MAL8P1_125" fbc:name="MAL8P1_125" />
      <fbc:geneProduct fbc:id="G_MAL8P1_13" fbc:label="MAL8P1_13" fbc:name="MAL8P1_13" />
      <fbc:geneProduct fbc:id="G_MAL8P1_156" fbc:label="MAL8P1_156" fbc:name="MAL8P1_156" />
      <fbc:geneProduct fbc:id="G_MAL8P1_17" fbc:label="MAL8P1_17" fbc:name="MAL8P1_17" />
      <fbc:geneProduct fbc:id="G_MAL8P1_202" fbc:label="MAL8P1_202" fbc:name="MAL8P1_202" />
      <fbc:geneProduct fbc:id="G_MAL8P1_32" fbc:label="MAL8P1_32" fbc:name="MAL8P1_32" />
      <fbc:geneProduct fbc:id="G_MAL8P1_58" fbc:label="MAL8P1_58" fbc:name="MAL8P1_58" />
      <fbc:geneProduct fbc:id="G_MAL8P1_81" fbc:label="MAL8P1_81" fbc:name="MAL8P1_81" />
      <fbc:geneProduct fbc:id="G_PF07_0005" fbc:label="PF07_0005" fbc:name="PF07_0005" />
      <fbc:geneProduct fbc:id="G_PF07_0009" fbc:label="PF07_0009" fbc:name="PF07_0009" />
      <fbc:geneProduct fbc:id="G_PF07_0018" fbc:label="PF07_0018" fbc:name="PF07_0018" />
      <fbc:geneProduct fbc:id="G_PF07_0024" fbc:label="PF07_0024" fbc:name="PF07_0024" />
      <fbc:geneProduct fbc:id="G_PF07_0040" fbc:label="PF07_0040" fbc:name="PF07_0040" />
      <fbc:geneProduct fbc:id="G_PF07_0068" fbc:label="PF07_0068" fbc:name="PF07_0068" />
      <fbc:geneProduct fbc:id="G_PF07_0073" fbc:label="PF07_0073" fbc:name="PF07_0073" />
      <fbc:geneProduct fbc:id="G_PF07_0085" fbc:label="PF07_0085" fbc:name="PF07_0085" />
      <fbc:geneProduct fbc:id="G_PF07_0129" fbc:label="PF07_0129" fbc:name="PF07_0129" />
      <fbc:geneProduct fbc:id="G_PF08_0011" fbc:label="PF08_0011" fbc:name="PF08_0011" />
      <fbc:geneProduct fbc:id="G_PF08_0031" fbc:label="PF08_0031" fbc:name="PF08_0031" />
      <fbc:geneProduct fbc:id="G_PF08_0045" fbc:label="PF08_0045" fbc:name="PF08_0045" />
      <fbc:geneProduct fbc:id="G_PF08_0066" fbc:label="PF08_0066" fbc:name="PF08_0066" />
      <fbc:geneProduct fbc:id="G_PF08_0068" fbc:label="PF08_0068" fbc:name="PF08_0068" />
      <fbc:geneProduct fbc:id="G_PF08_0071" fbc:label="PF08_0071" fbc:name="PF08_0071" />
      <fbc:geneProduct fbc:id="G_PF08_0077" fbc:label="PF08_0077" fbc:name="PF08_0077" />
      <fbc:geneProduct fbc:id="G_PF08_0095" fbc:label="PF08_0095" fbc:name="PF08_0095" />
      <fbc:geneProduct fbc:id="G_PF08_0132" fbc:label="PF08_0132" fbc:name="PF08_0132" />
      <fbc:geneProduct fbc:id="G_PF10_0051" fbc:label="PF10_0051" fbc:name="PF10_0051" />
      <fbc:geneProduct fbc:id="G_PF10_0053" fbc:label="PF10_0053" fbc:name="PF10_0053" />
      <fbc:geneProduct fbc:id="G_PF10_0086" fbc:label="PF10_0086" fbc:name="PF10_0086" />
      <fbc:geneProduct fbc:id="G_PF10_0121" fbc:label="PF10_0121" fbc:name="PF10_0121" />
      <fbc:geneProduct fbc:id="G_PF10_0122" fbc:label="PF10_0122" fbc:name="PF10_0122" />
      <fbc:geneProduct fbc:id="G_PF10_0123" fbc:label="PF10_0123" fbc:name="PF10_0123" />
      <fbc:geneProduct fbc:id="G_PF10_0132" fbc:label="PF10_0132" fbc:name="PF10_0132" />
      <fbc:geneProduct fbc:id="G_PF10_0137" fbc:label="PF10_0137" fbc:name="PF10_0137" />
      <fbc:geneProduct fbc:id="G_PF10_0147" fbc:label="PF10_0147" fbc:name="PF10_0147" />
      <fbc:geneProduct fbc:id="G_PF10_0149" fbc:label="PF10_0149" fbc:name="PF10_0149" />
      <fbc:geneProduct fbc:id="G_PF10_0154" fbc:label="PF10_0154" fbc:name="PF10_0154" />
      <fbc:geneProduct fbc:id="G_PF10_0155" fbc:label="PF10_0155" fbc:name="PF10_0155" />
      <fbc:geneProduct fbc:id="G_PF10_0169" fbc:label="PF10_0169" fbc:name="PF10_0169" />
      <fbc:geneProduct fbc:id="G_PF10_0175" fbc:label="PF10_0175" fbc:name="PF10_0175" />
      <fbc:geneProduct fbc:id="G_PF10_0210" fbc:label="PF10_0210" fbc:name="PF10_0210" />
      <fbc:geneProduct fbc:id="G_PF10_0215" fbc:label="PF10_0215" fbc:name="PF10_0215" />
      <fbc:geneProduct fbc:id="G_PF10_0218" fbc:label="PF10_0218" fbc:name="PF10_0218" />
      <fbc:geneProduct fbc:id="G_PF10_0221" fbc:label="PF10_0221" fbc:name="PF10_0221" />
      <fbc:geneProduct fbc:id="G_PF10_0225" fbc:label="PF10_0225" fbc:name="PF10_0225" />
      <fbc:geneProduct fbc:id="G_PF10_0245" fbc:label="PF10_0245" fbc:name="PF10_0245" />
      <fbc:geneProduct fbc:id="G_PF10_0275" fbc:label="PF10_0275" fbc:name="PF10_0275" />
      <fbc:geneProduct fbc:id="G_PF10_0289" fbc:label="PF10_0289" fbc:name="PF10_0289" />
      <fbc:geneProduct fbc:id="G_PF10_0322" fbc:label="PF10_0322" fbc:name="PF10_0322" />
      <fbc:geneProduct fbc:id="G_PF10_0334" fbc:label="PF10_0334" fbc:name="PF10_0334" />
      <fbc:geneProduct fbc:id="G_PF10_0340" fbc:label="PF10_0340" fbc:name="PF10_0340" />
      <fbc:geneProduct fbc:id="G_PF10_0363" fbc:label="PF10_0363" fbc:name="PF10_0363" />
      <fbc:geneProduct fbc:id="G_PF10_0366" fbc:label="PF10_0366" fbc:name="PF10_0366" />
      <fbc:geneProduct fbc:id="G_PF10_0379" fbc:label="PF10_0379" fbc:name="PF10_0379" />
      <fbc:geneProduct fbc:id="G_PF10_0407" fbc:label="PF10_0407" fbc:name="PF10_0407" />
      <fbc:geneProduct fbc:id="G_PF11_0036" fbc:label="PF11_0036" fbc:name="PF11_0036" />
      <fbc:geneProduct fbc:id="G_PF11_0051" fbc:label="PF11_0051" fbc:name="PF11_0051" />
      <fbc:geneProduct fbc:id="G_PF11_0059" fbc:label="PF11_0059" fbc:name="PF11_0059" />
      <fbc:geneProduct fbc:id="G_PF11_0097" fbc:label="PF11_0097" fbc:name="PF11_0097" />
      <fbc:geneProduct fbc:id="G_PF11_0145" fbc:label="PF11_0145" fbc:name="PF11_0145" />
      <fbc:geneProduct fbc:id="G_PF11_0157" fbc:label="PF11_0157" fbc:name="PF11_0157" />
      <fbc:geneProduct fbc:id="G_PF11_0169" fbc:label="PF11_0169" fbc:name="PF11_0169" />
      <fbc:geneProduct fbc:id="G_PF11_0172" fbc:label="PF11_0172" fbc:name="PF11_0172" />
      <fbc:geneProduct fbc:id="G_PF11_0173" fbc:label="PF11_0173" fbc:name="PF11_0173" />
      <fbc:geneProduct fbc:id="G_PF11_0181" fbc:label="PF11_0181" fbc:name="PF11_0181" />
      <fbc:geneProduct fbc:id="G_PF11_0208" fbc:label="PF11_0208" fbc:name="PF11_0208" />
      <fbc:geneProduct fbc:id="G_PF11_0256" fbc:label="PF11_0256" fbc:name="PF11_0256" />
      <fbc:geneProduct fbc:id="G_PF11_0257" fbc:label="PF11_0257" fbc:name="PF11_0257" />
      <fbc:geneProduct fbc:id="G_PF11_0270" fbc:label="PF11_0270" fbc:name="PF11_0270" />
      <fbc:geneProduct fbc:id="G_PF11_0282" fbc:label="PF11_0282" fbc:name="PF11_0282" />
      <fbc:geneProduct fbc:id="G_PF11_0294" fbc:label="PF11_0294" fbc:name="PF11_0294" />
      <fbc:geneProduct fbc:id="G_PF11_0295" fbc:label="PF11_0295" fbc:name="PF11_0295" />
      <fbc:geneProduct fbc:id="G_PF11_0301" fbc:label="PF11_0301" fbc:name="PF11_0301" />
      <fbc:geneProduct fbc:id="G_PF11_0311" fbc:label="PF11_0311" fbc:name="PF11_0311" />
      <fbc:geneProduct fbc:id="G_PF11_0334" fbc:label="PF11_0334" fbc:name="PF11_0334" />
      <fbc:geneProduct fbc:id="G_PF11_0338" fbc:label="PF11_0338" fbc:name="PF11_0338" />
      <fbc:geneProduct fbc:id="G_PF11_0352" fbc:label="PF11_0352" fbc:name="PF11_0352" />
      <fbc:geneProduct fbc:id="G_PF11_0395" fbc:label="PF11_0395" fbc:name="PF11_0395" />
      <fbc:geneProduct fbc:id="G_PF11_0407" fbc:label="PF11_0407" fbc:name="PF11_0407" />
      <fbc:geneProduct fbc:id="G_PF11_0410" fbc:label="PF11_0410" fbc:name="PF11_0410" />
      <fbc:geneProduct fbc:id="G_PF11_0427" fbc:label="PF11_0427" fbc:name="PF11_0427" />
      <fbc:geneProduct fbc:id="G_PF11_0436" fbc:label="PF11_0436" fbc:name="PF11_0436" />
      <fbc:geneProduct fbc:id="G_PF11_0483" fbc:label="PF11_0483" fbc:name="PF11_0483" />
      <fbc:geneProduct fbc:id="G_PF11_0485" fbc:label="PF11_0485" fbc:name="PF11_0485" />
      <fbc:geneProduct fbc:id="G_PF13_0044" fbc:label="PF13_0044" fbc:name="PF13_0044" />
      <fbc:geneProduct fbc:id="G_PF13_0061" fbc:label="PF13_0061" fbc:name="PF13_0061" />
      <fbc:geneProduct fbc:id="G_PF13_0066" fbc:label="PF13_0066" fbc:name="PF13_0066" />
      <fbc:geneProduct fbc:id="G_PF13_0070" fbc:label="PF13_0070" fbc:name="PF13_0070" />
      <fbc:geneProduct fbc:id="G_PF13_0089" fbc:label="PF13_0089" fbc:name="PF13_0089" />
      <fbc:geneProduct fbc:id="G_PF13_0100" fbc:label="PF13_0100" fbc:name="PF13_0100" />
      <fbc:geneProduct fbc:id="G_PF13_0121" fbc:label="PF13_0121" fbc:name="PF13_0121" />
      <fbc:geneProduct fbc:id="G_PF13_0128" fbc:label="PF13_0128" fbc:name="PF13_0128" />
      <fbc:geneProduct fbc:id="G_PF13_0140" fbc:label="PF13_0140" fbc:name="PF13_0140" />
      <fbc:geneProduct fbc:id="G_PF13_0141" fbc:label="PF13_0141" fbc:name="PF13_0141" />
      <fbc:geneProduct fbc:id="G_PF13_0143" fbc:label="PF13_0143" fbc:name="PF13_0143" />
      <fbc:geneProduct fbc:id="G_PF13_0144" fbc:label="PF13_0144" fbc:name="PF13_0144" />
      <fbc:geneProduct fbc:id="G_PF13_0157" fbc:label="PF13_0157" fbc:name="PF13_0157" />
      <fbc:geneProduct fbc:id="G_PF13_0159" fbc:label="PF13_0159" fbc:name="PF13_0159" />
      <fbc:geneProduct fbc:id="G_PF13_0170" fbc:label="PF13_0170" fbc:name="PF13_0170" />
      <fbc:geneProduct fbc:id="G_PF13_0179" fbc:label="PF13_0179" fbc:name="PF13_0179" />
      <fbc:geneProduct fbc:id="G_PF13_0205" fbc:label="PF13_0205" fbc:name="PF13_0205" />
      <fbc:geneProduct fbc:id="G_PF13_0229" fbc:label="PF13_0229" fbc:name="PF13_0229" />
      <fbc:geneProduct fbc:id="G_PF13_0234" fbc:label="PF13_0234" fbc:name="PF13_0234" />
      <fbc:geneProduct fbc:id="G_PF13_0242" fbc:label="PF13_0242" fbc:name="PF13_0242" />
      <fbc:geneProduct fbc:id="G_PF13_0252" fbc:label="PF13_0252" fbc:name="PF13_0252" />
      <fbc:geneProduct fbc:id="G_PF13_0253" fbc:label="PF13_0253" fbc:name="PF13_0253" />
      <fbc:geneProduct fbc:id="G_PF13_0257" fbc:label="PF13_0257" fbc:name="PF13_0257" />
      <fbc:geneProduct fbc:id="G_PF13_0259" fbc:label="PF13_0259" fbc:name="PF13_0259" />
      <fbc:geneProduct fbc:id="G_PF13_0262" fbc:label="PF13_0262" fbc:name="PF13_0262" />
      <fbc:geneProduct fbc:id="G_PF13_0269" fbc:label="PF13_0269" fbc:name="PF13_0269" />
      <fbc:geneProduct fbc:id="G_PF13_0272" fbc:label="PF13_0272" fbc:name="PF13_0272" />
      <fbc:geneProduct fbc:id="G_PF13_0285" fbc:label="PF13_0285" fbc:name="PF13_0285" />
      <fbc:geneProduct fbc:id="G_PF13_0287" fbc:label="PF13_0287" fbc:name="PF13_0287" />
      <fbc:geneProduct fbc:id="G_PF13_0345" fbc:label="PF13_0345" fbc:name="PF13_0345" />
      <fbc:geneProduct fbc:id="G_PF13_0349" fbc:label="PF13_0349" fbc:name="PF13_0349" />
      <fbc:geneProduct fbc:id="G_PF13_0352" fbc:label="PF13_0352" fbc:name="PF13_0352" />
      <fbc:geneProduct fbc:id="G_PF13_0353" fbc:label="PF13_0353" fbc:name="PF13_0353" />
      <fbc:geneProduct fbc:id="G_PF13_0354" fbc:label="PF13_0354" fbc:name="PF13_0354" />
      <fbc:geneProduct fbc:id="G_PF14_0017" fbc:label="PF14_0017" fbc:name="PF14_0017" />
      <fbc:geneProduct fbc:id="G_PF14_0020" fbc:label="PF14_0020" fbc:name="PF14_0020" />
      <fbc:geneProduct fbc:id="G_PF14_0053" fbc:label="PF14_0053" fbc:name="PF14_0053" />
      <fbc:geneProduct fbc:id="G_PF14_0060" fbc:label="PF14_0060" fbc:name="PF14_0060" />
      <fbc:geneProduct fbc:id="G_PF14_0097" fbc:label="PF14_0097" fbc:name="PF14_0097" />
      <fbc:geneProduct fbc:id="G_PF14_0100" fbc:label="PF14_0100" fbc:name="PF14_0100" />
      <fbc:geneProduct fbc:id="G_PF14_0155" fbc:label="PF14_0155" fbc:name="PF14_0155" />
      <fbc:geneProduct fbc:id="G_PF14_0164" fbc:label="PF14_0164" fbc:name="PF14_0164" />
      <fbc:geneProduct fbc:id="G_PF14_0166" fbc:label="PF14_0166" fbc:name="PF14_0166" />
      <fbc:geneProduct fbc:id="G_PF14_0192" fbc:label="PF14_0192" fbc:name="PF14_0192" />
      <fbc:geneProduct fbc:id="G_PF14_0198" fbc:label="PF14_0198" fbc:name="PF14_0198" />
      <fbc:geneProduct fbc:id="G_PF14_0200" fbc:label="PF14_0200" fbc:name="PF14_0200" />
      <fbc:geneProduct fbc:id="G_PF14_0246" fbc:label="PF14_0246" fbc:name="PF14_0246" />
      <fbc:geneProduct fbc:id="G_PF14_0248" fbc:label="PF14_0248" fbc:name="PF14_0248" />
      <fbc:geneProduct fbc:id="G_PF14_0286" fbc:label="PF14_0286" fbc:name="PF14_0286" />
      <fbc:geneProduct fbc:id="G_PF14_0288" fbc:label="PF14_0288" fbc:name="PF14_0288" />
      <fbc:geneProduct fbc:id="G_PF14_0295" fbc:label="PF14_0295" fbc:name="PF14_0295" />
      <fbc:geneProduct fbc:id="G_PF14_0297" fbc:label="PF14_0297" fbc:name="PF14_0297" />
      <fbc:geneProduct fbc:id="G_PF14_0331" fbc:label="PF14_0331" fbc:name="PF14_0331" />
      <fbc:geneProduct fbc:id="G_PF14_0334" fbc:label="PF14_0334" fbc:name="PF14_0334" />
      <fbc:geneProduct fbc:id="G_PF14_0341" fbc:label="PF14_0341" fbc:name="PF14_0341" />
      <fbc:geneProduct fbc:id="G_PF14_0352" fbc:label="PF14_0352" fbc:name="PF14_0352" />
      <fbc:geneProduct fbc:id="G_PF14_0354" fbc:label="PF14_0354" fbc:name="PF14_0354" />
      <fbc:geneProduct fbc:id="G_PF14_0357" fbc:label="PF14_0357" fbc:name="PF14_0357" />
      <fbc:geneProduct fbc:id="G_PF14_0368" fbc:label="PF14_0368" fbc:name="PF14_0368" />
      <fbc:geneProduct fbc:id="G_PF14_0373" fbc:label="PF14_0373" fbc:name="PF14_0373" />
      <fbc:geneProduct fbc:id="G_PF14_0378" fbc:label="PF14_0378" fbc:name="PF14_0378" />
      <fbc:geneProduct fbc:id="G_PF14_0381" fbc:label="PF14_0381" fbc:name="PF14_0381" />
      <fbc:geneProduct fbc:id="G_PF14_0401" fbc:label="PF14_0401" fbc:name="PF14_0401" />
      <fbc:geneProduct fbc:id="G_PF14_0415" fbc:label="PF14_0415" fbc:name="PF14_0415" />
      <fbc:geneProduct fbc:id="G_PF14_0421" fbc:label="PF14_0421" fbc:name="PF14_0421" />
      <fbc:geneProduct fbc:id="G_PF14_0425" fbc:label="PF14_0425" fbc:name="PF14_0425" />
      <fbc:geneProduct fbc:id="G_PF14_0428" fbc:label="PF14_0428" fbc:name="PF14_0428" />
      <fbc:geneProduct fbc:id="G_PF14_0441" fbc:label="PF14_0441" fbc:name="PF14_0441" />
      <fbc:geneProduct fbc:id="G_PF14_0484" fbc:label="PF14_0484" fbc:name="PF14_0484" />
      <fbc:geneProduct fbc:id="G_PF14_0508" fbc:label="PF14_0508" fbc:name="PF14_0508" />
      <fbc:geneProduct fbc:id="G_PF14_0511" fbc:label="PF14_0511" fbc:name="PF14_0511" />
      <fbc:geneProduct fbc:id="G_PF14_0520" fbc:label="PF14_0520" fbc:name="PF14_0520" />
      <fbc:geneProduct fbc:id="G_PF14_0534" fbc:label="PF14_0534" fbc:name="PF14_0534" />
      <fbc:geneProduct fbc:id="G_PF14_0541" fbc:label="PF14_0541" fbc:name="PF14_0541" />
      <fbc:geneProduct fbc:id="G_PF14_0557" fbc:label="PF14_0557" fbc:name="PF14_0557" />
      <fbc:geneProduct fbc:id="G_PF14_0570" fbc:label="PF14_0570" fbc:name="PF14_0570" />
      <fbc:geneProduct fbc:id="G_PF14_0589" fbc:label="PF14_0589" fbc:name="PF14_0589" />
      <fbc:geneProduct fbc:id="G_PF14_0598" fbc:label="PF14_0598" fbc:name="PF14_0598" />
      <fbc:geneProduct fbc:id="G_PF14_0641" fbc:label="PF14_0641" fbc:name="PF14_0641" />
      <fbc:geneProduct fbc:id="G_PF14_0662" fbc:label="PF14_0662" fbc:name="PF14_0662" />
      <fbc:geneProduct fbc:id="G_PF14_0664" fbc:label="PF14_0664" fbc:name="PF14_0664" />
      <fbc:geneProduct fbc:id="G_PF14_0672" fbc:label="PF14_0672" fbc:name="PF14_0672" />
      <fbc:geneProduct fbc:id="G_PF14_0681" fbc:label="PF14_0681" fbc:name="PF14_0681" />
      <fbc:geneProduct fbc:id="G_PF14_0694" fbc:label="PF14_0694" fbc:name="PF14_0694" />
      <fbc:geneProduct fbc:id="G_PF14_0697" fbc:label="PF14_0697" fbc:name="PF14_0697" />
      <fbc:geneProduct fbc:id="G_PF14_0721" fbc:label="PF14_0721" fbc:name="PF14_0721" />
      <fbc:geneProduct fbc:id="G_PF14_0737" fbc:label="PF14_0737" fbc:name="PF14_0737" />
      <fbc:geneProduct fbc:id="G_PF14_0738" fbc:label="PF14_0738" fbc:name="PF14_0738" />
      <fbc:geneProduct fbc:id="G_PF14_0751" fbc:label="PF14_0751" fbc:name="PF14_0751" />
      <fbc:geneProduct fbc:id="G_PF14_0761" fbc:label="PF14_0761" fbc:name="PF14_0761" />
      <fbc:geneProduct fbc:id="G_PF14_0774" fbc:label="PF14_0774" fbc:name="PF14_0774" />
      <fbc:geneProduct fbc:id="G_PF14_0788" fbc:label="PF14_0788" fbc:name="PF14_0788" />
      <fbc:geneProduct fbc:id="G_PFA0145c" fbc:label="PFA0145c" fbc:name="PFA0145c" />
      <fbc:geneProduct fbc:id="G_PFA0160c" fbc:label="PFA0160c" fbc:name="PFA0160c" />
      <fbc:geneProduct fbc:id="G_PFA0225w" fbc:label="PFA0225w" fbc:name="PFA0225w" />
      <fbc:geneProduct fbc:id="G_PFA0340w" fbc:label="PFA0340w" fbc:name="PFA0340w" />
      <fbc:geneProduct fbc:id="G_PFA0465c" fbc:label="PFA0465c" fbc:name="PFA0465c" />
      <fbc:geneProduct fbc:id="G_PFA0480w" fbc:label="PFA0480w" fbc:name="PFA0480w" />
      <fbc:geneProduct fbc:id="G_PFA0485w" fbc:label="PFA0485w" fbc:name="PFA0485w" />
      <fbc:geneProduct fbc:id="G_PFA0555c" fbc:label="PFA0555c" fbc:name="PFA0555c" />
      <fbc:geneProduct fbc:id="G_PFA0590w" fbc:label="PFA0590w" fbc:name="PFA0590w" />
      <fbc:geneProduct fbc:id="G_PFB0130w" fbc:label="PFB0130w" fbc:name="PFB0130w" />
      <fbc:geneProduct fbc:id="G_PFB0200c" fbc:label="PFB0200c" fbc:name="PFB0200c" />
      <fbc:geneProduct fbc:id="G_PFB0210c" fbc:label="PFB0210c" fbc:name="PFB0210c" />
      <fbc:geneProduct fbc:id="G_PFB0220w" fbc:label="PFB0220w" fbc:name="PFB0220w" />
      <fbc:geneProduct fbc:id="G_PFB0280w" fbc:label="PFB0280w" fbc:name="PFB0280w" />
      <fbc:geneProduct fbc:id="G_PFB0295w" fbc:label="PFB0295w" fbc:name="PFB0295w" />
      <fbc:geneProduct fbc:id="G_PFB0410c" fbc:label="PFB0410c" fbc:name="PFB0410c" />
      <fbc:geneProduct fbc:id="G_PFB0420w" fbc:label="PFB0420w" fbc:name="PFB0420w" />
      <fbc:geneProduct fbc:id="G_PFB0435c" fbc:label="PFB0435c" fbc:name="PFB0435c" />
      <fbc:geneProduct fbc:id="G_PFB0505c" fbc:label="PFB0505c" fbc:name="PFB0505c" />
      <fbc:geneProduct fbc:id="G_PFB0525w" fbc:label="PFB0525w" fbc:name="PFB0525w" />
      <fbc:geneProduct fbc:id="G_PFB0685c" fbc:label="PFB0685c" fbc:name="PFB0685c" />
      <fbc:geneProduct fbc:id="G_PFB0695c" fbc:label="PFB0695c" fbc:name="PFB0695c" />
      <fbc:geneProduct fbc:id="G_PFB0795w" fbc:label="PFB0795w" fbc:name="PFB0795w" />
      <fbc:geneProduct fbc:id="G_PFB0880w" fbc:label="PFB0880w" fbc:name="PFB0880w" />
      <fbc:geneProduct fbc:id="G_PFB0890c" fbc:label="PFB0890c" fbc:name="PFB0890c" />
      <fbc:geneProduct fbc:id="G_PFC0050c" fbc:label="PFC0050c" fbc:name="PFC0050c" />
      <fbc:geneProduct fbc:id="G_PFC0170c" fbc:label="PFC0170c" fbc:name="PFC0170c" />
      <fbc:geneProduct fbc:id="G_PFC0275w" fbc:label="PFC0275w" fbc:name="PFC0275w" />
      <fbc:geneProduct fbc:id="G_PFC0395w" fbc:label="PFC0395w" fbc:name="PFC0395w" />
      <fbc:geneProduct fbc:id="G_PFC0470w" fbc:label="PFC0470w" fbc:name="PFC0470w" />
      <fbc:geneProduct fbc:id="G_PFC0710w" fbc:label="PFC0710w" fbc:name="PFC0710w" />
      <fbc:geneProduct fbc:id="G_PFC0725c" fbc:label="PFC0725c" fbc:name="PFC0725c" />
      <fbc:geneProduct fbc:id="G_PFC0831w" fbc:label="PFC0831w" fbc:name="PFC0831w" />
      <fbc:geneProduct fbc:id="G_PFC0910w" fbc:label="PFC0910w" fbc:name="PFC0910w" />
      <fbc:geneProduct fbc:id="G_PFC0935c" fbc:label="PFC0935c" fbc:name="PFC0935c" />
      <fbc:geneProduct fbc:id="G_PFC0995c" fbc:label="PFC0995c" fbc:name="PFC0995c" />
      <fbc:geneProduct fbc:id="G_PFD0085c" fbc:label="PFD0085c" fbc:name="PFD0085c" />
      <fbc:geneProduct fbc:id="G_PFD0285c" fbc:label="PFD0285c" fbc:name="PFD0285c" />
      <fbc:geneProduct fbc:id="G_PFD0311w" fbc:label="PFD0311w" fbc:name="PFD0311w" />
      <fbc:geneProduct fbc:id="G_PFD0465c" fbc:label="PFD0465c" fbc:name="PFD0465c" />
      <fbc:geneProduct fbc:id="G_PFD0610w" fbc:label="PFD0610w" fbc:name="PFD0610w" />
      <fbc:geneProduct fbc:id="G_PFD0660w" fbc:label="PFD0660w" fbc:name="PFD0660w" />
      <fbc:geneProduct fbc:id="G_PFD0755c" fbc:label="PFD0755c" fbc:name="PFD0755c" />
      <fbc:geneProduct fbc:id="G_PFD0830w" fbc:label="PFD0830w" fbc:name="PFD0830w" />
      <fbc:geneProduct fbc:id="G_PFD0980w" fbc:label="PFD0980w" fbc:name="PFD0980w" />
      <fbc:geneProduct fbc:id="G_PFE0150c" fbc:label="PFE0150c" fbc:name="PFE0150c" />
      <fbc:geneProduct fbc:id="G_PFE0225w" fbc:label="PFE0225w" fbc:name="PFE0225w" />
      <fbc:geneProduct fbc:id="G_PFE0405c" fbc:label="PFE0405c" fbc:name="PFE0405c" />
      <fbc:geneProduct fbc:id="G_PFE0410w" fbc:label="PFE0410w" fbc:name="PFE0410w" />
      <fbc:geneProduct fbc:id="G_PFE0475w" fbc:label="PFE0475w" fbc:name="PFE0475w" />
      <fbc:geneProduct fbc:id="G_PFE0485w" fbc:label="PFE0485w" fbc:name="PFE0485w" />
      <fbc:geneProduct fbc:id="G_PFE0555w" fbc:label="PFE0555w" fbc:name="PFE0555w" />
      <fbc:geneProduct fbc:id="G_PFE0585c" fbc:label="PFE0585c" fbc:name="PFE0585c" />
      <fbc:geneProduct fbc:id="G_PFE0605c" fbc:label="PFE0605c" fbc:name="PFE0605c" />
      <fbc:geneProduct fbc:id="G_PFE0630c" fbc:label="PFE0630c" fbc:name="PFE0630c" />
      <fbc:geneProduct fbc:id="G_PFE0660c" fbc:label="PFE0660c" fbc:name="PFE0660c" />
      <fbc:geneProduct fbc:id="G_PFE0715w" fbc:label="PFE0715w" fbc:name="PFE0715w" />
      <fbc:geneProduct fbc:id="G_PFE0730c" fbc:label="PFE0730c" fbc:name="PFE0730c" />
      <fbc:geneProduct fbc:id="G_PFE0765w" fbc:label="PFE0765w" fbc:name="PFE0765w" />
      <fbc:geneProduct fbc:id="G_PFE0775c" fbc:label="PFE0775c" fbc:name="PFE0775c" />
      <fbc:geneProduct fbc:id="G_PFE1030c" fbc:label="PFE1030c" fbc:name="PFE1030c" />
      <fbc:geneProduct fbc:id="G_PFE1035c" fbc:label="PFE1035c" fbc:name="PFE1035c" />
      <fbc:geneProduct fbc:id="G_PFE1050w" fbc:label="PFE1050w" fbc:name="PFE1050w" />
      <fbc:geneProduct fbc:id="G_PFE1080w" fbc:label="PFE1080w" fbc:name="PFE1080w" />
      <fbc:geneProduct fbc:id="G_PFE1115c" fbc:label="PFE1115c" fbc:name="PFE1115c" />
      <fbc:geneProduct fbc:id="G_PFE1250w" fbc:label="PFE1250w" fbc:name="PFE1250w" />
      <fbc:geneProduct fbc:id="G_PFE1510c" fbc:label="PFE1510c" fbc:name="PFE1510c" />
      <fbc:geneProduct fbc:id="G_PFF0160c" fbc:label="PFF0160c" fbc:name="PFF0160c" />
      <fbc:geneProduct fbc:id="G_PFF0180w" fbc:label="PFF0180w" fbc:name="PFF0180w" />
      <fbc:geneProduct fbc:id="G_PFF0230c" fbc:label="PFF0230c" fbc:name="PFF0230c" />
      <fbc:geneProduct fbc:id="G_PFF0275c" fbc:label="PFF0275c" fbc:name="PFF0275c" />
      <fbc:geneProduct fbc:id="G_PFF0360w" fbc:label="PFF0360w" fbc:name="PFF0360w" />
      <fbc:geneProduct fbc:id="G_PFF0370w" fbc:label="PFF0370w" fbc:name="PFF0370w" />
      <fbc:geneProduct fbc:id="G_PFF0435w" fbc:label="PFF0435w" fbc:name="PFF0435w" />
      <fbc:geneProduct fbc:id="G_PFF0450c" fbc:label="PFF0450c" fbc:name="PFF0450c" />
      <fbc:geneProduct fbc:id="G_PFF0530w" fbc:label="PFF0530w" fbc:name="PFF0530w" />
      <fbc:geneProduct fbc:id="G_PFF0680c" fbc:label="PFF0680c" fbc:name="PFF0680c" />
      <fbc:geneProduct fbc:id="G_PFF0730c" fbc:label="PFF0730c" fbc:name="PFF0730c" />
      <fbc:geneProduct fbc:id="G_PFF0740c" fbc:label="PFF0740c" fbc:name="PFF0740c" />
      <fbc:geneProduct fbc:id="G_PFF0775w" fbc:label="PFF0775w" fbc:name="PFF0775w" />
      <fbc:geneProduct fbc:id="G_PFF0815w" fbc:label="PFF0815w" fbc:name="PFF0815w" />
      <fbc:geneProduct fbc:id="G_PFF0895w" fbc:label="PFF0895w" fbc:name="PFF0895w" />
      <fbc:geneProduct fbc:id="G_PFF0945c" fbc:label="PFF0945c" fbc:name="PFF0945c" />
      <fbc:geneProduct fbc:id="G_PFF1095w" fbc:label="PFF1095w" fbc:name="PFF1095w" />
      <fbc:geneProduct fbc:id="G_PFF1105c" fbc:label="PFF1105c" fbc:name="PFF1105c" />
      <fbc:geneProduct fbc:id="G_PFF1115w" fbc:label="PFF1115w" fbc:name="PFF1115w" />
      <fbc:geneProduct fbc:id="G_PFF1130c" fbc:label="PFF1130c" fbc:name="PFF1130c" />
      <fbc:geneProduct fbc:id="G_PFF1155w" fbc:label="PFF1155w" fbc:name="PFF1155w" />
      <fbc:geneProduct fbc:id="G_PFF1190c" fbc:label="PFF1190c" fbc:name="PFF1190c" />
      <fbc:geneProduct fbc:id="G_PFF1210w" fbc:label="PFF1210w" fbc:name="PFF1210w" />
      <fbc:geneProduct fbc:id="G_PFF1215w" fbc:label="PFF1215w" fbc:name="PFF1215w" />
      <fbc:geneProduct fbc:id="G_PFF1275c" fbc:label="PFF1275c" fbc:name="PFF1275c" />
      <fbc:geneProduct fbc:id="G_PFF1335c" fbc:label="PFF1335c" fbc:name="PFF1335c" />
      <fbc:geneProduct fbc:id="G_PFF1350c" fbc:label="PFF1350c" fbc:name="PFF1350c" />
      <fbc:geneProduct fbc:id="G_PFF1360w" fbc:label="PFF1360w" fbc:name="PFF1360w" />
      <fbc:geneProduct fbc:id="G_PFF1375c" fbc:label="PFF1375c" fbc:name="PFF1375c" />
      <fbc:geneProduct fbc:id="G_PFF1410c" fbc:label="PFF1410c" fbc:name="PFF1410c" />
      <fbc:geneProduct fbc:id="G_PFF1420w" fbc:label="PFF1420w" fbc:name="PFF1420w" />
      <fbc:geneProduct fbc:id="G_PFF1430c" fbc:label="PFF1430c" fbc:name="PFF1430c" />
      <fbc:geneProduct fbc:id="G_PFF1490w" fbc:label="PFF1490w" fbc:name="PFF1490w" />
      <fbc:geneProduct fbc:id="G_PFI0320w" fbc:label="PFI0320w" fbc:name="PFI0320w" />
      <fbc:geneProduct fbc:id="G_PFI0380c" fbc:label="PFI0380c" fbc:name="PFI0380c" />
      <fbc:geneProduct fbc:id="G_PFI0420c" fbc:label="PFI0420c" fbc:name="PFI0420c" />
      <fbc:geneProduct fbc:id="G_PFI0505c" fbc:label="PFI0505c" fbc:name="PFI0505c" />
      <fbc:geneProduct fbc:id="G_PFI0685w" fbc:label="PFI0685w" fbc:name="PFI0685w" />
      <fbc:geneProduct fbc:id="G_PFI0735c" fbc:label="PFI0735c" fbc:name="PFI0735c" />
      <fbc:geneProduct fbc:id="G_PFI0755c" fbc:label="PFI0755c" fbc:name="PFI0755c" />
      <fbc:geneProduct fbc:id="G_PFI0880c" fbc:label="PFI0880c" fbc:name="PFI0880c" />
      <fbc:geneProduct fbc:id="G_PFI0925w" fbc:label="PFI0925w" fbc:name="PFI0925w" />
      <fbc:geneProduct fbc:id="G_PFI0950w" fbc:label="PFI0950w" fbc:name="PFI0950w" />
      <fbc:geneProduct fbc:id="G_PFI0960w" fbc:label="PFI0960w" fbc:name="PFI0960w" />
      <fbc:geneProduct fbc:id="G_PFI1020c" fbc:label="PFI1020c" fbc:name="PFI1020c" />
      <fbc:geneProduct fbc:id="G_PFI1090w" fbc:label="PFI1090w" fbc:name="PFI1090w" />
      <fbc:geneProduct fbc:id="G_PFI1100w" fbc:label="PFI1100w" fbc:name="PFI1100w" />
      <fbc:geneProduct fbc:id="G_PFI1105w" fbc:label="PFI1105w" fbc:name="PFI1105w" />
      <fbc:geneProduct fbc:id="G_PFI1110w" fbc:label="PFI1110w" fbc:name="PFI1110w" />
      <fbc:geneProduct fbc:id="G_PFI1125c" fbc:label="PFI1125c" fbc:name="PFI1125c" />
      <fbc:geneProduct fbc:id="G_PFI1170c" fbc:label="PFI1170c" fbc:name="PFI1170c" />
      <fbc:geneProduct fbc:id="G_PFI1195c" fbc:label="PFI1195c" fbc:name="PFI1195c" />
      <fbc:geneProduct fbc:id="G_PFI1240c" fbc:label="PFI1240c" fbc:name="PFI1240c" />
      <fbc:geneProduct fbc:id="G_PFI1310w" fbc:label="PFI1310w" fbc:name="PFI1310w" />
      <fbc:geneProduct fbc:id="G_PFI1340w" fbc:label="PFI1340w" fbc:name="PFI1340w" />
      <fbc:geneProduct fbc:id="G_PFI1365w" fbc:label="PFI1365w" fbc:name="PFI1365w" />
      <fbc:geneProduct fbc:id="G_PFI1370c" fbc:label="PFI1370c" fbc:name="PFI1370c" />
      <fbc:geneProduct fbc:id="G_PFI1375w" fbc:label="PFI1375w" fbc:name="PFI1375w" />
      <fbc:geneProduct fbc:id="G_PFI1420w" fbc:label="PFI1420w" fbc:name="PFI1420w" />
      <fbc:geneProduct fbc:id="G_PFI1485c" fbc:label="PFI1485c" fbc:name="PFI1485c" />
      <fbc:geneProduct fbc:id="G_PFL0110c" fbc:label="PFL0110c" fbc:name="PFL0110c" />
      <fbc:geneProduct fbc:id="G_PFL0255c" fbc:label="PFL0255c" fbc:name="PFL0255c" />
      <fbc:geneProduct fbc:id="G_PFL0285w" fbc:label="PFL0285w" fbc:name="PFL0285w" />
      <fbc:geneProduct fbc:id="G_PFL0305c" fbc:label="PFL0305c" fbc:name="PFL0305c" />
      <fbc:geneProduct fbc:id="G_PFL0420w" fbc:label="PFL0420w" fbc:name="PFL0420w" />
      <fbc:geneProduct fbc:id="G_PFL0475w" fbc:label="PFL0475w" fbc:name="PFL0475w" />
      <fbc:geneProduct fbc:id="G_PFL0480w" fbc:label="PFL0480w" fbc:name="PFL0480w" />
      <fbc:geneProduct fbc:id="G_PFL0595c" fbc:label="PFL0595c" fbc:name="PFL0595c" />
      <fbc:geneProduct fbc:id="G_PFL0620c" fbc:label="PFL0620c" fbc:name="PFL0620c" />
      <fbc:geneProduct fbc:id="G_PFL0630w" fbc:label="PFL0630w" fbc:name="PFL0630w" />
      <fbc:geneProduct fbc:id="G_PFL0670c" fbc:label="PFL0670c" fbc:name="PFL0670c" />
      <fbc:geneProduct fbc:id="G_PFL0725w" fbc:label="PFL0725w" fbc:name="PFL0725w" />
      <fbc:geneProduct fbc:id="G_PFL0770w" fbc:label="PFL0770w" fbc:name="PFL0770w" />
      <fbc:geneProduct fbc:id="G_PFL0780w" fbc:label="PFL0780w" fbc:name="PFL0780w" />
      <fbc:geneProduct fbc:id="G_PFL0900c" fbc:label="PFL0900c" fbc:name="PFL0900c" />
      <fbc:geneProduct fbc:id="G_PFL0960w" fbc:label="PFL0960w" fbc:name="PFL0960w" />
      <fbc:geneProduct fbc:id="G_PFL1155w" fbc:label="PFL1155w" fbc:name="PFL1155w" />
      <fbc:geneProduct fbc:id="G_PFL1260w" fbc:label="PFL1260w" fbc:name="PFL1260w" />
      <fbc:geneProduct fbc:id="G_PFL1350w" fbc:label="PFL1350w" fbc:name="PFL1350w" />
      <fbc:geneProduct fbc:id="G_PFL1515c" fbc:label="PFL1515c" fbc:name="PFL1515c" />
      <fbc:geneProduct fbc:id="G_PFL1540c" fbc:label="PFL1540c" fbc:name="PFL1540c" />
      <fbc:geneProduct fbc:id="G_PFL1550w" fbc:label="PFL1550w" fbc:name="PFL1550w" />
      <fbc:geneProduct fbc:id="G_PFL1720w" fbc:label="PFL1720w" fbc:name="PFL1720w" />
      <fbc:geneProduct fbc:id="G_PFL1725w" fbc:label="PFL1725w" fbc:name="PFL1725w" />
      <fbc:geneProduct fbc:id="G_PFL1870c" fbc:label="PFL1870c" fbc:name="PFL1870c" />
      <fbc:geneProduct fbc:id="G_PFL1880w" fbc:label="PFL1880w" fbc:name="PFL1880w" />
      <fbc:geneProduct fbc:id="G_PFL1920c" fbc:label="PFL1920c" fbc:name="PFL1920c" />
      <fbc:geneProduct fbc:id="G_PFL1940w" fbc:label="PFL1940w" fbc:name="PFL1940w" />
      <fbc:geneProduct fbc:id="G_PFL2000w" fbc:label="PFL2000w" fbc:name="PFL2000w" />
      <fbc:geneProduct fbc:id="G_PFL2210w" fbc:label="PFL2210w" fbc:name="PFL2210w" />
      <fbc:geneProduct fbc:id="G_PFL2465c" fbc:label="PFL2465c" fbc:name="PFL2465c" />
      <fbc:geneProduct fbc:id="G_PFL2485c" fbc:label="PFL2485c" fbc:name="PFL2485c" />
      <fbc:geneProduct fbc:id="G_PFL2510w" fbc:label="PFL2510w" fbc:name="PFL2510w" />
      <fbc:geneProduct fbc:id="G_PFL2570w" fbc:label="PFL2570w" fbc:name="PFL2570w" />
    </fbc:listOfGeneProducts>
    <listOfReactions>
      <reaction fast="false" id="R_ARGN" name="arginase" reversible="false" fbc:lowerFluxBound="cobra_0_bound" fbc:upperFluxBound="cobra_default_ub">
        <listOfReactants>
          <speciesReference constant="true" species="M_h2o_c" stoichiometry="1" />
          <speciesReference constant="true" species="M_arg_L_c" stoichiometry="1" />
        </listOfReactants>
        <listOfProducts>
          <speciesReference constant="true" species="M_urea_c" stoichiometry="1" />
          <speciesReference constant="true" species="M_orn_c" stoichiometry="1" />
        </listOfProducts>
        <fbc:geneProductAssociation>
          <fbc:geneProductRef fbc:geneProduct="G_PFI0320w" />
        </fbc:geneProductAssociation>
      </reaction>
      <reaction fast="false" id="R_ARGTRS" name="Arginine-tRNA_ligase" reversible="false" fbc:lowerFluxBound="cobra_0_bound" fbc:upperFluxBound="cobra_default_ub">
        <listOfReactants>
          <speciesReference constant="true" species="M_arg_L_c" stoichiometry="1" />
          <speciesReference constant="true" species="M_atp_c" stoichiometry="1" />
          <speciesReference constant="true" species="M_trnaarg_c" stoichiometry="1" />
        </listOfReactants>
        <listOfProducts>
          <speciesReference constant="true" species="M_ppi_c" stoichiometry="1" />
          <speciesReference constant="true" species="M_argtrna_c" stoichiometry="1" />
          <speciesReference constant="true" species="M_amp_c" stoichiometry="1" />
        </listOfProducts>
        <fbc:geneProductAssociation>
          <fbc:geneProductRef fbc:geneProduct="G_PFL0900c" />
        </fbc:geneProductAssociation>
      </reaction>
      <reaction fast="false" id="R_G5SADr" name="R_G5SADr" reversible="true" fbc:lowerFluxBound="cobra_default_lb" fbc:upperFluxBound="cobra_default_ub">
        <listOfReactants>
          <speciesReference constant="true" species="M_glu5sa_c" stoichiometry="1" />
        </listOfReactants>
        <listOfProducts>
          <speciesReference constant="true" species="M_h2o_c" stoichiometry="1" />
          <speciesReference constant="true" species="M_1pyr5c_c" stoichiometry="1" />
          <speciesReference constant="true" species="M_h_c" stoichiometry="1" />
        </listOfProducts>
      </reaction>
      <reaction fast="false" id="R_ORNTA" name="ornithine_aminotransferase" reversible="false" fbc:lowerFluxBound="cobra_0_bound" fbc:upperFluxBound="cobra_default_ub">
        <listOfReactants>
          <speciesReference constant="true" species="M_akg_c" stoichiometry="1" />
          <speciesReference constant="true" species="M_orn_c" stoichiometry="1" />
        </listOfReactants>
        <listOfProducts>
          <speciesReference constant="true" species="M_glu_L_c" stoichiometry="1" />
          <speciesReference constant="true" species="M_glu5sa_c" stoichiometry="1" />
        </listOfProducts>
        <fbc:geneProductAssociation>
          <fbc:geneProductRef fbc:geneProduct="G_PFF0435w" />
        </fbc:geneProductAssociation>
      </reaction>
      <reaction fast="false" id="R_P5CR" name="pyrroline-5-carboxylate_reductase" reversible="false" fbc:lowerFluxBound="cobra_0_bound" fbc:upperFluxBound="cobra_default_ub">
        <listOfReactants>
          <speciesReference constant="true" species="M_nadph_c" stoichiometry="1" />
          <speciesReference constant="true" species="M_h_c" stoichiometry="2" />
          <speciesReference constant="true" species="M_1pyr5c_c" stoichiometry="1" />
        </listOfReactants>
        <listOfProducts>
          <speciesReference constant="true" species="M_nadp_c" stoichiometry="1" />
          <speciesReference constant="true" species="M_pro_L_c" stoichiometry="1" />
        </listOfProducts>
        <fbc:geneProductAssociation>
          <fbc:geneProductRef fbc:geneProduct="G_MAL13P1_284" />
        </fbc:geneProductAssociation>
      </reaction>
      <reaction fast="false" id="R_PROTRS" name="Proline-tRNA_ligase" reversible="false" fbc:lowerFluxBound="cobra_0_bound" fbc:upperFluxBound="cobra_default_ub">
        <listOfReactants>
          <speciesReference constant="true" species="M_trnapro_c" stoichiometry="1" />
          <speciesReference constant="true" species="M_atp_c" stoichiometry="1" />
          <speciesReference constant="true" species="M_pro_L_c" stoichiometry="1" />
        </listOfReactants>
        <listOfProducts>
          <speciesReference constant="true" species="M_ppi_c" stoichiometry="1" />
          <speciesReference constant="true" species="M_protrna_c" stoichiometry="1" />
          <speciesReference constant="true" species="M_amp_c" stoichiometry="1" />
        </listOfProducts>
        <fbc:geneProductAssociation>
          <fbc:or>
            <fbc:geneProductRef fbc:geneProduct="G_PFI1240c" />
            <fbc:geneProductRef fbc:geneProduct="G_PFL0670c" />
          </fbc:or>
        </fbc:geneProductAssociation>
      </reaction>
      <reaction fast="false" id="R_ACGS" name="amino-acid_N-acetyltransferase" reversible="false" fbc:lowerFluxBound="cobra_0_bound" fbc:upperFluxBound="cobra_default_ub">
        <listOfReactants>
          <speciesReference constant="true" species="M_accoa_c" stoichiometry="1" />
          <speciesReference constant="true" species="M_glu_L_c" stoichiometry="1" />
        </listOfReactants>
        <listOfProducts>
          <speciesReference constant="true" species="M_h_c" stoichiometry="1" />
          <speciesReference constant="true" species="M_acglu_c" stoichiometry="1" />
          <speciesReference constant="true" species="M_coa_c" stoichiometry="1" />
        </listOfProducts>
        <fbc:geneProductAssociation>
          <fbc:geneProductRef fbc:geneProduct="G_PFA0465c" />
        </fbc:geneProductAssociation>
      </reaction>
      <reaction fast="false" id="R_AMPTASEPG" name="membrane_alanyl_aminopeptidase" reversible="false" fbc:lowerFluxBound="cobra_0_bound" fbc:upperFluxBound="cobra_default_ub">
        <listOfReactants>
          <speciesReference constant="true" species="M_h2o_c" stoichiometry="1" />
          <speciesReference constant="true" species="M_progly_c" stoichiometry="1" />
        </listOfReactants>
        <listOfProducts>
          <speciesReference constant="true" species="M_pro_L_c" stoichiometry="1" />
          <speciesReference constant="true" species="M_gly_c" stoichiometry="1" />
        </listOfProducts>
        <fbc:geneProductAssociation>
          <fbc:geneProductRef fbc:geneProduct="G_MAL13P1_56" />
        </fbc:geneProductAssociation>
      </reaction>
      <reaction fast="false" id="R_ASNS1" name="Asparagine_synthase_(glutamine-hydrolysing)" reversible="false" fbc:lowerFluxBound="cobra_0_bound" fbc:upperFluxBound="cobra_default_ub">
        <listOfReactants>
          <speciesReference constant="true" species="M_h2o_c" stoichiometry="1" />
          <speciesReference constant="true" species="M_gln_L_c" stoichiometry="1" />
          <speciesReference constant="true" species="M_atp_c" stoichiometry="1" />
          <speciesReference constant="true" species="M_asp_L_c" stoichiometry="1" />
        </listOfReactants>
        <listOfProducts>
          <speciesReference constant="true" species="M_glu_L_c" stoichiometry="1" />
          <speciesReference constant="true" species="M_asn_L_c" stoichiometry="1" />
          <speciesReference constant="true" species="M_h_c" stoichiometry="1" />
          <speciesReference constant="true" species="M_ppi_c" stoichiometry="1" />
          <speciesReference constant="true" species="M_amp_c" stoichiometry="1" />
        </listOfProducts>
        <fbc:geneProductAssociation>
          <fbc:geneProductRef fbc:geneProduct="G_PFC0395w" />
        </fbc:geneProductAssociation>
      </reaction>
      <reaction fast="false" id="R_ASNTRS" name="Asparagine-tRNA_ligase" reversible="false" fbc:lowerFluxBound="cobra_0_bound" fbc:upperFluxBound="cobra_default_ub">
        <listOfReactants>
          <speciesReference constant="true" species="M_trnaasn_c" stoichiometry="1" />
          <speciesReference constant="true" species="M_asn_L_c" stoichiometry="1" />
          <speciesReference constant="true" species="M_atp_c" stoichiometry="1" />
        </listOfReactants>
        <listOfProducts>
          <speciesReference constant="true" species="M_ppi_c" stoichiometry="1" />
          <speciesReference constant="true" species="M_asntrna_c" stoichiometry="1" />
          <speciesReference constant="true" species="M_amp_c" stoichiometry="1" />
        </listOfProducts>
        <fbc:geneProductAssociation>
          <fbc:or>
            <fbc:geneProductRef fbc:geneProduct="G_PFB0525w" />
            <fbc:geneProductRef fbc:geneProduct="G_PFE0475w" />
            <fbc:geneProductRef fbc:geneProduct="G_PFE0715w" />
          </fbc:or>
        </fbc:geneProductAssociation>
      </reaction>
      <reaction fast="false" id="R_ASPTRS" name="Aspartate-tRNA_ligase" reversible="false" fbc:lowerFluxBound="cobra_0_bound" fbc:upperFluxBound="cobra_default_ub">
        <listOfReactants>
          <speciesReference constant="true" species="M_trnaasp_c" stoichiometry="1" />
          <speciesReference constant="true" species="M_atp_c" stoichiometry="1" />
          <speciesReference constant="true" species="M_asp_L_c" stoichiometry="1" />
        </listOfReactants>
        <listOfProducts>
          <speciesReference constant="true" species="M_ppi_c" stoichiometry="1" />
          <speciesReference constant="true" species="M_asptrna_c" stoichiometry="1" />
          <speciesReference constant="true" species="M_amp_c" stoichiometry="1" />
        </listOfProducts>
        <fbc:geneProductAssociation>
          <fbc:or>
            <fbc:geneProductRef fbc:geneProduct="G_PFA0145c" />
            <fbc:geneProductRef fbc:geneProduct="G_PFE0715w" />
          </fbc:or>
        </fbc:geneProductAssociation>
      </reaction>
      <reaction fast="false" id="R_GLNTRS" name="Glutamine-tRNA_ligase" reversible="false" fbc:lowerFluxBound="cobra_0_bound" fbc:upperFluxBound="cobra_default_ub">
        <listOfReactants>
          <speciesReference constant="true" species="M_gln_L_c" stoichiometry="1" />
          <speciesReference constant="true" species="M_trnagln_c" stoichiometry="1" />
          <speciesReference constant="true" species="M_atp_c" stoichiometry="1" />
        </listOfReactants>
        <listOfProducts>
          <speciesReference constant="true" species="M_ppi_c" stoichiometry="1" />
          <speciesReference constant="true" species="M_glntrna_c" stoichiometry="1" />
          <speciesReference constant="true" species="M_amp_c" stoichiometry="1" />
        </listOfProducts>
        <fbc:geneProductAssociation>
          <fbc:geneProductRef fbc:geneProduct="G_PF13_0170" />
        </fbc:geneProductAssociation>
      </reaction>
      <reaction fast="false" id="R_GLUSx" name="glutamate_synthase_(NADH)" reversible="false" fbc:lowerFluxBound="cobra_0_bound" fbc:upperFluxBound="cobra_default_ub">
        <listOfReactants>
          <speciesReference constant="true" species="M_h_c" stoichiometry="1" />
          <speciesReference constant="true" species="M_akg_c" stoichiometry="1" />
          <speciesReference constant="true" species="M_gln_L_c" stoichiometry="1" />
          <speciesReference constant="true" species="M_nadh_c" stoichiometry="1" />
        </listOfReactants>
        <listOfProducts>
          <speciesReference constant="true" species="M_glu_L_c" stoichiometry="2" />
          <speciesReference constant="true" species="M_nad_c" stoichiometry="1" />
        </listOfProducts>
        <fbc:geneProductAssociation>
          <fbc:geneProductRef fbc:geneProduct="G_PF14_0334" />
        </fbc:geneProductAssociation>
      </reaction>
      <reaction fast="false" id="R_GLUTRS" name="Glutamate-tRNA_ligase" reversible="false" fbc:lowerFluxBound="cobra_0_bound" fbc:upperFluxBound="cobra_default_ub">
        <listOfReactants>
          <speciesReference constant="true" species="M_glu_L_c" stoichiometry="1" />
          <speciesReference constant="true" species="M_trnaglu_c" stoichiometry="1" />
          <speciesReference constant="true" species="M_atp_c" stoichiometry="1" />
        </listOfReactants>
        <listOfProducts>
          <speciesReference constant="true" species="M_ppi_c" stoichiometry="1" />
          <speciesReference constant="true" species="M_glutrna_c" stoichiometry="1" />
          <speciesReference constant="true" species="M_amp_c" stoichiometry="1" />
        </listOfProducts>
        <fbc:geneProductAssociation>
          <fbc:or>
            <fbc:geneProductRef fbc:geneProduct="G_MAL13P1_281" />
            <fbc:geneProductRef fbc:geneProduct="G_PF13_0170" />
            <fbc:geneProductRef fbc:geneProduct="G_PF13_0257" />
          </fbc:or>
        </fbc:geneProductAssociation>
      </reaction>
      <reaction fast="false" id="R_CBPSam" name="Carbamoyl-phosphate_synthase_(ammonia)" reversible="false" fbc:lowerFluxBound="cobra_0_bound" fbc:upperFluxBound="cobra_default_ub">
        <listOfReactants>
          <speciesReference constant="true" species="M_hco3_c" stoichiometry="1" />
          <speciesReference constant="true" species="M_atp_c" stoichiometry="2" />
          <speciesReference constant="true" species="M_nh4_c" stoichiometry="1" />
        </listOfReactants>
        <listOfProducts>
          <speciesReference constant="true" species="M_cbp_c" stoichiometry="1" />
          <speciesReference constant="true" species="M_pi_c" stoichiometry="1" />
          <speciesReference constant="true" species="M_h_c" stoichiometry="2" />
          <speciesReference constant="true" species="M_adp_c" stoichiometry="2" />
        </listOfProducts>
        <fbc:geneProductAssociation>
          <fbc:geneProductRef fbc:geneProduct="G_PF13_0044" />
        </fbc:geneProductAssociation>
      </reaction>
      <reaction fast="false" id="R_GLNS" name="Glutamate-ammonia_ligase" reversible="false" fbc:lowerFluxBound="cobra_0_bound" fbc:upperFluxBound="cobra_default_ub">
        <listOfReactants>
          <speciesReference constant="true" species="M_glu_L_c" stoichiometry="1" />
          <speciesReference constant="true" species="M_atp_c" stoichiometry="1" />
          <speciesReference constant="true" species="M_nh4_c" stoichiometry="1" />
        </listOfReactants>
        <listOfProducts>
          <speciesReference constant="true" species="M_h_c" stoichiometry="1" />
          <speciesReference constant="true" species="M_gln_L_c" stoichiometry="1" />
          <speciesReference constant="true" species="M_adp_c" stoichiometry="1" />
          <speciesReference constant="true" species="M_pi_c" stoichiometry="1" />
        </listOfProducts>
        <fbc:geneProductAssociation>
          <fbc:geneProductRef fbc:geneProduct="G_PFI1110w" />
        </fbc:geneProductAssociation>
      </reaction>
      <reaction fast="false" id="R_GLUDxi" name="glutamate_dehydrogenase" reversible="false" fbc:lowerFluxBound="cobra_0_bound" fbc:upperFluxBound="cobra_default_ub">
        <listOfReactants>
          <speciesReference constant="true" species="M_h2o_c" stoichiometry="1" />
          <speciesReference constant="true" species="M_glu_L_c" stoichiometry="1" />
          <speciesReference constant="true" species="M_nad_c" stoichiometry="1" />
        </listOfReactants>
        <listOfProducts>
          <speciesReference constant="true" species="M_akg_c" stoichiometry="1" />
          <speciesReference constant="true" species="M_h_c" stoichiometry="1" />
          <speciesReference constant="true" species="M_nadh_c" stoichiometry="1" />
          <speciesReference constant="true" species="M_nh4_c" stoichiometry="1" />
        </listOfProducts>
        <fbc:geneProductAssociation>
          <fbc:geneProductRef fbc:geneProduct="G_PF08_0132" />
        </fbc:geneProductAssociation>
      </reaction>
      <reaction fast="false" id="R_GLUDy" name="glutamate_dehydrogenase_(NADP+)" reversible="true" fbc:lowerFluxBound="cobra_default_lb" fbc:upperFluxBound="cobra_default_ub">
        <listOfReactants>
          <speciesReference constant="true" species="M_h2o_c" stoichiometry="1" />
          <speciesReference constant="true" species="M_glu_L_c" stoichiometry="1" />
          <speciesReference constant="true" species="M_nadp_c" stoichiometry="1" />
        </listOfReactants>
        <listOfProducts>
          <speciesReference constant="true" species="M_nadph_c" stoichiometry="1" />
          <speciesReference constant="true" species="M_h_c" stoichiometry="1" />
          <speciesReference constant="true" species="M_akg_c" stoichiometry="1" />
          <speciesReference constant="true" species="M_nh4_c" stoichiometry="1" />
        </listOfProducts>
        <fbc:geneProductAssociation>
          <fbc:geneProductRef fbc:geneProduct="G_PF14_0164" />
        </fbc:geneProductAssociation>
      </reaction>
      <reaction fast="false" id="R_GLUDy_ap" name="glutamate_dehydrogenase_(NADP+)" reversible="true" fbc:lowerFluxBound="cobra_default_lb" fbc:upperFluxBound="cobra_default_ub">
        <listOfReactants>
          <speciesReference constant="true" species="M_glu_L_ap" stoichiometry="1" />
          <speciesReference constant="true" species="M_nadp_ap" stoichiometry="1" />
          <speciesReference constant="true" species="M_h2o_ap" stoichiometry="1" />
        </listOfReactants>
        <listOfProducts>
          <speciesReference constant="true" species="M_nadph_ap" stoichiometry="1" />
          <speciesReference constant="true" species="M_h_ap" stoichiometry="1" />
          <speciesReference constant="true" species="M_akg_ap" stoichiometry="1" />
          <speciesReference constant="true" species="M_nh4_ap" stoichiometry="1" />
        </listOfProducts>
        <fbc:geneProductAssociation>
          <fbc:geneProductRef fbc:geneProduct="G_PF14_0286" />
        </fbc:geneProductAssociation>
      </reaction>
      <reaction fast="false" id="R_GF6PTA" name="glutamine-fructose-6-phosphate_transaminase_(isomerizing)" reversible="false" fbc:lowerFluxBound="cobra_0_bound" fbc:upperFluxBound="cobra_default_ub">
        <listOfReactants>
          <speciesReference constant="true" species="M_gln_L_c" stoichiometry="1" />
          <speciesReference constant="true" species="M_f6p_c" stoichiometry="1" />
        </listOfReactants>
        <listOfProducts>
          <speciesReference constant="true" species="M_glu_L_c" stoichiometry="1" />
          <speciesReference constant="true" species="M_gam6p_c" stoichiometry="1" />
        </listOfProducts>
        <fbc:geneProductAssociation>
          <fbc:geneProductRef fbc:geneProduct="G_PF10_0245" />
        </fbc:geneProductAssociation>
      </reaction>
      <reaction fast="false" id="R_GLUCYS" name="Glutamate-cysteine_ligase" reversible="false" fbc:lowerFluxBound="cobra_0_bound" fbc:upperFluxBound="cobra_default_ub">
        <listOfReactants>
          <speciesReference constant="true" species="M_glu_L_c" stoichiometry="1" />
          <speciesReference constant="true" species="M_atp_c" stoichiometry="1" />
          <speciesReference constant="true" species="M_cys_L_c" stoichiometry="1" />
        </listOfReactants>
        <listOfProducts>
          <speciesReference constant="true" species="M_pi_c" stoichiometry="1" />
          <speciesReference constant="true" species="M_h_c" stoichiometry="1" />
          <speciesReference constant="true" species="M_adp_c" stoichiometry="1" />
          <speciesReference constant="true" species="M_glucys_c" stoichiometry="1" />
        </listOfProducts>
        <fbc:geneProductAssociation>
          <fbc:geneProductRef fbc:geneProduct="G_PFI0925w" />
        </fbc:geneProductAssociation>
      </reaction>
      <reaction fast="false" id="R_GLYCL_mt" name="R_GLYCL_mt" reversible="false" fbc:lowerFluxBound="cobra_0_bound" fbc:upperFluxBound="cobra_default_ub">
        <listOfReactants>
          <speciesReference constant="true" species="M_gly_m" stoichiometry="1" />
          <speciesReference constant="true" species="M_nad_m" stoichiometry="1" />
          <speciesReference constant="true" species="M_thf_m" stoichiometry="1" />
        </listOfReactants>
        <listOfProducts>
          <speciesReference constant="true" species="M_nh4_m" stoichiometry="1" />
          <speciesReference constant="true" species="M_nadh_m" stoichiometry="1" />
          <speciesReference constant="true" species="M_mlthf_m" stoichiometry="1" />
          <speciesReference constant="true" species="M_co2_m" stoichiometry="1" />
        </listOfProducts>
        <fbc:geneProductAssociation>
          <fbc:and>
            <fbc:geneProductRef fbc:geneProduct="G_PF13_0345" />
            <fbc:or>
              <fbc:geneProductRef fbc:geneProduct="G_PF08_0066" />
              <fbc:geneProductRef fbc:geneProduct="G_PFL1550w" />
            </fbc:or>
          </fbc:and>
        </fbc:geneProductAssociation>
      </reaction>
      <reaction fast="false" id="R_GLYTRS" name="glycine-tRNA_ligase" reversible="false" fbc:lowerFluxBound="cobra_0_bound" fbc:upperFluxBound="cobra_default_ub">
        <listOfReactants>
          <speciesReference constant="true" species="M_trnagly_c" stoichiometry="1" />
          <speciesReference constant="true" species="M_atp_c" stoichiometry="1" />
          <speciesReference constant="true" species="M_gly_c" stoichiometry="1" />
        </listOfReactants>
        <listOfProducts>
          <speciesReference constant="true" species="M_ppi_c" stoichiometry="1" />
          <speciesReference constant="true" species="M_glytrna_c" stoichiometry="1" />
          <speciesReference constant="true" species="M_amp_c" stoichiometry="1" />
        </listOfProducts>
        <fbc:geneProductAssociation>
          <fbc:geneProductRef fbc:geneProduct="G_PF14_0198" />
        </fbc:geneProductAssociation>
      </reaction>
      <reaction fast="false" id="R_SERTRS2" name="Serine-tRNA_ligase" reversible="false" fbc:lowerFluxBound="cobra_0_bound" fbc:upperFluxBound="cobra_default_ub">
        <listOfReactants>
          <speciesReference constant="true" species="M_ser_L_c" stoichiometry="1" />
          <speciesReference constant="true" species="M_trnasecys_c" stoichiometry="1" />
          <speciesReference constant="true" species="M_atp_c" stoichiometry="1" />
        </listOfReactants>
        <listOfProducts>
          <speciesReference constant="true" species="M_ppi_c" stoichiometry="1" />
          <speciesReference constant="true" species="M_sertrna_sec__c" stoichiometry="1" />
          <speciesReference constant="true" species="M_amp_c" stoichiometry="1" />
        </listOfProducts>
        <fbc:geneProductAssociation>
          <fbc:or>
            <fbc:geneProductRef fbc:geneProduct="G_PF07_0073" />
            <fbc:geneProductRef fbc:geneProduct="G_PFL0770w" />
          </fbc:or>
        </fbc:geneProductAssociation>
      </reaction>
      <reaction fast="false" id="R_SERTRS" name="Serine-tRNA_ligase" reversible="false" fbc:lowerFluxBound="cobra_0_bound" fbc:upperFluxBound="cobra_default_ub">
        <listOfReactants>
          <speciesReference constant="true" species="M_ser_L_c" stoichiometry="1" />
          <speciesReference constant="true" species="M_trnaser_c" stoichiometry="1" />
          <speciesReference constant="true" species="M_atp_c" stoichiometry="1" />
        </listOfReactants>
        <listOfProducts>
          <speciesReference constant="true" species="M_ppi_c" stoichiometry="1" />
          <speciesReference constant="true" species="M_sertrna_c" stoichiometry="1" />
          <speciesReference constant="true" species="M_amp_c" stoichiometry="1" />
        </listOfProducts>
        <fbc:geneProductAssociation>
          <fbc:or>
            <fbc:geneProductRef fbc:geneProduct="G_PF07_0073" />
            <fbc:geneProductRef fbc:geneProduct="G_PFL0770w" />
          </fbc:or>
        </fbc:geneProductAssociation>
      </reaction>
      <reaction fast="false" id="R_PSP_Lp" name="R_PSP_Lp" reversible="false" fbc:lowerFluxBound="cobra_0_bound" fbc:upperFluxBound="cobra_default_ub">
        <listOfReactants>
          <speciesReference constant="true" species="M_h2o_c" stoichiometry="1" />
          <speciesReference constant="true" species="M_pser_L_c" stoichiometry="1" />
        </listOfReactants>
        <listOfProducts>
          <speciesReference constant="true" species="M_ser_L_c" stoichiometry="1" />
          <speciesReference constant="true" species="M_pi_c" stoichiometry="1" />
        </listOfProducts>
        <fbc:geneProductAssociation>
          <fbc:geneProductRef fbc:geneProduct="G_PFI0880c" />
        </fbc:geneProductAssociation>
      </reaction>
      <reaction fast="false" id="R_HIBHr" name="3-hydroxyisobutyryl-CoA_hydrolase" reversible="false" fbc:lowerFluxBound="cobra_0_bound" fbc:upperFluxBound="cobra_default_ub">
        <listOfReactants>
          <speciesReference constant="true" species="M_hibcoa_c" stoichiometry="1" />
          <speciesReference constant="true" species="M_h2o_c" stoichiometry="1" />
        </listOfReactants>
        <listOfProducts>
          <speciesReference constant="true" species="M_3hmp_c" stoichiometry="1" />
          <speciesReference constant="true" species="M_h_c" stoichiometry="2" />
          <speciesReference constant="true" species="M_coa_c" stoichiometry="1" />
        </listOfProducts>
        <fbc:geneProductAssociation>
          <fbc:geneProductRef fbc:geneProduct="G_PFL1940w" />
        </fbc:geneProductAssociation>
      </reaction>
      <reaction fast="false" id="R_ILETA" name="branched-chain-amino-acid_transaminase" reversible="true" fbc:lowerFluxBound="cobra_default_lb" fbc:upperFluxBound="cobra_default_ub">
        <listOfReactants>
          <speciesReference constant="true" species="M_akg_c" stoichiometry="1" />
          <speciesReference constant="true" species="M_ile_L_c" stoichiometry="1" />
        </listOfReactants>
        <listOfProducts>
          <speciesReference constant="true" species="M_glu_L_c" stoichiometry="1" />
          <speciesReference constant="true" species="M_3mop_c" stoichiometry="1" />
        </listOfProducts>
        <fbc:geneProductAssociation>
          <fbc:geneProductRef fbc:geneProduct="G_PF14_0557" />
        </fbc:geneProductAssociation>
      </reaction>
      <reaction fast="false" id="R_ILETRS" name="Isoleucine-tRNA_ligase" reversible="false" fbc:lowerFluxBound="cobra_0_bound" fbc:upperFluxBound="cobra_default_ub">
        <listOfReactants>
          <speciesReference constant="true" species="M_atp_c" stoichiometry="1" />
          <speciesReference constant="true" species="M_ile_L_c" stoichiometry="1" />
          <speciesReference constant="true" species="M_trnaile_c" stoichiometry="1" />
        </listOfReactants>
        <listOfProducts>
          <speciesReference constant="true" species="M_iletrna_c" stoichiometry="1" />
          <speciesReference constant="true" species="M_ppi_c" stoichiometry="1" />
          <speciesReference constant="true" species="M_amp_c" stoichiometry="1" />
        </listOfProducts>
        <fbc:geneProductAssociation>
          <fbc:geneProductRef fbc:geneProduct="G_PF13_0179" />
        </fbc:geneProductAssociation>
      </reaction>
      <reaction fast="false" id="R_LEUTA" name="branched-chain-amino-acid_transaminase" reversible="true" fbc:lowerFluxBound="cobra_default_lb" fbc:upperFluxBound="cobra_default_ub">
        <listOfReactants>
          <speciesReference constant="true" species="M_leu_L_c" stoichiometry="1" />
          <speciesReference constant="true" species="M_akg_c" stoichiometry="1" />
        </listOfReactants>
        <listOfProducts>
          <speciesReference constant="true" species="M_glu_L_c" stoichiometry="1" />
          <speciesReference constant="true" species="M_4mop_c" stoichiometry="1" />
        </listOfProducts>
        <fbc:geneProductAssociation>
          <fbc:geneProductRef fbc:geneProduct="G_PF14_0557" />
        </fbc:geneProductAssociation>
      </reaction>
      <reaction fast="false" id="R_LEUTRS" name="Leucine-tRNA_ligase" reversible="false" fbc:lowerFluxBound="cobra_0_bound" fbc:upperFluxBound="cobra_default_ub">
        <listOfReactants>
          <speciesReference constant="true" species="M_leu_L_c" stoichiometry="1" />
          <speciesReference constant="true" species="M_trnaleu_c" stoichiometry="1" />
          <speciesReference constant="true" species="M_atp_c" stoichiometry="1" />
        </listOfReactants>
        <listOfProducts>
          <speciesReference constant="true" species="M_ppi_c" stoichiometry="1" />
          <speciesReference constant="true" species="M_leutrna_c" stoichiometry="1" />
          <speciesReference constant="true" species="M_amp_c" stoichiometry="1" />
        </listOfProducts>
        <fbc:geneProductAssociation>
          <fbc:or>
            <fbc:geneProductRef fbc:geneProduct="G_PF08_0011" />
            <fbc:geneProductRef fbc:geneProduct="G_PFF1095w" />
          </fbc:or>
        </fbc:geneProductAssociation>
      </reaction>
      <reaction fast="false" id="R_OIVD1_mt" name="R_OIVD1_mt" reversible="true" fbc:lowerFluxBound="cobra_default_lb" fbc:upperFluxBound="cobra_default_ub">
        <listOfReactants>
          <speciesReference constant="true" species="M_coa_m" stoichiometry="1" />
          <speciesReference constant="true" species="M_nad_m" stoichiometry="1" />
          <speciesReference constant="true" species="M_4mop_m" stoichiometry="1" />
        </listOfReactants>
        <listOfProducts>
          <speciesReference constant="true" species="M_ivcoa_m" stoichiometry="1" />
          <speciesReference constant="true" species="M_nadh_m" stoichiometry="1" />
          <speciesReference constant="true" species="M_co2_m" stoichiometry="1" />
        </listOfProducts>
        <fbc:geneProductAssociation>
          <fbc:and>
            <fbc:geneProductRef fbc:geneProduct="G_PFE0225w" />
            <fbc:geneProductRef fbc:geneProduct="G_PFC0170c" />
            <fbc:or>
              <fbc:geneProductRef fbc:geneProduct="G_PF08_0066" />
              <fbc:geneProductRef fbc:geneProduct="G_PFL1550w" />
            </fbc:or>
          </fbc:and>
        </fbc:geneProductAssociation>
      </reaction>
      <reaction fast="false" id="R_OIVD2_mt" name="R_OIVD2_mt" reversible="false" fbc:lowerFluxBound="cobra_0_bound" fbc:upperFluxBound="cobra_default_ub">
        <listOfReactants>
          <speciesReference constant="true" species="M_coa_m" stoichiometry="1" />
          <speciesReference constant="true" species="M_nad_m" stoichiometry="1" />
          <speciesReference constant="true" species="M_3mob_m" stoichiometry="1" />
        </listOfReactants>
        <listOfProducts>
          <speciesReference constant="true" species="M_nadh_m" stoichiometry="1" />
          <speciesReference constant="true" species="M_ibcoa_m" stoichiometry="1" />
          <speciesReference constant="true" species="M_co2_m" stoichiometry="1" />
        </listOfProducts>
        <fbc:geneProductAssociation>
          <fbc:and>
            <fbc:geneProductRef fbc:geneProduct="G_PFE0225w" />
            <fbc:geneProductRef fbc:geneProduct="G_PFC0170c" />
            <fbc:or>
              <fbc:geneProductRef fbc:geneProduct="G_PF08_0066" />
              <fbc:geneProductRef fbc:geneProduct="G_PFL1550w" />
            </fbc:or>
          </fbc:and>
        </fbc:geneProductAssociation>
      </reaction>
      <reaction fast="false" id="R_OIVD3_mt" name="R_OIVD3_mt" reversible="false" fbc:lowerFluxBound="cobra_0_bound" fbc:upperFluxBound="cobra_default_ub">
        <listOfReactants>
          <speciesReference constant="true" species="M_coa_m" stoichiometry="1" />
          <speciesReference constant="true" species="M_3mop_m" stoichiometry="1" />
          <speciesReference constant="true" species="M_nad_m" stoichiometry="1" />
        </listOfReactants>
        <listOfProducts>
          <speciesReference constant="true" species="M_nadh_m" stoichiometry="1" />
          <speciesReference constant="true" species="M_2mbcoa_m" stoichiometry="1" />
          <speciesReference constant="true" species="M_co2_m" stoichiometry="1" />
        </listOfProducts>
        <fbc:geneProductAssociation>
          <fbc:and>
            <fbc:geneProductRef fbc:geneProduct="G_PFE0225w" />
            <fbc:geneProductRef fbc:geneProduct="G_PFC0170c" />
            <fbc:or>
              <fbc:geneProductRef fbc:geneProduct="G_PF08_0066" />
              <fbc:geneProductRef fbc:geneProduct="G_PFL1550w" />
            </fbc:or>
          </fbc:and>
        </fbc:geneProductAssociation>
      </reaction>
      <reaction fast="false" id="R_VALTA" name="branched-chain-amino-acid_transaminase" reversible="true" fbc:lowerFluxBound="cobra_default_lb" fbc:upperFluxBound="cobra_default_ub">
        <listOfReactants>
          <speciesReference constant="true" species="M_akg_c" stoichiometry="1" />
          <speciesReference constant="true" species="M_val_L_c" stoichiometry="1" />
        </listOfReactants>
        <listOfProducts>
          <speciesReference constant="true" species="M_glu_L_c" stoichiometry="1" />
          <speciesReference constant="true" species="M_3mob_c" stoichiometry="1" />
        </listOfProducts>
        <fbc:geneProductAssociation>
          <fbc:geneProductRef fbc:geneProduct="G_PF14_0557" />
        </fbc:geneProductAssociation>
      </reaction>
      <reaction fast="false" id="R_VALTRS" name="Valine-tRNA_ligase" reversible="false" fbc:lowerFluxBound="cobra_0_bound" fbc:upperFluxBound="cobra_default_ub">
        <listOfReactants>
          <speciesReference constant="true" species="M_val_L_c" stoichiometry="1" />
          <speciesReference constant="true" species="M_atp_c" stoichiometry="1" />
          <speciesReference constant="true" species="M_trnaval_c" stoichiometry="1" />
        </listOfReactants>
        <listOfProducts>
          <speciesReference constant="true" species="M_ppi_c" stoichiometry="1" />
          <speciesReference constant="true" species="M_valtrna_c" stoichiometry="1" />
          <speciesReference constant="true" species="M_amp_c" stoichiometry="1" />
        </listOfProducts>
        <fbc:geneProductAssociation>
          <fbc:or>
            <fbc:geneProductRef fbc:geneProduct="G_PF14_0589" />
            <fbc:geneProductRef fbc:geneProduct="G_PFC0470w" />
          </fbc:or>
        </fbc:geneProductAssociation>
      </reaction>
      <reaction fast="false" id="R_AABTN" name="4-acetamidobutyrate_deacetylase" reversible="false" fbc:lowerFluxBound="cobra_0_bound" fbc:upperFluxBound="cobra_default_ub">
        <listOfReactants>
          <speciesReference constant="true" species="M_h2o_c" stoichiometry="1" />
          <speciesReference constant="true" species="M_4aabutn_c" stoichiometry="1" />
        </listOfReactants>
        <listOfProducts>
          <speciesReference constant="true" species="M_ac_c" stoichiometry="1" />
          <speciesReference constant="true" species="M_4abut_c" stoichiometry="1" />
        </listOfProducts>
      </reaction>
      <reaction fast="false" id="R_LYSDC" name="Lysine_decarboxylase" reversible="false" fbc:lowerFluxBound="cobra_0_bound" fbc:upperFluxBound="cobra_default_ub">
        <listOfReactants>
          <speciesReference constant="true" species="M_lys_L_c" stoichiometry="1" />
          <speciesReference constant="true" species="M_h_c" stoichiometry="1" />
        </listOfReactants>
        <listOfProducts>
          <speciesReference constant="true" species="M_co2_c" stoichiometry="1" />
          <speciesReference constant="true" species="M_15dap_c" stoichiometry="1" />
        </listOfProducts>
        <fbc:geneProductAssociation>
          <fbc:geneProductRef fbc:geneProduct="G_PFD0285c" />
        </fbc:geneProductAssociation>
      </reaction>
      <reaction fast="false" id="R_LYSTRS" name="Lysine-tRNA_ligase" reversible="false" fbc:lowerFluxBound="cobra_0_bound" fbc:upperFluxBound="cobra_default_ub">
        <listOfReactants>
          <speciesReference constant="true" species="M_trnalys_c" stoichiometry="1" />
          <speciesReference constant="true" species="M_atp_c" stoichiometry="1" />
          <speciesReference constant="true" species="M_lys_L_c" stoichiometry="1" />
        </listOfReactants>
        <listOfProducts>
          <speciesReference constant="true" species="M_ppi_c" stoichiometry="1" />
          <speciesReference constant="true" species="M_lystrna_c" stoichiometry="1" />
          <speciesReference constant="true" species="M_amp_c" stoichiometry="1" />
        </listOfProducts>
        <fbc:geneProductAssociation>
          <fbc:or>
            <fbc:geneProductRef fbc:geneProduct="G_PF13_0262" />
            <fbc:geneProductRef fbc:geneProduct="G_PF14_0166" />
          </fbc:or>
        </fbc:geneProductAssociation>
      </reaction>
      <reaction fast="false" id="R_SACCD2" name="saccharopine_dehydrogenase_(NAD+,_L-lysine-forming)" reversible="true" fbc:lowerFluxBound="cobra_default_lb" fbc:upperFluxBound="cobra_default_ub">
        <listOfReactants>
          <speciesReference constant="true" species="M_h2o_c" stoichiometry="1" />
          <speciesReference constant="true" species="M_nad_c" stoichiometry="1" />
          <speciesReference constant="true" species="M_saccrp_L_c" stoichiometry="1" />
        </listOfReactants>
        <listOfProducts>
          <speciesReference constant="true" species="M_lys_L_c" stoichiometry="1" />
          <speciesReference constant="true" species="M_akg_c" stoichiometry="1" />
          <speciesReference constant="true" species="M_h_c" stoichiometry="1" />
          <speciesReference constant="true" species="M_nadh_c" stoichiometry="1" />
        </listOfProducts>
        <fbc:geneProductAssociation>
          <fbc:geneProductRef fbc:geneProduct="G_PFB0880w" />
        </fbc:geneProductAssociation>
      </reaction>
      <reaction fast="false" id="R_ADMDC" name="Adenosylmethionine_decarboxylase" reversible="false" fbc:lowerFluxBound="cobra_0_bound" fbc:upperFluxBound="cobra_default_ub">
        <listOfReactants>
          <speciesReference constant="true" species="M_h_c" stoichiometry="1" />
          <speciesReference constant="true" species="M_amet_c" stoichiometry="1" />
        </listOfReactants>
        <listOfProducts>
          <speciesReference constant="true" species="M_co2_c" stoichiometry="1" />
          <speciesReference constant="true" species="M_ametam_c" stoichiometry="1" />
        </listOfProducts>
        <fbc:geneProductAssociation>
          <fbc:geneProductRef fbc:geneProduct="G_PF10_0322" />
        </fbc:geneProductAssociation>
      </reaction>
      <reaction fast="false" id="R_AHCi" name="adenosylhomocysteinase" reversible="false" fbc:lowerFluxBound="cobra_0_bound" fbc:upperFluxBound="cobra_default_ub">
        <listOfReactants>
          <speciesReference constant="true" species="M_h2o_c" stoichiometry="1" />
          <speciesReference constant="true" species="M_ahcys_c" stoichiometry="1" />
        </listOfReactants>
        <listOfProducts>
          <speciesReference constant="true" species="M_hcys_L_c" stoichiometry="1" />
          <speciesReference constant="true" species="M_adn_c" stoichiometry="1" />
        </listOfProducts>
        <fbc:geneProductAssociation>
          <fbc:geneProductRef fbc:geneProduct="G_PFE1050w" />
        </fbc:geneProductAssociation>
      </reaction>
      <reaction fast="false" id="R_AMMQLT8" name="R_AMMQLT8" reversible="false" fbc:lowerFluxBound="cobra_0_bound" fbc:upperFluxBound="cobra_default_ub">
        <listOfReactants>
          <speciesReference constant="true" species="M_2dmmql8_c" stoichiometry="1" />
          <speciesReference constant="true" species="M_amet_c" stoichiometry="1" />
        </listOfReactants>
        <listOfProducts>
          <speciesReference constant="true" species="M_mql8_c" stoichiometry="1" />
          <speciesReference constant="true" species="M_h_c" stoichiometry="1" />
          <speciesReference constant="true" species="M_ahcys_c" stoichiometry="1" />
        </listOfProducts>
        <fbc:geneProductAssociation>
          <fbc:geneProductRef fbc:geneProduct="G_PFE1115c" />
        </fbc:geneProductAssociation>
      </reaction>
      <reaction fast="false" id="R_METAT" name="methionine_adenosyltransferase" reversible="false" fbc:lowerFluxBound="cobra_0_bound" fbc:upperFluxBound="cobra_default_ub">
        <listOfReactants>
          <speciesReference constant="true" species="M_h2o_c" stoichiometry="1" />
          <speciesReference constant="true" species="M_atp_c" stoichiometry="1" />
          <speciesReference constant="true" species="M_met_L_c" stoichiometry="1" />
        </listOfReactants>
        <listOfProducts>
          <speciesReference constant="true" species="M_ppi_c" stoichiometry="1" />
          <speciesReference constant="true" species="M_pi_c" stoichiometry="1" />
          <speciesReference constant="true" species="M_amet_c" stoichiometry="1" />
        </listOfProducts>
        <fbc:geneProductAssociation>
          <fbc:geneProductRef fbc:geneProduct="G_PFI1090w" />
        </fbc:geneProductAssociation>
      </reaction>
      <reaction fast="false" id="R_METS" name="methionine_synthase" reversible="false" fbc:lowerFluxBound="cobra_0_bound" fbc:upperFluxBound="cobra_default_ub">
        <listOfReactants>
          <speciesReference constant="true" species="M_5mthf_c" stoichiometry="1" />
          <speciesReference constant="true" species="M_hcys_L_c" stoichiometry="1" />
        </listOfReactants>
        <listOfProducts>
          <speciesReference constant="true" species="M_h_c" stoichiometry="1" />
          <speciesReference constant="true" species="M_met_L_c" stoichiometry="1" />
          <speciesReference constant="true" species="M_thf_c" stoichiometry="1" />
        </listOfProducts>
      </reaction>
      <reaction fast="false" id="R_METTRS" name="Methionine-tRNA_ligase" reversible="false" fbc:lowerFluxBound="cobra_0_bound" fbc:upperFluxBound="cobra_default_ub">
        <listOfReactants>
          <speciesReference constant="true" species="M_trnamet_c" stoichiometry="1" />
          <speciesReference constant="true" species="M_atp_c" stoichiometry="1" />
          <speciesReference constant="true" species="M_met_L_c" stoichiometry="1" />
        </listOfReactants>
        <listOfProducts>
          <speciesReference constant="true" species="M_ppi_c" stoichiometry="1" />
          <speciesReference constant="true" species="M_mettrna_c" stoichiometry="1" />
          <speciesReference constant="true" species="M_amp_c" stoichiometry="1" />
        </listOfProducts>
        <fbc:geneProductAssociation>
          <fbc:or>
            <fbc:geneProductRef fbc:geneProduct="G_PF10_0053" />
            <fbc:geneProductRef fbc:geneProduct="G_PF10_0340" />
            <fbc:geneProductRef fbc:geneProduct="G_PF14_0401" />
          </fbc:or>
        </fbc:geneProductAssociation>
      </reaction>
      <reaction fast="false" id="R_ORNDC" name="Ornithine_decarboxylase" reversible="false" fbc:lowerFluxBound="cobra_0_bound" fbc:upperFluxBound="cobra_default_ub">
        <listOfReactants>
          <speciesReference constant="true" species="M_h_c" stoichiometry="1" />
          <speciesReference constant="true" species="M_orn_c" stoichiometry="1" />
        </listOfReactants>
        <listOfProducts>
          <speciesReference constant="true" species="M_co2_c" stoichiometry="1" />
          <speciesReference constant="true" species="M_ptrc_c" stoichiometry="1" />
        </listOfProducts>
        <fbc:geneProductAssociation>
          <fbc:geneProductRef fbc:geneProduct="G_PF10_0322" />
        </fbc:geneProductAssociation>
      </reaction>
      <reaction fast="false" id="R_SPMS" name="spermidine_synthase" reversible="false" fbc:lowerFluxBound="cobra_0_bound" fbc:upperFluxBound="cobra_default_ub">
        <listOfReactants>
          <speciesReference constant="true" species="M_ametam_c" stoichiometry="1" />
          <speciesReference constant="true" species="M_ptrc_c" stoichiometry="1" />
        </listOfReactants>
        <listOfProducts>
          <speciesReference constant="true" species="M_h_c" stoichiometry="1" />
          <speciesReference constant="true" species="M_spmd_c" stoichiometry="1" />
          <speciesReference constant="true" species="M_5mta_c" stoichiometry="1" />
        </listOfProducts>
        <fbc:geneProductAssociation>
          <fbc:geneProductRef fbc:geneProduct="G_PF11_0301" />
        </fbc:geneProductAssociation>
      </reaction>
      <reaction fast="false" id="R_FMETTRS" name="methionyl-tRNA_formyltransferase" reversible="false" fbc:lowerFluxBound="cobra_0_bound" fbc:upperFluxBound="cobra_default_ub">
        <listOfReactants>
          <speciesReference constant="true" species="M_mettrna_c" stoichiometry="1" />
          <speciesReference constant="true" species="M_10fthf_c" stoichiometry="1" />
        </listOfReactants>
        <listOfProducts>
          <speciesReference constant="true" species="M_h_c" stoichiometry="1" />
          <speciesReference constant="true" species="M_fmettrna_c" stoichiometry="1" />
          <speciesReference constant="true" species="M_thf_c" stoichiometry="1" />
        </listOfProducts>
        <fbc:geneProductAssociation>
          <fbc:geneProductRef fbc:geneProduct="G_MAL13P1_67" />
        </fbc:geneProductAssociation>
      </reaction>
      <reaction fast="false" id="R_FMETDF" name="formylmethionine_deformylase" reversible="false" fbc:lowerFluxBound="cobra_0_bound" fbc:upperFluxBound="cobra_default_ub">
        <listOfReactants>
          <speciesReference constant="true" species="M_h2o_c" stoichiometry="1" />
          <speciesReference constant="true" species="M_fmet_c" stoichiometry="1" />
        </listOfReactants>
        <listOfProducts>
          <speciesReference constant="true" species="M_met_L_c" stoichiometry="1" />
          <speciesReference constant="true" species="M_for_c" stoichiometry="1" />
        </listOfProducts>
        <fbc:geneProductAssociation>
          <fbc:geneProductRef fbc:geneProduct="G_PFI0380c" />
        </fbc:geneProductAssociation>
      </reaction>
      <reaction fast="false" id="R_1_7_1_1_mt" name="nitrate_reductase_(NADH)" reversible="false" fbc:lowerFluxBound="cobra_0_bound" fbc:upperFluxBound="cobra_default_ub">
        <listOfReactants>
          <speciesReference constant="true" species="M_no3_m" stoichiometry="1" />
          <speciesReference constant="true" species="M_h_m" stoichiometry="1" />
          <speciesReference constant="true" species="M_nadh_m" stoichiometry="1" />
        </listOfReactants>
        <listOfProducts>
          <speciesReference constant="true" species="M_no2_m" stoichiometry="1" />
          <speciesReference constant="true" species="M_nad_m" stoichiometry="1" />
          <speciesReference constant="true" species="M_h2o_m" stoichiometry="1" />
        </listOfProducts>
        <fbc:geneProductAssociation>
          <fbc:geneProductRef fbc:geneProduct="G_PF13_0353" />
        </fbc:geneProductAssociation>
      </reaction>
      <reaction fast="false" id="R_1_7_1_3_mt" name="nitrate_reductase_(NADPH)" reversible="false" fbc:lowerFluxBound="cobra_0_bound" fbc:upperFluxBound="cobra_default_ub">
        <listOfReactants>
          <speciesReference constant="true" species="M_no3_m" stoichiometry="1" />
          <speciesReference constant="true" species="M_nadph_m" stoichiometry="1" />
          <speciesReference constant="true" species="M_h_m" stoichiometry="1" />
        </listOfReactants>
        <listOfProducts>
          <speciesReference constant="true" species="M_no2_m" stoichiometry="1" />
          <speciesReference constant="true" species="M_nadp_m" stoichiometry="1" />
          <speciesReference constant="true" species="M_h2o_m" stoichiometry="1" />
        </listOfProducts>
        <fbc:geneProductAssociation>
          <fbc:geneProductRef fbc:geneProduct="G_PF13_0353" />
        </fbc:geneProductAssociation>
      </reaction>
      <reaction fast="false" id="R_NTRIR2x_mt" name="nitrite_reductase_[NAD(P)H]" reversible="false" fbc:lowerFluxBound="cobra_0_bound" fbc:upperFluxBound="cobra_default_ub">
        <listOfReactants>
          <speciesReference constant="true" species="M_no2_m" stoichiometry="1" />
          <speciesReference constant="true" species="M_nadh_m" stoichiometry="3" />
          <speciesReference constant="true" species="M_h_m" stoichiometry="5" />
        </listOfReactants>
        <listOfProducts>
          <speciesReference constant="true" species="M_nh4_m" stoichiometry="1" />
          <speciesReference constant="true" species="M_nad_m" stoichiometry="3" />
          <speciesReference constant="true" species="M_h2o_m" stoichiometry="2" />
        </listOfProducts>
        <fbc:geneProductAssociation>
          <fbc:geneProductRef fbc:geneProduct="G_PF07_0085" />
        </fbc:geneProductAssociation>
      </reaction>
      <reaction fast="false" id="R_PHETA1" name="phenylalanine(histidine)_transaminase" reversible="true" fbc:lowerFluxBound="cobra_default_lb" fbc:upperFluxBound="cobra_default_ub">
        <listOfReactants>
          <speciesReference constant="true" species="M_akg_c" stoichiometry="1" />
          <speciesReference constant="true" species="M_phe_L_c" stoichiometry="1" />
        </listOfReactants>
        <listOfProducts>
          <speciesReference constant="true" species="M_glu_L_c" stoichiometry="1" />
          <speciesReference constant="true" species="M_phpyr_c" stoichiometry="1" />
        </listOfProducts>
        <fbc:geneProductAssociation>
          <fbc:geneProductRef fbc:geneProduct="G_PFB0200c" />
        </fbc:geneProductAssociation>
      </reaction>
      <reaction fast="false" id="R_PHETRS" name="Phenylalanine-tRNA_ligase" reversible="false" fbc:lowerFluxBound="cobra_0_bound" fbc:upperFluxBound="cobra_default_ub">
        <listOfReactants>
          <speciesReference constant="true" species="M_trnaphe_c" stoichiometry="1" />
          <speciesReference constant="true" species="M_atp_c" stoichiometry="1" />
          <speciesReference constant="true" species="M_phe_L_c" stoichiometry="1" />
        </listOfReactants>
        <listOfProducts>
          <speciesReference constant="true" species="M_ppi_c" stoichiometry="1" />
          <speciesReference constant="true" species="M_phetrna_c" stoichiometry="1" />
          <speciesReference constant="true" species="M_amp_c" stoichiometry="1" />
        </listOfProducts>
        <fbc:geneProductAssociation>
          <fbc:or>
            <fbc:geneProductRef fbc:geneProduct="G_PF11_0051" />
            <fbc:geneProductRef fbc:geneProduct="G_PFA0480w" />
            <fbc:geneProductRef fbc:geneProduct="G_PFF0180w" />
            <fbc:geneProductRef fbc:geneProduct="G_PFL1540c" />
          </fbc:or>
        </fbc:geneProductAssociation>
      </reaction>
      <reaction fast="false" id="R_TRPTRS" name="Tryptophan-tRNA_ligase" reversible="false" fbc:lowerFluxBound="cobra_0_bound" fbc:upperFluxBound="cobra_default_ub">
        <listOfReactants>
          <speciesReference constant="true" species="M_atp_c" stoichiometry="1" />
          <speciesReference constant="true" species="M_trnatrp_c" stoichiometry="1" />
          <speciesReference constant="true" species="M_trp_L_c" stoichiometry="1" />
        </listOfReactants>
        <listOfProducts>
          <speciesReference constant="true" species="M_ppi_c" stoichiometry="1" />
          <speciesReference constant="true" species="M_trptrna_c" stoichiometry="1" />
          <speciesReference constant="true" species="M_amp_c" stoichiometry="1" />
        </listOfProducts>
        <fbc:geneProductAssociation>
          <fbc:or>
            <fbc:geneProductRef fbc:geneProduct="G_PF13_0205" />
            <fbc:geneProductRef fbc:geneProduct="G_PFL2485c" />
          </fbc:or>
        </fbc:geneProductAssociation>
      </reaction>
      <reaction fast="false" id="R_TYRTA" name="tyrosine_transaminase" reversible="true" fbc:lowerFluxBound="cobra_default_lb" fbc:upperFluxBound="cobra_default_ub">
        <listOfReactants>
          <speciesReference constant="true" species="M_akg_c" stoichiometry="1" />
          <speciesReference constant="true" species="M_tyr_L_c" stoichiometry="1" />
        </listOfReactants>
        <listOfProducts>
          <speciesReference constant="true" species="M_glu_L_c" stoichiometry="1" />
          <speciesReference constant="true" species="M_34hpp_c" stoichiometry="1" />
        </listOfProducts>
        <fbc:geneProductAssociation>
          <fbc:geneProductRef fbc:geneProduct="G_PFB0200c" />
        </fbc:geneProductAssociation>
      </reaction>
      <reaction fast="false" id="R_TYRTRS" name="Tyrosine-tRNA_ligase" reversible="false" fbc:lowerFluxBound="cobra_0_bound" fbc:upperFluxBound="cobra_default_ub">
        <listOfReactants>
          <speciesReference constant="true" species="M_tyr_L_c" stoichiometry="1" />
          <speciesReference constant="true" species="M_atp_c" stoichiometry="1" />
          <speciesReference constant="true" species="M_trnatyr_c" stoichiometry="1" />
        </listOfReactants>
        <listOfProducts>
          <speciesReference constant="true" species="M_ppi_c" stoichiometry="1" />
          <speciesReference constant="true" species="M_tyrtrna_c" stoichiometry="1" />
          <speciesReference constant="true" species="M_amp_c" stoichiometry="1" />
        </listOfProducts>
        <fbc:geneProductAssociation>
          <fbc:or>
            <fbc:geneProductRef fbc:geneProduct="G_MAL8P1_125" />
            <fbc:geneProductRef fbc:geneProduct="G_PF11_0181" />
          </fbc:or>
        </fbc:geneProductAssociation>
      </reaction>
      <reaction fast="false" id="R_SELCYSS" name="L-Seryl-tRNASec_selenium_transferase" reversible="false" fbc:lowerFluxBound="cobra_0_bound" fbc:upperFluxBound="cobra_default_ub">
        <listOfReactants>
          <speciesReference constant="true" species="M_selnp_c" stoichiometry="1" />
          <speciesReference constant="true" species="M_sertrna_sec__c" stoichiometry="1" />
        </listOfReactants>
        <listOfProducts>
          <speciesReference constant="true" species="M_pi_c" stoichiometry="1" />
          <speciesReference constant="true" species="M_h_c" stoichiometry="1" />
          <speciesReference constant="true" species="M_sectrna_c" stoichiometry="1" />
        </listOfProducts>
        <fbc:geneProductAssociation>
          <fbc:geneProductRef fbc:geneProduct="G_PFL0255c" />
        </fbc:geneProductAssociation>
      </reaction>
      <reaction fast="false" id="R_SELNPS" name="selenide,_water_dikinase" reversible="false" fbc:lowerFluxBound="cobra_0_bound" fbc:upperFluxBound="cobra_default_ub">
        <listOfReactants>
          <speciesReference constant="true" species="M_h2o_c" stoichiometry="1" />
          <speciesReference constant="true" species="M_atp_c" stoichiometry="1" />
          <speciesReference constant="true" species="M_seln_c" stoichiometry="1" />
        </listOfReactants>
        <listOfProducts>
          <speciesReference constant="true" species="M_pi_c" stoichiometry="1" />
          <speciesReference constant="true" species="M_selnp_c" stoichiometry="1" />
          <speciesReference constant="true" species="M_amp_c" stoichiometry="1" />
        </listOfProducts>
        <fbc:geneProductAssociation>
          <fbc:geneProductRef fbc:geneProduct="G_PFI0505c" />
        </fbc:geneProductAssociation>
      </reaction>
      <reaction fast="false" id="R_ALATRS" name="Alanine-tRNA_ligase" reversible="false" fbc:lowerFluxBound="cobra_0_bound" fbc:upperFluxBound="cobra_default_ub">
        <listOfReactants>
          <speciesReference constant="true" species="M_trnaala_c" stoichiometry="1" />
          <speciesReference constant="true" species="M_atp_c" stoichiometry="1" />
          <speciesReference constant="true" species="M_ala_L_c" stoichiometry="1" />
        </listOfReactants>
        <listOfProducts>
          <speciesReference constant="true" species="M_ppi_c" stoichiometry="1" />
          <speciesReference constant="true" species="M_alatrna_c" stoichiometry="1" />
          <speciesReference constant="true" species="M_amp_c" stoichiometry="1" />
        </listOfProducts>
        <fbc:geneProductAssociation>
          <fbc:geneProductRef fbc:geneProduct="G_PF13_0354" />
        </fbc:geneProductAssociation>
      </reaction>
      <reaction fast="false" id="R_CYSTRS" name="Cysteine-tRNA_ligase" reversible="false" fbc:lowerFluxBound="cobra_0_bound" fbc:upperFluxBound="cobra_default_ub">
        <listOfReactants>
          <speciesReference constant="true" species="M_trnacys_c" stoichiometry="1" />
          <speciesReference constant="true" species="M_atp_c" stoichiometry="1" />
          <speciesReference constant="true" species="M_cys_L_c" stoichiometry="1" />
        </listOfReactants>
        <listOfProducts>
          <speciesReference constant="true" species="M_ppi_c" stoichiometry="1" />
          <speciesReference constant="true" species="M_cystrna_c" stoichiometry="1" />
          <speciesReference constant="true" species="M_amp_c" stoichiometry="1" />
        </listOfProducts>
        <fbc:geneProductAssociation>
          <fbc:geneProductRef fbc:geneProduct="G_PF10_0149" />
        </fbc:geneProductAssociation>
      </reaction>
      <reaction fast="false" id="R_HISTRS" name="Histidine-tRNA_ligase" reversible="false" fbc:lowerFluxBound="cobra_0_bound" fbc:upperFluxBound="cobra_default_ub">
        <listOfReactants>
          <speciesReference constant="true" species="M_atp_c" stoichiometry="1" />
          <speciesReference constant="true" species="M_trnahis_c" stoichiometry="1" />
          <speciesReference constant="true" species="M_his_L_c" stoichiometry="1" />
        </listOfReactants>
        <listOfProducts>
          <speciesReference constant="true" species="M_ppi_c" stoichiometry="1" />
          <speciesReference constant="true" species="M_histrna_c" stoichiometry="1" />
          <speciesReference constant="true" species="M_amp_c" stoichiometry="1" />
        </listOfProducts>
        <fbc:geneProductAssociation>
          <fbc:geneProductRef fbc:geneProduct="G_PF14_0428" />
        </fbc:geneProductAssociation>
      </reaction>
      <reaction fast="false" id="R_THRTRS" name="Threonine-tRNA_ligase" reversible="false" fbc:lowerFluxBound="cobra_0_bound" fbc:upperFluxBound="cobra_default_ub">
        <listOfReactants>
          <speciesReference constant="true" species="M_thr_L_c" stoichiometry="1" />
          <speciesReference constant="true" species="M_trnathr_c" stoichiometry="1" />
          <speciesReference constant="true" species="M_atp_c" stoichiometry="1" />
        </listOfReactants>
        <listOfProducts>
          <speciesReference constant="true" species="M_ppi_c" stoichiometry="1" />
          <speciesReference constant="true" species="M_thrtrna_c" stoichiometry="1" />
          <speciesReference constant="true" species="M_amp_c" stoichiometry="1" />
        </listOfProducts>
        <fbc:geneProductAssociation>
          <fbc:geneProductRef fbc:geneProduct="G_PF11_0270" />
        </fbc:geneProductAssociation>
      </reaction>
      <reaction fast="false" id="R_ACGAM6PS" name="glucosamine-phosphate_N-acetyltransferase" reversible="true" fbc:lowerFluxBound="cobra_default_lb" fbc:upperFluxBound="cobra_default_ub">
        <listOfReactants>
          <speciesReference constant="true" species="M_accoa_c" stoichiometry="1" />
          <speciesReference constant="true" species="M_gam6p_c" stoichiometry="1" />
        </listOfReactants>
        <listOfProducts>
          <speciesReference constant="true" species="M_h_c" stoichiometry="1" />
          <speciesReference constant="true" species="M_coa_c" stoichiometry="1" />
          <speciesReference constant="true" species="M_acgam6p_c" stoichiometry="1" />
        </listOfProducts>
      </reaction>
      <reaction fast="false" id="R_ACGAMPM" name="Phosphoacetylglucosamine_mutase" reversible="true" fbc:lowerFluxBound="cobra_default_lb" fbc:upperFluxBound="cobra_default_ub">
        <listOfReactants>
          <speciesReference constant="true" species="M_acgam6p_c" stoichiometry="1" />
        </listOfReactants>
        <listOfProducts>
          <speciesReference constant="true" species="M_acgam1p_c" stoichiometry="1" />
        </listOfProducts>
        <fbc:geneProductAssociation>
          <fbc:geneProductRef fbc:geneProduct="G_PF11_0311" />
        </fbc:geneProductAssociation>
      </reaction>
      <reaction fast="false" id="R_DOLASNT" name="dolichyl-diphosphooligosaccharide-protein_glycotransferase" reversible="false" fbc:lowerFluxBound="cobra_0_bound" fbc:upperFluxBound="cobra_default_ub">
        <listOfReactants>
          <speciesReference constant="true" species="M_g3m8mpdol_L_c" stoichiometry="0.1" />
          <speciesReference constant="true" species="M_Asn_X_Ser_FLASHThr_c" stoichiometry="1" />
        </listOfReactants>
        <listOfProducts>
          <speciesReference constant="true" species="M_h_c" stoichiometry="1" />
          <speciesReference constant="true" species="M_doldp_L_c" stoichiometry="0.1" />
          <speciesReference constant="true" species="M_g3m8masn_c" stoichiometry="1" />
        </listOfProducts>
        <fbc:geneProductAssociation>
          <fbc:or>
            <fbc:geneProductRef fbc:geneProduct="G_PF11_0173" />
            <fbc:geneProductRef fbc:geneProduct="G_PFI0960w" />
          </fbc:or>
        </fbc:geneProductAssociation>
      </reaction>
      <reaction fast="false" id="R_GLCNACPT" name="UDP-N-acetylglucosamine-dolichyl-phosphate_N-acetylglucosaminephosphotransferase" reversible="false" fbc:lowerFluxBound="cobra_0_bound" fbc:upperFluxBound="cobra_default_ub">
        <listOfReactants>
          <speciesReference constant="true" species="M_dolp_L_c" stoichiometry="0.1" />
          <speciesReference constant="true" species="M_uacgam_c" stoichiometry="1" />
        </listOfReactants>
        <listOfProducts>
          <speciesReference constant="true" species="M_naglc2p_L_c" stoichiometry="0.1" />
          <speciesReference constant="true" species="M_ump_c" stoichiometry="1" />
        </listOfProducts>
        <fbc:geneProductAssociation>
          <fbc:geneProductRef fbc:geneProduct="G_PFC0935c" />
        </fbc:geneProductAssociation>
      </reaction>
      <reaction fast="false" id="R_UAGDP" name="UDP-N-acetylglucosamine_diphosphorylase" reversible="false" fbc:lowerFluxBound="cobra_0_bound" fbc:upperFluxBound="cobra_default_ub">
        <listOfReactants>
          <speciesReference constant="true" species="M_utp_c" stoichiometry="1" />
          <speciesReference constant="true" species="M_h_c" stoichiometry="1" />
          <speciesReference constant="true" species="M_acgam1p_c" stoichiometry="1" />
        </listOfReactants>
        <listOfProducts>
          <speciesReference constant="true" species="M_ppi_c" stoichiometry="1" />
          <speciesReference constant="true" species="M_uacgam_c" stoichiometry="1" />
        </listOfProducts>
        <fbc:geneProductAssociation>
          <fbc:geneProductRef fbc:geneProduct="G_MAL13P1_218" />
        </fbc:geneProductAssociation>
      </reaction>
      <reaction fast="false" id="R_CHTNASE" name="chitinase" reversible="false" fbc:lowerFluxBound="cobra_0_bound" fbc:upperFluxBound="cobra_default_ub">
        <listOfReactants>
          <speciesReference constant="true" species="M_h2o_c" stoichiometry="2" />
          <speciesReference constant="true" species="M_chtn_c" stoichiometry="1" />
        </listOfReactants>
        <listOfProducts>
          <speciesReference constant="true" species="M_acgam_c" stoichiometry="3" />
        </listOfProducts>
        <fbc:geneProductAssociation>
          <fbc:or>
            <fbc:geneProductRef fbc:geneProduct="G_PF07_0009" />
            <fbc:geneProductRef fbc:geneProduct="G_PFL2510w" />
          </fbc:or>
        </fbc:geneProductAssociation>
      </reaction>
      <reaction fast="false" id="R_ALCD19_D" name="aldehyde_reductase" reversible="true" fbc:lowerFluxBound="cobra_default_lb" fbc:upperFluxBound="cobra_default_ub">
        <listOfReactants>
          <speciesReference constant="true" species="M_nadph_c" stoichiometry="1" />
          <speciesReference constant="true" species="M_h_c" stoichiometry="1" />
          <speciesReference constant="true" species="M_glyald_c" stoichiometry="1" />
        </listOfReactants>
        <listOfProducts>
          <speciesReference constant="true" species="M_glyc_c" stoichiometry="1" />
          <speciesReference constant="true" species="M_nadp_c" stoichiometry="1" />
        </listOfProducts>
        <fbc:geneProductAssociation>
          <fbc:geneProductRef fbc:geneProduct="G_MAL13P1_324" />
        </fbc:geneProductAssociation>
      </reaction>
      <reaction fast="false" id="R_ENO" name="phosphopyruvate_hydratase" reversible="true" fbc:lowerFluxBound="cobra_default_lb" fbc:upperFluxBound="cobra_default_ub">
        <listOfReactants>
          <speciesReference constant="true" species="M_2pg_c" stoichiometry="1" />
        </listOfReactants>
        <listOfProducts>
          <speciesReference constant="true" species="M_h2o_c" stoichiometry="1" />
          <speciesReference constant="true" species="M_pep_c" stoichiometry="1" />
        </listOfProducts>
        <fbc:geneProductAssociation>
          <fbc:geneProductRef fbc:geneProduct="G_PF10_0155" />
        </fbc:geneProductAssociation>
      </reaction>
      <reaction fast="false" id="R_FBA" name="Fructose-bisphosphate_aldolase" reversible="true" fbc:lowerFluxBound="cobra_default_lb" fbc:upperFluxBound="cobra_default_ub">
        <listOfReactants>
          <speciesReference constant="true" species="M_fdp_c" stoichiometry="1" />
        </listOfReactants>
        <listOfProducts>
          <speciesReference constant="true" species="M_dhap_c" stoichiometry="1" />
          <speciesReference constant="true" species="M_g3p_c" stoichiometry="1" />
        </listOfProducts>
        <fbc:geneProductAssociation>
          <fbc:geneProductRef fbc:geneProduct="G_PF14_0425" />
        </fbc:geneProductAssociation>
      </reaction>
      <reaction fast="false" id="R_G3PD_mt" name="R_G3PD_mt" reversible="false" fbc:lowerFluxBound="cobra_0_bound" fbc:upperFluxBound="cobra_default_ub">
        <listOfReactants>
          <speciesReference constant="true" species="M_fad_m" stoichiometry="1" />
          <speciesReference constant="true" species="M_glyc3p_m" stoichiometry="1" />
        </listOfReactants>
        <listOfProducts>
          <speciesReference constant="true" species="M_fadh2_m" stoichiometry="1" />
          <speciesReference constant="true" species="M_dhap_m" stoichiometry="1" />
        </listOfProducts>
        <fbc:geneProductAssociation>
          <fbc:geneProductRef fbc:geneProduct="G_PFC0275w" />
        </fbc:geneProductAssociation>
      </reaction>
      <reaction fast="false" id="R_GAPD" name="glyceraldehyde-3-phosphate_dehydrogenase_(phosphorylating)" reversible="true" fbc:lowerFluxBound="cobra_default_lb" fbc:upperFluxBound="cobra_default_ub">
        <listOfReactants>
          <speciesReference constant="true" species="M_pi_c" stoichiometry="1" />
          <speciesReference constant="true" species="M_nad_c" stoichiometry="1" />
          <speciesReference constant="true" species="M_g3p_c" stoichiometry="1" />
        </listOfReactants>
        <listOfProducts>
          <speciesReference constant="true" species="M_13dpg_c" stoichiometry="1" />
          <speciesReference constant="true" species="M_h_c" stoichiometry="1" />
          <speciesReference constant="true" species="M_nadh_c" stoichiometry="1" />
        </listOfProducts>
        <fbc:geneProductAssociation>
          <fbc:geneProductRef fbc:geneProduct="G_PF14_0598" />
        </fbc:geneProductAssociation>
      </reaction>
      <reaction fast="false" id="R_GLYK" name="glycerol_kinase" reversible="false" fbc:lowerFluxBound="cobra_0_bound" fbc:upperFluxBound="cobra_default_ub">
        <listOfReactants>
          <speciesReference constant="true" species="M_glyc_c" stoichiometry="1" />
          <speciesReference constant="true" species="M_atp_c" stoichiometry="1" />
        </listOfReactants>
        <listOfProducts>
          <speciesReference constant="true" species="M_glyc3p_c" stoichiometry="1" />
          <speciesReference constant="true" species="M_h_c" stoichiometry="1" />
          <speciesReference constant="true" species="M_adp_c" stoichiometry="1" />
        </listOfProducts>
        <fbc:geneProductAssociation>
          <fbc:geneProductRef fbc:geneProduct="G_PF13_0269" />
        </fbc:geneProductAssociation>
      </reaction>
      <reaction fast="false" id="R_HEX1" name="hexokinase" reversible="false" fbc:lowerFluxBound="cobra_0_bound" fbc:upperFluxBound="cobra_default_ub">
        <listOfReactants>
          <speciesReference constant="true" species="M_atp_c" stoichiometry="1" />
          <speciesReference constant="true" species="M_glc_D_c" stoichiometry="1" />
        </listOfReactants>
        <listOfProducts>
          <speciesReference constant="true" species="M_g6p_c" stoichiometry="1" />
          <speciesReference constant="true" species="M_h_c" stoichiometry="1" />
          <speciesReference constant="true" species="M_adp_c" stoichiometry="1" />
        </listOfProducts>
        <fbc:geneProductAssociation>
          <fbc:geneProductRef fbc:geneProduct="G_PFF1155w" />
        </fbc:geneProductAssociation>
      </reaction>
      <reaction fast="false" id="R_LDH_L" name="L-lactate_dehydrogenase" reversible="true" fbc:lowerFluxBound="cobra_default_lb" fbc:upperFluxBound="cobra_default_ub">
        <listOfReactants>
          <speciesReference constant="true" species="M_lac_L_c" stoichiometry="1" />
          <speciesReference constant="true" species="M_nad_c" stoichiometry="1" />
        </listOfReactants>
        <listOfProducts>
          <speciesReference constant="true" species="M_pyr_c" stoichiometry="1" />
          <speciesReference constant="true" species="M_h_c" stoichiometry="1" />
          <speciesReference constant="true" species="M_nadh_c" stoichiometry="1" />
        </listOfProducts>
        <fbc:geneProductAssociation>
          <fbc:or>
            <fbc:geneProductRef fbc:geneProduct="G_PF13_0141" />
            <fbc:geneProductRef fbc:geneProduct="G_PF13_0144" />
          </fbc:or>
        </fbc:geneProductAssociation>
      </reaction>
      <reaction fast="false" id="R_PFK" name="6-phosphofructokinase" reversible="false" fbc:lowerFluxBound="cobra_0_bound" fbc:upperFluxBound="cobra_default_ub">
        <listOfReactants>
          <speciesReference constant="true" species="M_atp_c" stoichiometry="1" />
          <speciesReference constant="true" species="M_f6p_c" stoichiometry="1" />
        </listOfReactants>
        <listOfProducts>
          <speciesReference constant="true" species="M_h_c" stoichiometry="1" />
          <speciesReference constant="true" species="M_adp_c" stoichiometry="1" />
          <speciesReference constant="true" species="M_fdp_c" stoichiometry="1" />
        </listOfProducts>
        <fbc:geneProductAssociation>
          <fbc:or>
            <fbc:geneProductRef fbc:geneProduct="G_PF11_0294" />
            <fbc:geneProductRef fbc:geneProduct="G_PFI0755c" />
          </fbc:or>
        </fbc:geneProductAssociation>
      </reaction>
      <reaction fast="false" id="R_PFK_2" name="6-phosphofructokinase" reversible="false" fbc:lowerFluxBound="cobra_0_bound" fbc:upperFluxBound="cobra_default_ub">
        <listOfReactants>
          <speciesReference constant="true" species="M_atp_c" stoichiometry="1" />
          <speciesReference constant="true" species="M_tag6p_D_c" stoichiometry="1" />
        </listOfReactants>
        <listOfProducts>
          <speciesReference constant="true" species="M_tagdp_D_c" stoichiometry="1" />
          <speciesReference constant="true" species="M_h_c" stoichiometry="1" />
          <speciesReference constant="true" species="M_adp_c" stoichiometry="1" />
        </listOfProducts>
        <fbc:geneProductAssociation>
          <fbc:or>
            <fbc:geneProductRef fbc:geneProduct="G_PF11_0294" />
            <fbc:geneProductRef fbc:geneProduct="G_PFI0755c" />
          </fbc:or>
        </fbc:geneProductAssociation>
      </reaction>
      <reaction fast="false" id="R_PGI" name="Glucose-6-phosphate_isomerase" reversible="true" fbc:lowerFluxBound="cobra_default_lb" fbc:upperFluxBound="cobra_default_ub">
        <listOfReactants>
          <speciesReference constant="true" species="M_g6p_c" stoichiometry="1" />
        </listOfReactants>
        <listOfProducts>
          <speciesReference constant="true" species="M_f6p_c" stoichiometry="1" />
        </listOfProducts>
        <fbc:geneProductAssociation>
          <fbc:geneProductRef fbc:geneProduct="G_PF14_0341" />
        </fbc:geneProductAssociation>
      </reaction>
      <reaction fast="false" id="R_PGK" name="phosphoglycerate_kinase" reversible="true" fbc:lowerFluxBound="cobra_default_lb" fbc:upperFluxBound="cobra_default_ub">
        <listOfReactants>
          <speciesReference constant="true" species="M_atp_c" stoichiometry="1" />
          <speciesReference constant="true" species="M_3pg_c" stoichiometry="1" />
        </listOfReactants>
        <listOfProducts>
          <speciesReference constant="true" species="M_13dpg_c" stoichiometry="1" />
          <speciesReference constant="true" species="M_adp_c" stoichiometry="1" />
        </listOfProducts>
        <fbc:geneProductAssociation>
          <fbc:geneProductRef fbc:geneProduct="G_PFI1105w" />
        </fbc:geneProductAssociation>
      </reaction>
      <reaction fast="false" id="R_PGM" name="Phosphoglycerate_mutase" reversible="true" fbc:lowerFluxBound="cobra_default_lb" fbc:upperFluxBound="cobra_default_ub">
        <listOfReactants>
          <speciesReference constant="true" species="M_2pg_c" stoichiometry="1" />
        </listOfReactants>
        <listOfProducts>
          <speciesReference constant="true" species="M_3pg_c" stoichiometry="1" />
        </listOfProducts>
        <fbc:geneProductAssociation>
          <fbc:or>
            <fbc:geneProductRef fbc:geneProduct="G_PF11_0208" />
            <fbc:geneProductRef fbc:geneProduct="G_PFD0660w" />
          </fbc:or>
        </fbc:geneProductAssociation>
      </reaction>
      <reaction fast="false" id="R_PGMT" name="Phosphoglucomutase" reversible="true" fbc:lowerFluxBound="cobra_default_lb" fbc:upperFluxBound="cobra_default_ub">
        <listOfReactants>
          <speciesReference constant="true" species="M_g1p_c" stoichiometry="1" />
        </listOfReactants>
        <listOfProducts>
          <speciesReference constant="true" species="M_g6p_c" stoichiometry="1" />
        </listOfProducts>
        <fbc:geneProductAssociation>
          <fbc:geneProductRef fbc:geneProduct="G_PF10_0122" />
        </fbc:geneProductAssociation>
      </reaction>
      <reaction fast="false" id="R_SBTR" name="aldehyde_reductase" reversible="false" fbc:lowerFluxBound="cobra_0_bound" fbc:upperFluxBound="cobra_default_ub">
        <listOfReactants>
          <speciesReference constant="true" species="M_nadph_c" stoichiometry="1" />
          <speciesReference constant="true" species="M_h_c" stoichiometry="1" />
          <speciesReference constant="true" species="M_glc_D_c" stoichiometry="1" />
        </listOfReactants>
        <listOfProducts>
          <speciesReference constant="true" species="M_sbt_D_c" stoichiometry="1" />
          <speciesReference constant="true" species="M_nadp_c" stoichiometry="1" />
        </listOfProducts>
        <fbc:geneProductAssociation>
          <fbc:geneProductRef fbc:geneProduct="G_MAL13P1_324" />
        </fbc:geneProductAssociation>
      </reaction>
      <reaction fast="false" id="R_TPI" name="Triose-phosphate_isomerase" reversible="true" fbc:lowerFluxBound="cobra_default_lb" fbc:upperFluxBound="cobra_default_ub">
        <listOfReactants>
          <speciesReference constant="true" species="M_dhap_c" stoichiometry="1" />
        </listOfReactants>
        <listOfProducts>
          <speciesReference constant="true" species="M_g3p_c" stoichiometry="1" />
        </listOfProducts>
        <fbc:geneProductAssociation>
          <fbc:geneProductRef fbc:geneProduct="G_PF14_0378" />
        </fbc:geneProductAssociation>
      </reaction>
      <reaction fast="false" id="R_TPI_ap" name="Triose-phosphate_isomerase" reversible="true" fbc:lowerFluxBound="cobra_default_lb" fbc:upperFluxBound="cobra_default_ub">
        <listOfReactants>
          <speciesReference constant="true" species="M_dhap_ap" stoichiometry="1" />
        </listOfReactants>
        <listOfProducts>
          <speciesReference constant="true" species="M_g3p_ap" stoichiometry="1" />
        </listOfProducts>
        <fbc:geneProductAssociation>
          <fbc:geneProductRef fbc:geneProduct="G_PFC0831w" />
        </fbc:geneProductAssociation>
      </reaction>
      <reaction fast="false" id="R_G3PD1ir" name="glycerol-3-phosphate_dehydrogenase_(NAD+)" reversible="false" fbc:lowerFluxBound="cobra_0_bound" fbc:upperFluxBound="cobra_default_ub">
        <listOfReactants>
          <speciesReference constant="true" species="M_h_c" stoichiometry="1" />
          <speciesReference constant="true" species="M_nadh_c" stoichiometry="1" />
          <speciesReference constant="true" species="M_dhap_c" stoichiometry="1" />
        </listOfReactants>
        <listOfProducts>
          <speciesReference constant="true" species="M_glyc3p_c" stoichiometry="1" />
          <speciesReference constant="true" species="M_nad_c" stoichiometry="1" />
        </listOfProducts>
        <fbc:geneProductAssociation>
          <fbc:geneProductRef fbc:geneProduct="G_PFL0780w" />
        </fbc:geneProductAssociation>
      </reaction>
      <reaction fast="false" id="R_G3PD1ir_ap" name="glycerol-3-phosphate_dehydrogenase_(NAD+)" reversible="false" fbc:lowerFluxBound="cobra_0_bound" fbc:upperFluxBound="cobra_default_ub">
        <listOfReactants>
          <speciesReference constant="true" species="M_dhap_ap" stoichiometry="1" />
          <speciesReference constant="true" species="M_h_ap" stoichiometry="1" />
          <speciesReference constant="true" species="M_nadh_ap" stoichiometry="1" />
        </listOfReactants>
        <listOfProducts>
          <speciesReference constant="true" species="M_nad_ap" stoichiometry="1" />
          <speciesReference constant="true" species="M_glyc3p_ap" stoichiometry="1" />
        </listOfProducts>
        <fbc:geneProductAssociation>
          <fbc:geneProductRef fbc:geneProduct="G_PF11_0157" />
        </fbc:geneProductAssociation>
      </reaction>
      <reaction fast="false" id="R_HEX7" name="hexokinase" reversible="false" fbc:lowerFluxBound="cobra_0_bound" fbc:upperFluxBound="cobra_default_ub">
        <listOfReactants>
          <speciesReference constant="true" species="M_fru_c" stoichiometry="1" />
          <speciesReference constant="true" species="M_atp_c" stoichiometry="1" />
        </listOfReactants>
        <listOfProducts>
          <speciesReference constant="true" species="M_h_c" stoichiometry="1" />
          <speciesReference constant="true" species="M_adp_c" stoichiometry="1" />
          <speciesReference constant="true" species="M_f6p_c" stoichiometry="1" />
        </listOfProducts>
        <fbc:geneProductAssociation>
          <fbc:geneProductRef fbc:geneProduct="G_PFF1155w" />
        </fbc:geneProductAssociation>
      </reaction>
      <reaction fast="false" id="R_PYK" name="pyruvate_kinase" reversible="false" fbc:lowerFluxBound="cobra_0_bound" fbc:upperFluxBound="cobra_default_ub">
        <listOfReactants>
          <speciesReference constant="true" species="M_pep_c" stoichiometry="1" />
          <speciesReference constant="true" species="M_h_c" stoichiometry="1" />
          <speciesReference constant="true" species="M_adp_c" stoichiometry="1" />
        </listOfReactants>
        <listOfProducts>
          <speciesReference constant="true" species="M_pyr_c" stoichiometry="1" />
          <speciesReference constant="true" species="M_atp_c" stoichiometry="1" />
        </listOfProducts>
      </reaction>
      <reaction fast="false" id="R_PYK_ap" name="pyruvate_kinase" reversible="false" fbc:lowerFluxBound="cobra_0_bound" fbc:upperFluxBound="cobra_default_ub">
        <listOfReactants>
          <speciesReference constant="true" species="M_h_ap" stoichiometry="1" />
          <speciesReference constant="true" species="M_adp_ap" stoichiometry="1" />
          <speciesReference constant="true" species="M_pep_ap" stoichiometry="1" />
        </listOfReactants>
        <listOfProducts>
          <speciesReference constant="true" species="M_atp_ap" stoichiometry="1" />
          <speciesReference constant="true" species="M_pyr_ap" stoichiometry="1" />
        </listOfProducts>
        <fbc:geneProductAssociation>
          <fbc:geneProductRef fbc:geneProduct="G_PF10_0363" />
        </fbc:geneProductAssociation>
      </reaction>
      <reaction fast="false" id="R_GFUCS" name="GDP-L-fucose_synthase" reversible="false" fbc:lowerFluxBound="cobra_0_bound" fbc:upperFluxBound="cobra_default_ub">
        <listOfReactants>
          <speciesReference constant="true" species="M_h_c" stoichiometry="1" />
          <speciesReference constant="true" species="M_nadph_c" stoichiometry="1" />
          <speciesReference constant="true" species="M_gdpddman_c" stoichiometry="1" />
        </listOfReactants>
        <listOfProducts>
          <speciesReference constant="true" species="M_gdpfuc_c" stoichiometry="1" />
          <speciesReference constant="true" species="M_nadp_c" stoichiometry="1" />
        </listOfProducts>
        <fbc:geneProductAssociation>
          <fbc:geneProductRef fbc:geneProduct="G_PF10_0137" />
        </fbc:geneProductAssociation>
      </reaction>
      <reaction fast="false" id="R_GMAND" name="GDP-mannose_4,6-dehydratase" reversible="false" fbc:lowerFluxBound="cobra_0_bound" fbc:upperFluxBound="cobra_default_ub">
        <listOfReactants>
          <speciesReference constant="true" species="M_gdpmann_c" stoichiometry="1" />
        </listOfReactants>
        <listOfProducts>
          <speciesReference constant="true" species="M_h2o_c" stoichiometry="1" />
          <speciesReference constant="true" species="M_gdpddman_c" stoichiometry="1" />
        </listOfProducts>
        <fbc:geneProductAssociation>
          <fbc:geneProductRef fbc:geneProduct="G_PF08_0077" />
        </fbc:geneProductAssociation>
      </reaction>
      <reaction fast="false" id="R_HEX8" name="hexokinase" reversible="false" fbc:lowerFluxBound="cobra_0_bound" fbc:upperFluxBound="cobra_default_ub">
        <listOfReactants>
          <speciesReference constant="true" species="M_atp_c" stoichiometry="1" />
          <speciesReference constant="true" species="M_man_c" stoichiometry="1" />
        </listOfReactants>
        <listOfProducts>
          <speciesReference constant="true" species="M_h_c" stoichiometry="1" />
          <speciesReference constant="true" species="M_adp_c" stoichiometry="1" />
          <speciesReference constant="true" species="M_man6p_c" stoichiometry="1" />
        </listOfProducts>
        <fbc:geneProductAssociation>
          <fbc:geneProductRef fbc:geneProduct="G_PFF1155w" />
        </fbc:geneProductAssociation>
      </reaction>
      <reaction fast="false" id="R_MAN1PT" name="mannose-1-phosphate_guanylyltransferase" reversible="false" fbc:lowerFluxBound="cobra_0_bound" fbc:upperFluxBound="cobra_default_ub">
        <listOfReactants>
          <speciesReference constant="true" species="M_h_c" stoichiometry="1" />
          <speciesReference constant="true" species="M_man1p_c" stoichiometry="1" />
          <speciesReference constant="true" species="M_gtp_c" stoichiometry="1" />
        </listOfReactants>
        <listOfProducts>
          <speciesReference constant="true" species="M_gdpmann_c" stoichiometry="1" />
          <speciesReference constant="true" species="M_ppi_c" stoichiometry="1" />
        </listOfProducts>
        <fbc:geneProductAssociation>
          <fbc:geneProductRef fbc:geneProduct="G_PF14_0774" />
        </fbc:geneProductAssociation>
      </reaction>
      <reaction fast="false" id="R_MAN6PI" name="Mannose-6-phosphate_isomerase" reversible="true" fbc:lowerFluxBound="cobra_default_lb" fbc:upperFluxBound="cobra_default_ub">
        <listOfReactants>
          <speciesReference constant="true" species="M_man6p_c" stoichiometry="1" />
        </listOfReactants>
        <listOfProducts>
          <speciesReference constant="true" species="M_f6p_c" stoichiometry="1" />
        </listOfProducts>
        <fbc:geneProductAssociation>
          <fbc:geneProductRef fbc:geneProduct="G_MAL8P1_156" />
        </fbc:geneProductAssociation>
      </reaction>
      <reaction fast="false" id="R_PMANM" name="Phosphomannomutase" reversible="true" fbc:lowerFluxBound="cobra_default_lb" fbc:upperFluxBound="cobra_default_ub">
        <listOfReactants>
          <speciesReference constant="true" species="M_man1p_c" stoichiometry="1" />
        </listOfReactants>
        <listOfProducts>
          <speciesReference constant="true" species="M_man6p_c" stoichiometry="1" />
        </listOfProducts>
        <fbc:geneProductAssociation>
          <fbc:geneProductRef fbc:geneProduct="G_PF10_0169" />
        </fbc:geneProductAssociation>
      </reaction>
      <reaction fast="false" id="R_DRPA" name="Deoxyribose-phosphate_aldolase" reversible="false" fbc:lowerFluxBound="cobra_0_bound" fbc:upperFluxBound="cobra_default_ub">
        <listOfReactants>
          <speciesReference constant="true" species="M_2dr5p_c" stoichiometry="1" />
        </listOfReactants>
        <listOfProducts>
          <speciesReference constant="true" species="M_acald_c" stoichiometry="1" />
          <speciesReference constant="true" species="M_g3p_c" stoichiometry="1" />
        </listOfProducts>
        <fbc:geneProductAssociation>
          <fbc:geneProductRef fbc:geneProduct="G_PF10_0210" />
        </fbc:geneProductAssociation>
      </reaction>
      <reaction fast="false" id="R_G6PDH2r" name="glucose-6-phosphate_dehydrogenase" reversible="true" fbc:lowerFluxBound="cobra_default_lb" fbc:upperFluxBound="cobra_default_ub">
        <listOfReactants>
          <speciesReference constant="true" species="M_g6p_c" stoichiometry="1" />
          <speciesReference constant="true" species="M_nadp_c" stoichiometry="1" />
        </listOfReactants>
        <listOfProducts>
          <speciesReference constant="true" species="M_nadph_c" stoichiometry="1" />
          <speciesReference constant="true" species="M_h_c" stoichiometry="1" />
          <speciesReference constant="true" species="M_6pgl_c" stoichiometry="1" />
        </listOfProducts>
        <fbc:geneProductAssociation>
          <fbc:geneProductRef fbc:geneProduct="G_PF14_0511" />
        </fbc:geneProductAssociation>
      </reaction>
      <reaction fast="false" id="R_GND" name="phosphogluconate_dehydrogenase_(decarboxylating)" reversible="false" fbc:lowerFluxBound="cobra_0_bound" fbc:upperFluxBound="cobra_default_ub">
        <listOfReactants>
          <speciesReference constant="true" species="M_nadp_c" stoichiometry="1" />
          <speciesReference constant="true" species="M_6pgc_c" stoichiometry="1" />
        </listOfReactants>
        <listOfProducts>
          <speciesReference constant="true" species="M_co2_c" stoichiometry="1" />
          <speciesReference constant="true" species="M_nadph_c" stoichiometry="1" />
          <speciesReference constant="true" species="M_ru5p_D_c" stoichiometry="1" />
        </listOfProducts>
        <fbc:geneProductAssociation>
          <fbc:geneProductRef fbc:geneProduct="G_PF14_0520" />
        </fbc:geneProductAssociation>
      </reaction>
      <reaction fast="false" id="R_PGL" name="6-phosphogluconolactonase" reversible="false" fbc:lowerFluxBound="cobra_0_bound" fbc:upperFluxBound="cobra_default_ub">
        <listOfReactants>
          <speciesReference constant="true" species="M_h2o_c" stoichiometry="1" />
          <speciesReference constant="true" species="M_6pgl_c" stoichiometry="1" />
        </listOfReactants>
        <listOfProducts>
          <speciesReference constant="true" species="M_h_c" stoichiometry="1" />
          <speciesReference constant="true" species="M_6pgc_c" stoichiometry="1" />
        </listOfProducts>
        <fbc:geneProductAssociation>
          <fbc:geneProductRef fbc:geneProduct="G_PF14_0511" />
        </fbc:geneProductAssociation>
      </reaction>
      <reaction fast="false" id="R_PGMT_2" name="Phosphoglucomutase" reversible="true" fbc:lowerFluxBound="cobra_default_lb" fbc:upperFluxBound="cobra_default_ub">
        <listOfReactants>
          <speciesReference constant="true" species="M_r1p_c" stoichiometry="1" />
        </listOfReactants>
        <listOfProducts>
          <speciesReference constant="true" species="M_r5p_c" stoichiometry="1" />
        </listOfProducts>
        <fbc:geneProductAssociation>
          <fbc:geneProductRef fbc:geneProduct="G_PF10_0122" />
        </fbc:geneProductAssociation>
      </reaction>
      <reaction fast="false" id="R_PRPPS" name="ribose-phosphate_diphosphokinase" reversible="true" fbc:lowerFluxBound="cobra_default_lb" fbc:upperFluxBound="cobra_default_ub">
        <listOfReactants>
          <speciesReference constant="true" species="M_r5p_c" stoichiometry="1" />
          <speciesReference constant="true" species="M_atp_c" stoichiometry="1" />
        </listOfReactants>
        <listOfProducts>
          <speciesReference constant="true" species="M_prpp_c" stoichiometry="1" />
          <speciesReference constant="true" species="M_h_c" stoichiometry="1" />
          <speciesReference constant="true" species="M_amp_c" stoichiometry="1" />
        </listOfProducts>
        <fbc:geneProductAssociation>
          <fbc:or>
            <fbc:geneProductRef fbc:geneProduct="G_PF13_0143" />
            <fbc:geneProductRef fbc:geneProduct="G_PF13_0157" />
          </fbc:or>
        </fbc:geneProductAssociation>
      </reaction>
      <reaction fast="false" id="R_R1PK" name="R_R1PK" reversible="false" fbc:lowerFluxBound="cobra_0_bound" fbc:upperFluxBound="cobra_default_ub">
        <listOfReactants>
          <speciesReference constant="true" species="M_r1p_c" stoichiometry="1" />
          <speciesReference constant="true" species="M_atp_c" stoichiometry="1" />
        </listOfReactants>
        <listOfProducts>
          <speciesReference constant="true" species="M_h_c" stoichiometry="1" />
          <speciesReference constant="true" species="M_adp_c" stoichiometry="1" />
          <speciesReference constant="true" species="M_r15bp_c" stoichiometry="1" />
        </listOfProducts>
      </reaction>
      <reaction fast="false" id="R_RPE" name="Ribulose-phosphate_3-epimerase" reversible="true" fbc:lowerFluxBound="cobra_default_lb" fbc:upperFluxBound="cobra_default_ub">
        <listOfReactants>
          <speciesReference constant="true" species="M_ru5p_D_c" stoichiometry="1" />
        </listOfReactants>
        <listOfProducts>
          <speciesReference constant="true" species="M_xu5p_D_c" stoichiometry="1" />
        </listOfProducts>
        <fbc:geneProductAssociation>
          <fbc:geneProductRef fbc:geneProduct="G_PFL0960w" />
        </fbc:geneProductAssociation>
      </reaction>
      <reaction fast="false" id="R_RPI" name="Ribose-5-phosphate_isomerase" reversible="true" fbc:lowerFluxBound="cobra_default_lb" fbc:upperFluxBound="cobra_default_ub">
        <listOfReactants>
          <speciesReference constant="true" species="M_r5p_c" stoichiometry="1" />
        </listOfReactants>
        <listOfProducts>
          <speciesReference constant="true" species="M_ru5p_D_c" stoichiometry="1" />
        </listOfProducts>
        <fbc:geneProductAssociation>
          <fbc:geneProductRef fbc:geneProduct="G_PFE0730c" />
        </fbc:geneProductAssociation>
      </reaction>
      <reaction fast="false" id="R_TALA" name="transaldolase" reversible="true" fbc:lowerFluxBound="cobra_default_lb" fbc:upperFluxBound="cobra_default_ub">
        <listOfReactants>
          <speciesReference constant="true" species="M_g3p_c" stoichiometry="1" />
          <speciesReference constant="true" species="M_s7p_c" stoichiometry="1" />
        </listOfReactants>
        <listOfProducts>
          <speciesReference constant="true" species="M_e4p_c" stoichiometry="1" />
          <speciesReference constant="true" species="M_f6p_c" stoichiometry="1" />
        </listOfProducts>
      </reaction>
      <reaction fast="false" id="R_TKT1" name="transketolase" reversible="true" fbc:lowerFluxBound="cobra_default_lb" fbc:upperFluxBound="cobra_default_ub">
        <listOfReactants>
          <speciesReference constant="true" species="M_r5p_c" stoichiometry="1" />
          <speciesReference constant="true" species="M_xu5p_D_c" stoichiometry="1" />
        </listOfReactants>
        <listOfProducts>
          <speciesReference constant="true" species="M_s7p_c" stoichiometry="1" />
          <speciesReference constant="true" species="M_g3p_c" stoichiometry="1" />
        </listOfProducts>
        <fbc:geneProductAssociation>
          <fbc:geneProductRef fbc:geneProduct="G_PFF0530w" />
        </fbc:geneProductAssociation>
      </reaction>
      <reaction fast="false" id="R_TKT2" name="transketolase" reversible="true" fbc:lowerFluxBound="cobra_default_lb" fbc:upperFluxBound="cobra_default_ub">
        <listOfReactants>
          <speciesReference constant="true" species="M_e4p_c" stoichiometry="1" />
          <speciesReference constant="true" species="M_xu5p_D_c" stoichiometry="1" />
        </listOfReactants>
        <listOfProducts>
          <speciesReference constant="true" species="M_f6p_c" stoichiometry="1" />
          <speciesReference constant="true" species="M_g3p_c" stoichiometry="1" />
        </listOfProducts>
        <fbc:geneProductAssociation>
          <fbc:geneProductRef fbc:geneProduct="G_PFF0530w" />
        </fbc:geneProductAssociation>
      </reaction>
      <reaction fast="false" id="R_GNK" name="gluconokinase" reversible="false" fbc:lowerFluxBound="cobra_0_bound" fbc:upperFluxBound="cobra_default_ub">
        <listOfReactants>
          <speciesReference constant="true" species="M_glcn_c" stoichiometry="1" />
          <speciesReference constant="true" species="M_atp_c" stoichiometry="1" />
        </listOfReactants>
        <listOfProducts>
          <speciesReference constant="true" species="M_h_c" stoichiometry="1" />
          <speciesReference constant="true" species="M_adp_c" stoichiometry="1" />
          <speciesReference constant="true" species="M_6pgc_c" stoichiometry="1" />
        </listOfProducts>
        <fbc:geneProductAssociation>
          <fbc:geneProductRef fbc:geneProduct="G_PF13_0269" />
        </fbc:geneProductAssociation>
      </reaction>
      <reaction fast="false" id="R_ACACT1r" name="acetyl-CoA_C-acetyltransferase" reversible="true" fbc:lowerFluxBound="cobra_default_lb" fbc:upperFluxBound="cobra_default_ub">
        <listOfReactants>
          <speciesReference constant="true" species="M_accoa_c" stoichiometry="2" />
        </listOfReactants>
        <listOfProducts>
          <speciesReference constant="true" species="M_aacoa_c" stoichiometry="1" />
          <speciesReference constant="true" species="M_coa_c" stoichiometry="1" />
        </listOfProducts>
        <fbc:geneProductAssociation>
          <fbc:geneProductRef fbc:geneProduct="G_PF14_0484" />
        </fbc:geneProductAssociation>
      </reaction>
      <reaction fast="false" id="R_ACCOAL" name="Acetate-CoA_ligase_(ADP-forming)" reversible="false" fbc:lowerFluxBound="cobra_0_bound" fbc:upperFluxBound="cobra_default_ub">
        <listOfReactants>
          <speciesReference constant="true" species="M_ac_c" stoichiometry="1" />
          <speciesReference constant="true" species="M_atp_c" stoichiometry="1" />
          <speciesReference constant="true" species="M_coa_c" stoichiometry="1" />
        </listOfReactants>
        <listOfProducts>
          <speciesReference constant="true" species="M_accoa_c" stoichiometry="1" />
          <speciesReference constant="true" species="M_pi_c" stoichiometry="1" />
          <speciesReference constant="true" species="M_adp_c" stoichiometry="1" />
        </listOfProducts>
        <fbc:geneProductAssociation>
          <fbc:geneProductRef fbc:geneProduct="G_PF14_0357" />
        </fbc:geneProductAssociation>
      </reaction>
      <reaction fast="false" id="R_ACS" name="Acetate-CoA_ligase" reversible="false" fbc:lowerFluxBound="cobra_0_bound" fbc:upperFluxBound="cobra_default_ub">
        <listOfReactants>
          <speciesReference constant="true" species="M_ac_c" stoichiometry="1" />
          <speciesReference constant="true" species="M_atp_c" stoichiometry="1" />
          <speciesReference constant="true" species="M_coa_c" stoichiometry="1" />
        </listOfReactants>
        <listOfProducts>
          <speciesReference constant="true" species="M_ppi_c" stoichiometry="1" />
          <speciesReference constant="true" species="M_accoa_c" stoichiometry="1" />
          <speciesReference constant="true" species="M_amp_c" stoichiometry="1" />
        </listOfProducts>
        <fbc:geneProductAssociation>
          <fbc:geneProductRef fbc:geneProduct="G_PFF1350c" />
        </fbc:geneProductAssociation>
      </reaction>
      <reaction fast="false" id="R_GLYOX" name="hydroxyacylglutathione_hydrolase" reversible="false" fbc:lowerFluxBound="cobra_0_bound" fbc:upperFluxBound="cobra_default_ub">
        <listOfReactants>
          <speciesReference constant="true" species="M_h2o_c" stoichiometry="1" />
          <speciesReference constant="true" species="M_lgt_S_c" stoichiometry="1" />
        </listOfReactants>
        <listOfProducts>
          <speciesReference constant="true" species="M_lac_D_c" stoichiometry="1" />
          <speciesReference constant="true" species="M_h_c" stoichiometry="1" />
          <speciesReference constant="true" species="M_gthrd_c" stoichiometry="1" />
        </listOfProducts>
        <fbc:geneProductAssociation>
          <fbc:or>
            <fbc:geneProductRef fbc:geneProduct="G_PFD0311w" />
            <fbc:geneProductRef fbc:geneProduct="G_PFL0285w" />
          </fbc:or>
        </fbc:geneProductAssociation>
      </reaction>
      <reaction fast="false" id="R_LALDO2x" name="aldehyde_reductase" reversible="false" fbc:lowerFluxBound="cobra_0_bound" fbc:upperFluxBound="cobra_default_ub">
        <listOfReactants>
          <speciesReference constant="true" species="M_h_c" stoichiometry="1" />
          <speciesReference constant="true" species="M_mthgxl_c" stoichiometry="1" />
          <speciesReference constant="true" species="M_nadh_c" stoichiometry="1" />
        </listOfReactants>
        <listOfProducts>
          <speciesReference constant="true" species="M_lald_D_c" stoichiometry="1" />
          <speciesReference constant="true" species="M_nad_c" stoichiometry="1" />
        </listOfProducts>
        <fbc:geneProductAssociation>
          <fbc:geneProductRef fbc:geneProduct="G_MAL13P1_324" />
        </fbc:geneProductAssociation>
      </reaction>
      <reaction fast="false" id="R_LGTHL" name="lactoylglutathione_lyase" reversible="false" fbc:lowerFluxBound="cobra_0_bound" fbc:upperFluxBound="cobra_default_ub">
        <listOfReactants>
          <speciesReference constant="true" species="M_gthrd_c" stoichiometry="1" />
          <speciesReference constant="true" species="M_mthgxl_c" stoichiometry="1" />
        </listOfReactants>
        <listOfProducts>
          <speciesReference constant="true" species="M_lgt_S_c" stoichiometry="1" />
        </listOfProducts>
        <fbc:geneProductAssociation>
          <fbc:or>
            <fbc:geneProductRef fbc:geneProduct="G_PF11_0145" />
            <fbc:geneProductRef fbc:geneProduct="G_PFF0230c" />
          </fbc:or>
        </fbc:geneProductAssociation>
      </reaction>
      <reaction fast="false" id="R_MDH2_mt" name="malate_dehydrogenase_(acceptor)" reversible="false" fbc:lowerFluxBound="cobra_0_bound" fbc:upperFluxBound="cobra_default_ub">
        <listOfReactants>
          <speciesReference constant="true" species="M_q8_m" stoichiometry="1" />
          <speciesReference constant="true" species="M_mal_L_m" stoichiometry="1" />
        </listOfReactants>
        <listOfProducts>
          <speciesReference constant="true" species="M_q8h2_m" stoichiometry="1" />
          <speciesReference constant="true" species="M_oaa_m" stoichiometry="1" />
        </listOfProducts>
        <fbc:geneProductAssociation>
          <fbc:geneProductRef fbc:geneProduct="G_PFF0815w" />
        </fbc:geneProductAssociation>
      </reaction>
      <reaction fast="false" id="R_PPC" name="Phosphoenolpyruvate_carboxylase" reversible="false" fbc:lowerFluxBound="cobra_0_bound" fbc:upperFluxBound="cobra_default_ub">
        <listOfReactants>
          <speciesReference constant="true" species="M_h2o_c" stoichiometry="1" />
          <speciesReference constant="true" species="M_co2_c" stoichiometry="1" />
          <speciesReference constant="true" species="M_pep_c" stoichiometry="1" />
        </listOfReactants>
        <listOfProducts>
          <speciesReference constant="true" species="M_pi_c" stoichiometry="1" />
          <speciesReference constant="true" species="M_h_c" stoichiometry="1" />
          <speciesReference constant="true" species="M_oaa_c" stoichiometry="1" />
        </listOfProducts>
        <fbc:geneProductAssociation>
          <fbc:geneProductRef fbc:geneProduct="G_PF14_0246" />
        </fbc:geneProductAssociation>
      </reaction>
      <reaction fast="false" id="R_PPCK" name="Phosphoenolpyruvate_carboxykinase_(ATP)" reversible="false" fbc:lowerFluxBound="cobra_0_bound" fbc:upperFluxBound="cobra_default_ub">
        <listOfReactants>
          <speciesReference constant="true" species="M_oaa_c" stoichiometry="1" />
          <speciesReference constant="true" species="M_atp_c" stoichiometry="1" />
        </listOfReactants>
        <listOfProducts>
          <speciesReference constant="true" species="M_co2_c" stoichiometry="1" />
          <speciesReference constant="true" species="M_pep_c" stoichiometry="1" />
          <speciesReference constant="true" species="M_adp_c" stoichiometry="1" />
        </listOfProducts>
        <fbc:geneProductAssociation>
          <fbc:geneProductRef fbc:geneProduct="G_PF13_0234" />
        </fbc:geneProductAssociation>
      </reaction>
      <reaction fast="false" id="R_ASPTA" name="aspartate_transaminase" reversible="true" fbc:lowerFluxBound="cobra_default_lb" fbc:upperFluxBound="cobra_default_ub">
        <listOfReactants>
          <speciesReference constant="true" species="M_akg_c" stoichiometry="1" />
          <speciesReference constant="true" species="M_asp_L_c" stoichiometry="1" />
        </listOfReactants>
        <listOfProducts>
          <speciesReference constant="true" species="M_glu_L_c" stoichiometry="1" />
          <speciesReference constant="true" species="M_oaa_c" stoichiometry="1" />
        </listOfProducts>
        <fbc:geneProductAssociation>
          <fbc:geneProductRef fbc:geneProduct="G_PFB0200c" />
        </fbc:geneProductAssociation>
      </reaction>
      <reaction fast="false" id="R_ASPTA_mt" name="aspartate_transaminase" reversible="true" fbc:lowerFluxBound="cobra_default_lb" fbc:upperFluxBound="cobra_default_ub">
        <listOfReactants>
          <speciesReference constant="true" species="M_asp_L_m" stoichiometry="1" />
          <speciesReference constant="true" species="M_akg_m" stoichiometry="1" />
        </listOfReactants>
        <listOfProducts>
          <speciesReference constant="true" species="M_oaa_m" stoichiometry="1" />
          <speciesReference constant="true" species="M_glu_L_m" stoichiometry="1" />
        </listOfProducts>
        <fbc:geneProductAssociation>
          <fbc:geneProductRef fbc:geneProduct="G_PFB0200c" />
        </fbc:geneProductAssociation>
      </reaction>
      <reaction fast="false" id="R_FUM_mt" name="fumarate_hydratase" reversible="true" fbc:lowerFluxBound="cobra_default_lb" fbc:upperFluxBound="cobra_default_ub">
        <listOfReactants>
          <speciesReference constant="true" species="M_h2o_m" stoichiometry="1" />
          <speciesReference constant="true" species="M_fum_m" stoichiometry="1" />
        </listOfReactants>
        <listOfProducts>
          <speciesReference constant="true" species="M_mal_L_m" stoichiometry="1" />
        </listOfProducts>
        <fbc:geneProductAssociation>
          <fbc:geneProductRef fbc:geneProduct="G_PFI1340w" />
        </fbc:geneProductAssociation>
      </reaction>
      <reaction fast="false" id="R_MDHc" name="malate_dehydrogenase" reversible="true" fbc:lowerFluxBound="cobra_default_lb" fbc:upperFluxBound="cobra_default_ub">
        <listOfReactants>
          <speciesReference constant="true" species="M_mal_L_c" stoichiometry="1" />
          <speciesReference constant="true" species="M_nad_c" stoichiometry="1" />
        </listOfReactants>
        <listOfProducts>
          <speciesReference constant="true" species="M_h_c" stoichiometry="1" />
          <speciesReference constant="true" species="M_oaa_c" stoichiometry="1" />
          <speciesReference constant="true" species="M_nadh_c" stoichiometry="1" />
        </listOfProducts>
        <fbc:geneProductAssociation>
          <fbc:geneProductRef fbc:geneProduct="G_PFF0895w" />
        </fbc:geneProductAssociation>
      </reaction>
      <reaction fast="false" id="R_PDH_ap" name="R_PDH_ap" reversible="false" fbc:lowerFluxBound="cobra_0_bound" fbc:upperFluxBound="cobra_default_ub">
        <listOfReactants>
          <speciesReference constant="true" species="M_coa_ap" stoichiometry="1" />
          <speciesReference constant="true" species="M_nad_ap" stoichiometry="1" />
          <speciesReference constant="true" species="M_pyr_ap" stoichiometry="1" />
        </listOfReactants>
        <listOfProducts>
          <speciesReference constant="true" species="M_nadh_ap" stoichiometry="1" />
          <speciesReference constant="true" species="M_accoa_ap" stoichiometry="1" />
          <speciesReference constant="true" species="M_co2_ap" stoichiometry="1" />
        </listOfProducts>
        <fbc:geneProductAssociation>
          <fbc:and>
            <fbc:or>
              <fbc:geneProductRef fbc:geneProduct="G_PF11_0256" />
              <fbc:geneProductRef fbc:geneProduct="G_PF14_0441" />
            </fbc:or>
            <fbc:geneProductRef fbc:geneProduct="G_PF10_0407" />
            <fbc:geneProductRef fbc:geneProduct="G_PFC0170c" />
            <fbc:or>
              <fbc:geneProductRef fbc:geneProduct="G_PF08_0066" />
              <fbc:geneProductRef fbc:geneProduct="G_PFL1550w" />
            </fbc:or>
          </fbc:and>
        </fbc:geneProductAssociation>
      </reaction>
      <reaction fast="false" id="R_SUCOAS_mt" name="Succinate-CoA_ligase_(ADP-forming)" reversible="true" fbc:lowerFluxBound="cobra_default_lb" fbc:upperFluxBound="cobra_default_ub">
        <listOfReactants>
          <speciesReference constant="true" species="M_coa_m" stoichiometry="1" />
          <speciesReference constant="true" species="M_atp_m" stoichiometry="1" />
          <speciesReference constant="true" species="M_succ_m" stoichiometry="1" />
        </listOfReactants>
        <listOfProducts>
          <speciesReference constant="true" species="M_succoa_m" stoichiometry="1" />
          <speciesReference constant="true" species="M_adp_m" stoichiometry="1" />
          <speciesReference constant="true" species="M_pi_m" stoichiometry="1" />
        </listOfProducts>
        <fbc:geneProductAssociation>
          <fbc:geneProductRef fbc:geneProduct="G_PF14_0295" />
        </fbc:geneProductAssociation>
      </reaction>
      <reaction fast="false" id="R_FRD_mt" name="succinate_dehydrogenase" reversible="false" fbc:lowerFluxBound="cobra_0_bound" fbc:upperFluxBound="cobra_default_ub">
        <listOfReactants>
          <speciesReference constant="true" species="M_fadh2_m" stoichiometry="1" />
          <speciesReference constant="true" species="M_fum_m" stoichiometry="1" />
        </listOfReactants>
        <listOfProducts>
          <speciesReference constant="true" species="M_succ_m" stoichiometry="1" />
          <speciesReference constant="true" species="M_fad_m" stoichiometry="1" />
        </listOfProducts>
        <fbc:geneProductAssociation>
          <fbc:or>
            <fbc:geneProductRef fbc:geneProduct="G_PF10_0334" />
            <fbc:geneProductRef fbc:geneProduct="G_PFL0630w" />
          </fbc:or>
        </fbc:geneProductAssociation>
      </reaction>
      <reaction fast="false" id="R_ACPS1" name="holo-[acyl-carrier-protein]_synthase" reversible="false" fbc:lowerFluxBound="cobra_0_bound" fbc:upperFluxBound="cobra_default_ub">
        <listOfReactants>
          <speciesReference constant="true" species="M_apoACP_c" stoichiometry="1" />
          <speciesReference constant="true" species="M_coa_c" stoichiometry="1" />
        </listOfReactants>
        <listOfProducts>
          <speciesReference constant="true" species="M_ACP_c" stoichiometry="1" />
          <speciesReference constant="true" species="M_h_c" stoichiometry="1" />
          <speciesReference constant="true" species="M_pap_c" stoichiometry="1" />
        </listOfProducts>
        <fbc:geneProductAssociation>
          <fbc:geneProductRef fbc:geneProduct="G_PFD0980w" />
        </fbc:geneProductAssociation>
      </reaction>
      <reaction fast="false" id="R_DPCOAK_ap" name="dephospho-CoA_kinase" reversible="false" fbc:lowerFluxBound="cobra_0_bound" fbc:upperFluxBound="cobra_default_ub">
        <listOfReactants>
          <speciesReference constant="true" species="M_atp_ap" stoichiometry="1" />
          <speciesReference constant="true" species="M_dpcoa_ap" stoichiometry="1" />
        </listOfReactants>
        <listOfProducts>
          <speciesReference constant="true" species="M_coa_ap" stoichiometry="1" />
          <speciesReference constant="true" species="M_h_ap" stoichiometry="1" />
          <speciesReference constant="true" species="M_adp_ap" stoichiometry="1" />
        </listOfProducts>
        <fbc:geneProductAssociation>
          <fbc:geneProductRef fbc:geneProduct="G_PF14_0415" />
        </fbc:geneProductAssociation>
      </reaction>
      <reaction fast="false" id="R_PNTK" name="pantothenate_kinase" reversible="false" fbc:lowerFluxBound="cobra_0_bound" fbc:upperFluxBound="cobra_default_ub">
        <listOfReactants>
          <speciesReference constant="true" species="M_pnto_R_c" stoichiometry="1" />
          <speciesReference constant="true" species="M_atp_c" stoichiometry="1" />
        </listOfReactants>
        <listOfProducts>
          <speciesReference constant="true" species="M_h_c" stoichiometry="1" />
          <speciesReference constant="true" species="M_adp_c" stoichiometry="1" />
          <speciesReference constant="true" species="M_4ppan_c" stoichiometry="1" />
        </listOfProducts>
        <fbc:geneProductAssociation>
          <fbc:or>
            <fbc:geneProductRef fbc:geneProduct="G_PF14_0200" />
            <fbc:geneProductRef fbc:geneProduct="G_PF14_0354" />
          </fbc:or>
        </fbc:geneProductAssociation>
      </reaction>
      <reaction fast="false" id="R_PPCDC" name="Phosphopantothenoylcysteine_decarboxylase" reversible="false" fbc:lowerFluxBound="cobra_0_bound" fbc:upperFluxBound="cobra_default_ub">
        <listOfReactants>
          <speciesReference constant="true" species="M_h_c" stoichiometry="1" />
          <speciesReference constant="true" species="M_4ppcys_c" stoichiometry="1" />
        </listOfReactants>
        <listOfProducts>
          <speciesReference constant="true" species="M_co2_c" stoichiometry="1" />
          <speciesReference constant="true" species="M_pan4p_c" stoichiometry="1" />
        </listOfProducts>
        <fbc:geneProductAssociation>
          <fbc:geneProductRef fbc:geneProduct="G_MAL8P1_81" />
        </fbc:geneProductAssociation>
      </reaction>
      <reaction fast="false" id="R_PPNCL2" name="phosphopantothenate-cysteine_ligase" reversible="false" fbc:lowerFluxBound="cobra_0_bound" fbc:upperFluxBound="cobra_default_ub">
        <listOfReactants>
          <speciesReference constant="true" species="M_ctp_c" stoichiometry="1" />
          <speciesReference constant="true" species="M_cys_L_c" stoichiometry="1" />
          <speciesReference constant="true" species="M_4ppan_c" stoichiometry="1" />
        </listOfReactants>
        <listOfProducts>
          <speciesReference constant="true" species="M_ppi_c" stoichiometry="1" />
          <speciesReference constant="true" species="M_h_c" stoichiometry="1" />
          <speciesReference constant="true" species="M_cmp_c" stoichiometry="1" />
          <speciesReference constant="true" species="M_4ppcys_c" stoichiometry="1" />
        </listOfProducts>
        <fbc:geneProductAssociation>
          <fbc:or>
            <fbc:geneProductRef fbc:geneProduct="G_PF11_0036" />
            <fbc:geneProductRef fbc:geneProduct="G_PFD0610w" />
          </fbc:or>
        </fbc:geneProductAssociation>
      </reaction>
      <reaction fast="false" id="R_PTPATi" name="pantetheine-phosphate_adenylyltransferase" reversible="false" fbc:lowerFluxBound="cobra_0_bound" fbc:upperFluxBound="cobra_default_ub">
        <listOfReactants>
          <speciesReference constant="true" species="M_h_c" stoichiometry="1" />
          <speciesReference constant="true" species="M_atp_c" stoichiometry="1" />
          <speciesReference constant="true" species="M_pan4p_c" stoichiometry="1" />
        </listOfReactants>
        <listOfProducts>
          <speciesReference constant="true" species="M_ppi_c" stoichiometry="1" />
          <speciesReference constant="true" species="M_dpcoa_c" stoichiometry="1" />
        </listOfProducts>
        <fbc:geneProductAssociation>
          <fbc:geneProductRef fbc:geneProduct="G_PF07_0018" />
        </fbc:geneProductAssociation>
      </reaction>
      <reaction fast="false" id="R_AKP1" name="alkaline_phosphatase" reversible="false" fbc:lowerFluxBound="cobra_0_bound" fbc:upperFluxBound="cobra_default_ub">
        <listOfReactants>
          <speciesReference constant="true" species="M_h2o_c" stoichiometry="3" />
          <speciesReference constant="true" species="M_ahdt_c" stoichiometry="1" />
        </listOfReactants>
        <listOfProducts>
          <speciesReference constant="true" species="M_pi_c" stoichiometry="3" />
          <speciesReference constant="true" species="M_h_c" stoichiometry="2" />
          <speciesReference constant="true" species="M_dhnpt_c" stoichiometry="1" />
        </listOfProducts>
        <fbc:geneProductAssociation>
          <fbc:geneProductRef fbc:geneProduct="G_PFL1260w" />
        </fbc:geneProductAssociation>
      </reaction>
      <reaction fast="false" id="R_DHFR" name="dihydrofolate_reductase" reversible="true" fbc:lowerFluxBound="cobra_default_lb" fbc:upperFluxBound="cobra_default_ub">
        <listOfReactants>
          <speciesReference constant="true" species="M_nadph_c" stoichiometry="1" />
          <speciesReference constant="true" species="M_h_c" stoichiometry="1" />
          <speciesReference constant="true" species="M_dhf_c" stoichiometry="1" />
        </listOfReactants>
        <listOfProducts>
          <speciesReference constant="true" species="M_nadp_c" stoichiometry="1" />
          <speciesReference constant="true" species="M_thf_c" stoichiometry="1" />
        </listOfProducts>
        <fbc:geneProductAssociation>
          <fbc:geneProductRef fbc:geneProduct="G_PFD0830w" />
        </fbc:geneProductAssociation>
      </reaction>
      <reaction fast="false" id="R_DHFS" name="dihydrofolate_synthase" reversible="false" fbc:lowerFluxBound="cobra_0_bound" fbc:upperFluxBound="cobra_default_ub">
        <listOfReactants>
          <speciesReference constant="true" species="M_glu_L_c" stoichiometry="1" />
          <speciesReference constant="true" species="M_atp_c" stoichiometry="1" />
          <speciesReference constant="true" species="M_dhpt_c" stoichiometry="1" />
        </listOfReactants>
        <listOfProducts>
          <speciesReference constant="true" species="M_pi_c" stoichiometry="1" />
          <speciesReference constant="true" species="M_h_c" stoichiometry="1" />
          <speciesReference constant="true" species="M_adp_c" stoichiometry="1" />
          <speciesReference constant="true" species="M_dhf_c" stoichiometry="1" />
        </listOfProducts>
        <fbc:geneProductAssociation>
          <fbc:geneProductRef fbc:geneProduct="G_PF13_0140" />
        </fbc:geneProductAssociation>
      </reaction>
      <reaction fast="false" id="R_DHPS2" name="dihydropteroate_synthase" reversible="false" fbc:lowerFluxBound="cobra_0_bound" fbc:upperFluxBound="cobra_default_ub">
        <listOfReactants>
          <speciesReference constant="true" species="M_4abz_c" stoichiometry="1" />
          <speciesReference constant="true" species="M_6hmhptpp_c" stoichiometry="1" />
        </listOfReactants>
        <listOfProducts>
          <speciesReference constant="true" species="M_ppi_c" stoichiometry="1" />
          <speciesReference constant="true" species="M_dhpt_c" stoichiometry="1" />
        </listOfProducts>
        <fbc:geneProductAssociation>
          <fbc:geneProductRef fbc:geneProduct="G_PF08_0095" />
        </fbc:geneProductAssociation>
      </reaction>
      <reaction fast="false" id="R_GTPCI" name="GTP_cyclohydrolase_I" reversible="false" fbc:lowerFluxBound="cobra_0_bound" fbc:upperFluxBound="cobra_default_ub">
        <listOfReactants>
          <speciesReference constant="true" species="M_h2o_c" stoichiometry="1" />
          <speciesReference constant="true" species="M_gtp_c" stoichiometry="1" />
        </listOfReactants>
        <listOfProducts>
          <speciesReference constant="true" species="M_ahdt_c" stoichiometry="1" />
          <speciesReference constant="true" species="M_h_c" stoichiometry="1" />
          <speciesReference constant="true" species="M_for_c" stoichiometry="1" />
        </listOfProducts>
        <fbc:geneProductAssociation>
          <fbc:geneProductRef fbc:geneProduct="G_PFL1155w" />
        </fbc:geneProductAssociation>
      </reaction>
      <reaction fast="false" id="R_HPPK2" name="2-amino-4-hydroxy-6-hydroxymethyldihydropteridine_diphosphokinase" reversible="false" fbc:lowerFluxBound="cobra_0_bound" fbc:upperFluxBound="cobra_default_ub">
        <listOfReactants>
          <speciesReference constant="true" species="M_6hmhpt_c" stoichiometry="1" />
          <speciesReference constant="true" species="M_atp_c" stoichiometry="1" />
        </listOfReactants>
        <listOfProducts>
          <speciesReference constant="true" species="M_h_c" stoichiometry="1" />
          <speciesReference constant="true" species="M_amp_c" stoichiometry="1" />
          <speciesReference constant="true" species="M_6hmhptpp_c" stoichiometry="1" />
        </listOfProducts>
        <fbc:geneProductAssociation>
          <fbc:geneProductRef fbc:geneProduct="G_PF08_0095" />
        </fbc:geneProductAssociation>
      </reaction>
      <reaction fast="false" id="R_MTHFC" name="methenyltetrahydrofolate_cyclohydrolase" reversible="true" fbc:lowerFluxBound="cobra_default_lb" fbc:upperFluxBound="cobra_default_ub">
        <listOfReactants>
          <speciesReference constant="true" species="M_h2o_c" stoichiometry="1" />
          <speciesReference constant="true" species="M_methf_c" stoichiometry="1" />
        </listOfReactants>
        <listOfProducts>
          <speciesReference constant="true" species="M_h_c" stoichiometry="1" />
          <speciesReference constant="true" species="M_10fthf_c" stoichiometry="1" />
        </listOfProducts>
        <fbc:geneProductAssociation>
          <fbc:geneProductRef fbc:geneProduct="G_PFF1490w" />
        </fbc:geneProductAssociation>
      </reaction>
      <reaction fast="false" id="R_MTHFD" name="methylenetetrahydrofolate_dehydrogenase_(NADP+)" reversible="true" fbc:lowerFluxBound="cobra_default_lb" fbc:upperFluxBound="cobra_default_ub">
        <listOfReactants>
          <speciesReference constant="true" species="M_mlthf_c" stoichiometry="1" />
          <speciesReference constant="true" species="M_nadp_c" stoichiometry="1" />
        </listOfReactants>
        <listOfProducts>
          <speciesReference constant="true" species="M_nadph_c" stoichiometry="1" />
          <speciesReference constant="true" species="M_methf_c" stoichiometry="1" />
        </listOfProducts>
        <fbc:geneProductAssociation>
          <fbc:geneProductRef fbc:geneProduct="G_PFF1490w" />
        </fbc:geneProductAssociation>
      </reaction>
      <reaction fast="false" id="R_PTHPS" name="6-pyruvoyltetrahydropterin_synthase" reversible="false" fbc:lowerFluxBound="cobra_0_bound" fbc:upperFluxBound="cobra_default_ub">
        <listOfReactants>
          <speciesReference constant="true" species="M_ahdt_c" stoichiometry="1" />
        </listOfReactants>
        <listOfProducts>
          <speciesReference constant="true" species="M_6pthp_c" stoichiometry="1" />
          <speciesReference constant="true" species="M_pppi_c" stoichiometry="1" />
        </listOfProducts>
        <fbc:geneProductAssociation>
          <fbc:geneProductRef fbc:geneProduct="G_PFF1360w" />
        </fbc:geneProductAssociation>
      </reaction>
      <reaction fast="false" id="R_THFGLUS" name="tetrahydrofolate_synthase" reversible="true" fbc:lowerFluxBound="cobra_default_lb" fbc:upperFluxBound="cobra_default_ub">
        <listOfReactants>
          <speciesReference constant="true" species="M_glu_L_c" stoichiometry="1" />
          <speciesReference constant="true" species="M_atp_c" stoichiometry="1" />
          <speciesReference constant="true" species="M_thf_c" stoichiometry="1" />
        </listOfReactants>
        <listOfProducts>
          <speciesReference constant="true" species="M_pi_c" stoichiometry="1" />
          <speciesReference constant="true" species="M_thfglu_c" stoichiometry="1" />
          <speciesReference constant="true" species="M_h_c" stoichiometry="1" />
          <speciesReference constant="true" species="M_adp_c" stoichiometry="1" />
        </listOfProducts>
        <fbc:geneProductAssociation>
          <fbc:geneProductRef fbc:geneProduct="G_PF13_0140" />
        </fbc:geneProductAssociation>
      </reaction>
      <reaction fast="false" id="R_ADCL" name="aminodeoxychorismate_lyase" reversible="false" fbc:lowerFluxBound="cobra_0_bound" fbc:upperFluxBound="cobra_default_ub">
        <listOfReactants>
          <speciesReference constant="true" species="M_4adcho_c" stoichiometry="1" />
        </listOfReactants>
        <listOfProducts>
          <speciesReference constant="true" species="M_pyr_c" stoichiometry="1" />
          <speciesReference constant="true" species="M_h_c" stoichiometry="1" />
          <speciesReference constant="true" species="M_4abz_c" stoichiometry="1" />
        </listOfProducts>
        <fbc:geneProductAssociation>
          <fbc:geneProductRef fbc:geneProduct="G_PFI1100w" />
        </fbc:geneProductAssociation>
      </reaction>
      <reaction fast="false" id="R_ADCS" name="aminodeoxychorismate_synthase" reversible="false" fbc:lowerFluxBound="cobra_0_bound" fbc:upperFluxBound="cobra_default_ub">
        <listOfReactants>
          <speciesReference constant="true" species="M_gln_L_c" stoichiometry="1" />
          <speciesReference constant="true" species="M_chor_c" stoichiometry="1" />
        </listOfReactants>
        <listOfProducts>
          <speciesReference constant="true" species="M_glu_L_c" stoichiometry="1" />
          <speciesReference constant="true" species="M_4adcho_c" stoichiometry="1" />
        </listOfProducts>
        <fbc:geneProductAssociation>
          <fbc:geneProductRef fbc:geneProduct="G_PFI1100w" />
        </fbc:geneProductAssociation>
      </reaction>
      <reaction fast="false" id="R_NADK" name="NAD+_kinase" reversible="false" fbc:lowerFluxBound="cobra_0_bound" fbc:upperFluxBound="cobra_default_ub">
        <listOfReactants>
          <speciesReference constant="true" species="M_atp_c" stoichiometry="1" />
          <speciesReference constant="true" species="M_nad_c" stoichiometry="1" />
        </listOfReactants>
        <listOfProducts>
          <speciesReference constant="true" species="M_h_c" stoichiometry="1" />
          <speciesReference constant="true" species="M_adp_c" stoichiometry="1" />
          <speciesReference constant="true" species="M_nadp_c" stoichiometry="1" />
        </listOfProducts>
      </reaction>
      <reaction fast="false" id="R_NADS2" name="NAD+_synthase_(glutamine-hydrolysing)" reversible="false" fbc:lowerFluxBound="cobra_0_bound" fbc:upperFluxBound="cobra_default_ub">
        <listOfReactants>
          <speciesReference constant="true" species="M_h2o_c" stoichiometry="1" />
          <speciesReference constant="true" species="M_gln_L_c" stoichiometry="1" />
          <speciesReference constant="true" species="M_atp_c" stoichiometry="1" />
          <speciesReference constant="true" species="M_dnad_c" stoichiometry="1" />
        </listOfReactants>
        <listOfProducts>
          <speciesReference constant="true" species="M_glu_L_c" stoichiometry="1" />
          <speciesReference constant="true" species="M_ppi_c" stoichiometry="1" />
          <speciesReference constant="true" species="M_h_c" stoichiometry="1" />
          <speciesReference constant="true" species="M_nad_c" stoichiometry="1" />
          <speciesReference constant="true" species="M_amp_c" stoichiometry="1" />
        </listOfProducts>
        <fbc:geneProductAssociation>
          <fbc:geneProductRef fbc:geneProduct="G_PFI1310w" />
        </fbc:geneProductAssociation>
      </reaction>
      <reaction fast="false" id="R_NAMNPP" name="nicotinate_phosphoribosyltransferase" reversible="false" fbc:lowerFluxBound="cobra_0_bound" fbc:upperFluxBound="cobra_default_ub">
        <listOfReactants>
          <speciesReference constant="true" species="M_h2o_c" stoichiometry="1" />
          <speciesReference constant="true" species="M_prpp_c" stoichiometry="1" />
          <speciesReference constant="true" species="M_atp_c" stoichiometry="1" />
          <speciesReference constant="true" species="M_nac_c" stoichiometry="1" />
        </listOfReactants>
        <listOfProducts>
          <speciesReference constant="true" species="M_ppi_c" stoichiometry="1" />
          <speciesReference constant="true" species="M_pi_c" stoichiometry="1" />
          <speciesReference constant="true" species="M_nicrnt_c" stoichiometry="1" />
          <speciesReference constant="true" species="M_adp_c" stoichiometry="1" />
        </listOfProducts>
        <fbc:geneProductAssociation>
          <fbc:geneProductRef fbc:geneProduct="G_PFF1410c" />
        </fbc:geneProductAssociation>
      </reaction>
      <reaction fast="false" id="R_NNAM" name="nicotinamidase" reversible="false" fbc:lowerFluxBound="cobra_0_bound" fbc:upperFluxBound="cobra_default_ub">
        <listOfReactants>
          <speciesReference constant="true" species="M_h2o_c" stoichiometry="1" />
          <speciesReference constant="true" species="M_ncam_c" stoichiometry="1" />
        </listOfReactants>
        <listOfProducts>
          <speciesReference constant="true" species="M_nac_c" stoichiometry="1" />
          <speciesReference constant="true" species="M_nh4_c" stoichiometry="1" />
        </listOfProducts>
        <fbc:geneProductAssociation>
          <fbc:geneProductRef fbc:geneProduct="G_PFC0910w" />
        </fbc:geneProductAssociation>
      </reaction>
      <reaction fast="false" id="R_NNATr" name="nicotinate-nucleotide_adenylyltransferase" reversible="true" fbc:lowerFluxBound="cobra_default_lb" fbc:upperFluxBound="cobra_default_ub">
        <listOfReactants>
          <speciesReference constant="true" species="M_nicrnt_c" stoichiometry="1" />
          <speciesReference constant="true" species="M_h_c" stoichiometry="1" />
          <speciesReference constant="true" species="M_atp_c" stoichiometry="1" />
        </listOfReactants>
        <listOfProducts>
          <speciesReference constant="true" species="M_ppi_c" stoichiometry="1" />
          <speciesReference constant="true" species="M_dnad_c" stoichiometry="1" />
        </listOfProducts>
        <fbc:geneProductAssociation>
          <fbc:geneProductRef fbc:geneProduct="G_PF13_0159" />
        </fbc:geneProductAssociation>
      </reaction>
      <reaction fast="false" id="R_THD2pp" name="NAD(P)+_transhydrogenase_(B-specific)" reversible="false" fbc:lowerFluxBound="cobra_0_bound" fbc:upperFluxBound="cobra_default_ub">
        <listOfReactants>
          <speciesReference constant="true" species="M_nadp_c" stoichiometry="1" />
          <speciesReference constant="true" species="M_nadh_c" stoichiometry="1" />
          <speciesReference constant="true" species="M_h_e" stoichiometry="2" />
        </listOfReactants>
        <listOfProducts>
          <speciesReference constant="true" species="M_nadph_c" stoichiometry="1" />
          <speciesReference constant="true" species="M_h_c" stoichiometry="2" />
          <speciesReference constant="true" species="M_nad_c" stoichiometry="1" />
        </listOfProducts>
        <fbc:geneProductAssociation>
          <fbc:geneProductRef fbc:geneProduct="G_PF14_0508" />
        </fbc:geneProductAssociation>
      </reaction>
      <reaction fast="false" id="R_NADTRHD" name="NAD(P)+_transhydrogenase_(AB-specific)" reversible="false" fbc:lowerFluxBound="cobra_0_bound" fbc:upperFluxBound="cobra_default_ub">
        <listOfReactants>
          <speciesReference constant="true" species="M_nadph_c" stoichiometry="1" />
          <speciesReference constant="true" species="M_nad_c" stoichiometry="1" />
        </listOfReactants>
        <listOfProducts>
          <speciesReference constant="true" species="M_nadh_c" stoichiometry="1" />
          <speciesReference constant="true" species="M_nadp_c" stoichiometry="1" />
        </listOfProducts>
        <fbc:geneProductAssociation>
          <fbc:geneProductRef fbc:geneProduct="G_PF14_0508" />
        </fbc:geneProductAssociation>
      </reaction>
      <reaction fast="false" id="R_ALAS_mt" name="5-aminolevulinate_synthase" reversible="false" fbc:lowerFluxBound="cobra_0_bound" fbc:upperFluxBound="cobra_default_ub">
        <listOfReactants>
          <speciesReference constant="true" species="M_succoa_m" stoichiometry="1" />
          <speciesReference constant="true" species="M_gly_m" stoichiometry="1" />
          <speciesReference constant="true" species="M_h_m" stoichiometry="1" />
        </listOfReactants>
        <listOfProducts>
          <speciesReference constant="true" species="M_coa_m" stoichiometry="1" />
          <speciesReference constant="true" species="M_5aop_m" stoichiometry="1" />
          <speciesReference constant="true" species="M_co2_m" stoichiometry="1" />
        </listOfProducts>
        <fbc:geneProductAssociation>
          <fbc:geneProductRef fbc:geneProduct="G_PFL2210w" />
        </fbc:geneProductAssociation>
      </reaction>
      <reaction fast="false" id="R_CPPPGO" name="coproporphyrinogen_oxidase" reversible="false" fbc:lowerFluxBound="cobra_0_bound" fbc:upperFluxBound="cobra_default_ub">
        <listOfReactants>
          <speciesReference constant="true" species="M_h_c" stoichiometry="2" />
          <speciesReference constant="true" species="M_o2_c" stoichiometry="1" />
          <speciesReference constant="true" species="M_cpppg3_c" stoichiometry="1" />
        </listOfReactants>
        <listOfProducts>
          <speciesReference constant="true" species="M_h2o_c" stoichiometry="2" />
          <speciesReference constant="true" species="M_co2_c" stoichiometry="2" />
          <speciesReference constant="true" species="M_pppg9_c" stoichiometry="1" />
        </listOfProducts>
        <fbc:geneProductAssociation>
          <fbc:geneProductRef fbc:geneProduct="G_PF11_0436" />
        </fbc:geneProductAssociation>
      </reaction>
      <reaction fast="false" id="R_CPPPGO_ap" name="coproporphyrinogen_oxidase" reversible="false" fbc:lowerFluxBound="cobra_0_bound" fbc:upperFluxBound="cobra_default_ub">
        <listOfReactants>
          <speciesReference constant="true" species="M_h_ap" stoichiometry="2" />
          <speciesReference constant="true" species="M_o2_ap" stoichiometry="1" />
          <speciesReference constant="true" species="M_cpppg3_ap" stoichiometry="1" />
        </listOfReactants>
        <listOfProducts>
          <speciesReference constant="true" species="M_pppg9_ap" stoichiometry="1" />
          <speciesReference constant="true" species="M_co2_ap" stoichiometry="2" />
          <speciesReference constant="true" species="M_h2o_ap" stoichiometry="2" />
        </listOfProducts>
        <fbc:geneProductAssociation>
          <fbc:geneProductRef fbc:geneProduct="G_PF11_0436" />
        </fbc:geneProductAssociation>
      </reaction>
      <reaction fast="false" id="R_CPPPGO_mt" name="coproporphyrinogen_oxidase" reversible="false" fbc:lowerFluxBound="cobra_0_bound" fbc:upperFluxBound="cobra_default_ub">
        <listOfReactants>
          <speciesReference constant="true" species="M_cpppg3_m" stoichiometry="1" />
          <speciesReference constant="true" species="M_h_m" stoichiometry="2" />
          <speciesReference constant="true" species="M_o2_m" stoichiometry="1" />
        </listOfReactants>
        <listOfProducts>
          <speciesReference constant="true" species="M_pppg9_m" stoichiometry="1" />
          <speciesReference constant="true" species="M_h2o_m" stoichiometry="2" />
          <speciesReference constant="true" species="M_co2_m" stoichiometry="2" />
        </listOfProducts>
        <fbc:geneProductAssociation>
          <fbc:geneProductRef fbc:geneProduct="G_PF11_0436" />
        </fbc:geneProductAssociation>
      </reaction>
      <reaction fast="false" id="R_FCLT" name="ferrochelatase" reversible="false" fbc:lowerFluxBound="cobra_0_bound" fbc:upperFluxBound="cobra_default_ub">
        <listOfReactants>
          <speciesReference constant="true" species="M_fe2_c" stoichiometry="1" />
          <speciesReference constant="true" species="M_ppp9_c" stoichiometry="1" />
        </listOfReactants>
        <listOfProducts>
          <speciesReference constant="true" species="M_pheme_c" stoichiometry="1" />
          <speciesReference constant="true" species="M_h_c" stoichiometry="2" />
        </listOfProducts>
        <fbc:geneProductAssociation>
          <fbc:geneProductRef fbc:geneProduct="G_MAL13P1_326" />
        </fbc:geneProductAssociation>
      </reaction>
      <reaction fast="false" id="R_FCLT_ap" name="ferrochelatase" reversible="false" fbc:lowerFluxBound="cobra_0_bound" fbc:upperFluxBound="cobra_default_ub">
        <listOfReactants>
          <speciesReference constant="true" species="M_fe2_ap" stoichiometry="1" />
          <speciesReference constant="true" species="M_ppp9_ap" stoichiometry="1" />
        </listOfReactants>
        <listOfProducts>
          <speciesReference constant="true" species="M_h_ap" stoichiometry="2" />
          <speciesReference constant="true" species="M_pheme_ap" stoichiometry="1" />
        </listOfProducts>
        <fbc:geneProductAssociation>
          <fbc:geneProductRef fbc:geneProduct="G_MAL13P1_326" />
        </fbc:geneProductAssociation>
      </reaction>
      <reaction fast="false" id="R_HMBS_ap" name="hydroxymethylbilane_synthase" reversible="false" fbc:lowerFluxBound="cobra_0_bound" fbc:upperFluxBound="cobra_default_ub">
        <listOfReactants>
          <speciesReference constant="true" species="M_h2o_ap" stoichiometry="1" />
          <speciesReference constant="true" species="M_ppbng_ap" stoichiometry="4" />
        </listOfReactants>
        <listOfProducts>
          <speciesReference constant="true" species="M_hmbil_ap" stoichiometry="1" />
          <speciesReference constant="true" species="M_nh4_ap" stoichiometry="4" />
        </listOfProducts>
        <fbc:geneProductAssociation>
          <fbc:geneProductRef fbc:geneProduct="G_PFL0480w" />
        </fbc:geneProductAssociation>
      </reaction>
      <reaction fast="false" id="R_PPBNGS_ap" name="porphobilinogen_synthase" reversible="false" fbc:lowerFluxBound="cobra_0_bound" fbc:upperFluxBound="cobra_default_ub">
        <listOfReactants>
          <speciesReference constant="true" species="M_5aop_ap" stoichiometry="2" />
        </listOfReactants>
        <listOfProducts>
          <speciesReference constant="true" species="M_h_ap" stoichiometry="1" />
          <speciesReference constant="true" species="M_ppbng_ap" stoichiometry="1" />
          <speciesReference constant="true" species="M_h2o_ap" stoichiometry="2" />
        </listOfProducts>
        <fbc:geneProductAssociation>
          <fbc:geneProductRef fbc:geneProduct="G_PF14_0381" />
        </fbc:geneProductAssociation>
      </reaction>
      <reaction fast="false" id="R_PPPGO" name="protoporphyrinogen_oxidase" reversible="false" fbc:lowerFluxBound="cobra_0_bound" fbc:upperFluxBound="cobra_default_ub">
        <listOfReactants>
          <speciesReference constant="true" species="M_pppg9_c" stoichiometry="1" />
          <speciesReference constant="true" species="M_o2_c" stoichiometry="1.5" />
        </listOfReactants>
        <listOfProducts>
          <speciesReference constant="true" species="M_h2o_c" stoichiometry="3" />
          <speciesReference constant="true" species="M_ppp9_c" stoichiometry="1" />
        </listOfProducts>
        <fbc:geneProductAssociation>
          <fbc:geneProductRef fbc:geneProduct="G_PF10_0275" />
        </fbc:geneProductAssociation>
      </reaction>
      <reaction fast="false" id="R_PPPGO_mt" name="protoporphyrinogen_oxidase" reversible="false" fbc:lowerFluxBound="cobra_0_bound" fbc:upperFluxBound="cobra_default_ub">
        <listOfReactants>
          <speciesReference constant="true" species="M_pppg9_m" stoichiometry="1" />
          <speciesReference constant="true" species="M_o2_m" stoichiometry="1.5" />
        </listOfReactants>
        <listOfProducts>
          <speciesReference constant="true" species="M_ppp9_m" stoichiometry="1" />
          <speciesReference constant="true" species="M_h2o_m" stoichiometry="3" />
        </listOfProducts>
        <fbc:geneProductAssociation>
          <fbc:geneProductRef fbc:geneProduct="G_PF10_0275" />
        </fbc:geneProductAssociation>
      </reaction>
      <reaction fast="false" id="R_PPPGO3" name="protoporphyrinogen_oxidase" reversible="false" fbc:lowerFluxBound="cobra_0_bound" fbc:upperFluxBound="cobra_default_ub">
        <listOfReactants>
          <speciesReference constant="true" species="M_fum_c" stoichiometry="3" />
          <speciesReference constant="true" species="M_pppg9_c" stoichiometry="1" />
        </listOfReactants>
        <listOfProducts>
          <speciesReference constant="true" species="M_succ_c" stoichiometry="3" />
          <speciesReference constant="true" species="M_ppp9_c" stoichiometry="1" />
        </listOfProducts>
        <fbc:geneProductAssociation>
          <fbc:geneProductRef fbc:geneProduct="G_PF10_0275" />
        </fbc:geneProductAssociation>
      </reaction>
      <reaction fast="false" id="R_PPPGO3_mt" name="protoporphyrinogen_oxidase" reversible="false" fbc:lowerFluxBound="cobra_0_bound" fbc:upperFluxBound="cobra_default_ub">
        <listOfReactants>
          <speciesReference constant="true" species="M_pppg9_m" stoichiometry="1" />
          <speciesReference constant="true" species="M_fum_m" stoichiometry="3" />
        </listOfReactants>
        <listOfProducts>
          <speciesReference constant="true" species="M_ppp9_m" stoichiometry="1" />
          <speciesReference constant="true" species="M_succ_m" stoichiometry="3" />
        </listOfProducts>
        <fbc:geneProductAssociation>
          <fbc:geneProductRef fbc:geneProduct="G_PF10_0275" />
        </fbc:geneProductAssociation>
      </reaction>
      <reaction fast="false" id="R_UPP3S_ap" name="uroporphyrinogen-III_synthase" reversible="false" fbc:lowerFluxBound="cobra_0_bound" fbc:upperFluxBound="cobra_default_ub">
        <listOfReactants>
          <speciesReference constant="true" species="M_hmbil_ap" stoichiometry="1" />
        </listOfReactants>
        <listOfProducts>
          <speciesReference constant="true" species="M_uppg3_ap" stoichiometry="1" />
          <speciesReference constant="true" species="M_h2o_ap" stoichiometry="1" />
        </listOfProducts>
      </reaction>
      <reaction fast="false" id="R_UPPDC1_ap" name="Uroporphyrinogen_decarboxylase" reversible="false" fbc:lowerFluxBound="cobra_0_bound" fbc:upperFluxBound="cobra_default_ub">
        <listOfReactants>
          <speciesReference constant="true" species="M_h_ap" stoichiometry="4" />
          <speciesReference constant="true" species="M_uppg3_ap" stoichiometry="1" />
        </listOfReactants>
        <listOfProducts>
          <speciesReference constant="true" species="M_co2_ap" stoichiometry="4" />
          <speciesReference constant="true" species="M_cpppg3_ap" stoichiometry="1" />
        </listOfProducts>
        <fbc:geneProductAssociation>
          <fbc:geneProductRef fbc:geneProduct="G_PFF0360w" />
        </fbc:geneProductAssociation>
      </reaction>
      <reaction fast="false" id="R_ACP1" name="acid_phosphatase" reversible="false" fbc:lowerFluxBound="cobra_0_bound" fbc:upperFluxBound="cobra_default_ub">
        <listOfReactants>
          <speciesReference constant="true" species="M_h2o_c" stoichiometry="1" />
          <speciesReference constant="true" species="M_fmn_c" stoichiometry="1" />
        </listOfReactants>
        <listOfProducts>
          <speciesReference constant="true" species="M_pi_c" stoichiometry="1" />
          <speciesReference constant="true" species="M_ribflv_c" stoichiometry="1" />
        </listOfProducts>
        <fbc:geneProductAssociation>
          <fbc:geneProductRef fbc:geneProduct="G_PFI0880c" />
        </fbc:geneProductAssociation>
      </reaction>
      <reaction fast="false" id="R_FMNAT" name="FAD_synthetase" reversible="false" fbc:lowerFluxBound="cobra_0_bound" fbc:upperFluxBound="cobra_default_ub">
        <listOfReactants>
          <speciesReference constant="true" species="M_h_c" stoichiometry="1" />
          <speciesReference constant="true" species="M_atp_c" stoichiometry="1" />
          <speciesReference constant="true" species="M_fmn_c" stoichiometry="1" />
        </listOfReactants>
        <listOfProducts>
          <speciesReference constant="true" species="M_ppi_c" stoichiometry="1" />
          <speciesReference constant="true" species="M_fad_c" stoichiometry="1" />
        </listOfProducts>
        <fbc:geneProductAssociation>
          <fbc:or>
            <fbc:geneProductRef fbc:geneProduct="G_MAL13P1_292" />
            <fbc:geneProductRef fbc:geneProduct="G_PF10_0147" />
          </fbc:or>
        </fbc:geneProductAssociation>
      </reaction>
      <reaction fast="false" id="R_RBFK" name="riboflavin_kinase" reversible="false" fbc:lowerFluxBound="cobra_0_bound" fbc:upperFluxBound="cobra_default_ub">
        <listOfReactants>
          <speciesReference constant="true" species="M_atp_c" stoichiometry="1" />
          <speciesReference constant="true" species="M_ribflv_c" stoichiometry="1" />
        </listOfReactants>
        <listOfProducts>
          <speciesReference constant="true" species="M_h_c" stoichiometry="1" />
          <speciesReference constant="true" species="M_adp_c" stoichiometry="1" />
          <speciesReference constant="true" species="M_fmn_c" stoichiometry="1" />
        </listOfProducts>
        <fbc:geneProductAssociation>
          <fbc:geneProductRef fbc:geneProduct="G_MAL13P1_292" />
        </fbc:geneProductAssociation>
      </reaction>
      <reaction fast="false" id="R_ANS" name="anthranilate_synthase" reversible="false" fbc:lowerFluxBound="cobra_0_bound" fbc:upperFluxBound="cobra_default_ub">
        <listOfReactants>
          <speciesReference constant="true" species="M_gln_L_c" stoichiometry="1" />
          <speciesReference constant="true" species="M_chor_c" stoichiometry="1" />
        </listOfReactants>
        <listOfProducts>
          <speciesReference constant="true" species="M_glu_L_c" stoichiometry="1" />
          <speciesReference constant="true" species="M_pyr_c" stoichiometry="1" />
          <speciesReference constant="true" species="M_h_c" stoichiometry="1" />
          <speciesReference constant="true" species="M_anth_c" stoichiometry="1" />
        </listOfProducts>
        <fbc:geneProductAssociation>
          <fbc:geneProductRef fbc:geneProduct="G_MAL13P1_319" />
        </fbc:geneProductAssociation>
      </reaction>
      <reaction fast="false" id="R_CHORS" name="chorismate_synthase" reversible="false" fbc:lowerFluxBound="cobra_0_bound" fbc:upperFluxBound="cobra_default_ub">
        <listOfReactants>
          <speciesReference constant="true" species="M_3psme_c" stoichiometry="1" />
        </listOfReactants>
        <listOfProducts>
          <speciesReference constant="true" species="M_pi_c" stoichiometry="1" />
          <speciesReference constant="true" species="M_chor_c" stoichiometry="1" />
        </listOfProducts>
        <fbc:geneProductAssociation>
          <fbc:geneProductRef fbc:geneProduct="G_PFF1105c" />
        </fbc:geneProductAssociation>
      </reaction>
      <reaction fast="false" id="R_DDPA" name="3-deoxy-7-phosphoheptulonate_synthase" reversible="false" fbc:lowerFluxBound="cobra_0_bound" fbc:upperFluxBound="cobra_default_ub">
        <listOfReactants>
          <speciesReference constant="true" species="M_h2o_c" stoichiometry="1" />
          <speciesReference constant="true" species="M_e4p_c" stoichiometry="1" />
          <speciesReference constant="true" species="M_pep_c" stoichiometry="1" />
        </listOfReactants>
        <listOfProducts>
          <speciesReference constant="true" species="M_pi_c" stoichiometry="1" />
          <speciesReference constant="true" species="M_2dda7p_c" stoichiometry="1" />
        </listOfProducts>
      </reaction>
      <reaction fast="false" id="R_DHQS" name="3-dehydroquinate_synthase" reversible="false" fbc:lowerFluxBound="cobra_0_bound" fbc:upperFluxBound="cobra_default_ub">
        <listOfReactants>
          <speciesReference constant="true" species="M_2dda7p_c" stoichiometry="1" />
        </listOfReactants>
        <listOfProducts>
          <speciesReference constant="true" species="M_pi_c" stoichiometry="1" />
          <speciesReference constant="true" species="M_3dhq_c" stoichiometry="1" />
        </listOfProducts>
      </reaction>
      <reaction fast="false" id="R_DHQTi" name="3-dehydroquinate_dehydratase" reversible="false" fbc:lowerFluxBound="cobra_0_bound" fbc:upperFluxBound="cobra_default_ub">
        <listOfReactants>
          <speciesReference constant="true" species="M_3dhq_c" stoichiometry="1" />
        </listOfReactants>
        <listOfProducts>
          <speciesReference constant="true" species="M_h2o_c" stoichiometry="1" />
          <speciesReference constant="true" species="M_3dhsk_c" stoichiometry="1" />
        </listOfProducts>
      </reaction>
      <reaction fast="false" id="R_PSCVT" name="3-phosphoshikimate_1-carboxyvinyltransferase" reversible="true" fbc:lowerFluxBound="cobra_default_lb" fbc:upperFluxBound="cobra_default_ub">
        <listOfReactants>
          <speciesReference constant="true" species="M_pep_c" stoichiometry="1" />
          <speciesReference constant="true" species="M_skm5p_c" stoichiometry="1" />
        </listOfReactants>
        <listOfProducts>
          <speciesReference constant="true" species="M_3psme_c" stoichiometry="1" />
          <speciesReference constant="true" species="M_pi_c" stoichiometry="1" />
        </listOfProducts>
        <fbc:geneProductAssociation>
          <fbc:geneProductRef fbc:geneProduct="G_PFB0280w" />
        </fbc:geneProductAssociation>
      </reaction>
      <reaction fast="false" id="R_SHK3Dr" name="shikimate_dehydrogenase" reversible="true" fbc:lowerFluxBound="cobra_default_lb" fbc:upperFluxBound="cobra_default_ub">
        <listOfReactants>
          <speciesReference constant="true" species="M_nadph_c" stoichiometry="1" />
          <speciesReference constant="true" species="M_h_c" stoichiometry="1" />
          <speciesReference constant="true" species="M_3dhsk_c" stoichiometry="1" />
        </listOfReactants>
        <listOfProducts>
          <speciesReference constant="true" species="M_nadp_c" stoichiometry="1" />
          <speciesReference constant="true" species="M_skm_c" stoichiometry="1" />
        </listOfProducts>
      </reaction>
      <reaction fast="false" id="R_SHKK" name="shikimate_kinase" reversible="false" fbc:lowerFluxBound="cobra_0_bound" fbc:upperFluxBound="cobra_default_ub">
        <listOfReactants>
          <speciesReference constant="true" species="M_atp_c" stoichiometry="1" />
          <speciesReference constant="true" species="M_skm_c" stoichiometry="1" />
        </listOfReactants>
        <listOfProducts>
          <speciesReference constant="true" species="M_h_c" stoichiometry="1" />
          <speciesReference constant="true" species="M_skm5p_c" stoichiometry="1" />
          <speciesReference constant="true" species="M_adp_c" stoichiometry="1" />
        </listOfProducts>
        <fbc:geneProductAssociation>
          <fbc:geneProductRef fbc:geneProduct="G_PFB0280w" />
        </fbc:geneProductAssociation>
      </reaction>
      <reaction fast="false" id="R_HETZK" name="hydroxyethylthiazole_kinase" reversible="false" fbc:lowerFluxBound="cobra_0_bound" fbc:upperFluxBound="cobra_default_ub">
        <listOfReactants>
          <speciesReference constant="true" species="M_4mhetz_c" stoichiometry="1" />
          <speciesReference constant="true" species="M_atp_c" stoichiometry="1" />
        </listOfReactants>
        <listOfProducts>
          <speciesReference constant="true" species="M_4mpetz_c" stoichiometry="1" />
          <speciesReference constant="true" species="M_h_c" stoichiometry="1" />
          <speciesReference constant="true" species="M_adp_c" stoichiometry="1" />
        </listOfProducts>
        <fbc:geneProductAssociation>
          <fbc:or>
            <fbc:geneProductRef fbc:geneProduct="G_PFF1335c" />
            <fbc:geneProductRef fbc:geneProduct="G_PFL1920c" />
          </fbc:or>
        </fbc:geneProductAssociation>
      </reaction>
      <reaction fast="false" id="R_HMPK1" name="hydroxymethylpyrimidine_kinase" reversible="false" fbc:lowerFluxBound="cobra_0_bound" fbc:upperFluxBound="cobra_default_ub">
        <listOfReactants>
          <speciesReference constant="true" species="M_atp_c" stoichiometry="1" />
          <speciesReference constant="true" species="M_4ahmmp_c" stoichiometry="1" />
        </listOfReactants>
        <listOfProducts>
          <speciesReference constant="true" species="M_adp_c" stoichiometry="1" />
          <speciesReference constant="true" species="M_h_c" stoichiometry="1" />
          <speciesReference constant="true" species="M_4ampm_c" stoichiometry="1" />
        </listOfProducts>
        <fbc:geneProductAssociation>
          <fbc:geneProductRef fbc:geneProduct="G_PFE1030c" />
        </fbc:geneProductAssociation>
      </reaction>
      <reaction fast="false" id="R_PMPK" name="phosphomethylpyrimidine_kinase" reversible="false" fbc:lowerFluxBound="cobra_0_bound" fbc:upperFluxBound="cobra_default_ub">
        <listOfReactants>
          <speciesReference constant="true" species="M_atp_c" stoichiometry="1" />
          <speciesReference constant="true" species="M_4ampm_c" stoichiometry="1" />
        </listOfReactants>
        <listOfProducts>
          <speciesReference constant="true" species="M_adp_c" stoichiometry="1" />
          <speciesReference constant="true" species="M_2mahmp_c" stoichiometry="1" />
        </listOfProducts>
        <fbc:geneProductAssociation>
          <fbc:geneProductRef fbc:geneProduct="G_PFE1030c" />
        </fbc:geneProductAssociation>
      </reaction>
      <reaction fast="false" id="R_THMDP" name="acid_phosphatase" reversible="false" fbc:lowerFluxBound="cobra_0_bound" fbc:upperFluxBound="cobra_default_ub">
        <listOfReactants>
          <speciesReference constant="true" species="M_h2o_c" stoichiometry="2" />
          <speciesReference constant="true" species="M_thmpp_c" stoichiometry="1" />
        </listOfReactants>
        <listOfProducts>
          <speciesReference constant="true" species="M_thm_c" stoichiometry="1" />
          <speciesReference constant="true" species="M_pi_c" stoichiometry="2" />
          <speciesReference constant="true" species="M_h_c" stoichiometry="1" />
        </listOfProducts>
        <fbc:geneProductAssociation>
          <fbc:geneProductRef fbc:geneProduct="G_PFI0880c" />
        </fbc:geneProductAssociation>
      </reaction>
      <reaction fast="false" id="R_THMP" name="acid_phosphatase" reversible="false" fbc:lowerFluxBound="cobra_0_bound" fbc:upperFluxBound="cobra_default_ub">
        <listOfReactants>
          <speciesReference constant="true" species="M_h2o_c" stoichiometry="1" />
          <speciesReference constant="true" species="M_thmmp_c" stoichiometry="1" />
        </listOfReactants>
        <listOfProducts>
          <speciesReference constant="true" species="M_thm_c" stoichiometry="1" />
          <speciesReference constant="true" species="M_pi_c" stoichiometry="1" />
        </listOfProducts>
        <fbc:geneProductAssociation>
          <fbc:geneProductRef fbc:geneProduct="G_PFI0880c" />
        </fbc:geneProductAssociation>
      </reaction>
      <reaction fast="false" id="R_TMDPK" name="thiamine_diphosphokinase" reversible="false" fbc:lowerFluxBound="cobra_0_bound" fbc:upperFluxBound="cobra_default_ub">
        <listOfReactants>
          <speciesReference constant="true" species="M_thm_c" stoichiometry="1" />
          <speciesReference constant="true" species="M_atp_c" stoichiometry="1" />
        </listOfReactants>
        <listOfProducts>
          <speciesReference constant="true" species="M_h_c" stoichiometry="1" />
          <speciesReference constant="true" species="M_thmpp_c" stoichiometry="1" />
          <speciesReference constant="true" species="M_amp_c" stoichiometry="1" />
        </listOfProducts>
        <fbc:geneProductAssociation>
          <fbc:geneProductRef fbc:geneProduct="G_PFI1195c" />
        </fbc:geneProductAssociation>
      </reaction>
      <reaction fast="false" id="R_TMPK" name="thiamine-phosphate_kinase" reversible="false" fbc:lowerFluxBound="cobra_0_bound" fbc:upperFluxBound="cobra_default_ub">
        <listOfReactants>
          <speciesReference constant="true" species="M_thmmp_c" stoichiometry="1" />
          <speciesReference constant="true" species="M_atp_c" stoichiometry="1" />
        </listOfReactants>
        <listOfProducts>
          <speciesReference constant="true" species="M_adp_c" stoichiometry="1" />
          <speciesReference constant="true" species="M_thmpp_c" stoichiometry="1" />
        </listOfProducts>
      </reaction>
      <reaction fast="false" id="R_TMPPP" name="thiamine-phosphate_diphosphorylase" reversible="false" fbc:lowerFluxBound="cobra_0_bound" fbc:upperFluxBound="cobra_default_ub">
        <listOfReactants>
          <speciesReference constant="true" species="M_4mpetz_c" stoichiometry="1" />
          <speciesReference constant="true" species="M_h_c" stoichiometry="1" />
          <speciesReference constant="true" species="M_2mahmp_c" stoichiometry="1" />
        </listOfReactants>
        <listOfProducts>
          <speciesReference constant="true" species="M_ppi_c" stoichiometry="1" />
          <speciesReference constant="true" species="M_thmmp_c" stoichiometry="1" />
        </listOfProducts>
        <fbc:geneProductAssociation>
          <fbc:geneProductRef fbc:geneProduct="G_PFF0680c" />
        </fbc:geneProductAssociation>
      </reaction>
      <reaction fast="false" id="R_CHRPL" name="chorismate_lyase" reversible="false" fbc:lowerFluxBound="cobra_0_bound" fbc:upperFluxBound="cobra_default_ub">
        <listOfReactants>
          <speciesReference constant="true" species="M_chor_c" stoichiometry="1" />
        </listOfReactants>
        <listOfProducts>
          <speciesReference constant="true" species="M_pyr_c" stoichiometry="1" />
          <speciesReference constant="true" species="M_4hbz_c" stoichiometry="1" />
        </listOfProducts>
      </reaction>
      <reaction fast="false" id="R_DMQMT_mt" name="R_DMQMT_mt" reversible="false" fbc:lowerFluxBound="cobra_0_bound" fbc:upperFluxBound="cobra_default_ub">
        <listOfReactants>
          <speciesReference constant="true" species="M_amet_m" stoichiometry="1" />
          <speciesReference constant="true" species="M_2omhmbl_m" stoichiometry="1" />
        </listOfReactants>
        <listOfProducts>
          <speciesReference constant="true" species="M_q8h2_m" stoichiometry="1" />
          <speciesReference constant="true" species="M_ahcys_m" stoichiometry="1" />
          <speciesReference constant="true" species="M_h_m" stoichiometry="1" />
        </listOfProducts>
        <fbc:geneProductAssociation>
          <fbc:geneProductRef fbc:geneProduct="G_MAL7P1_130" />
        </fbc:geneProductAssociation>
      </reaction>
      <reaction fast="false" id="R_HBZOPT_mt" name="R_HBZOPT_mt" reversible="false" fbc:lowerFluxBound="cobra_0_bound" fbc:upperFluxBound="cobra_default_ub">
        <listOfReactants>
          <speciesReference constant="true" species="M_4hbz_m" stoichiometry="1" />
          <speciesReference constant="true" species="M_octdp_m" stoichiometry="1" />
        </listOfReactants>
        <listOfProducts>
          <speciesReference constant="true" species="M_3ophb_m" stoichiometry="1" />
          <speciesReference constant="true" species="M_ppi_m" stoichiometry="1" />
        </listOfProducts>
        <fbc:geneProductAssociation>
          <fbc:geneProductRef fbc:geneProduct="G_PFF0370w" />
        </fbc:geneProductAssociation>
      </reaction>
      <reaction fast="false" id="R_OHPHM_mt" name="3-demethylubiquinone-9_3-O-methyltransferase" reversible="false" fbc:lowerFluxBound="cobra_0_bound" fbc:upperFluxBound="cobra_default_ub">
        <listOfReactants>
          <speciesReference constant="true" species="M_amet_m" stoichiometry="1" />
          <speciesReference constant="true" species="M_2ohph_m" stoichiometry="1" />
        </listOfReactants>
        <listOfProducts>
          <speciesReference constant="true" species="M_ahcys_m" stoichiometry="1" />
          <speciesReference constant="true" species="M_h_m" stoichiometry="1" />
          <speciesReference constant="true" species="M_2omph_m" stoichiometry="1" />
        </listOfProducts>
        <fbc:geneProductAssociation>
          <fbc:geneProductRef fbc:geneProduct="G_MAL7P1_130" />
        </fbc:geneProductAssociation>
      </reaction>
      <reaction fast="false" id="R_OMBZLM_mt" name="R_OMBZLM_mt" reversible="false" fbc:lowerFluxBound="cobra_0_bound" fbc:upperFluxBound="cobra_default_ub">
        <listOfReactants>
          <speciesReference constant="true" species="M_amet_m" stoichiometry="1" />
          <speciesReference constant="true" species="M_2ombzl_m" stoichiometry="1" />
        </listOfReactants>
        <listOfProducts>
          <speciesReference constant="true" species="M_ahcys_m" stoichiometry="1" />
          <speciesReference constant="true" species="M_2ommbl_m" stoichiometry="1" />
          <speciesReference constant="true" species="M_h_m" stoichiometry="1" />
        </listOfProducts>
        <fbc:geneProductAssociation>
          <fbc:geneProductRef fbc:geneProduct="G_PFB0220w" />
        </fbc:geneProductAssociation>
      </reaction>
      <reaction fast="false" id="R_OMMBLHX_mt" name="R_OMMBLHX_mt" reversible="false" fbc:lowerFluxBound="cobra_0_bound" fbc:upperFluxBound="cobra_default_ub">
        <listOfReactants>
          <speciesReference constant="true" species="M_2ommbl_m" stoichiometry="1" />
          <speciesReference constant="true" species="M_o2_m" stoichiometry="0.5" />
        </listOfReactants>
        <listOfProducts>
          <speciesReference constant="true" species="M_2omhmbl_m" stoichiometry="1" />
        </listOfProducts>
      </reaction>
      <reaction fast="false" id="R_OMMBLHX3_mt" name="R_OMMBLHX3_mt" reversible="false" fbc:lowerFluxBound="cobra_0_bound" fbc:upperFluxBound="cobra_default_ub">
        <listOfReactants>
          <speciesReference constant="true" species="M_atp_m" stoichiometry="2" />
          <speciesReference constant="true" species="M_2ommbl_m" stoichiometry="1" />
          <speciesReference constant="true" species="M_nad_m" stoichiometry="1" />
          <speciesReference constant="true" species="M_h2o_m" stoichiometry="3" />
        </listOfReactants>
        <listOfProducts>
          <speciesReference constant="true" species="M_adp_m" stoichiometry="2" />
          <speciesReference constant="true" species="M_nadh_m" stoichiometry="1" />
          <speciesReference constant="true" species="M_h_m" stoichiometry="3" />
          <speciesReference constant="true" species="M_2omhmbl_m" stoichiometry="1" />
          <speciesReference constant="true" species="M_pi_m" stoichiometry="2" />
        </listOfProducts>
      </reaction>
      <reaction fast="false" id="R_OMPHHX_mt" name="R_OMPHHX_mt" reversible="false" fbc:lowerFluxBound="cobra_0_bound" fbc:upperFluxBound="cobra_default_ub">
        <listOfReactants>
          <speciesReference constant="true" species="M_2omph_m" stoichiometry="1" />
          <speciesReference constant="true" species="M_o2_m" stoichiometry="0.5" />
        </listOfReactants>
        <listOfProducts>
          <speciesReference constant="true" species="M_2ombzl_m" stoichiometry="1" />
        </listOfProducts>
        <fbc:geneProductAssociation>
          <fbc:geneProductRef fbc:geneProduct="G_PF08_0068" />
        </fbc:geneProductAssociation>
      </reaction>
      <reaction fast="false" id="R_OPHBDC_mt" name="R_OPHBDC_mt" reversible="false" fbc:lowerFluxBound="cobra_0_bound" fbc:upperFluxBound="cobra_default_ub">
        <listOfReactants>
          <speciesReference constant="true" species="M_3ophb_m" stoichiometry="1" />
          <speciesReference constant="true" species="M_h_m" stoichiometry="1" />
        </listOfReactants>
        <listOfProducts>
          <speciesReference constant="true" species="M_2oph_m" stoichiometry="1" />
          <speciesReference constant="true" species="M_co2_m" stoichiometry="1" />
        </listOfProducts>
      </reaction>
      <reaction fast="false" id="R_OPHHX_mt" name="R_OPHHX_mt" reversible="false" fbc:lowerFluxBound="cobra_0_bound" fbc:upperFluxBound="cobra_default_ub">
        <listOfReactants>
          <speciesReference constant="true" species="M_2oph_m" stoichiometry="1" />
          <speciesReference constant="true" species="M_o2_m" stoichiometry="0.5" />
        </listOfReactants>
        <listOfProducts>
          <speciesReference constant="true" species="M_2ohph_m" stoichiometry="1" />
        </listOfProducts>
      </reaction>
      <reaction fast="false" id="R_HYPOE" name="pyridoxal_phosphatase" reversible="false" fbc:lowerFluxBound="cobra_0_bound" fbc:upperFluxBound="cobra_default_ub">
        <listOfReactants>
          <speciesReference constant="true" species="M_h2o_c" stoichiometry="1" />
          <speciesReference constant="true" species="M_pyam5p_c" stoichiometry="1" />
        </listOfReactants>
        <listOfProducts>
          <speciesReference constant="true" species="M_pi_c" stoichiometry="1" />
          <speciesReference constant="true" species="M_pydam_c" stoichiometry="1" />
        </listOfProducts>
      </reaction>
      <reaction fast="false" id="R_PDX5POi" name="pyridoxal_5'-phosphate_synthase" reversible="false" fbc:lowerFluxBound="cobra_0_bound" fbc:upperFluxBound="cobra_default_ub">
        <listOfReactants>
          <speciesReference constant="true" species="M_pdx5p_c" stoichiometry="1" />
          <speciesReference constant="true" species="M_o2_c" stoichiometry="1" />
        </listOfReactants>
        <listOfProducts>
          <speciesReference constant="true" species="M_pydx5p_c" stoichiometry="1" />
          <speciesReference constant="true" species="M_h2o2_c" stoichiometry="1" />
        </listOfProducts>
        <fbc:geneProductAssociation>
          <fbc:geneProductRef fbc:geneProduct="G_PF14_0570" />
        </fbc:geneProductAssociation>
      </reaction>
      <reaction fast="false" id="R_PDXPP" name="pyridoxal_phosphatase" reversible="false" fbc:lowerFluxBound="cobra_0_bound" fbc:upperFluxBound="cobra_default_ub">
        <listOfReactants>
          <speciesReference constant="true" species="M_h2o_c" stoichiometry="1" />
          <speciesReference constant="true" species="M_pdx5p_c" stoichiometry="1" />
        </listOfReactants>
        <listOfProducts>
          <speciesReference constant="true" species="M_pi_c" stoichiometry="1" />
          <speciesReference constant="true" species="M_pydxn_c" stoichiometry="1" />
        </listOfProducts>
      </reaction>
      <reaction fast="false" id="R_PYAM5PO" name="pyridoxal_5'-phosphate_synthase" reversible="false" fbc:lowerFluxBound="cobra_0_bound" fbc:upperFluxBound="cobra_default_ub">
        <listOfReactants>
          <speciesReference constant="true" species="M_h2o_c" stoichiometry="1" />
          <speciesReference constant="true" species="M_pyam5p_c" stoichiometry="1" />
          <speciesReference constant="true" species="M_o2_c" stoichiometry="1" />
        </listOfReactants>
        <listOfProducts>
          <speciesReference constant="true" species="M_nh4_c" stoichiometry="1" />
          <speciesReference constant="true" species="M_pydx5p_c" stoichiometry="1" />
          <speciesReference constant="true" species="M_h2o2_c" stoichiometry="1" />
        </listOfProducts>
        <fbc:geneProductAssociation>
          <fbc:geneProductRef fbc:geneProduct="G_PF14_0570" />
        </fbc:geneProductAssociation>
      </reaction>
      <reaction fast="false" id="R_PYDAMK" name="pyridoxal_kinase" reversible="false" fbc:lowerFluxBound="cobra_0_bound" fbc:upperFluxBound="cobra_default_ub">
        <listOfReactants>
          <speciesReference constant="true" species="M_atp_c" stoichiometry="1" />
          <speciesReference constant="true" species="M_pydam_c" stoichiometry="1" />
        </listOfReactants>
        <listOfProducts>
          <speciesReference constant="true" species="M_pyam5p_c" stoichiometry="1" />
          <speciesReference constant="true" species="M_h_c" stoichiometry="1" />
          <speciesReference constant="true" species="M_adp_c" stoichiometry="1" />
        </listOfProducts>
        <fbc:geneProductAssociation>
          <fbc:geneProductRef fbc:geneProduct="G_PFF0775w" />
        </fbc:geneProductAssociation>
      </reaction>
      <reaction fast="false" id="R_PYDXK" name="pyridoxal_kinase" reversible="false" fbc:lowerFluxBound="cobra_0_bound" fbc:upperFluxBound="cobra_default_ub">
        <listOfReactants>
          <speciesReference constant="true" species="M_pydx_c" stoichiometry="1" />
          <speciesReference constant="true" species="M_atp_c" stoichiometry="1" />
        </listOfReactants>
        <listOfProducts>
          <speciesReference constant="true" species="M_h_c" stoichiometry="1" />
          <speciesReference constant="true" species="M_adp_c" stoichiometry="1" />
          <speciesReference constant="true" species="M_pydx5p_c" stoichiometry="1" />
        </listOfProducts>
        <fbc:geneProductAssociation>
          <fbc:geneProductRef fbc:geneProduct="G_PFF0775w" />
        </fbc:geneProductAssociation>
      </reaction>
      <reaction fast="false" id="R_PYDXNK" name="pyridoxal_kinase" reversible="false" fbc:lowerFluxBound="cobra_0_bound" fbc:upperFluxBound="cobra_default_ub">
        <listOfReactants>
          <speciesReference constant="true" species="M_atp_c" stoichiometry="1" />
          <speciesReference constant="true" species="M_pydxn_c" stoichiometry="1" />
        </listOfReactants>
        <listOfProducts>
          <speciesReference constant="true" species="M_pdx5p_c" stoichiometry="1" />
          <speciesReference constant="true" species="M_h_c" stoichiometry="1" />
          <speciesReference constant="true" species="M_adp_c" stoichiometry="1" />
        </listOfProducts>
        <fbc:geneProductAssociation>
          <fbc:geneProductRef fbc:geneProduct="G_PFF0775w" />
        </fbc:geneProductAssociation>
      </reaction>
      <reaction fast="false" id="R_PYDXPP" name="pyridoxal_phosphatase" reversible="false" fbc:lowerFluxBound="cobra_0_bound" fbc:upperFluxBound="cobra_default_ub">
        <listOfReactants>
          <speciesReference constant="true" species="M_h2o_c" stoichiometry="1" />
          <speciesReference constant="true" species="M_pydx5p_c" stoichiometry="1" />
        </listOfReactants>
        <listOfProducts>
          <speciesReference constant="true" species="M_pi_c" stoichiometry="1" />
          <speciesReference constant="true" species="M_pydx_c" stoichiometry="1" />
        </listOfProducts>
      </reaction>
      <reaction fast="false" id="R_R07456" name="R_R07456" reversible="true" fbc:lowerFluxBound="cobra_default_lb" fbc:upperFluxBound="cobra_default_ub">
        <listOfReactants>
          <speciesReference constant="true" species="M_ru5p_D_c" stoichiometry="1" />
          <speciesReference constant="true" species="M_gln_L_c" stoichiometry="1" />
          <speciesReference constant="true" species="M_g3p_c" stoichiometry="1" />
        </listOfReactants>
        <listOfProducts>
          <speciesReference constant="true" species="M_glu_L_c" stoichiometry="1" />
          <speciesReference constant="true" species="M_pydx5p_c" stoichiometry="1" />
        </listOfProducts>
        <fbc:geneProductAssociation>
          <fbc:geneProductRef fbc:geneProduct="G_PF11_0169" />
        </fbc:geneProductAssociation>
      </reaction>
      <reaction fast="false" id="R_DM_4HBA" name="R_DM_4HBA" reversible="false" fbc:lowerFluxBound="cobra_0_bound" fbc:upperFluxBound="cobra_default_ub">
        <listOfReactants>
          <speciesReference constant="true" species="M_4hba_c" stoichiometry="1" />
        </listOfReactants>
      </reaction>
      <reaction fast="false" id="R_DM_HMFURN" name="R_DM_HMFURN" reversible="false" fbc:lowerFluxBound="cobra_0_bound" fbc:upperFluxBound="cobra_default_ub">
        <listOfReactants>
          <speciesReference constant="true" species="M_hmfurn_c" stoichiometry="1" />
        </listOfReactants>
      </reaction>
      <reaction fast="false" id="R_EX_4abut_e_" name="R_EX_4abut_e_" reversible="true" fbc:lowerFluxBound="cobra_default_lb" fbc:upperFluxBound="cobra_default_ub">
        <listOfReactants>
          <speciesReference constant="true" species="M_4abut_e" stoichiometry="1" />
        </listOfReactants>
      </reaction>
      <reaction fast="false" id="R_EX_ac_e_" name="R_EX_ac_e_" reversible="true" fbc:lowerFluxBound="cobra_default_lb" fbc:upperFluxBound="cobra_default_ub">
        <listOfReactants>
          <speciesReference constant="true" species="M_ac_e" stoichiometry="1" />
        </listOfReactants>
      </reaction>
      <reaction fast="false" id="R_EX_acald_e_" name="R_EX_acald_e_" reversible="true" fbc:lowerFluxBound="cobra_default_lb" fbc:upperFluxBound="cobra_default_ub">
        <listOfReactants>
          <speciesReference constant="true" species="M_acald_e" stoichiometry="1" />
        </listOfReactants>
      </reaction>
      <reaction fast="false" id="R_EX_ade_e_" name="R_EX_ade_e_" reversible="true" fbc:lowerFluxBound="cobra_default_lb" fbc:upperFluxBound="cobra_default_ub">
        <listOfReactants>
          <speciesReference constant="true" species="M_ade_e" stoichiometry="1" />
        </listOfReactants>
      </reaction>
      <reaction fast="false" id="R_EX_adn_e_" name="R_EX_adn_e_" reversible="true" fbc:lowerFluxBound="cobra_default_lb" fbc:upperFluxBound="cobra_default_ub">
        <listOfReactants>
          <speciesReference constant="true" species="M_adn_e" stoichiometry="1" />
        </listOfReactants>
      </reaction>
      <reaction fast="false" id="R_EX_akg_e_" name="R_EX_akg_e_" reversible="true" fbc:lowerFluxBound="cobra_default_lb" fbc:upperFluxBound="cobra_default_ub">
        <listOfReactants>
          <speciesReference constant="true" species="M_akg_e" stoichiometry="1" />
        </listOfReactants>
      </reaction>
      <reaction fast="false" id="R_EX_ala_L_e_" name="R_EX_ala_L_e_" reversible="true" fbc:lowerFluxBound="cobra_default_lb" fbc:upperFluxBound="cobra_default_ub">
        <listOfReactants>
          <speciesReference constant="true" species="M_ala_L_e" stoichiometry="1" />
        </listOfReactants>
      </reaction>
      <reaction fast="false" id="R_EX_arg_L_e_" name="R_EX_arg_L_e_" reversible="true" fbc:lowerFluxBound="cobra_default_lb" fbc:upperFluxBound="cobra_default_ub">
        <listOfReactants>
          <speciesReference constant="true" species="M_arg_L_e" stoichiometry="1" />
        </listOfReactants>
      </reaction>
      <reaction fast="false" id="R_EX_asn_L_e_" name="R_EX_asn_L_e_" reversible="true" fbc:lowerFluxBound="cobra_default_lb" fbc:upperFluxBound="cobra_default_ub">
        <listOfReactants>
          <speciesReference constant="true" species="M_asn_L_e" stoichiometry="1" />
        </listOfReactants>
      </reaction>
      <reaction fast="false" id="R_EX_asp_L_e_" name="R_EX_asp_L_e_" reversible="true" fbc:lowerFluxBound="cobra_default_lb" fbc:upperFluxBound="cobra_default_ub">
        <listOfReactants>
          <speciesReference constant="true" species="M_asp_L_e" stoichiometry="1" />
        </listOfReactants>
      </reaction>
      <reaction fast="false" id="R_EX_chol_e_" name="R_EX_chol_e_" reversible="true" fbc:lowerFluxBound="cobra_default_lb" fbc:upperFluxBound="cobra_default_ub">
        <listOfReactants>
          <speciesReference constant="true" species="M_chol_e" stoichiometry="1" />
        </listOfReactants>
      </reaction>
      <reaction fast="false" id="R_EX_cholesterol" name="R_EX_cholesterol" reversible="true" fbc:lowerFluxBound="cobra_default_lb" fbc:upperFluxBound="cobra_default_ub">
        <listOfReactants>
          <speciesReference constant="true" species="M_chsterol_e" stoichiometry="1" />
        </listOfReactants>
      </reaction>
      <reaction fast="false" id="R_EX_cit_e_" name="R_EX_cit_e_" reversible="true" fbc:lowerFluxBound="cobra_default_lb" fbc:upperFluxBound="cobra_default_ub">
        <listOfReactants>
          <speciesReference constant="true" species="M_cit_e" stoichiometry="1" />
        </listOfReactants>
      </reaction>
      <reaction fast="false" id="R_EX_co2_e_" name="R_EX_co2_e_" reversible="true" fbc:lowerFluxBound="cobra_default_lb" fbc:upperFluxBound="cobra_default_ub">
        <listOfReactants>
          <speciesReference constant="true" species="M_co2_e" stoichiometry="1" />
        </listOfReactants>
[truncated: 592,981 more chars]
