# Supplementary material for: Do genome-scale models need exact solvers or clearer standards?
Source: Mol Syst Biol. 2015 Oct 14;11(10):831. doi: 10.15252/msb.20156157 (PMC4631202; doi:10.15252/msb.20156157)
Supplement: Supplementary file 2 — Dataset EV1 [file msb0011-0831-sd2.zip › m_model_collection-master/sbml3/iTL885.xml]

<?xml version='1.0' encoding='UTF-8'?>
<sbml xmlns:fbc="http://www.sbml.org/sbml/level3/version1/fbc/version2" level="3" sboTerm="SBO:0000624" version="1" xmlns="http://www.sbml.org/sbml/level3/version1/core" fbc:required="false">
  <model id="iTL885" fbc:strict="true">
    <listOfUnitDefinitions>
      <unitDefinition id="mmol_per_gDW_per_hr">
        <listOfUnits>
          <unit exponent="1" kind="mole" multiplier="1" scale="-3" />
          <unit exponent="-1" kind="gram" multiplier="1" scale="0" />
          <unit exponent="-1" kind="second" multiplier="3600" scale="0" />
        </listOfUnits>
      </unitDefinition>
    </listOfUnitDefinitions>
    <fbc:listOfObjectives fbc:activeObjective="obj">
      <fbc:objective fbc:id="obj" fbc:type="maximize">
        <fbc:listOfFluxObjectives>
          <fbc:fluxObjective fbc:coefficient="1" fbc:reaction="R_SS1240" />
        </fbc:listOfFluxObjectives>
      </fbc:objective>
    </fbc:listOfObjectives>
    <listOfParameters>
      <parameter constant="true" id="cobra_default_lb" sboTerm="SBO:0000626" units="mmol_per_gDW_per_hr" value="-1000" />
      <parameter constant="true" id="cobra_default_ub" sboTerm="SBO:0000626" units="mmol_per_gDW_per_hr" value="1000" />
      <parameter constant="true" id="cobra_0_bound" sboTerm="SBO:0000626" units="mmol_per_gDW_per_hr" value="0" />
      <parameter constant="true" id="R_SS0700_upper_bound" sboTerm="SBO:0000625" units="mmol_per_gDW_per_hr" value="2.6" />
      <parameter constant="true" id="R_SS0700_lower_bound" sboTerm="SBO:0000625" units="mmol_per_gDW_per_hr" value="2.6" />
      <parameter constant="true" id="R_SS1232_lower_bound" sboTerm="SBO:0000625" units="mmol_per_gDW_per_hr" value="-100" />
    </listOfParameters>
    <listOfCompartments>
      <compartment constant="true" id="e" name="Extracellular" />
      <compartment constant="true" id="c" name="Cytoplasm" />
      <compartment constant="true" id="m" name="Mitochondria" />
    </listOfCompartments>
    <listOfSpecies>
      <species boundaryCondition="false" compartment="c" constant="false" hasOnlySubstanceUnits="false" id="M_AKG_c" name="AKG[c]" />
      <species boundaryCondition="false" compartment="c" constant="false" hasOnlySubstanceUnits="false" id="M_ASP_c" name="ASP[c]" />
      <species boundaryCondition="false" compartment="c" constant="false" hasOnlySubstanceUnits="false" id="M_GLU_c" name="GLU[c]" />
      <species boundaryCondition="false" compartment="c" constant="false" hasOnlySubstanceUnits="false" id="M_OAA_c" name="OAA[c]" />
      <species boundaryCondition="false" compartment="m" constant="false" hasOnlySubstanceUnits="false" id="M_GLU_m" name="GLU[m]" />
      <species boundaryCondition="false" compartment="m" constant="false" hasOnlySubstanceUnits="false" id="M_PYR_m" name="PYR[m]" />
      <species boundaryCondition="false" compartment="m" constant="false" hasOnlySubstanceUnits="false" id="M_AKG_m" name="AKG[m]" />
      <species boundaryCondition="false" compartment="m" constant="false" hasOnlySubstanceUnits="false" id="M_ALA_m" name="ALA[m]" />
      <species boundaryCondition="false" compartment="c" constant="false" hasOnlySubstanceUnits="false" id="M_DALA_c" name="DALA[c]" />
      <species boundaryCondition="false" compartment="c" constant="false" hasOnlySubstanceUnits="false" id="M_H2O_c" name="H2O[c]" />
      <species boundaryCondition="false" compartment="c" constant="false" hasOnlySubstanceUnits="false" id="M_O2_c" name="O2[c]" />
      <species boundaryCondition="false" compartment="c" constant="false" hasOnlySubstanceUnits="false" id="M_PYR_c" name="PYR[c]" />
      <species boundaryCondition="false" compartment="c" constant="false" hasOnlySubstanceUnits="false" id="M_NH3_c" name="NH3[c]" />
      <species boundaryCondition="false" compartment="c" constant="false" hasOnlySubstanceUnits="false" id="M_H2O2_c" name="H2O2[c]" />
      <species boundaryCondition="false" compartment="m" constant="false" hasOnlySubstanceUnits="false" id="M_GLUGSAL_m" name="GLUGSAL[m]" />
      <species boundaryCondition="false" compartment="m" constant="false" hasOnlySubstanceUnits="false" id="M_H2O_m" name="H2O[m]" />
      <species boundaryCondition="false" compartment="m" constant="false" hasOnlySubstanceUnits="false" id="M_NADP_m" name="NADP[m]" />
      <species boundaryCondition="false" compartment="m" constant="false" hasOnlySubstanceUnits="false" id="M_H_m" name="H[m]" />
      <species boundaryCondition="false" compartment="m" constant="false" hasOnlySubstanceUnits="false" id="M_NADPH_m" name="NADPH[m]" />
      <species boundaryCondition="false" compartment="c" constant="false" hasOnlySubstanceUnits="false" id="M_ACCOA_c" name="ACCOA[c]" />
      <species boundaryCondition="false" compartment="c" constant="false" hasOnlySubstanceUnits="false" id="M_CAR_c" name="CAR[c]" />
      <species boundaryCondition="false" compartment="c" constant="false" hasOnlySubstanceUnits="false" id="M_COA_c" name="COA[c]" />
      <species boundaryCondition="false" compartment="c" constant="false" hasOnlySubstanceUnits="false" id="M_ACAR_c" name="ACAR[c]" />
      <species boundaryCondition="false" compartment="m" constant="false" hasOnlySubstanceUnits="false" id="M_COA_m" name="COA[m]" />
      <species boundaryCondition="false" compartment="m" constant="false" hasOnlySubstanceUnits="false" id="M_ACAR_m" name="ACAR[m]" />
      <species boundaryCondition="false" compartment="m" constant="false" hasOnlySubstanceUnits="false" id="M_ACCOA_m" name="ACCOA[m]" />
      <species boundaryCondition="false" compartment="m" constant="false" hasOnlySubstanceUnits="false" id="M_CAR_m" name="CAR[m]" />
      <species boundaryCondition="false" compartment="m" constant="false" hasOnlySubstanceUnits="false" id="M_ASP_m" name="ASP[m]" />
      <species boundaryCondition="false" compartment="m" constant="false" hasOnlySubstanceUnits="false" id="M_OAA_m" name="OAA[m]" />
      <species boundaryCondition="false" compartment="c" constant="false" hasOnlySubstanceUnits="false" id="M_ATP_c" name="ATP[c]" />
      <species boundaryCondition="false" compartment="c" constant="false" hasOnlySubstanceUnits="false" id="M_ADP_c" name="ADP[c]" />
      <species boundaryCondition="false" compartment="c" constant="false" hasOnlySubstanceUnits="false" id="M_GLUP_c" name="GLUP[c]" />
      <species boundaryCondition="false" compartment="c" constant="false" hasOnlySubstanceUnits="false" id="M_H_c" name="H[c]" />
      <species boundaryCondition="false" compartment="c" constant="false" hasOnlySubstanceUnits="false" id="M_NADPH_c" name="NADPH[c]" />
      <species boundaryCondition="false" compartment="c" constant="false" hasOnlySubstanceUnits="false" id="M_GLUGSAL_c" name="GLUGSAL[c]" />
      <species boundaryCondition="false" compartment="c" constant="false" hasOnlySubstanceUnits="false" id="M_NADP_c" name="NADP[c]" />
      <species boundaryCondition="false" compartment="c" constant="false" hasOnlySubstanceUnits="false" id="M_PI_c" name="PI[c]" />
      <species boundaryCondition="false" compartment="c" constant="false" hasOnlySubstanceUnits="false" id="M_P5C_c" name="P5C[c]" />
      <species boundaryCondition="false" compartment="m" constant="false" hasOnlySubstanceUnits="false" id="M_P5C_m" name="P5C[m]" />
      <species boundaryCondition="false" compartment="c" constant="false" hasOnlySubstanceUnits="false" id="M_PRO_c" name="PRO[c]" />
      <species boundaryCondition="false" compartment="m" constant="false" hasOnlySubstanceUnits="false" id="M_NAD_m" name="NAD[m]" />
      <species boundaryCondition="false" compartment="m" constant="false" hasOnlySubstanceUnits="false" id="M_PRO_m" name="PRO[m]" />
      <species boundaryCondition="false" compartment="m" constant="false" hasOnlySubstanceUnits="false" id="M_NADH_m" name="NADH[m]" />
      <species boundaryCondition="false" compartment="m" constant="false" hasOnlySubstanceUnits="false" id="M_NAGLU_m" name="NAGLU[m]" />
      <species boundaryCondition="false" compartment="m" constant="false" hasOnlySubstanceUnits="false" id="M_ATP_m" name="ATP[m]" />
      <species boundaryCondition="false" compartment="m" constant="false" hasOnlySubstanceUnits="false" id="M_NAGLUP_m" name="NAGLUP[m]" />
      <species boundaryCondition="false" compartment="m" constant="false" hasOnlySubstanceUnits="false" id="M_ADP_m" name="ADP[m]" />
      <species boundaryCondition="false" compartment="c" constant="false" hasOnlySubstanceUnits="false" id="M_NAGLU_c" name="NAGLU[c]" />
      <species boundaryCondition="false" compartment="m" constant="false" hasOnlySubstanceUnits="false" id="M_NAGLUS_m" name="NAGLUS[m]" />
      <species boundaryCondition="false" compartment="m" constant="false" hasOnlySubstanceUnits="false" id="M_NAORN_m" name="NAORN[m]" />
      <species boundaryCondition="false" compartment="c" constant="false" hasOnlySubstanceUnits="false" id="M_SAM_c" name="SAM[c]" />
      <species boundaryCondition="false" compartment="c" constant="false" hasOnlySubstanceUnits="false" id="M_DSAM_c" name="DSAM[c]" />
      <species boundaryCondition="false" compartment="c" constant="false" hasOnlySubstanceUnits="false" id="M_CO2_c" name="CO2[c]" />
      <species boundaryCondition="false" compartment="m" constant="false" hasOnlySubstanceUnits="false" id="M_PI_m" name="PI[m]" />
      <species boundaryCondition="false" compartment="c" constant="false" hasOnlySubstanceUnits="false" id="M_UREAC_c" name="UREAC[c]" />
      <species boundaryCondition="false" compartment="c" constant="false" hasOnlySubstanceUnits="false" id="M_ARG_c" name="ARG[c]" />
      <species boundaryCondition="false" compartment="c" constant="false" hasOnlySubstanceUnits="false" id="M_ORN_c" name="ORN[c]" />
      <species boundaryCondition="false" compartment="c" constant="false" hasOnlySubstanceUnits="false" id="M_UREA_c" name="UREA[c]" />
      <species boundaryCondition="false" compartment="c" constant="false" hasOnlySubstanceUnits="false" id="M_ARGSUCC_c" name="ARGSUCC[c]" />
      <species boundaryCondition="false" compartment="c" constant="false" hasOnlySubstanceUnits="false" id="M_FUM_c" name="FUM[c]" />
      <species boundaryCondition="false" compartment="c" constant="false" hasOnlySubstanceUnits="false" id="M_CITR_c" name="CITR[c]" />
      <species boundaryCondition="false" compartment="c" constant="false" hasOnlySubstanceUnits="false" id="M_AMP_c" name="AMP[c]" />
      <species boundaryCondition="false" compartment="c" constant="false" hasOnlySubstanceUnits="false" id="M_PPI_c" name="PPI[c]" />
      <species boundaryCondition="false" compartment="c" constant="false" hasOnlySubstanceUnits="false" id="M_NADH_c" name="NADH[c]" />
      <species boundaryCondition="false" compartment="c" constant="false" hasOnlySubstanceUnits="false" id="M_NAD_c" name="NAD[c]" />
      <species boundaryCondition="false" compartment="c" constant="false" hasOnlySubstanceUnits="false" id="M_CAP_c" name="CAP[c]" />
      <species boundaryCondition="false" compartment="c" constant="false" hasOnlySubstanceUnits="false" id="M_PTRSC_c" name="PTRSC[c]" />
      <species boundaryCondition="false" compartment="m" constant="false" hasOnlySubstanceUnits="false" id="M_ORN_m" name="ORN[m]" />
      <species boundaryCondition="false" compartment="c" constant="false" hasOnlySubstanceUnits="false" id="M_5MTA_c" name="5MTA[c]" />
      <species boundaryCondition="false" compartment="c" constant="false" hasOnlySubstanceUnits="false" id="M_SPRMD_c" name="SPRMD[c]" />
      <species boundaryCondition="false" compartment="c" constant="false" hasOnlySubstanceUnits="false" id="M_SPRM_c" name="SPRM[c]" />
      <species boundaryCondition="false" compartment="c" constant="false" hasOnlySubstanceUnits="false" id="M_HCO3_c" name="HCO3[c]" />
      <species boundaryCondition="false" compartment="c" constant="false" hasOnlySubstanceUnits="false" id="M_AGM_c" name="AGM[c]" />
      <species boundaryCondition="false" compartment="m" constant="false" hasOnlySubstanceUnits="false" id="M_ABUTN_m" name="ABUTN[m]" />
      <species boundaryCondition="false" compartment="m" constant="false" hasOnlySubstanceUnits="false" id="M_GABA_m" name="GABA[m]" />
      <species boundaryCondition="false" compartment="m" constant="false" hasOnlySubstanceUnits="false" id="M_Q_m" name="Q[m]" />
      <species boundaryCondition="false" compartment="c" constant="false" hasOnlySubstanceUnits="false" id="M_DAPRP_c" name="DAPRP[c]" />
      <species boundaryCondition="false" compartment="m" constant="false" hasOnlySubstanceUnits="false" id="M_QH2_m" name="QH2[m]" />
      <species boundaryCondition="false" compartment="c" constant="false" hasOnlySubstanceUnits="false" id="M_ABUTN_c" name="ABUTN[c]" />
      <species boundaryCondition="false" compartment="c" constant="false" hasOnlySubstanceUnits="false" id="M_SAH_c" name="SAH[c]" />
      <species boundaryCondition="false" compartment="c" constant="false" hasOnlySubstanceUnits="false" id="M_ADN_c" name="ADN[c]" />
      <species boundaryCondition="false" compartment="c" constant="false" hasOnlySubstanceUnits="false" id="M_HCYS_c" name="HCYS[c]" />
      <species boundaryCondition="false" compartment="c" constant="false" hasOnlySubstanceUnits="false" id="M_AMACTD_c" name="AMACTD[c]" />
      <species boundaryCondition="false" compartment="c" constant="false" hasOnlySubstanceUnits="false" id="M_GLY_c" name="GLY[c]" />
      <species boundaryCondition="false" compartment="c" constant="false" hasOnlySubstanceUnits="false" id="M_MET_c" name="MET[c]" />
      <species boundaryCondition="false" compartment="c" constant="false" hasOnlySubstanceUnits="false" id="M_MTHF_c" name="MTHF[c]" />
      <species boundaryCondition="false" compartment="c" constant="false" hasOnlySubstanceUnits="false" id="M_THF_c" name="THF[c]" />
      <species boundaryCondition="false" compartment="c" constant="false" hasOnlySubstanceUnits="false" id="M_5THR1P_c" name="5THR1P[c]" />
      <species boundaryCondition="false" compartment="c" constant="false" hasOnlySubstanceUnits="false" id="M_AD_c" name="AD[c]" />
      <species boundaryCondition="false" compartment="c" constant="false" hasOnlySubstanceUnits="false" id="M_LCYST_c" name="LCYST[c]" />
      <species boundaryCondition="false" compartment="c" constant="false" hasOnlySubstanceUnits="false" id="M_TAUR_c" name="TAUR[c]" />
      <species boundaryCondition="false" compartment="c" constant="false" hasOnlySubstanceUnits="false" id="M_SER_c" name="SER[c]" />
      <species boundaryCondition="false" compartment="c" constant="false" hasOnlySubstanceUnits="false" id="M_ASER_c" name="ASER[c]" />
      <species boundaryCondition="false" compartment="c" constant="false" hasOnlySubstanceUnits="false" id="M_CYS_c" name="CYS[c]" />
      <species boundaryCondition="false" compartment="c" constant="false" hasOnlySubstanceUnits="false" id="M_SUCCHOMO_c" name="SUCCHOMO[c]" />
      <species boundaryCondition="false" compartment="c" constant="false" hasOnlySubstanceUnits="false" id="M_LLCT_c" name="LLCT[c]" />
      <species boundaryCondition="false" compartment="c" constant="false" hasOnlySubstanceUnits="false" id="M_SUCC_c" name="SUCC[c]" />
      <species boundaryCondition="false" compartment="c" constant="false" hasOnlySubstanceUnits="false" id="M_OBUT_c" name="OBUT[c]" />
      <species boundaryCondition="false" compartment="c" constant="false" hasOnlySubstanceUnits="false" id="M_H2SO3_c" name="H2SO3[c]" />
      <species boundaryCondition="false" compartment="c" constant="false" hasOnlySubstanceUnits="false" id="M_GC_c" name="GC[c]" />
      <species boundaryCondition="false" compartment="c" constant="false" hasOnlySubstanceUnits="false" id="M_OGT_c" name="OGT[c]" />
      <species boundaryCondition="false" compartment="c" constant="false" hasOnlySubstanceUnits="false" id="M_RGT_c" name="RGT[c]" />
      <species boundaryCondition="false" compartment="c" constant="false" hasOnlySubstanceUnits="false" id="M_ALA_c" name="ALA[c]" />
      <species boundaryCondition="false" compartment="c" constant="false" hasOnlySubstanceUnits="false" id="M_CGLY_c" name="CGLY[c]" />
      <species boundaryCondition="false" compartment="c" constant="false" hasOnlySubstanceUnits="false" id="M_ALAGLY_c" name="ALAGLY[c]" />
      <species boundaryCondition="false" compartment="c" constant="false" hasOnlySubstanceUnits="false" id="M_5OXOPRO_c" name="5OXOPRO[c]" />
      <species boundaryCondition="false" compartment="m" constant="false" hasOnlySubstanceUnits="false" id="M_CDPDG_m" name="CDPDG[m]" />
      <species boundaryCondition="false" compartment="m" constant="false" hasOnlySubstanceUnits="false" id="M_SER_m" name="SER[m]" />
      <species boundaryCondition="false" compartment="m" constant="false" hasOnlySubstanceUnits="false" id="M_CMP_m" name="CMP[m]" />
      <species boundaryCondition="false" compartment="m" constant="false" hasOnlySubstanceUnits="false" id="M_PS_m" name="PS[m]" />
      <species boundaryCondition="false" compartment="c" constant="false" hasOnlySubstanceUnits="false" id="M_CDPDG_c" name="CDPDG[c]" />
      <species boundaryCondition="false" compartment="c" constant="false" hasOnlySubstanceUnits="false" id="M_CMP_c" name="CMP[c]" />
      <species boundaryCondition="false" compartment="c" constant="false" hasOnlySubstanceUnits="false" id="M_PS_c" name="PS[c]" />
      <species boundaryCondition="false" compartment="c" constant="false" hasOnlySubstanceUnits="false" id="M_3PG_c" name="3PG[c]" />
      <species boundaryCondition="false" compartment="c" constant="false" hasOnlySubstanceUnits="false" id="M_PHP_c" name="PHP[c]" />
      <species boundaryCondition="false" compartment="c" constant="false" hasOnlySubstanceUnits="false" id="M_3PSER_c" name="3PSER[c]" />
      <species boundaryCondition="false" compartment="c" constant="false" hasOnlySubstanceUnits="false" id="M_METTHF_c" name="METTHF[c]" />
      <species boundaryCondition="false" compartment="m" constant="false" hasOnlySubstanceUnits="false" id="M_THF_m" name="THF[m]" />
      <species boundaryCondition="false" compartment="m" constant="false" hasOnlySubstanceUnits="false" id="M_GLY_m" name="GLY[m]" />
      <species boundaryCondition="false" compartment="m" constant="false" hasOnlySubstanceUnits="false" id="M_METTHF_m" name="METTHF[m]" />
      <species boundaryCondition="false" compartment="c" constant="false" hasOnlySubstanceUnits="false" id="M_GLX_c" name="GLX[c]" />
      <species boundaryCondition="false" compartment="m" constant="false" hasOnlySubstanceUnits="false" id="M_SUCCOA_m" name="SUCCOA[m]" />
      <species boundaryCondition="false" compartment="m" constant="false" hasOnlySubstanceUnits="false" id="M_ALAV_m" name="ALAV[m]" />
      <species boundaryCondition="false" compartment="m" constant="false" hasOnlySubstanceUnits="false" id="M_CO2_m" name="CO2[m]" />
      <species boundaryCondition="false" compartment="c" constant="false" hasOnlySubstanceUnits="false" id="M_BASP_c" name="BASP[c]" />
      <species boundaryCondition="false" compartment="c" constant="false" hasOnlySubstanceUnits="false" id="M_ASPSA_c" name="ASPSA[c]" />
      <species boundaryCondition="false" compartment="m" constant="false" hasOnlySubstanceUnits="false" id="M_LPAM_m" name="LPAM[m]" />
      <species boundaryCondition="false" compartment="m" constant="false" hasOnlySubstanceUnits="false" id="M_ALPRO_m" name="ALPRO[m]" />
      <species boundaryCondition="false" compartment="m" constant="false" hasOnlySubstanceUnits="false" id="M_DHLAM_m" name="DHLAM[m]" />
      <species boundaryCondition="false" compartment="m" constant="false" hasOnlySubstanceUnits="false" id="M_NH3_m" name="NH3[m]" />
      <species boundaryCondition="false" compartment="c" constant="false" hasOnlySubstanceUnits="false" id="M_HSER_c" name="HSER[c]" />
      <species boundaryCondition="false" compartment="c" constant="false" hasOnlySubstanceUnits="false" id="M_PHSER_c" name="PHSER[c]" />
      <species boundaryCondition="false" compartment="c" constant="false" hasOnlySubstanceUnits="false" id="M_ACAL_c" name="ACAL[c]" />
      <species boundaryCondition="false" compartment="c" constant="false" hasOnlySubstanceUnits="false" id="M_THR_c" name="THR[c]" />
      <species boundaryCondition="false" compartment="c" constant="false" hasOnlySubstanceUnits="false" id="M_F6P_c" name="F6P[c]" />
      <species boundaryCondition="false" compartment="c" constant="false" hasOnlySubstanceUnits="false" id="M_GLN_c" name="GLN[c]" />
      <species boundaryCondition="false" compartment="c" constant="false" hasOnlySubstanceUnits="false" id="M_GA6P_c" name="GA6P[c]" />
      <species boundaryCondition="false" compartment="c" constant="false" hasOnlySubstanceUnits="false" id="M_CHOR_c" name="CHOR[c]" />
      <species boundaryCondition="false" compartment="c" constant="false" hasOnlySubstanceUnits="false" id="M_AN_c" name="AN[c]" />
      <species boundaryCondition="false" compartment="c" constant="false" hasOnlySubstanceUnits="false" id="M_PRPP_c" name="PRPP[c]" />
      <species boundaryCondition="false" compartment="c" constant="false" hasOnlySubstanceUnits="false" id="M_PRBATP_c" name="PRBATP[c]" />
      <species boundaryCondition="false" compartment="c" constant="false" hasOnlySubstanceUnits="false" id="M_HISOL_c" name="HISOL[c]" />
      <species boundaryCondition="false" compartment="c" constant="false" hasOnlySubstanceUnits="false" id="M_HIS_c" name="HIS[c]" />
      <species boundaryCondition="false" compartment="c" constant="false" hasOnlySubstanceUnits="false" id="M_HISOLP_c" name="HISOLP[c]" />
      <species boundaryCondition="false" compartment="c" constant="false" hasOnlySubstanceUnits="false" id="M_PRLP_c" name="PRLP[c]" />
      <species boundaryCondition="false" compartment="c" constant="false" hasOnlySubstanceUnits="false" id="M_AICAR_c" name="AICAR[c]" />
      <species boundaryCondition="false" compartment="c" constant="false" hasOnlySubstanceUnits="false" id="M_DIMGP_c" name="DIMGP[c]" />
      <species boundaryCondition="false" compartment="c" constant="false" hasOnlySubstanceUnits="false" id="M_IMACP_c" name="IMACP[c]" />
      <species boundaryCondition="false" compartment="c" constant="false" hasOnlySubstanceUnits="false" id="M_PRBAMP_c" name="PRBAMP[c]" />
      <species boundaryCondition="false" compartment="c" constant="false" hasOnlySubstanceUnits="false" id="M_PRFP_c" name="PRFP[c]" />
      <species boundaryCondition="false" compartment="c" constant="false" hasOnlySubstanceUnits="false" id="M_AMA_c" name="AMA[c]" />
      <species boundaryCondition="false" compartment="c" constant="false" hasOnlySubstanceUnits="false" id="M_AMASA_c" name="AMASA[c]" />
      <species boundaryCondition="false" compartment="m" constant="false" hasOnlySubstanceUnits="false" id="M_HACN_m" name="HACN[m]" />
      <species boundaryCondition="false" compartment="m" constant="false" hasOnlySubstanceUnits="false" id="M_HICIT_m" name="HICIT[m]" />
      <species boundaryCondition="false" compartment="m" constant="false" hasOnlySubstanceUnits="false" id="M_OXAG_m" name="OXAG[m]" />
      <species boundaryCondition="false" compartment="c" constant="false" hasOnlySubstanceUnits="false" id="M_SACP_c" name="SACP[c]" />
      <species boundaryCondition="false" compartment="c" constant="false" hasOnlySubstanceUnits="false" id="M_LYS_c" name="LYS[c]" />
      <species boundaryCondition="false" compartment="c" constant="false" hasOnlySubstanceUnits="false" id="M_OAP_c" name="OAP[c]" />
      <species boundaryCondition="false" compartment="m" constant="false" hasOnlySubstanceUnits="false" id="M_OAP_m" name="OAP[m]" />
      <species boundaryCondition="false" compartment="c" constant="false" hasOnlySubstanceUnits="false" id="M_DHDP_c" name="DHDP[c]" />
      <species boundaryCondition="false" compartment="m" constant="false" hasOnlySubstanceUnits="false" id="M_HCIT_m" name="HCIT[m]" />
      <species boundaryCondition="false" compartment="c" constant="false" hasOnlySubstanceUnits="false" id="M_APRUT_c" name="APRUT[c]" />
      <species boundaryCondition="false" compartment="c" constant="false" hasOnlySubstanceUnits="false" id="M_N4ABUTN_c" name="N4ABUTN[c]" />
      <species boundaryCondition="false" compartment="c" constant="false" hasOnlySubstanceUnits="false" id="M_4AABUTN_c" name="4AABUTN[c]" />
      <species boundaryCondition="false" compartment="c" constant="false" hasOnlySubstanceUnits="false" id="M_GABA_c" name="GABA[c]" />
      <species boundaryCondition="false" compartment="c" constant="false" hasOnlySubstanceUnits="false" id="M_AC_c" name="AC[c]" />
      <species boundaryCondition="false" compartment="c" constant="false" hasOnlySubstanceUnits="false" id="M_E4P_c" name="E4P[c]" />
      <species boundaryCondition="false" compartment="c" constant="false" hasOnlySubstanceUnits="false" id="M_PEP_c" name="PEP[c]" />
      <species boundaryCondition="false" compartment="c" constant="false" hasOnlySubstanceUnits="false" id="M_3DDAH7P_c" name="3DDAH7P[c]" />
      <species boundaryCondition="false" compartment="c" constant="false" hasOnlySubstanceUnits="false" id="M_PHAL_c" name="PHAL[c]" />
      <species boundaryCondition="false" compartment="c" constant="false" hasOnlySubstanceUnits="false" id="M_PAC_c" name="PAC[c]" />
      <species boundaryCondition="false" compartment="c" constant="false" hasOnlySubstanceUnits="false" id="M_PAD_c" name="PAD[c]" />
      <species boundaryCondition="false" compartment="c" constant="false" hasOnlySubstanceUnits="false" id="M_PHPYR_c" name="PHPYR[c]" />
      <species boundaryCondition="false" compartment="c" constant="false" hasOnlySubstanceUnits="false" id="M_NPRAN_c" name="NPRAN[c]" />
      <species boundaryCondition="false" compartment="c" constant="false" hasOnlySubstanceUnits="false" id="M_PHEN_c" name="PHEN[c]" />
      <species boundaryCondition="false" compartment="c" constant="false" hasOnlySubstanceUnits="false" id="M_3PSME_c" name="3PSME[c]" />
      <species boundaryCondition="false" compartment="c" constant="false" hasOnlySubstanceUnits="false" id="M_DQT_c" name="DQT[c]" />
      <species boundaryCondition="false" compartment="c" constant="false" hasOnlySubstanceUnits="false" id="M_DHSK_c" name="DHSK[c]" />
      <species boundaryCondition="false" compartment="c" constant="false" hasOnlySubstanceUnits="false" id="M_CPAD5P_c" name="CPAD5P[c]" />
      <species boundaryCondition="false" compartment="c" constant="false" hasOnlySubstanceUnits="false" id="M_IGP_c" name="IGP[c]" />
      <species boundaryCondition="false" compartment="c" constant="false" hasOnlySubstanceUnits="false" id="M_PHE_c" name="PHE[c]" />
      <species boundaryCondition="false" compartment="c" constant="false" hasOnlySubstanceUnits="false" id="M_4HPP_c" name="4HPP[c]" />
      <species boundaryCondition="false" compartment="c" constant="false" hasOnlySubstanceUnits="false" id="M_SME_c" name="SME[c]" />
      <species boundaryCondition="false" compartment="c" constant="false" hasOnlySubstanceUnits="false" id="M_GA3P_c" name="GA3P[c]" />
      <species boundaryCondition="false" compartment="c" constant="false" hasOnlySubstanceUnits="false" id="M_TRP_c" name="TRP[c]" />
      <species boundaryCondition="false" compartment="c" constant="false" hasOnlySubstanceUnits="false" id="M_TYR_c" name="TYR[c]" />
      <species boundaryCondition="false" compartment="m" constant="false" hasOnlySubstanceUnits="false" id="M_TYR_m" name="TYR[m]" />
      <species boundaryCondition="false" compartment="m" constant="false" hasOnlySubstanceUnits="false" id="M_4HPP_m" name="4HPP[m]" />
      <species boundaryCondition="false" compartment="c" constant="false" hasOnlySubstanceUnits="false" id="M_SME5P_c" name="SME5P[c]" />
      <species boundaryCondition="false" compartment="c" constant="false" hasOnlySubstanceUnits="false" id="M_INDPYR_c" name="INDPYR[c]" />
      <species boundaryCondition="false" compartment="c" constant="false" hasOnlySubstanceUnits="false" id="M_IDACAL_c" name="IDACAL[c]" />
      <species boundaryCondition="false" compartment="c" constant="false" hasOnlySubstanceUnits="false" id="M_HAN_c" name="HAN[c]" />
      <species boundaryCondition="false" compartment="c" constant="false" hasOnlySubstanceUnits="false" id="M_CMUSA_c" name="CMUSA[c]" />
      <species boundaryCondition="false" compartment="c" constant="false" hasOnlySubstanceUnits="false" id="M_FKYN_c" name="FKYN[c]" />
      <species boundaryCondition="false" compartment="c" constant="false" hasOnlySubstanceUnits="false" id="M_KYN_c" name="KYN[c]" />
      <species boundaryCondition="false" compartment="c" constant="false" hasOnlySubstanceUnits="false" id="M_FOR_c" name="FOR[c]" />
      <species boundaryCondition="false" compartment="c" constant="false" hasOnlySubstanceUnits="false" id="M_HKYN_c" name="HKYN[c]" />
      <species boundaryCondition="false" compartment="c" constant="false" hasOnlySubstanceUnits="false" id="M_AMSA_c" name="AMSA[c]" />
      <species boundaryCondition="false" compartment="c" constant="false" hasOnlySubstanceUnits="false" id="M_QULN_c" name="QULN[c]" />
      <species boundaryCondition="false" compartment="c" constant="false" hasOnlySubstanceUnits="false" id="M_AMUCO_c" name="AMUCO[c]" />
      <species boundaryCondition="false" compartment="c" constant="false" hasOnlySubstanceUnits="false" id="M_AKA_c" name="AKA[c]" />
      <species boundaryCondition="false" compartment="c" constant="false" hasOnlySubstanceUnits="false" id="M_HOMOGEN_c" name="HOMOGEN[c]" />
      <species boundaryCondition="false" compartment="c" constant="false" hasOnlySubstanceUnits="false" id="M_FUACAC_c" name="FUACAC[c]" />
      <species boundaryCondition="false" compartment="c" constant="false" hasOnlySubstanceUnits="false" id="M_ACTAC_c" name="ACTAC[c]" />
      <species boundaryCondition="false" compartment="c" constant="false" hasOnlySubstanceUnits="false" id="M_MACAC_c" name="MACAC[c]" />
      <species boundaryCondition="false" compartment="c" constant="false" hasOnlySubstanceUnits="false" id="M_NSPRD_c" name="NSPRD[c]" />
      <species boundaryCondition="false" compartment="c" constant="false" hasOnlySubstanceUnits="false" id="M_NSPRM_c" name="NSPRM[c]" />
      <species boundaryCondition="false" compartment="c" constant="false" hasOnlySubstanceUnits="false" id="M_QT_c" name="QT[c]" />
      <species boundaryCondition="false" compartment="c" constant="false" hasOnlySubstanceUnits="false" id="M_OMVAL_c" name="OMVAL[c]" />
      <species boundaryCondition="false" compartment="c" constant="false" hasOnlySubstanceUnits="false" id="M_VAL_c" name="VAL[c]" />
      <species boundaryCondition="false" compartment="m" constant="false" hasOnlySubstanceUnits="false" id="M_VAL_m" name="VAL[m]" />
      <species boundaryCondition="false" compartment="m" constant="false" hasOnlySubstanceUnits="false" id="M_OMVAL_m" name="OMVAL[m]" />
      <species boundaryCondition="false" compartment="c" constant="false" hasOnlySubstanceUnits="false" id="M_PPMAL_c" name="PPMAL[c]" />
      <species boundaryCondition="false" compartment="c" constant="false" hasOnlySubstanceUnits="false" id="M_IPPMAL_c" name="IPPMAL[c]" />
      <species boundaryCondition="false" compartment="c" constant="false" hasOnlySubstanceUnits="false" id="M_CBHCAP_c" name="CBHCAP[c]" />
      <species boundaryCondition="false" compartment="c" constant="false" hasOnlySubstanceUnits="false" id="M_OICAP_c" name="OICAP[c]" />
      <species boundaryCondition="false" compartment="c" constant="false" hasOnlySubstanceUnits="false" id="M_4MOP_c" name="4MOP[c]" />
      <species boundaryCondition="false" compartment="m" constant="false" hasOnlySubstanceUnits="false" id="M_OICAP_m" name="OICAP[m]" />
      <species boundaryCondition="false" compartment="m" constant="false" hasOnlySubstanceUnits="false" id="M_4MOP_m" name="4MOP[m]" />
      <species boundaryCondition="false" compartment="c" constant="false" hasOnlySubstanceUnits="false" id="M_LEU_c" name="LEU[c]" />
      <species boundaryCondition="false" compartment="m" constant="false" hasOnlySubstanceUnits="false" id="M_LEU_m" name="LEU[m]" />
      <species boundaryCondition="false" compartment="m" constant="false" hasOnlySubstanceUnits="false" id="M_OBUT_m" name="OBUT[m]" />
      <species boundaryCondition="false" compartment="m" constant="false" hasOnlySubstanceUnits="false" id="M_ABUT_m" name="ABUT[m]" />
      <species boundaryCondition="false" compartment="m" constant="false" hasOnlySubstanceUnits="false" id="M_DHMP_m" name="DHMP[m]" />
      <species boundaryCondition="false" compartment="m" constant="false" hasOnlySubstanceUnits="false" id="M_3MOP_m" name="3MOP[m]" />
      <species boundaryCondition="false" compartment="m" constant="false" hasOnlySubstanceUnits="false" id="M_THR_m" name="THR[m]" />
      <species boundaryCondition="false" compartment="c" constant="false" hasOnlySubstanceUnits="false" id="M_ILE_c" name="ILE[c]" />
      <species boundaryCondition="false" compartment="c" constant="false" hasOnlySubstanceUnits="false" id="M_3MOP_c" name="3MOP[c]" />
      <species boundaryCondition="false" compartment="m" constant="false" hasOnlySubstanceUnits="false" id="M_ILE_m" name="ILE[m]" />
      <species boundaryCondition="false" compartment="c" constant="false" hasOnlySubstanceUnits="false" id="M_MBECOA_c" name="MBECOA[c]" />
      <species boundaryCondition="false" compartment="c" constant="false" hasOnlySubstanceUnits="false" id="M_HMCOA_c" name="HMCOA[c]" />
      <species boundaryCondition="false" compartment="c" constant="false" hasOnlySubstanceUnits="false" id="M_MBCOA_c" name="MBCOA[c]" />
      <species boundaryCondition="false" compartment="c" constant="false" hasOnlySubstanceUnits="false" id="M_FAD_c" name="FAD[c]" />
      <species boundaryCondition="false" compartment="c" constant="false" hasOnlySubstanceUnits="false" id="M_FADH2_c" name="FADH2[c]" />
      <species boundaryCondition="false" compartment="c" constant="false" hasOnlySubstanceUnits="false" id="M_MGCOA_c" name="MGCOA[c]" />
      <species boundaryCondition="false" compartment="c" constant="false" hasOnlySubstanceUnits="false" id="M_H3MCOA_c" name="H3MCOA[c]" />
      <species boundaryCondition="false" compartment="m" constant="false" hasOnlySubstanceUnits="false" id="M_ACTAC_m" name="ACTAC[m]" />
      <species boundaryCondition="false" compartment="m" constant="false" hasOnlySubstanceUnits="false" id="M_AACCOA_m" name="AACCOA[m]" />
      <species boundaryCondition="false" compartment="m" constant="false" hasOnlySubstanceUnits="false" id="M_SUCC_m" name="SUCC[m]" />
      <species boundaryCondition="false" compartment="c" constant="false" hasOnlySubstanceUnits="false" id="M_MCCOA_c" name="MCCOA[c]" />
      <species boundaryCondition="false" compartment="c" constant="false" hasOnlySubstanceUnits="false" id="M_MAACOA_c" name="MAACOA[c]" />
      <species boundaryCondition="false" compartment="c" constant="false" hasOnlySubstanceUnits="false" id="M_PPCOA_c" name="PPCOA[c]" />
      <species boundaryCondition="false" compartment="c" constant="false" hasOnlySubstanceUnits="false" id="M_IVCOA_c" name="IVCOA[c]" />
      <species boundaryCondition="false" compartment="m" constant="false" hasOnlySubstanceUnits="false" id="M_IVCOA_m" name="IVCOA[m]" />
      <species boundaryCondition="false" compartment="c" constant="false" hasOnlySubstanceUnits="false" id="M_INDETH_c" name="INDETH[c]" />
      <species boundaryCondition="false" compartment="c" constant="false" hasOnlySubstanceUnits="false" id="M_IBCOA_c" name="IBCOA[c]" />
      <species boundaryCondition="false" compartment="c" constant="false" hasOnlySubstanceUnits="false" id="M_MECOA_c" name="MECOA[c]" />
      <species boundaryCondition="false" compartment="c" constant="false" hasOnlySubstanceUnits="false" id="M_HIBCOA_c" name="HIBCOA[c]" />
      <species boundaryCondition="false" compartment="c" constant="false" hasOnlySubstanceUnits="false" id="M_HIBUT_c" name="HIBUT[c]" />
      <species boundaryCondition="false" compartment="m" constant="false" hasOnlySubstanceUnits="false" id="M_HIBUT_m" name="HIBUT[m]" />
      <species boundaryCondition="false" compartment="m" constant="false" hasOnlySubstanceUnits="false" id="M_2MOP_m" name="2MOP[m]" />
      <species boundaryCondition="false" compartment="m" constant="false" hasOnlySubstanceUnits="false" id="M_IBCOA_m" name="IBCOA[m]" />
      <species boundaryCondition="false" compartment="m" constant="false" hasOnlySubstanceUnits="false" id="M_PPCOA_m" name="PPCOA[m]" />
      <species boundaryCondition="false" compartment="c" constant="false" hasOnlySubstanceUnits="false" id="M_G1P_c" name="G1P[c]" />
      <species boundaryCondition="false" compartment="c" constant="false" hasOnlySubstanceUnits="false" id="M_UTP_c" name="UTP[c]" />
      <species boundaryCondition="false" compartment="c" constant="false" hasOnlySubstanceUnits="false" id="M_UDPG_c" name="UDPG[c]" />
      <species boundaryCondition="false" compartment="c" constant="false" hasOnlySubstanceUnits="false" id="M_XOL_c" name="XOL[c]" />
      <species boundaryCondition="false" compartment="c" constant="false" hasOnlySubstanceUnits="false" id="M_XUL_c" name="XUL[c]" />
      <species boundaryCondition="false" compartment="c" constant="false" hasOnlySubstanceUnits="false" id="M_XUL5P_c" name="XUL5P[c]" />
      <species boundaryCondition="false" compartment="c" constant="false" hasOnlySubstanceUnits="false" id="M_AOL_c" name="AOL[c]" />
      <species boundaryCondition="false" compartment="c" constant="false" hasOnlySubstanceUnits="false" id="M_LXUL_c" name="LXUL[c]" />
      <species boundaryCondition="false" compartment="c" constant="false" hasOnlySubstanceUnits="false" id="M_LAOL_c" name="LAOL[c]" />
      <species boundaryCondition="false" compartment="c" constant="false" hasOnlySubstanceUnits="false" id="M_RL_c" name="RL[c]" />
      <species boundaryCondition="false" compartment="c" constant="false" hasOnlySubstanceUnits="false" id="M_RL5P_c" name="RL5P[c]" />
      <species boundaryCondition="false" compartment="c" constant="false" hasOnlySubstanceUnits="false" id="M_RIBOL_c" name="RIBOL[c]" />
      <species boundaryCondition="false" compartment="c" constant="false" hasOnlySubstanceUnits="false" id="M_G6P_c" name="G6P[c]" />
      <species boundaryCondition="false" compartment="c" constant="false" hasOnlySubstanceUnits="false" id="M_D6PGL_c" name="D6PGL[c]" />
      <species boundaryCondition="false" compartment="c" constant="false" hasOnlySubstanceUnits="false" id="M_D6PGC_c" name="D6PGC[c]" />
      <species boundaryCondition="false" compartment="c" constant="false" hasOnlySubstanceUnits="false" id="M_R5P_c" name="R5P[c]" />
      <species boundaryCondition="false" compartment="c" constant="false" hasOnlySubstanceUnits="false" id="M_RIB_c" name="RIB[c]" />
      <species boundaryCondition="false" compartment="c" constant="false" hasOnlySubstanceUnits="false" id="M_S7P_c" name="S7P[c]" />
      <species boundaryCondition="false" compartment="c" constant="false" hasOnlySubstanceUnits="false" id="M_GLCN_c" name="GLCN[c]" />
      <species boundaryCondition="false" compartment="c" constant="false" hasOnlySubstanceUnits="false" id="M_GLCNA_c" name="GLCNA[c]" />
      <species boundaryCondition="false" compartment="c" constant="false" hasOnlySubstanceUnits="false" id="M_GLACT_c" name="GLACT[c]" />
      <species boundaryCondition="false" compartment="c" constant="false" hasOnlySubstanceUnits="false" id="M_GLC_c" name="GLC[c]" />
      <species boundaryCondition="false" compartment="c" constant="false" hasOnlySubstanceUnits="false" id="M_FDP_c" name="FDP[c]" />
      <species boundaryCondition="false" compartment="c" constant="false" hasOnlySubstanceUnits="false" id="M_DHAP_c" name="DHAP[c]" />
      <species boundaryCondition="false" compartment="c" constant="false" hasOnlySubstanceUnits="false" id="M_13PDG_c" name="13PDG[c]" />
      <species boundaryCondition="false" compartment="c" constant="false" hasOnlySubstanceUnits="false" id="M_2PG_c" name="2PG[c]" />
      <species boundaryCondition="false" compartment="c" constant="false" hasOnlySubstanceUnits="false" id="M_ETH_c" name="ETH[c]" />
      <species boundaryCondition="false" compartment="m" constant="false" hasOnlySubstanceUnits="false" id="M_ACAL_m" name="ACAL[m]" />
      <species boundaryCondition="false" compartment="m" constant="false" hasOnlySubstanceUnits="false" id="M_AC_m" name="AC[m]" />
      <species boundaryCondition="false" compartment="m" constant="false" hasOnlySubstanceUnits="false" id="M_AMP_m" name="AMP[m]" />
      <species boundaryCondition="false" compartment="m" constant="false" hasOnlySubstanceUnits="false" id="M_PPI_m" name="PPI[m]" />
      <species boundaryCondition="false" compartment="c" constant="false" hasOnlySubstanceUnits="false" id="M_F26P_c" name="F26P[c]" />
      <species boundaryCondition="false" compartment="c" constant="false" hasOnlySubstanceUnits="false" id="M_R1P_c" name="R1P[c]" />
      <species boundaryCondition="false" compartment="c" constant="false" hasOnlySubstanceUnits="false" id="M_UDPGAL_c" name="UDPGAL[c]" />
      <species boundaryCondition="false" compartment="c" constant="false" hasOnlySubstanceUnits="false" id="M_MAN_c" name="MAN[c]" />
      <species boundaryCondition="false" compartment="c" constant="false" hasOnlySubstanceUnits="false" id="M_MAN6P_c" name="MAN6P[c]" />
      <species boundaryCondition="false" compartment="c" constant="false" hasOnlySubstanceUnits="false" id="M_FRU_c" name="FRU[c]" />
      <species boundaryCondition="false" compartment="c" constant="false" hasOnlySubstanceUnits="false" id="M_F1P_c" name="F1P[c]" />
      <species boundaryCondition="false" compartment="c" constant="false" hasOnlySubstanceUnits="false" id="M_GLYAL_c" name="GLYAL[c]" />
      <species boundaryCondition="false" compartment="c" constant="false" hasOnlySubstanceUnits="false" id="M_ICIT_c" name="ICIT[c]" />
      <species boundaryCondition="false" compartment="c" constant="false" hasOnlySubstanceUnits="false" id="M_FRMD_c" name="FRMD[c]" />
      <species boundaryCondition="false" compartment="c" constant="false" hasOnlySubstanceUnits="false" id="M_METHF_c" name="METHF[c]" />
      <species boundaryCondition="false" compartment="c" constant="false" hasOnlySubstanceUnits="false" id="M_XYL_c" name="XYL[c]" />
      <species boundaryCondition="false" compartment="c" constant="false" hasOnlySubstanceUnits="false" id="M_MTHGXL_c" name="MTHGXL[c]" />
      <species boundaryCondition="false" compartment="c" constant="false" hasOnlySubstanceUnits="false" id="M_NAG_c" name="NAG[c]" />
      <species boundaryCondition="false" compartment="c" constant="false" hasOnlySubstanceUnits="false" id="M_NAGA6P_c" name="NAGA6P[c]" />
      <species boundaryCondition="false" compartment="c" constant="false" hasOnlySubstanceUnits="false" id="M_ARAB_c" name="ARAB[c]" />
      <species boundaryCondition="false" compartment="c" constant="false" hasOnlySubstanceUnits="false" id="M_LARAB_c" name="LARAB[c]" />
      <species boundaryCondition="false" compartment="c" constant="false" hasOnlySubstanceUnits="false" id="M_MALTR_c" name="MALTR[c]" />
      <species boundaryCondition="false" compartment="c" constant="false" hasOnlySubstanceUnits="false" id="M_MLT_c" name="MLT[c]" />
      <species boundaryCondition="false" compartment="c" constant="false" hasOnlySubstanceUnits="false" id="M_NAGA1P_c" name="NAGA1P[c]" />
      <species boundaryCondition="false" compartment="c" constant="false" hasOnlySubstanceUnits="false" id="M_UDPNAG_c" name="UDPNAG[c]" />
      <species boundaryCondition="false" compartment="c" constant="false" hasOnlySubstanceUnits="false" id="M_CHIT_c" name="CHIT[c]" />
      <species boundaryCondition="false" compartment="c" constant="false" hasOnlySubstanceUnits="false" id="M_UDP_c" name="UDP[c]" />
      <species boundaryCondition="false" compartment="c" constant="false" hasOnlySubstanceUnits="false" id="M_CHITO_c" name="CHITO[c]" />
      <species boundaryCondition="false" compartment="e" constant="false" hasOnlySubstanceUnits="false" id="M_CHIT_e" name="CHIT[e]" />
      <species boundaryCondition="false" compartment="e" constant="false" hasOnlySubstanceUnits="false" id="M_H2O_e" name="H2O[e]" />
      <species boundaryCondition="false" compartment="e" constant="false" hasOnlySubstanceUnits="false" id="M_AC_e" name="AC[e]" />
      <species boundaryCondition="false" compartment="e" constant="false" hasOnlySubstanceUnits="false" id="M_CHITO_e" name="CHITO[e]" />
      <species boundaryCondition="false" compartment="e" constant="false" hasOnlySubstanceUnits="false" id="M_H_e" name="H[e]" />
      <species boundaryCondition="false" compartment="m" constant="false" hasOnlySubstanceUnits="false" id="M_MCIT_m" name="MCIT[m]" />
      <species boundaryCondition="false" compartment="m" constant="false" hasOnlySubstanceUnits="false" id="M_MICIT_m" name="MICIT[m]" />
      <species boundaryCondition="false" compartment="c" constant="false" hasOnlySubstanceUnits="false" id="M_FALD_c" name="FALD[c]" />
      <species boundaryCondition="false" compartment="c" constant="false" hasOnlySubstanceUnits="false" id="M_GLYN_c" name="GLYN[c]" />
      <species boundaryCondition="false" compartment="m" constant="false" hasOnlySubstanceUnits="false" id="M_ALAC_m" name="ALAC[m]" />
      <species boundaryCondition="false" compartment="c" constant="false" hasOnlySubstanceUnits="false" id="M_SUCCSAL_c" name="SUCCSAL[c]" />
      <species boundaryCondition="false" compartment="c" constant="false" hasOnlySubstanceUnits="false" id="M_AACCOA_c" name="AACCOA[c]" />
      <species boundaryCondition="false" compartment="m" constant="false" hasOnlySubstanceUnits="false" id="M_ETH_m" name="ETH[m]" />
      <species boundaryCondition="false" compartment="c" constant="false" hasOnlySubstanceUnits="false" id="M_CIT_c" name="CIT[c]" />
      <species boundaryCondition="false" compartment="m" constant="false" hasOnlySubstanceUnits="false" id="M_CIT_m" name="CIT[m]" />
      <species boundaryCondition="false" compartment="m" constant="false" hasOnlySubstanceUnits="false" id="M_ICIT_m" name="ICIT[m]" />
      <species boundaryCondition="false" compartment="m" constant="false" hasOnlySubstanceUnits="false" id="M_FAD_m" name="FAD[m]" />
      <species boundaryCondition="false" compartment="m" constant="false" hasOnlySubstanceUnits="false" id="M_FADH2_m" name="FADH2[m]" />
      <species boundaryCondition="false" compartment="m" constant="false" hasOnlySubstanceUnits="false" id="M_FUM_m" name="FUM[m]" />
      <species boundaryCondition="false" compartment="c" constant="false" hasOnlySubstanceUnits="false" id="M_MAL_c" name="MAL[c]" />
      <species boundaryCondition="false" compartment="m" constant="false" hasOnlySubstanceUnits="false" id="M_MAL_m" name="MAL[m]" />
      <species boundaryCondition="false" compartment="c" constant="false" hasOnlySubstanceUnits="false" id="M_FGT_c" name="FGT[c]" />
      <species boundaryCondition="false" compartment="m" constant="false" hasOnlySubstanceUnits="false" id="M_FOR_m" name="FOR[m]" />
      <species boundaryCondition="false" compartment="c" constant="false" hasOnlySubstanceUnits="false" id="M_MAN1P_c" name="MAN1P[c]" />
      <species boundaryCondition="false" compartment="c" constant="false" hasOnlySubstanceUnits="false" id="M_GTP_c" name="GTP[c]" />
      <species boundaryCondition="false" compartment="c" constant="false" hasOnlySubstanceUnits="false" id="M_GDPMAN_c" name="GDPMAN[c]" />
      <species boundaryCondition="false" compartment="c" constant="false" hasOnlySubstanceUnits="false" id="M_LLALD_c" name="LLALD[c]" />
      <species boundaryCondition="false" compartment="c" constant="false" hasOnlySubstanceUnits="false" id="M_LLAC_c" name="LLAC[c]" />
      <species boundaryCondition="false" compartment="c" constant="false" hasOnlySubstanceUnits="false" id="M_MNT_c" name="MNT[c]" />
      <species boundaryCondition="false" compartment="c" constant="false" hasOnlySubstanceUnits="false" id="M_SOT_c" name="SOT[c]" />
      <species boundaryCondition="false" compartment="c" constant="false" hasOnlySubstanceUnits="false" id="M_GLAC_c" name="GLAC[c]" />
      <species boundaryCondition="false" compartment="c" constant="false" hasOnlySubstanceUnits="false" id="M_GALOL_c" name="GALOL[c]" />
      <species boundaryCondition="false" compartment="c" constant="false" hasOnlySubstanceUnits="false" id="M_GAL1P_c" name="GAL1P[c]" />
      <species boundaryCondition="false" compartment="c" constant="false" hasOnlySubstanceUnits="false" id="M_LACT_c" name="LACT[c]" />
      <species boundaryCondition="false" compartment="c" constant="false" hasOnlySubstanceUnits="false" id="M_MI3P_c" name="MI3P[c]" />
      <species boundaryCondition="false" compartment="c" constant="false" hasOnlySubstanceUnits="false" id="M_MYOI_c" name="MYOI[c]" />
      <species boundaryCondition="false" compartment="c" constant="false" hasOnlySubstanceUnits="false" id="M_PINS_c" name="PINS[c]" />
      <species boundaryCondition="false" compartment="c" constant="false" hasOnlySubstanceUnits="false" id="M_TPI_c" name="TPI[c]" />
      <species boundaryCondition="false" compartment="c" constant="false" hasOnlySubstanceUnits="false" id="M_MYOBISPI_c" name="MYOBISPI[c]" />
      <species boundaryCondition="false" compartment="c" constant="false" hasOnlySubstanceUnits="false" id="M_KEMYOI_c" name="KEMYOI[c]" />
      <species boundaryCondition="false" compartment="c" constant="false" hasOnlySubstanceUnits="false" id="M_D45PI_c" name="D45PI[c]" />
      <species boundaryCondition="false" compartment="c" constant="false" hasOnlySubstanceUnits="false" id="M_DAG_c" name="DAG[c]" />
      <species boundaryCondition="false" compartment="c" constant="false" hasOnlySubstanceUnits="false" id="M_PINS4P_c" name="PINS4P[c]" />
      <species boundaryCondition="false" compartment="c" constant="false" hasOnlySubstanceUnits="false" id="M_PINSP_c" name="PINSP[c]" />
      <species boundaryCondition="false" compartment="c" constant="false" hasOnlySubstanceUnits="false" id="M_PINSBP_c" name="PINSBP[c]" />
      <species boundaryCondition="false" compartment="c" constant="false" hasOnlySubstanceUnits="false" id="M_RMN_c" name="RMN[c]" />
      <species boundaryCondition="false" compartment="c" constant="false" hasOnlySubstanceUnits="false" id="M_RMF_c" name="RMF[c]" />
      <species boundaryCondition="false" compartment="c" constant="false" hasOnlySubstanceUnits="false" id="M_RML_c" name="RML[c]" />
      <species boundaryCondition="false" compartment="c" constant="false" hasOnlySubstanceUnits="false" id="M_RNN_c" name="RNN[c]" />
      <species boundaryCondition="false" compartment="c" constant="false" hasOnlySubstanceUnits="false" id="M_KDR_c" name="KDR[c]" />
      <species boundaryCondition="false" compartment="m" constant="false" hasOnlySubstanceUnits="false" id="M_IPPMAL_m" name="IPPMAL[m]" />
      <species boundaryCondition="false" compartment="m" constant="false" hasOnlySubstanceUnits="false" id="M_FERI_m" name="FERI[m]" />
      <species boundaryCondition="false" compartment="m" constant="false" hasOnlySubstanceUnits="false" id="M_DLAC_m" name="DLAC[m]" />
      <species boundaryCondition="false" compartment="m" constant="false" hasOnlySubstanceUnits="false" id="M_FERO_m" name="FERO[m]" />
      <species boundaryCondition="false" compartment="c" constant="false" hasOnlySubstanceUnits="false" id="M_LGT_c" name="LGT[c]" />
      <species boundaryCondition="false" compartment="c" constant="false" hasOnlySubstanceUnits="false" id="M_DLAC_c" name="DLAC[c]" />
      <species boundaryCondition="false" compartment="m" constant="false" hasOnlySubstanceUnits="false" id="M_LLAC_m" name="LLAC[m]" />
      <species boundaryCondition="false" compartment="c" constant="false" hasOnlySubstanceUnits="false" id="M_MANNAN_c" name="MANNAN[c]" />
      <species boundaryCondition="false" compartment="e" constant="false" hasOnlySubstanceUnits="false" id="M_GLCN_e" name="GLCN[e]" />
      <species boundaryCondition="false" compartment="e" constant="false" hasOnlySubstanceUnits="false" id="M_CHIB_e" name="CHIB[e]" />
      <species boundaryCondition="false" compartment="e" constant="false" hasOnlySubstanceUnits="false" id="M_NAG_e" name="NAG[e]" />
      <species boundaryCondition="false" compartment="e" constant="false" hasOnlySubstanceUnits="false" id="M_XYLAN_e" name="XYLAN[e]" />
      <species boundaryCondition="false" compartment="e" constant="false" hasOnlySubstanceUnits="false" id="M_XYL_e" name="XYL[e]" />
      <species boundaryCondition="false" compartment="c" constant="false" hasOnlySubstanceUnits="false" id="M_XYLAN_c" name="XYLAN[c]" />
      <species boundaryCondition="false" compartment="e" constant="false" hasOnlySubstanceUnits="false" id="M_CELLOT_e" name="CELLOT[e]" />
      <species boundaryCondition="false" compartment="e" constant="false" hasOnlySubstanceUnits="false" id="M_CELLOB_e" name="CELLOB[e]" />
      <species boundaryCondition="false" compartment="e" constant="false" hasOnlySubstanceUnits="false" id="M_GLC_e" name="GLC[e]" />
      <species boundaryCondition="false" compartment="e" constant="false" hasOnlySubstanceUnits="false" id="M_CELLU_e" name="CELLU[e]" />
      <species boundaryCondition="false" compartment="e" constant="false" hasOnlySubstanceUnits="false" id="M_13GLUCAN_e" name="13GLUCAN[e]" />
      <species boundaryCondition="false" compartment="c" constant="false" hasOnlySubstanceUnits="false" id="M_GLYCOGEN_c" name="GLYCOGEN[c]" />
      <species boundaryCondition="false" compartment="c" constant="false" hasOnlySubstanceUnits="false" id="M_TRE6P_c" name="TRE6P[c]" />
      <species boundaryCondition="false" compartment="c" constant="false" hasOnlySubstanceUnits="false" id="M_TRE_c" name="TRE[c]" />
      <species boundaryCondition="false" compartment="c" constant="false" hasOnlySubstanceUnits="false" id="M_13GLUCAN_c" name="13GLUCAN[c]" />
      <species boundaryCondition="false" compartment="c" constant="false" hasOnlySubstanceUnits="false" id="M_DOLP_c" name="DOLP[c]" />
      <species boundaryCondition="false" compartment="c" constant="false" hasOnlySubstanceUnits="false" id="M_DOLMANP_c" name="DOLMANP[c]" />
      <species boundaryCondition="false" compartment="c" constant="false" hasOnlySubstanceUnits="false" id="M_GDP_c" name="GDP[c]" />
      <species boundaryCondition="false" compartment="c" constant="false" hasOnlySubstanceUnits="false" id="M_SUC_c" name="SUC[c]" />
      <species boundaryCondition="false" compartment="c" constant="false" hasOnlySubstanceUnits="false" id="M_GLUN_c" name="GLUN[c]" />
      <species boundaryCondition="false" compartment="c" constant="false" hasOnlySubstanceUnits="false" id="M_MALCOA_c" name="MALCOA[c]" />
      <species boundaryCondition="false" compartment="m" constant="false" hasOnlySubstanceUnits="false" id="M_HCO3_m" name="HCO3[m]" />
      <species boundaryCondition="false" compartment="m" constant="false" hasOnlySubstanceUnits="false" id="M_MALCOA_m" name="MALCOA[m]" />
      <species boundaryCondition="false" compartment="c" constant="false" hasOnlySubstanceUnits="false" id="M_ACP_c" name="ACP[c]" />
      <species boundaryCondition="false" compartment="c" constant="false" hasOnlySubstanceUnits="false" id="M_ACACP_c" name="ACACP[c]" />
      <species boundaryCondition="false" compartment="m" constant="false" hasOnlySubstanceUnits="false" id="M_ACP_m" name="ACP[m]" />
      <species boundaryCondition="false" compartment="m" constant="false" hasOnlySubstanceUnits="false" id="M_ACACP_m" name="ACACP[m]" />
      <species boundaryCondition="false" compartment="m" constant="false" hasOnlySubstanceUnits="false" id="M_MALACP_m" name="MALACP[m]" />
      <species boundaryCondition="false" compartment="c" constant="false" hasOnlySubstanceUnits="false" id="M_PPACP_c" name="PPACP[c]" />
      <species boundaryCondition="false" compartment="m" constant="false" hasOnlySubstanceUnits="false" id="M_PPACP_m" name="PPACP[m]" />
      <species boundaryCondition="false" compartment="c" constant="false" hasOnlySubstanceUnits="false" id="M_C160COA_c" name="C160COA[c]" />
      <species boundaryCondition="false" compartment="c" constant="false" hasOnlySubstanceUnits="false" id="M_C161COA_c" name="C161COA[c]" />
      <species boundaryCondition="false" compartment="c" constant="false" hasOnlySubstanceUnits="false" id="M_C170COA_c" name="C170COA[c]" />
      <species boundaryCondition="false" compartment="c" constant="false" hasOnlySubstanceUnits="false" id="M_C171COA_c" name="C171COA[c]" />
      <species boundaryCondition="false" compartment="c" constant="false" hasOnlySubstanceUnits="false" id="M_C180COA_c" name="C180COA[c]" />
      <species boundaryCondition="false" compartment="c" constant="false" hasOnlySubstanceUnits="false" id="M_C181COA_c" name="C181COA[c]" />
      <species boundaryCondition="false" compartment="c" constant="false" hasOnlySubstanceUnits="false" id="M_C182COA_c" name="C182COA[c]" />
      <species boundaryCondition="false" compartment="c" constant="false" hasOnlySubstanceUnits="false" id="M_C183COA_c" name="C183COA[c]" />
      <species boundaryCondition="false" compartment="c" constant="false" hasOnlySubstanceUnits="false" id="M_C200COA_c" name="C200COA[c]" />
      <species boundaryCondition="false" compartment="c" constant="false" hasOnlySubstanceUnits="false" id="M_C205COA_c" name="C205COA[c]" />
      <species boundaryCondition="false" compartment="c" constant="false" hasOnlySubstanceUnits="false" id="M_C100ACP_c" name="C100ACP[c]" />
      <species boundaryCondition="false" compartment="c" constant="false" hasOnlySubstanceUnits="false" id="M_C100_c" name="C100[c]" />
      <species boundaryCondition="false" compartment="c" constant="false" hasOnlySubstanceUnits="false" id="M_C120ACP_c" name="C120ACP[c]" />
      <species boundaryCondition="false" compartment="c" constant="false" hasOnlySubstanceUnits="false" id="M_C120_c" name="C120[c]" />
      <species boundaryCondition="false" compartment="c" constant="false" hasOnlySubstanceUnits="false" id="M_C140ACP_c" name="C140ACP[c]" />
      <species boundaryCondition="false" compartment="c" constant="false" hasOnlySubstanceUnits="false" id="M_C140_c" name="C140[c]" />
      <species boundaryCondition="false" compartment="c" constant="false" hasOnlySubstanceUnits="false" id="M_C160ACP_c" name="C160ACP[c]" />
      <species boundaryCondition="false" compartment="c" constant="false" hasOnlySubstanceUnits="false" id="M_C160_c" name="C160[c]" />
      <species boundaryCondition="false" compartment="c" constant="false" hasOnlySubstanceUnits="false" id="M_C161ACP_c" name="C161ACP[c]" />
      <species boundaryCondition="false" compartment="c" constant="false" hasOnlySubstanceUnits="false" id="M_C161_c" name="C161[c]" />
      <species boundaryCondition="false" compartment="c" constant="false" hasOnlySubstanceUnits="false" id="M_C170ACP_c" name="C170ACP[c]" />
      <species boundaryCondition="false" compartment="c" constant="false" hasOnlySubstanceUnits="false" id="M_C170_c" name="C170[c]" />
      <species boundaryCondition="false" compartment="c" constant="false" hasOnlySubstanceUnits="false" id="M_C171ACP_c" name="C171ACP[c]" />
      <species boundaryCondition="false" compartment="c" constant="false" hasOnlySubstanceUnits="false" id="M_C171_c" name="C171[c]" />
      <species boundaryCondition="false" compartment="c" constant="false" hasOnlySubstanceUnits="false" id="M_C180ACP_c" name="C180ACP[c]" />
      <species boundaryCondition="false" compartment="c" constant="false" hasOnlySubstanceUnits="false" id="M_C180_c" name="C180[c]" />
      <species boundaryCondition="false" compartment="c" constant="false" hasOnlySubstanceUnits="false" id="M_C181ACP_c" name="C181ACP[c]" />
      <species boundaryCondition="false" compartment="c" constant="false" hasOnlySubstanceUnits="false" id="M_C181_c" name="C181[c]" />
      <species boundaryCondition="false" compartment="c" constant="false" hasOnlySubstanceUnits="false" id="M_C182ACP_c" name="C182ACP[c]" />
      <species boundaryCondition="false" compartment="c" constant="false" hasOnlySubstanceUnits="false" id="M_C182_c" name="C182[c]" />
      <species boundaryCondition="false" compartment="c" constant="false" hasOnlySubstanceUnits="false" id="M_C183ACP_c" name="C183ACP[c]" />
      <species boundaryCondition="false" compartment="c" constant="false" hasOnlySubstanceUnits="false" id="M_C183_c" name="C183[c]" />
      <species boundaryCondition="false" compartment="c" constant="false" hasOnlySubstanceUnits="false" id="M_C200ACP_c" name="C200ACP[c]" />
      <species boundaryCondition="false" compartment="c" constant="false" hasOnlySubstanceUnits="false" id="M_C200_c" name="C200[c]" />
      <species boundaryCondition="false" compartment="c" constant="false" hasOnlySubstanceUnits="false" id="M_C205ACP_c" name="C205ACP[c]" />
      <species boundaryCondition="false" compartment="c" constant="false" hasOnlySubstanceUnits="false" id="M_C205_c" name="C205[c]" />
      <species boundaryCondition="false" compartment="c" constant="false" hasOnlySubstanceUnits="false" id="M_C220ACP_c" name="C220ACP[c]" />
      <species boundaryCondition="false" compartment="c" constant="false" hasOnlySubstanceUnits="false" id="M_C220_c" name="C220[c]" />
      <species boundaryCondition="false" compartment="c" constant="false" hasOnlySubstanceUnits="false" id="M_C240ACP_c" name="C240ACP[c]" />
      <species boundaryCondition="false" compartment="c" constant="false" hasOnlySubstanceUnits="false" id="M_C240_c" name="C240[c]" />
      <species boundaryCondition="false" compartment="c" constant="false" hasOnlySubstanceUnits="false" id="M_C260ACP_c" name="C260ACP[c]" />
      <species boundaryCondition="false" compartment="c" constant="false" hasOnlySubstanceUnits="false" id="M_C260_c" name="C260[c]" />
      <species boundaryCondition="false" compartment="c" constant="false" hasOnlySubstanceUnits="false" id="M_C80ACP_c" name="C80ACP[c]" />
      <species boundaryCondition="false" compartment="c" constant="false" hasOnlySubstanceUnits="false" id="M_C80_c" name="C80[c]" />
      <species boundaryCondition="false" compartment="c" constant="false" hasOnlySubstanceUnits="false" id="M_C100COA_c" name="C100COA[c]" />
      <species boundaryCondition="false" compartment="c" constant="false" hasOnlySubstanceUnits="false" id="M_C120COA_c" name="C120COA[c]" />
      <species boundaryCondition="false" compartment="c" constant="false" hasOnlySubstanceUnits="false" id="M_C140COA_c" name="C140COA[c]" />
      <species boundaryCondition="false" compartment="c" constant="false" hasOnlySubstanceUnits="false" id="M_C220COA_c" name="C220COA[c]" />
      <species boundaryCondition="false" compartment="c" constant="false" hasOnlySubstanceUnits="false" id="M_C240COA_c" name="C240COA[c]" />
      <species boundaryCondition="false" compartment="c" constant="false" hasOnlySubstanceUnits="false" id="M_C260COA_c" name="C260COA[c]" />
      <species boundaryCondition="false" compartment="c" constant="false" hasOnlySubstanceUnits="false" id="M_C80COA_c" name="C80COA[c]" />
      <species boundaryCondition="false" compartment="m" constant="false" hasOnlySubstanceUnits="false" id="M_C120ACP_m" name="C120ACP[m]" />
      <species boundaryCondition="false" compartment="m" constant="false" hasOnlySubstanceUnits="false" id="M_C140ACP_m" name="C140ACP[m]" />
      <species boundaryCondition="false" compartment="m" constant="false" hasOnlySubstanceUnits="false" id="M_C160ACP_m" name="C160ACP[m]" />
      <species boundaryCondition="false" compartment="m" constant="false" hasOnlySubstanceUnits="false" id="M_O2_m" name="O2[m]" />
      <species boundaryCondition="false" compartment="m" constant="false" hasOnlySubstanceUnits="false" id="M_C161ACP_m" name="C161ACP[m]" />
      <species boundaryCondition="false" compartment="m" constant="false" hasOnlySubstanceUnits="false" id="M_C170ACP_m" name="C170ACP[m]" />
      <species boundaryCondition="false" compartment="m" constant="false" hasOnlySubstanceUnits="false" id="M_C171ACP_m" name="C171ACP[m]" />
      <species boundaryCondition="false" compartment="m" constant="false" hasOnlySubstanceUnits="false" id="M_C180ACP_m" name="C180ACP[m]" />
      <species boundaryCondition="false" compartment="m" constant="false" hasOnlySubstanceUnits="false" id="M_C181ACP_m" name="C181ACP[m]" />
      <species boundaryCondition="false" compartment="m" constant="false" hasOnlySubstanceUnits="false" id="M_C182ACP_m" name="C182ACP[m]" />
      <species boundaryCondition="false" compartment="m" constant="false" hasOnlySubstanceUnits="false" id="M_C183ACP_m" name="C183ACP[m]" />
      <species boundaryCondition="false" compartment="m" constant="false" hasOnlySubstanceUnits="false" id="M_C200ACP_m" name="C200ACP[m]" />
      <species boundaryCondition="false" compartment="m" constant="false" hasOnlySubstanceUnits="false" id="M_C205ACP_m" name="C205ACP[m]" />
      <species boundaryCondition="false" compartment="m" constant="false" hasOnlySubstanceUnits="false" id="M_C220ACP_m" name="C220ACP[m]" />
      <species boundaryCondition="false" compartment="m" constant="false" hasOnlySubstanceUnits="false" id="M_C240ACP_m" name="C240ACP[m]" />
      <species boundaryCondition="false" compartment="m" constant="false" hasOnlySubstanceUnits="false" id="M_C260ACP_m" name="C260ACP[m]" />
      <species boundaryCondition="false" compartment="m" constant="false" hasOnlySubstanceUnits="false" id="M_C80ACP_m" name="C80ACP[m]" />
      <species boundaryCondition="false" compartment="m" constant="false" hasOnlySubstanceUnits="false" id="M_C100ACP_m" name="C100ACP[m]" />
      <species boundaryCondition="false" compartment="c" constant="false" hasOnlySubstanceUnits="false" id="M_C60ACP_c" name="C60ACP[c]" />
      <species boundaryCondition="false" compartment="c" constant="false" hasOnlySubstanceUnits="false" id="M_C60_c" name="C60[c]" />
      <species boundaryCondition="false" compartment="c" constant="false" hasOnlySubstanceUnits="false" id="M_C60COA_c" name="C60COA[c]" />
      <species boundaryCondition="false" compartment="m" constant="false" hasOnlySubstanceUnits="false" id="M_C60ACP_m" name="C60ACP[m]" />
      <species boundaryCondition="false" compartment="c" constant="false" hasOnlySubstanceUnits="false" id="M_GL3P_c" name="GL3P[c]" />
      <species boundaryCondition="false" compartment="m" constant="false" hasOnlySubstanceUnits="false" id="M_GL3P_m" name="GL3P[m]" />
      <species boundaryCondition="false" compartment="m" constant="false" hasOnlySubstanceUnits="false" id="M_DHAP_m" name="DHAP[m]" />
      <species boundaryCondition="false" compartment="c" constant="false" hasOnlySubstanceUnits="false" id="M_ACOA_c" name="ACOA[c]" />
      <species boundaryCondition="false" compartment="c" constant="false" hasOnlySubstanceUnits="false" id="M_AGL3P_c" name="AGL3P[c]" />
      <species boundaryCondition="false" compartment="c" constant="false" hasOnlySubstanceUnits="false" id="M_PA_c" name="PA[c]" />
      <species boundaryCondition="false" compartment="c" constant="false" hasOnlySubstanceUnits="false" id="M_PE_c" name="PE[c]" />
      <species boundaryCondition="false" compartment="c" constant="false" hasOnlySubstanceUnits="false" id="M_PMME_c" name="PMME[c]" />
      <species boundaryCondition="false" compartment="c" constant="false" hasOnlySubstanceUnits="false" id="M_PDME_c" name="PDME[c]" />
      <species boundaryCondition="false" compartment="c" constant="false" hasOnlySubstanceUnits="false" id="M_PC_c" name="PC[c]" />
      <species boundaryCondition="false" compartment="c" constant="false" hasOnlySubstanceUnits="false" id="M_GL_c" name="GL[c]" />
      <species boundaryCondition="false" compartment="c" constant="false" hasOnlySubstanceUnits="false" id="M_AT3P2_c" name="AT3P2[c]" />
      <species boundaryCondition="false" compartment="m" constant="false" hasOnlySubstanceUnits="false" id="M_PG_m" name="PG[m]" />
      <species boundaryCondition="false" compartment="m" constant="false" hasOnlySubstanceUnits="false" id="M_CL_m" name="CL[m]" />
      <species boundaryCondition="false" compartment="m" constant="false" hasOnlySubstanceUnits="false" id="M_PGP_m" name="PGP[m]" />
      <species boundaryCondition="false" compartment="c" constant="false" hasOnlySubstanceUnits="false" id="M_ETHAM_c" name="ETHAM[c]" />
      <species boundaryCondition="false" compartment="c" constant="false" hasOnlySubstanceUnits="false" id="M_AGPC_c" name="AGPC[c]" />
      <species boundaryCondition="false" compartment="c" constant="false" hasOnlySubstanceUnits="false" id="M_TG_c" name="TG[c]" />
      <species boundaryCondition="false" compartment="c" constant="false" hasOnlySubstanceUnits="false" id="M_CHO_c" name="CHO[c]" />
      <species boundaryCondition="false" compartment="c" constant="false" hasOnlySubstanceUnits="false" id="M_CTP_c" name="CTP[c]" />
      <species boundaryCondition="false" compartment="m" constant="false" hasOnlySubstanceUnits="false" id="M_CTP_m" name="CTP[m]" />
      <species boundaryCondition="false" compartment="m" constant="false" hasOnlySubstanceUnits="false" id="M_PA_m" name="PA[m]" />
      <species boundaryCondition="false" compartment="m" constant="false" hasOnlySubstanceUnits="false" id="M_PE_m" name="PE[m]" />
      <species boundaryCondition="false" compartment="c" constant="false" hasOnlySubstanceUnits="false" id="M_MYOIP_c" name="MYOIP[c]" />
      <species boundaryCondition="false" compartment="c" constant="false" hasOnlySubstanceUnits="false" id="M_MYOCYPI_c" name="MYOCYPI[c]" />
      <species boundaryCondition="false" compartment="c" constant="false" hasOnlySubstanceUnits="false" id="M_DAGPY_c" name="DAGPY[c]" />
      <species boundaryCondition="false" compartment="c" constant="false" hasOnlySubstanceUnits="false" id="M_CDPCHO_c" name="CDPCHO[c]" />
      <species boundaryCondition="false" compartment="c" constant="false" hasOnlySubstanceUnits="false" id="M_PCHO_c" name="PCHO[c]" />
      <species boundaryCondition="false" compartment="c" constant="false" hasOnlySubstanceUnits="false" id="M_PETHM_c" name="PETHM[c]" />
      <species boundaryCondition="false" compartment="c" constant="false" hasOnlySubstanceUnits="false" id="M_CDPETN_c" name="CDPETN[c]" />
      <species boundaryCondition="false" compartment="c" constant="false" hasOnlySubstanceUnits="false" id="M_G3PC_c" name="G3PC[c]" />
      <species boundaryCondition="false" compartment="c" constant="false" hasOnlySubstanceUnits="false" id="M_SPH_c" name="SPH[c]" />
      <species boundaryCondition="false" compartment="c" constant="false" hasOnlySubstanceUnits="false" id="M_PSPH_c" name="PSPH[c]" />
      <species boundaryCondition="false" compartment="c" constant="false" hasOnlySubstanceUnits="false" id="M_DHSPH_c" name="DHSPH[c]" />
      <species boundaryCondition="false" compartment="c" constant="false" hasOnlySubstanceUnits="false" id="M_PHSP_c" name="PHSP[c]" />
      <species boundaryCondition="false" compartment="c" constant="false" hasOnlySubstanceUnits="false" id="M_C16AE_c" name="C16AE[c]" />
      <species boundaryCondition="false" compartment="c" constant="false" hasOnlySubstanceUnits="false" id="M_DHSP_c" name="DHSP[c]" />
      <species boundaryCondition="false" compartment="c" constant="false" hasOnlySubstanceUnits="false" id="M_C16A_c" name="C16A[c]" />
      <species boundaryCondition="false" compartment="c" constant="false" hasOnlySubstanceUnits="false" id="M_CER2_c" name="CER2[c]" />
      <species boundaryCondition="false" compartment="c" constant="false" hasOnlySubstanceUnits="false" id="M_CER3_c" name="CER3[c]" />
      <species boundaryCondition="false" compartment="c" constant="false" hasOnlySubstanceUnits="false" id="M_CER1_c" name="CER1[c]" />
      <species boundaryCondition="false" compartment="c" constant="false" hasOnlySubstanceUnits="false" id="M_IPC_c" name="IPC[c]" />
      <species boundaryCondition="false" compartment="c" constant="false" hasOnlySubstanceUnits="false" id="M_MIPC_c" name="MIPC[c]" />
      <species boundaryCondition="false" compartment="c" constant="false" hasOnlySubstanceUnits="false" id="M_MIP2C_c" name="MIP2C[c]" />
      <species boundaryCondition="false" compartment="c" constant="false" hasOnlySubstanceUnits="false" id="M_GCYLCR_c" name="GCYLCR[c]" />
      <species boundaryCondition="false" compartment="c" constant="false" hasOnlySubstanceUnits="false" id="M_IGST_c" name="IGST[c]" />
      <species boundaryCondition="false" compartment="c" constant="false" hasOnlySubstanceUnits="false" id="M_DMZYMST_c" name="DMZYMST[c]" />
      <species boundaryCondition="false" compartment="c" constant="false" hasOnlySubstanceUnits="false" id="M_ERTROL_c" name="ERTROL[c]" />
      <species boundaryCondition="false" compartment="c" constant="false" hasOnlySubstanceUnits="false" id="M_ERTEOL_c" name="ERTEOL[c]" />
      <species boundaryCondition="false" compartment="c" constant="false" hasOnlySubstanceUnits="false" id="M_ERGOST_c" name="ERGOST[c]" />
      <species boundaryCondition="false" compartment="c" constant="false" hasOnlySubstanceUnits="false" id="M_IMZYMST_c" name="IMZYMST[c]" />
      <species boundaryCondition="false" compartment="c" constant="false" hasOnlySubstanceUnits="false" id="M_IIMZYMST_c" name="IIMZYMST[c]" />
      <species boundaryCondition="false" compartment="c" constant="false" hasOnlySubstanceUnits="false" id="M_MZYMST_c" name="MZYMST[c]" />
      <species boundaryCondition="false" compartment="c" constant="false" hasOnlySubstanceUnits="false" id="M_IZYMST_c" name="IZYMST[c]" />
      <species boundaryCondition="false" compartment="c" constant="false" hasOnlySubstanceUnits="false" id="M_IIZYMST_c" name="IIZYMST[c]" />
      <species boundaryCondition="false" compartment="c" constant="false" hasOnlySubstanceUnits="false" id="M_ZYMST_c" name="ZYMST[c]" />
      <species boundaryCondition="false" compartment="c" constant="false" hasOnlySubstanceUnits="false" id="M_EPST_c" name="EPST[c]" />
      <species boundaryCondition="false" compartment="c" constant="false" hasOnlySubstanceUnits="false" id="M_FEST_c" name="FEST[c]" />
      <species boundaryCondition="false" compartment="c" constant="false" hasOnlySubstanceUnits="false" id="M_LNST_c" name="LNST[c]" />
      <species boundaryCondition="false" compartment="c" constant="false" hasOnlySubstanceUnits="false" id="M_S23E_c" name="S23E[c]" />
      <species boundaryCondition="false" compartment="c" constant="false" hasOnlySubstanceUnits="false" id="M_SQL_c" name="SQL[c]" />
      <species boundaryCondition="false" compartment="c" constant="false" hasOnlySubstanceUnits="false" id="M_FPP_c" name="FPP[c]" />
      <species boundaryCondition="false" compartment="c" constant="false" hasOnlySubstanceUnits="false" id="M_AONA_c" name="AONA[c]" />
      <species boundaryCondition="false" compartment="c" constant="false" hasOnlySubstanceUnits="false" id="M_SAMOB_c" name="SAMOB[c]" />
      <species boundaryCondition="false" compartment="c" constant="false" hasOnlySubstanceUnits="false" id="M_DANNA_c" name="DANNA[c]" />
      <species boundaryCondition="false" compartment="c" constant="false" hasOnlySubstanceUnits="false" id="M_DTB_c" name="DTB[c]" />
      <species boundaryCondition="false" compartment="c" constant="false" hasOnlySubstanceUnits="false" id="M_S_c" name="S[c]" />
      <species boundaryCondition="false" compartment="c" constant="false" hasOnlySubstanceUnits="false" id="M_BT_c" name="BT[c]" />
      <species boundaryCondition="false" compartment="c" constant="false" hasOnlySubstanceUnits="false" id="M_BTAMP_c" name="BTAMP[c]" />
      <species boundaryCondition="false" compartment="c" constant="false" hasOnlySubstanceUnits="false" id="M_DECHOR_c" name="DECHOR[c]" />
      <species boundaryCondition="false" compartment="c" constant="false" hasOnlySubstanceUnits="false" id="M_PABA_c" name="PABA[c]" />
      <species boundaryCondition="false" compartment="c" constant="false" hasOnlySubstanceUnits="false" id="M_AHTD_c" name="AHTD[c]" />
      <species boundaryCondition="false" compartment="c" constant="false" hasOnlySubstanceUnits="false" id="M_DHP_c" name="DHP[c]" />
      <species boundaryCondition="false" compartment="c" constant="false" hasOnlySubstanceUnits="false" id="M_IASP_c" name="IASP[c]" />
      <species boundaryCondition="false" compartment="c" constant="false" hasOnlySubstanceUnits="false" id="M_DHF_c" name="DHF[c]" />
      <species boundaryCondition="false" compartment="c" constant="false" hasOnlySubstanceUnits="false" id="M_DHPT_c" name="DHPT[c]" />
      <species boundaryCondition="false" compartment="c" constant="false" hasOnlySubstanceUnits="false" id="M_AHHMP_c" name="AHHMP[c]" />
      <species boundaryCondition="false" compartment="c" constant="false" hasOnlySubstanceUnits="false" id="M_GLAL_c" name="GLAL[c]" />
      <species boundaryCondition="false" compartment="c" constant="false" hasOnlySubstanceUnits="false" id="M_AHHMD_c" name="AHHMD[c]" />
      <species boundaryCondition="false" compartment="c" constant="false" hasOnlySubstanceUnits="false" id="M_10FTHF_c" name="10FTHF[c]" />
      <species boundaryCondition="false" compartment="m" constant="false" hasOnlySubstanceUnits="false" id="M_METHF_m" name="METHF[m]" />
      <species boundaryCondition="false" compartment="m" constant="false" hasOnlySubstanceUnits="false" id="M_10FTHF_m" name="10FTHF[m]" />
      <species boundaryCondition="false" compartment="m" constant="false" hasOnlySubstanceUnits="false" id="M_5FTHF_m" name="5FTHF[m]" />
      <species boundaryCondition="false" compartment="c" constant="false" hasOnlySubstanceUnits="false" id="M_THFG_c" name="THFG[c]" />
      <species boundaryCondition="false" compartment="c" constant="false" hasOnlySubstanceUnits="false" id="M_5FTHF_c" name="5FTHF[c]" />
      <species boundaryCondition="false" compartment="c" constant="false" hasOnlySubstanceUnits="false" id="M_DHPP_c" name="DHPP[c]" />
      <species boundaryCondition="false" compartment="c" constant="false" hasOnlySubstanceUnits="false" id="M_ADPRIB_c" name="ADPRIB[c]" />
      <species boundaryCondition="false" compartment="c" constant="false" hasOnlySubstanceUnits="false" id="M_NICD_c" name="NICD[c]" />
      <species boundaryCondition="false" compartment="m" constant="false" hasOnlySubstanceUnits="false" id="M_ADPRIB_m" name="ADPRIB[m]" />
      <species boundaryCondition="false" compartment="m" constant="false" hasOnlySubstanceUnits="false" id="M_NICD_m" name="NICD[m]" />
      <species boundaryCondition="false" compartment="m" constant="false" hasOnlySubstanceUnits="false" id="M_NICA_m" name="NICA[m]" />
      <species boundaryCondition="false" compartment="c" constant="false" hasOnlySubstanceUnits="false" id="M_RNAM_c" name="RNAM[c]" />
      <species boundaryCondition="false" compartment="c" constant="false" hasOnlySubstanceUnits="false" id="M_NMN_c" name="NMN[c]" />
      <species boundaryCondition="false" compartment="c" constant="false" hasOnlySubstanceUnits="false" id="M_DMNAD_c" name="DMNAD[c]" />
      <species boundaryCondition="false" compartment="c" constant="false" hasOnlySubstanceUnits="false" id="M_NICA_c" name="NICA[c]" />
      <species boundaryCondition="false" compartment="c" constant="false" hasOnlySubstanceUnits="false" id="M_NAMN_c" name="NAMN[c]" />
      <species boundaryCondition="false" compartment="m" constant="false" hasOnlySubstanceUnits="false" id="M_DHMB_m" name="DHMB[m]" />
      <species boundaryCondition="false" compartment="c" constant="false" hasOnlySubstanceUnits="false" id="M_APROA_c" name="APROA[c]" />
      <species boundaryCondition="false" compartment="c" constant="false" hasOnlySubstanceUnits="false" id="M_BALA_c" name="BALA[c]" />
      <species boundaryCondition="false" compartment="c" constant="false" hasOnlySubstanceUnits="false" id="M_DPCOA_c" name="DPCOA[c]" />
      <species boundaryCondition="false" compartment="m" constant="false" hasOnlySubstanceUnits="false" id="M_AKP_m" name="AKP[m]" />
      <species boundaryCondition="false" compartment="m" constant="false" hasOnlySubstanceUnits="false" id="M_PANT_m" name="PANT[m]" />
      <species boundaryCondition="false" compartment="c" constant="false" hasOnlySubstanceUnits="false" id="M_AKP_c" name="AKP[c]" />
      <species boundaryCondition="false" compartment="c" constant="false" hasOnlySubstanceUnits="false" id="M_PANT_c" name="PANT[c]" />
      <species boundaryCondition="false" compartment="c" constant="false" hasOnlySubstanceUnits="false" id="M_PNTO_c" name="PNTO[c]" />
      <species boundaryCondition="false" compartment="c" constant="false" hasOnlySubstanceUnits="false" id="M_4PPNTO_c" name="4PPNTO[c]" />
      <species boundaryCondition="false" compartment="c" constant="false" hasOnlySubstanceUnits="false" id="M_4PPNCYS_c" name="4PPNCYS[c]" />
      <species boundaryCondition="false" compartment="c" constant="false" hasOnlySubstanceUnits="false" id="M_4PPNTE_c" name="4PPNTE[c]" />
      <species boundaryCondition="false" compartment="c" constant="false" hasOnlySubstanceUnits="false" id="M_CPP_c" name="CPP[c]" />
      <species boundaryCondition="false" compartment="c" constant="false" hasOnlySubstanceUnits="false" id="M_PPHG_c" name="PPHG[c]" />
      <species boundaryCondition="false" compartment="c" constant="false" hasOnlySubstanceUnits="false" id="M_UPRG_c" name="UPRG[c]" />
      <species boundaryCondition="false" compartment="c" constant="false" hasOnlySubstanceUnits="false" id="M_SHCL_c" name="SHCL[c]" />
      <species boundaryCondition="false" compartment="c" constant="false" hasOnlySubstanceUnits="false" id="M_HMB_c" name="HMB[c]" />
      <species boundaryCondition="false" compartment="c" constant="false" hasOnlySubstanceUnits="false" id="M_PBG_c" name="PBG[c]" />
      <species boundaryCondition="false" compartment="m" constant="false" hasOnlySubstanceUnits="false" id="M_FPP_m" name="FPP[m]" />
      <species boundaryCondition="false" compartment="m" constant="false" hasOnlySubstanceUnits="false" id="M_PHEME_m" name="PHEME[m]" />
      <species boundaryCondition="false" compartment="m" constant="false" hasOnlySubstanceUnits="false" id="M_HEMEO_m" name="HEMEO[m]" />
      <species boundaryCondition="false" compartment="m" constant="false" hasOnlySubstanceUnits="false" id="M_FE2_m" name="FE2[m]" />
      <species boundaryCondition="false" compartment="m" constant="false" hasOnlySubstanceUnits="false" id="M_PPP_m" name="PPP[m]" />
      <species boundaryCondition="false" compartment="m" constant="false" hasOnlySubstanceUnits="false" id="M_HEMEA_m" name="HEMEA[m]" />
      <species boundaryCondition="false" compartment="m" constant="false" hasOnlySubstanceUnits="false" id="M_PPHG_m" name="PPHG[m]" />
      <species boundaryCondition="false" compartment="c" constant="false" hasOnlySubstanceUnits="false" id="M_SCL_c" name="SCL[c]" />
      <species boundaryCondition="false" compartment="c" constant="false" hasOnlySubstanceUnits="false" id="M_FE2_c" name="FE2[c]" />
      <species boundaryCondition="false" compartment="c" constant="false" hasOnlySubstanceUnits="false" id="M_SHEME_c" name="SHEME[c]" />
      <species boundaryCondition="false" compartment="c" constant="false" hasOnlySubstanceUnits="false" id="M_ALAV_c" name="ALAV[c]" />
      <species boundaryCondition="false" compartment="e" constant="false" hasOnlySubstanceUnits="false" id="M_FMN_e" name="FMN[e]" />
      <species boundaryCondition="false" compartment="e" constant="false" hasOnlySubstanceUnits="false" id="M_PI_e" name="PI[e]" />
      <species boundaryCondition="false" compartment="e" constant="false" hasOnlySubstanceUnits="false" id="M_RIBFLAV_e" name="RIBFLAV[e]" />
      <species boundaryCondition="false" compartment="c" constant="false" hasOnlySubstanceUnits="false" id="M_DB4P_c" name="DB4P[c]" />
      <species boundaryCondition="false" compartment="c" constant="false" hasOnlySubstanceUnits="false" id="M_D6RP5P_c" name="D6RP5P[c]" />
      <species boundaryCondition="false" compartment="c" constant="false" hasOnlySubstanceUnits="false" id="M_APRU_c" name="APRU[c]" />
      <species boundaryCondition="false" compartment="c" constant="false" hasOnlySubstanceUnits="false" id="M_FMN_c" name="FMN[c]" />
      <species boundaryCondition="false" compartment="c" constant="false" hasOnlySubstanceUnits="false" id="M_RIBFLAV_c" name="RIBFLAV[c]" />
      <species boundaryCondition="false" compartment="c" constant="false" hasOnlySubstanceUnits="false" id="M_4R5AU_c" name="4R5AU[c]" />
      <species boundaryCondition="false" compartment="c" constant="false" hasOnlySubstanceUnits="false" id="M_D8RL_c" name="D8RL[c]" />
      <species boundaryCondition="false" compartment="c" constant="false" hasOnlySubstanceUnits="false" id="M_APRBU_c" name="APRBU[c]" />
      <species boundaryCondition="false" compartment="m" constant="false" hasOnlySubstanceUnits="false" id="M_RIBFLAV_m" name="RIBFLAV[m]" />
      <species boundaryCondition="false" compartment="m" constant="false" hasOnlySubstanceUnits="false" id="M_FMN_m" name="FMN[m]" />
      <species boundaryCondition="false" compartment="c" constant="false" hasOnlySubstanceUnits="false" id="M_P5P_c" name="P5P[c]" />
      <species boundaryCondition="false" compartment="c" constant="false" hasOnlySubstanceUnits="false" id="M_PL5P_c" name="PL5P[c]" />
      <species boundaryCondition="false" compartment="c" constant="false" hasOnlySubstanceUnits="false" id="M_PDLA5P_c" name="PDLA5P[c]" />
      <species boundaryCondition="false" compartment="c" constant="false" hasOnlySubstanceUnits="false" id="M_PDLA_c" name="PDLA[c]" />
      <species boundaryCondition="false" compartment="c" constant="false" hasOnlySubstanceUnits="false" id="M_PYRDX_c" name="PYRDX[c]" />
      <species boundaryCondition="false" compartment="c" constant="false" hasOnlySubstanceUnits="false" id="M_PL_c" name="PL[c]" />
      <species boundaryCondition="false" compartment="c" constant="false" hasOnlySubstanceUnits="false" id="M_AIR_c" name="AIR[c]" />
      <species boundaryCondition="false" compartment="c" constant="false" hasOnlySubstanceUnits="false" id="M_AHM_c" name="AHM[c]" />
      <species boundaryCondition="false" compartment="c" constant="false" hasOnlySubstanceUnits="false" id="M_THZ_c" name="THZ[c]" />
      <species boundaryCondition="false" compartment="c" constant="false" hasOnlySubstanceUnits="false" id="M_THZP_c" name="THZP[c]" />
      <species boundaryCondition="false" compartment="c" constant="false" hasOnlySubstanceUnits="false" id="M_AHMP_c" name="AHMP[c]" />
      <species boundaryCondition="false" compartment="c" constant="false" hasOnlySubstanceUnits="false" id="M_AHMPP_c" name="AHMPP[c]" />
      <species boundaryCondition="false" compartment="c" constant="false" hasOnlySubstanceUnits="false" id="M_TPP_c" name="TPP[c]" />
      <species boundaryCondition="false" compartment="c" constant="false" hasOnlySubstanceUnits="false" id="M_THM_c" name="THM[c]" />
      <species boundaryCondition="false" compartment="c" constant="false" hasOnlySubstanceUnits="false" id="M_THMP_c" name="THMP[c]" />
      <species boundaryCondition="false" compartment="c" constant="false" hasOnlySubstanceUnits="false" id="M_OAHSER_c" name="OAHSER[c]" />
      <species boundaryCondition="false" compartment="c" constant="false" hasOnlySubstanceUnits="false" id="M_THMTP_c" name="THMTP[c]" />
      <species boundaryCondition="false" compartment="c" constant="false" hasOnlySubstanceUnits="false" id="M_HYXN_c" name="HYXN[c]" />
      <species boundaryCondition="false" compartment="c" constant="false" hasOnlySubstanceUnits="false" id="M_CYTS_c" name="CYTS[c]" />
      <species boundaryCondition="false" compartment="c" constant="false" hasOnlySubstanceUnits="false" id="M_DA_c" name="DA[c]" />
      <species boundaryCondition="false" compartment="c" constant="false" hasOnlySubstanceUnits="false" id="M_DIN_c" name="DIN[c]" />
      <species boundaryCondition="false" compartment="c" constant="false" hasOnlySubstanceUnits="false" id="M_DAMP_c" name="DAMP[c]" />
      <species boundaryCondition="false" compartment="c" constant="false" hasOnlySubstanceUnits="false" id="M_DADP_c" name="DADP[c]" />
      <species boundaryCondition="false" compartment="c" constant="false" hasOnlySubstanceUnits="false" id="M_DU_c" name="DU[c]" />
      <species boundaryCondition="false" compartment="c" constant="false" hasOnlySubstanceUnits="false" id="M_DR1P_c" name="DR1P[c]" />
      <species boundaryCondition="false" compartment="c" constant="false" hasOnlySubstanceUnits="false" id="M_URA_c" name="URA[c]" />
      <species boundaryCondition="false" compartment="c" constant="false" hasOnlySubstanceUnits="false" id="M_GSN_c" name="GSN[c]" />
      <species boundaryCondition="false" compartment="c" constant="false" hasOnlySubstanceUnits="false" id="M_GMP_c" name="GMP[c]" />
      <species boundaryCondition="false" compartment="c" constant="false" hasOnlySubstanceUnits="false" id="M_INS_c" name="INS[c]" />
      <species boundaryCondition="false" compartment="c" constant="false" hasOnlySubstanceUnits="false" id="M_IMP_c" name="IMP[c]" />
      <species boundaryCondition="false" compartment="c" constant="false" hasOnlySubstanceUnits="false" id="M_GN_c" name="GN[c]" />
      <species boundaryCondition="false" compartment="c" constant="false" hasOnlySubstanceUnits="false" id="M_DG_c" name="DG[c]" />
      <species boundaryCondition="false" compartment="c" constant="false" hasOnlySubstanceUnits="false" id="M_TRDRD_c" name="TRDRD[c]" />
      <species boundaryCondition="false" compartment="c" constant="false" hasOnlySubstanceUnits="false" id="M_DATP_c" name="DATP[c]" />
      <species boundaryCondition="false" compartment="c" constant="false" hasOnlySubstanceUnits="false" id="M_TRDOX_c" name="TRDOX[c]" />
      <species boundaryCondition="false" compartment="c" constant="false" hasOnlySubstanceUnits="false" id="M_DGTP_c" name="DGTP[c]" />
      <species boundaryCondition="false" compartment="c" constant="false" hasOnlySubstanceUnits="false" id="M_DCTP_c" name="DCTP[c]" />
      <species boundaryCondition="false" compartment="c" constant="false" hasOnlySubstanceUnits="false" id="M_DUTP_c" name="DUTP[c]" />
      <species boundaryCondition="false" compartment="c" constant="false" hasOnlySubstanceUnits="false" id="M_DT_c" name="DT[c]" />
      <species boundaryCondition="false" compartment="c" constant="false" hasOnlySubstanceUnits="false" id="M_DTMP_c" name="DTMP[c]" />
      <species boundaryCondition="false" compartment="c" constant="false" hasOnlySubstanceUnits="false" id="M_THYM_c" name="THYM[c]" />
      <species boundaryCondition="false" compartment="c" constant="false" hasOnlySubstanceUnits="false" id="M_DR5P_c" name="DR5P[c]" />
      <species boundaryCondition="false" compartment="m" constant="false" hasOnlySubstanceUnits="false" id="M_GTP_m" name="GTP[m]" />
      <species boundaryCondition="false" compartment="m" constant="false" hasOnlySubstanceUnits="false" id="M_GDP_m" name="GDP[m]" />
      <species boundaryCondition="false" compartment="c" constant="false" hasOnlySubstanceUnits="false" id="M_CAMP_c" name="CAMP[c]" />
      <species boundaryCondition="false" compartment="c" constant="false" hasOnlySubstanceUnits="false" id="M_ASUC_c" name="ASUC[c]" />
      <species boundaryCondition="false" compartment="c" constant="false" hasOnlySubstanceUnits="false" id="M_SAICAR_c" name="SAICAR[c]" />
      <species boundaryCondition="false" compartment="c" constant="false" hasOnlySubstanceUnits="false" id="M_PRFICA_c" name="PRFICA[c]" />
      <species boundaryCondition="false" compartment="c" constant="false" hasOnlySubstanceUnits="false" id="M_CAIR_c" name="CAIR[c]" />
      <species boundaryCondition="false" compartment="c" constant="false" hasOnlySubstanceUnits="false" id="M_ATT_c" name="ATT[c]" />
      <species boundaryCondition="false" compartment="c" constant="false" hasOnlySubstanceUnits="false" id="M_UGC_c" name="UGC[c]" />
      <species boundaryCondition="false" compartment="c" constant="false" hasOnlySubstanceUnits="false" id="M_ATN_c" name="ATN[c]" />
      <species boundaryCondition="false" compartment="c" constant="false" hasOnlySubstanceUnits="false" id="M_AGTRP_c" name="AGTRP[c]" />
      <species boundaryCondition="false" compartment="c" constant="false" hasOnlySubstanceUnits="false" id="M_GTRP_c" name="GTRP[c]" />
      <species boundaryCondition="false" compartment="c" constant="false" hasOnlySubstanceUnits="false" id="M_DUMP_c" name="DUMP[c]" />
      <species boundaryCondition="false" compartment="c" constant="false" hasOnlySubstanceUnits="false" id="M_GAR_c" name="GAR[c]" />
      <species boundaryCondition="false" compartment="c" constant="false" hasOnlySubstanceUnits="false" id="M_FGAR_c" name="FGAR[c]" />
      <species boundaryCondition="false" compartment="c" constant="false" hasOnlySubstanceUnits="false" id="M_DGMP_c" name="DGMP[c]" />
      <species boundaryCondition="false" compartment="c" constant="false" hasOnlySubstanceUnits="false" id="M_DGDP_c" name="DGDP[c]" />
      <species boundaryCondition="false" compartment="c" constant="false" hasOnlySubstanceUnits="false" id="M_PRAM_c" name="PRAM[c]" />
      <species boundaryCondition="false" compartment="c" constant="false" hasOnlySubstanceUnits="false" id="M_XMP_c" name="XMP[c]" />
      <species boundaryCondition="false" compartment="c" constant="false" hasOnlySubstanceUnits="false" id="M_XAN_c" name="XAN[c]" />
      <species boundaryCondition="false" compartment="c" constant="false" hasOnlySubstanceUnits="false" id="M_CDP_c" name="CDP[c]" />
      <species boundaryCondition="false" compartment="c" constant="false" hasOnlySubstanceUnits="false" id="M_IDP_c" name="IDP[c]" />
      <species boundaryCondition="false" compartment="c" constant="false" hasOnlySubstanceUnits="false" id="M_DTDP_c" name="DTDP[c]" />
      <species boundaryCondition="false" compartment="c" constant="false" hasOnlySubstanceUnits="false" id="M_DTTP_c" name="DTTP[c]" />
      <species boundaryCondition="false" compartment="c" constant="false" hasOnlySubstanceUnits="false" id="M_DUDP_c" name="DUDP[c]" />
      <species boundaryCondition="false" compartment="c" constant="false" hasOnlySubstanceUnits="false" id="M_DCDP_c" name="DCDP[c]" />
      <species boundaryCondition="false" compartment="c" constant="false" hasOnlySubstanceUnits="false" id="M_ITP_c" name="ITP[c]" />
      <species boundaryCondition="false" compartment="c" constant="false" hasOnlySubstanceUnits="false" id="M_UMP_c" name="UMP[c]" />
      <species boundaryCondition="false" compartment="c" constant="false" hasOnlySubstanceUnits="false" id="M_XTSN_c" name="XTSN[c]" />
      <species boundaryCondition="false" compartment="c" constant="false" hasOnlySubstanceUnits="false" id="M_URI_c" name="URI[c]" />
      <species boundaryCondition="false" compartment="c" constant="false" hasOnlySubstanceUnits="false" id="M_DCMP_c" name="DCMP[c]" />
      <species boundaryCondition="false" compartment="c" constant="false" hasOnlySubstanceUnits="false" id="M_DC_c" name="DC[c]" />
      <species boundaryCondition="false" compartment="c" constant="false" hasOnlySubstanceUnits="false" id="M_CYTD_c" name="CYTD[c]" />
      <species boundaryCondition="false" compartment="c" constant="false" hasOnlySubstanceUnits="false" id="M_FGAM_c" name="FGAM[c]" />
      <species boundaryCondition="false" compartment="c" constant="false" hasOnlySubstanceUnits="false" id="M_URATE_c" name="URATE[c]" />
      <species boundaryCondition="false" compartment="c" constant="false" hasOnlySubstanceUnits="false" id="M_CAASP_c" name="CAASP[c]" />
      <species boundaryCondition="false" compartment="c" constant="false" hasOnlySubstanceUnits="false" id="M_DOROA_c" name="DOROA[c]" />
      <species boundaryCondition="false" compartment="c" constant="false" hasOnlySubstanceUnits="false" id="M_OROA_c" name="OROA[c]" />
      <species boundaryCondition="false" compartment="c" constant="false" hasOnlySubstanceUnits="false" id="M_OMP_c" name="OMP[c]" />
      <species boundaryCondition="false" compartment="c" constant="false" hasOnlySubstanceUnits="false" id="M_ATRP_c" name="ATRP[c]" />
      <species boundaryCondition="false" compartment="c" constant="false" hasOnlySubstanceUnits="false" id="M_PURI5P_c" name="PURI5P[c]" />
      <species boundaryCondition="false" compartment="c" constant="false" hasOnlySubstanceUnits="false" id="M_ASN_c" name="ASN[c]" />
      <species boundaryCondition="false" compartment="c" constant="false" hasOnlySubstanceUnits="false" id="M_APS_c" name="APS[c]" />
      <species boundaryCondition="false" compartment="c" constant="false" hasOnlySubstanceUnits="false" id="M_PAPS_c" name="PAPS[c]" />
      <species boundaryCondition="false" compartment="c" constant="false" hasOnlySubstanceUnits="false" id="M_METL_c" name="METL[c]" />
      <species boundaryCondition="false" compartment="c" constant="false" hasOnlySubstanceUnits="false" id="M_PAP_c" name="PAP[c]" />
      <species boundaryCondition="false" compartment="c" constant="false" hasOnlySubstanceUnits="false" id="M_H2S_c" name="H2S[c]" />
      <species boundaryCondition="false" compartment="c" constant="false" hasOnlySubstanceUnits="false" id="M_SLF_c" name="SLF[c]" />
      <species boundaryCondition="false" compartment="m" constant="false" hasOnlySubstanceUnits="false" id="M_H2O2_m" name="H2O2[m]" />
      <species boundaryCondition="false" compartment="c" constant="false" hasOnlySubstanceUnits="false" id="M_FERI_c" name="FERI[c]" />
      <species boundaryCondition="false" compartment="c" constant="false" hasOnlySubstanceUnits="false" id="M_FERO_c" name="FERO[c]" />
      <species boundaryCondition="false" compartment="e" constant="false" hasOnlySubstanceUnits="false" id="M_K_e" name="K[e]" />
      <species boundaryCondition="false" compartment="c" constant="false" hasOnlySubstanceUnits="false" id="M_K_c" name="K[c]" />
      <species boundaryCondition="false" compartment="e" constant="false" hasOnlySubstanceUnits="false" id="M_NA_e" name="NA[e]" />
      <species boundaryCondition="false" compartment="c" constant="false" hasOnlySubstanceUnits="false" id="M_NA_c" name="NA[c]" />
      <species boundaryCondition="false" compartment="c" constant="false" hasOnlySubstanceUnits="false" id="M_PPPI_c" name="PPPI[c]" />
      <species boundaryCondition="false" compartment="c" constant="false" hasOnlySubstanceUnits="false" id="M_TMP_c" name="TMP[c]" />
      <species boundaryCondition="false" compartment="c" constant="false" hasOnlySubstanceUnits="false" id="M_DMPP_c" name="DMPP[c]" />
      <species boundaryCondition="false" compartment="c" constant="false" hasOnlySubstanceUnits="false" id="M_IPPP_c" name="IPPP[c]" />
      <species boundaryCondition="false" compartment="c" constant="false" hasOnlySubstanceUnits="false" id="M_GPP_c" name="GPP[c]" />
      <species boundaryCondition="false" compartment="c" constant="false" hasOnlySubstanceUnits="false" id="M_PPMVL_c" name="PPMVL[c]" />
      <species boundaryCondition="false" compartment="c" constant="false" hasOnlySubstanceUnits="false" id="M_GGDP_c" name="GGDP[c]" />
      <species boundaryCondition="false" compartment="c" constant="false" hasOnlySubstanceUnits="false" id="M_PENDP_c" name="PENDP[c]" />
      <species boundaryCondition="false" compartment="c" constant="false" hasOnlySubstanceUnits="false" id="M_MVL_c" name="MVL[c]" />
      <species boundaryCondition="false" compartment="c" constant="false" hasOnlySubstanceUnits="false" id="M_PMVL_c" name="PMVL[c]" />
      <species boundaryCondition="false" compartment="c" constant="false" hasOnlySubstanceUnits="false" id="M_HPRO_c" name="HPRO[c]" />
      <species boundaryCondition="false" compartment="m" constant="false" hasOnlySubstanceUnits="false" id="M_HPRO_m" name="HPRO[m]" />
      <species boundaryCondition="false" compartment="m" constant="false" hasOnlySubstanceUnits="false" id="M_SAH_m" name="SAH[m]" />
      <species boundaryCondition="false" compartment="m" constant="false" hasOnlySubstanceUnits="false" id="M_PEP_m" name="PEP[m]" />
      <species boundaryCondition="false" compartment="e" constant="false" hasOnlySubstanceUnits="false" id="M_OBUT_e" name="OBUT[e]" />
      <species boundaryCondition="false" compartment="e" constant="false" hasOnlySubstanceUnits="false" id="M_2PG_e" name="2PG[e]" />
      <species boundaryCondition="false" compartment="e" constant="false" hasOnlySubstanceUnits="false" id="M_IPPMAL_e" name="IPPMAL[e]" />
      <species boundaryCondition="false" compartment="e" constant="false" hasOnlySubstanceUnits="false" id="M_3MOP_e" name="3MOP[e]" />
      <species boundaryCondition="false" compartment="e" constant="false" hasOnlySubstanceUnits="false" id="M_3PG_e" name="3PG[e]" />
      <species boundaryCondition="false" compartment="e" constant="false" hasOnlySubstanceUnits="false" id="M_PABA_e" name="PABA[e]" />
      <species boundaryCondition="false" compartment="e" constant="false" hasOnlySubstanceUnits="false" id="M_HPRO_e" name="HPRO[e]" />
      <species boundaryCondition="false" compartment="e" constant="false" hasOnlySubstanceUnits="false" id="M_ALAV_e" name="ALAV[e]" />
      <species boundaryCondition="false" compartment="e" constant="false" hasOnlySubstanceUnits="false" id="M_D6PGC_e" name="D6PGC[e]" />
      <species boundaryCondition="false" compartment="e" constant="false" hasOnlySubstanceUnits="false" id="M_AONA_e" name="AONA[e]" />
      <species boundaryCondition="false" compartment="e" constant="false" hasOnlySubstanceUnits="false" id="M_GABA_e" name="GABA[e]" />
      <species boundaryCondition="false" compartment="e" constant="false" hasOnlySubstanceUnits="false" id="M_ACTAC_e" name="ACTAC[e]" />
      <species boundaryCondition="false" compartment="e" constant="false" hasOnlySubstanceUnits="false" id="M_ACAL_e" name="ACAL[e]" />
      <species boundaryCondition="false" compartment="e" constant="false" hasOnlySubstanceUnits="false" id="M_AD_e" name="AD[e]" />
      <species boundaryCondition="false" compartment="e" constant="false" hasOnlySubstanceUnits="false" id="M_GN_e" name="GN[e]" />
      <species boundaryCondition="false" compartment="e" constant="false" hasOnlySubstanceUnits="false" id="M_ADN_e" name="ADN[e]" />
      <species boundaryCondition="false" compartment="e" constant="false" hasOnlySubstanceUnits="false" id="M_AKG_e" name="AKG[e]" />
      <species boundaryCondition="false" compartment="e" constant="false" hasOnlySubstanceUnits="false" id="M_DALA_e" name="DALA[e]" />
      <species boundaryCondition="false" compartment="e" constant="false" hasOnlySubstanceUnits="false" id="M_ATN_e" name="ATN[e]" />
      <species boundaryCondition="false" compartment="e" constant="false" hasOnlySubstanceUnits="false" id="M_SAM_e" name="SAM[e]" />
      <species boundaryCondition="false" compartment="e" constant="false" hasOnlySubstanceUnits="false" id="M_AMP_e" name="AMP[e]" />
      <species boundaryCondition="false" compartment="e" constant="false" hasOnlySubstanceUnits="false" id="M_ARAB_e" name="ARAB[e]" />
      <species boundaryCondition="false" compartment="e" constant="false" hasOnlySubstanceUnits="false" id="M_AOL_e" name="AOL[e]" />
      <species boundaryCondition="false" compartment="e" constant="false" hasOnlySubstanceUnits="false" id="M_LAOL_e" name="LAOL[e]" />
      <species boundaryCondition="false" compartment="e" constant="false" hasOnlySubstanceUnits="false" id="M_LARAB_e" name="LARAB[e]" />
      <species boundaryCondition="false" compartment="e" constant="false" hasOnlySubstanceUnits="false" id="M_ALA_e" name="ALA[e]" />
      <species boundaryCondition="false" compartment="e" constant="false" hasOnlySubstanceUnits="false" id="M_ARG_e" name="ARG[e]" />
      <species boundaryCondition="false" compartment="e" constant="false" hasOnlySubstanceUnits="false" id="M_ASN_e" name="ASN[e]" />
      <species boundaryCondition="false" compartment="e" constant="false" hasOnlySubstanceUnits="false" id="M_ASP_e" name="ASP[e]" />
      <species boundaryCondition="false" compartment="e" constant="false" hasOnlySubstanceUnits="false" id="M_BT_e" name="BT[e]" />
      <species boundaryCondition="false" compartment="e" constant="false" hasOnlySubstanceUnits="false" id="M_CGLY_e" name="CGLY[e]" />
      <species boundaryCondition="false" compartment="e" constant="false" hasOnlySubstanceUnits="false" id="M_METL_e" name="METL[e]" />
      <species boundaryCondition="false" compartment="e" constant="false" hasOnlySubstanceUnits="false" id="M_CHO_e" name="CHO[e]" />
      <species boundaryCondition="false" compartment="e" constant="false" hasOnlySubstanceUnits="false" id="M_CITR_e" name="CITR[e]" />
      <species boundaryCondition="false" compartment="e" constant="false" hasOnlySubstanceUnits="false" id="M_CIT_e" name="CIT[e]" />
      <species boundaryCondition="false" compartment="e" constant="false" hasOnlySubstanceUnits="false" id="M_CMP_e" name="CMP[e]" />
      <species boundaryCondition="false" compartment="e" constant="false" hasOnlySubstanceUnits="false" id="M_CO2_e" name="CO2[e]" />
      <species boundaryCondition="false" compartment="e" constant="false" hasOnlySubstanceUnits="false" id="M_CYTS_e" name="CYTS[e]" />
      <species boundaryCondition="false" compartment="e" constant="false" hasOnlySubstanceUnits="false" id="M_CYS_e" name="CYS[e]" />
      <species boundaryCondition="false" compartment="e" constant="false" hasOnlySubstanceUnits="false" id="M_LLCT_e" name="LLCT[e]" />
      <species boundaryCondition="false" compartment="e" constant="false" hasOnlySubstanceUnits="false" id="M_CYTD_e" name="CYTD[e]" />
      <species boundaryCondition="false" compartment="e" constant="false" hasOnlySubstanceUnits="false" id="M_DA_e" name="DA[e]" />
      <species boundaryCondition="false" compartment="e" constant="false" hasOnlySubstanceUnits="false" id="M_DANNA_e" name="DANNA[e]" />
      <species boundaryCondition="false" compartment="e" constant="false" hasOnlySubstanceUnits="false" id="M_DC_e" name="DC[e]" />
      <species boundaryCondition="false" compartment="e" constant="false" hasOnlySubstanceUnits="false" id="M_DG_e" name="DG[e]" />
      <species boundaryCondition="false" compartment="e" constant="false" hasOnlySubstanceUnits="false" id="M_GLYN_e" name="GLYN[e]" />
      <species boundaryCondition="false" compartment="e" constant="false" hasOnlySubstanceUnits="false" id="M_DIN_e" name="DIN[e]" />
      <species boundaryCondition="false" compartment="e" constant="false" hasOnlySubstanceUnits="false" id="M_DLAC_e" name="DLAC[e]" />
      <species boundaryCondition="false" compartment="e" constant="false" hasOnlySubstanceUnits="false" id="M_DTMP_e" name="DTMP[e]" />
      <species boundaryCondition="false" compartment="e" constant="false" hasOnlySubstanceUnits="false" id="M_DTTP_e" name="DTTP[e]" />
      <species boundaryCondition="false" compartment="e" constant="false" hasOnlySubstanceUnits="false" id="M_DU_e" name="DU[e]" />
      <species boundaryCondition="false" compartment="e" constant="false" hasOnlySubstanceUnits="false" id="M_EPST_e" name="EPST[e]" />
      <species boundaryCondition="false" compartment="e" constant="false" hasOnlySubstanceUnits="false" id="M_ERGOST_e" name="ERGOST[e]" />
      <species boundaryCondition="false" compartment="e" constant="false" hasOnlySubstanceUnits="false" id="M_ETHAM_e" name="ETHAM[e]" />
      <species boundaryCondition="false" compartment="e" constant="false" hasOnlySubstanceUnits="false" id="M_ETH_e" name="ETH[e]" />
      <species boundaryCondition="false" compartment="e" constant="false" hasOnlySubstanceUnits="false" id="M_F6P_e" name="F6P[e]" />
      <species boundaryCondition="false" compartment="e" constant="false" hasOnlySubstanceUnits="false" id="M_FE2_e" name="FE2[e]" />
      <species boundaryCondition="false" compartment="e" constant="false" hasOnlySubstanceUnits="false" id="M_FEST_e" name="FEST[e]" />
      <species boundaryCondition="false" compartment="e" constant="false" hasOnlySubstanceUnits="false" id="M_FOR_e" name="FOR[e]" />
      <species boundaryCondition="false" compartment="e" constant="false" hasOnlySubstanceUnits="false" id="M_FRMD_e" name="FRMD[e]" />
      <species boundaryCondition="false" compartment="e" constant="false" hasOnlySubstanceUnits="false" id="M_FRU_e" name="FRU[e]" />
      <species boundaryCondition="false" compartment="e" constant="false" hasOnlySubstanceUnits="false" id="M_FUM_e" name="FUM[e]" />
      <species boundaryCondition="false" compartment="e" constant="false" hasOnlySubstanceUnits="false" id="M_G1P_e" name="G1P[e]" />
      <species boundaryCondition="false" compartment="e" constant="false" hasOnlySubstanceUnits="false" id="M_G3PC_e" name="G3PC[e]" />
      <species boundaryCondition="false" compartment="c" constant="false" hasOnlySubstanceUnits="false" id="M_G3PI_c" name="G3PI[c]" />
      <species boundaryCondition="false" compartment="e" constant="false" hasOnlySubstanceUnits="false" id="M_G3PI_e" name="G3PI[e]" />
      <species boundaryCondition="false" compartment="e" constant="false" hasOnlySubstanceUnits="false" id="M_G6P_e" name="G6P[e]" />
      <species boundaryCondition="false" compartment="e" constant="false" hasOnlySubstanceUnits="false" id="M_GLAC_e" name="GLAC[e]" />
      <species boundaryCondition="false" compartment="e" constant="false" hasOnlySubstanceUnits="false" id="M_GA6P_e" name="GA6P[e]" />
      <species boundaryCondition="false" compartment="e" constant="false" hasOnlySubstanceUnits="false" id="M_GLAL_e" name="GLAL[e]" />
      <species boundaryCondition="false" compartment="e" constant="false" hasOnlySubstanceUnits="false" id="M_GLN_e" name="GLN[e]" />
      <species boundaryCondition="false" compartment="e" constant="false" hasOnlySubstanceUnits="false" id="M_GLU_e" name="GLU[e]" />
      <species boundaryCondition="false" compartment="e" constant="false" hasOnlySubstanceUnits="false" id="M_GLX_e" name="GLX[e]" />
      <species boundaryCondition="false" compartment="e" constant="false" hasOnlySubstanceUnits="false" id="M_GL3P_e" name="GL3P[e]" />
      <species boundaryCondition="false" compartment="e" constant="false" hasOnlySubstanceUnits="false" id="M_GL_e" name="GL[e]" />
      <species boundaryCondition="false" compartment="e" constant="false" hasOnlySubstanceUnits="false" id="M_GLY_e" name="GLY[e]" />
      <species boundaryCondition="false" compartment="e" constant="false" hasOnlySubstanceUnits="false" id="M_GMP_e" name="GMP[e]" />
      <species boundaryCondition="false" compartment="e" constant="false" hasOnlySubstanceUnits="false" id="M_GSN_e" name="GSN[e]" />
      <species boundaryCondition="false" compartment="e" constant="false" hasOnlySubstanceUnits="false" id="M_OGT_e" name="OGT[e]" />
      <species boundaryCondition="false" compartment="e" constant="false" hasOnlySubstanceUnits="false" id="M_RGT_e" name="RGT[e]" />
      <species boundaryCondition="false" compartment="e" constant="false" hasOnlySubstanceUnits="false" id="M_HIS_e" name="HIS[e]" />
      <species boundaryCondition="false" compartment="e" constant="false" hasOnlySubstanceUnits="false" id="M_HSER_e" name="HSER[e]" />
      <species boundaryCondition="false" compartment="e" constant="false" hasOnlySubstanceUnits="false" id="M_ILE_e" name="ILE[e]" />
      <species boundaryCondition="false" compartment="e" constant="false" hasOnlySubstanceUnits="false" id="M_INS_e" name="INS[e]" />
      <species boundaryCondition="false" compartment="e" constant="false" hasOnlySubstanceUnits="false" id="M_MYOI_e" name="MYOI[e]" />
      <species boundaryCondition="false" compartment="e" constant="false" hasOnlySubstanceUnits="false" id="M_LACT_e" name="LACT[e]" />
      <species boundaryCondition="false" compartment="e" constant="false" hasOnlySubstanceUnits="false" id="M_LNST_e" name="LNST[e]" />
      <species boundaryCondition="false" compartment="e" constant="false" hasOnlySubstanceUnits="false" id="M_LCYST_e" name="LCYST[e]" />
      <species boundaryCondition="false" compartment="e" constant="false" hasOnlySubstanceUnits="false" id="M_LEU_e" name="LEU[e]" />
      <species boundaryCondition="false" compartment="e" constant="false" hasOnlySubstanceUnits="false" id="M_LLAC_e" name="LLAC[e]" />
      <species boundaryCondition="false" compartment="e" constant="false" hasOnlySubstanceUnits="false" id="M_RMN_e" name="RMN[e]" />
      <species boundaryCondition="false" compartment="e" constant="false" hasOnlySubstanceUnits="false" id="M_LYS_e" name="LYS[e]" />
      <species boundaryCondition="false" compartment="e" constant="false" hasOnlySubstanceUnits="false" id="M_MAL_e" name="MAL[e]" />
      <species boundaryCondition="false" compartment="e" constant="false" hasOnlySubstanceUnits="false" id="M_MLT_e" name="MLT[e]" />
      <species boundaryCondition="false" compartment="e" constant="false" hasOnlySubstanceUnits="false" id="M_MAN1P_e" name="MAN1P[e]" />
      <species boundaryCondition="false" compartment="e" constant="false" hasOnlySubstanceUnits="false" id="M_MAN6P_e" name="MAN6P[e]" />
      <species boundaryCondition="false" compartment="e" constant="false" hasOnlySubstanceUnits="false" id="M_MNT_e" name="MNT[e]" />
      <species boundaryCondition="false" compartment="e" constant="false" hasOnlySubstanceUnits="false" id="M_MAN_e" name="MAN[e]" />
      <species boundaryCondition="false" compartment="e" constant="false" hasOnlySubstanceUnits="false" id="M_MET_e" name="MET[e]" />
      <species boundaryCondition="false" compartment="e" constant="false" hasOnlySubstanceUnits="false" id="M_NICA_e" name="NICA[e]" />
      <species boundaryCondition="false" compartment="e" constant="false" hasOnlySubstanceUnits="false" id="M_NADP_e" name="NADP[e]" />
      <species boundaryCondition="false" compartment="e" constant="false" hasOnlySubstanceUnits="false" id="M_NH3_e" name="NH3[e]" />
      <species boundaryCondition="false" compartment="e" constant="false" hasOnlySubstanceUnits="false" id="M_NMN_e" name="NMN[e]" />
      <species boundaryCondition="false" compartment="e" constant="false" hasOnlySubstanceUnits="false" id="M_O2_e" name="O2[e]" />
      <species boundaryCondition="false" compartment="e" constant="false" hasOnlySubstanceUnits="false" id="M_ORN_e" name="ORN[e]" />
      <species boundaryCondition="false" compartment="e" constant="false" hasOnlySubstanceUnits="false" id="M_PHAL_e" name="PHAL[e]" />
      <species boundaryCondition="false" compartment="e" constant="false" hasOnlySubstanceUnits="false" id="M_PAP_e" name="PAP[e]" />
      <species boundaryCondition="false" compartment="e" constant="false" hasOnlySubstanceUnits="false" id="M_PHE_e" name="PHE[e]" />
      <species boundaryCondition="false" compartment="e" constant="false" hasOnlySubstanceUnits="false" id="M_PNTO_e" name="PNTO[e]" />
      <species boundaryCondition="false" compartment="e" constant="false" hasOnlySubstanceUnits="false" id="M_PPI_e" name="PPI[e]" />
      <species boundaryCondition="false" compartment="e" constant="false" hasOnlySubstanceUnits="false" id="M_PRO_e" name="PRO[e]" />
      <species boundaryCondition="false" compartment="e" constant="false" hasOnlySubstanceUnits="false" id="M_3PSER_e" name="3PSER[e]" />
      <species boundaryCondition="false" compartment="e" constant="false" hasOnlySubstanceUnits="false" id="M_PYR_e" name="PYR[e]" />
      <species boundaryCondition="false" compartment="e" constant="false" hasOnlySubstanceUnits="false" id="M_RIBOL_e" name="RIBOL[e]" />
      <species boundaryCondition="false" compartment="e" constant="false" hasOnlySubstanceUnits="false" id="M_RIB_e" name="RIB[e]" />
      <species boundaryCondition="false" compartment="e" constant="false" hasOnlySubstanceUnits="false" id="M_SOT_e" name="SOT[e]" />
      <species boundaryCondition="false" compartment="e" constant="false" hasOnlySubstanceUnits="false" id="M_SER_e" name="SER[e]" />
      <species boundaryCondition="false" compartment="e" constant="false" hasOnlySubstanceUnits="false" id="M_H2SO3_e" name="H2SO3[e]" />
      <species boundaryCondition="false" compartment="e" constant="false" hasOnlySubstanceUnits="false" id="M_SLF_e" name="SLF[e]" />
      <species boundaryCondition="false" compartment="e" constant="false" hasOnlySubstanceUnits="false" id="M_SPRMD_e" name="SPRMD[e]" />
      <species boundaryCondition="false" compartment="e" constant="false" hasOnlySubstanceUnits="false" id="M_SPRM_e" name="SPRM[e]" />
      <species boundaryCondition="false" compartment="c" constant="false" hasOnlySubstanceUnits="false" id="M_SOR_c" name="SOR[c]" />
      <species boundaryCondition="false" compartment="e" constant="false" hasOnlySubstanceUnits="false" id="M_SOR_e" name="SOR[e]" />
      <species boundaryCondition="false" compartment="e" constant="false" hasOnlySubstanceUnits="false" id="M_SUCC_e" name="SUCC[e]" />
      <species boundaryCondition="false" compartment="e" constant="false" hasOnlySubstanceUnits="false" id="M_SUC_e" name="SUC[e]" />
      <species boundaryCondition="false" compartment="e" constant="false" hasOnlySubstanceUnits="false" id="M_TPP_e" name="TPP[e]" />
      <species boundaryCondition="false" compartment="e" constant="false" hasOnlySubstanceUnits="false" id="M_THM_e" name="THM[e]" />
      <species boundaryCondition="false" compartment="e" constant="false" hasOnlySubstanceUnits="false" id="M_DT_e" name="DT[e]" />
      <species boundaryCondition="false" compartment="e" constant="false" hasOnlySubstanceUnits="false" id="M_THMP_e" name="THMP[e]" />
      <species boundaryCondition="false" compartment="e" constant="false" hasOnlySubstanceUnits="false" id="M_THR_e" name="THR[e]" />
      <species boundaryCondition="false" compartment="e" constant="false" hasOnlySubstanceUnits="false" id="M_THYM_e" name="THYM[e]" />
      <species boundaryCondition="false" compartment="e" constant="false" hasOnlySubstanceUnits="false" id="M_TRE_e" name="TRE[e]" />
      <species boundaryCondition="false" compartment="e" constant="false" hasOnlySubstanceUnits="false" id="M_TRP_e" name="TRP[e]" />
      <species boundaryCondition="false" compartment="e" constant="false" hasOnlySubstanceUnits="false" id="M_TYR_e" name="TYR[e]" />
      <species boundaryCondition="false" compartment="e" constant="false" hasOnlySubstanceUnits="false" id="M_UMP_e" name="UMP[e]" />
      <species boundaryCondition="false" compartment="e" constant="false" hasOnlySubstanceUnits="false" id="M_URA_e" name="URA[e]" />
      <species boundaryCondition="false" compartment="e" constant="false" hasOnlySubstanceUnits="false" id="M_URATE_e" name="URATE[e]" />
      <species boundaryCondition="false" compartment="e" constant="false" hasOnlySubstanceUnits="false" id="M_UREA_e" name="UREA[e]" />
      <species boundaryCondition="false" compartment="e" constant="false" hasOnlySubstanceUnits="false" id="M_URI_e" name="URI[e]" />
      <species boundaryCondition="false" compartment="e" constant="false" hasOnlySubstanceUnits="false" id="M_VAL_e" name="VAL[e]" />
      <species boundaryCondition="false" compartment="e" constant="false" hasOnlySubstanceUnits="false" id="M_XAN_e" name="XAN[e]" />
      <species boundaryCondition="false" compartment="e" constant="false" hasOnlySubstanceUnits="false" id="M_XTSN_e" name="XTSN[e]" />
      <species boundaryCondition="false" compartment="e" constant="false" hasOnlySubstanceUnits="false" id="M_XOL_e" name="XOL[e]" />
      <species boundaryCondition="false" compartment="e" constant="false" hasOnlySubstanceUnits="false" id="M_ZYMST_e" name="ZYMST[e]" />
      <species boundaryCondition="false" compartment="e" constant="false" hasOnlySubstanceUnits="false" id="M_INDETH_e" name="INDETH[e]" />
      <species boundaryCondition="false" compartment="e" constant="false" hasOnlySubstanceUnits="false" id="M_MALTR_e" name="MALTR[e]" />
      <species boundaryCondition="false" compartment="e" constant="false" hasOnlySubstanceUnits="false" id="M_AGM_e" name="AGM[e]" />
      <species boundaryCondition="false" compartment="e" constant="false" hasOnlySubstanceUnits="false" id="M_PTRSC_e" name="PTRSC[e]" />
      <species boundaryCondition="false" compartment="e" constant="false" hasOnlySubstanceUnits="false" id="M_OAA_e" name="OAA[e]" />
      <species boundaryCondition="false" compartment="e" constant="false" hasOnlySubstanceUnits="false" id="M_PEP_e" name="PEP[e]" />
      <species boundaryCondition="false" compartment="e" constant="false" hasOnlySubstanceUnits="false" id="M_C60COA_e" name="C60COA[e]" />
      <species boundaryCondition="false" compartment="e" constant="false" hasOnlySubstanceUnits="false" id="M_PC_e" name="PC[e]" />
    </listOfSpecies>
    <fbc:listOfGeneProducts>
      <fbc:geneProduct fbc:id="G_PICST_11039" fbc:label="PICST_11039" fbc:name="PICST_11039" />
      <fbc:geneProduct fbc:id="G_PICST_11314" fbc:label="PICST_11314" fbc:name="PICST_11314" />
      <fbc:geneProduct fbc:id="G_PICST_11329" fbc:label="PICST_11329" fbc:name="PICST_11329" />
      <fbc:geneProduct fbc:id="G_PICST_15102" fbc:label="PICST_15102" fbc:name="PICST_15102" />
      <fbc:geneProduct fbc:id="G_PICST_15404" fbc:label="PICST_15404" fbc:name="PICST_15404" />
      <fbc:geneProduct fbc:id="G_PICST_1541" fbc:label="PICST_1541" fbc:name="PICST_1541" />
      <fbc:geneProduct fbc:id="G_PICST_16856" fbc:label="PICST_16856" fbc:name="PICST_16856" />
      <fbc:geneProduct fbc:id="G_PICST_27915" fbc:label="PICST_27915" fbc:name="PICST_27915" />
      <fbc:geneProduct fbc:id="G_PICST_27980" fbc:label="PICST_27980" fbc:name="PICST_27980" />
      <fbc:geneProduct fbc:id="G_PICST_27983" fbc:label="PICST_27983" fbc:name="PICST_27983" />
      <fbc:geneProduct fbc:id="G_PICST_28132" fbc:label="PICST_28132" fbc:name="PICST_28132" />
      <fbc:geneProduct fbc:id="G_PICST_28187" fbc:label="PICST_28187" fbc:name="PICST_28187" />
      <fbc:geneProduct fbc:id="G_PICST_28221" fbc:label="PICST_28221" fbc:name="PICST_28221" />
      <fbc:geneProduct fbc:id="G_PICST_28253" fbc:label="PICST_28253" fbc:name="PICST_28253" />
      <fbc:geneProduct fbc:id="G_PICST_28450" fbc:label="PICST_28450" fbc:name="PICST_28450" />
      <fbc:geneProduct fbc:id="G_PICST_28452" fbc:label="PICST_28452" fbc:name="PICST_28452" />
      <fbc:geneProduct fbc:id="G_PICST_28502" fbc:label="PICST_28502" fbc:name="PICST_28502" />
      <fbc:geneProduct fbc:id="G_PICST_28515" fbc:label="PICST_28515" fbc:name="PICST_28515" />
      <fbc:geneProduct fbc:id="G_PICST_28533" fbc:label="PICST_28533" fbc:name="PICST_28533" />
      <fbc:geneProduct fbc:id="G_PICST_28554" fbc:label="PICST_28554" fbc:name="PICST_28554" />
      <fbc:geneProduct fbc:id="G_PICST_28583" fbc:label="PICST_28583" fbc:name="PICST_28583" />
      <fbc:geneProduct fbc:id="G_PICST_28701" fbc:label="PICST_28701" fbc:name="PICST_28701" />
      <fbc:geneProduct fbc:id="G_PICST_28702" fbc:label="PICST_28702" fbc:name="PICST_28702" />
      <fbc:geneProduct fbc:id="G_PICST_28779" fbc:label="PICST_28779" fbc:name="PICST_28779" />
      <fbc:geneProduct fbc:id="G_PICST_28914" fbc:label="PICST_28914" fbc:name="PICST_28914" />
      <fbc:geneProduct fbc:id="G_PICST_28954" fbc:label="PICST_28954" fbc:name="PICST_28954" />
      <fbc:geneProduct fbc:id="G_PICST_28965" fbc:label="PICST_28965" fbc:name="PICST_28965" />
      <fbc:geneProduct fbc:id="G_PICST_29031" fbc:label="PICST_29031" fbc:name="PICST_29031" />
      <fbc:geneProduct fbc:id="G_PICST_29041" fbc:label="PICST_29041" fbc:name="PICST_29041" />
      <fbc:geneProduct fbc:id="G_PICST_29079" fbc:label="PICST_29079" fbc:name="PICST_29079" />
      <fbc:geneProduct fbc:id="G_PICST_29105" fbc:label="PICST_29105" fbc:name="PICST_29105" />
      <fbc:geneProduct fbc:id="G_PICST_29107" fbc:label="PICST_29107" fbc:name="PICST_29107" />
      <fbc:geneProduct fbc:id="G_PICST_29164" fbc:label="PICST_29164" fbc:name="PICST_29164" />
      <fbc:geneProduct fbc:id="G_PICST_29213" fbc:label="PICST_29213" fbc:name="PICST_29213" />
      <fbc:geneProduct fbc:id="G_PICST_29246" fbc:label="PICST_29246" fbc:name="PICST_29246" />
      <fbc:geneProduct fbc:id="G_PICST_29252" fbc:label="PICST_29252" fbc:name="PICST_29252" />
      <fbc:geneProduct fbc:id="G_PICST_29292" fbc:label="PICST_29292" fbc:name="PICST_29292" />
      <fbc:geneProduct fbc:id="G_PICST_29297" fbc:label="PICST_29297" fbc:name="PICST_29297" />
      <fbc:geneProduct fbc:id="G_PICST_29301" fbc:label="PICST_29301" fbc:name="PICST_29301" />
      <fbc:geneProduct fbc:id="G_PICST_29461" fbc:label="PICST_29461" fbc:name="PICST_29461" />
      <fbc:geneProduct fbc:id="G_PICST_29465" fbc:label="PICST_29465" fbc:name="PICST_29465" />
      <fbc:geneProduct fbc:id="G_PICST_29563" fbc:label="PICST_29563" fbc:name="PICST_29563" />
      <fbc:geneProduct fbc:id="G_PICST_29639" fbc:label="PICST_29639" fbc:name="PICST_29639" />
      <fbc:geneProduct fbc:id="G_PICST_29736" fbc:label="PICST_29736" fbc:name="PICST_29736" />
      <fbc:geneProduct fbc:id="G_PICST_29740" fbc:label="PICST_29740" fbc:name="PICST_29740" />
      <fbc:geneProduct fbc:id="G_PICST_29807" fbc:label="PICST_29807" fbc:name="PICST_29807" />
      <fbc:geneProduct fbc:id="G_PICST_29811" fbc:label="PICST_29811" fbc:name="PICST_29811" />
      <fbc:geneProduct fbc:id="G_PICST_29856" fbc:label="PICST_29856" fbc:name="PICST_29856" />
      <fbc:geneProduct fbc:id="G_PICST_30000" fbc:label="PICST_30000" fbc:name="PICST_30000" />
      <fbc:geneProduct fbc:id="G_PICST_30035" fbc:label="PICST_30035" fbc:name="PICST_30035" />
      <fbc:geneProduct fbc:id="G_PICST_30036" fbc:label="PICST_30036" fbc:name="PICST_30036" />
      <fbc:geneProduct fbc:id="G_PICST_30157" fbc:label="PICST_30157" fbc:name="PICST_30157" />
      <fbc:geneProduct fbc:id="G_PICST_30177" fbc:label="PICST_30177" fbc:name="PICST_30177" />
      <fbc:geneProduct fbc:id="G_PICST_30193" fbc:label="PICST_30193" fbc:name="PICST_30193" />
      <fbc:geneProduct fbc:id="G_PICST_30270" fbc:label="PICST_30270" fbc:name="PICST_30270" />
      <fbc:geneProduct fbc:id="G_PICST_30325" fbc:label="PICST_30325" fbc:name="PICST_30325" />
      <fbc:geneProduct fbc:id="G_PICST_30460" fbc:label="PICST_30460" fbc:name="PICST_30460" />
      <fbc:geneProduct fbc:id="G_PICST_30471" fbc:label="PICST_30471" fbc:name="PICST_30471" />
      <fbc:geneProduct fbc:id="G_PICST_30672" fbc:label="PICST_30672" fbc:name="PICST_30672" />
      <fbc:geneProduct fbc:id="G_PICST_30685" fbc:label="PICST_30685" fbc:name="PICST_30685" />
      <fbc:geneProduct fbc:id="G_PICST_30734" fbc:label="PICST_30734" fbc:name="PICST_30734" />
      <fbc:geneProduct fbc:id="G_PICST_30795" fbc:label="PICST_30795" fbc:name="PICST_30795" />
      <fbc:geneProduct fbc:id="G_PICST_30813" fbc:label="PICST_30813" fbc:name="PICST_30813" />
      <fbc:geneProduct fbc:id="G_PICST_30875" fbc:label="PICST_30875" fbc:name="PICST_30875" />
      <fbc:geneProduct fbc:id="G_PICST_30939" fbc:label="PICST_30939" fbc:name="PICST_30939" />
      <fbc:geneProduct fbc:id="G_PICST_30946" fbc:label="PICST_30946" fbc:name="PICST_30946" />
      <fbc:geneProduct fbc:id="G_PICST_30955" fbc:label="PICST_30955" fbc:name="PICST_30955" />
      <fbc:geneProduct fbc:id="G_PICST_31015" fbc:label="PICST_31015" fbc:name="PICST_31015" />
      <fbc:geneProduct fbc:id="G_PICST_31020" fbc:label="PICST_31020" fbc:name="PICST_31020" />
      <fbc:geneProduct fbc:id="G_PICST_31021" fbc:label="PICST_31021" fbc:name="PICST_31021" />
      <fbc:geneProduct fbc:id="G_PICST_31034" fbc:label="PICST_31034" fbc:name="PICST_31034" />
      <fbc:geneProduct fbc:id="G_PICST_31047" fbc:label="PICST_31047" fbc:name="PICST_31047" />
      <fbc:geneProduct fbc:id="G_PICST_31117" fbc:label="PICST_31117" fbc:name="PICST_31117" />
      <fbc:geneProduct fbc:id="G_PICST_31162" fbc:label="PICST_31162" fbc:name="PICST_31162" />
      <fbc:geneProduct fbc:id="G_PICST_31190" fbc:label="PICST_31190" fbc:name="PICST_31190" />
      <fbc:geneProduct fbc:id="G_PICST_31198" fbc:label="PICST_31198" fbc:name="PICST_31198" />
      <fbc:geneProduct fbc:id="G_PICST_31239" fbc:label="PICST_31239" fbc:name="PICST_31239" />
      <fbc:geneProduct fbc:id="G_PICST_31296" fbc:label="PICST_31296" fbc:name="PICST_31296" />
      <fbc:geneProduct fbc:id="G_PICST_31312" fbc:label="PICST_31312" fbc:name="PICST_31312" />
      <fbc:geneProduct fbc:id="G_PICST_31316" fbc:label="PICST_31316" fbc:name="PICST_31316" />
      <fbc:geneProduct fbc:id="G_PICST_31390" fbc:label="PICST_31390" fbc:name="PICST_31390" />
      <fbc:geneProduct fbc:id="G_PICST_31420" fbc:label="PICST_31420" fbc:name="PICST_31420" />
      <fbc:geneProduct fbc:id="G_PICST_31498" fbc:label="PICST_31498" fbc:name="PICST_31498" />
      <fbc:geneProduct fbc:id="G_PICST_31562" fbc:label="PICST_31562" fbc:name="PICST_31562" />
      <fbc:geneProduct fbc:id="G_PICST_31583" fbc:label="PICST_31583" fbc:name="PICST_31583" />
      <fbc:geneProduct fbc:id="G_PICST_31639" fbc:label="PICST_31639" fbc:name="PICST_31639" />
      <fbc:geneProduct fbc:id="G_PICST_31656" fbc:label="PICST_31656" fbc:name="PICST_31656" />
      <fbc:geneProduct fbc:id="G_PICST_31688" fbc:label="PICST_31688" fbc:name="PICST_31688" />
      <fbc:geneProduct fbc:id="G_PICST_31707" fbc:label="PICST_31707" fbc:name="PICST_31707" />
      <fbc:geneProduct fbc:id="G_PICST_31786" fbc:label="PICST_31786" fbc:name="PICST_31786" />
      <fbc:geneProduct fbc:id="G_PICST_31787" fbc:label="PICST_31787" fbc:name="PICST_31787" />
      <fbc:geneProduct fbc:id="G_PICST_31820" fbc:label="PICST_31820" fbc:name="PICST_31820" />
      <fbc:geneProduct fbc:id="G_PICST_31830" fbc:label="PICST_31830" fbc:name="PICST_31830" />
      <fbc:geneProduct fbc:id="G_PICST_31838" fbc:label="PICST_31838" fbc:name="PICST_31838" />
      <fbc:geneProduct fbc:id="G_PICST_31957" fbc:label="PICST_31957" fbc:name="PICST_31957" />
      <fbc:geneProduct fbc:id="G_PICST_31958" fbc:label="PICST_31958" fbc:name="PICST_31958" />
      <fbc:geneProduct fbc:id="G_PICST_31981" fbc:label="PICST_31981" fbc:name="PICST_31981" />
      <fbc:geneProduct fbc:id="G_PICST_32017" fbc:label="PICST_32017" fbc:name="PICST_32017" />
      <fbc:geneProduct fbc:id="G_PICST_32048" fbc:label="PICST_32048" fbc:name="PICST_32048" />
      <fbc:geneProduct fbc:id="G_PICST_32069" fbc:label="PICST_32069" fbc:name="PICST_32069" />
      <fbc:geneProduct fbc:id="G_PICST_32083" fbc:label="PICST_32083" fbc:name="PICST_32083" />
      <fbc:geneProduct fbc:id="G_PICST_32180" fbc:label="PICST_32180" fbc:name="PICST_32180" />
      <fbc:geneProduct fbc:id="G_PICST_32314" fbc:label="PICST_32314" fbc:name="PICST_32314" />
      <fbc:geneProduct fbc:id="G_PICST_32515" fbc:label="PICST_32515" fbc:name="PICST_32515" />
      <fbc:geneProduct fbc:id="G_PICST_32520" fbc:label="PICST_32520" fbc:name="PICST_32520" />
      <fbc:geneProduct fbc:id="G_PICST_32526" fbc:label="PICST_32526" fbc:name="PICST_32526" />
      <fbc:geneProduct fbc:id="G_PICST_32530" fbc:label="PICST_32530" fbc:name="PICST_32530" />
      <fbc:geneProduct fbc:id="G_PICST_32531" fbc:label="PICST_32531" fbc:name="PICST_32531" />
      <fbc:geneProduct fbc:id="G_PICST_32535" fbc:label="PICST_32535" fbc:name="PICST_32535" />
      <fbc:geneProduct fbc:id="G_PICST_32538" fbc:label="PICST_32538" fbc:name="PICST_32538" />
      <fbc:geneProduct fbc:id="G_PICST_32591" fbc:label="PICST_32591" fbc:name="PICST_32591" />
      <fbc:geneProduct fbc:id="G_PICST_32593" fbc:label="PICST_32593" fbc:name="PICST_32593" />
      <fbc:geneProduct fbc:id="G_PICST_32693" fbc:label="PICST_32693" fbc:name="PICST_32693" />
      <fbc:geneProduct fbc:id="G_PICST_32799" fbc:label="PICST_32799" fbc:name="PICST_32799" />
      <fbc:geneProduct fbc:id="G_PICST_32846" fbc:label="PICST_32846" fbc:name="PICST_32846" />
      <fbc:geneProduct fbc:id="G_PICST_32904" fbc:label="PICST_32904" fbc:name="PICST_32904" />
      <fbc:geneProduct fbc:id="G_PICST_33008" fbc:label="PICST_33008" fbc:name="PICST_33008" />
      <fbc:geneProduct fbc:id="G_PICST_33066" fbc:label="PICST_33066" fbc:name="PICST_33066" />
      <fbc:geneProduct fbc:id="G_PICST_33075" fbc:label="PICST_33075" fbc:name="PICST_33075" />
      <fbc:geneProduct fbc:id="G_PICST_33078" fbc:label="PICST_33078" fbc:name="PICST_33078" />
      <fbc:geneProduct fbc:id="G_PICST_33103" fbc:label="PICST_33103" fbc:name="PICST_33103" />
      <fbc:geneProduct fbc:id="G_PICST_33142" fbc:label="PICST_33142" fbc:name="PICST_33142" />
      <fbc:geneProduct fbc:id="G_PICST_33151" fbc:label="PICST_33151" fbc:name="PICST_33151" />
      <fbc:geneProduct fbc:id="G_PICST_33169" fbc:label="PICST_33169" fbc:name="PICST_33169" />
      <fbc:geneProduct fbc:id="G_PICST_33358" fbc:label="PICST_33358" fbc:name="PICST_33358" />
      <fbc:geneProduct fbc:id="G_PICST_33477" fbc:label="PICST_33477" fbc:name="PICST_33477" />
      <fbc:geneProduct fbc:id="G_PICST_33517" fbc:label="PICST_33517" fbc:name="PICST_33517" />
      <fbc:geneProduct fbc:id="G_PICST_33561" fbc:label="PICST_33561" fbc:name="PICST_33561" />
      <fbc:geneProduct fbc:id="G_PICST_33614" fbc:label="PICST_33614" fbc:name="PICST_33614" />
      <fbc:geneProduct fbc:id="G_PICST_33690" fbc:label="PICST_33690" fbc:name="PICST_33690" />
      <fbc:geneProduct fbc:id="G_PICST_33726" fbc:label="PICST_33726" fbc:name="PICST_33726" />
      <fbc:geneProduct fbc:id="G_PICST_33765" fbc:label="PICST_33765" fbc:name="PICST_33765" />
      <fbc:geneProduct fbc:id="G_PICST_33873" fbc:label="PICST_33873" fbc:name="PICST_33873" />
      <fbc:geneProduct fbc:id="G_PICST_33930" fbc:label="PICST_33930" fbc:name="PICST_33930" />
      <fbc:geneProduct fbc:id="G_PICST_33971" fbc:label="PICST_33971" fbc:name="PICST_33971" />
      <fbc:geneProduct fbc:id="G_PICST_33997" fbc:label="PICST_33997" fbc:name="PICST_33997" />
      <fbc:geneProduct fbc:id="G_PICST_34016" fbc:label="PICST_34016" fbc:name="PICST_34016" />
      <fbc:geneProduct fbc:id="G_PICST_34027" fbc:label="PICST_34027" fbc:name="PICST_34027" />
      <fbc:geneProduct fbc:id="G_PICST_34046" fbc:label="PICST_34046" fbc:name="PICST_34046" />
      <fbc:geneProduct fbc:id="G_PICST_34099" fbc:label="PICST_34099" fbc:name="PICST_34099" />
      <fbc:geneProduct fbc:id="G_PICST_34105" fbc:label="PICST_34105" fbc:name="PICST_34105" />
      <fbc:geneProduct fbc:id="G_PICST_34123" fbc:label="PICST_34123" fbc:name="PICST_34123" />
      <fbc:geneProduct fbc:id="G_PICST_34127" fbc:label="PICST_34127" fbc:name="PICST_34127" />
      <fbc:geneProduct fbc:id="G_PICST_34206" fbc:label="PICST_34206" fbc:name="PICST_34206" />
      <fbc:geneProduct fbc:id="G_PICST_34292" fbc:label="PICST_34292" fbc:name="PICST_34292" />
      <fbc:geneProduct fbc:id="G_PICST_34303" fbc:label="PICST_34303" fbc:name="PICST_34303" />
      <fbc:geneProduct fbc:id="G_PICST_34304" fbc:label="PICST_34304" fbc:name="PICST_34304" />
      <fbc:geneProduct fbc:id="G_PICST_34307" fbc:label="PICST_34307" fbc:name="PICST_34307" />
      <fbc:geneProduct fbc:id="G_PICST_34398" fbc:label="PICST_34398" fbc:name="PICST_34398" />
      <fbc:geneProduct fbc:id="G_PICST_34441" fbc:label="PICST_34441" fbc:name="PICST_34441" />
      <fbc:geneProduct fbc:id="G_PICST_34492" fbc:label="PICST_34492" fbc:name="PICST_34492" />
      <fbc:geneProduct fbc:id="G_PICST_34542" fbc:label="PICST_34542" fbc:name="PICST_34542" />
      <fbc:geneProduct fbc:id="G_PICST_34588" fbc:label="PICST_34588" fbc:name="PICST_34588" />
      <fbc:geneProduct fbc:id="G_PICST_34605" fbc:label="PICST_34605" fbc:name="PICST_34605" />
      <fbc:geneProduct fbc:id="G_PICST_34864" fbc:label="PICST_34864" fbc:name="PICST_34864" />
      <fbc:geneProduct fbc:id="G_PICST_34891" fbc:label="PICST_34891" fbc:name="PICST_34891" />
      <fbc:geneProduct fbc:id="G_PICST_34960" fbc:label="PICST_34960" fbc:name="PICST_34960" />
      <fbc:geneProduct fbc:id="G_PICST_34985" fbc:label="PICST_34985" fbc:name="PICST_34985" />
      <fbc:geneProduct fbc:id="G_PICST_35069" fbc:label="PICST_35069" fbc:name="PICST_35069" />
      <fbc:geneProduct fbc:id="G_PICST_35397" fbc:label="PICST_35397" fbc:name="PICST_35397" />
      <fbc:geneProduct fbc:id="G_PICST_35527" fbc:label="PICST_35527" fbc:name="PICST_35527" />
      <fbc:geneProduct fbc:id="G_PICST_35662" fbc:label="PICST_35662" fbc:name="PICST_35662" />
      <fbc:geneProduct fbc:id="G_PICST_35732" fbc:label="PICST_35732" fbc:name="PICST_35732" />
      <fbc:geneProduct fbc:id="G_PICST_35750" fbc:label="PICST_35750" fbc:name="PICST_35750" />
      <fbc:geneProduct fbc:id="G_PICST_35827" fbc:label="PICST_35827" fbc:name="PICST_35827" />
      <fbc:geneProduct fbc:id="G_PICST_35835" fbc:label="PICST_35835" fbc:name="PICST_35835" />
      <fbc:geneProduct fbc:id="G_PICST_35844" fbc:label="PICST_35844" fbc:name="PICST_35844" />
      <fbc:geneProduct fbc:id="G_PICST_35865" fbc:label="PICST_35865" fbc:name="PICST_35865" />
      <fbc:geneProduct fbc:id="G_PICST_35868" fbc:label="PICST_35868" fbc:name="PICST_35868" />
      <fbc:geneProduct fbc:id="G_PICST_36016" fbc:label="PICST_36016" fbc:name="PICST_36016" />
      <fbc:geneProduct fbc:id="G_PICST_36098" fbc:label="PICST_36098" fbc:name="PICST_36098" />
      <fbc:geneProduct fbc:id="G_PICST_36233" fbc:label="PICST_36233" fbc:name="PICST_36233" />
      <fbc:geneProduct fbc:id="G_PICST_36392" fbc:label="PICST_36392" fbc:name="PICST_36392" />
      <fbc:geneProduct fbc:id="G_PICST_36448" fbc:label="PICST_36448" fbc:name="PICST_36448" />
      <fbc:geneProduct fbc:id="G_PICST_36541" fbc:label="PICST_36541" fbc:name="PICST_36541" />
      <fbc:geneProduct fbc:id="G_PICST_36608" fbc:label="PICST_36608" fbc:name="PICST_36608" />
      <fbc:geneProduct fbc:id="G_PICST_36859" fbc:label="PICST_36859" fbc:name="PICST_36859" />
      <fbc:geneProduct fbc:id="G_PICST_36948" fbc:label="PICST_36948" fbc:name="PICST_36948" />
      <fbc:geneProduct fbc:id="G_PICST_36951" fbc:label="PICST_36951" fbc:name="PICST_36951" />
      <fbc:geneProduct fbc:id="G_PICST_36953" fbc:label="PICST_36953" fbc:name="PICST_36953" />
      <fbc:geneProduct fbc:id="G_PICST_37009" fbc:label="PICST_37009" fbc:name="PICST_37009" />
      <fbc:geneProduct fbc:id="G_PICST_37336" fbc:label="PICST_37336" fbc:name="PICST_37336" />
      <fbc:geneProduct fbc:id="G_PICST_37780" fbc:label="PICST_37780" fbc:name="PICST_37780" />
      <fbc:geneProduct fbc:id="G_PICST_37797" fbc:label="PICST_37797" fbc:name="PICST_37797" />
      <fbc:geneProduct fbc:id="G_PICST_38073" fbc:label="PICST_38073" fbc:name="PICST_38073" />
      <fbc:geneProduct fbc:id="G_PICST_38184" fbc:label="PICST_38184" fbc:name="PICST_38184" />
      <fbc:geneProduct fbc:id="G_PICST_38245" fbc:label="PICST_38245" fbc:name="PICST_38245" />
      <fbc:geneProduct fbc:id="G_PICST_38281" fbc:label="PICST_38281" fbc:name="PICST_38281" />
      <fbc:geneProduct fbc:id="G_PICST_38512" fbc:label="PICST_38512" fbc:name="PICST_38512" />
      <fbc:geneProduct fbc:id="G_PICST_38592" fbc:label="PICST_38592" fbc:name="PICST_38592" />
      <fbc:geneProduct fbc:id="G_PICST_38880" fbc:label="PICST_38880" fbc:name="PICST_38880" />
      <fbc:geneProduct fbc:id="G_PICST_38981" fbc:label="PICST_38981" fbc:name="PICST_38981" />
      <fbc:geneProduct fbc:id="G_PICST_39042" fbc:label="PICST_39042" fbc:name="PICST_39042" />
      <fbc:geneProduct fbc:id="G_PICST_39044" fbc:label="PICST_39044" fbc:name="PICST_39044" />
      <fbc:geneProduct fbc:id="G_PICST_39066" fbc:label="PICST_39066" fbc:name="PICST_39066" />
      <fbc:geneProduct fbc:id="G_PICST_39160" fbc:label="PICST_39160" fbc:name="PICST_39160" />
      <fbc:geneProduct fbc:id="G_PICST_39246" fbc:label="PICST_39246" fbc:name="PICST_39246" />
      <fbc:geneProduct fbc:id="G_PICST_39320" fbc:label="PICST_39320" fbc:name="PICST_39320" />
      <fbc:geneProduct fbc:id="G_PICST_39433" fbc:label="PICST_39433" fbc:name="PICST_39433" />
      <fbc:geneProduct fbc:id="G_PICST_39517" fbc:label="PICST_39517" fbc:name="PICST_39517" />
      <fbc:geneProduct fbc:id="G_PICST_39554" fbc:label="PICST_39554" fbc:name="PICST_39554" />
      <fbc:geneProduct fbc:id="G_PICST_39560" fbc:label="PICST_39560" fbc:name="PICST_39560" />
      <fbc:geneProduct fbc:id="G_PICST_39568" fbc:label="PICST_39568" fbc:name="PICST_39568" />
      <fbc:geneProduct fbc:id="G_PICST_39828" fbc:label="PICST_39828" fbc:name="PICST_39828" />
      <fbc:geneProduct fbc:id="G_PICST_39982" fbc:label="PICST_39982" fbc:name="PICST_39982" />
      <fbc:geneProduct fbc:id="G_PICST_40011" fbc:label="PICST_40011" fbc:name="PICST_40011" />
      <fbc:geneProduct fbc:id="G_PICST_40132" fbc:label="PICST_40132" fbc:name="PICST_40132" />
      <fbc:geneProduct fbc:id="G_PICST_40145" fbc:label="PICST_40145" fbc:name="PICST_40145" />
      <fbc:geneProduct fbc:id="G_PICST_40172" fbc:label="PICST_40172" fbc:name="PICST_40172" />
      <fbc:geneProduct fbc:id="G_PICST_40173" fbc:label="PICST_40173" fbc:name="PICST_40173" />
      <fbc:geneProduct fbc:id="G_PICST_40180" fbc:label="PICST_40180" fbc:name="PICST_40180" />
      <fbc:geneProduct fbc:id="G_PICST_40259" fbc:label="PICST_40259" fbc:name="PICST_40259" />
      <fbc:geneProduct fbc:id="G_PICST_40324" fbc:label="PICST_40324" fbc:name="PICST_40324" />
      <fbc:geneProduct fbc:id="G_PICST_40365" fbc:label="PICST_40365" fbc:name="PICST_40365" />
      <fbc:geneProduct fbc:id="G_PICST_40464" fbc:label="PICST_40464" fbc:name="PICST_40464" />
      <fbc:geneProduct fbc:id="G_PICST_40468" fbc:label="PICST_40468" fbc:name="PICST_40468" />
      <fbc:geneProduct fbc:id="G_PICST_40545" fbc:label="PICST_40545" fbc:name="PICST_40545" />
      <fbc:geneProduct fbc:id="G_PICST_40556" fbc:label="PICST_40556" fbc:name="PICST_40556" />
      <fbc:geneProduct fbc:id="G_PICST_40695" fbc:label="PICST_40695" fbc:name="PICST_40695" />
      <fbc:geneProduct fbc:id="G_PICST_40742" fbc:label="PICST_40742" fbc:name="PICST_40742" />
      <fbc:geneProduct fbc:id="G_PICST_40781" fbc:label="PICST_40781" fbc:name="PICST_40781" />
      <fbc:geneProduct fbc:id="G_PICST_40866" fbc:label="PICST_40866" fbc:name="PICST_40866" />
      <fbc:geneProduct fbc:id="G_PICST_40885" fbc:label="PICST_40885" fbc:name="PICST_40885" />
      <fbc:geneProduct fbc:id="G_PICST_40926" fbc:label="PICST_40926" fbc:name="PICST_40926" />
      <fbc:geneProduct fbc:id="G_PICST_41000" fbc:label="PICST_41000" fbc:name="PICST_41000" />
      <fbc:geneProduct fbc:id="G_PICST_41155" fbc:label="PICST_41155" fbc:name="PICST_41155" />
      <fbc:geneProduct fbc:id="G_PICST_41267" fbc:label="PICST_41267" fbc:name="PICST_41267" />
      <fbc:geneProduct fbc:id="G_PICST_41330" fbc:label="PICST_41330" fbc:name="PICST_41330" />
      <fbc:geneProduct fbc:id="G_PICST_41452" fbc:label="PICST_41452" fbc:name="PICST_41452" />
      <fbc:geneProduct fbc:id="G_PICST_41725" fbc:label="PICST_41725" fbc:name="PICST_41725" />
      <fbc:geneProduct fbc:id="G_PICST_41834" fbc:label="PICST_41834" fbc:name="PICST_41834" />
      <fbc:geneProduct fbc:id="G_PICST_41956" fbc:label="PICST_41956" fbc:name="PICST_41956" />
      <fbc:geneProduct fbc:id="G_PICST_41966" fbc:label="PICST_41966" fbc:name="PICST_41966" />
      <fbc:geneProduct fbc:id="G_PICST_42028" fbc:label="PICST_42028" fbc:name="PICST_42028" />
      <fbc:geneProduct fbc:id="G_PICST_42119" fbc:label="PICST_42119" fbc:name="PICST_42119" />
      <fbc:geneProduct fbc:id="G_PICST_42120" fbc:label="PICST_42120" fbc:name="PICST_42120" />
      <fbc:geneProduct fbc:id="G_PICST_42313" fbc:label="PICST_42313" fbc:name="PICST_42313" />
      <fbc:geneProduct fbc:id="G_PICST_42384" fbc:label="PICST_42384" fbc:name="PICST_42384" />
      <fbc:geneProduct fbc:id="G_PICST_42440" fbc:label="PICST_42440" fbc:name="PICST_42440" />
      <fbc:geneProduct fbc:id="G_PICST_42745" fbc:label="PICST_42745" fbc:name="PICST_42745" />
      <fbc:geneProduct fbc:id="G_PICST_42812" fbc:label="PICST_42812" fbc:name="PICST_42812" />
      <fbc:geneProduct fbc:id="G_PICST_42900" fbc:label="PICST_42900" fbc:name="PICST_42900" />
      <fbc:geneProduct fbc:id="G_PICST_42944" fbc:label="PICST_42944" fbc:name="PICST_42944" />
      <fbc:geneProduct fbc:id="G_PICST_42966" fbc:label="PICST_42966" fbc:name="PICST_42966" />
      <fbc:geneProduct fbc:id="G_PICST_43167" fbc:label="PICST_43167" fbc:name="PICST_43167" />
      <fbc:geneProduct fbc:id="G_PICST_43206" fbc:label="PICST_43206" fbc:name="PICST_43206" />
      <fbc:geneProduct fbc:id="G_PICST_43247" fbc:label="PICST_43247" fbc:name="PICST_43247" />
      <fbc:geneProduct fbc:id="G_PICST_43263" fbc:label="PICST_43263" fbc:name="PICST_43263" />
      <fbc:geneProduct fbc:id="G_PICST_43416" fbc:label="PICST_43416" fbc:name="PICST_43416" />
      <fbc:geneProduct fbc:id="G_PICST_43525" fbc:label="PICST_43525" fbc:name="PICST_43525" />
      <fbc:geneProduct fbc:id="G_PICST_43701" fbc:label="PICST_43701" fbc:name="PICST_43701" />
      <fbc:geneProduct fbc:id="G_PICST_43720" fbc:label="PICST_43720" fbc:name="PICST_43720" />
      <fbc:geneProduct fbc:id="G_PICST_43722" fbc:label="PICST_43722" fbc:name="PICST_43722" />
      <fbc:geneProduct fbc:id="G_PICST_43807" fbc:label="PICST_43807" fbc:name="PICST_43807" />
      <fbc:geneProduct fbc:id="G_PICST_43870" fbc:label="PICST_43870" fbc:name="PICST_43870" />
      <fbc:geneProduct fbc:id="G_PICST_44059" fbc:label="PICST_44059" fbc:name="PICST_44059" />
      <fbc:geneProduct fbc:id="G_PICST_44075" fbc:label="PICST_44075" fbc:name="PICST_44075" />
      <fbc:geneProduct fbc:id="G_PICST_44169" fbc:label="PICST_44169" fbc:name="PICST_44169" />
      <fbc:geneProduct fbc:id="G_PICST_44171" fbc:label="PICST_44171" fbc:name="PICST_44171" />
      <fbc:geneProduct fbc:id="G_PICST_44246" fbc:label="PICST_44246" fbc:name="PICST_44246" />
      <fbc:geneProduct fbc:id="G_PICST_44274" fbc:label="PICST_44274" fbc:name="PICST_44274" />
      <fbc:geneProduct fbc:id="G_PICST_44456" fbc:label="PICST_44456" fbc:name="PICST_44456" />
      <fbc:geneProduct fbc:id="G_PICST_44590" fbc:label="PICST_44590" fbc:name="PICST_44590" />
      <fbc:geneProduct fbc:id="G_PICST_44612" fbc:label="PICST_44612" fbc:name="PICST_44612" />
      <fbc:geneProduct fbc:id="G_PICST_44613" fbc:label="PICST_44613" fbc:name="PICST_44613" />
      <fbc:geneProduct fbc:id="G_PICST_44614" fbc:label="PICST_44614" fbc:name="PICST_44614" />
      <fbc:geneProduct fbc:id="G_PICST_44890" fbc:label="PICST_44890" fbc:name="PICST_44890" />
      <fbc:geneProduct fbc:id="G_PICST_44973" fbc:label="PICST_44973" fbc:name="PICST_44973" />
      <fbc:geneProduct fbc:id="G_PICST_45036" fbc:label="PICST_45036" fbc:name="PICST_45036" />
      <fbc:geneProduct fbc:id="G_PICST_45095" fbc:label="PICST_45095" fbc:name="PICST_45095" />
      <fbc:geneProduct fbc:id="G_PICST_45104" fbc:label="PICST_45104" fbc:name="PICST_45104" />
      <fbc:geneProduct fbc:id="G_PICST_45137" fbc:label="PICST_45137" fbc:name="PICST_45137" />
      <fbc:geneProduct fbc:id="G_PICST_45343" fbc:label="PICST_45343" fbc:name="PICST_45343" />
      <fbc:geneProduct fbc:id="G_PICST_45689" fbc:label="PICST_45689" fbc:name="PICST_45689" />
      <fbc:geneProduct fbc:id="G_PICST_45900" fbc:label="PICST_45900" fbc:name="PICST_45900" />
      <fbc:geneProduct fbc:id="G_PICST_46121" fbc:label="PICST_46121" fbc:name="PICST_46121" />
      <fbc:geneProduct fbc:id="G_PICST_46142" fbc:label="PICST_46142" fbc:name="PICST_46142" />
      <fbc:geneProduct fbc:id="G_PICST_46242" fbc:label="PICST_46242" fbc:name="PICST_46242" />
      <fbc:geneProduct fbc:id="G_PICST_46345" fbc:label="PICST_46345" fbc:name="PICST_46345" />
      <fbc:geneProduct fbc:id="G_PICST_46601" fbc:label="PICST_46601" fbc:name="PICST_46601" />
      <fbc:geneProduct fbc:id="G_PICST_46630" fbc:label="PICST_46630" fbc:name="PICST_46630" />
      <fbc:geneProduct fbc:id="G_PICST_46658" fbc:label="PICST_46658" fbc:name="PICST_46658" />
      <fbc:geneProduct fbc:id="G_PICST_46716" fbc:label="PICST_46716" fbc:name="PICST_46716" />
      <fbc:geneProduct fbc:id="G_PICST_46781" fbc:label="PICST_46781" fbc:name="PICST_46781" />
      <fbc:geneProduct fbc:id="G_PICST_46967" fbc:label="PICST_46967" fbc:name="PICST_46967" />
      <fbc:geneProduct fbc:id="G_PICST_46975" fbc:label="PICST_46975" fbc:name="PICST_46975" />
      <fbc:geneProduct fbc:id="G_PICST_47071" fbc:label="PICST_47071" fbc:name="PICST_47071" />
      <fbc:geneProduct fbc:id="G_PICST_47181" fbc:label="PICST_47181" fbc:name="PICST_47181" />
      <fbc:geneProduct fbc:id="G_PICST_47423" fbc:label="PICST_47423" fbc:name="PICST_47423" />
      <fbc:geneProduct fbc:id="G_PICST_47473" fbc:label="PICST_47473" fbc:name="PICST_47473" />
      <fbc:geneProduct fbc:id="G_PICST_47526" fbc:label="PICST_47526" fbc:name="PICST_47526" />
      <fbc:geneProduct fbc:id="G_PICST_47531" fbc:label="PICST_47531" fbc:name="PICST_47531" />
      <fbc:geneProduct fbc:id="G_PICST_47584" fbc:label="PICST_47584" fbc:name="PICST_47584" />
      <fbc:geneProduct fbc:id="G_PICST_47650" fbc:label="PICST_47650" fbc:name="PICST_47650" />
      <fbc:geneProduct fbc:id="G_PICST_47780" fbc:label="PICST_47780" fbc:name="PICST_47780" />
      <fbc:geneProduct fbc:id="G_PICST_47832" fbc:label="PICST_47832" fbc:name="PICST_47832" />
      <fbc:geneProduct fbc:id="G_PICST_47969" fbc:label="PICST_47969" fbc:name="PICST_47969" />
      <fbc:geneProduct fbc:id="G_PICST_48142" fbc:label="PICST_48142" fbc:name="PICST_48142" />
      <fbc:geneProduct fbc:id="G_PICST_48268" fbc:label="PICST_48268" fbc:name="PICST_48268" />
      <fbc:geneProduct fbc:id="G_PICST_48292" fbc:label="PICST_48292" fbc:name="PICST_48292" />
      <fbc:geneProduct fbc:id="G_PICST_48294" fbc:label="PICST_48294" fbc:name="PICST_48294" />
      <fbc:geneProduct fbc:id="G_PICST_48369" fbc:label="PICST_48369" fbc:name="PICST_48369" />
      <fbc:geneProduct fbc:id="G_PICST_48420" fbc:label="PICST_48420" fbc:name="PICST_48420" />
      <fbc:geneProduct fbc:id="G_PICST_48452" fbc:label="PICST_48452" fbc:name="PICST_48452" />
      <fbc:geneProduct fbc:id="G_PICST_48474" fbc:label="PICST_48474" fbc:name="PICST_48474" />
      <fbc:geneProduct fbc:id="G_PICST_48616" fbc:label="PICST_48616" fbc:name="PICST_48616" />
      <fbc:geneProduct fbc:id="G_PICST_48738" fbc:label="PICST_48738" fbc:name="PICST_48738" />
      <fbc:geneProduct fbc:id="G_PICST_48829" fbc:label="PICST_48829" fbc:name="PICST_48829" />
      <fbc:geneProduct fbc:id="G_PICST_48891" fbc:label="PICST_48891" fbc:name="PICST_48891" />
      <fbc:geneProduct fbc:id="G_PICST_49064" fbc:label="PICST_49064" fbc:name="PICST_49064" />
      <fbc:geneProduct fbc:id="G_PICST_49179" fbc:label="PICST_49179" fbc:name="PICST_49179" />
      <fbc:geneProduct fbc:id="G_PICST_49430" fbc:label="PICST_49430" fbc:name="PICST_49430" />
      <fbc:geneProduct fbc:id="G_PICST_49451" fbc:label="PICST_49451" fbc:name="PICST_49451" />
      <fbc:geneProduct fbc:id="G_PICST_49723" fbc:label="PICST_49723" fbc:name="PICST_49723" />
      <fbc:geneProduct fbc:id="G_PICST_50344" fbc:label="PICST_50344" fbc:name="PICST_50344" />
      <fbc:geneProduct fbc:id="G_PICST_50354" fbc:label="PICST_50354" fbc:name="PICST_50354" />
      <fbc:geneProduct fbc:id="G_PICST_50410" fbc:label="PICST_50410" fbc:name="PICST_50410" />
      <fbc:geneProduct fbc:id="G_PICST_50416" fbc:label="PICST_50416" fbc:name="PICST_50416" />
      <fbc:geneProduct fbc:id="G_PICST_50417" fbc:label="PICST_50417" fbc:name="PICST_50417" />
      <fbc:geneProduct fbc:id="G_PICST_50442" fbc:label="PICST_50442" fbc:name="PICST_50442" />
      <fbc:geneProduct fbc:id="G_PICST_50761" fbc:label="PICST_50761" fbc:name="PICST_50761" />
      <fbc:geneProduct fbc:id="G_PICST_50793" fbc:label="PICST_50793" fbc:name="PICST_50793" />
      <fbc:geneProduct fbc:id="G_PICST_50942" fbc:label="PICST_50942" fbc:name="PICST_50942" />
      <fbc:geneProduct fbc:id="G_PICST_50944" fbc:label="PICST_50944" fbc:name="PICST_50944" />
      <fbc:geneProduct fbc:id="G_PICST_51006" fbc:label="PICST_51006" fbc:name="PICST_51006" />
      <fbc:geneProduct fbc:id="G_PICST_51012" fbc:label="PICST_51012" fbc:name="PICST_51012" />
      <fbc:geneProduct fbc:id="G_PICST_51037" fbc:label="PICST_51037" fbc:name="PICST_51037" />
      <fbc:geneProduct fbc:id="G_PICST_51039" fbc:label="PICST_51039" fbc:name="PICST_51039" />
      <fbc:geneProduct fbc:id="G_PICST_51094" fbc:label="PICST_51094" fbc:name="PICST_51094" />
      <fbc:geneProduct fbc:id="G_PICST_51227" fbc:label="PICST_51227" fbc:name="PICST_51227" />
      <fbc:geneProduct fbc:id="G_PICST_51281" fbc:label="PICST_51281" fbc:name="PICST_51281" />
      <fbc:geneProduct fbc:id="G_PICST_51333" fbc:label="PICST_51333" fbc:name="PICST_51333" />
      <fbc:geneProduct fbc:id="G_PICST_51353" fbc:label="PICST_51353" fbc:name="PICST_51353" />
      <fbc:geneProduct fbc:id="G_PICST_51416" fbc:label="PICST_51416" fbc:name="PICST_51416" />
      <fbc:geneProduct fbc:id="G_PICST_51462" fbc:label="PICST_51462" fbc:name="PICST_51462" />
      <fbc:geneProduct fbc:id="G_PICST_51913" fbc:label="PICST_51913" fbc:name="PICST_51913" />
      <fbc:geneProduct fbc:id="G_PICST_52082" fbc:label="PICST_52082" fbc:name="PICST_52082" />
      <fbc:geneProduct fbc:id="G_PICST_52197or" fbc:label="PICST_52197or" fbc:name="PICST_52197or" />
      <fbc:geneProduct fbc:id="G_PICST_52223" fbc:label="PICST_52223" fbc:name="PICST_52223" />
      <fbc:geneProduct fbc:id="G_PICST_52257" fbc:label="PICST_52257" fbc:name="PICST_52257" />
      <fbc:geneProduct fbc:id="G_PICST_52299" fbc:label="PICST_52299" fbc:name="PICST_52299" />
      <fbc:geneProduct fbc:id="G_PICST_52325" fbc:label="PICST_52325" fbc:name="PICST_52325" />
      <fbc:geneProduct fbc:id="G_PICST_52351" fbc:label="PICST_52351" fbc:name="PICST_52351" />
      <fbc:geneProduct fbc:id="G_PICST_52358" fbc:label="PICST_52358" fbc:name="PICST_52358" />
      <fbc:geneProduct fbc:id="G_PICST_52466" fbc:label="PICST_52466" fbc:name="PICST_52466" />
      <fbc:geneProduct fbc:id="G_PICST_52642" fbc:label="PICST_52642" fbc:name="PICST_52642" />
      <fbc:geneProduct fbc:id="G_PICST_52647" fbc:label="PICST_52647" fbc:name="PICST_52647" />
      <fbc:geneProduct fbc:id="G_PICST_52875" fbc:label="PICST_52875" fbc:name="PICST_52875" />
      <fbc:geneProduct fbc:id="G_PICST_52948" fbc:label="PICST_52948" fbc:name="PICST_52948" />
      <fbc:geneProduct fbc:id="G_PICST_53027" fbc:label="PICST_53027" fbc:name="PICST_53027" />
      <fbc:geneProduct fbc:id="G_PICST_53028" fbc:label="PICST_53028" fbc:name="PICST_53028" />
      <fbc:geneProduct fbc:id="G_PICST_53084" fbc:label="PICST_53084" fbc:name="PICST_53084" />
      <fbc:geneProduct fbc:id="G_PICST_53211" fbc:label="PICST_53211" fbc:name="PICST_53211" />
      <fbc:geneProduct fbc:id="G_PICST_53263" fbc:label="PICST_53263" fbc:name="PICST_53263" />
      <fbc:geneProduct fbc:id="G_PICST_53327" fbc:label="PICST_53327" fbc:name="PICST_53327" />
      <fbc:geneProduct fbc:id="G_PICST_53466" fbc:label="PICST_53466" fbc:name="PICST_53466" />
      <fbc:geneProduct fbc:id="G_PICST_53528" fbc:label="PICST_53528" fbc:name="PICST_53528" />
      <fbc:geneProduct fbc:id="G_PICST_53620" fbc:label="PICST_53620" fbc:name="PICST_53620" />
      <fbc:geneProduct fbc:id="G_PICST_53653" fbc:label="PICST_53653" fbc:name="PICST_53653" />
      <fbc:geneProduct fbc:id="G_PICST_53707" fbc:label="PICST_53707" fbc:name="PICST_53707" />
      <fbc:geneProduct fbc:id="G_PICST_53846" fbc:label="PICST_53846" fbc:name="PICST_53846" />
      <fbc:geneProduct fbc:id="G_PICST_53880" fbc:label="PICST_53880" fbc:name="PICST_53880" />
      <fbc:geneProduct fbc:id="G_PICST_54013" fbc:label="PICST_54013" fbc:name="PICST_54013" />
      <fbc:geneProduct fbc:id="G_PICST_54022" fbc:label="PICST_54022" fbc:name="PICST_54022" />
      <fbc:geneProduct fbc:id="G_PICST_54024" fbc:label="PICST_54024" fbc:name="PICST_54024" />
      <fbc:geneProduct fbc:id="G_PICST_54153" fbc:label="PICST_54153" fbc:name="PICST_54153" />
      <fbc:geneProduct fbc:id="G_PICST_54239" fbc:label="PICST_54239" fbc:name="PICST_54239" />
      <fbc:geneProduct fbc:id="G_PICST_54260" fbc:label="PICST_54260" fbc:name="PICST_54260" />
      <fbc:geneProduct fbc:id="G_PICST_54293" fbc:label="PICST_54293" fbc:name="PICST_54293" />
      <fbc:geneProduct fbc:id="G_PICST_54505" fbc:label="PICST_54505" fbc:name="PICST_54505" />
      <fbc:geneProduct fbc:id="G_PICST_54534" fbc:label="PICST_54534" fbc:name="PICST_54534" />
      <fbc:geneProduct fbc:id="G_PICST_54590" fbc:label="PICST_54590" fbc:name="PICST_54590" />
      <fbc:geneProduct fbc:id="G_PICST_54624" fbc:label="PICST_54624" fbc:name="PICST_54624" />
      <fbc:geneProduct fbc:id="G_PICST_54699" fbc:label="PICST_54699" fbc:name="PICST_54699" />
      <fbc:geneProduct fbc:id="G_PICST_55002" fbc:label="PICST_55002" fbc:name="PICST_55002" />
      <fbc:geneProduct fbc:id="G_PICST_55152" fbc:label="PICST_55152" fbc:name="PICST_55152" />
      <fbc:geneProduct fbc:id="G_PICST_55180" fbc:label="PICST_55180" fbc:name="PICST_55180" />
      <fbc:geneProduct fbc:id="G_PICST_55334" fbc:label="PICST_55334" fbc:name="PICST_55334" />
      <fbc:geneProduct fbc:id="G_PICST_55391" fbc:label="PICST_55391" fbc:name="PICST_55391" />
      <fbc:geneProduct fbc:id="G_PICST_55542" fbc:label="PICST_55542" fbc:name="PICST_55542" />
      <fbc:geneProduct fbc:id="G_PICST_55602" fbc:label="PICST_55602" fbc:name="PICST_55602" />
      <fbc:geneProduct fbc:id="G_PICST_55621" fbc:label="PICST_55621" fbc:name="PICST_55621" />
      <fbc:geneProduct fbc:id="G_PICST_55623" fbc:label="PICST_55623" fbc:name="PICST_55623" />
      <fbc:geneProduct fbc:id="G_PICST_55711" fbc:label="PICST_55711" fbc:name="PICST_55711" />
      <fbc:geneProduct fbc:id="G_PICST_55783" fbc:label="PICST_55783" fbc:name="PICST_55783" />
      <fbc:geneProduct fbc:id="G_PICST_55800" fbc:label="PICST_55800" fbc:name="PICST_55800" />
      <fbc:geneProduct fbc:id="G_PICST_55811" fbc:label="PICST_55811" fbc:name="PICST_55811" />
      <fbc:geneProduct fbc:id="G_PICST_55822" fbc:label="PICST_55822" fbc:name="PICST_55822" />
      <fbc:geneProduct fbc:id="G_PICST_55948" fbc:label="PICST_55948" fbc:name="PICST_55948" />
      <fbc:geneProduct fbc:id="G_PICST_56209" fbc:label="PICST_56209" fbc:name="PICST_56209" />
      <fbc:geneProduct fbc:id="G_PICST_56703" fbc:label="PICST_56703" fbc:name="PICST_56703" />
      <fbc:geneProduct fbc:id="G_PICST_57025" fbc:label="PICST_57025" fbc:name="PICST_57025" />
      <fbc:geneProduct fbc:id="G_PICST_57042" fbc:label="PICST_57042" fbc:name="PICST_57042" />
      <fbc:geneProduct fbc:id="G_PICST_57049" fbc:label="PICST_57049" fbc:name="PICST_57049" />
      <fbc:geneProduct fbc:id="G_PICST_57055" fbc:label="PICST_57055" fbc:name="PICST_57055" />
      <fbc:geneProduct fbc:id="G_PICST_57110" fbc:label="PICST_57110" fbc:name="PICST_57110" />
      <fbc:geneProduct fbc:id="G_PICST_57121" fbc:label="PICST_57121" fbc:name="PICST_57121" />
      <fbc:geneProduct fbc:id="G_PICST_57133" fbc:label="PICST_57133" fbc:name="PICST_57133" />
      <fbc:geneProduct fbc:id="G_PICST_57189" fbc:label="PICST_57189" fbc:name="PICST_57189" />
      <fbc:geneProduct fbc:id="G_PICST_57264" fbc:label="PICST_57264" fbc:name="PICST_57264" />
      <fbc:geneProduct fbc:id="G_PICST_57266" fbc:label="PICST_57266" fbc:name="PICST_57266" />
      <fbc:geneProduct fbc:id="G_PICST_57331" fbc:label="PICST_57331" fbc:name="PICST_57331" />
      <fbc:geneProduct fbc:id="G_PICST_57399" fbc:label="PICST_57399" fbc:name="PICST_57399" />
      <fbc:geneProduct fbc:id="G_PICST_57462" fbc:label="PICST_57462" fbc:name="PICST_57462" />
      <fbc:geneProduct fbc:id="G_PICST_57493" fbc:label="PICST_57493" fbc:name="PICST_57493" />
      <fbc:geneProduct fbc:id="G_PICST_57505" fbc:label="PICST_57505" fbc:name="PICST_57505" />
      <fbc:geneProduct fbc:id="G_PICST_57619" fbc:label="PICST_57619" fbc:name="PICST_57619" />
      <fbc:geneProduct fbc:id="G_PICST_57750" fbc:label="PICST_57750" fbc:name="PICST_57750" />
      <fbc:geneProduct fbc:id="G_PICST_57761" fbc:label="PICST_57761" fbc:name="PICST_57761" />
      <fbc:geneProduct fbc:id="G_PICST_57768" fbc:label="PICST_57768" fbc:name="PICST_57768" />
      <fbc:geneProduct fbc:id="G_PICST_57820" fbc:label="PICST_57820" fbc:name="PICST_57820" />
      <fbc:geneProduct fbc:id="G_PICST_57860" fbc:label="PICST_57860" fbc:name="PICST_57860" />
      <fbc:geneProduct fbc:id="G_PICST_57912" fbc:label="PICST_57912" fbc:name="PICST_57912" />
      <fbc:geneProduct fbc:id="G_PICST_57978" fbc:label="PICST_57978" fbc:name="PICST_57978" />
      <fbc:geneProduct fbc:id="G_PICST_58102" fbc:label="PICST_58102" fbc:name="PICST_58102" />
      <fbc:geneProduct fbc:id="G_PICST_58479" fbc:label="PICST_58479" fbc:name="PICST_58479" />
      <fbc:geneProduct fbc:id="G_PICST_58506" fbc:label="PICST_58506" fbc:name="PICST_58506" />
      <fbc:geneProduct fbc:id="G_PICST_58626" fbc:label="PICST_58626" fbc:name="PICST_58626" />
      <fbc:geneProduct fbc:id="G_PICST_58800" fbc:label="PICST_58800" fbc:name="PICST_58800" />
      <fbc:geneProduct fbc:id="G_PICST_58872" fbc:label="PICST_58872" fbc:name="PICST_58872" />
      <fbc:geneProduct fbc:id="G_PICST_58946" fbc:label="PICST_58946" fbc:name="PICST_58946" />
      <fbc:geneProduct fbc:id="G_PICST_58964" fbc:label="PICST_58964" fbc:name="PICST_58964" />
      <fbc:geneProduct fbc:id="G_PICST_59054" fbc:label="PICST_59054" fbc:name="PICST_59054" />
      <fbc:geneProduct fbc:id="G_PICST_59156" fbc:label="PICST_59156" fbc:name="PICST_59156" />
      <fbc:geneProduct fbc:id="G_PICST_59193" fbc:label="PICST_59193" fbc:name="PICST_59193" />
      <fbc:geneProduct fbc:id="G_PICST_59290" fbc:label="PICST_59290" fbc:name="PICST_59290" />
      <fbc:geneProduct fbc:id="G_PICST_59568" fbc:label="PICST_59568" fbc:name="PICST_59568" />
      <fbc:geneProduct fbc:id="G_PICST_59680" fbc:label="PICST_59680" fbc:name="PICST_59680" />
      <fbc:geneProduct fbc:id="G_PICST_59732" fbc:label="PICST_59732" fbc:name="PICST_59732" />
      <fbc:geneProduct fbc:id="G_PICST_59792" fbc:label="PICST_59792" fbc:name="PICST_59792" />
      <fbc:geneProduct fbc:id="G_PICST_59866" fbc:label="PICST_59866" fbc:name="PICST_59866" />
      <fbc:geneProduct fbc:id="G_PICST_59891" fbc:label="PICST_59891" fbc:name="PICST_59891" />
      <fbc:geneProduct fbc:id="G_PICST_59900" fbc:label="PICST_59900" fbc:name="PICST_59900" />
      <fbc:geneProduct fbc:id="G_PICST_59919" fbc:label="PICST_59919" fbc:name="PICST_59919" />
      <fbc:geneProduct fbc:id="G_PICST_60105" fbc:label="PICST_60105" fbc:name="PICST_60105" />
      <fbc:geneProduct fbc:id="G_PICST_60178" fbc:label="PICST_60178" fbc:name="PICST_60178" />
      <fbc:geneProduct fbc:id="G_PICST_60284" fbc:label="PICST_60284" fbc:name="PICST_60284" />
      <fbc:geneProduct fbc:id="G_PICST_60304" fbc:label="PICST_60304" fbc:name="PICST_60304" />
      <fbc:geneProduct fbc:id="G_PICST_60344" fbc:label="PICST_60344" fbc:name="PICST_60344" />
      <fbc:geneProduct fbc:id="G_PICST_60352" fbc:label="PICST_60352" fbc:name="PICST_60352" />
      <fbc:geneProduct fbc:id="G_PICST_60390" fbc:label="PICST_60390" fbc:name="PICST_60390" />
      <fbc:geneProduct fbc:id="G_PICST_60441" fbc:label="PICST_60441" fbc:name="PICST_60441" />
      <fbc:geneProduct fbc:id="G_PICST_60598" fbc:label="PICST_60598" fbc:name="PICST_60598" />
      <fbc:geneProduct fbc:id="G_PICST_60679" fbc:label="PICST_60679" fbc:name="PICST_60679" />
      <fbc:geneProduct fbc:id="G_PICST_60752" fbc:label="PICST_60752" fbc:name="PICST_60752" />
      <fbc:geneProduct fbc:id="G_PICST_60847" fbc:label="PICST_60847" fbc:name="PICST_60847" />
      <fbc:geneProduct fbc:id="G_PICST_60854" fbc:label="PICST_60854" fbc:name="PICST_60854" />
      <fbc:geneProduct fbc:id="G_PICST_60924" fbc:label="PICST_60924" fbc:name="PICST_60924" />
      <fbc:geneProduct fbc:id="G_PICST_60960" fbc:label="PICST_60960" fbc:name="PICST_60960" />
      <fbc:geneProduct fbc:id="G_PICST_61096" fbc:label="PICST_61096" fbc:name="PICST_61096" />
      <fbc:geneProduct fbc:id="G_PICST_61206" fbc:label="PICST_61206" fbc:name="PICST_61206" />
      <fbc:geneProduct fbc:id="G_PICST_61325" fbc:label="PICST_61325" fbc:name="PICST_61325" />
      <fbc:geneProduct fbc:id="G_PICST_61452" fbc:label="PICST_61452" fbc:name="PICST_61452" />
      <fbc:geneProduct fbc:id="G_PICST_61725" fbc:label="PICST_61725" fbc:name="PICST_61725" />
      <fbc:geneProduct fbc:id="G_PICST_61839" fbc:label="PICST_61839" fbc:name="PICST_61839" />
      <fbc:geneProduct fbc:id="G_PICST_61879" fbc:label="PICST_61879" fbc:name="PICST_61879" />
      <fbc:geneProduct fbc:id="G_PICST_61950" fbc:label="PICST_61950" fbc:name="PICST_61950" />
      <fbc:geneProduct fbc:id="G_PICST_62046" fbc:label="PICST_62046" fbc:name="PICST_62046" />
      <fbc:geneProduct fbc:id="G_PICST_62080" fbc:label="PICST_62080" fbc:name="PICST_62080" />
      <fbc:geneProduct fbc:id="G_PICST_62095" fbc:label="PICST_62095" fbc:name="PICST_62095" />
      <fbc:geneProduct fbc:id="G_PICST_62151" fbc:label="PICST_62151" fbc:name="PICST_62151" />
      <fbc:geneProduct fbc:id="G_PICST_62206" fbc:label="PICST_62206" fbc:name="PICST_62206" />
      <fbc:geneProduct fbc:id="G_PICST_62322" fbc:label="PICST_62322" fbc:name="PICST_62322" />
      <fbc:geneProduct fbc:id="G_PICST_62390" fbc:label="PICST_62390" fbc:name="PICST_62390" />
      <fbc:geneProduct fbc:id="G_PICST_62615" fbc:label="PICST_62615" fbc:name="PICST_62615" />
      <fbc:geneProduct fbc:id="G_PICST_62666" fbc:label="PICST_62666" fbc:name="PICST_62666" />
      <fbc:geneProduct fbc:id="G_PICST_62706" fbc:label="PICST_62706" fbc:name="PICST_62706" />
      <fbc:geneProduct fbc:id="G_PICST_62778" fbc:label="PICST_62778" fbc:name="PICST_62778" />
      <fbc:geneProduct fbc:id="G_PICST_63050" fbc:label="PICST_63050" fbc:name="PICST_63050" />
      <fbc:geneProduct fbc:id="G_PICST_63116" fbc:label="PICST_63116" fbc:name="PICST_63116" />
      <fbc:geneProduct fbc:id="G_PICST_63274" fbc:label="PICST_63274" fbc:name="PICST_63274" />
      <fbc:geneProduct fbc:id="G_PICST_63360" fbc:label="PICST_63360" fbc:name="PICST_63360" />
      <fbc:geneProduct fbc:id="G_PICST_63421" fbc:label="PICST_63421" fbc:name="PICST_63421" />
      <fbc:geneProduct fbc:id="G_PICST_63834" fbc:label="PICST_63834" fbc:name="PICST_63834" />
      <fbc:geneProduct fbc:id="G_PICST_63844" fbc:label="PICST_63844" fbc:name="PICST_63844" />
      <fbc:geneProduct fbc:id="G_PICST_63908" fbc:label="PICST_63908" fbc:name="PICST_63908" />
      <fbc:geneProduct fbc:id="G_PICST_63914" fbc:label="PICST_63914" fbc:name="PICST_63914" />
      <fbc:geneProduct fbc:id="G_PICST_64090" fbc:label="PICST_64090" fbc:name="PICST_64090" />
      <fbc:geneProduct fbc:id="G_PICST_64208" fbc:label="PICST_64208" fbc:name="PICST_64208" />
      <fbc:geneProduct fbc:id="G_PICST_64256" fbc:label="PICST_64256" fbc:name="PICST_64256" />
      <fbc:geneProduct fbc:id="G_PICST_64368" fbc:label="PICST_64368" fbc:name="PICST_64368" />
      <fbc:geneProduct fbc:id="G_PICST_64442" fbc:label="PICST_64442" fbc:name="PICST_64442" />
      <fbc:geneProduct fbc:id="G_PICST_64487" fbc:label="PICST_64487" fbc:name="PICST_64487" />
      <fbc:geneProduct fbc:id="G_PICST_64741" fbc:label="PICST_64741" fbc:name="PICST_64741" />
      <fbc:geneProduct fbc:id="G_PICST_64811" fbc:label="PICST_64811" fbc:name="PICST_64811" />
      <fbc:geneProduct fbc:id="G_PICST_64926" fbc:label="PICST_64926" fbc:name="PICST_64926" />
      <fbc:geneProduct fbc:id="G_PICST_64968" fbc:label="PICST_64968" fbc:name="PICST_64968" />
      <fbc:geneProduct fbc:id="G_PICST_65041" fbc:label="PICST_65041" fbc:name="PICST_65041" />
      <fbc:geneProduct fbc:id="G_PICST_65046" fbc:label="PICST_65046" fbc:name="PICST_65046" />
      <fbc:geneProduct fbc:id="G_PICST_65071" fbc:label="PICST_65071" fbc:name="PICST_65071" />
      <fbc:geneProduct fbc:id="G_PICST_65135" fbc:label="PICST_65135" fbc:name="PICST_65135" />
      <fbc:geneProduct fbc:id="G_PICST_65158" fbc:label="PICST_65158" fbc:name="PICST_65158" />
      <fbc:geneProduct fbc:id="G_PICST_65182" fbc:label="PICST_65182" fbc:name="PICST_65182" />
      <fbc:geneProduct fbc:id="G_PICST_65214" fbc:label="PICST_65214" fbc:name="PICST_65214" />
      <fbc:geneProduct fbc:id="G_PICST_65460" fbc:label="PICST_65460" fbc:name="PICST_65460" />
      <fbc:geneProduct fbc:id="G_PICST_65481" fbc:label="PICST_65481" fbc:name="PICST_65481" />
      <fbc:geneProduct fbc:id="G_PICST_65580" fbc:label="PICST_65580" fbc:name="PICST_65580" />
      <fbc:geneProduct fbc:id="G_PICST_65597" fbc:label="PICST_65597" fbc:name="PICST_65597" />
      <fbc:geneProduct fbc:id="G_PICST_65696" fbc:label="PICST_65696" fbc:name="PICST_65696" />
      <fbc:geneProduct fbc:id="G_PICST_65737" fbc:label="PICST_65737" fbc:name="PICST_65737" />
      <fbc:geneProduct fbc:id="G_PICST_65754" fbc:label="PICST_65754" fbc:name="PICST_65754" />
      <fbc:geneProduct fbc:id="G_PICST_65767" fbc:label="PICST_65767" fbc:name="PICST_65767" />
      <fbc:geneProduct fbc:id="G_PICST_65804" fbc:label="PICST_65804" fbc:name="PICST_65804" />
      <fbc:geneProduct fbc:id="G_PICST_65827" fbc:label="PICST_65827" fbc:name="PICST_65827" />
      <fbc:geneProduct fbc:id="G_PICST_65836" fbc:label="PICST_65836" fbc:name="PICST_65836" />
      <fbc:geneProduct fbc:id="G_PICST_66059" fbc:label="PICST_66059" fbc:name="PICST_66059" />
      <fbc:geneProduct fbc:id="G_PICST_66087" fbc:label="PICST_66087" fbc:name="PICST_66087" />
      <fbc:geneProduct fbc:id="G_PICST_66107" fbc:label="PICST_66107" fbc:name="PICST_66107" />
      <fbc:geneProduct fbc:id="G_PICST_66160" fbc:label="PICST_66160" fbc:name="PICST_66160" />
      <fbc:geneProduct fbc:id="G_PICST_66162" fbc:label="PICST_66162" fbc:name="PICST_66162" />
      <fbc:geneProduct fbc:id="G_PICST_66251" fbc:label="PICST_66251" fbc:name="PICST_66251" />
      <fbc:geneProduct fbc:id="G_PICST_66312" fbc:label="PICST_66312" fbc:name="PICST_66312" />
      <fbc:geneProduct fbc:id="G_PICST_66347" fbc:label="PICST_66347" fbc:name="PICST_66347" />
      <fbc:geneProduct fbc:id="G_PICST_66414" fbc:label="PICST_66414" fbc:name="PICST_66414" />
      <fbc:geneProduct fbc:id="G_PICST_66451" fbc:label="PICST_66451" fbc:name="PICST_66451" />
      <fbc:geneProduct fbc:id="G_PICST_66490" fbc:label="PICST_66490" fbc:name="PICST_66490" />
      <fbc:geneProduct fbc:id="G_PICST_66527" fbc:label="PICST_66527" fbc:name="PICST_66527" />
      <fbc:geneProduct fbc:id="G_PICST_66598" fbc:label="PICST_66598" fbc:name="PICST_66598" />
      <fbc:geneProduct fbc:id="G_PICST_66704" fbc:label="PICST_66704" fbc:name="PICST_66704" />
      <fbc:geneProduct fbc:id="G_PICST_66725" fbc:label="PICST_66725" fbc:name="PICST_66725" />
      <fbc:geneProduct fbc:id="G_PICST_66767" fbc:label="PICST_66767" fbc:name="PICST_66767" />
      <fbc:geneProduct fbc:id="G_PICST_66841" fbc:label="PICST_66841" fbc:name="PICST_66841" />
      <fbc:geneProduct fbc:id="G_PICST_66905" fbc:label="PICST_66905" fbc:name="PICST_66905" />
      <fbc:geneProduct fbc:id="G_PICST_66961" fbc:label="PICST_66961" fbc:name="PICST_66961" />
      <fbc:geneProduct fbc:id="G_PICST_66973" fbc:label="PICST_66973" fbc:name="PICST_66973" />
      <fbc:geneProduct fbc:id="G_PICST_67105" fbc:label="PICST_67105" fbc:name="PICST_67105" />
      <fbc:geneProduct fbc:id="G_PICST_67165" fbc:label="PICST_67165" fbc:name="PICST_67165" />
      <fbc:geneProduct fbc:id="G_PICST_67176" fbc:label="PICST_67176" fbc:name="PICST_67176" />
      <fbc:geneProduct fbc:id="G_PICST_67249" fbc:label="PICST_67249" fbc:name="PICST_67249" />
      <fbc:geneProduct fbc:id="G_PICST_67292" fbc:label="PICST_67292" fbc:name="PICST_67292" />
      <fbc:geneProduct fbc:id="G_PICST_67314" fbc:label="PICST_67314" fbc:name="PICST_67314" />
      <fbc:geneProduct fbc:id="G_PICST_67332" fbc:label="PICST_67332" fbc:name="PICST_67332" />
      <fbc:geneProduct fbc:id="G_PICST_67440" fbc:label="PICST_67440" fbc:name="PICST_67440" />
      <fbc:geneProduct fbc:id="G_PICST_67560" fbc:label="PICST_67560" fbc:name="PICST_67560" />
      <fbc:geneProduct fbc:id="G_PICST_67692" fbc:label="PICST_67692" fbc:name="PICST_67692" />
      <fbc:geneProduct fbc:id="G_PICST_67704" fbc:label="PICST_67704" fbc:name="PICST_67704" />
      <fbc:geneProduct fbc:id="G_PICST_67737" fbc:label="PICST_67737" fbc:name="PICST_67737" />
      <fbc:geneProduct fbc:id="G_PICST_67826" fbc:label="PICST_67826" fbc:name="PICST_67826" />
      <fbc:geneProduct fbc:id="G_PICST_67856" fbc:label="PICST_67856" fbc:name="PICST_67856" />
      <fbc:geneProduct fbc:id="G_PICST_67905" fbc:label="PICST_67905" fbc:name="PICST_67905" />
      <fbc:geneProduct fbc:id="G_PICST_67906" fbc:label="PICST_67906" fbc:name="PICST_67906" />
      <fbc:geneProduct fbc:id="G_PICST_67964" fbc:label="PICST_67964" fbc:name="PICST_67964" />
      <fbc:geneProduct fbc:id="G_PICST_68020" fbc:label="PICST_68020" fbc:name="PICST_68020" />
      <fbc:geneProduct fbc:id="G_PICST_68034" fbc:label="PICST_68034" fbc:name="PICST_68034" />
      <fbc:geneProduct fbc:id="G_PICST_68160" fbc:label="PICST_68160" fbc:name="PICST_68160" />
      <fbc:geneProduct fbc:id="G_PICST_68238" fbc:label="PICST_68238" fbc:name="PICST_68238" />
      <fbc:geneProduct fbc:id="G_PICST_68297" fbc:label="PICST_68297" fbc:name="PICST_68297" />
      <fbc:geneProduct fbc:id="G_PICST_68318" fbc:label="PICST_68318" fbc:name="PICST_68318" />
      <fbc:geneProduct fbc:id="G_PICST_68474" fbc:label="PICST_68474" fbc:name="PICST_68474" />
      <fbc:geneProduct fbc:id="G_PICST_68496" fbc:label="PICST_68496" fbc:name="PICST_68496" />
      <fbc:geneProduct fbc:id="G_PICST_68505" fbc:label="PICST_68505" fbc:name="PICST_68505" />
      <fbc:geneProduct fbc:id="G_PICST_68558" fbc:label="PICST_68558" fbc:name="PICST_68558" />
      <fbc:geneProduct fbc:id="G_PICST_68561" fbc:label="PICST_68561" fbc:name="PICST_68561" />
      <fbc:geneProduct fbc:id="G_PICST_68659" fbc:label="PICST_68659" fbc:name="PICST_68659" />
      <fbc:geneProduct fbc:id="G_PICST_68734" fbc:label="PICST_68734" fbc:name="PICST_68734" />
      <fbc:geneProduct fbc:id="G_PICST_68755" fbc:label="PICST_68755" fbc:name="PICST_68755" />
      <fbc:geneProduct fbc:id="G_PICST_68764" fbc:label="PICST_68764" fbc:name="PICST_68764" />
      <fbc:geneProduct fbc:id="G_PICST_68770" fbc:label="PICST_68770" fbc:name="PICST_68770" />
      <fbc:geneProduct fbc:id="G_PICST_68871" fbc:label="PICST_68871" fbc:name="PICST_68871" />
      <fbc:geneProduct fbc:id="G_PICST_68990" fbc:label="PICST_68990" fbc:name="PICST_68990" />
      <fbc:geneProduct fbc:id="G_PICST_69242" fbc:label="PICST_69242" fbc:name="PICST_69242" />
      <fbc:geneProduct fbc:id="G_PICST_69303" fbc:label="PICST_69303" fbc:name="PICST_69303" />
      <fbc:geneProduct fbc:id="G_PICST_69362" fbc:label="PICST_69362" fbc:name="PICST_69362" />
      <fbc:geneProduct fbc:id="G_PICST_69376" fbc:label="PICST_69376" fbc:name="PICST_69376" />
      <fbc:geneProduct fbc:id="G_PICST_69488" fbc:label="PICST_69488" fbc:name="PICST_69488" />
      <fbc:geneProduct fbc:id="G_PICST_69500" fbc:label="PICST_69500" fbc:name="PICST_69500" />
      <fbc:geneProduct fbc:id="G_PICST_69588" fbc:label="PICST_69588" fbc:name="PICST_69588" />
      <fbc:geneProduct fbc:id="G_PICST_69669" fbc:label="PICST_69669" fbc:name="PICST_69669" />
      <fbc:geneProduct fbc:id="G_PICST_69676" fbc:label="PICST_69676" fbc:name="PICST_69676" />
      <fbc:geneProduct fbc:id="G_PICST_69779" fbc:label="PICST_69779" fbc:name="PICST_69779" />
      <fbc:geneProduct fbc:id="G_PICST_70031" fbc:label="PICST_70031" fbc:name="PICST_70031" />
      <fbc:geneProduct fbc:id="G_PICST_70077" fbc:label="PICST_70077" fbc:name="PICST_70077" />
      <fbc:geneProduct fbc:id="G_PICST_70108" fbc:label="PICST_70108" fbc:name="PICST_70108" />
      <fbc:geneProduct fbc:id="G_PICST_70121" fbc:label="PICST_70121" fbc:name="PICST_70121" />
      <fbc:geneProduct fbc:id="G_PICST_70210" fbc:label="PICST_70210" fbc:name="PICST_70210" />
      <fbc:geneProduct fbc:id="G_PICST_70259" fbc:label="PICST_70259" fbc:name="PICST_70259" />
      <fbc:geneProduct fbc:id="G_PICST_70308" fbc:label="PICST_70308" fbc:name="PICST_70308" />
      <fbc:geneProduct fbc:id="G_PICST_70394" fbc:label="PICST_70394" fbc:name="PICST_70394" />
      <fbc:geneProduct fbc:id="G_PICST_70563" fbc:label="PICST_70563" fbc:name="PICST_70563" />
      <fbc:geneProduct fbc:id="G_PICST_70572" fbc:label="PICST_70572" fbc:name="PICST_70572" />
      <fbc:geneProduct fbc:id="G_PICST_70645" fbc:label="PICST_70645" fbc:name="PICST_70645" />
      <fbc:geneProduct fbc:id="G_PICST_70693" fbc:label="PICST_70693" fbc:name="PICST_70693" />
      <fbc:geneProduct fbc:id="G_PICST_70720" fbc:label="PICST_70720" fbc:name="PICST_70720" />
      <fbc:geneProduct fbc:id="G_PICST_70893" fbc:label="PICST_70893" fbc:name="PICST_70893" />
      <fbc:geneProduct fbc:id="G_PICST_71203" fbc:label="PICST_71203" fbc:name="PICST_71203" />
      <fbc:geneProduct fbc:id="G_PICST_71224" fbc:label="PICST_71224" fbc:name="PICST_71224" />
      <fbc:geneProduct fbc:id="G_PICST_71471" fbc:label="PICST_71471" fbc:name="PICST_71471" />
      <fbc:geneProduct fbc:id="G_PICST_71543" fbc:label="PICST_71543" fbc:name="PICST_71543" />
      <fbc:geneProduct fbc:id="G_PICST_71674" fbc:label="PICST_71674" fbc:name="PICST_71674" />
      <fbc:geneProduct fbc:id="G_PICST_71737" fbc:label="PICST_71737" fbc:name="PICST_71737" />
      <fbc:geneProduct fbc:id="G_PICST_71868" fbc:label="PICST_71868" fbc:name="PICST_71868" />
      <fbc:geneProduct fbc:id="G_PICST_71972" fbc:label="PICST_71972" fbc:name="PICST_71972" />
      <fbc:geneProduct fbc:id="G_PICST_72069" fbc:label="PICST_72069" fbc:name="PICST_72069" />
      <fbc:geneProduct fbc:id="G_PICST_72073" fbc:label="PICST_72073" fbc:name="PICST_72073" />
      <fbc:geneProduct fbc:id="G_PICST_72090" fbc:label="PICST_72090" fbc:name="PICST_72090" />
      <fbc:geneProduct fbc:id="G_PICST_72104" fbc:label="PICST_72104" fbc:name="PICST_72104" />
      <fbc:geneProduct fbc:id="G_PICST_72153" fbc:label="PICST_72153" fbc:name="PICST_72153" />
      <fbc:geneProduct fbc:id="G_PICST_72279" fbc:label="PICST_72279" fbc:name="PICST_72279" />
      <fbc:geneProduct fbc:id="G_PICST_72313" fbc:label="PICST_72313" fbc:name="PICST_72313" />
      <fbc:geneProduct fbc:id="G_PICST_72518" fbc:label="PICST_72518" fbc:name="PICST_72518" />
      <fbc:geneProduct fbc:id="G_PICST_72675" fbc:label="PICST_72675" fbc:name="PICST_72675" />
      <fbc:geneProduct fbc:id="G_PICST_72696" fbc:label="PICST_72696" fbc:name="PICST_72696" />
      <fbc:geneProduct fbc:id="G_PICST_72822" fbc:label="PICST_72822" fbc:name="PICST_72822" />
      <fbc:geneProduct fbc:id="G_PICST_72872" fbc:label="PICST_72872" fbc:name="PICST_72872" />
      <fbc:geneProduct fbc:id="G_PICST_72946" fbc:label="PICST_72946" fbc:name="PICST_72946" />
      <fbc:geneProduct fbc:id="G_PICST_73043" fbc:label="PICST_73043" fbc:name="PICST_73043" />
      <fbc:geneProduct fbc:id="G_PICST_73224" fbc:label="PICST_73224" fbc:name="PICST_73224" />
      <fbc:geneProduct fbc:id="G_PICST_73274" fbc:label="PICST_73274" fbc:name="PICST_73274" />
      <fbc:geneProduct fbc:id="G_PICST_73333" fbc:label="PICST_73333" fbc:name="PICST_73333" />
      <fbc:geneProduct fbc:id="G_PICST_73701" fbc:label="PICST_73701" fbc:name="PICST_73701" />
      <fbc:geneProduct fbc:id="G_PICST_73792" fbc:label="PICST_73792" fbc:name="PICST_73792" />
      <fbc:geneProduct fbc:id="G_PICST_74130" fbc:label="PICST_74130" fbc:name="PICST_74130" />
      <fbc:geneProduct fbc:id="G_PICST_74163" fbc:label="PICST_74163" fbc:name="PICST_74163" />
      <fbc:geneProduct fbc:id="G_PICST_74289" fbc:label="PICST_74289" fbc:name="PICST_74289" />
      <fbc:geneProduct fbc:id="G_PICST_74319" fbc:label="PICST_74319" fbc:name="PICST_74319" />
      <fbc:geneProduct fbc:id="G_PICST_74393" fbc:label="PICST_74393" fbc:name="PICST_74393" />
      <fbc:geneProduct fbc:id="G_PICST_74587" fbc:label="PICST_74587" fbc:name="PICST_74587" />
      <fbc:geneProduct fbc:id="G_PICST_74654" fbc:label="PICST_74654" fbc:name="PICST_74654" />
      <fbc:geneProduct fbc:id="G_PICST_74665" fbc:label="PICST_74665" fbc:name="PICST_74665" />
      <fbc:geneProduct fbc:id="G_PICST_74706" fbc:label="PICST_74706" fbc:name="PICST_74706" />
      <fbc:geneProduct fbc:id="G_PICST_74722" fbc:label="PICST_74722" fbc:name="PICST_74722" />
      <fbc:geneProduct fbc:id="G_PICST_74933" fbc:label="PICST_74933" fbc:name="PICST_74933" />
      <fbc:geneProduct fbc:id="G_PICST_75097" fbc:label="PICST_75097" fbc:name="PICST_75097" />
      <fbc:geneProduct fbc:id="G_PICST_75213" fbc:label="PICST_75213" fbc:name="PICST_75213" />
      <fbc:geneProduct fbc:id="G_PICST_75355" fbc:label="PICST_75355" fbc:name="PICST_75355" />
      <fbc:geneProduct fbc:id="G_PICST_75361" fbc:label="PICST_75361" fbc:name="PICST_75361" />
      <fbc:geneProduct fbc:id="G_PICST_75424" fbc:label="PICST_75424" fbc:name="PICST_75424" />
      <fbc:geneProduct fbc:id="G_PICST_75451" fbc:label="PICST_75451" fbc:name="PICST_75451" />
      <fbc:geneProduct fbc:id="G_PICST_75489" fbc:label="PICST_75489" fbc:name="PICST_75489" />
      <fbc:geneProduct fbc:id="G_PICST_75518" fbc:label="PICST_75518" fbc:name="PICST_75518" />
      <fbc:geneProduct fbc:id="G_PICST_75569" fbc:label="PICST_75569" fbc:name="PICST_75569" />
      <fbc:geneProduct fbc:id="G_PICST_75615" fbc:label="PICST_75615" fbc:name="PICST_75615" />
      <fbc:geneProduct fbc:id="G_PICST_75631" fbc:label="PICST_75631" fbc:name="PICST_75631" />
      <fbc:geneProduct fbc:id="G_PICST_75662" fbc:label="PICST_75662" fbc:name="PICST_75662" />
      <fbc:geneProduct fbc:id="G_PICST_75802" fbc:label="PICST_75802" fbc:name="PICST_75802" />
      <fbc:geneProduct fbc:id="G_PICST_75870" fbc:label="PICST_75870" fbc:name="PICST_75870" />
      <fbc:geneProduct fbc:id="G_PICST_75910" fbc:label="PICST_75910" fbc:name="PICST_75910" />
      <fbc:geneProduct fbc:id="G_PICST_76018" fbc:label="PICST_76018" fbc:name="PICST_76018" />
      <fbc:geneProduct fbc:id="G_PICST_76151" fbc:label="PICST_76151" fbc:name="PICST_76151" />
      <fbc:geneProduct fbc:id="G_PICST_76181" fbc:label="PICST_76181" fbc:name="PICST_76181" />
      <fbc:geneProduct fbc:id="G_PICST_76205" fbc:label="PICST_76205" fbc:name="PICST_76205" />
      <fbc:geneProduct fbc:id="G_PICST_76226" fbc:label="PICST_76226" fbc:name="PICST_76226" />
      <fbc:geneProduct fbc:id="G_PICST_76463" fbc:label="PICST_76463" fbc:name="PICST_76463" />
      <fbc:geneProduct fbc:id="G_PICST_76493" fbc:label="PICST_76493" fbc:name="PICST_76493" />
      <fbc:geneProduct fbc:id="G_PICST_76518" fbc:label="PICST_76518" fbc:name="PICST_76518" />
      <fbc:geneProduct fbc:id="G_PICST_76559" fbc:label="PICST_76559" fbc:name="PICST_76559" />
      <fbc:geneProduct fbc:id="G_PICST_76750" fbc:label="PICST_76750" fbc:name="PICST_76750" />
      <fbc:geneProduct fbc:id="G_PICST_76901" fbc:label="PICST_76901" fbc:name="PICST_76901" />
      <fbc:geneProduct fbc:id="G_PICST_76929" fbc:label="PICST_76929" fbc:name="PICST_76929" />
      <fbc:geneProduct fbc:id="G_PICST_77083" fbc:label="PICST_77083" fbc:name="PICST_77083" />
      <fbc:geneProduct fbc:id="G_PICST_77110" fbc:label="PICST_77110" fbc:name="PICST_77110" />
      <fbc:geneProduct fbc:id="G_PICST_77156" fbc:label="PICST_77156" fbc:name="PICST_77156" />
      <fbc:geneProduct fbc:id="G_PICST_77218" fbc:label="PICST_77218" fbc:name="PICST_77218" />
      <fbc:geneProduct fbc:id="G_PICST_77227" fbc:label="PICST_77227" fbc:name="PICST_77227" />
      <fbc:geneProduct fbc:id="G_PICST_77247" fbc:label="PICST_77247" fbc:name="PICST_77247" />
      <fbc:geneProduct fbc:id="G_PICST_77262" fbc:label="PICST_77262" fbc:name="PICST_77262" />
      <fbc:geneProduct fbc:id="G_PICST_77382" fbc:label="PICST_77382" fbc:name="PICST_77382" />
      <fbc:geneProduct fbc:id="G_PICST_77492" fbc:label="PICST_77492" fbc:name="PICST_77492" />
      <fbc:geneProduct fbc:id="G_PICST_77538" fbc:label="PICST_77538" fbc:name="PICST_77538" />
      <fbc:geneProduct fbc:id="G_PICST_77657" fbc:label="PICST_77657" fbc:name="PICST_77657" />
      <fbc:geneProduct fbc:id="G_PICST_77724" fbc:label="PICST_77724" fbc:name="PICST_77724" />
      <fbc:geneProduct fbc:id="G_PICST_77786" fbc:label="PICST_77786" fbc:name="PICST_77786" />
      <fbc:geneProduct fbc:id="G_PICST_77822" fbc:label="PICST_77822" fbc:name="PICST_77822" />
      <fbc:geneProduct fbc:id="G_PICST_77904" fbc:label="PICST_77904" fbc:name="PICST_77904" />
      <fbc:geneProduct fbc:id="G_PICST_77955" fbc:label="PICST_77955" fbc:name="PICST_77955" />
      <fbc:geneProduct fbc:id="G_PICST_78004" fbc:label="PICST_78004" fbc:name="PICST_78004" />
      <fbc:geneProduct fbc:id="G_PICST_78051" fbc:label="PICST_78051" fbc:name="PICST_78051" />
      <fbc:geneProduct fbc:id="G_PICST_78143" fbc:label="PICST_78143" fbc:name="PICST_78143" />
      <fbc:geneProduct fbc:id="G_PICST_78208" fbc:label="PICST_78208" fbc:name="PICST_78208" />
      <fbc:geneProduct fbc:id="G_PICST_78248" fbc:label="PICST_78248" fbc:name="PICST_78248" />
      <fbc:geneProduct fbc:id="G_PICST_78259" fbc:label="PICST_78259" fbc:name="PICST_78259" />
      <fbc:geneProduct fbc:id="G_PICST_78267" fbc:label="PICST_78267" fbc:name="PICST_78267" />
      <fbc:geneProduct fbc:id="G_PICST_78299" fbc:label="PICST_78299" fbc:name="PICST_78299" />
      <fbc:geneProduct fbc:id="G_PICST_78306" fbc:label="PICST_78306" fbc:name="PICST_78306" />
      <fbc:geneProduct fbc:id="G_PICST_78316" fbc:label="PICST_78316" fbc:name="PICST_78316" />
      <fbc:geneProduct fbc:id="G_PICST_78343" fbc:label="PICST_78343" fbc:name="PICST_78343" />
      <fbc:geneProduct fbc:id="G_PICST_78360" fbc:label="PICST_78360" fbc:name="PICST_78360" />
      <fbc:geneProduct fbc:id="G_PICST_78364" fbc:label="PICST_78364" fbc:name="PICST_78364" />
      <fbc:geneProduct fbc:id="G_PICST_78422" fbc:label="PICST_78422" fbc:name="PICST_78422" />
      <fbc:geneProduct fbc:id="G_PICST_78456" fbc:label="PICST_78456" fbc:name="PICST_78456" />
      <fbc:geneProduct fbc:id="G_PICST_78481" fbc:label="PICST_78481" fbc:name="PICST_78481" />
      <fbc:geneProduct fbc:id="G_PICST_78660" fbc:label="PICST_78660" fbc:name="PICST_78660" />
      <fbc:geneProduct fbc:id="G_PICST_78698" fbc:label="PICST_78698" fbc:name="PICST_78698" />
      <fbc:geneProduct fbc:id="G_PICST_78721" fbc:label="PICST_78721" fbc:name="PICST_78721" />
      <fbc:geneProduct fbc:id="G_PICST_78743" fbc:label="PICST_78743" fbc:name="PICST_78743" />
      <fbc:geneProduct fbc:id="G_PICST_78746" fbc:label="PICST_78746" fbc:name="PICST_78746" />
      <fbc:geneProduct fbc:id="G_PICST_78788" fbc:label="PICST_78788" fbc:name="PICST_78788" />
      <fbc:geneProduct fbc:id="G_PICST_78790" fbc:label="PICST_78790" fbc:name="PICST_78790" />
      <fbc:geneProduct fbc:id="G_PICST_78806" fbc:label="PICST_78806" fbc:name="PICST_78806" />
      <fbc:geneProduct fbc:id="G_PICST_78871" fbc:label="PICST_78871" fbc:name="PICST_78871" />
      <fbc:geneProduct fbc:id="G_PICST_78873" fbc:label="PICST_78873" fbc:name="PICST_78873" />
      <fbc:geneProduct fbc:id="G_PICST_78946" fbc:label="PICST_78946" fbc:name="PICST_78946" />
      <fbc:geneProduct fbc:id="G_PICST_79036" fbc:label="PICST_79036" fbc:name="PICST_79036" />
      <fbc:geneProduct fbc:id="G_PICST_79118" fbc:label="PICST_79118" fbc:name="PICST_79118" />
      <fbc:geneProduct fbc:id="G_PICST_79135" fbc:label="PICST_79135" fbc:name="PICST_79135" />
      <fbc:geneProduct fbc:id="G_PICST_79236" fbc:label="PICST_79236" fbc:name="PICST_79236" />
      <fbc:geneProduct fbc:id="G_PICST_79239" fbc:label="PICST_79239" fbc:name="PICST_79239" />
      <fbc:geneProduct fbc:id="G_PICST_79721" fbc:label="PICST_79721" fbc:name="PICST_79721" />
      <fbc:geneProduct fbc:id="G_PICST_79854" fbc:label="PICST_79854" fbc:name="PICST_79854" />
      <fbc:geneProduct fbc:id="G_PICST_80013" fbc:label="PICST_80013" fbc:name="PICST_80013" />
      <fbc:geneProduct fbc:id="G_PICST_80053" fbc:label="PICST_80053" fbc:name="PICST_80053" />
      <fbc:geneProduct fbc:id="G_PICST_80168" fbc:label="PICST_80168" fbc:name="PICST_80168" />
      <fbc:geneProduct fbc:id="G_PICST_80169" fbc:label="PICST_80169" fbc:name="PICST_80169" />
      <fbc:geneProduct fbc:id="G_PICST_80311" fbc:label="PICST_80311" fbc:name="PICST_80311" />
      <fbc:geneProduct fbc:id="G_PICST_80322" fbc:label="PICST_80322" fbc:name="PICST_80322" />
      <fbc:geneProduct fbc:id="G_PICST_80434" fbc:label="PICST_80434" fbc:name="PICST_80434" />
      <fbc:geneProduct fbc:id="G_PICST_80440" fbc:label="PICST_80440" fbc:name="PICST_80440" />
      <fbc:geneProduct fbc:id="G_PICST_80454" fbc:label="PICST_80454" fbc:name="PICST_80454" />
      <fbc:geneProduct fbc:id="G_PICST_80460" fbc:label="PICST_80460" fbc:name="PICST_80460" />
      <fbc:geneProduct fbc:id="G_PICST_80517" fbc:label="PICST_80517" fbc:name="PICST_80517" />
      <fbc:geneProduct fbc:id="G_PICST_80729" fbc:label="PICST_80729" fbc:name="PICST_80729" />
      <fbc:geneProduct fbc:id="G_PICST_80821" fbc:label="PICST_80821" fbc:name="PICST_80821" />
      <fbc:geneProduct fbc:id="G_PICST_80830" fbc:label="PICST_80830" fbc:name="PICST_80830" />
      <fbc:geneProduct fbc:id="G_PICST_80851" fbc:label="PICST_80851" fbc:name="PICST_80851" />
      <fbc:geneProduct fbc:id="G_PICST_80966" fbc:label="PICST_80966" fbc:name="PICST_80966" />
      <fbc:geneProduct fbc:id="G_PICST_80971" fbc:label="PICST_80971" fbc:name="PICST_80971" />
      <fbc:geneProduct fbc:id="G_PICST_81069" fbc:label="PICST_81069" fbc:name="PICST_81069" />
      <fbc:geneProduct fbc:id="G_PICST_81126" fbc:label="PICST_81126" fbc:name="PICST_81126" />
      <fbc:geneProduct fbc:id="G_PICST_81149" fbc:label="PICST_81149" fbc:name="PICST_81149" />
      <fbc:geneProduct fbc:id="G_PICST_81158" fbc:label="PICST_81158" fbc:name="PICST_81158" />
      <fbc:geneProduct fbc:id="G_PICST_81173" fbc:label="PICST_81173" fbc:name="PICST_81173" />
      <fbc:geneProduct fbc:id="G_PICST_81177" fbc:label="PICST_81177" fbc:name="PICST_81177" />
      <fbc:geneProduct fbc:id="G_PICST_81231" fbc:label="PICST_81231" fbc:name="PICST_81231" />
      <fbc:geneProduct fbc:id="G_PICST_81265" fbc:label="PICST_81265" fbc:name="PICST_81265" />
      <fbc:geneProduct fbc:id="G_PICST_81277" fbc:label="PICST_81277" fbc:name="PICST_81277" />
      <fbc:geneProduct fbc:id="G_PICST_81292" fbc:label="PICST_81292" fbc:name="PICST_81292" />
      <fbc:geneProduct fbc:id="G_PICST_81319" fbc:label="PICST_81319" fbc:name="PICST_81319" />
      <fbc:geneProduct fbc:id="G_PICST_81320" fbc:label="PICST_81320" fbc:name="PICST_81320" />
      <fbc:geneProduct fbc:id="G_PICST_81500" fbc:label="PICST_81500" fbc:name="PICST_81500" />
      <fbc:geneProduct fbc:id="G_PICST_81568" fbc:label="PICST_81568" fbc:name="PICST_81568" />
      <fbc:geneProduct fbc:id="G_PICST_81897" fbc:label="PICST_81897" fbc:name="PICST_81897" />
      <fbc:geneProduct fbc:id="G_PICST_81978" fbc:label="PICST_81978" fbc:name="PICST_81978" />
      <fbc:geneProduct fbc:id="G_PICST_82104" fbc:label="PICST_82104" fbc:name="PICST_82104" />
      <fbc:geneProduct fbc:id="G_PICST_82137" fbc:label="PICST_82137" fbc:name="PICST_82137" />
      <fbc:geneProduct fbc:id="G_PICST_82228" fbc:label="PICST_82228" fbc:name="PICST_82228" />
      <fbc:geneProduct fbc:id="G_PICST_82299" fbc:label="PICST_82299" fbc:name="PICST_82299" />
      <fbc:geneProduct fbc:id="G_PICST_82453" fbc:label="PICST_82453" fbc:name="PICST_82453" />
      <fbc:geneProduct fbc:id="G_PICST_82538" fbc:label="PICST_82538" fbc:name="PICST_82538" />
      <fbc:geneProduct fbc:id="G_PICST_82614" fbc:label="PICST_82614" fbc:name="PICST_82614" />
      <fbc:geneProduct fbc:id="G_PICST_82622" fbc:label="PICST_82622" fbc:name="PICST_82622" />
      <fbc:geneProduct fbc:id="G_PICST_82625" fbc:label="PICST_82625" fbc:name="PICST_82625" />
      <fbc:geneProduct fbc:id="G_PICST_82654" fbc:label="PICST_82654" fbc:name="PICST_82654" />
      <fbc:geneProduct fbc:id="G_PICST_82710" fbc:label="PICST_82710" fbc:name="PICST_82710" />
      <fbc:geneProduct fbc:id="G_PICST_82790" fbc:label="PICST_82790" fbc:name="PICST_82790" />
      <fbc:geneProduct fbc:id="G_PICST_82827" fbc:label="PICST_82827" fbc:name="PICST_82827" />
      <fbc:geneProduct fbc:id="G_PICST_82860" fbc:label="PICST_82860" fbc:name="PICST_82860" />
      <fbc:geneProduct fbc:id="G_PICST_82969" fbc:label="PICST_82969" fbc:name="PICST_82969" />
      <fbc:geneProduct fbc:id="G_PICST_83020" fbc:label="PICST_83020" fbc:name="PICST_83020" />
      <fbc:geneProduct fbc:id="G_PICST_83065" fbc:label="PICST_83065" fbc:name="PICST_83065" />
      <fbc:geneProduct fbc:id="G_PICST_83067" fbc:label="PICST_83067" fbc:name="PICST_83067" />
      <fbc:geneProduct fbc:id="G_PICST_83071" fbc:label="PICST_83071" fbc:name="PICST_83071" />
      <fbc:geneProduct fbc:id="G_PICST_83093" fbc:label="PICST_83093" fbc:name="PICST_83093" />
      <fbc:geneProduct fbc:id="G_PICST_83097" fbc:label="PICST_83097" fbc:name="PICST_83097" />
      <fbc:geneProduct fbc:id="G_PICST_83142" fbc:label="PICST_83142" fbc:name="PICST_83142" />
      <fbc:geneProduct fbc:id="G_PICST_83166" fbc:label="PICST_83166" fbc:name="PICST_83166" />
      <fbc:geneProduct fbc:id="G_PICST_83334" fbc:label="PICST_83334" fbc:name="PICST_83334" />
      <fbc:geneProduct fbc:id="G_PICST_83361" fbc:label="PICST_83361" fbc:name="PICST_83361" />
      <fbc:geneProduct fbc:id="G_PICST_83423" fbc:label="PICST_83423" fbc:name="PICST_83423" />
      <fbc:geneProduct fbc:id="G_PICST_83429" fbc:label="PICST_83429" fbc:name="PICST_83429" />
      <fbc:geneProduct fbc:id="G_PICST_83457" fbc:label="PICST_83457" fbc:name="PICST_83457" />
      <fbc:geneProduct fbc:id="G_PICST_83540" fbc:label="PICST_83540" fbc:name="PICST_83540" />
      <fbc:geneProduct fbc:id="G_PICST_83560" fbc:label="PICST_83560" fbc:name="PICST_83560" />
      <fbc:geneProduct fbc:id="G_PICST_83803" fbc:label="PICST_83803" fbc:name="PICST_83803" />
      <fbc:geneProduct fbc:id="G_PICST_83848" fbc:label="PICST_83848" fbc:name="PICST_83848" />
      <fbc:geneProduct fbc:id="G_PICST_83915" fbc:label="PICST_83915" fbc:name="PICST_83915" />
      <fbc:geneProduct fbc:id="G_PICST_84005" fbc:label="PICST_84005" fbc:name="PICST_84005" />
      <fbc:geneProduct fbc:id="G_PICST_84097" fbc:label="PICST_84097" fbc:name="PICST_84097" />
      <fbc:geneProduct fbc:id="G_PICST_84147" fbc:label="PICST_84147" fbc:name="PICST_84147" />
      <fbc:geneProduct fbc:id="G_PICST_84246" fbc:label="PICST_84246" fbc:name="PICST_84246" />
      <fbc:geneProduct fbc:id="G_PICST_84331" fbc:label="PICST_84331" fbc:name="PICST_84331" />
      <fbc:geneProduct fbc:id="G_PICST_84338" fbc:label="PICST_84338" fbc:name="PICST_84338" />
      <fbc:geneProduct fbc:id="G_PICST_84352" fbc:label="PICST_84352" fbc:name="PICST_84352" />
      <fbc:geneProduct fbc:id="G_PICST_84570" fbc:label="PICST_84570" fbc:name="PICST_84570" />
      <fbc:geneProduct fbc:id="G_PICST_84609" fbc:label="PICST_84609" fbc:name="PICST_84609" />
      <fbc:geneProduct fbc:id="G_PICST_84718" fbc:label="PICST_84718" fbc:name="PICST_84718" />
      <fbc:geneProduct fbc:id="G_PICST_84923" fbc:label="PICST_84923" fbc:name="PICST_84923" />
      <fbc:geneProduct fbc:id="G_PICST_84928" fbc:label="PICST_84928" fbc:name="PICST_84928" />
      <fbc:geneProduct fbc:id="G_PICST_84949" fbc:label="PICST_84949" fbc:name="PICST_84949" />
      <fbc:geneProduct fbc:id="G_PICST_85029" fbc:label="PICST_85029" fbc:name="PICST_85029" />
      <fbc:geneProduct fbc:id="G_PICST_85065" fbc:label="PICST_85065" fbc:name="PICST_85065" />
      <fbc:geneProduct fbc:id="G_PICST_85073" fbc:label="PICST_85073" fbc:name="PICST_85073" />
      <fbc:geneProduct fbc:id="G_PICST_85125" fbc:label="PICST_85125" fbc:name="PICST_85125" />
      <fbc:geneProduct fbc:id="G_PICST_85147" fbc:label="PICST_85147" fbc:name="PICST_85147" />
      <fbc:geneProduct fbc:id="G_PICST_85160" fbc:label="PICST_85160" fbc:name="PICST_85160" />
      <fbc:geneProduct fbc:id="G_PICST_85181" fbc:label="PICST_85181" fbc:name="PICST_85181" />
      <fbc:geneProduct fbc:id="G_PICST_85224" fbc:label="PICST_85224" fbc:name="PICST_85224" />
      <fbc:geneProduct fbc:id="G_PICST_85287" fbc:label="PICST_85287" fbc:name="PICST_85287" />
      <fbc:geneProduct fbc:id="G_PICST_85334" fbc:label="PICST_85334" fbc:name="PICST_85334" />
      <fbc:geneProduct fbc:id="G_PICST_85387" fbc:label="PICST_85387" fbc:name="PICST_85387" />
      <fbc:geneProduct fbc:id="G_PICST_85436" fbc:label="PICST_85436" fbc:name="PICST_85436" />
      <fbc:geneProduct fbc:id="G_PICST_85453" fbc:label="PICST_85453" fbc:name="PICST_85453" />
      <fbc:geneProduct fbc:id="G_PICST_85465" fbc:label="PICST_85465" fbc:name="PICST_85465" />
      <fbc:geneProduct fbc:id="G_PICST_85478" fbc:label="PICST_85478" fbc:name="PICST_85478" />
      <fbc:geneProduct fbc:id="G_PICST_85501" fbc:label="PICST_85501" fbc:name="PICST_85501" />
      <fbc:geneProduct fbc:id="G_PICST_85554" fbc:label="PICST_85554" fbc:name="PICST_85554" />
      <fbc:geneProduct fbc:id="G_PICST_85593" fbc:label="PICST_85593" fbc:name="PICST_85593" />
      <fbc:geneProduct fbc:id="G_PICST_85698" fbc:label="PICST_85698" fbc:name="PICST_85698" />
      <fbc:geneProduct fbc:id="G_PICST_85710" fbc:label="PICST_85710" fbc:name="PICST_85710" />
      <fbc:geneProduct fbc:id="G_PICST_85745" fbc:label="PICST_85745" fbc:name="PICST_85745" />
      <fbc:geneProduct fbc:id="G_PICST_85794" fbc:label="PICST_85794" fbc:name="PICST_85794" />
      <fbc:geneProduct fbc:id="G_PICST_85822" fbc:label="PICST_85822" fbc:name="PICST_85822" />
      <fbc:geneProduct fbc:id="G_PICST_85951" fbc:label="PICST_85951" fbc:name="PICST_85951" />
      <fbc:geneProduct fbc:id="G_PICST_86133" fbc:label="PICST_86133" fbc:name="PICST_86133" />
      <fbc:geneProduct fbc:id="G_PICST_86147" fbc:label="PICST_86147" fbc:name="PICST_86147" />
      <fbc:geneProduct fbc:id="G_PICST_86170" fbc:label="PICST_86170" fbc:name="PICST_86170" />
      <fbc:geneProduct fbc:id="G_PICST_86239" fbc:label="PICST_86239" fbc:name="PICST_86239" />
      <fbc:geneProduct fbc:id="G_PICST_86369" fbc:label="PICST_86369" fbc:name="PICST_86369" />
      <fbc:geneProduct fbc:id="G_PICST_86443" fbc:label="PICST_86443" fbc:name="PICST_86443" />
      <fbc:geneProduct fbc:id="G_PICST_86570" fbc:label="PICST_86570" fbc:name="PICST_86570" />
      <fbc:geneProduct fbc:id="G_PICST_86603" fbc:label="PICST_86603" fbc:name="PICST_86603" />
      <fbc:geneProduct fbc:id="G_PICST_86747" fbc:label="PICST_86747" fbc:name="PICST_86747" />
      <fbc:geneProduct fbc:id="G_PICST_86847" fbc:label="PICST_86847" fbc:name="PICST_86847" />
      <fbc:geneProduct fbc:id="G_PICST_86924" fbc:label="PICST_86924" fbc:name="PICST_86924" />
      <fbc:geneProduct fbc:id="G_PICST_86938" fbc:label="PICST_86938" fbc:name="PICST_86938" />
      <fbc:geneProduct fbc:id="G_PICST_86944" fbc:label="PICST_86944" fbc:name="PICST_86944" />
      <fbc:geneProduct fbc:id="G_PICST_87108" fbc:label="PICST_87108" fbc:name="PICST_87108" />
      <fbc:geneProduct fbc:id="G_PICST_87128" fbc:label="PICST_87128" fbc:name="PICST_87128" />
      <fbc:geneProduct fbc:id="G_PICST_87235" fbc:label="PICST_87235" fbc:name="PICST_87235" />
      <fbc:geneProduct fbc:id="G_PICST_87252" fbc:label="PICST_87252" fbc:name="PICST_87252" />
      <fbc:geneProduct fbc:id="G_PICST_87366" fbc:label="PICST_87366" fbc:name="PICST_87366" />
      <fbc:geneProduct fbc:id="G_PICST_87428" fbc:label="PICST_87428" fbc:name="PICST_87428" />
      <fbc:geneProduct fbc:id="G_PICST_87443" fbc:label="PICST_87443" fbc:name="PICST_87443" />
      <fbc:geneProduct fbc:id="G_PICST_87495" fbc:label="PICST_87495" fbc:name="PICST_87495" />
      <fbc:geneProduct fbc:id="G_PICST_87580" fbc:label="PICST_87580" fbc:name="PICST_87580" />
      <fbc:geneProduct fbc:id="G_PICST_87591" fbc:label="PICST_87591" fbc:name="PICST_87591" />
      <fbc:geneProduct fbc:id="G_PICST_87669" fbc:label="PICST_87669" fbc:name="PICST_87669" />
      <fbc:geneProduct fbc:id="G_PICST_87754" fbc:label="PICST_87754" fbc:name="PICST_87754" />
      <fbc:geneProduct fbc:id="G_PICST_87778" fbc:label="PICST_87778" fbc:name="PICST_87778" />
      <fbc:geneProduct fbc:id="G_PICST_88119" fbc:label="PICST_88119" fbc:name="PICST_88119" />
      <fbc:geneProduct fbc:id="G_PICST_88249" fbc:label="PICST_88249" fbc:name="PICST_88249" />
      <fbc:geneProduct fbc:id="G_PICST_88527" fbc:label="PICST_88527" fbc:name="PICST_88527" />
      <fbc:geneProduct fbc:id="G_PICST_88630" fbc:label="PICST_88630" fbc:name="PICST_88630" />
      <fbc:geneProduct fbc:id="G_PICST_88705" fbc:label="PICST_88705" fbc:name="PICST_88705" />
      <fbc:geneProduct fbc:id="G_PICST_88710" fbc:label="PICST_88710" fbc:name="PICST_88710" />
      <fbc:geneProduct fbc:id="G_PICST_88760" fbc:label="PICST_88760" fbc:name="PICST_88760" />
      <fbc:geneProduct fbc:id="G_PICST_88762" fbc:label="PICST_88762" fbc:name="PICST_88762" />
      <fbc:geneProduct fbc:id="G_PICST_88820" fbc:label="PICST_88820" fbc:name="PICST_88820" />
      <fbc:geneProduct fbc:id="G_PICST_88824" fbc:label="PICST_88824" fbc:name="PICST_88824" />
      <fbc:geneProduct fbc:id="G_PICST_88919" fbc:label="PICST_88919" fbc:name="PICST_88919" />
      <fbc:geneProduct fbc:id="G_PICST_89141" fbc:label="PICST_89141" fbc:name="PICST_89141" />
      <fbc:geneProduct fbc:id="G_PICST_89189" fbc:label="PICST_89189" fbc:name="PICST_89189" />
      <fbc:geneProduct fbc:id="G_PICST_89195" fbc:label="PICST_89195" fbc:name="PICST_89195" />
      <fbc:geneProduct fbc:id="G_PICST_89228" fbc:label="PICST_89228" fbc:name="PICST_89228" />
      <fbc:geneProduct fbc:id="G_PICST_89338" fbc:label="PICST_89338" fbc:name="PICST_89338" />
      <fbc:geneProduct fbc:id="G_PICST_89386" fbc:label="PICST_89386" fbc:name="PICST_89386" />
      <fbc:geneProduct fbc:id="G_PICST_89421" fbc:label="PICST_89421" fbc:name="PICST_89421" />
      <fbc:geneProduct fbc:id="G_PICST_89450" fbc:label="PICST_89450" fbc:name="PICST_89450" />
      <fbc:geneProduct fbc:id="G_PICST_89470" fbc:label="PICST_89470" fbc:name="PICST_89470" />
      <fbc:geneProduct fbc:id="G_PICST_89565" fbc:label="PICST_89565" fbc:name="PICST_89565" />
      <fbc:geneProduct fbc:id="G_PICST_89614" fbc:label="PICST_89614" fbc:name="PICST_89614" />
      <fbc:geneProduct fbc:id="G_PICST_89623" fbc:label="PICST_89623" fbc:name="PICST_89623" />
      <fbc:geneProduct fbc:id="G_PICST_89695" fbc:label="PICST_89695" fbc:name="PICST_89695" />
      <fbc:geneProduct fbc:id="G_PICST_89722" fbc:label="PICST_89722" fbc:name="PICST_89722" />
      <fbc:geneProduct fbc:id="G_PICST_89732" fbc:label="PICST_89732" fbc:name="PICST_89732" />
      <fbc:geneProduct fbc:id="G_PICST_89784" fbc:label="PICST_89784" fbc:name="PICST_89784" />
      <fbc:geneProduct fbc:id="G_PICST_89811" fbc:label="PICST_89811" fbc:name="PICST_89811" />
      <fbc:geneProduct fbc:id="G_PICST_89865" fbc:label="PICST_89865" fbc:name="PICST_89865" />
      <fbc:geneProduct fbc:id="G_PICST_89873" fbc:label="PICST_89873" fbc:name="PICST_89873" />
      <fbc:geneProduct fbc:id="G_PICST_89976" fbc:label="PICST_89976" fbc:name="PICST_89976" />
      <fbc:geneProduct fbc:id="G_PICST_90238" fbc:label="PICST_90238" fbc:name="PICST_90238" />
      <fbc:geneProduct fbc:id="G_PICST_90446" fbc:label="PICST_90446" fbc:name="PICST_90446" />
      <fbc:geneProduct fbc:id="G_PICST_90476" fbc:label="PICST_90476" fbc:name="PICST_90476" />
      <fbc:geneProduct fbc:id="G_PICST_90563" fbc:label="PICST_90563" fbc:name="PICST_90563" />
      <fbc:geneProduct fbc:id="G_PICST_90609" fbc:label="PICST_90609" fbc:name="PICST_90609" />
      <fbc:geneProduct fbc:id="G_PICST_90612" fbc:label="PICST_90612" fbc:name="PICST_90612" />
      <fbc:geneProduct fbc:id="G_PICST_90638" fbc:label="PICST_90638" fbc:name="PICST_90638" />
      <fbc:geneProduct fbc:id="G_PICST_90724" fbc:label="PICST_90724" fbc:name="PICST_90724" />
      <fbc:geneProduct fbc:id="G_PICST_90752" fbc:label="PICST_90752" fbc:name="PICST_90752" />
      <fbc:geneProduct fbc:id="G_PICST_90811" fbc:label="PICST_90811" fbc:name="PICST_90811" />
      <fbc:geneProduct fbc:id="G_PICST_90814" fbc:label="PICST_90814" fbc:name="PICST_90814" />
      <fbc:geneProduct fbc:id="G_PICST_90848" fbc:label="PICST_90848" fbc:name="PICST_90848" />
      <fbc:geneProduct fbc:id="G_PICST_90939" fbc:label="PICST_90939" fbc:name="PICST_90939" />
      <fbc:geneProduct fbc:id="G_PICST_90975" fbc:label="PICST_90975" fbc:name="PICST_90975" />
      <fbc:geneProduct fbc:id="G_PICST_90976" fbc:label="PICST_90976" fbc:name="PICST_90976" />
      <fbc:geneProduct fbc:id="G_PICST_90997" fbc:label="PICST_90997" fbc:name="PICST_90997" />
      <fbc:geneProduct fbc:id="G_PICST_91057" fbc:label="PICST_91057" fbc:name="PICST_91057" />
      <fbc:geneProduct fbc:id="G_PICST_91065" fbc:label="PICST_91065" fbc:name="PICST_91065" />
      <fbc:geneProduct fbc:id="G_PICST_91072" fbc:label="PICST_91072" fbc:name="PICST_91072" />
      <fbc:geneProduct fbc:id="G_PICST_91105" fbc:label="PICST_91105" fbc:name="PICST_91105" />
      <fbc:geneProduct fbc:id="G_PICST_91106" fbc:label="PICST_91106" fbc:name="PICST_91106" />
      <fbc:geneProduct fbc:id="G_PICST_91253" fbc:label="PICST_91253" fbc:name="PICST_91253" />
      <fbc:geneProduct fbc:id="G_PICST_91482" fbc:label="PICST_91482" fbc:name="PICST_91482" />
      <fbc:geneProduct fbc:id="G_PICST_91526" fbc:label="PICST_91526" fbc:name="PICST_91526" />
      <fbc:geneProduct fbc:id="G_PICST_91537" fbc:label="PICST_91537" fbc:name="PICST_91537" />
      <fbc:geneProduct fbc:id="G_PICSt_55023" fbc:label="PICSt_55023" fbc:name="PICSt_55023" />
      <fbc:geneProduct fbc:id="G_PICST_52197" fbc:label="PICST_52197" fbc:name="PICST_52197" />
    </fbc:listOfGeneProducts>
    <listOfReactions>
      <reaction fast="false" id="R_SS0001" reversible="true" fbc:lowerFluxBound="cobra_default_lb" fbc:upperFluxBound="cobra_default_ub">
        <listOfReactants>
          <speciesReference constant="true" species="M_ASP_c" stoichiometry="1" />
          <speciesReference constant="true" species="M_AKG_c" stoichiometry="1" />
        </listOfReactants>
        <listOfProducts>
          <speciesReference constant="true" species="M_GLU_c" stoichiometry="1" />
          <speciesReference constant="true" species="M_OAA_c" stoichiometry="1" />
        </listOfProducts>
        <fbc:geneProductAssociation>
          <fbc:geneProductRef fbc:geneProduct="G_PICST_66059" />
        </fbc:geneProductAssociation>
      </reaction>
      <reaction fast="false" id="R_SS0002" reversible="false" fbc:lowerFluxBound="cobra_0_bound" fbc:upperFluxBound="cobra_default_ub">
        <listOfReactants>
          <speciesReference constant="true" species="M_GLU_m" stoichiometry="1" />
          <speciesReference constant="true" species="M_PYR_m" stoichiometry="1" />
        </listOfReactants>
        <listOfProducts>
          <speciesReference constant="true" species="M_ALA_m" stoichiometry="1" />
          <speciesReference constant="true" species="M_AKG_m" stoichiometry="1" />
        </listOfProducts>
        <fbc:geneProductAssociation>
          <fbc:geneProductRef fbc:geneProduct="G_PICST_70108" />
        </fbc:geneProductAssociation>
      </reaction>
      <reaction fast="false" id="R_SS0003" reversible="true" fbc:lowerFluxBound="cobra_default_lb" fbc:upperFluxBound="cobra_default_ub">
        <listOfReactants>
          <speciesReference constant="true" species="M_H2O_c" stoichiometry="1" />
          <speciesReference constant="true" species="M_O2_c" stoichiometry="1" />
          <speciesReference constant="true" species="M_DALA_c" stoichiometry="1" />
        </listOfReactants>
        <listOfProducts>
          <speciesReference constant="true" species="M_PYR_c" stoichiometry="1" />
          <speciesReference constant="true" species="M_NH3_c" stoichiometry="1" />
          <speciesReference constant="true" species="M_H2O2_c" stoichiometry="1" />
        </listOfProducts>
        <fbc:geneProductAssociation>
          <fbc:geneProductRef fbc:geneProduct="G_PICST_57912" />
        </fbc:geneProductAssociation>
      </reaction>
      <reaction fast="false" id="R_SS0004" reversible="false" fbc:lowerFluxBound="cobra_0_bound" fbc:upperFluxBound="cobra_default_ub">
        <listOfReactants>
          <speciesReference constant="true" species="M_NADP_m" stoichiometry="1" />
          <speciesReference constant="true" species="M_GLUGSAL_m" stoichiometry="1" />
          <speciesReference constant="true" species="M_H2O_m" stoichiometry="1" />
        </listOfReactants>
        <listOfProducts>
          <speciesReference constant="true" species="M_NADPH_m" stoichiometry="1" />
          <speciesReference constant="true" species="M_GLU_m" stoichiometry="1" />
          <speciesReference constant="true" species="M_H_m" stoichiometry="2" />
        </listOfProducts>
        <fbc:geneProductAssociation>
          <fbc:geneProductRef fbc:geneProduct="G_PICST_55391" />
        </fbc:geneProductAssociation>
      </reaction>
      <reaction fast="false" id="R_SS0005" reversible="false" fbc:lowerFluxBound="cobra_0_bound" fbc:upperFluxBound="cobra_default_ub">
        <listOfReactants>
          <speciesReference constant="true" species="M_ACCOA_c" stoichiometry="1" />
          <speciesReference constant="true" species="M_CAR_c" stoichiometry="1" />
        </listOfReactants>
        <listOfProducts>
          <speciesReference constant="true" species="M_COA_c" stoichiometry="1" />
          <speciesReference constant="true" species="M_ACAR_c" stoichiometry="1" />
        </listOfProducts>
        <fbc:geneProductAssociation>
          <fbc:geneProductRef fbc:geneProduct="G_PICST_68034" />
        </fbc:geneProductAssociation>
      </reaction>
      <reaction fast="false" id="R_SS0006" reversible="false" fbc:lowerFluxBound="cobra_0_bound" fbc:upperFluxBound="cobra_default_ub">
        <listOfReactants>
          <speciesReference constant="true" species="M_COA_m" stoichiometry="1" />
          <speciesReference constant="true" species="M_ACAR_m" stoichiometry="1" />
        </listOfReactants>
        <listOfProducts>
          <speciesReference constant="true" species="M_CAR_m" stoichiometry="1" />
          <speciesReference constant="true" species="M_ACCOA_m" stoichiometry="1" />
        </listOfProducts>
        <fbc:geneProductAssociation>
          <fbc:geneProductRef fbc:geneProduct="G_PICST_34304" />
        </fbc:geneProductAssociation>
      </reaction>
      <reaction fast="false" id="R_SS0007" reversible="true" fbc:lowerFluxBound="cobra_default_lb" fbc:upperFluxBound="cobra_default_ub">
        <listOfReactants>
          <speciesReference constant="true" species="M_AKG_m" stoichiometry="1" />
          <speciesReference constant="true" species="M_ASP_m" stoichiometry="1" />
        </listOfReactants>
        <listOfProducts>
          <speciesReference constant="true" species="M_OAA_m" stoichiometry="1" />
          <speciesReference constant="true" species="M_GLU_m" stoichiometry="1" />
        </listOfProducts>
        <fbc:geneProductAssociation>
          <fbc:or>
            <fbc:geneProductRef fbc:geneProduct="G_PICST_51039" />
            <fbc:geneProductRef fbc:geneProduct="G_PICST_80440" />
          </fbc:or>
        </fbc:geneProductAssociation>
      </reaction>
      <reaction fast="false" id="R_SS0008" reversible="false" fbc:lowerFluxBound="cobra_0_bound" fbc:upperFluxBound="cobra_default_ub">
        <listOfReactants>
          <speciesReference constant="true" species="M_GLU_c" stoichiometry="1" />
          <speciesReference constant="true" species="M_ATP_c" stoichiometry="1" />
        </listOfReactants>
        <listOfProducts>
          <speciesReference constant="true" species="M_GLUP_c" stoichiometry="1" />
          <speciesReference constant="true" species="M_ADP_c" stoichiometry="1" />
        </listOfProducts>
        <fbc:geneProductAssociation>
          <fbc:geneProductRef fbc:geneProduct="G_PICST_29301" />
        </fbc:geneProductAssociation>
      </reaction>
      <reaction fast="false" id="R_SS0009" reversible="false" fbc:lowerFluxBound="cobra_0_bound" fbc:upperFluxBound="cobra_default_ub">
        <listOfReactants>
          <speciesReference constant="true" species="M_GLUP_c" stoichiometry="1" />
          <speciesReference constant="true" species="M_NADPH_c" stoichiometry="1" />
          <speciesReference constant="true" species="M_H_c" stoichiometry="1" />
        </listOfReactants>
        <listOfProducts>
          <speciesReference constant="true" species="M_PI_c" stoichiometry="1" />
          <speciesReference constant="true" species="M_GLUGSAL_c" stoichiometry="1" />
          <speciesReference constant="true" species="M_NADP_c" stoichiometry="1" />
        </listOfProducts>
        <fbc:geneProductAssociation>
          <fbc:geneProductRef fbc:geneProduct="G_PICST_90997" />
        </fbc:geneProductAssociation>
      </reaction>
      <reaction fast="false" id="R_SS0010" reversible="true" fbc:lowerFluxBound="cobra_default_lb" fbc:upperFluxBound="cobra_default_ub">
        <listOfReactants>
          <speciesReference constant="true" species="M_GLUGSAL_c" stoichiometry="1" />
        </listOfReactants>
        <listOfProducts>
          <speciesReference constant="true" species="M_H2O_c" stoichiometry="1" />
          <speciesReference constant="true" species="M_H_c" stoichiometry="1" />
          <speciesReference constant="true" species="M_P5C_c" stoichiometry="1" />
        </listOfProducts>
      </reaction>
      <reaction fast="false" id="R_SS0011" reversible="true" fbc:lowerFluxBound="cobra_default_lb" fbc:upperFluxBound="cobra_default_ub">
        <listOfReactants>
          <speciesReference constant="true" species="M_GLUGSAL_m" stoichiometry="1" />
        </listOfReactants>
        <listOfProducts>
          <speciesReference constant="true" species="M_P5C_m" stoichiometry="1" />
          <speciesReference constant="true" species="M_H_m" stoichiometry="1" />
          <speciesReference constant="true" species="M_H2O_m" stoichiometry="1" />
        </listOfProducts>
      </reaction>
      <reaction fast="false" id="R_SS0012" reversible="false" fbc:lowerFluxBound="cobra_0_bound" fbc:upperFluxBound="cobra_default_ub">
        <listOfReactants>
          <speciesReference constant="true" species="M_NADPH_c" stoichiometry="1" />
          <speciesReference constant="true" species="M_H_c" stoichiometry="2" />
          <speciesReference constant="true" species="M_P5C_c" stoichiometry="1" />
        </listOfReactants>
        <listOfProducts>
          <speciesReference constant="true" species="M_PRO_c" stoichiometry="1" />
          <speciesReference constant="true" species="M_NADP_c" stoichiometry="1" />
        </listOfProducts>
        <fbc:geneProductAssociation>
          <fbc:geneProductRef fbc:geneProduct="G_PICST_35750" />
        </fbc:geneProductAssociation>
      </reaction>
      <reaction fast="false" id="R_SS0013" reversible="false" fbc:lowerFluxBound="cobra_0_bound" fbc:upperFluxBound="cobra_default_ub">
        <listOfReactants>
          <speciesReference constant="true" species="M_NAD_m" stoichiometry="1" />
          <speciesReference constant="true" species="M_PRO_m" stoichiometry="1" />
        </listOfReactants>
        <listOfProducts>
          <speciesReference constant="true" species="M_P5C_m" stoichiometry="1" />
          <speciesReference constant="true" species="M_NADH_m" stoichiometry="1" />
          <speciesReference constant="true" species="M_H_m" stoichiometry="2" />
        </listOfProducts>
        <fbc:geneProductAssociation>
          <fbc:geneProductRef fbc:geneProduct="G_PICST_84147" />
        </fbc:geneProductAssociation>
      </reaction>
      <reaction fast="false" id="R_SS0014" reversible="false" fbc:lowerFluxBound="cobra_0_bound" fbc:upperFluxBound="cobra_default_ub">
        <listOfReactants>
          <speciesReference constant="true" species="M_NAGLU_m" stoichiometry="1" />
          <speciesReference constant="true" species="M_ATP_m" stoichiometry="1" />
        </listOfReactants>
        <listOfProducts>
          <speciesReference constant="true" species="M_ADP_m" stoichiometry="1" />
          <speciesReference constant="true" species="M_NAGLUP_m" stoichiometry="1" />
        </listOfProducts>
        <fbc:geneProductAssociation>
          <fbc:geneProductRef fbc:geneProduct="G_PICST_55623" />
        </fbc:geneProductAssociation>
      </reaction>
      <reaction fast="false" id="R_SS0015" reversible="false" fbc:lowerFluxBound="cobra_0_bound" fbc:upperFluxBound="cobra_default_ub">
        <listOfReactants>
          <speciesReference constant="true" species="M_ACCOA_c" stoichiometry="1" />
          <speciesReference constant="true" species="M_GLU_c" stoichiometry="1" />
        </listOfReactants>
        <listOfProducts>
          <speciesReference constant="true" species="M_H_c" stoichiometry="1" />
          <speciesReference constant="true" species="M_NAGLU_c" stoichiometry="1" />
          <speciesReference constant="true" species="M_COA_c" stoichiometry="1" />
        </listOfProducts>
        <fbc:geneProductAssociation>
          <fbc:or>
            <fbc:geneProductRef fbc:geneProduct="G_PICST_51037" />
            <fbc:geneProductRef fbc:geneProduct="G_PICST_76181" />
          </fbc:or>
        </fbc:geneProductAssociation>
      </reaction>
      <reaction fast="false" id="R_SS0016" reversible="false" fbc:lowerFluxBound="cobra_0_bound" fbc:upperFluxBound="cobra_default_ub">
        <listOfReactants>
          <speciesReference constant="true" species="M_GLU_m" stoichiometry="1" />
          <speciesReference constant="true" species="M_ACCOA_m" stoichiometry="1" />
        </listOfReactants>
        <listOfProducts>
          <speciesReference constant="true" species="M_COA_m" stoichiometry="1" />
          <speciesReference constant="true" species="M_NAGLU_m" stoichiometry="1" />
          <speciesReference constant="true" species="M_H_m" stoichiometry="1" />
        </listOfProducts>
        <fbc:geneProductAssociation>
          <fbc:geneProductRef fbc:geneProduct="G_PICST_60752" />
        </fbc:geneProductAssociation>
      </reaction>
      <reaction fast="false" id="R_SS0017" reversible="false" fbc:lowerFluxBound="cobra_0_bound" fbc:upperFluxBound="cobra_default_ub">
        <listOfReactants>
          <speciesReference constant="true" species="M_NAGLUS_m" stoichiometry="1" />
          <speciesReference constant="true" species="M_GLU_m" stoichiometry="1" />
        </listOfReactants>
        <listOfProducts>
          <speciesReference constant="true" species="M_NAORN_m" stoichiometry="1" />
          <speciesReference constant="true" species="M_AKG_m" stoichiometry="1" />
        </listOfProducts>
        <fbc:geneProductAssociation>
          <fbc:geneProductRef fbc:geneProduct="G_PICST_52948" />
        </fbc:geneProductAssociation>
      </reaction>
      <reaction fast="false" id="R_SS0018" reversible="false" fbc:lowerFluxBound="cobra_0_bound" fbc:upperFluxBound="cobra_default_ub">
        <listOfReactants>
          <speciesReference constant="true" species="M_H_c" stoichiometry="1" />
          <speciesReference constant="true" species="M_SAM_c" stoichiometry="1" />
        </listOfReactants>
        <listOfProducts>
          <speciesReference constant="true" species="M_CO2_c" stoichiometry="1" />
          <speciesReference constant="true" species="M_DSAM_c" stoichiometry="1" />
        </listOfProducts>
        <fbc:geneProductAssociation>
          <fbc:geneProductRef fbc:geneProduct="G_PICST_85160" />
        </fbc:geneProductAssociation>
      </reaction>
      <reaction fast="false" id="R_SS0019" reversible="false" fbc:lowerFluxBound="cobra_0_bound" fbc:upperFluxBound="cobra_default_ub">
        <listOfReactants>
          <speciesReference constant="true" species="M_NADPH_m" stoichiometry="1" />
          <speciesReference constant="true" species="M_H_m" stoichiometry="1" />
          <speciesReference constant="true" species="M_NAGLUP_m" stoichiometry="1" />
        </listOfReactants>
        <listOfProducts>
          <speciesReference constant="true" species="M_NAGLUS_m" stoichiometry="1" />
          <speciesReference constant="true" species="M_NADP_m" stoichiometry="1" />
          <speciesReference constant="true" species="M_PI_m" stoichiometry="1" />
        </listOfProducts>
        <fbc:geneProductAssociation>
          <fbc:geneProductRef fbc:geneProduct="G_PICST_55623" />
        </fbc:geneProductAssociation>
      </reaction>
      <reaction fast="false" id="R_SS0020" reversible="false" fbc:lowerFluxBound="cobra_0_bound" fbc:upperFluxBound="cobra_default_ub">
        <listOfReactants>
          <speciesReference constant="true" species="M_H2O_c" stoichiometry="1" />
          <speciesReference constant="true" species="M_H_c" stoichiometry="3" />
          <speciesReference constant="true" species="M_UREAC_c" stoichiometry="1" />
        </listOfReactants>
        <listOfProducts>
          <speciesReference constant="true" species="M_CO2_c" stoichiometry="2" />
          <speciesReference constant="true" species="M_NH3_c" stoichiometry="2" />
        </listOfProducts>
        <fbc:geneProductAssociation>
          <fbc:geneProductRef fbc:geneProduct="G_PICST_28452" />
        </fbc:geneProductAssociation>
      </reaction>
      <reaction fast="false" id="R_SS0021" reversible="false" fbc:lowerFluxBound="cobra_0_bound" fbc:upperFluxBound="cobra_default_ub">
        <listOfReactants>
          <speciesReference constant="true" species="M_H2O_c" stoichiometry="1" />
          <speciesReference constant="true" species="M_ARG_c" stoichiometry="1" />
        </listOfReactants>
        <listOfProducts>
          <speciesReference constant="true" species="M_UREA_c" stoichiometry="1" />
          <speciesReference constant="true" species="M_ORN_c" stoichiometry="1" />
        </listOfProducts>
        <fbc:geneProductAssociation>
          <fbc:geneProductRef fbc:geneProduct="G_PICST_78364" />
        </fbc:geneProductAssociation>
      </reaction>
      <reaction fast="false" id="R_SS0022" reversible="true" fbc:lowerFluxBound="cobra_default_lb" fbc:upperFluxBound="cobra_default_ub">
        <listOfReactants>
          <speciesReference constant="true" species="M_ARGSUCC_c" stoichiometry="1" />
        </listOfReactants>
        <listOfProducts>
          <speciesReference constant="true" species="M_FUM_c" stoichiometry="1" />
          <speciesReference constant="true" species="M_ARG_c" stoichiometry="1" />
        </listOfProducts>
        <fbc:geneProductAssociation>
          <fbc:geneProductRef fbc:geneProduct="G_PICST_62615" />
        </fbc:geneProductAssociation>
      </reaction>
      <reaction fast="false" id="R_SS0023" reversible="true" fbc:lowerFluxBound="cobra_default_lb" fbc:upperFluxBound="cobra_default_ub">
        <listOfReactants>
          <speciesReference constant="true" species="M_ATP_c" stoichiometry="1" />
          <speciesReference constant="true" species="M_ASP_c" stoichiometry="1" />
          <speciesReference constant="true" species="M_CITR_c" stoichiometry="1" />
        </listOfReactants>
        <listOfProducts>
          <speciesReference constant="true" species="M_PPI_c" stoichiometry="1" />
          <speciesReference constant="true" species="M_ARGSUCC_c" stoichiometry="1" />
          <speciesReference constant="true" species="M_H_c" stoichiometry="1" />
          <speciesReference constant="true" species="M_AMP_c" stoichiometry="1" />
        </listOfProducts>
        <fbc:geneProductAssociation>
          <fbc:geneProductRef fbc:geneProduct="G_PICST_34492" />
        </fbc:geneProductAssociation>
      </reaction>
      <reaction fast="false" id="R_SS0024" reversible="false" fbc:lowerFluxBound="cobra_0_bound" fbc:upperFluxBound="cobra_default_ub">
        <listOfReactants>
          <speciesReference constant="true" species="M_GLUP_c" stoichiometry="1" />
          <speciesReference constant="true" species="M_H_c" stoichiometry="1" />
          <speciesReference constant="true" species="M_NADH_c" stoichiometry="1" />
        </listOfReactants>
        <listOfProducts>
          <speciesReference constant="true" species="M_PI_c" stoichiometry="1" />
          <speciesReference constant="true" species="M_GLUGSAL_c" stoichiometry="1" />
          <speciesReference constant="true" species="M_NAD_c" stoichiometry="1" />
        </listOfProducts>
        <fbc:geneProductAssociation>
          <fbc:geneProductRef fbc:geneProduct="G_PICST_90997" />
        </fbc:geneProductAssociation>
      </reaction>
      <reaction fast="false" id="R_SS0025" reversible="false" fbc:lowerFluxBound="cobra_0_bound" fbc:upperFluxBound="cobra_default_ub">
        <listOfReactants>
          <speciesReference constant="true" species="M_CAP_c" stoichiometry="1" />
          <speciesReference constant="true" species="M_ORN_c" stoichiometry="1" />
        </listOfReactants>
        <listOfProducts>
          <speciesReference constant="true" species="M_PI_c" stoichiometry="1" />
          <speciesReference constant="true" species="M_H_c" stoichiometry="1" />
          <speciesReference constant="true" species="M_CITR_c" stoichiometry="1" />
        </listOfProducts>
        <fbc:geneProductAssociation>
          <fbc:geneProductRef fbc:geneProduct="G_PICST_35868" />
        </fbc:geneProductAssociation>
      </reaction>
      <reaction fast="false" id="R_SS0026" reversible="false" fbc:lowerFluxBound="cobra_0_bound" fbc:upperFluxBound="cobra_default_ub">
        <listOfReactants>
          <speciesReference constant="true" species="M_H_c" stoichiometry="1" />
          <speciesReference constant="true" species="M_ORN_c" stoichiometry="1" />
        </listOfReactants>
        <listOfProducts>
          <speciesReference constant="true" species="M_CO2_c" stoichiometry="1" />
          <speciesReference constant="true" species="M_PTRSC_c" stoichiometry="1" />
        </listOfProducts>
        <fbc:geneProductAssociation>
          <fbc:geneProductRef fbc:geneProduct="G_PICST_90612" />
        </fbc:geneProductAssociation>
      </reaction>
      <reaction fast="false" id="R_SS0027" reversible="false" fbc:lowerFluxBound="cobra_0_bound" fbc:upperFluxBound="cobra_default_ub">
        <listOfReactants>
          <speciesReference constant="true" species="M_AKG_c" stoichiometry="1" />
          <speciesReference constant="true" species="M_ORN_c" stoichiometry="1" />
        </listOfReactants>
        <listOfProducts>
          <speciesReference constant="true" species="M_GLUGSAL_c" stoichiometry="1" />
          <speciesReference constant="true" species="M_GLU_c" stoichiometry="1" />
        </listOfProducts>
        <fbc:geneProductAssociation>
          <fbc:geneProductRef fbc:geneProduct="G_PICST_77538" />
        </fbc:geneProductAssociation>
      </reaction>
      <reaction fast="false" id="R_SS0028" reversible="false" fbc:lowerFluxBound="cobra_0_bound" fbc:upperFluxBound="cobra_default_ub">
        <listOfReactants>
          <speciesReference constant="true" species="M_NAORN_m" stoichiometry="1" />
          <speciesReference constant="true" species="M_GLU_m" stoichiometry="1" />
        </listOfReactants>
        <listOfProducts>
          <speciesReference constant="true" species="M_ORN_m" stoichiometry="1" />
          <speciesReference constant="true" species="M_NAGLU_m" stoichiometry="1" />
        </listOfProducts>
        <fbc:geneProductAssociation>
          <fbc:geneProductRef fbc:geneProduct="G_PICST_60752" />
        </fbc:geneProductAssociation>
      </reaction>
      <reaction fast="false" id="R_SS0029" reversible="false" fbc:lowerFluxBound="cobra_0_bound" fbc:upperFluxBound="cobra_default_ub">
        <listOfReactants>
          <speciesReference constant="true" species="M_PTRSC_c" stoichiometry="1" />
          <speciesReference constant="true" species="M_DSAM_c" stoichiometry="1" />
        </listOfReactants>
        <listOfProducts>
          <speciesReference constant="true" species="M_H_c" stoichiometry="1" />
          <speciesReference constant="true" species="M_5MTA_c" stoichiometry="1" />
          <speciesReference constant="true" species="M_SPRMD_c" stoichiometry="1" />
        </listOfProducts>
        <fbc:geneProductAssociation>
          <fbc:or>
            <fbc:geneProductRef fbc:geneProduct="G_PICST_84352" />
            <fbc:geneProductRef fbc:geneProduct="G_PICST_40259" />
          </fbc:or>
        </fbc:geneProductAssociation>
      </reaction>
      <reaction fast="false" id="R_SS0030" reversible="false" fbc:lowerFluxBound="cobra_0_bound" fbc:upperFluxBound="cobra_default_ub">
        <listOfReactants>
          <speciesReference constant="true" species="M_SPRMD_c" stoichiometry="1" />
          <speciesReference constant="true" species="M_DSAM_c" stoichiometry="1" />
        </listOfReactants>
        <listOfProducts>
          <speciesReference constant="true" species="M_H_c" stoichiometry="1" />
          <speciesReference constant="true" species="M_SPRM_c" stoichiometry="1" />
          <speciesReference constant="true" species="M_5MTA_c" stoichiometry="1" />
        </listOfProducts>
        <fbc:geneProductAssociation>
          <fbc:or>
            <fbc:geneProductRef fbc:geneProduct="G_PICST_84352" />
            <fbc:geneProductRef fbc:geneProduct="G_PICST_40259" />
          </fbc:or>
        </fbc:geneProductAssociation>
      </reaction>
      <reaction fast="false" id="R_SS0031" reversible="true" fbc:lowerFluxBound="cobra_default_lb" fbc:upperFluxBound="cobra_default_ub">
        <listOfReactants>
          <speciesReference constant="true" species="M_ATP_c" stoichiometry="1" />
          <speciesReference constant="true" species="M_UREA_c" stoichiometry="1" />
          <speciesReference constant="true" species="M_HCO3_c" stoichiometry="1" />
        </listOfReactants>
        <listOfProducts>
          <speciesReference constant="true" species="M_PI_c" stoichiometry="1" />
          <speciesReference constant="true" species="M_H_c" stoichiometry="1" />
          <speciesReference constant="true" species="M_ADP_c" stoichiometry="1" />
          <speciesReference constant="true" species="M_UREAC_c" stoichiometry="1" />
        </listOfProducts>
        <fbc:geneProductAssociation>
          <fbc:geneProductRef fbc:geneProduct="G_PICST_28452" />
        </fbc:geneProductAssociation>
      </reaction>
      <reaction fast="false" id="R_SS0032" reversible="false" fbc:lowerFluxBound="cobra_0_bound" fbc:upperFluxBound="cobra_default_ub">
        <listOfReactants>
          <speciesReference constant="true" species="M_H2O_c" stoichiometry="1" />
          <speciesReference constant="true" species="M_AGM_c" stoichiometry="1" />
        </listOfReactants>
        <listOfProducts>
          <speciesReference constant="true" species="M_UREA_c" stoichiometry="1" />
          <speciesReference constant="true" species="M_PTRSC_c" stoichiometry="1" />
        </listOfProducts>
        <fbc:geneProductAssociation>
          <fbc:or>
            <fbc:geneProductRef fbc:geneProduct="G_PICST_32515" />
            <fbc:geneProductRef fbc:geneProduct="G_PICST_55948" />
          </fbc:or>
        </fbc:geneProductAssociation>
      </reaction>
      <reaction fast="false" id="R_SS0033" reversible="false" fbc:lowerFluxBound="cobra_0_bound" fbc:upperFluxBound="cobra_default_ub">
        <listOfReactants>
          <speciesReference constant="true" species="M_NAD_m" stoichiometry="1" />
          <speciesReference constant="true" species="M_ABUTN_m" stoichiometry="1" />
          <speciesReference constant="true" species="M_H2O_m" stoichiometry="1" />
        </listOfReactants>
        <listOfProducts>
          <speciesReference constant="true" species="M_NADH_m" stoichiometry="1" />
          <speciesReference constant="true" species="M_H_m" stoichiometry="2" />
          <speciesReference constant="true" species="M_GABA_m" stoichiometry="1" />
        </listOfProducts>
        <fbc:geneProductAssociation>
          <fbc:or>
            <fbc:geneProductRef fbc:geneProduct="G_PICST_28221" />
            <fbc:geneProductRef fbc:geneProduct="G_PICST_44169" />
            <fbc:geneProductRef fbc:geneProduct="G_PICST_29563" />
          </fbc:or>
        </fbc:geneProductAssociation>
      </reaction>
      <reaction fast="false" id="R_SS0034" reversible="false" fbc:lowerFluxBound="cobra_0_bound" fbc:upperFluxBound="cobra_default_ub">
        <listOfReactants>
          <speciesReference constant="true" species="M_H2O_c" stoichiometry="1" />
          <speciesReference constant="true" species="M_Q_m" stoichiometry="1" />
          <speciesReference constant="true" species="M_SPRMD_c" stoichiometry="1" />
        </listOfReactants>
        <listOfProducts>
          <speciesReference constant="true" species="M_QH2_m" stoichiometry="1" />
          <speciesReference constant="true" species="M_DAPRP_c" stoichiometry="1" />
          <speciesReference constant="true" species="M_ABUTN_c" stoichiometry="1" />
        </listOfProducts>
      </reaction>
      <reaction fast="false" id="R_SS0035" reversible="false" fbc:lowerFluxBound="cobra_0_bound" fbc:upperFluxBound="cobra_default_ub">
        <listOfReactants>
          <speciesReference constant="true" species="M_H2O_c" stoichiometry="1" />
          <speciesReference constant="true" species="M_SAH_c" stoichiometry="1" />
        </listOfReactants>
        <listOfProducts>
          <speciesReference constant="true" species="M_HCYS_c" stoichiometry="1" />
          <speciesReference constant="true" species="M_ADN_c" stoichiometry="1" />
        </listOfProducts>
        <fbc:geneProductAssociation>
          <fbc:geneProductRef fbc:geneProduct="G_PICST_76463" />
        </fbc:geneProductAssociation>
      </reaction>
      <reaction fast="false" id="R_SS0036" reversible="false" fbc:lowerFluxBound="cobra_0_bound" fbc:upperFluxBound="cobra_default_ub">
        <listOfReactants>
          <speciesReference constant="true" species="M_H2O_c" stoichiometry="1" />
          <speciesReference constant="true" species="M_AMACTD_c" stoichiometry="1" />
          <speciesReference constant="true" species="M_NAD_c" stoichiometry="1" />
        </listOfReactants>
        <listOfProducts>
          <speciesReference constant="true" species="M_H_c" stoichiometry="1" />
          <speciesReference constant="true" species="M_NADH_c" stoichiometry="1" />
          <speciesReference constant="true" species="M_GLY_c" stoichiometry="1" />
        </listOfProducts>
      </reaction>
      <reaction fast="false" id="R_SS0037" reversible="false" fbc:lowerFluxBound="cobra_0_bound" fbc:upperFluxBound="cobra_default_ub">
        <listOfReactants>
          <speciesReference constant="true" species="M_HCYS_c" stoichiometry="1" />
          <speciesReference constant="true" species="M_SAM_c" stoichiometry="1" />
        </listOfReactants>
        <listOfProducts>
          <speciesReference constant="true" species="M_SAH_c" stoichiometry="1" />
          <speciesReference constant="true" species="M_H_c" stoichiometry="1" />
          <speciesReference constant="true" species="M_MET_c" stoichiometry="1" />
        </listOfProducts>
        <fbc:geneProductAssociation>
          <fbc:geneProductRef fbc:geneProduct="G_PICST_30270" />
        </fbc:geneProductAssociation>
      </reaction>
      <reaction fast="false" id="R_SS0038" reversible="false" fbc:lowerFluxBound="cobra_0_bound" fbc:upperFluxBound="cobra_default_ub">
        <listOfReactants>
          <speciesReference constant="true" species="M_H2O_c" stoichiometry="1" />
          <speciesReference constant="true" species="M_ATP_c" stoichiometry="1" />
          <speciesReference constant="true" species="M_MET_c" stoichiometry="1" />
        </listOfReactants>
        <listOfProducts>
          <speciesReference constant="true" species="M_PPI_c" stoichiometry="1" />
          <speciesReference constant="true" species="M_PI_c" stoichiometry="1" />
          <speciesReference constant="true" species="M_SAM_c" stoichiometry="1" />
        </listOfProducts>
        <fbc:geneProductAssociation>
          <fbc:geneProductRef fbc:geneProduct="G_PICST_65158" />
        </fbc:geneProductAssociation>
      </reaction>
      <reaction fast="false" id="R_SS0039" reversible="false" fbc:lowerFluxBound="cobra_0_bound" fbc:upperFluxBound="cobra_default_ub">
        <listOfReactants>
          <speciesReference constant="true" species="M_HCYS_c" stoichiometry="1" />
          <speciesReference constant="true" species="M_MTHF_c" stoichiometry="1" />
        </listOfReactants>
        <listOfProducts>
          <speciesReference constant="true" species="M_MET_c" stoichiometry="1" />
          <speciesReference constant="true" species="M_THF_c" stoichiometry="1" />
        </listOfProducts>
        <fbc:geneProductAssociation>
          <fbc:geneProductRef fbc:geneProduct="G_PICST_78051" />
        </fbc:geneProductAssociation>
      </reaction>
      <reaction fast="false" id="R_SS0040" reversible="false" fbc:lowerFluxBound="cobra_0_bound" fbc:upperFluxBound="cobra_default_ub">
        <listOfReactants>
          <speciesReference constant="true" species="M_PI_c" stoichiometry="1" />
          <speciesReference constant="true" species="M_5MTA_c" stoichiometry="1" />
        </listOfReactants>
        <listOfProducts>
          <speciesReference constant="true" species="M_AD_c" stoichiometry="1" />
          <speciesReference constant="true" species="M_5THR1P_c" stoichiometry="1" />
        </listOfProducts>
        <fbc:geneProductAssociation>
          <fbc:geneProductRef fbc:geneProduct="G_PICST_65182" />
        </fbc:geneProductAssociation>
      </reaction>
      <reaction fast="false" id="R_SS0041" reversible="false" fbc:lowerFluxBound="cobra_0_bound" fbc:upperFluxBound="cobra_default_ub">
        <listOfReactants>
          <speciesReference constant="true" species="M_LCYST_c" stoichiometry="1" />
        </listOfReactants>
        <listOfProducts>
          <speciesReference constant="true" species="M_CO2_c" stoichiometry="1" />
          <speciesReference constant="true" species="M_TAUR_c" stoichiometry="1" />
        </listOfProducts>
        <fbc:geneProductAssociation>
          <fbc:geneProductRef fbc:geneProduct="G_PICST_40180" />
        </fbc:geneProductAssociation>
      </reaction>
      <reaction fast="false" id="R_SS0042" reversible="false" fbc:lowerFluxBound="cobra_0_bound" fbc:upperFluxBound="cobra_default_ub">
        <listOfReactants>
          <speciesReference constant="true" species="M_ACCOA_c" stoichiometry="1" />
          <speciesReference constant="true" species="M_SER_c" stoichiometry="1" />
        </listOfReactants>
        <listOfProducts>
          <speciesReference constant="true" species="M_ASER_c" stoichiometry="1" />
          <speciesReference constant="true" species="M_COA_c" stoichiometry="1" />
        </listOfProducts>
        <fbc:geneProductAssociation>
          <fbc:geneProductRef fbc:geneProduct="G_PICST_48738" />
        </fbc:geneProductAssociation>
      </reaction>
      <reaction fast="false" id="R_SS0043" reversible="false" fbc:lowerFluxBound="cobra_0_bound" fbc:upperFluxBound="cobra_default_ub">
        <listOfReactants>
          <speciesReference constant="true" species="M_CYS_c" stoichiometry="1" />
          <speciesReference constant="true" species="M_SUCCHOMO_c" stoichiometry="1" />
        </listOfReactants>
        <listOfProducts>
          <speciesReference constant="true" species="M_LLCT_c" stoichiometry="1" />
          <speciesReference constant="true" species="M_H_c" stoichiometry="1" />
          <speciesReference constant="true" species="M_SUCC_c" stoichiometry="1" />
        </listOfProducts>
        <fbc:geneProductAssociation>
          <fbc:or>
            <fbc:geneProductRef fbc:geneProduct="G_PICST_36608" />
            <fbc:geneProductRef fbc:geneProduct="G_PICST_59680" />
          </fbc:or>
        </fbc:geneProductAssociation>
      </reaction>
      <reaction fast="false" id="R_SS0044" reversible="true" fbc:lowerFluxBound="cobra_default_lb" fbc:upperFluxBound="cobra_default_ub">
        <listOfReactants>
          <speciesReference constant="true" species="M_H2O_c" stoichiometry="1" />
          <speciesReference constant="true" species="M_SUCCHOMO_c" stoichiometry="1" />
        </listOfReactants>
        <listOfProducts>
          <speciesReference constant="true" species="M_SUCC_c" stoichiometry="1" />
          <speciesReference constant="true" species="M_OBUT_c" stoichiometry="1" />
          <speciesReference constant="true" species="M_H_c" stoichiometry="1" />
          <speciesReference constant="true" species="M_NH3_c" stoichiometry="1" />
        </listOfProducts>
        <fbc:geneProductAssociation>
          <fbc:or>
            <fbc:geneProductRef fbc:geneProduct="G_PICST_36608" />
            <fbc:geneProductRef fbc:geneProduct="G_PICST_59680" />
          </fbc:or>
        </fbc:geneProductAssociation>
      </reaction>
      <reaction fast="false" id="R_SS0045" reversible="false" fbc:lowerFluxBound="cobra_0_bound" fbc:upperFluxBound="cobra_default_ub">
        <listOfReactants>
          <speciesReference constant="true" species="M_TAUR_c" stoichiometry="1" />
          <speciesReference constant="true" species="M_O2_c" stoichiometry="1" />
          <speciesReference constant="true" species="M_AKG_c" stoichiometry="1" />
        </listOfReactants>
        <listOfProducts>
          <speciesReference constant="true" species="M_H2SO3_c" stoichiometry="1" />
          <speciesReference constant="true" species="M_CO2_c" stoichiometry="1" />
          <speciesReference constant="true" species="M_AMACTD_c" stoichiometry="1" />
          <speciesReference constant="true" species="M_SUCC_c" stoichiometry="1" />
        </listOfProducts>
        <fbc:geneProductAssociation>
          <fbc:or>
            <fbc:geneProductRef fbc:geneProduct="G_PICST_34605" />
            <fbc:geneProductRef fbc:geneProduct="G_PICST_39554" />
          </fbc:or>
        </fbc:geneProductAssociation>
      </reaction>
      <reaction fast="false" id="R_SS0046" reversible="false" fbc:lowerFluxBound="cobra_0_bound" fbc:upperFluxBound="cobra_default_ub">
        <listOfReactants>
          <speciesReference constant="true" species="M_GLU_c" stoichiometry="1" />
          <speciesReference constant="true" species="M_ATP_c" stoichiometry="1" />
          <speciesReference constant="true" species="M_CYS_c" stoichiometry="1" />
        </listOfReactants>
        <listOfProducts>
          <speciesReference constant="true" species="M_PI_c" stoichiometry="1" />
          <speciesReference constant="true" species="M_GC_c" stoichiometry="1" />
          <speciesReference constant="true" species="M_H_c" stoichiometry="1" />
          <speciesReference constant="true" species="M_ADP_c" stoichiometry="1" />
        </listOfProducts>
        <fbc:geneProductAssociation>
          <fbc:geneProductRef fbc:geneProduct="G_PICST_62151" />
        </fbc:geneProductAssociation>
      </reaction>
      <reaction fast="false" id="R_SS0047" reversible="false" fbc:lowerFluxBound="cobra_0_bound" fbc:upperFluxBound="cobra_default_ub">
        <listOfReactants>
          <speciesReference constant="true" species="M_NADPH_c" stoichiometry="1" />
          <speciesReference constant="true" species="M_H_c" stoichiometry="1" />
          <speciesReference constant="true" species="M_OGT_c" stoichiometry="1" />
        </listOfReactants>
        <listOfProducts>
          <speciesReference constant="true" species="M_RGT_c" stoichiometry="2" />
          <speciesReference constant="true" species="M_NADP_c" stoichiometry="1" />
        </listOfProducts>
        <fbc:geneProductAssociation>
          <fbc:or>
            <fbc:geneProductRef fbc:geneProduct="G_PICST_40145" />
            <fbc:geneProductRef fbc:geneProduct="G_PICST_42900" />
          </fbc:or>
        </fbc:geneProductAssociation>
      </reaction>
      <reaction fast="false" id="R_SS0048" reversible="true" fbc:lowerFluxBound="cobra_default_lb" fbc:upperFluxBound="cobra_default_ub">
        <listOfReactants>
          <speciesReference constant="true" species="M_RGT_c" stoichiometry="2" />
          <speciesReference constant="true" species="M_H2O2_c" stoichiometry="1" />
        </listOfReactants>
        <listOfProducts>
          <speciesReference constant="true" species="M_H2O_c" stoichiometry="2" />
          <speciesReference constant="true" species="M_OGT_c" stoichiometry="1" />
        </listOfProducts>
        <fbc:geneProductAssociation>
          <fbc:or>
            <fbc:geneProductRef fbc:geneProduct="G_PICST_52875" />
            <fbc:geneProductRef fbc:geneProduct="G_PICST_78456" />
          </fbc:or>
        </fbc:geneProductAssociation>
      </reaction>
      <reaction fast="false" id="R_SS0049" reversible="false" fbc:lowerFluxBound="cobra_0_bound" fbc:upperFluxBound="cobra_default_ub">
        <listOfReactants>
          <speciesReference constant="true" species="M_GC_c" stoichiometry="1" />
          <speciesReference constant="true" species="M_ATP_c" stoichiometry="1" />
          <speciesReference constant="true" species="M_GLY_c" stoichiometry="1" />
        </listOfReactants>
        <listOfProducts>
          <speciesReference constant="true" species="M_PI_c" stoichiometry="1" />
          <speciesReference constant="true" species="M_RGT_c" stoichiometry="1" />
          <speciesReference constant="true" species="M_H_c" stoichiometry="1" />
          <speciesReference constant="true" species="M_ADP_c" stoichiometry="1" />
        </listOfProducts>
        <fbc:geneProductAssociation>
          <fbc:geneProductRef fbc:geneProduct="G_PICST_43206" />
        </fbc:geneProductAssociation>
      </reaction>
      <reaction fast="false" id="R_SS0050" reversible="false" fbc:lowerFluxBound="cobra_0_bound" fbc:upperFluxBound="cobra_default_ub">
        <listOfReactants>
          <speciesReference constant="true" species="M_RGT_c" stoichiometry="1" />
          <speciesReference constant="true" species="M_ALA_c" stoichiometry="1" />
        </listOfReactants>
        <listOfProducts>
          <speciesReference constant="true" species="M_CGLY_c" stoichiometry="1" />
          <speciesReference constant="true" species="M_ALAGLY_c" stoichiometry="1" />
        </listOfProducts>
        <fbc:geneProductAssociation>
          <fbc:or>
            <fbc:geneProductRef fbc:geneProduct="G_PICST_58626" />
            <fbc:geneProductRef fbc:geneProduct="G_PICST_78698" />
          </fbc:or>
        </fbc:geneProductAssociation>
      </reaction>
      <reaction fast="false" id="R_SS0051" reversible="true" fbc:lowerFluxBound="cobra_default_lb" fbc:upperFluxBound="cobra_default_ub">
        <listOfReactants>
          <speciesReference constant="true" species="M_H2O_c" stoichiometry="2" />
          <speciesReference constant="true" species="M_ATP_c" stoichiometry="1" />
          <speciesReference constant="true" species="M_5OXOPRO_c" stoichiometry="1" />
        </listOfReactants>
        <listOfProducts>
          <speciesReference constant="true" species="M_PI_c" stoichiometry="1" />
          <speciesReference constant="true" species="M_GLU_c" stoichiometry="1" />
          <speciesReference constant="true" species="M_ADP_c" stoichiometry="1" />
        </listOfProducts>
        <fbc:geneProductAssociation>
          <fbc:or>
            <fbc:geneProductRef fbc:geneProduct="G_PICST_81320" />
            <fbc:geneProductRef fbc:geneProduct="G_PICST_29736" />
            <fbc:geneProductRef fbc:geneProduct="G_PICST_86944" />
          </fbc:or>
        </fbc:geneProductAssociation>
      </reaction>
      <reaction fast="false" id="R_SS0052" reversible="true" fbc:lowerFluxBound="cobra_default_lb" fbc:upperFluxBound="cobra_default_ub">
        <listOfReactants>
          <speciesReference constant="true" species="M_CDPDG_m" stoichiometry="0.01" />
          <speciesReference constant="true" species="M_SER_m" stoichiometry="1" />
        </listOfReactants>
        <listOfProducts>
          <speciesReference constant="true" species="M_PS_m" stoichiometry="0.01" />
          <speciesReference constant="true" species="M_CMP_m" stoichiometry="1" />
          <speciesReference constant="true" species="M_H_m" stoichiometry="1" />
        </listOfProducts>
        <fbc:geneProductAssociation>
          <fbc:geneProductRef fbc:geneProduct="G_PICST_51913" />
        </fbc:geneProductAssociation>
      </reaction>
      <reaction fast="false" id="R_SS0053" reversible="true" fbc:lowerFluxBound="cobra_default_lb" fbc:upperFluxBound="cobra_default_ub">
        <listOfReactants>
          <speciesReference constant="true" species="M_CDPDG_c" stoichiometry="0.01" />
          <speciesReference constant="true" species="M_SER_c" stoichiometry="1" />
        </listOfReactants>
        <listOfProducts>
          <speciesReference constant="true" species="M_H_c" stoichiometry="1" />
          <speciesReference constant="true" species="M_CMP_c" stoichiometry="1" />
          <speciesReference constant="true" species="M_PS_c" stoichiometry="0.01" />
        </listOfProducts>
        <fbc:geneProductAssociation>
          <fbc:geneProductRef fbc:geneProduct="G_PICST_51913" />
        </fbc:geneProductAssociation>
      </reaction>
      <reaction fast="false" id="R_SS0054" reversible="false" fbc:lowerFluxBound="cobra_0_bound" fbc:upperFluxBound="cobra_default_ub">
        <listOfReactants>
          <speciesReference constant="true" species="M_NAD_c" stoichiometry="1" />
          <speciesReference constant="true" species="M_3PG_c" stoichiometry="1" />
        </listOfReactants>
        <listOfProducts>
          <speciesReference constant="true" species="M_PHP_c" stoichiometry="1" />
          <speciesReference constant="true" species="M_H_c" stoichiometry="1" />
          <speciesReference constant="true" species="M_NADH_c" stoichiometry="1" />
        </listOfProducts>
        <fbc:geneProductAssociation>
          <fbc:geneProductRef fbc:geneProduct="G_PICST_87754" />
        </fbc:geneProductAssociation>
      </reaction>
      <reaction fast="false" id="R_SS0055" reversible="false" fbc:lowerFluxBound="cobra_0_bound" fbc:upperFluxBound="cobra_default_ub">
        <listOfReactants>
          <speciesReference constant="true" species="M_PHP_c" stoichiometry="1" />
          <speciesReference constant="true" species="M_GLU_c" stoichiometry="1" />
        </listOfReactants>
        <listOfProducts>
          <speciesReference constant="true" species="M_AKG_c" stoichiometry="1" />
          <speciesReference constant="true" species="M_3PSER_c" stoichiometry="1" />
        </listOfProducts>
        <fbc:geneProductAssociation>
          <fbc:geneProductRef fbc:geneProduct="G_PICST_36392" />
        </fbc:geneProductAssociation>
      </reaction>
      <reaction fast="false" id="R_SS0056" reversible="false" fbc:lowerFluxBound="cobra_0_bound" fbc:upperFluxBound="cobra_default_ub">
        <listOfReactants>
          <speciesReference constant="true" species="M_H2O_c" stoichiometry="1" />
          <speciesReference constant="true" species="M_3PSER_c" stoichiometry="1" />
        </listOfReactants>
        <listOfProducts>
          <speciesReference constant="true" species="M_PI_c" stoichiometry="1" />
          <speciesReference constant="true" species="M_SER_c" stoichiometry="1" />
        </listOfProducts>
        <fbc:geneProductAssociation>
          <fbc:geneProductRef fbc:geneProduct="G_PICST_40365" />
        </fbc:geneProductAssociation>
      </reaction>
      <reaction fast="false" id="R_SS0057" reversible="true" fbc:lowerFluxBound="cobra_default_lb" fbc:upperFluxBound="cobra_default_ub">
        <listOfReactants>
          <speciesReference constant="true" species="M_SER_c" stoichiometry="1" />
          <speciesReference constant="true" species="M_THF_c" stoichiometry="1" />
        </listOfReactants>
        <listOfProducts>
          <speciesReference constant="true" species="M_H2O_c" stoichiometry="1" />
          <speciesReference constant="true" species="M_METTHF_c" stoichiometry="1" />
          <speciesReference constant="true" species="M_GLY_c" stoichiometry="1" />
        </listOfProducts>
        <fbc:geneProductAssociation>
          <fbc:geneProductRef fbc:geneProduct="G_PICST_67292" />
        </fbc:geneProductAssociation>
      </reaction>
      <reaction fast="false" id="R_SS0058" reversible="true" fbc:lowerFluxBound="cobra_default_lb" fbc:upperFluxBound="cobra_default_ub">
        <listOfReactants>
          <speciesReference constant="true" species="M_THF_m" stoichiometry="1" />
          <speciesReference constant="true" species="M_SER_m" stoichiometry="1" />
        </listOfReactants>
        <listOfProducts>
          <speciesReference constant="true" species="M_GLY_m" stoichiometry="1" />
          <speciesReference constant="true" species="M_METTHF_m" stoichiometry="1" />
          <speciesReference constant="true" species="M_H2O_m" stoichiometry="1" />
        </listOfProducts>
        <fbc:geneProductAssociation>
          <fbc:geneProductRef fbc:geneProduct="G_PICST_78806" />
        </fbc:geneProductAssociation>
      </reaction>
      <reaction fast="false" id="R_SS0059" reversible="false" fbc:lowerFluxBound="cobra_0_bound" fbc:upperFluxBound="cobra_default_ub">
        <listOfReactants>
          <speciesReference constant="true" species="M_ALA_c" stoichiometry="1" />
          <speciesReference constant="true" species="M_GLX_c" stoichiometry="1" />
        </listOfReactants>
        <listOfProducts>
          <speciesReference constant="true" species="M_PYR_c" stoichiometry="1" />
          <speciesReference constant="true" species="M_GLY_c" stoichiometry="1" />
        </listOfProducts>
        <fbc:geneProductAssociation>
          <fbc:geneProductRef fbc:geneProduct="G_PICST_44075" />
        </fbc:geneProductAssociation>
      </reaction>
      <reaction fast="false" id="R_SS0060" reversible="false" fbc:lowerFluxBound="cobra_0_bound" fbc:upperFluxBound="cobra_default_ub">
        <listOfReactants>
          <speciesReference constant="true" species="M_SUCCOA_m" stoichiometry="1" />
          <speciesReference constant="true" species="M_GLY_m" stoichiometry="1" />
          <speciesReference constant="true" species="M_H_m" stoichiometry="1" />
        </listOfReactants>
        <listOfProducts>
          <speciesReference constant="true" species="M_COA_m" stoichiometry="1" />
          <speciesReference constant="true" species="M_ALAV_m" stoichiometry="1" />
          <speciesReference constant="true" species="M_CO2_m" stoichiometry="1" />
        </listOfProducts>
        <fbc:geneProductAssociation>
          <fbc:geneProductRef fbc:geneProduct="G_PICST_89623" />
        </fbc:geneProductAssociation>
      </reaction>
      <reaction fast="false" id="R_SS0061" reversible="false" fbc:lowerFluxBound="cobra_0_bound" fbc:upperFluxBound="cobra_default_ub">
        <listOfReactants>
          <speciesReference constant="true" species="M_BASP_c" stoichiometry="1" />
          <speciesReference constant="true" species="M_NADPH_c" stoichiometry="1" />
          <speciesReference constant="true" species="M_H_c" stoichiometry="1" />
        </listOfReactants>
        <listOfProducts>
          <speciesReference constant="true" species="M_PI_c" stoichiometry="1" />
          <speciesReference constant="true" species="M_NADP_c" stoichiometry="1" />
          <speciesReference constant="true" species="M_ASPSA_c" stoichiometry="1" />
        </listOfProducts>
        <fbc:geneProductAssociation>
          <fbc:geneProductRef fbc:geneProduct="G_PICST_89195" />
        </fbc:geneProductAssociation>
      </reaction>
      <reaction fast="false" id="R_SS0062" reversible="false" fbc:lowerFluxBound="cobra_0_bound" fbc:upperFluxBound="cobra_default_ub">
        <listOfReactants>
          <speciesReference constant="true" species="M_ASP_c" stoichiometry="1" />
          <speciesReference constant="true" species="M_ATP_c" stoichiometry="1" />
        </listOfReactants>
        <listOfProducts>
          <speciesReference constant="true" species="M_BASP_c" stoichiometry="1" />
          <speciesReference constant="true" species="M_ADP_c" stoichiometry="1" />
        </listOfProducts>
        <fbc:geneProductAssociation>
          <fbc:geneProductRef fbc:geneProduct="G_PICST_69242" />
        </fbc:geneProductAssociation>
      </reaction>
      <reaction fast="false" id="R_SS0063" reversible="false" fbc:lowerFluxBound="cobra_0_bound" fbc:upperFluxBound="cobra_default_ub">
        <listOfReactants>
          <speciesReference constant="true" species="M_HCYS_c" stoichiometry="1" />
          <speciesReference constant="true" species="M_SER_c" stoichiometry="1" />
        </listOfReactants>
        <listOfProducts>
          <speciesReference constant="true" species="M_H2O_c" stoichiometry="1" />
          <speciesReference constant="true" species="M_LLCT_c" stoichiometry="1" />
        </listOfProducts>
        <fbc:geneProductAssociation>
          <fbc:geneProductRef fbc:geneProduct="G_PICST_77227" />
        </fbc:geneProductAssociation>
      </reaction>
      <reaction fast="false" id="R_SS0064" reversible="true" fbc:lowerFluxBound="cobra_default_lb" fbc:upperFluxBound="cobra_default_ub">
        <listOfReactants>
          <speciesReference constant="true" species="M_GLY_m" stoichiometry="1" />
          <speciesReference constant="true" species="M_H_m" stoichiometry="1" />
          <speciesReference constant="true" species="M_LPAM_m" stoichiometry="1" />
        </listOfReactants>
        <listOfProducts>
          <speciesReference constant="true" species="M_ALPRO_m" stoichiometry="1" />
          <speciesReference constant="true" species="M_CO2_m" stoichiometry="1" />
        </listOfProducts>
        <fbc:geneProductAssociation>
          <fbc:and>
            <fbc:geneProductRef fbc:geneProduct="G_PICST_75631" />
            <fbc:geneProductRef fbc:geneProduct="G_PICST_83560" />
            <fbc:geneProductRef fbc:geneProduct="G_PICST_36951" />
          </fbc:and>
        </fbc:geneProductAssociation>
      </reaction>
      <reaction fast="false" id="R_SS0065" reversible="false" fbc:lowerFluxBound="cobra_0_bound" fbc:upperFluxBound="cobra_default_ub">
        <listOfReactants>
          <speciesReference constant="true" species="M_ALPRO_m" stoichiometry="1" />
          <speciesReference constant="true" species="M_THF_m" stoichiometry="1" />
        </listOfReactants>
        <listOfProducts>
          <speciesReference constant="true" species="M_NH3_m" stoichiometry="1" />
          <speciesReference constant="true" species="M_DHLAM_m" stoichiometry="1" />
          <speciesReference constant="true" species="M_METTHF_m" stoichiometry="1" />
        </listOfProducts>
        <fbc:geneProductAssociation>
          <fbc:and>
            <fbc:geneProductRef fbc:geneProduct="G_PICST_75631" />
            <fbc:geneProductRef fbc:geneProduct="G_PICST_83560" />
            <fbc:geneProductRef fbc:geneProduct="G_PICST_36951" />
          </fbc:and>
        </fbc:geneProductAssociation>
      </reaction>
      <reaction fast="false" id="R_SS0066" reversible="true" fbc:lowerFluxBound="cobra_default_lb" fbc:upperFluxBound="cobra_default_ub">
        <listOfReactants>
          <speciesReference constant="true" species="M_NAD_m" stoichiometry="1" />
          <speciesReference constant="true" species="M_DHLAM_m" stoichiometry="1" />
        </listOfReactants>
        <listOfProducts>
          <speciesReference constant="true" species="M_NADH_m" stoichiometry="1" />
          <speciesReference constant="true" species="M_H_m" stoichiometry="1" />
          <speciesReference constant="true" species="M_LPAM_m" stoichiometry="1" />
        </listOfProducts>
        <fbc:geneProductAssociation>
          <fbc:and>
            <fbc:geneProductRef fbc:geneProduct="G_PICST_75631" />
            <fbc:geneProductRef fbc:geneProduct="G_PICST_83560" />
            <fbc:geneProductRef fbc:geneProduct="G_PICST_36951" />
          </fbc:and>
        </fbc:geneProductAssociation>
      </reaction>
      <reaction fast="false" id="R_SS0067" reversible="false" fbc:lowerFluxBound="cobra_0_bound" fbc:upperFluxBound="cobra_default_ub">
        <listOfReactants>
          <speciesReference constant="true" species="M_H_c" stoichiometry="1" />
          <speciesReference constant="true" species="M_NADH_c" stoichiometry="1" />
          <speciesReference constant="true" species="M_ASPSA_c" stoichiometry="1" />
        </listOfReactants>
        <listOfProducts>
          <speciesReference constant="true" species="M_NAD_c" stoichiometry="1" />
          <speciesReference constant="true" species="M_HSER_c" stoichiometry="1" />
        </listOfProducts>
        <fbc:geneProductAssociation>
          <fbc:geneProductRef fbc:geneProduct="G_PICST_57619" />
        </fbc:geneProductAssociation>
      </reaction>
      <reaction fast="false" id="R_SS0068" reversible="false" fbc:lowerFluxBound="cobra_0_bound" fbc:upperFluxBound="cobra_default_ub">
        <listOfReactants>
          <speciesReference constant="true" species="M_NADPH_c" stoichiometry="1" />
          <speciesReference constant="true" species="M_H_c" stoichiometry="1" />
          <speciesReference constant="true" species="M_ASPSA_c" stoichiometry="1" />
        </listOfReactants>
        <listOfProducts>
          <speciesReference constant="true" species="M_HSER_c" stoichiometry="1" />
          <speciesReference constant="true" species="M_NADP_c" stoichiometry="1" />
        </listOfProducts>
        <fbc:geneProductAssociation>
          <fbc:geneProductRef fbc:geneProduct="G_PICST_57619" />
        </fbc:geneProductAssociation>
      </reaction>
      <reaction fast="false" id="R_SS0069" reversible="false" fbc:lowerFluxBound="cobra_0_bound" fbc:upperFluxBound="cobra_default_ub">
        <listOfReactants>
          <speciesReference constant="true" species="M_HSER_c" stoichiometry="1" />
          <speciesReference constant="true" species="M_ATP_c" stoichiometry="1" />
        </listOfReactants>
        <listOfProducts>
          <speciesReference constant="true" species="M_H_c" stoichiometry="1" />
          <speciesReference constant="true" species="M_ADP_c" stoichiometry="1" />
          <speciesReference constant="true" species="M_PHSER_c" stoichiometry="1" />
        </listOfProducts>
        <fbc:geneProductAssociation>
          <fbc:geneProductRef fbc:geneProduct="G_PICST_85224" />
        </fbc:geneProductAssociation>
      </reaction>
      <reaction fast="false" id="R_SS0070" reversible="false" fbc:lowerFluxBound="cobra_0_bound" fbc:upperFluxBound="cobra_default_ub">
        <listOfReactants>
          <speciesReference constant="true" species="M_ACAL_c" stoichiometry="1" />
          <speciesReference constant="true" species="M_GLY_c" stoichiometry="1" />
        </listOfReactants>
        <listOfProducts>
          <speciesReference constant="true" species="M_THR_c" stoichiometry="1" />
        </listOfProducts>
        <fbc:geneProductAssociation>
          <fbc:or>
            <fbc:geneProductRef fbc:geneProduct="G_PICST_71203" />
            <fbc:geneProductRef fbc:geneProduct="G_PICST_74130" />
          </fbc:or>
        </fbc:geneProductAssociation>
      </reaction>
      <reaction fast="false" id="R_SS0071" reversible="false" fbc:lowerFluxBound="cobra_0_bound" fbc:upperFluxBound="cobra_default_ub">
        <listOfReactants>
          <speciesReference constant="true" species="M_THR_c" stoichiometry="1" />
        </listOfReactants>
        <listOfProducts>
          <speciesReference constant="true" species="M_OBUT_c" stoichiometry="1" />
          <speciesReference constant="true" species="M_NH3_c" stoichiometry="1" />
        </listOfProducts>
        <fbc:geneProductAssociation>
          <fbc:geneProductRef fbc:geneProduct="G_PICST_83915" />
        </fbc:geneProductAssociation>
      </reaction>
      <reaction fast="false" id="R_SS0072" reversible="false" fbc:lowerFluxBound="cobra_0_bound" fbc:upperFluxBound="cobra_default_ub">
        <listOfReactants>
          <speciesReference constant="true" species="M_H2O_c" stoichiometry="1" />
          <speciesReference constant="true" species="M_PHSER_c" stoichiometry="1" />
        </listOfReactants>
        <listOfProducts>
          <speciesReference constant="true" species="M_PI_c" stoichiometry="1" />
          <speciesReference constant="true" species="M_THR_c" stoichiometry="1" />
        </listOfProducts>
        <fbc:geneProductAssociation>
          <fbc:geneProductRef fbc:geneProduct="G_PICST_65754" />
        </fbc:geneProductAssociation>
      </reaction>
      <reaction fast="false" id="R_SS0073" reversible="false" fbc:lowerFluxBound="cobra_0_bound" fbc:upperFluxBound="cobra_default_ub">
        <listOfReactants>
          <speciesReference constant="true" species="M_GLN_c" stoichiometry="1" />
          <speciesReference constant="true" species="M_F6P_c" stoichiometry="1" />
        </listOfReactants>
        <listOfProducts>
          <speciesReference constant="true" species="M_GLU_c" stoichiometry="1" />
          <speciesReference constant="true" species="M_GA6P_c" stoichiometry="1" />
        </listOfProducts>
        <fbc:geneProductAssociation>
          <fbc:geneProductRef fbc:geneProduct="G_PICST_67692" />
        </fbc:geneProductAssociation>
      </reaction>
      <reaction fast="false" id="R_SS0074" reversible="false" fbc:lowerFluxBound="cobra_0_bound" fbc:upperFluxBound="cobra_default_ub">
        <listOfReactants>
          <speciesReference constant="true" species="M_NH3_c" stoichiometry="1" />
          <speciesReference constant="true" species="M_GLU_c" stoichiometry="1" />
          <speciesReference constant="true" species="M_ATP_c" stoichiometry="1" />
        </listOfReactants>
        <listOfProducts>
          <speciesReference constant="true" species="M_ADP_c" stoichiometry="1" />
          <speciesReference constant="true" species="M_H_c" stoichiometry="1" />
          <speciesReference constant="true" species="M_GLN_c" stoichiometry="1" />
          <speciesReference constant="true" species="M_PI_c" stoichiometry="1" />
        </listOfProducts>
        <fbc:geneProductAssociation>
          <fbc:geneProductRef fbc:geneProduct="G_PICST_68474" />
        </fbc:geneProductAssociation>
      </reaction>
      <reaction fast="false" id="R_SS0075" reversible="false" fbc:lowerFluxBound="cobra_0_bound" fbc:upperFluxBound="cobra_default_ub">
        <listOfReactants>
          <speciesReference constant="true" species="M_GLN_c" stoichiometry="1" />
          <speciesReference constant="true" species="M_CHOR_c" stoichiometry="1" />
        </listOfReactants>
        <listOfProducts>
          <speciesReference constant="true" species="M_PYR_c" stoichiometry="1" />
          <speciesReference constant="true" species="M_GLU_c" stoichiometry="1" />
          <speciesReference constant="true" species="M_H_c" stoichiometry="1" />
          <speciesReference constant="true" species="M_AN_c" stoichiometry="1" />
        </listOfProducts>
        <fbc:geneProductAssociation>
          <fbc:or>
            <fbc:and>
              <fbc:geneProductRef fbc:geneProduct="G_PICST_74393" />
              <fbc:geneProductRef fbc:geneProduct="G_PICST_91065" />
            </fbc:and>
            <fbc:and>
              <fbc:geneProductRef fbc:geneProduct="G_PICST_85710" />
              <fbc:geneProductRef fbc:geneProduct="G_PICST_91065" />
            </fbc:and>
          </fbc:or>
        </fbc:geneProductAssociation>
      </reaction>
      <reaction fast="false" id="R_SS0076" reversible="false" fbc:lowerFluxBound="cobra_0_bound" fbc:upperFluxBound="cobra_default_ub">
        <listOfReactants>
          <speciesReference constant="true" species="M_H2O_c" stoichiometry="1" />
          <speciesReference constant="true" species="M_GLN_c" stoichiometry="1" />
        </listOfReactants>
        <listOfProducts>
          <speciesReference constant="true" species="M_GLU_c" stoichiometry="1" />
          <speciesReference constant="true" species="M_NH3_c" stoichiometry="1" />
        </listOfProducts>
        <fbc:geneProductAssociation>
          <fbc:geneProductRef fbc:geneProduct="G_PICST_32591" />
        </fbc:geneProductAssociation>
      </reaction>
      <reaction fast="false" id="R_SS0077" reversible="false" fbc:lowerFluxBound="cobra_0_bound" fbc:upperFluxBound="cobra_default_ub">
        <listOfReactants>
          <speciesReference constant="true" species="M_PRPP_c" stoichiometry="1" />
          <speciesReference constant="true" species="M_ATP_c" stoichiometry="1" />
        </listOfReactants>
        <listOfProducts>
          <speciesReference constant="true" species="M_PPI_c" stoichiometry="1" />
          <speciesReference constant="true" species="M_PRBATP_c" stoichiometry="1" />
        </listOfProducts>
        <fbc:geneProductAssociation>
          <fbc:geneProductRef fbc:geneProduct="G_PICST_67165" />
        </fbc:geneProductAssociation>
      </reaction>
      <reaction fast="false" id="R_SS0078" reversible="false" fbc:lowerFluxBound="cobra_0_bound" fbc:upperFluxBound="cobra_default_ub">
        <listOfReactants>
          <speciesReference constant="true" species="M_H2O_c" stoichiometry="1" />
          <speciesReference constant="true" species="M_NAD_c" stoichiometry="2" />
          <speciesReference constant="true" species="M_HISOL_c" stoichiometry="1" />
        </listOfReactants>
        <listOfProducts>
          <speciesReference constant="true" species="M_HIS_c" stoichiometry="1" />
          <speciesReference constant="true" species="M_H_c" stoichiometry="3" />
          <speciesReference constant="true" species="M_NADH_c" stoichiometry="2" />
        </listOfProducts>
        <fbc:geneProductAssociation>
          <fbc:geneProductRef fbc:geneProduct="G_PICST_89228" />
        </fbc:geneProductAssociation>
      </reaction>
      <reaction fast="false" id="R_SS0079" reversible="false" fbc:lowerFluxBound="cobra_0_bound" fbc:upperFluxBound="cobra_default_ub">
        <listOfReactants>
          <speciesReference constant="true" species="M_H2O_c" stoichiometry="1" />
          <speciesReference constant="true" species="M_HISOLP_c" stoichiometry="1" />
        </listOfReactants>
        <listOfProducts>
          <speciesReference constant="true" species="M_PI_c" stoichiometry="1" />
          <speciesReference constant="true" species="M_HISOL_c" stoichiometry="1" />
        </listOfProducts>
        <fbc:geneProductAssociation>
          <fbc:geneProductRef fbc:geneProduct="G_PICST_33066" />
        </fbc:geneProductAssociation>
      </reaction>
      <reaction fast="false" id="R_SS0080" reversible="false" fbc:lowerFluxBound="cobra_0_bound" fbc:upperFluxBound="cobra_default_ub">
        <listOfReactants>
          <speciesReference constant="true" species="M_PRLP_c" stoichiometry="1" />
          <speciesReference constant="true" species="M_GLN_c" stoichiometry="1" />
        </listOfReactants>
        <listOfProducts>
          <speciesReference constant="true" species="M_DIMGP_c" stoichiometry="1" />
          <speciesReference constant="true" species="M_GLU_c" stoichiometry="1" />
          <speciesReference constant="true" species="M_H_c" stoichiometry="1" />
          <speciesReference constant="true" species="M_AICAR_c" stoichiometry="1" />
        </listOfProducts>
        <fbc:geneProductAssociation>
          <fbc:geneProductRef fbc:geneProduct="G_PICST_65481" />
        </fbc:geneProductAssociation>
      </reaction>
      <reaction fast="false" id="R_SS0081" reversible="false" fbc:lowerFluxBound="cobra_0_bound" fbc:upperFluxBound="cobra_default_ub">
        <listOfReactants>
          <speciesReference constant="true" species="M_DIMGP_c" stoichiometry="1" />
        </listOfReactants>
        <listOfProducts>
          <speciesReference constant="true" species="M_H2O_c" stoichiometry="1" />
          <speciesReference constant="true" species="M_IMACP_c" stoichiometry="1" />
        </listOfProducts>
        <fbc:geneProductAssociation>
          <fbc:geneProductRef fbc:geneProduct="G_PICST_89976" />
        </fbc:geneProductAssociation>
      </reaction>
      <reaction fast="false" id="R_SS0082" reversible="false" fbc:lowerFluxBound="cobra_0_bound" fbc:upperFluxBound="cobra_default_ub">
        <listOfReactants>
          <speciesReference constant="true" species="M_H2O_c" stoichiometry="1" />
          <speciesReference constant="true" species="M_PRBAMP_c" stoichiometry="1" />
        </listOfReactants>
        <listOfProducts>
          <speciesReference constant="true" species="M_PRFP_c" stoichiometry="1" />
        </listOfProducts>
        <fbc:geneProductAssociation>
          <fbc:geneProductRef fbc:geneProduct="G_PICST_89228" />
        </fbc:geneProductAssociation>
      </reaction>
      <reaction fast="false" id="R_SS0083" reversible="false" fbc:lowerFluxBound="cobra_0_bound" fbc:upperFluxBound="cobra_default_ub">
        <listOfReactants>
          <speciesReference constant="true" species="M_H2O_c" stoichiometry="1" />
          <speciesReference constant="true" species="M_PRBATP_c" stoichiometry="1" />
        </listOfReactants>
        <listOfProducts>
          <speciesReference constant="true" species="M_PPI_c" stoichiometry="1" />
          <speciesReference constant="true" species="M_H_c" stoichiometry="1" />
          <speciesReference constant="true" species="M_PRBAMP_c" stoichiometry="1" />
        </listOfProducts>
        <fbc:geneProductAssociation>
          <fbc:geneProductRef fbc:geneProduct="G_PICST_89228" />
        </fbc:geneProductAssociation>
      </reaction>
      <reaction fast="false" id="R_SS0084" reversible="false" fbc:lowerFluxBound="cobra_0_bound" fbc:upperFluxBound="cobra_default_ub">
        <listOfReactants>
          <speciesReference constant="true" species="M_PRFP_c" stoichiometry="1" />
        </listOfReactants>
        <listOfProducts>
          <speciesReference constant="true" species="M_PRLP_c" stoichiometry="1" />
        </listOfProducts>
        <fbc:geneProductAssociation>
          <fbc:geneProductRef fbc:geneProduct="G_PICST_34105" />
        </fbc:geneProductAssociation>
      </reaction>
      <reaction fast="false" id="R_SS0085" reversible="false" fbc:lowerFluxBound="cobra_0_bound" fbc:upperFluxBound="cobra_default_ub">
        <listOfReactants>
          <speciesReference constant="true" species="M_NADPH_c" stoichiometry="1" />
          <speciesReference constant="true" species="M_H_c" stoichiometry="1" />
          <speciesReference constant="true" species="M_ATP_c" stoichiometry="1" />
          <speciesReference constant="true" species="M_AMA_c" stoichiometry="1" />
        </listOfReactants>
        <listOfProducts>
          <speciesReference constant="true" species="M_PPI_c" stoichiometry="1" />
          <speciesReference constant="true" species="M_AMASA_c" stoichiometry="1" />
          <speciesReference constant="true" species="M_NADP_c" stoichiometry="1" />
          <speciesReference constant="true" species="M_AMP_c" stoichiometry="1" />
        </listOfProducts>
        <fbc:geneProductAssociation>
          <fbc:geneProductRef fbc:geneProduct="G_PICST_68020" />
        </fbc:geneProductAssociation>
      </reaction>
      <reaction fast="false" id="R_SS0086" reversible="false" fbc:lowerFluxBound="cobra_0_bound" fbc:upperFluxBound="cobra_default_ub">
        <listOfReactants>
          <speciesReference constant="true" species="M_H_c" stoichiometry="1" />
          <speciesReference constant="true" species="M_ATP_c" stoichiometry="1" />
          <speciesReference constant="true" species="M_NADH_c" stoichiometry="1" />
          <speciesReference constant="true" species="M_AMA_c" stoichiometry="1" />
        </listOfReactants>
        <listOfProducts>
          <speciesReference constant="true" species="M_PPI_c" stoichiometry="1" />
          <speciesReference constant="true" species="M_AMASA_c" stoichiometry="1" />
          <speciesReference constant="true" species="M_NAD_c" stoichiometry="1" />
          <speciesReference constant="true" species="M_AMP_c" stoichiometry="1" />
        </listOfProducts>
        <fbc:geneProductAssociation>
          <fbc:geneProductRef fbc:geneProduct="G_PICST_68020" />
        </fbc:geneProductAssociation>
      </reaction>
      <reaction fast="false" id="R_SS0087" reversible="true" fbc:lowerFluxBound="cobra_default_lb" fbc:upperFluxBound="cobra_default_ub">
        <listOfReactants>
          <speciesReference constant="true" species="M_HACN_m" stoichiometry="1" />
          <speciesReference constant="true" species="M_H2O_m" stoichiometry="1" />
        </listOfReactants>
        <listOfProducts>
          <speciesReference constant="true" species="M_HICIT_m" stoichiometry="1" />
        </listOfProducts>
        <fbc:geneProductAssociation>
          <fbc:geneProductRef fbc:geneProduct="G_PICST_88705" />
        </fbc:geneProductAssociation>
      </reaction>
      <reaction fast="false" id="R_SS0088" reversible="true" fbc:lowerFluxBound="cobra_default_lb" fbc:upperFluxBound="cobra_default_ub">
        <listOfReactants>
          <speciesReference constant="true" species="M_NAD_m" stoichiometry="1" />
          <speciesReference constant="true" species="M_HICIT_m" stoichiometry="1" />
        </listOfReactants>
        <listOfProducts>
          <speciesReference constant="true" species="M_NADH_m" stoichiometry="1" />
          <speciesReference constant="true" species="M_OXAG_m" stoichiometry="1" />
          <speciesReference constant="true" species="M_H_m" stoichiometry="1" />
        </listOfProducts>
        <fbc:geneProductAssociation>
          <fbc:geneProductRef fbc:geneProduct="G_PICST_50442" />
        </fbc:geneProductAssociation>
      </reaction>
      <reaction fast="false" id="R_SS0089" reversible="true" fbc:lowerFluxBound="cobra_default_lb" fbc:upperFluxBound="cobra_default_ub">
        <listOfReactants>
          <speciesReference constant="true" species="M_AMASA_c" stoichiometry="1" />
          <speciesReference constant="true" species="M_NADPH_c" stoichiometry="1" />
          <speciesReference constant="true" species="M_GLU_c" stoichiometry="1" />
          <speciesReference constant="true" species="M_H_c" stoichiometry="1" />
        </listOfReactants>
        <listOfProducts>
          <speciesReference constant="true" species="M_H2O_c" stoichiometry="1" />
          <speciesReference constant="true" species="M_NADP_c" stoichiometry="1" />
          <speciesReference constant="true" species="M_SACP_c" stoichiometry="1" />
        </listOfProducts>
        <fbc:geneProductAssociation>
          <fbc:geneProductRef fbc:geneProduct="G_PICST_70210" />
        </fbc:geneProductAssociation>
      </reaction>
      <reaction fast="false" id="R_SS0090" reversible="true" fbc:lowerFluxBound="cobra_default_lb" fbc:upperFluxBound="cobra_default_ub">
        <listOfReactants>
          <speciesReference constant="true" species="M_H2O_c" stoichiometry="1" />
          <speciesReference constant="true" species="M_NAD_c" stoichiometry="1" />
          <speciesReference constant="true" species="M_SACP_c" stoichiometry="1" />
        </listOfReactants>
        <listOfProducts>
          <speciesReference constant="true" species="M_AKG_c" stoichiometry="1" />
          <speciesReference constant="true" species="M_H_c" stoichiometry="1" />
          <speciesReference constant="true" species="M_LYS_c" stoichiometry="1" />
          <speciesReference constant="true" species="M_NADH_c" stoichiometry="1" />
        </listOfProducts>
        <fbc:geneProductAssociation>
          <fbc:geneProductRef fbc:geneProduct="G_PICST_86170" />
        </fbc:geneProductAssociation>
      </reaction>
      <reaction fast="false" id="R_SS0091" reversible="true" fbc:lowerFluxBound="cobra_default_lb" fbc:upperFluxBound="cobra_default_ub">
        <listOfReactants>
          <speciesReference constant="true" species="M_GLU_c" stoichiometry="1" />
          <speciesReference constant="true" species="M_OAP_c" stoichiometry="1" />
        </listOfReactants>
        <listOfProducts>
          <speciesReference constant="true" species="M_AKG_c" stoichiometry="1" />
          <speciesReference constant="true" species="M_AMA_c" stoichiometry="1" />
        </listOfProducts>
        <fbc:geneProductAssociation>
          <fbc:geneProductRef fbc:geneProduct="G_PICST_66767" />
        </fbc:geneProductAssociation>
      </reaction>
      <reaction fast="false" id="R_SS0092" reversible="true" fbc:lowerFluxBound="cobra_default_lb" fbc:upperFluxBound="cobra_default_ub">
        <listOfReactants>
          <speciesReference constant="true" species="M_H_m" stoichiometry="1" />
          <speciesReference constant="true" species="M_OXAG_m" stoichiometry="1" />
        </listOfReactants>
        <listOfProducts>
          <speciesReference constant="true" species="M_OAP_m" stoichiometry="1" />
          <speciesReference constant="true" species="M_CO2_m" stoichiometry="1" />
        </listOfProducts>
      </reaction>
      <reaction fast="false" id="R_SS0093" reversible="false" fbc:lowerFluxBound="cobra_0_bound" fbc:upperFluxBound="cobra_default_ub">
        <listOfReactants>
          <speciesReference constant="true" species="M_PYR_c" stoichiometry="1" />
          <speciesReference constant="true" species="M_ASPSA_c" stoichiometry="1" />
        </listOfReactants>
        <listOfProducts>
          <speciesReference constant="true" species="M_H2O_c" stoichiometry="2" />
          <speciesReference constant="true" species="M_H_c" stoichiometry="1" />
          <speciesReference constant="true" species="M_DHDP_c" stoichiometry="1" />
        </listOfProducts>
        <fbc:geneProductAssociation>
          <fbc:geneProductRef fbc:geneProduct="G_PICST_64442" />
        </fbc:geneProductAssociation>
      </reaction>
      <reaction fast="false" id="R_SS0094" reversible="true" fbc:lowerFluxBound="cobra_default_lb" fbc:upperFluxBound="cobra_default_ub">
        <listOfReactants>
          <speciesReference constant="true" species="M_HCIT_m" stoichiometry="1" />
        </listOfReactants>
        <listOfProducts>
          <speciesReference constant="true" species="M_HACN_m" stoichiometry="1" />
          <speciesReference constant="true" species="M_H2O_m" stoichiometry="1" />
        </listOfProducts>
        <fbc:geneProductAssociation>
          <fbc:geneProductRef fbc:geneProduct="G_PICST_43263" />
        </fbc:geneProductAssociation>
      </reaction>
      <reaction fast="false" id="R_SS0095" reversible="false" fbc:lowerFluxBound="cobra_0_bound" fbc:upperFluxBound="cobra_default_ub">
        <listOfReactants>
          <speciesReference constant="true" species="M_H2O_c" stoichiometry="1" />
          <speciesReference constant="true" species="M_CGLY_c" stoichiometry="1" />
        </listOfReactants>
        <listOfProducts>
          <speciesReference constant="true" species="M_CYS_c" stoichiometry="1" />
          <speciesReference constant="true" species="M_GLY_c" stoichiometry="1" />
        </listOfProducts>
        <fbc:geneProductAssociation>
          <fbc:geneProductRef fbc:geneProduct="G_PICST_31787" />
        </fbc:geneProductAssociation>
      </reaction>
      <reaction fast="false" id="R_SS0096" reversible="false" fbc:lowerFluxBound="cobra_0_bound" fbc:upperFluxBound="cobra_default_ub">
        <listOfReactants>
          <speciesReference constant="true" species="M_H_c" stoichiometry="1" />
          <speciesReference constant="true" species="M_ALAGLY_c" stoichiometry="1" />
        </listOfReactants>
        <listOfProducts>
          <speciesReference constant="true" species="M_ALA_c" stoichiometry="1" />
          <speciesReference constant="true" species="M_5OXOPRO_c" stoichiometry="1" />
        </listOfProducts>
      </reaction>
      <reaction fast="false" id="R_SS0097" reversible="false" fbc:lowerFluxBound="cobra_0_bound" fbc:upperFluxBound="cobra_default_ub">
        <listOfReactants>
          <speciesReference constant="true" species="M_H2O_c" stoichiometry="1" />
          <speciesReference constant="true" species="M_O2_c" stoichiometry="1" />
          <speciesReference constant="true" species="M_APRUT_c" stoichiometry="1" />
        </listOfReactants>
        <listOfProducts>
          <speciesReference constant="true" species="M_N4ABUTN_c" stoichiometry="1" />
          <speciesReference constant="true" species="M_NH3_c" stoichiometry="1" />
          <speciesReference constant="true" species="M_H2O2_c" stoichiometry="1" />
        </listOfProducts>
      </reaction>
      <reaction fast="false" id="R_SS0098" reversible="false" fbc:lowerFluxBound="cobra_0_bound" fbc:upperFluxBound="cobra_default_ub">
        <listOfReactants>
          <speciesReference constant="true" species="M_H2O_c" stoichiometry="1" />
          <speciesReference constant="true" species="M_NAD_c" stoichiometry="1" />
          <speciesReference constant="true" species="M_N4ABUTN_c" stoichiometry="1" />
        </listOfReactants>
        <listOfProducts>
          <speciesReference constant="true" species="M_H_c" stoichiometry="2" />
          <speciesReference constant="true" species="M_NADH_c" stoichiometry="1" />
          <speciesReference constant="true" species="M_4AABUTN_c" stoichiometry="1" />
        </listOfProducts>
      </reaction>
      <reaction fast="false" id="R_SS0099" reversible="false" fbc:lowerFluxBound="cobra_0_bound" fbc:upperFluxBound="cobra_default_ub">
        <listOfReactants>
          <speciesReference constant="true" species="M_H2O_c" stoichiometry="1" />
          <speciesReference constant="true" species="M_4AABUTN_c" stoichiometry="1" />
        </listOfReactants>
        <listOfProducts>
          <speciesReference constant="true" species="M_AC_c" stoichiometry="1" />
          <speciesReference constant="true" species="M_GABA_c" stoichiometry="1" />
        </listOfProducts>
      </reaction>
      <reaction fast="false" id="R_SS0100" reversible="false" fbc:lowerFluxBound="cobra_0_bound" fbc:upperFluxBound="cobra_default_ub">
        <listOfReactants>
          <speciesReference constant="true" species="M_H2O_c" stoichiometry="1" />
          <speciesReference constant="true" species="M_E4P_c" stoichiometry="1" />
          <speciesReference constant="true" species="M_PEP_c" stoichiometry="1" />
        </listOfReactants>
        <listOfProducts>
          <speciesReference constant="true" species="M_3DDAH7P_c" stoichiometry="1" />
          <speciesReference constant="true" species="M_PI_c" stoichiometry="1" />
        </listOfProducts>
        <fbc:geneProductAssociation>
          <fbc:or>
            <fbc:geneProductRef fbc:geneProduct="G_PICST_80434" />
            <fbc:geneProductRef fbc:geneProduct="G_PICST_83093" />
          </fbc:or>
        </fbc:geneProductAssociation>
      </reaction>
      <reaction fast="false" id="R_SS0101" reversible="false" fbc:lowerFluxBound="cobra_0_bound" fbc:upperFluxBound="cobra_default_ub">
        <listOfReactants>
          <speciesReference constant="true" species="M_H2O_c" stoichiometry="1" />
          <speciesReference constant="true" species="M_NAD_c" stoichiometry="1" />
          <speciesReference constant="true" species="M_PHAL_c" stoichiometry="1" />
        </listOfReactants>
        <listOfProducts>
          <speciesReference constant="true" species="M_PAC_c" stoichiometry="1" />
          <speciesReference constant="true" species="M_H_c" stoichiometry="2" />
          <speciesReference constant="true" species="M_NADH_c" stoichiometry="1" />
        </listOfProducts>
        <fbc:geneProductAssociation>
          <fbc:geneProductRef fbc:geneProduct="G_PICST_28221" />
        </fbc:geneProductAssociation>
      </reaction>
      <reaction fast="false" id="R_SS0102" reversible="false" fbc:lowerFluxBound="cobra_0_bound" fbc:upperFluxBound="cobra_default_ub">
        <listOfReactants>
          <speciesReference constant="true" species="M_H2O_c" stoichiometry="1" />
          <speciesReference constant="true" species="M_PAD_c" stoichiometry="1" />
        </listOfReactants>
        <listOfProducts>
          <speciesReference constant="true" species="M_PAC_c" stoichiometry="1" />
          <speciesReference constant="true" species="M_NH3_c" stoichiometry="1" />
        </listOfProducts>
        <fbc:geneProductAssociation>
          <fbc:or>
            <fbc:geneProductRef fbc:geneProduct="G_PICST_47832" />
            <fbc:geneProductRef fbc:geneProduct="G_PICST_88820" />
            <fbc:geneProductRef fbc:geneProduct="G_PICST_48268" />
            <fbc:geneProductRef fbc:geneProduct="G_PICST_43525" />
            <fbc:geneProductRef fbc:geneProduct="G_PICST_87495" />
          </fbc:or>
        </fbc:geneProductAssociation>
      </reaction>
      <reaction fast="false" id="R_SS0103" reversible="false" fbc:lowerFluxBound="cobra_0_bound" fbc:upperFluxBound="cobra_default_ub">
        <listOfReactants>
          <speciesReference constant="true" species="M_H_c" stoichiometry="1" />
          <speciesReference constant="true" species="M_PHPYR_c" stoichiometry="1" />
        </listOfReactants>
        <listOfProducts>
          <speciesReference constant="true" species="M_CO2_c" stoichiometry="1" />
          <speciesReference constant="true" species="M_PHAL_c" stoichiometry="1" />
        </listOfProducts>
        <fbc:geneProductAssociation>
          <fbc:geneProductRef fbc:geneProduct="G_PICST_62095" />
        </fbc:geneProductAssociation>
      </reaction>
      <reaction fast="false" id="R_SS0104" reversible="false" fbc:lowerFluxBound="cobra_0_bound" fbc:upperFluxBound="cobra_default_ub">
        <listOfReactants>
          <speciesReference constant="true" species="M_PRPP_c" stoichiometry="1" />
          <speciesReference constant="true" species="M_AN_c" stoichiometry="1" />
        </listOfReactants>
        <listOfProducts>
          <speciesReference constant="true" species="M_PPI_c" stoichiometry="1" />
          <speciesReference constant="true" species="M_NPRAN_c" stoichiometry="1" />
        </listOfProducts>
        <fbc:geneProductAssociation>
          <fbc:geneProductRef fbc:geneProduct="G_PICST_34016" />
        </fbc:geneProductAssociation>
      </reaction>
      <reaction fast="false" id="R_SS0105" reversible="false" fbc:lowerFluxBound="cobra_0_bound" fbc:upperFluxBound="cobra_default_ub">
        <listOfReactants>
          <speciesReference constant="true" species="M_CHOR_c" stoichiometry="1" />
        </listOfReactants>
        <listOfProducts>
          <speciesReference constant="true" species="M_PHEN_c" stoichiometry="1" />
        </listOfProducts>
        <fbc:geneProductAssociation>
          <fbc:geneProductRef fbc:geneProduct="G_PICST_73224" />
        </fbc:geneProductAssociation>
      </reaction>
      <reaction fast="false" id="R_SS0106" reversible="false" fbc:lowerFluxBound="cobra_0_bound" fbc:upperFluxBound="cobra_default_ub">
        <listOfReactants>
          <speciesReference constant="true" species="M_3PSME_c" stoichiometry="1" />
        </listOfReactants>
        <listOfProducts>
          <speciesReference constant="true" species="M_PI_c" stoichiometry="1" />
          <speciesReference constant="true" species="M_CHOR_c" stoichiometry="1" />
        </listOfProducts>
        <fbc:geneProductAssociation>
          <fbc:or>
            <fbc:geneProductRef fbc:geneProduct="G_PICST_90939" />
            <fbc:geneProductRef fbc:geneProduct="G_PICST_89141" />
          </fbc:or>
        </fbc:geneProductAssociation>
      </reaction>
      <reaction fast="false" id="R_SS0107" reversible="false" fbc:lowerFluxBound="cobra_0_bound" fbc:upperFluxBound="cobra_default_ub">
        <listOfReactants>
          <speciesReference constant="true" species="M_3DDAH7P_c" stoichiometry="1" />
        </listOfReactants>
        <listOfProducts>
          <speciesReference constant="true" species="M_PI_c" stoichiometry="1" />
          <speciesReference constant="true" species="M_DQT_c" stoichiometry="1" />
        </listOfProducts>
        <fbc:geneProductAssociation>
          <fbc:geneProductRef fbc:geneProduct="G_PICST_89141" />
        </fbc:geneProductAssociation>
      </reaction>
      <reaction fast="false" id="R_SS0108" reversible="false" fbc:lowerFluxBound="cobra_0_bound" fbc:upperFluxBound="cobra_default_ub">
        <listOfReactants>
          <speciesReference constant="true" species="M_DQT_c" stoichiometry="1" />
        </listOfReactants>
        <listOfProducts>
          <speciesReference constant="true" species="M_H2O_c" stoichiometry="1" />
          <speciesReference constant="true" species="M_DHSK_c" stoichiometry="1" />
        </listOfProducts>
        <fbc:geneProductAssociation>
          <fbc:geneProductRef fbc:geneProduct="G_PICST_62322" />
        </fbc:geneProductAssociation>
      </reaction>
      <reaction fast="false" id="R_SS0109" reversible="false" fbc:lowerFluxBound="cobra_0_bound" fbc:upperFluxBound="cobra_default_ub">
        <listOfReactants>
          <speciesReference constant="true" species="M_GLU_c" stoichiometry="1" />
          <speciesReference constant="true" species="M_IMACP_c" stoichiometry="1" />
        </listOfReactants>
        <listOfProducts>
          <speciesReference constant="true" species="M_AKG_c" stoichiometry="1" />
          <speciesReference constant="true" species="M_HISOLP_c" stoichiometry="1" />
        </listOfProducts>
        <fbc:geneProductAssociation>
          <fbc:geneProductRef fbc:geneProduct="G_PICST_44612" />
        </fbc:geneProductAssociation>
      </reaction>
      <reaction fast="false" id="R_SS0110" reversible="false" fbc:lowerFluxBound="cobra_0_bound" fbc:upperFluxBound="cobra_default_ub">
        <listOfReactants>
          <speciesReference constant="true" species="M_H_c" stoichiometry="1" />
          <speciesReference constant="true" species="M_CPAD5P_c" stoichiometry="1" />
        </listOfReactants>
        <listOfProducts>
          <speciesReference constant="true" species="M_H2O_c" stoichiometry="1" />
          <speciesReference constant="true" species="M_CO2_c" stoichiometry="1" />
          <speciesReference constant="true" species="M_IGP_c" stoichiometry="1" />
        </listOfProducts>
        <fbc:geneProductAssociation>
          <fbc:geneProductRef fbc:geneProduct="G_PICST_91065" />
        </fbc:geneProductAssociation>
      </reaction>
      <reaction fast="false" id="R_SS0111" reversible="true" fbc:lowerFluxBound="cobra_default_lb" fbc:upperFluxBound="cobra_default_ub">
        <listOfReactants>
          <speciesReference constant="true" species="M_AKG_c" stoichiometry="1" />
          <speciesReference constant="true" species="M_PHE_c" stoichiometry="1" />
        </listOfReactants>
        <listOfProducts>
          <speciesReference constant="true" species="M_GLU_c" stoichiometry="1" />
          <speciesReference constant="true" species="M_PHPYR_c" stoichiometry="1" />
        </listOfProducts>
        <fbc:geneProductAssociation>
          <fbc:or>
            <fbc:geneProductRef fbc:geneProduct="G_PICST_66767" />
            <fbc:geneProductRef fbc:geneProduct="G_PICST_34099" />
          </fbc:or>
        </fbc:geneProductAssociation>
      </reaction>
      <reaction fast="false" id="R_SS0112" reversible="false" fbc:lowerFluxBound="cobra_0_bound" fbc:upperFluxBound="cobra_default_ub">
        <listOfReactants>
          <speciesReference constant="true" species="M_NADP_c" stoichiometry="1" />
          <speciesReference constant="true" species="M_PHEN_c" stoichiometry="1" />
        </listOfReactants>
        <listOfProducts>
          <speciesReference constant="true" species="M_CO2_c" stoichiometry="1" />
          <speciesReference constant="true" species="M_NADPH_c" stoichiometry="1" />
          <speciesReference constant="true" species="M_4HPP_c" stoichiometry="1" />
        </listOfProducts>
        <fbc:geneProductAssociation>
          <fbc:geneProductRef fbc:geneProduct="G_PICST_52223" />
        </fbc:geneProductAssociation>
      </reaction>
      <reaction fast="false" id="R_SS0113" reversible="false" fbc:lowerFluxBound="cobra_0_bound" fbc:upperFluxBound="cobra_default_ub">
        <listOfReactants>
          <speciesReference constant="true" species="M_H_c" stoichiometry="1" />
          <speciesReference constant="true" species="M_PHEN_c" stoichiometry="1" />
        </listOfReactants>
        <listOfProducts>
          <speciesReference constant="true" species="M_H2O_c" stoichiometry="1" />
          <speciesReference constant="true" species="M_CO2_c" stoichiometry="1" />
          <speciesReference constant="true" species="M_PHPYR_c" stoichiometry="1" />
        </listOfProducts>
        <fbc:geneProductAssociation>
          <fbc:geneProductRef fbc:geneProduct="G_PICST_33690" />
        </fbc:geneProductAssociation>
      </reaction>
      <reaction fast="false" id="R_SS0114" reversible="false" fbc:lowerFluxBound="cobra_0_bound" fbc:upperFluxBound="cobra_default_ub">
        <listOfReactants>
          <speciesReference constant="true" species="M_NPRAN_c" stoichiometry="1" />
        </listOfReactants>
        <listOfProducts>
          <speciesReference constant="true" species="M_CPAD5P_c" stoichiometry="1" />
        </listOfProducts>
        <fbc:geneProductAssociation>
          <fbc:geneProductRef fbc:geneProduct="G_PICST_38245" />
        </fbc:geneProductAssociation>
      </reaction>
      <reaction fast="false" id="R_SS0115" reversible="false" fbc:lowerFluxBound="cobra_0_bound" fbc:upperFluxBound="cobra_default_ub">
        <listOfReactants>
          <speciesReference constant="true" species="M_NADPH_c" stoichiometry="1" />
          <speciesReference constant="true" species="M_H_c" stoichiometry="1" />
          <speciesReference constant="true" species="M_DHSK_c" stoichiometry="1" />
        </listOfReactants>
        <listOfProducts>
          <speciesReference constant="true" species="M_SME_c" stoichiometry="1" />
          <speciesReference constant="true" species="M_NADP_c" stoichiometry="1" />
        </listOfProducts>
        <fbc:geneProductAssociation>
          <fbc:geneProductRef fbc:geneProduct="G_PICST_89141" />
        </fbc:geneProductAssociation>
      </reaction>
      <reaction fast="false" id="R_SS0116" reversible="false" fbc:lowerFluxBound="cobra_0_bound" fbc:upperFluxBound="cobra_default_ub">
        <listOfReactants>
          <speciesReference constant="true" species="M_SER_c" stoichiometry="1" />
          <speciesReference constant="true" species="M_IGP_c" stoichiometry="1" />
        </listOfReactants>
        <listOfProducts>
          <speciesReference constant="true" species="M_H2O_c" stoichiometry="1" />
          <speciesReference constant="true" species="M_GA3P_c" stoichiometry="1" />
          <speciesReference constant="true" species="M_TRP_c" stoichiometry="1" />
        </listOfProducts>
        <fbc:geneProductAssociation>
          <fbc:geneProductRef fbc:geneProduct="G_PICST_69669" />
        </fbc:geneProductAssociation>
      </reaction>
      <reaction fast="false" id="R_SS0117" reversible="true" fbc:lowerFluxBound="cobra_default_lb" fbc:upperFluxBound="cobra_default_ub">
        <listOfReactants>
          <speciesReference constant="true" species="M_AKG_c" stoichiometry="1" />
          <speciesReference constant="true" species="M_TYR_c" stoichiometry="1" />
        </listOfReactants>
        <listOfProducts>
          <speciesReference constant="true" species="M_4HPP_c" stoichiometry="1" />
          <speciesReference constant="true" species="M_GLU_c" stoichiometry="1" />
        </listOfProducts>
        <fbc:geneProductAssociation>
          <fbc:geneProductRef fbc:geneProduct="G_PICST_66059" />
        </fbc:geneProductAssociation>
      </reaction>
      <reaction fast="false" id="R_SS0118" reversible="false" fbc:lowerFluxBound="cobra_0_bound" fbc:upperFluxBound="cobra_default_ub">
        <listOfReactants>
          <speciesReference constant="true" species="M_4HPP_c" stoichiometry="1" />
          <speciesReference constant="true" species="M_GLU_c" stoichiometry="1" />
        </listOfReactants>
        <listOfProducts>
          <speciesReference constant="true" species="M_AKG_c" stoichiometry="1" />
          <speciesReference constant="true" species="M_TYR_c" stoichiometry="1" />
        </listOfProducts>
        <fbc:geneProductAssociation>
          <fbc:or>
            <fbc:geneProductRef fbc:geneProduct="G_PICST_66767" />
            <fbc:geneProductRef fbc:geneProduct="G_PICST_34099" />
          </fbc:or>
        </fbc:geneProductAssociation>
      </reaction>
      <reaction fast="false" id="R_SS0119" reversible="true" fbc:lowerFluxBound="cobra_default_lb" fbc:upperFluxBound="cobra_default_ub">
        <listOfReactants>
          <speciesReference constant="true" species="M_TYR_m" stoichiometry="1" />
          <speciesReference constant="true" species="M_AKG_m" stoichiometry="1" />
        </listOfReactants>
        <listOfProducts>
          <speciesReference constant="true" species="M_4HPP_m" stoichiometry="1" />
          <speciesReference constant="true" species="M_GLU_m" stoichiometry="1" />
        </listOfProducts>
        <fbc:geneProductAssociation>
          <fbc:or>
            <fbc:geneProductRef fbc:geneProduct="G_PICST_51039" />
            <fbc:geneProductRef fbc:geneProduct="G_PICST_80440" />
          </fbc:or>
        </fbc:geneProductAssociation>
      </reaction>
      <reaction fast="false" id="R_SS0120" reversible="false" fbc:lowerFluxBound="cobra_0_bound" fbc:upperFluxBound="cobra_default_ub">
        <listOfReactants>
          <speciesReference constant="true" species="M_SME5P_c" stoichiometry="1" />
          <speciesReference constant="true" species="M_PEP_c" stoichiometry="1" />
        </listOfReactants>
        <listOfProducts>
          <speciesReference constant="true" species="M_3PSME_c" stoichiometry="1" />
          <speciesReference constant="true" species="M_PI_c" stoichiometry="1" />
        </listOfProducts>
        <fbc:geneProductAssociation>
          <fbc:geneProductRef fbc:geneProduct="G_PICST_89141" />
        </fbc:geneProductAssociation>
      </reaction>
      <reaction fast="false" id="R_SS0121" reversible="false" fbc:lowerFluxBound="cobra_0_bound" fbc:upperFluxBound="cobra_default_ub">
        <listOfReactants>
          <speciesReference constant="true" species="M_SME_c" stoichiometry="1" />
          <speciesReference constant="true" species="M_ATP_c" stoichiometry="1" />
        </listOfReactants>
        <listOfProducts>
          <speciesReference constant="true" species="M_SME5P_c" stoichiometry="1" />
          <speciesReference constant="true" species="M_H_c" stoichiometry="1" />
          <speciesReference constant="true" species="M_ADP_c" stoichiometry="1" />
        </listOfProducts>
        <fbc:geneProductAssociation>
          <fbc:geneProductRef fbc:geneProduct="G_PICST_89141" />
        </fbc:geneProductAssociation>
      </reaction>
      <reaction fast="false" id="R_SS0122" reversible="false" fbc:lowerFluxBound="cobra_0_bound" fbc:upperFluxBound="cobra_default_ub">
        <listOfReactants>
          <speciesReference constant="true" species="M_INDPYR_c" stoichiometry="1" />
          <speciesReference constant="true" species="M_H_c" stoichiometry="1" />
        </listOfReactants>
        <listOfProducts>
          <speciesReference constant="true" species="M_CO2_c" stoichiometry="1" />
          <speciesReference constant="true" species="M_IDACAL_c" stoichiometry="1" />
        </listOfProducts>
        <fbc:geneProductAssociation>
          <fbc:geneProductRef fbc:geneProduct="G_PICST_62095" />
        </fbc:geneProductAssociation>
      </reaction>
      <reaction fast="false" id="R_SS0123" reversible="true" fbc:lowerFluxBound="cobra_default_lb" fbc:upperFluxBound="cobra_default_ub">
        <listOfReactants>
          <speciesReference constant="true" species="M_AKG_c" stoichiometry="1" />
          <speciesReference constant="true" species="M_TRP_c" stoichiometry="1" />
        </listOfReactants>
        <listOfProducts>
          <speciesReference constant="true" species="M_INDPYR_c" stoichiometry="1" />
          <speciesReference constant="true" species="M_GLU_c" stoichiometry="1" />
        </listOfProducts>
        <fbc:geneProductAssociation>
          <fbc:or>
            <fbc:geneProductRef fbc:geneProduct="G_PICST_66767" />
            <fbc:geneProductRef fbc:geneProduct="G_PICST_34099" />
          </fbc:or>
        </fbc:geneProductAssociation>
      </reaction>
      <reaction fast="false" id="R_SS0124" reversible="false" fbc:lowerFluxBound="cobra_0_bound" fbc:upperFluxBound="cobra_default_ub">
        <listOfReactants>
          <speciesReference constant="true" species="M_O2_c" stoichiometry="1" />
          <speciesReference constant="true" species="M_HAN_c" stoichiometry="1" />
        </listOfReactants>
        <listOfProducts>
          <speciesReference constant="true" species="M_H_c" stoichiometry="1" />
          <speciesReference constant="true" species="M_CMUSA_c" stoichiometry="1" />
        </listOfProducts>
        <fbc:geneProductAssociation>
          <fbc:geneProductRef fbc:geneProduct="G_PICST_76205" />
        </fbc:geneProductAssociation>
      </reaction>
      <reaction fast="false" id="R_SS0125" reversible="false" fbc:lowerFluxBound="cobra_0_bound" fbc:upperFluxBound="cobra_default_ub">
        <listOfReactants>
          <speciesReference constant="true" species="M_H2O2_c" stoichiometry="2" />
        </listOfReactants>
        <listOfProducts>
          <speciesReference constant="true" species="M_H2O_c" stoichiometry="2" />
          <speciesReference constant="true" species="M_O2_c" stoichiometry="1" />
        </listOfProducts>
        <fbc:geneProductAssociation>
          <fbc:geneProductRef fbc:geneProduct="G_PICST_40324" />
        </fbc:geneProductAssociation>
      </reaction>
      <reaction fast="false" id="R_SS0126" reversible="false" fbc:lowerFluxBound="cobra_0_bound" fbc:upperFluxBound="cobra_default_ub">
        <listOfReactants>
          <speciesReference constant="true" species="M_H2O_c" stoichiometry="1" />
          <speciesReference constant="true" species="M_FKYN_c" stoichiometry="1" />
        </listOfReactants>
        <listOfProducts>
          <speciesReference constant="true" species="M_H_c" stoichiometry="1" />
          <speciesReference constant="true" species="M_KYN_c" stoichiometry="1" />
          <speciesReference constant="true" species="M_FOR_c" stoichiometry="1" />
        </listOfProducts>
        <fbc:geneProductAssociation>
          <fbc:geneProductRef fbc:geneProduct="G_PICST_66527" />
        </fbc:geneProductAssociation>
      </reaction>
      <reaction fast="false" id="R_SS0127" reversible="false" fbc:lowerFluxBound="cobra_0_bound" fbc:upperFluxBound="cobra_default_ub">
        <listOfReactants>
          <speciesReference constant="true" species="M_H2O_c" stoichiometry="1" />
          <speciesReference constant="true" species="M_HKYN_c" stoichiometry="1" />
        </listOfReactants>
        <listOfProducts>
          <speciesReference constant="true" species="M_HAN_c" stoichiometry="1" />
          <speciesReference constant="true" species="M_ALA_c" stoichiometry="1" />
        </listOfProducts>
        <fbc:geneProductAssociation>
          <fbc:geneProductRef fbc:geneProduct="G_PICST_55542" />
        </fbc:geneProductAssociation>
      </reaction>
      <reaction fast="false" id="R_SS0128" reversible="false" fbc:lowerFluxBound="cobra_0_bound" fbc:upperFluxBound="cobra_default_ub">
        <listOfReactants>
          <speciesReference constant="true" species="M_H2O_c" stoichiometry="1" />
          <speciesReference constant="true" species="M_KYN_c" stoichiometry="1" />
        </listOfReactants>
        <listOfProducts>
          <speciesReference constant="true" species="M_H_c" stoichiometry="1" />
          <speciesReference constant="true" species="M_AN_c" stoichiometry="1" />
          <speciesReference constant="true" species="M_ALA_c" stoichiometry="1" />
        </listOfProducts>
        <fbc:geneProductAssociation>
          <fbc:geneProductRef fbc:geneProduct="G_PICST_55542" />
        </fbc:geneProductAssociation>
      </reaction>
      <reaction fast="false" id="R_SS0129" reversible="false" fbc:lowerFluxBound="cobra_0_bound" fbc:upperFluxBound="cobra_default_ub">
        <listOfReactants>
          <speciesReference constant="true" species="M_NADPH_c" stoichiometry="1" />
          <speciesReference constant="true" species="M_KYN_c" stoichiometry="1" />
          <speciesReference constant="true" species="M_H_c" stoichiometry="1" />
          <speciesReference constant="true" species="M_O2_c" stoichiometry="1" />
        </listOfReactants>
        <listOfProducts>
          <speciesReference constant="true" species="M_H2O_c" stoichiometry="1" />
          <speciesReference constant="true" species="M_HKYN_c" stoichiometry="1" />
          <speciesReference constant="true" species="M_NADP_c" stoichiometry="1" />
        </listOfProducts>
        <fbc:geneProductAssociation>
          <fbc:geneProductRef fbc:geneProduct="G_PICST_40545" />
        </fbc:geneProductAssociation>
      </reaction>
      <reaction fast="false" id="R_SS0130" reversible="false" fbc:lowerFluxBound="cobra_0_bound" fbc:upperFluxBound="cobra_default_ub">
        <listOfReactants>
          <speciesReference constant="true" species="M_H_c" stoichiometry="1" />
          <speciesReference constant="true" species="M_CMUSA_c" stoichiometry="1" />
        </listOfReactants>
        <listOfProducts>
          <speciesReference constant="true" species="M_AMSA_c" stoichiometry="1" />
          <speciesReference constant="true" species="M_CO2_c" stoichiometry="1" />
        </listOfProducts>
      </reaction>
      <reaction fast="false" id="R_SS0131" reversible="false" fbc:lowerFluxBound="cobra_0_bound" fbc:upperFluxBound="cobra_default_ub">
        <listOfReactants>
          <speciesReference constant="true" species="M_CMUSA_c" stoichiometry="1" />
        </listOfReactants>
        <listOfProducts>
          <speciesReference constant="true" species="M_H2O_c" stoichiometry="1" />
          <speciesReference constant="true" species="M_QULN_c" stoichiometry="1" />
          <speciesReference constant="true" species="M_H_c" stoichiometry="1" />
        </listOfProducts>
      </reaction>
      <reaction fast="false" id="R_SS0132" reversible="false" fbc:lowerFluxBound="cobra_0_bound" fbc:upperFluxBound="cobra_default_ub">
        <listOfReactants>
          <speciesReference constant="true" species="M_O2_c" stoichiometry="1" />
          <speciesReference constant="true" species="M_TRP_c" stoichiometry="1" />
        </listOfReactants>
        <listOfProducts>
          <speciesReference constant="true" species="M_FKYN_c" stoichiometry="1" />
        </listOfProducts>
        <fbc:geneProductAssociation>
          <fbc:geneProductRef fbc:geneProduct="G_PICST_87443" />
        </fbc:geneProductAssociation>
      </reaction>
      <reaction fast="false" id="R_SS0133" reversible="false" fbc:lowerFluxBound="cobra_0_bound" fbc:upperFluxBound="cobra_default_ub">
        <listOfReactants>
          <speciesReference constant="true" species="M_AMSA_c" stoichiometry="1" />
          <speciesReference constant="true" species="M_H2O_c" stoichiometry="1" />
          <speciesReference constant="true" species="M_NAD_c" stoichiometry="1" />
        </listOfReactants>
        <listOfProducts>
          <speciesReference constant="true" species="M_AMUCO_c" stoichiometry="1" />
          <speciesReference constant="true" species="M_H_c" stoichiometry="2" />
          <speciesReference constant="true" species="M_NADH_c" stoichiometry="1" />
        </listOfProducts>
      </reaction>
      <reaction fast="false" id="R_SS0134" reversible="false" fbc:lowerFluxBound="cobra_0_bound" fbc:upperFluxBound="cobra_default_ub">
        <listOfReactants>
          <speciesReference constant="true" species="M_H2O_c" stoichiometry="1" />
          <speciesReference constant="true" species="M_AMUCO_c" stoichiometry="1" />
          <speciesReference constant="true" species="M_H_c" stoichiometry="1" />
          <speciesReference constant="true" species="M_NADPH_c" stoichiometry="1" />
        </listOfReactants>
        <listOfProducts>
          <speciesReference constant="true" species="M_AKA_c" stoichiometry="1" />
          <speciesReference constant="true" species="M_NH3_c" stoichiometry="1" />
          <speciesReference constant="true" species="M_NADP_c" stoichiometry="1" />
        </listOfProducts>
      </reaction>
      <reaction fast="false" id="R_SS0135" reversible="false" fbc:lowerFluxBound="cobra_0_bound" fbc:upperFluxBound="cobra_default_ub">
        <listOfReactants>
          <speciesReference constant="true" species="M_4HPP_c" stoichiometry="1" />
          <speciesReference constant="true" species="M_O2_c" stoichiometry="1" />
        </listOfReactants>
        <listOfProducts>
          <speciesReference constant="true" species="M_CO2_c" stoichiometry="1" />
          <speciesReference constant="true" species="M_HOMOGEN_c" stoichiometry="1" />
        </listOfProducts>
        <fbc:geneProductAssociation>
          <fbc:geneProductRef fbc:geneProduct="G_PICST_46345" />
        </fbc:geneProductAssociation>
      </reaction>
      <reaction fast="false" id="R_SS0136" reversible="false" fbc:lowerFluxBound="cobra_0_bound" fbc:upperFluxBound="cobra_default_ub">
        <listOfReactants>
          <speciesReference constant="true" species="M_H2O_c" stoichiometry="1" />
          <speciesReference constant="true" species="M_FUACAC_c" stoichiometry="1" />
        </listOfReactants>
        <listOfProducts>
          <speciesReference constant="true" species="M_FUM_c" stoichiometry="1" />
          <speciesReference constant="true" species="M_ACTAC_c" stoichiometry="1" />
          <speciesReference constant="true" species="M_H_c" stoichiometry="1" />
        </listOfProducts>
      </reaction>
      <reaction fast="false" id="R_SS0137" reversible="false" fbc:lowerFluxBound="cobra_0_bound" fbc:upperFluxBound="cobra_default_ub">
        <listOfReactants>
          <speciesReference constant="true" species="M_O2_c" stoichiometry="1" />
          <speciesReference constant="true" species="M_HOMOGEN_c" stoichiometry="1" />
        </listOfReactants>
        <listOfProducts>
          <speciesReference constant="true" species="M_MACAC_c" stoichiometry="1" />
          <speciesReference constant="true" species="M_H_c" stoichiometry="1" />
        </listOfProducts>
        <fbc:geneProductAssociation>
          <fbc:geneProductRef fbc:geneProduct="G_PICST_54624" />
        </fbc:geneProductAssociation>
      </reaction>
      <reaction fast="false" id="R_SS0138" reversible="false" fbc:lowerFluxBound="cobra_0_bound" fbc:upperFluxBound="cobra_default_ub">
        <listOfReactants>
          <speciesReference constant="true" species="M_MACAC_c" stoichiometry="1" />
        </listOfReactants>
        <listOfProducts>
          <speciesReference constant="true" species="M_FUACAC_c" stoichiometry="1" />
        </listOfProducts>
      </reaction>
      <reaction fast="false" id="R_SS0139" reversible="false" fbc:lowerFluxBound="cobra_0_bound" fbc:upperFluxBound="cobra_default_ub">
        <listOfReactants>
          <speciesReference constant="true" species="M_ACCOA_c" stoichiometry="1" />
          <speciesReference constant="true" species="M_SPRMD_c" stoichiometry="1" />
        </listOfReactants>
        <listOfProducts>
          <speciesReference constant="true" species="M_NSPRD_c" stoichiometry="1" />
          <speciesReference constant="true" species="M_H_c" stoichiometry="1" />
          <speciesReference constant="true" species="M_COA_c" stoichiometry="1" />
        </listOfProducts>
      </reaction>
      <reaction fast="false" id="R_SS0140" reversible="false" fbc:lowerFluxBound="cobra_0_bound" fbc:upperFluxBound="cobra_default_ub">
        <listOfReactants>
          <speciesReference constant="true" species="M_ACCOA_c" stoichiometry="1" />
          <speciesReference constant="true" species="M_SPRM_c" stoichiometry="1" />
        </listOfReactants>
        <listOfProducts>
          <speciesReference constant="true" species="M_NSPRM_c" stoichiometry="1" />
          <speciesReference constant="true" species="M_H_c" stoichiometry="1" />
          <speciesReference constant="true" species="M_COA_c" stoichiometry="1" />
        </listOfProducts>
      </reaction>
      <reaction fast="false" id="R_SS0141" reversible="true" fbc:lowerFluxBound="cobra_default_lb" fbc:upperFluxBound="cobra_default_ub">
        <listOfReactants>
          <speciesReference constant="true" species="M_QT_c" stoichiometry="1" />
          <speciesReference constant="true" species="M_NAD_c" stoichiometry="1" />
        </listOfReactants>
        <listOfProducts>
          <speciesReference constant="true" species="M_NADH_c" stoichiometry="1" />
          <speciesReference constant="true" species="M_DQT_c" stoichiometry="1" />
        </listOfProducts>
        <fbc:geneProductAssociation>
          <fbc:geneProductRef fbc:geneProduct="G_PICST_30813" />
        </fbc:geneProductAssociation>
      </reaction>
      <reaction fast="false" id="R_SS0142" reversible="false" fbc:lowerFluxBound="cobra_0_bound" fbc:upperFluxBound="cobra_default_ub">
        <listOfReactants>
          <speciesReference constant="true" species="M_OMVAL_c" stoichiometry="1" />
          <speciesReference constant="true" species="M_ALA_c" stoichiometry="1" />
        </listOfReactants>
        <listOfProducts>
          <speciesReference constant="true" species="M_PYR_c" stoichiometry="1" />
          <speciesReference constant="true" species="M_VAL_c" stoichiometry="1" />
        </listOfProducts>
        <fbc:geneProductAssociation>
          <fbc:or>
            <fbc:geneProductRef fbc:geneProduct="G_PICST_28702" />
            <fbc:geneProductRef fbc:geneProduct="G_PICST_89470" />
          </fbc:or>
        </fbc:geneProductAssociation>
      </reaction>
      <reaction fast="false" id="R_SS0143" reversible="true" fbc:lowerFluxBound="cobra_default_lb" fbc:upperFluxBound="cobra_default_ub">
        <listOfReactants>
          <speciesReference constant="true" species="M_AKG_c" stoichiometry="1" />
          <speciesReference constant="true" species="M_VAL_c" stoichiometry="1" />
        </listOfReactants>
        <listOfProducts>
          <speciesReference constant="true" species="M_OMVAL_c" stoichiometry="1" />
          <speciesReference constant="true" species="M_GLU_c" stoichiometry="1" />
        </listOfProducts>
        <fbc:geneProductAssociation>
          <fbc:geneProductRef fbc:geneProduct="G_PICST_84005" />
        </fbc:geneProductAssociation>
      </reaction>
      <reaction fast="false" id="R_SS0144" reversible="true" fbc:lowerFluxBound="cobra_default_lb" fbc:upperFluxBound="cobra_default_ub">
        <listOfReactants>
          <speciesReference constant="true" species="M_VAL_m" stoichiometry="1" />
          <speciesReference constant="true" species="M_AKG_m" stoichiometry="1" />
        </listOfReactants>
        <listOfProducts>
          <speciesReference constant="true" species="M_OMVAL_m" stoichiometry="1" />
          <speciesReference constant="true" species="M_GLU_m" stoichiometry="1" />
        </listOfProducts>
        <fbc:geneProductAssociation>
          <fbc:geneProductRef fbc:geneProduct="G_PICST_34985" />
        </fbc:geneProductAssociation>
      </reaction>
      <reaction fast="false" id="R_SS0145" reversible="true" fbc:lowerFluxBound="cobra_default_lb" fbc:upperFluxBound="cobra_default_ub">
        <listOfReactants>
          <speciesReference constant="true" species="M_H2O_c" stoichiometry="1" />
          <speciesReference constant="true" species="M_PPMAL_c" stoichiometry="1" />
        </listOfReactants>
        <listOfProducts>
          <speciesReference constant="true" species="M_IPPMAL_c" stoichiometry="1" />
        </listOfProducts>
        <fbc:geneProductAssociation>
          <fbc:geneProductRef fbc:geneProduct="G_PICST_68659" />
        </fbc:geneProductAssociation>
      </reaction>
      <reaction fast="false" id="R_SS0146" reversible="true" fbc:lowerFluxBound="cobra_default_lb" fbc:upperFluxBound="cobra_default_ub">
        <listOfReactants>
          <speciesReference constant="true" species="M_CBHCAP_c" stoichiometry="1" />
        </listOfReactants>
        <listOfProducts>
          <speciesReference constant="true" species="M_H2O_c" stoichiometry="1" />
          <speciesReference constant="true" species="M_PPMAL_c" stoichiometry="1" />
        </listOfProducts>
        <fbc:geneProductAssociation>
          <fbc:geneProductRef fbc:geneProduct="G_PICST_68659" />
        </fbc:geneProductAssociation>
      </reaction>
      <reaction fast="false" id="R_SS0147" reversible="false" fbc:lowerFluxBound="cobra_0_bound" fbc:upperFluxBound="cobra_default_ub">
        <listOfReactants>
          <speciesReference constant="true" species="M_CBHCAP_c" stoichiometry="1" />
          <speciesReference constant="true" species="M_NAD_c" stoichiometry="1" />
        </listOfReactants>
        <listOfProducts>
          <speciesReference constant="true" species="M_OICAP_c" stoichiometry="1" />
          <speciesReference constant="true" species="M_H_c" stoichiometry="1" />
          <speciesReference constant="true" species="M_NADH_c" stoichiometry="1" />
        </listOfProducts>
        <fbc:geneProductAssociation>
          <fbc:geneProductRef fbc:geneProduct="G_PICST_68561" />
        </fbc:geneProductAssociation>
      </reaction>
      <reaction fast="false" id="R_SS0148" reversible="false" fbc:lowerFluxBound="cobra_0_bound" fbc:upperFluxBound="cobra_default_ub">
        <listOfReactants>
          <speciesReference constant="true" species="M_OICAP_c" stoichiometry="1" />
          <speciesReference constant="true" species="M_H_c" stoichiometry="1" />
        </listOfReactants>
        <listOfProducts>
          <speciesReference constant="true" species="M_CO2_c" stoichiometry="1" />
          <speciesReference constant="true" species="M_4MOP_c" stoichiometry="1" />
        </listOfProducts>
        <fbc:geneProductAssociation>
          <fbc:geneProductRef fbc:geneProduct="G_PICST_84005" />
        </fbc:geneProductAssociation>
      </reaction>
      <reaction fast="false" id="R_SS0149" reversible="false" fbc:lowerFluxBound="cobra_0_bound" fbc:upperFluxBound="cobra_default_ub">
        <listOfReactants>
          <speciesReference constant="true" species="M_OICAP_m" stoichiometry="1" />
          <speciesReference constant="true" species="M_H_m" stoichiometry="1" />
        </listOfReactants>
        <listOfProducts>
          <speciesReference constant="true" species="M_4MOP_m" stoichiometry="1" />
          <speciesReference constant="true" species="M_CO2_m" stoichiometry="1" />
        </listOfProducts>
        <fbc:geneProductAssociation>
          <fbc:geneProductRef fbc:geneProduct="G_PICST_34985" />
        </fbc:geneProductAssociation>
      </reaction>
      <reaction fast="false" id="R_SS0150" reversible="true" fbc:lowerFluxBound="cobra_default_lb" fbc:upperFluxBound="cobra_default_ub">
        <listOfReactants>
          <speciesReference constant="true" species="M_4MOP_c" stoichiometry="1" />
          <speciesReference constant="true" species="M_GLU_c" stoichiometry="1" />
        </listOfReactants>
        <listOfProducts>
          <speciesReference constant="true" species="M_AKG_c" stoichiometry="1" />
          <speciesReference constant="true" species="M_LEU_c" stoichiometry="1" />
        </listOfProducts>
        <fbc:geneProductAssociation>
          <fbc:geneProductRef fbc:geneProduct="G_PICST_84005" />
        </fbc:geneProductAssociation>
      </reaction>
      <reaction fast="false" id="R_SS0151" reversible="true" fbc:lowerFluxBound="cobra_default_lb" fbc:upperFluxBound="cobra_default_ub">
        <listOfReactants>
          <speciesReference constant="true" species="M_4MOP_m" stoichiometry="1" />
          <speciesReference constant="true" species="M_GLU_m" stoichiometry="1" />
        </listOfReactants>
        <listOfProducts>
          <speciesReference constant="true" species="M_AKG_m" stoichiometry="1" />
          <speciesReference constant="true" species="M_LEU_m" stoichiometry="1" />
        </listOfProducts>
        <fbc:geneProductAssociation>
          <fbc:geneProductRef fbc:geneProduct="G_PICST_34985" />
        </fbc:geneProductAssociation>
      </reaction>
      <reaction fast="false" id="R_SS0152" reversible="false" fbc:lowerFluxBound="cobra_0_bound" fbc:upperFluxBound="cobra_default_ub">
        <listOfReactants>
          <speciesReference constant="true" species="M_OBUT_m" stoichiometry="1" />
          <speciesReference constant="true" species="M_H_m" stoichiometry="1" />
          <speciesReference constant="true" species="M_PYR_m" stoichiometry="1" />
        </listOfReactants>
        <listOfProducts>
          <speciesReference constant="true" species="M_ABUT_m" stoichiometry="1" />
          <speciesReference constant="true" species="M_CO2_m" stoichiometry="1" />
        </listOfProducts>
        <fbc:geneProductAssociation>
          <fbc:and>
            <fbc:geneProductRef fbc:geneProduct="G_PICST_44973" />
            <fbc:geneProductRef fbc:geneProduct="G_PICST_80460" />
          </fbc:and>
        </fbc:geneProductAssociation>
      </reaction>
      <reaction fast="false" id="R_SS0153" reversible="false" fbc:lowerFluxBound="cobra_0_bound" fbc:upperFluxBound="cobra_default_ub">
        <listOfReactants>
          <speciesReference constant="true" species="M_DHMP_m" stoichiometry="1" />
        </listOfReactants>
        <listOfProducts>
          <speciesReference constant="true" species="M_3MOP_m" stoichiometry="1" />
          <speciesReference constant="true" species="M_H2O_m" stoichiometry="1" />
        </listOfProducts>
        <fbc:geneProductAssociation>
          <fbc:geneProductRef fbc:geneProduct="G_PICST_75802" />
        </fbc:geneProductAssociation>
      </reaction>
      <reaction fast="false" id="R_SS0154" reversible="false" fbc:lowerFluxBound="cobra_0_bound" fbc:upperFluxBound="cobra_default_ub">
        <listOfReactants>
          <speciesReference constant="true" species="M_ABUT_m" stoichiometry="1" />
          <speciesReference constant="true" species="M_NADPH_m" stoichiometry="1" />
          <speciesReference constant="true" species="M_H_m" stoichiometry="1" />
        </listOfReactants>
        <listOfProducts>
          <speciesReference constant="true" species="M_NADP_m" stoichiometry="1" />
          <speciesReference constant="true" species="M_DHMP_m" stoichiometry="1" />
        </listOfProducts>
        <fbc:geneProductAssociation>
          <fbc:geneProductRef fbc:geneProduct="G_PICST_78299" />
        </fbc:geneProductAssociation>
      </reaction>
      <reaction fast="false" id="R_SS0155" reversible="false" fbc:lowerFluxBound="cobra_0_bound" fbc:upperFluxBound="cobra_default_ub">
        <listOfReactants>
          <speciesReference constant="true" species="M_THR_m" stoichiometry="1" />
        </listOfReactants>
        <listOfProducts>
          <speciesReference constant="true" species="M_NH3_m" stoichiometry="1" />
          <speciesReference constant="true" species="M_OBUT_m" stoichiometry="1" />
        </listOfProducts>
        <fbc:geneProductAssociation>
          <fbc:geneProductRef fbc:geneProduct="G_PICST_83915" />
        </fbc:geneProductAssociation>
      </reaction>
      <reaction fast="false" id="R_SS0156" reversible="true" fbc:lowerFluxBound="cobra_default_lb" fbc:upperFluxBound="cobra_default_ub">
        <listOfReactants>
          <speciesReference constant="true" species="M_ILE_c" stoichiometry="1" />
          <speciesReference constant="true" species="M_AKG_c" stoichiometry="1" />
        </listOfReactants>
        <listOfProducts>
          <speciesReference constant="true" species="M_GLU_c" stoichiometry="1" />
          <speciesReference constant="true" species="M_3MOP_c" stoichiometry="1" />
        </listOfProducts>
        <fbc:geneProductAssociation>
          <fbc:geneProductRef fbc:geneProduct="G_PICST_84005" />
        </fbc:geneProductAssociation>
      </reaction>
      <reaction fast="false" id="R_SS0157" reversible="true" fbc:lowerFluxBound="cobra_default_lb" fbc:upperFluxBound="cobra_default_ub">
        <listOfReactants>
          <speciesReference constant="true" species="M_AKG_m" stoichiometry="1" />
          <speciesReference constant="true" species="M_ILE_m" stoichiometry="1" />
        </listOfReactants>
        <listOfProducts>
          <speciesReference constant="true" species="M_3MOP_m" stoichiometry="1" />
          <speciesReference constant="true" species="M_GLU_m" stoichiometry="1" />
        </listOfProducts>
        <fbc:geneProductAssociation>
          <fbc:geneProductRef fbc:geneProduct="G_PICST_34985" />
        </fbc:geneProductAssociation>
      </reaction>
      <reaction fast="false" id="R_SS0158" reversible="true" fbc:lowerFluxBound="cobra_default_lb" fbc:upperFluxBound="cobra_default_ub">
        <listOfReactants>
          <speciesReference constant="true" species="M_H2O_c" stoichiometry="1" />
          <speciesReference constant="true" species="M_MBECOA_c" stoichiometry="1" />
        </listOfReactants>
        <listOfProducts>
          <speciesReference constant="true" species="M_HMCOA_c" stoichiometry="1" />
        </listOfProducts>
        <fbc:geneProductAssociation>
          <fbc:or>
            <fbc:geneProductRef fbc:geneProduct="G_PICST_30193" />
            <fbc:geneProductRef fbc:geneProduct="G_PICST_32846" />
          </fbc:or>
        </fbc:geneProductAssociation>
      </reaction>
      <reaction fast="false" id="R_SS0159" reversible="true" fbc:lowerFluxBound="cobra_default_lb" fbc:upperFluxBound="cobra_default_ub">
        <listOfReactants>
          <speciesReference constant="true" species="M_H_c" stoichiometry="1" />
          <speciesReference constant="true" species="M_FAD_c" stoichiometry="1" />
          <speciesReference constant="true" species="M_MBCOA_c" stoichiometry="1" />
        </listOfReactants>
        <listOfProducts>
          <speciesReference constant="true" species="M_FADH2_c" stoichiometry="1" />
          <speciesReference constant="true" species="M_MBECOA_c" stoichiometry="1" />
        </listOfProducts>
        <fbc:geneProductAssociation>
          <fbc:geneProductRef fbc:geneProduct="G_PICST_33103" />
        </fbc:geneProductAssociation>
      </reaction>
      <reaction fast="false" id="R_SS0160" reversible="true" fbc:lowerFluxBound="cobra_default_lb" fbc:upperFluxBound="cobra_default_ub">
        <listOfReactants>
          <speciesReference constant="true" species="M_H2O_c" stoichiometry="1" />
          <speciesReference constant="true" species="M_MGCOA_c" stoichiometry="1" />
        </listOfReactants>
        <listOfProducts>
          <speciesReference constant="true" species="M_H3MCOA_c" stoichiometry="1" />
        </listOfProducts>
        <fbc:geneProductAssociation>
          <fbc:or>
            <fbc:geneProductRef fbc:geneProduct="G_PICST_30193" />
            <fbc:geneProductRef fbc:geneProduct="G_PICST_32846" />
          </fbc:or>
        </fbc:geneProductAssociation>
      </reaction>
      <reaction fast="false" id="R_SS0161" reversible="true" fbc:lowerFluxBound="cobra_default_lb" fbc:upperFluxBound="cobra_default_ub">
        <listOfReactants>
          <speciesReference constant="true" species="M_NAD_c" stoichiometry="1" />
          <speciesReference constant="true" species="M_COA_c" stoichiometry="1" />
          <speciesReference constant="true" species="M_3MOP_c" stoichiometry="1" />
        </listOfReactants>
        <listOfProducts>
          <speciesReference constant="true" species="M_CO2_c" stoichiometry="1" />
          <speciesReference constant="true" species="M_NADH_c" stoichiometry="1" />
          <speciesReference constant="true" species="M_MBCOA_c" stoichiometry="1" />
        </listOfProducts>
        <fbc:geneProductAssociation>
          <fbc:geneProductRef fbc:geneProduct="G_PICST_70031" />
        </fbc:geneProductAssociation>
      </reaction>
      <reaction fast="false" id="R_SS0162" reversible="true" fbc:lowerFluxBound="cobra_default_lb" fbc:upperFluxBound="cobra_default_ub">
        <listOfReactants>
          <speciesReference constant="true" species="M_SUCCOA_m" stoichiometry="1" />
          <speciesReference constant="true" species="M_ACTAC_m" stoichiometry="1" />
        </listOfReactants>
        <listOfProducts>
          <speciesReference constant="true" species="M_AACCOA_m" stoichiometry="1" />
          <speciesReference constant="true" species="M_SUCC_m" stoichiometry="1" />
        </listOfProducts>
        <fbc:geneProductAssociation>
          <fbc:geneProductRef fbc:geneProduct="G_PICST_33142" />
        </fbc:geneProductAssociation>
      </reaction>
      <reaction fast="false" id="R_SS0163" reversible="true" fbc:lowerFluxBound="cobra_default_lb" fbc:upperFluxBound="cobra_default_ub">
        <listOfReactants>
          <speciesReference constant="true" species="M_MCCOA_c" stoichiometry="1" />
          <speciesReference constant="true" species="M_ATP_c" stoichiometry="1" />
          <speciesReference constant="true" species="M_HCO3_c" stoichiometry="1" />
        </listOfReactants>
        <listOfProducts>
          <speciesReference constant="true" species="M_MGCOA_c" stoichiometry="1" />
          <speciesReference constant="true" species="M_PI_c" stoichiometry="1" />
          <speciesReference constant="true" species="M_H_c" stoichiometry="2" />
          <speciesReference constant="true" species="M_ADP_c" stoichiometry="1" />
        </listOfProducts>
        <fbc:geneProductAssociation>
          <fbc:geneProductRef fbc:geneProduct="G_PICST_28452" />
        </fbc:geneProductAssociation>
      </reaction>
      <reaction fast="false" id="R_SS0164" reversible="true" fbc:lowerFluxBound="cobra_default_lb" fbc:upperFluxBound="cobra_default_ub">
        <listOfReactants>
          <speciesReference constant="true" species="M_MAACOA_c" stoichiometry="1" />
          <speciesReference constant="true" species="M_COA_c" stoichiometry="1" />
        </listOfReactants>
        <listOfProducts>
          <speciesReference constant="true" species="M_ACCOA_c" stoichiometry="1" />
          <speciesReference constant="true" species="M_PPCOA_c" stoichiometry="1" />
        </listOfProducts>
        <fbc:geneProductAssociation>
          <fbc:geneProductRef fbc:geneProduct="G_PICST_31707" />
        </fbc:geneProductAssociation>
      </reaction>
      <reaction fast="false" id="R_SS0165" reversible="true" fbc:lowerFluxBound="cobra_default_lb" fbc:upperFluxBound="cobra_default_ub">
        <listOfReactants>
          <speciesReference constant="true" species="M_H_c" stoichiometry="1" />
          <speciesReference constant="true" species="M_FAD_c" stoichiometry="1" />
          <speciesReference constant="true" species="M_IVCOA_c" stoichiometry="1" />
        </listOfReactants>
        <listOfProducts>
          <speciesReference constant="true" species="M_MCCOA_c" stoichiometry="1" />
          <speciesReference constant="true" species="M_FADH2_c" stoichiometry="1" />
        </listOfProducts>
        <fbc:geneProductAssociation>
          <fbc:geneProductRef fbc:geneProduct="G_PICST_33103" />
        </fbc:geneProductAssociation>
      </reaction>
      <reaction fast="false" id="R_SS0166" reversible="true" fbc:lowerFluxBound="cobra_default_lb" fbc:upperFluxBound="cobra_default_ub">
        <listOfReactants>
          <speciesReference constant="true" species="M_NAD_c" stoichiometry="1" />
          <speciesReference constant="true" species="M_HMCOA_c" stoichiometry="1" />
        </listOfReactants>
        <listOfProducts>
          <speciesReference constant="true" species="M_MAACOA_c" stoichiometry="1" />
          <speciesReference constant="true" species="M_H_c" stoichiometry="1" />
          <speciesReference constant="true" species="M_NADH_c" stoichiometry="1" />
        </listOfProducts>
        <fbc:geneProductAssociation>
          <fbc:geneProductRef fbc:geneProduct="G_PICST_31190" />
        </fbc:geneProductAssociation>
      </reaction>
      <reaction fast="false" id="R_SS0167" reversible="true" fbc:lowerFluxBound="cobra_default_lb" fbc:upperFluxBound="cobra_default_ub">
        <listOfReactants>
          <speciesReference constant="true" species="M_COA_m" stoichiometry="1" />
          <speciesReference constant="true" species="M_NAD_m" stoichiometry="1" />
          <speciesReference constant="true" species="M_4MOP_m" stoichiometry="1" />
        </listOfReactants>
        <listOfProducts>
          <speciesReference constant="true" species="M_IVCOA_m" stoichiometry="1" />
          <speciesReference constant="true" species="M_NADH_m" stoichiometry="1" />
          <speciesReference constant="true" species="M_H_m" stoichiometry="1" />
        </listOfProducts>
        <fbc:geneProductAssociation>
          <fbc:and>
            <fbc:geneProductRef fbc:geneProduct="G_PICST_79721" />
            <fbc:geneProductRef fbc:geneProduct="G_PICST_68297" />
            <fbc:geneProductRef fbc:geneProduct="G_PICST_69303" />
          </fbc:and>
        </fbc:geneProductAssociation>
      </reaction>
      <reaction fast="false" id="R_SS0168" reversible="false" fbc:lowerFluxBound="cobra_0_bound" fbc:upperFluxBound="cobra_default_ub">
        <listOfReactants>
          <speciesReference constant="true" species="M_H_c" stoichiometry="1" />
          <speciesReference constant="true" species="M_IDACAL_c" stoichiometry="1" />
          <speciesReference constant="true" species="M_NADH_c" stoichiometry="1" />
        </listOfReactants>
        <listOfProducts>
          <speciesReference constant="true" species="M_NAD_c" stoichiometry="1" />
          <speciesReference constant="true" species="M_INDETH_c" stoichiometry="1" />
        </listOfProducts>
        <fbc:geneProductAssociation>
          <fbc:or>
            <fbc:geneProductRef fbc:geneProduct="G_PICST_68558" />
            <fbc:geneProductRef fbc:geneProduct="G_PICST_29079" />
            <fbc:geneProductRef fbc:geneProduct="G_PICST_31312" />
          </fbc:or>
        </fbc:geneProductAssociation>
      </reaction>
      <reaction fast="false" id="R_SS0169" reversible="false" fbc:lowerFluxBound="cobra_0_bound" fbc:upperFluxBound="cobra_default_ub">
        <listOfReactants>
          <speciesReference constant="true" species="M_NADPH_c" stoichiometry="1" />
          <speciesReference constant="true" species="M_H_c" stoichiometry="1" />
          <speciesReference constant="true" species="M_IDACAL_c" stoichiometry="1" />
        </listOfReactants>
        <listOfProducts>
          <speciesReference constant="true" species="M_INDETH_c" stoichiometry="1" />
          <speciesReference constant="true" species="M_NADP_c" stoichiometry="1" />
        </listOfProducts>
        <fbc:geneProductAssociation>
          <fbc:or>
            <fbc:geneProductRef fbc:geneProduct="G_PICST_29079" />
            <fbc:geneProductRef fbc:geneProduct="G_PICST_45137" />
          </fbc:or>
        </fbc:geneProductAssociation>
      </reaction>
      <reaction fast="false" id="R_SS0170" reversible="true" fbc:lowerFluxBound="cobra_default_lb" fbc:upperFluxBound="cobra_default_ub">
        <listOfReactants>
          <speciesReference constant="true" species="M_IBCOA_c" stoichiometry="1" />
          <speciesReference constant="true" species="M_H_c" stoichiometry="1" />
          <speciesReference constant="true" species="M_FAD_c" stoichiometry="1" />
        </listOfReactants>
        <listOfProducts>
          <speciesReference constant="true" species="M_FADH2_c" stoichiometry="1" />
          <speciesReference constant="true" species="M_MECOA_c" stoichiometry="1" />
        </listOfProducts>
        <fbc:geneProductAssociation>
          <fbc:geneProductRef fbc:geneProduct="G_PICST_33103" />
        </fbc:geneProductAssociation>
      </reaction>
      <reaction fast="false" id="R_SS0171" reversible="true" fbc:lowerFluxBound="cobra_default_lb" fbc:upperFluxBound="cobra_default_ub">
        <listOfReactants>
          <speciesReference constant="true" species="M_HIBCOA_c" stoichiometry="1" />
          <speciesReference constant="true" species="M_H2O_c" stoichiometry="1" />
        </listOfReactants>
        <listOfProducts>
          <speciesReference constant="true" species="M_H_c" stoichiometry="1" />
          <speciesReference constant="true" species="M_HIBUT_c" stoichiometry="1" />
          <speciesReference constant="true" species="M_COA_c" stoichiometry="1" />
        </listOfProducts>
        <fbc:geneProductAssociation>
          <fbc:or>
            <fbc:geneProductRef fbc:geneProduct="G_PICST_30193" />
            <fbc:geneProductRef fbc:geneProduct="G_PICST_32846" />
          </fbc:or>
        </fbc:geneProductAssociation>
      </reaction>
      <reaction fast="false" id="R_SS0172" reversible="true" fbc:lowerFluxBound="cobra_default_lb" fbc:upperFluxBound="cobra_default_ub">
        <listOfReactants>
          <speciesReference constant="true" species="M_NAD_m" stoichiometry="1" />
          <speciesReference constant="true" species="M_HIBUT_m" stoichiometry="1" />
        </listOfReactants>
        <listOfProducts>
          <speciesReference constant="true" species="M_NADH_m" stoichiometry="1" />
          <speciesReference constant="true" species="M_H_m" stoichiometry="1" />
          <speciesReference constant="true" species="M_2MOP_m" stoichiometry="1" />
        </listOfProducts>
        <fbc:geneProductAssociation>
          <fbc:geneProductRef fbc:geneProduct="G_PICST_35865" />
        </fbc:geneProductAssociation>
      </reaction>
      <reaction fast="false" id="R_SS0173" reversible="true" fbc:lowerFluxBound="cobra_default_lb" fbc:upperFluxBound="cobra_default_ub">
        <listOfReactants>
          <speciesReference constant="true" species="M_H2O_c" stoichiometry="1" />
          <speciesReference constant="true" species="M_MECOA_c" stoichiometry="1" />
        </listOfReactants>
        <listOfProducts>
          <speciesReference constant="true" species="M_HIBCOA_c" stoichiometry="1" />
        </listOfProducts>
        <fbc:geneProductAssociation>
          <fbc:or>
            <fbc:geneProductRef fbc:geneProduct="G_PICST_30193" />
            <fbc:geneProductRef fbc:geneProduct="G_PICST_32846" />
          </fbc:or>
        </fbc:geneProductAssociation>
      </reaction>
      <reaction fast="false" id="R_SS0174" reversible="true" fbc:lowerFluxBound="cobra_default_lb" fbc:upperFluxBound="cobra_default_ub">
        <listOfReactants>
          <speciesReference constant="true" species="M_COA_m" stoichiometry="1" />
          <speciesReference constant="true" species="M_NAD_m" stoichiometry="1" />
          <speciesReference constant="true" species="M_OMVAL_m" stoichiometry="1" />
        </listOfReactants>
        <listOfProducts>
          <speciesReference constant="true" species="M_NADH_m" stoichiometry="1" />
          <speciesReference constant="true" species="M_IBCOA_m" stoichiometry="1" />
          <speciesReference constant="true" species="M_H_m" stoichiometry="1" />
        </listOfProducts>
        <fbc:geneProductAssociation>
          <fbc:and>
            <fbc:geneProductRef fbc:geneProduct="G_PICST_79721" />
            <fbc:geneProductRef fbc:geneProduct="G_PICST_68297" />
            <fbc:geneProductRef fbc:geneProduct="G_PICST_69303" />
          </fbc:and>
        </fbc:geneProductAssociation>
      </reaction>
      <reaction fast="false" id="R_SS0175" reversible="false" fbc:lowerFluxBound="cobra_0_bound" fbc:upperFluxBound="cobra_default_ub">
        <listOfReactants>
          <speciesReference constant="true" species="M_COA_m" stoichiometry="1" />
          <speciesReference constant="true" species="M_NAD_m" stoichiometry="1" />
          <speciesReference constant="true" species="M_2MOP_m" stoichiometry="1" />
        </listOfReactants>
        <listOfProducts>
          <speciesReference constant="true" species="M_NADH_m" stoichiometry="1" />
          <speciesReference constant="true" species="M_PPCOA_m" stoichiometry="1" />
          <speciesReference constant="true" species="M_CO2_m" stoichiometry="1" />
        </listOfProducts>
        <fbc:geneProductAssociation>
          <fbc:geneProductRef fbc:geneProduct="G_PICST_80168" />
        </fbc:geneProductAssociation>
      </reaction>
      <reaction fast="false" id="R_SS0176" reversible="true" fbc:lowerFluxBound="cobra_default_lb" fbc:upperFluxBound="cobra_default_ub">
        <listOfReactants>
          <speciesReference constant="true" species="M_UTP_c" stoichiometry="1" />
          <speciesReference constant="true" species="M_H_c" stoichiometry="1" />
          <speciesReference constant="true" species="M_G1P_c" stoichiometry="1" />
        </listOfReactants>
        <listOfProducts>
          <speciesReference constant="true" species="M_PPI_c" stoichiometry="1" />
          <speciesReference constant="true" species="M_UDPG_c" stoichiometry="1" />
        </listOfProducts>
        <fbc:geneProductAssociation>
          <fbc:geneProductRef fbc:geneProduct="G_PICST_40866" />
        </fbc:geneProductAssociation>
      </reaction>
      <reaction fast="false" id="R_SS0177" reversible="true" fbc:lowerFluxBound="cobra_default_lb" fbc:upperFluxBound="cobra_default_ub">
        <listOfReactants>
          <speciesReference constant="true" species="M_XOL_c" stoichiometry="1" />
          <speciesReference constant="true" species="M_NAD_c" stoichiometry="1" />
        </listOfReactants>
        <listOfProducts>
          <speciesReference constant="true" species="M_H_c" stoichiometry="1" />
          <speciesReference constant="true" species="M_NADH_c" stoichiometry="1" />
          <speciesReference constant="true" species="M_XUL_c" stoichiometry="1" />
        </listOfProducts>
        <fbc:geneProductAssociation>
          <fbc:geneProductRef fbc:geneProduct="G_PICST_86924" />
        </fbc:geneProductAssociation>
      </reaction>
      <reaction fast="false" id="R_SS0178" reversible="false" fbc:lowerFluxBound="cobra_0_bound" fbc:upperFluxBound="cobra_default_ub">
        <listOfReactants>
          <speciesReference constant="true" species="M_ATP_c" stoichiometry="1" />
          <speciesReference constant="true" species="M_XUL_c" stoichiometry="1" />
        </listOfReactants>
        <listOfProducts>
          <speciesReference constant="true" species="M_ADP_c" stoichiometry="1" />
          <speciesReference constant="true" species="M_XUL5P_c" stoichiometry="1" />
          <speciesReference constant="true" species="M_H_c" stoichiometry="1" />
        </listOfProducts>
        <fbc:geneProductAssociation>
          <fbc:geneProductRef fbc:geneProduct="G_PICST_68734" />
        </fbc:geneProductAssociation>
      </reaction>
      <reaction fast="false" id="R_SS0179" reversible="false" fbc:lowerFluxBound="cobra_0_bound" fbc:upperFluxBound="cobra_default_ub">
        <listOfReactants>
          <speciesReference constant="true" species="M_H_c" stoichiometry="1" />
          <speciesReference constant="true" species="M_NADH_c" stoichiometry="1" />
          <speciesReference constant="true" species="M_XUL_c" stoichiometry="1" />
        </listOfReactants>
        <listOfProducts>
          <speciesReference constant="true" species="M_AOL_c" stoichiometry="1" />
          <speciesReference constant="true" species="M_NAD_c" stoichiometry="1" />
        </listOfProducts>
        <fbc:geneProductAssociation>
          <fbc:geneProductRef fbc:geneProduct="G_PICST_34292" />
        </fbc:geneProductAssociation>
      </reaction>
      <reaction fast="false" id="R_SS0180" reversible="true" fbc:lowerFluxBound="cobra_default_lb" fbc:upperFluxBound="cobra_default_ub">
        <listOfReactants>
          <speciesReference constant="true" species="M_H_c" stoichiometry="1" />
          <speciesReference constant="true" species="M_LXUL_c" stoichiometry="1" />
          <speciesReference constant="true" species="M_NADH_c" stoichiometry="1" />
        </listOfReactants>
        <listOfProducts>
          <speciesReference constant="true" species="M_LAOL_c" stoichiometry="1" />
          <speciesReference constant="true" species="M_NAD_c" stoichiometry="1" />
        </listOfProducts>
      </reaction>
      <reaction fast="false" id="R_SS0181" reversible="false" fbc:lowerFluxBound="cobra_0_bound" fbc:upperFluxBound="cobra_default_ub">
        <listOfReactants>
          <speciesReference constant="true" species="M_ATP_c" stoichiometry="1" />
          <speciesReference constant="true" species="M_RL_c" stoichiometry="1" />
        </listOfReactants>
        <listOfProducts>
          <speciesReference constant="true" species="M_H_c" stoichiometry="1" />
          <speciesReference constant="true" species="M_ADP_c" stoichiometry="1" />
          <speciesReference constant="true" species="M_RL5P_c" stoichiometry="1" />
        </listOfProducts>
        <fbc:geneProductAssociation>
          <fbc:geneProductRef fbc:geneProduct="G_PICST_86603" />
        </fbc:geneProductAssociation>
      </reaction>
      <reaction fast="false" id="R_SS0182" reversible="false" fbc:lowerFluxBound="cobra_0_bound" fbc:upperFluxBound="cobra_default_ub">
        <listOfReactants>
          <speciesReference constant="true" species="M_RIBOL_c" stoichiometry="1" />
          <speciesReference constant="true" species="M_NAD_c" stoichiometry="1" />
        </listOfReactants>
        <listOfProducts>
          <speciesReference constant="true" species="M_H_c" stoichiometry="1" />
          <speciesReference constant="true" species="M_NADH_c" stoichiometry="1" />
          <speciesReference constant="true" species="M_RL_c" stoichiometry="1" />
        </listOfProducts>
        <fbc:geneProductAssociation>
          <fbc:or>
            <fbc:geneProductRef fbc:geneProduct="G_PICST_36953" />
            <fbc:geneProductRef fbc:geneProduct="G_PICST_53846" />
            <fbc:geneProductRef fbc:geneProduct="G_PICST_80053" />
          </fbc:or>
        </fbc:geneProductAssociation>
      </reaction>
      <reaction fast="false" id="R_SS0183" reversible="false" fbc:lowerFluxBound="cobra_0_bound" fbc:upperFluxBound="cobra_default_ub">
        <listOfReactants>
          <speciesReference constant="true" species="M_RIBOL_c" stoichiometry="1" />
          <speciesReference constant="true" species="M_NADP_c" stoichiometry="1" />
        </listOfReactants>
        <listOfProducts>
          <speciesReference constant="true" species="M_NADPH_c" stoichiometry="1" />
          <speciesReference constant="true" species="M_H_c" stoichiometry="1" />
          <speciesReference constant="true" species="M_RL_c" stoichiometry="1" />
        </listOfProducts>
      </reaction>
      <reaction fast="false" id="R_SS0184" reversible="false" fbc:lowerFluxBound="cobra_0_bound" fbc:upperFluxBound="cobra_default_ub">
        <listOfReactants>
          <speciesReference constant="true" species="M_G6P_c" stoichiometry="1" />
          <speciesReference constant="true" species="M_NADP_c" stoichiometry="1" />
        </listOfReactants>
        <listOfProducts>
          <speciesReference constant="true" species="M_D6PGL_c" stoichiometry="1" />
          <speciesReference constant="true" species="M_NADPH_c" stoichiometry="1" />
          <speciesReference constant="true" species="M_H_c" stoichiometry="1" />
        </listOfProducts>
        <fbc:geneProductAssociation>
          <fbc:geneProductRef fbc:geneProduct="G_PICST_85065" />
        </fbc:geneProductAssociation>
      </reaction>
      <reaction fast="false" id="R_SS0185" reversible="false" fbc:lowerFluxBound="cobra_0_bound" fbc:upperFluxBound="cobra_default_ub">
        <listOfReactants>
          <speciesReference constant="true" species="M_H2O_c" stoichiometry="1" />
          <speciesReference constant="true" species="M_D6PGL_c" stoichiometry="1" />
        </listOfReactants>
        <listOfProducts>
          <speciesReference constant="true" species="M_H_c" stoichiometry="1" />
          <speciesReference constant="true" species="M_D6PGC_c" stoichiometry="1" />
        </listOfProducts>
        <fbc:geneProductAssociation>
          <fbc:or>
            <fbc:geneProductRef fbc:geneProduct="G_PICST_60598" />
            <fbc:geneProductRef fbc:geneProduct="G_PICST_82104" />
          </fbc:or>
        </fbc:geneProductAssociation>
      </reaction>
      <reaction fast="false" id="R_SS0186" reversible="false" fbc:lowerFluxBound="cobra_0_bound" fbc:upperFluxBound="cobra_default_ub">
        <listOfReactants>
          <speciesReference constant="true" species="M_D6PGC_c" stoichiometry="1" />
          <speciesReference constant="true" species="M_NADP_c" stoichiometry="1" />
        </listOfReactants>
        <listOfProducts>
          <speciesReference constant="true" species="M_CO2_c" stoichiometry="1" />
          <speciesReference constant="true" species="M_NADPH_c" stoichiometry="1" />
          <speciesReference constant="true" species="M_RL5P_c" stoichiometry="1" />
        </listOfProducts>
        <fbc:geneProductAssociation>
          <fbc:geneProductRef fbc:geneProduct="G_PICST_69500" />
        </fbc:geneProductAssociation>
      </reaction>
      <reaction fast="false" id="R_SS0187" reversible="true" fbc:lowerFluxBound="cobra_default_lb" fbc:upperFluxBound="cobra_default_ub">
        <listOfReactants>
          <speciesReference constant="true" species="M_RL5P_c" stoichiometry="1" />
        </listOfReactants>
        <listOfProducts>
          <speciesReference constant="true" species="M_XUL5P_c" stoichiometry="1" />
        </listOfProducts>
        <fbc:geneProductAssociation>
          <fbc:geneProductRef fbc:geneProduct="G_PICST_50761" />
        </fbc:geneProductAssociation>
      </reaction>
      <reaction fast="false" id="R_SS0188" reversible="true" fbc:lowerFluxBound="cobra_default_lb" fbc:upperFluxBound="cobra_default_ub">
        <listOfReactants>
          <speciesReference constant="true" species="M_R5P_c" stoichiometry="1" />
          <speciesReference constant="true" species="M_ATP_c" stoichiometry="1" />
        </listOfReactants>
        <listOfProducts>
          <speciesReference constant="true" species="M_PRPP_c" stoichiometry="1" />
          <speciesReference constant="true" species="M_H_c" stoichiometry="1" />
          <speciesReference constant="true" species="M_AMP_c" stoichiometry="1" />
        </listOfProducts>
        <fbc:geneProductAssociation>
          <fbc:or>
            <fbc:geneProductRef fbc:geneProduct="G_PICST_34307" />
            <fbc:geneProductRef fbc:geneProduct="G_PICST_65580" />
            <fbc:geneProductRef fbc:geneProduct="G_PICST_66107" />
            <fbc:geneProductRef fbc:geneProduct="G_PICST_78248" />
          </fbc:or>
        </fbc:geneProductAssociation>
      </reaction>
      <reaction fast="false" id="R_SS0189" reversible="false" fbc:lowerFluxBound="cobra_0_bound" fbc:upperFluxBound="cobra_default_ub">
        <listOfReactants>
          <speciesReference constant="true" species="M_RIB_c" stoichiometry="1" />
          <speciesReference constant="true" species="M_ATP_c" stoichiometry="1" />
        </listOfReactants>
        <listOfProducts>
          <speciesReference constant="true" species="M_R5P_c" stoichiometry="1" />
          <speciesReference constant="true" species="M_H_c" stoichiometry="1" />
          <speciesReference constant="true" species="M_ADP_c" stoichiometry="1" />
        </listOfProducts>
        <fbc:geneProductAssociation>
          <fbc:geneProductRef fbc:geneProduct="G_PICST_75489" />
        </fbc:geneProductAssociation>
      </reaction>
      <reaction fast="false" id="R_SS0190" reversible="true" fbc:lowerFluxBound="cobra_default_lb" fbc:upperFluxBound="cobra_default_ub">
        <listOfReactants>
          <speciesReference constant="true" species="M_RL5P_c" stoichiometry="1" />
        </listOfReactants>
        <listOfProducts>
          <speciesReference constant="true" species="M_R5P_c" stoichiometry="1" />
        </listOfProducts>
        <fbc:geneProductAssociation>
          <fbc:or>
            <fbc:geneProductRef fbc:geneProduct="G_PICST_76151" />
            <fbc:geneProductRef fbc:geneProduct="G_PICST_57049" />
          </fbc:or>
        </fbc:geneProductAssociation>
      </reaction>
      <reaction fast="false" id="R_SS0191" reversible="true" fbc:lowerFluxBound="cobra_default_lb" fbc:upperFluxBound="cobra_default_ub">
        <listOfReactants>
          <speciesReference constant="true" species="M_GA3P_c" stoichiometry="1" />
          <speciesReference constant="true" species="M_S7P_c" stoichiometry="1" />
        </listOfReactants>
        <listOfProducts>
          <speciesReference constant="true" species="M_E4P_c" stoichiometry="1" />
          <speciesReference constant="true" species="M_F6P_c" stoichiometry="1" />
        </listOfProducts>
        <fbc:geneProductAssociation>
          <fbc:geneProductRef fbc:geneProduct="G_PICST_74289" />
        </fbc:geneProductAssociation>
      </reaction>
      <reaction fast="false" id="R_SS0192" reversible="true" fbc:lowerFluxBound="cobra_default_lb" fbc:upperFluxBound="cobra_default_ub">
        <listOfReactants>
          <speciesReference constant="true" species="M_R5P_c" stoichiometry="1" />
          <speciesReference constant="true" species="M_XUL5P_c" stoichiometry="1" />
        </listOfReactants>
        <listOfProducts>
          <speciesReference constant="true" species="M_GA3P_c" stoichiometry="1" />
          <speciesReference constant="true" species="M_S7P_c" stoichiometry="1" />
        </listOfProducts>
        <fbc:geneProductAssociation>
          <fbc:or>
            <fbc:geneProductRef fbc:geneProduct="G_PICST_53327" />
            <fbc:geneProductRef fbc:geneProduct="G_PICST_67105" />
          </fbc:or>
        </fbc:geneProductAssociation>
      </reaction>
      <reaction fast="false" id="R_SS0193" reversible="true" fbc:lowerFluxBound="cobra_default_lb" fbc:upperFluxBound="cobra_default_ub">
        <listOfReactants>
          <speciesReference constant="true" species="M_E4P_c" stoichiometry="1" />
          <speciesReference constant="true" species="M_XUL5P_c" stoichiometry="1" />
        </listOfReactants>
        <listOfProducts>
          <speciesReference constant="true" species="M_GA3P_c" stoichiometry="1" />
          <speciesReference constant="true" species="M_F6P_c" stoichiometry="1" />
        </listOfProducts>
        <fbc:geneProductAssociation>
          <fbc:or>
            <fbc:geneProductRef fbc:geneProduct="G_PICST_53327" />
            <fbc:geneProductRef fbc:geneProduct="G_PICST_67105" />
          </fbc:or>
        </fbc:geneProductAssociation>
      </reaction>
      <reaction fast="false" id="R_SS0194" reversible="true" fbc:lowerFluxBound="cobra_default_lb" fbc:upperFluxBound="cobra_default_ub">
        <listOfReactants>
          <speciesReference constant="true" species="M_GLCN_c" stoichiometry="1" />
          <speciesReference constant="true" species="M_NADP_c" stoichiometry="1" />
        </listOfReactants>
        <listOfProducts>
          <speciesReference constant="true" species="M_GLCNA_c" stoichiometry="1" />
          <speciesReference constant="true" species="M_NADPH_c" stoichiometry="1" />
          <speciesReference constant="true" species="M_H_c" stoichiometry="1" />
        </listOfProducts>
        <fbc:geneProductAssociation>
          <fbc:or>
            <fbc:geneProductRef fbc:geneProduct="G_PICST_37336" />
            <fbc:geneProductRef fbc:geneProduct="G_PICST_31562" />
            <fbc:geneProductRef fbc:geneProduct="G_PICST_43416" />
          </fbc:or>
        </fbc:geneProductAssociation>
      </reaction>
      <reaction fast="false" id="R_SS0195" reversible="true" fbc:lowerFluxBound="cobra_default_lb" fbc:upperFluxBound="cobra_default_ub">
        <listOfReactants>
          <speciesReference constant="true" species="M_H2O_c" stoichiometry="1" />
          <speciesReference constant="true" species="M_GLACT_c" stoichiometry="1" />
        </listOfReactants>
        <listOfProducts>
          <speciesReference constant="true" species="M_GLCN_c" stoichiometry="1" />
        </listOfProducts>
        <fbc:geneProductAssociation>
          <fbc:geneProductRef fbc:geneProduct="G_PICST_28583" />
        </fbc:geneProductAssociation>
      </reaction>
      <reaction fast="false" id="R_SS0196" reversible="true" fbc:lowerFluxBound="cobra_default_lb" fbc:upperFluxBound="cobra_default_ub">
        <listOfReactants>
          <speciesReference constant="true" species="M_GLCN_c" stoichiometry="1" />
          <speciesReference constant="true" species="M_ATP_c" stoichiometry="1" />
        </listOfReactants>
        <listOfProducts>
          <speciesReference constant="true" species="M_H_c" stoichiometry="1" />
          <speciesReference constant="true" species="M_ADP_c" stoichiometry="1" />
          <speciesReference constant="true" species="M_D6PGC_c" stoichiometry="1" />
        </listOfProducts>
        <fbc:geneProductAssociation>
          <fbc:geneProductRef fbc:geneProduct="G_PICST_83065" />
        </fbc:geneProductAssociation>
      </reaction>
      <reaction fast="false" id="R_SS0197" reversible="false" fbc:lowerFluxBound="cobra_0_bound" fbc:upperFluxBound="cobra_default_ub">
        <listOfReactants>
          <speciesReference constant="true" species="M_GLC_c" stoichiometry="1" />
          <speciesReference constant="true" species="M_ATP_c" stoichiometry="1" />
        </listOfReactants>
        <listOfProducts>
          <speciesReference constant="true" species="M_G6P_c" stoichiometry="1" />
          <speciesReference constant="true" species="M_H_c" stoichiometry="1" />
          <speciesReference constant="true" species="M_ADP_c" stoichiometry="1" />
        </listOfProducts>
        <fbc:geneProductAssociation>
          <fbc:or>
            <fbc:geneProductRef fbc:geneProduct="G_PICST_32526" />
            <fbc:geneProductRef fbc:geneProduct="G_PICST_73701" />
            <fbc:geneProductRef fbc:geneProduct="G_PICST_85453" />
          </fbc:or>
        </fbc:geneProductAssociation>
      </reaction>
      <reaction fast="false" id="R_SS0198" reversible="true" fbc:lowerFluxBound="cobra_default_lb" fbc:upperFluxBound="cobra_default_ub">
        <listOfReactants>
          <speciesReference constant="true" species="M_G6P_c" stoichiometry="1" />
        </listOfReactants>
        <listOfProducts>
          <speciesReference constant="true" species="M_F6P_c" stoichiometry="1" />
        </listOfProducts>
        <fbc:geneProductAssociation>
          <fbc:geneProductRef fbc:geneProduct="G_PICST_84923" />
        </fbc:geneProductAssociation>
      </reaction>
      <reaction fast="false" id="R_SS0199" reversible="false" fbc:lowerFluxBound="cobra_0_bound" fbc:upperFluxBound="cobra_default_ub">
        <listOfReactants>
          <speciesReference constant="true" species="M_ATP_c" stoichiometry="1" />
          <speciesReference constant="true" species="M_F6P_c" stoichiometry="1" />
        </listOfReactants>
        <listOfProducts>
          <speciesReference constant="true" species="M_H_c" stoichiometry="1" />
          <speciesReference constant="true" species="M_ADP_c" stoichiometry="1" />
          <speciesReference constant="true" species="M_FDP_c" stoichiometry="1" />
        </listOfProducts>
        <fbc:geneProductAssociation>
          <fbc:and>
            <fbc:geneProductRef fbc:geneProduct="G_PICST_66973" />
            <fbc:geneProductRef fbc:geneProduct="G_PICST_70563" />
          </fbc:and>
        </fbc:geneProductAssociation>
      </reaction>
      <reaction fast="false" id="R_SS0200" reversible="false" fbc:lowerFluxBound="cobra_0_bound" fbc:upperFluxBound="cobra_default_ub">
        <listOfReactants>
          <speciesReference constant="true" species="M_FDP_c" stoichiometry="1" />
        </listOfReactants>
        <listOfProducts>
          <speciesReference constant="true" species="M_GA3P_c" stoichiometry="1" />
          <speciesReference constant="true" species="M_DHAP_c" stoichiometry="1" />
        </listOfProducts>
        <fbc:geneProductAssociation>
          <fbc:geneProductRef fbc:geneProduct="G_PICST_85951" />
        </fbc:geneProductAssociation>
      </reaction>
      <reaction fast="false" id="R_SS0201" reversible="true" fbc:lowerFluxBound="cobra_default_lb" fbc:upperFluxBound="cobra_default_ub">
        <listOfReactants>
          <speciesReference constant="true" species="M_DHAP_c" stoichiometry="1" />
        </listOfReactants>
        <listOfProducts>
          <speciesReference constant="true" species="M_GA3P_c" stoichiometry="1" />
        </listOfProducts>
        <fbc:geneProductAssociation>
          <fbc:geneProductRef fbc:geneProduct="G_PICST_91105" />
        </fbc:geneProductAssociation>
      </reaction>
      <reaction fast="false" id="R_SS0202" reversible="true" fbc:lowerFluxBound="cobra_default_lb" fbc:upperFluxBound="cobra_default_ub">
        <listOfReactants>
          <speciesReference constant="true" species="M_PI_c" stoichiometry="1" />
          <speciesReference constant="true" species="M_GA3P_c" stoichiometry="1" />
          <speciesReference constant="true" species="M_NAD_c" stoichiometry="1" />
        </listOfReactants>
        <listOfProducts>
          <speciesReference constant="true" species="M_13PDG_c" stoichiometry="1" />
          <speciesReference constant="true" species="M_H_c" stoichiometry="1" />
          <speciesReference constant="true" species="M_NADH_c" stoichiometry="1" />
        </listOfProducts>
        <fbc:geneProductAssociation>
          <fbc:or>
            <fbc:geneProductRef fbc:geneProduct="G_PICST_76518" />
            <fbc:geneProductRef fbc:geneProduct="G_PICST_85794" />
            <fbc:geneProductRef fbc:geneProduct="G_PICST_87252" />
            <fbc:geneProductRef fbc:geneProduct="G_PICST_33614" />
          </fbc:or>
        </fbc:geneProductAssociation>
      </reaction>
      <reaction fast="false" id="R_SS0203" reversible="true" fbc:lowerFluxBound="cobra_default_lb" fbc:upperFluxBound="cobra_default_ub">
        <listOfReactants>
          <speciesReference constant="true" species="M_ATP_c" stoichiometry="1" />
          <speciesReference constant="true" species="M_3PG_c" stoichiometry="1" />
        </listOfReactants>
        <listOfProducts>
          <speciesReference constant="true" species="M_13PDG_c" stoichiometry="1" />
          <speciesReference constant="true" species="M_ADP_c" stoichiometry="1" />
        </listOfProducts>
        <fbc:geneProductAssociation>
          <fbc:geneProductRef fbc:geneProduct="G_PICST_78267" />
        </fbc:geneProductAssociation>
      </reaction>
      <reaction fast="false" id="R_SS0204" reversible="true" fbc:lowerFluxBound="cobra_default_lb" fbc:upperFluxBound="cobra_default_ub">
        <listOfReactants>
          <speciesReference constant="true" species="M_2PG_c" stoichiometry="1" />
        </listOfReactants>
        <listOfProducts>
          <speciesReference constant="true" species="M_3PG_c" stoichiometry="1" />
        </listOfProducts>
        <fbc:geneProductAssociation>
          <fbc:or>
            <fbc:geneProductRef fbc:geneProduct="G_PICST_34127" />
            <fbc:geneProductRef fbc:geneProduct="G_PICST_48292" />
            <fbc:geneProductRef fbc:geneProduct="G_PICST_70394" />
            <fbc:geneProductRef fbc:geneProduct="G_PICST_89865" />
          </fbc:or>
        </fbc:geneProductAssociation>
      </reaction>
      <reaction fast="false" id="R_SS0205" reversible="true" fbc:lowerFluxBound="cobra_default_lb" fbc:upperFluxBound="cobra_default_ub">
        <listOfReactants>
          <speciesReference constant="true" species="M_2PG_c" stoichiometry="1" />
        </listOfReactants>
        <listOfProducts>
          <speciesReference constant="true" species="M_H2O_c" stoichiometry="1" />
          <speciesReference constant="true" species="M_PEP_c" stoichiometry="1" />
        </listOfProducts>
        <fbc:geneProductAssociation>
          <fbc:geneProductRef fbc:geneProduct="G_PICST_70720" />
        </fbc:geneProductAssociation>
      </reaction>
      <reaction fast="false" id="R_SS0206" reversible="false" fbc:lowerFluxBound="cobra_0_bound" fbc:upperFluxBound="cobra_default_ub">
        <listOfReactants>
          <speciesReference constant="true" species="M_PEP_c" stoichiometry="1" />
          <speciesReference constant="true" species="M_H_c" stoichiometry="1" />
          <speciesReference constant="true" species="M_ADP_c" stoichiometry="1" />
        </listOfReactants>
        <listOfProducts>
          <speciesReference constant="true" species="M_PYR_c" stoichiometry="1" />
          <speciesReference constant="true" species="M_ATP_c" stoichiometry="1" />
        </listOfProducts>
        <fbc:geneProductAssociation>
          <fbc:geneProductRef fbc:geneProduct="G_PICST_83166" />
        </fbc:geneProductAssociation>
      </reaction>
      <reaction fast="false" id="R_SS0207" reversible="true" fbc:lowerFluxBound="cobra_default_lb" fbc:upperFluxBound="cobra_default_ub">
        <listOfReactants>
          <speciesReference constant="true" species="M_G6P_c" stoichiometry="1" />
        </listOfReactants>
        <listOfProducts>
          <speciesReference constant="true" species="M_G1P_c" stoichiometry="1" />
        </listOfProducts>
        <fbc:geneProductAssociation>
          <fbc:or>
            <fbc:geneProductRef fbc:geneProduct="G_PICST_77218" />
            <fbc:geneProductRef fbc:geneProduct="G_PICST_91072" />
          </fbc:or>
        </fbc:geneProductAssociation>
      </reaction>
      <reaction fast="false" id="R_SS0208" reversible="false" fbc:lowerFluxBound="cobra_0_bound" fbc:upperFluxBound="cobra_default_ub">
        <listOfReactants>
          <speciesReference constant="true" species="M_H_c" stoichiometry="1" />
          <speciesReference constant="true" species="M_ACAL_c" stoichiometry="1" />
          <speciesReference constant="true" species="M_NADH_c" stoichiometry="1" />
        </listOfReactants>
        <listOfProducts>
          <speciesReference constant="true" species="M_ETH_c" stoichiometry="1" />
          <speciesReference constant="true" species="M_NAD_c" stoichiometry="1" />
        </listOfProducts>
        <fbc:geneProductAssociation>
          <fbc:or>
            <fbc:geneProductRef fbc:geneProduct="G_PICST_68558" />
            <fbc:geneProductRef fbc:geneProduct="G_PICST_29079" />
            <fbc:geneProductRef fbc:geneProduct="G_PICST_31312" />
          </fbc:or>
        </fbc:geneProductAssociation>
      </reaction>
      <reaction fast="false" id="R_SS0209" reversible="false" fbc:lowerFluxBound="cobra_0_bound" fbc:upperFluxBound="cobra_0_bound">
        <listOfReactants>
          <speciesReference constant="true" species="M_ETH_c" stoichiometry="1" />
          <speciesReference constant="true" species="M_NADP_c" stoichiometry="1" />
        </listOfReactants>
        <listOfProducts>
          <speciesReference constant="true" species="M_NADPH_c" stoichiometry="1" />
          <speciesReference constant="true" species="M_H_c" stoichiometry="1" />
          <speciesReference constant="true" species="M_ACAL_c" stoichiometry="1" />
        </listOfProducts>
        <fbc:geneProductAssociation>
          <fbc:geneProductRef fbc:geneProduct="G_PICST_27980" />
        </fbc:geneProductAssociation>
      </reaction>
      <reaction fast="false" id="R_SS0210" reversible="false" fbc:lowerFluxBound="cobra_0_bound" fbc:upperFluxBound="cobra_default_ub">
        <listOfReactants>
          <speciesReference constant="true" species="M_NAD_m" stoichiometry="1" />
          <speciesReference constant="true" species="M_ACAL_m" stoichiometry="1" />
          <speciesReference constant="true" species="M_H2O_m" stoichiometry="1" />
        </listOfReactants>
        <listOfProducts>
          <speciesReference constant="true" species="M_NADH_m" stoichiometry="1" />
          <speciesReference constant="true" species="M_H_m" stoichiometry="2" />
          <speciesReference constant="true" species="M_AC_m" stoichiometry="1" />
        </listOfProducts>
        <fbc:geneProductAssociation>
          <fbc:geneProductRef fbc:geneProduct="G_PICST_28221" />
        </fbc:geneProductAssociation>
      </reaction>
      <reaction fast="false" id="R_SS0211" reversible="false" fbc:lowerFluxBound="cobra_0_bound" fbc:upperFluxBound="cobra_default_ub">
        <listOfReactants>
          <speciesReference constant="true" species="M_H2O_c" stoichiometry="1" />
          <speciesReference constant="true" species="M_ACAL_c" stoichiometry="1" />
          <speciesReference constant="true" species="M_NADP_c" stoichiometry="1" />
        </listOfReactants>
        <listOfProducts>
          <speciesReference constant="true" species="M_AC_c" stoichiometry="1" />
          <speciesReference constant="true" species="M_NADPH_c" stoichiometry="1" />
          <speciesReference constant="true" species="M_H_c" stoichiometry="2" />
        </listOfProducts>
        <fbc:geneProductAssociation>
          <fbc:or>
            <fbc:geneProductRef fbc:geneProduct="G_PICST_63844" />
            <fbc:geneProductRef fbc:geneProduct="G_PICST_80168" />
          </fbc:or>
        </fbc:geneProductAssociation>
      </reaction>
      <reaction fast="false" id="R_SS0212" reversible="false" fbc:lowerFluxBound="cobra_0_bound" fbc:upperFluxBound="cobra_default_ub">
        <listOfReactants>
          <speciesReference constant="true" species="M_NADP_m" stoichiometry="1" />
          <speciesReference constant="true" species="M_ACAL_m" stoichiometry="1" />
          <speciesReference constant="true" species="M_H2O_m" stoichiometry="1" />
        </listOfReactants>
        <listOfProducts>
          <speciesReference constant="true" species="M_NADPH_m" stoichiometry="1" />
          <speciesReference constant="true" species="M_H_m" stoichiometry="2" />
          <speciesReference constant="true" species="M_AC_m" stoichiometry="1" />
        </listOfProducts>
        <fbc:geneProductAssociation>
          <fbc:or>
            <fbc:geneProductRef fbc:geneProduct="G_PICST_44169" />
            <fbc:geneProductRef fbc:geneProduct="G_PICST_60847" />
          </fbc:or>
        </fbc:geneProductAssociation>
      </reaction>
      <reaction fast="false" id="R_SS0213" reversible="false" fbc:lowerFluxBound="cobra_0_bound" fbc:upperFluxBound="cobra_default_ub">
        <listOfReactants>
          <speciesReference constant="true" species="M_AC_c" stoichiometry="1" />
          <speciesReference constant="true" species="M_ATP_c" stoichiometry="1" />
          <speciesReference constant="true" species="M_COA_c" stoichiometry="1" />
        </listOfReactants>
        <listOfProducts>
          <speciesReference constant="true" species="M_PPI_c" stoichiometry="1" />
          <speciesReference constant="true" species="M_ACCOA_c" stoichiometry="1" />
          <speciesReference constant="true" species="M_AMP_c" stoichiometry="1" />
        </listOfProducts>
        <fbc:geneProductAssociation>
          <fbc:or>
            <fbc:geneProductRef fbc:geneProduct="G_PICST_79135" />
            <fbc:geneProductRef fbc:geneProduct="G_PICST_89873" />
          </fbc:or>
        </fbc:geneProductAssociation>
      </reaction>
      <reaction fast="false" id="R_SS0214" reversible="false" fbc:lowerFluxBound="cobra_0_bound" fbc:upperFluxBound="cobra_default_ub">
        <listOfReactants>
          <speciesReference constant="true" species="M_COA_m" stoichiometry="1" />
          <speciesReference constant="true" species="M_ATP_m" stoichiometry="1" />
          <speciesReference constant="true" species="M_AC_m" stoichiometry="1" />
        </listOfReactants>
        <listOfProducts>
          <speciesReference constant="true" species="M_AMP_m" stoichiometry="1" />
          <speciesReference constant="true" species="M_ACCOA_m" stoichiometry="1" />
          <speciesReference constant="true" species="M_PPI_m" stoichiometry="1" />
        </listOfProducts>
        <fbc:geneProductAssociation>
          <fbc:or>
            <fbc:geneProductRef fbc:geneProduct="G_PICST_79135" />
            <fbc:geneProductRef fbc:geneProduct="G_PICST_89873" />
          </fbc:or>
        </fbc:geneProductAssociation>
      </reaction>
      <reaction fast="false" id="R_SS0215" reversible="false" fbc:lowerFluxBound="cobra_0_bound" fbc:upperFluxBound="cobra_default_ub">
        <listOfReactants>
          <speciesReference constant="true" species="M_OAA_c" stoichiometry="1" />
          <speciesReference constant="true" species="M_ATP_c" stoichiometry="1" />
        </listOfReactants>
        <listOfProducts>
          <speciesReference constant="true" species="M_CO2_c" stoichiometry="1" />
          <speciesReference constant="true" species="M_PEP_c" stoichiometry="1" />
          <speciesReference constant="true" species="M_ADP_c" stoichiometry="1" />
        </listOfProducts>
        <fbc:geneProductAssociation>
          <fbc:geneProductRef fbc:geneProduct="G_PICST_71471" />
        </fbc:geneProductAssociation>
      </reaction>
      <reaction fast="false" id="R_SS0216" reversible="false" fbc:lowerFluxBound="cobra_0_bound" fbc:upperFluxBound="cobra_default_ub">
        <listOfReactants>
          <speciesReference constant="true" species="M_COA_m" stoichiometry="1" />
          <speciesReference constant="true" species="M_NAD_m" stoichiometry="1" />
          <speciesReference constant="true" species="M_PYR_m" stoichiometry="1" />
        </listOfReactants>
        <listOfProducts>
          <speciesReference constant="true" species="M_NADH_m" stoichiometry="1" />
          <speciesReference constant="true" species="M_ACCOA_m" stoichiometry="1" />
          <speciesReference constant="true" species="M_CO2_m" stoichiometry="1" />
        </listOfProducts>
        <fbc:geneProductAssociation>
          <fbc:and>
            <fbc:and>
              <fbc:geneProductRef fbc:geneProduct="G_PICST_80322" />
              <fbc:geneProductRef fbc:geneProduct="G_PICST_68238" />
            </fbc:and>
            <fbc:or>
              <fbc:geneProductRef fbc:geneProduct="G_PICST_81177" />
              <fbc:geneProductRef fbc:geneProduct="G_PICST_82614" />
            </fbc:or>
            <fbc:geneProductRef fbc:geneProduct="G_PICST_36951" />
          </fbc:and>
        </fbc:geneProductAssociation>
      </reaction>
      <reaction fast="false" id="R_SS0217" reversible="false" fbc:lowerFluxBound="cobra_0_bound" fbc:upperFluxBound="cobra_default_ub">
        <listOfReactants>
          <speciesReference constant="true" species="M_H2O_c" stoichiometry="1" />
          <speciesReference constant="true" species="M_FDP_c" stoichiometry="1" />
        </listOfReactants>
        <listOfProducts>
          <speciesReference constant="true" species="M_PI_c" stoichiometry="1" />
          <speciesReference constant="true" species="M_F6P_c" stoichiometry="1" />
        </listOfProducts>
        <fbc:geneProductAssociation>
          <fbc:geneProductRef fbc:geneProduct="G_PICST_51462" />
        </fbc:geneProductAssociation>
      </reaction>
      <reaction fast="false" id="R_SS0218" reversible="false" fbc:lowerFluxBound="cobra_0_bound" fbc:upperFluxBound="cobra_default_ub">
        <listOfReactants>
          <speciesReference constant="true" species="M_F26P_c" stoichiometry="1" />
          <speciesReference constant="true" species="M_H2O_c" stoichiometry="1" />
        </listOfReactants>
        <listOfProducts>
          <speciesReference constant="true" species="M_PI_c" stoichiometry="1" />
          <speciesReference constant="true" species="M_F6P_c" stoichiometry="1" />
        </listOfProducts>
        <fbc:geneProductAssociation>
          <fbc:geneProductRef fbc:geneProduct="G_PICST_68318" />
        </fbc:geneProductAssociation>
      </reaction>
      <reaction fast="false" id="R_SS0219" reversible="true" fbc:lowerFluxBound="cobra_default_lb" fbc:upperFluxBound="cobra_default_ub">
        <listOfReactants>
          <speciesReference constant="true" species="M_R1P_c" stoichiometry="1" />
        </listOfReactants>
        <listOfProducts>
          <speciesReference constant="true" species="M_R5P_c" stoichiometry="1" />
        </listOfProducts>
        <fbc:geneProductAssociation>
          <fbc:or>
            <fbc:geneProductRef fbc:geneProduct="G_PICST_77218" />
            <fbc:geneProductRef fbc:geneProduct="G_PICST_91072" />
          </fbc:or>
        </fbc:geneProductAssociation>
      </reaction>
      <reaction fast="false" id="R_SS0220" reversible="true" fbc:lowerFluxBound="cobra_default_lb" fbc:upperFluxBound="cobra_default_ub">
        <listOfReactants>
          <speciesReference constant="true" species="M_UDPG_c" stoichiometry="1" />
        </listOfReactants>
        <listOfProducts>
          <speciesReference constant="true" species="M_UDPGAL_c" stoichiometry="1" />
        </listOfProducts>
        <fbc:geneProductAssociation>
          <fbc:geneProductRef fbc:geneProduct="G_PICST_76750" />
        </fbc:geneProductAssociation>
      </reaction>
      <reaction fast="false" id="R_SS0221" reversible="false" fbc:lowerFluxBound="cobra_0_bound" fbc:upperFluxBound="cobra_default_ub">
        <listOfReactants>
          <speciesReference constant="true" species="M_ATP_c" stoichiometry="1" />
          <speciesReference constant="true" species="M_MAN_c" stoichiometry="1" />
        </listOfReactants>
        <listOfProducts>
          <speciesReference constant="true" species="M_H_c" stoichiometry="1" />
          <speciesReference constant="true" species="M_ADP_c" stoichiometry="1" />
          <speciesReference constant="true" species="M_MAN6P_c" stoichiometry="1" />
        </listOfProducts>
        <fbc:geneProductAssociation>
          <fbc:or>
            <fbc:geneProductRef fbc:geneProduct="G_PICST_32526" />
            <fbc:geneProductRef fbc:geneProduct="G_PICST_73701" />
            <fbc:geneProductRef fbc:geneProduct="G_PICST_85453" />
          </fbc:or>
        </fbc:geneProductAssociation>
      </reaction>
      <reaction fast="false" id="R_SS0222" reversible="false" fbc:lowerFluxBound="cobra_0_bound" fbc:upperFluxBound="cobra_default_ub">
        <listOfReactants>
          <speciesReference constant="true" species="M_FRU_c" stoichiometry="1" />
          <speciesReference constant="true" species="M_ATP_c" stoichiometry="1" />
        </listOfReactants>
        <listOfProducts>
          <speciesReference constant="true" species="M_H_c" stoichiometry="1" />
          <speciesReference constant="true" species="M_ADP_c" stoichiometry="1" />
          <speciesReference constant="true" species="M_F6P_c" stoichiometry="1" />
        </listOfProducts>
        <fbc:geneProductAssociation>
          <fbc:or>
            <fbc:geneProductRef fbc:geneProduct="G_PICST_32526" />
            <fbc:geneProductRef fbc:geneProduct="G_PICST_73701" />
            <fbc:geneProductRef fbc:geneProduct="G_PICST_85453" />
          </fbc:or>
        </fbc:geneProductAssociation>
      </reaction>
      <reaction fast="false" id="R_SS0223" reversible="true" fbc:lowerFluxBound="cobra_default_lb" fbc:upperFluxBound="cobra_default_ub">
        <listOfReactants>
          <speciesReference constant="true" species="M_F1P_c" stoichiometry="1" />
        </listOfReactants>
        <listOfProducts>
          <speciesReference constant="true" species="M_DHAP_c" stoichiometry="1" />
          <speciesReference constant="true" species="M_GLYAL_c" stoichiometry="1" />
        </listOfProducts>
        <fbc:geneProductAssociation>
          <fbc:geneProductRef fbc:geneProduct="G_PICST_85951" />
        </fbc:geneProductAssociation>
      </reaction>
      <reaction fast="false" id="R_SS0224" reversible="false" fbc:lowerFluxBound="cobra_0_bound" fbc:upperFluxBound="cobra_default_ub">
        <listOfReactants>
          <speciesReference constant="true" species="M_ICIT_c" stoichiometry="1" />
        </listOfReactants>
        <listOfProducts>
          <speciesReference constant="true" species="M_SUCC_c" stoichiometry="1" />
          <speciesReference constant="true" species="M_GLX_c" stoichiometry="1" />
        </listOfProducts>
        <fbc:geneProductAssociation>
          <fbc:geneProductRef fbc:geneProduct="G_PICST_62080" />
        </fbc:geneProductAssociation>
      </reaction>
      <reaction fast="false" id="R_SS0225" reversible="false" fbc:lowerFluxBound="cobra_0_bound" fbc:upperFluxBound="cobra_default_ub">
        <listOfReactants>
          <speciesReference constant="true" species="M_NAD_c" stoichiometry="1" />
          <speciesReference constant="true" species="M_FOR_c" stoichiometry="1" />
        </listOfReactants>
        <listOfProducts>
          <speciesReference constant="true" species="M_CO2_c" stoichiometry="1" />
          <speciesReference constant="true" species="M_NADH_c" stoichiometry="1" />
        </listOfProducts>
        <fbc:geneProductAssociation>
          <fbc:or>
            <fbc:geneProductRef fbc:geneProduct="G_PICST_33765" />
            <fbc:geneProductRef fbc:geneProduct="G_PICST_47526" />
            <fbc:geneProductRef fbc:geneProduct="G_PICST_91526" />
          </fbc:or>
        </fbc:geneProductAssociation>
      </reaction>
      <reaction fast="false" id="R_SS0226" reversible="false" fbc:lowerFluxBound="cobra_0_bound" fbc:upperFluxBound="cobra_default_ub">
        <listOfReactants>
          <speciesReference constant="true" species="M_H2O_c" stoichiometry="1" />
          <speciesReference constant="true" species="M_FRMD_c" stoichiometry="1" />
        </listOfReactants>
        <listOfProducts>
          <speciesReference constant="true" species="M_FOR_c" stoichiometry="1" />
          <speciesReference constant="true" species="M_NH3_c" stoichiometry="1" />
        </listOfProducts>
        <fbc:geneProductAssociation>
          <fbc:geneProductRef fbc:geneProduct="G_PICST_28914" />
        </fbc:geneProductAssociation>
      </reaction>
      <reaction fast="false" id="R_SS0227" reversible="true" fbc:lowerFluxBound="cobra_default_lb" fbc:upperFluxBound="cobra_default_ub">
        <listOfReactants>
          <speciesReference constant="true" species="M_METTHF_c" stoichiometry="1" />
          <speciesReference constant="true" species="M_NADP_c" stoichiometry="1" />
        </listOfReactants>
        <listOfProducts>
          <speciesReference constant="true" species="M_NADPH_c" stoichiometry="1" />
          <speciesReference constant="true" species="M_METHF_c" stoichiometry="1" />
        </listOfProducts>
        <fbc:geneProductAssociation>
          <fbc:or>
            <fbc:geneProductRef fbc:geneProduct="G_PICST_80013" />
            <fbc:geneProductRef fbc:geneProduct="G_PICST_88119" />
          </fbc:or>
        </fbc:geneProductAssociation>
      </reaction>
      <reaction fast="false" id="R_SS0228" reversible="false" fbc:lowerFluxBound="cobra_0_bound" fbc:upperFluxBound="cobra_default_ub">
        <listOfReactants>
          <speciesReference constant="true" species="M_NADPH_c" stoichiometry="1" />
          <speciesReference constant="true" species="M_H_c" stoichiometry="1" />
          <speciesReference constant="true" species="M_XYL_c" stoichiometry="1" />
        </listOfReactants>
        <listOfProducts>
          <speciesReference constant="true" species="M_XOL_c" stoichiometry="1" />
          <speciesReference constant="true" species="M_NADP_c" stoichiometry="1" />
        </listOfProducts>
        <fbc:geneProductAssociation>
          <fbc:geneProductRef fbc:geneProduct="G_PICST_89614" />
        </fbc:geneProductAssociation>
      </reaction>
      <reaction fast="false" id="R_SS0229" reversible="false" fbc:lowerFluxBound="cobra_0_bound" fbc:upperFluxBound="cobra_default_ub">
        <listOfReactants>
          <speciesReference constant="true" species="M_XYL_c" stoichiometry="1" />
          <speciesReference constant="true" species="M_H_c" stoichiometry="1" />
          <speciesReference constant="true" species="M_NADH_c" stoichiometry="1" />
        </listOfReactants>
        <listOfProducts>
          <speciesReference constant="true" species="M_XOL_c" stoichiometry="1" />
          <speciesReference constant="true" species="M_NAD_c" stoichiometry="1" />
        </listOfProducts>
        <fbc:geneProductAssociation>
          <fbc:geneProductRef fbc:geneProduct="G_PICST_89614" />
        </fbc:geneProductAssociation>
      </reaction>
      <reaction fast="false" id="R_SS0230" reversible="true" fbc:lowerFluxBound="cobra_default_lb" fbc:upperFluxBound="cobra_default_ub">
        <listOfReactants>
          <speciesReference constant="true" species="M_H_c" stoichiometry="1" />
          <speciesReference constant="true" species="M_LXUL_c" stoichiometry="1" />
          <speciesReference constant="true" species="M_NADH_c" stoichiometry="1" />
        </listOfReactants>
        <listOfProducts>
          <speciesReference constant="true" species="M_XOL_c" stoichiometry="1" />
          <speciesReference constant="true" species="M_NAD_c" stoichiometry="1" />
        </listOfProducts>
      </reaction>
      <reaction fast="false" id="R_SS0231" reversible="false" fbc:lowerFluxBound="cobra_0_bound" fbc:upperFluxBound="cobra_default_ub">
        <listOfReactants>
          <speciesReference constant="true" species="M_DHAP_c" stoichiometry="1" />
        </listOfReactants>
        <listOfProducts>
          <speciesReference constant="true" species="M_PI_c" stoichiometry="1" />
          <speciesReference constant="true" species="M_MTHGXL_c" stoichiometry="1" />
        </listOfProducts>
      </reaction>
      <reaction fast="false" id="R_SS0232" reversible="false" fbc:lowerFluxBound="cobra_0_bound" fbc:upperFluxBound="cobra_default_ub">
        <listOfReactants>
          <speciesReference constant="true" species="M_NAG_c" stoichiometry="1" />
          <speciesReference constant="true" species="M_ATP_c" stoichiometry="1" />
        </listOfReactants>
        <listOfProducts>
          <speciesReference constant="true" species="M_NAGA6P_c" stoichiometry="1" />
          <speciesReference constant="true" species="M_H_c" stoichiometry="1" />
          <speciesReference constant="true" species="M_ADP_c" stoichiometry="1" />
        </listOfProducts>
        <fbc:geneProductAssociation>
          <fbc:geneProductRef fbc:geneProduct="G_PICST_32526" />
        </fbc:geneProductAssociation>
      </reaction>
      <reaction fast="false" id="R_SS0233" reversible="false" fbc:lowerFluxBound="cobra_0_bound" fbc:upperFluxBound="cobra_default_ub">
        <listOfReactants>
          <speciesReference constant="true" species="M_NADPH_c" stoichiometry="1" />
          <speciesReference constant="true" species="M_H_c" stoichiometry="1" />
          <speciesReference constant="true" species="M_ARAB_c" stoichiometry="1" />
        </listOfReactants>
        <listOfProducts>
          <speciesReference constant="true" species="M_AOL_c" stoichiometry="1" />
          <speciesReference constant="true" species="M_NADP_c" stoichiometry="1" />
        </listOfProducts>
        <fbc:geneProductAssociation>
          <fbc:or>
            <fbc:geneProductRef fbc:geneProduct="G_PICST_48452" />
            <fbc:geneProductRef fbc:geneProduct="G_PICST_48294" />
          </fbc:or>
        </fbc:geneProductAssociation>
      </reaction>
      <reaction fast="false" id="R_SS0234" reversible="false" fbc:lowerFluxBound="cobra_0_bound" fbc:upperFluxBound="cobra_default_ub">
        <listOfReactants>
          <speciesReference constant="true" species="M_NADPH_c" stoichiometry="1" />
          <speciesReference constant="true" species="M_H_c" stoichiometry="1" />
          <speciesReference constant="true" species="M_LARAB_c" stoichiometry="1" />
        </listOfReactants>
        <listOfProducts>
          <speciesReference constant="true" species="M_LAOL_c" stoichiometry="1" />
          <speciesReference constant="true" species="M_NADP_c" stoichiometry="1" />
        </listOfProducts>
        <fbc:geneProductAssociation>
          <fbc:or>
            <fbc:geneProductRef fbc:geneProduct="G_PICST_59568" />
            <fbc:geneProductRef fbc:geneProduct="G_PICST_31498" />
            <fbc:geneProductRef fbc:geneProduct="G_PICST_32538" />
          </fbc:or>
        </fbc:geneProductAssociation>
      </reaction>
      <reaction fast="false" id="R_SS0235" reversible="true" fbc:lowerFluxBound="cobra_default_lb" fbc:upperFluxBound="cobra_default_ub">
        <listOfReactants>
          <speciesReference constant="true" species="M_RIBOL_c" stoichiometry="1" />
          <speciesReference constant="true" species="M_H_c" stoichiometry="1" />
          <speciesReference constant="true" species="M_NADH_c" stoichiometry="1" />
        </listOfReactants>
        <listOfProducts>
          <speciesReference constant="true" species="M_RIB_c" stoichiometry="1" />
          <speciesReference constant="true" species="M_NAD_c" stoichiometry="1" />
        </listOfProducts>
      </reaction>
      <reaction fast="false" id="R_SS0236" reversible="false" fbc:lowerFluxBound="cobra_0_bound" fbc:upperFluxBound="cobra_default_ub">
        <listOfReactants>
          <speciesReference constant="true" species="M_H2O_c" stoichiometry="1" />
          <speciesReference constant="true" species="M_MALTR_c" stoichiometry="1" />
        </listOfReactants>
        <listOfProducts>
          <speciesReference constant="true" species="M_GLC_c" stoichiometry="1" />
          <speciesReference constant="true" species="M_MLT_c" stoichiometry="1" />
        </listOfProducts>
        <fbc:geneProductAssociation>
          <fbc:geneProductRef fbc:geneProduct="G_PICST_62666" />
        </fbc:geneProductAssociation>
      </reaction>
      <reaction fast="false" id="R_SS0237" reversible="true" fbc:lowerFluxBound="cobra_default_lb" fbc:upperFluxBound="cobra_default_ub">
        <listOfReactants>
          <speciesReference constant="true" species="M_ACCOA_c" stoichiometry="1" />
          <speciesReference constant="true" species="M_GA6P_c" stoichiometry="1" />
        </listOfReactants>
        <listOfProducts>
          <speciesReference constant="true" species="M_NAGA6P_c" stoichiometry="1" />
          <speciesReference constant="true" species="M_H_c" stoichiometry="1" />
          <speciesReference constant="true" species="M_COA_c" stoichiometry="1" />
        </listOfProducts>
        <fbc:geneProductAssociation>
          <fbc:geneProductRef fbc:geneProduct="G_PICST_77083" />
        </fbc:geneProductAssociation>
      </reaction>
      <reaction fast="false" id="R_SS0238" reversible="true" fbc:lowerFluxBound="cobra_default_lb" fbc:upperFluxBound="cobra_default_ub">
        <listOfReactants>
          <speciesReference constant="true" species="M_NAGA6P_c" stoichiometry="1" />
        </listOfReactants>
        <listOfProducts>
          <speciesReference constant="true" species="M_NAGA1P_c" stoichiometry="1" />
        </listOfProducts>
        <fbc:geneProductAssociation>
          <fbc:geneProductRef fbc:geneProduct="G_PICST_81149" />
        </fbc:geneProductAssociation>
      </reaction>
      <reaction fast="false" id="R_SS0239" reversible="true" fbc:lowerFluxBound="cobra_default_lb" fbc:upperFluxBound="cobra_default_ub">
        <listOfReactants>
          <speciesReference constant="true" species="M_UTP_c" stoichiometry="1" />
          <speciesReference constant="true" species="M_H_c" stoichiometry="1" />
          <speciesReference constant="true" species="M_NAGA1P_c" stoichiometry="1" />
        </listOfReactants>
        <listOfProducts>
          <speciesReference constant="true" species="M_PPI_c" stoichiometry="1" />
          <speciesReference constant="true" species="M_UDPNAG_c" stoichiometry="1" />
        </listOfProducts>
        <fbc:geneProductAssociation>
          <fbc:geneProductRef fbc:geneProduct="G_PICST_61206" />
        </fbc:geneProductAssociation>
      </reaction>
      <reaction fast="false" id="R_SS0240" reversible="false" fbc:lowerFluxBound="cobra_0_bound" fbc:upperFluxBound="cobra_default_ub">
        <listOfReactants>
          <speciesReference constant="true" species="M_UDPNAG_c" stoichiometry="1" />
        </listOfReactants>
        <listOfProducts>
          <speciesReference constant="true" species="M_UDP_c" stoichiometry="1" />
          <speciesReference constant="true" species="M_CHIT_c" stoichiometry="1" />
          <speciesReference constant="true" species="M_H_c" stoichiometry="1" />
        </listOfProducts>
        <fbc:geneProductAssociation>
          <fbc:or>
            <fbc:geneProductRef fbc:geneProduct="G_PICST_29105" />
            <fbc:geneProductRef fbc:geneProduct="G_PICST_29807" />
            <fbc:geneProductRef fbc:geneProduct="G_PICST_42812" />
            <fbc:geneProductRef fbc:geneProduct="G_PICST_51281" />
            <fbc:geneProductRef fbc:geneProduct="G_PICST_65597" />
          </fbc:or>
        </fbc:geneProductAssociation>
      </reaction>
      <reaction fast="false" id="R_SS0241" reversible="false" fbc:lowerFluxBound="cobra_0_bound" fbc:upperFluxBound="cobra_default_ub">
        <listOfReactants>
          <speciesReference constant="true" species="M_H2O_c" stoichiometry="1" />
          <speciesReference constant="true" species="M_NAGA6P_c" stoichiometry="1" />
        </listOfReactants>
        <listOfProducts>
          <speciesReference constant="true" species="M_AC_c" stoichiometry="1" />
          <speciesReference constant="true" species="M_GA6P_c" stoichiometry="1" />
        </listOfProducts>
        <fbc:geneProductAssociation>
          <fbc:geneProductRef fbc:geneProduct="G_PICST_48829" />
        </fbc:geneProductAssociation>
      </reaction>
      <reaction fast="false" id="R_SS0242" reversible="false" fbc:lowerFluxBound="cobra_0_bound" fbc:upperFluxBound="cobra_default_ub">
        <listOfReactants>
          <speciesReference constant="true" species="M_H2O_c" stoichiometry="1" />
          <speciesReference constant="true" species="M_CHIT_c" stoichiometry="1" />
        </listOfReactants>
        <listOfProducts>
          <speciesReference constant="true" species="M_NAG_c" stoichiometry="1" />
        </listOfProducts>
        <fbc:geneProductAssociation>
          <fbc:or>
            <fbc:geneProductRef fbc:geneProduct="G_PICST_31390" />
            <fbc:geneProductRef fbc:geneProduct="G_PICST_48142" />
            <fbc:geneProductRef fbc:geneProduct="G_PICST_68871" />
            <fbc:geneProductRef fbc:geneProduct="G_PICST_91537" />
            <fbc:geneProductRef fbc:geneProduct="G_PICST_77156" />
            <fbc:geneProductRef fbc:geneProduct="G_PICST_32069" />
          </fbc:or>
[truncated: 757,702 more chars]
