# Supplementary material for: Do genome-scale models need exact solvers or clearer standards?
Source: Mol Syst Biol. 2015 Oct 14;11(10):831. doi: 10.15252/msb.20156157 (PMC4631202; doi:10.15252/msb.20156157)
Supplement: Supplementary file 2 — Dataset EV1 [file msb0011-0831-sd2.zip › m_model_collection-master/sbml3/iWV1314.xml]

<?xml version='1.0' encoding='UTF-8'?>
<sbml xmlns:fbc="http://www.sbml.org/sbml/level3/version1/fbc/version2" level="3" sboTerm="SBO:0000624" version="1" xmlns="http://www.sbml.org/sbml/level3/version1/core" fbc:required="false">
  <model id="iWV1314" fbc:strict="true">
    <listOfUnitDefinitions>
      <unitDefinition id="mmol_per_gDW_per_hr">
        <listOfUnits>
          <unit exponent="1" kind="mole" multiplier="1" scale="-3" />
          <unit exponent="-1" kind="gram" multiplier="1" scale="0" />
          <unit exponent="-1" kind="second" multiplier="3600" scale="0" />
        </listOfUnits>
      </unitDefinition>
    </listOfUnitDefinitions>
    <fbc:listOfObjectives fbc:activeObjective="obj">
      <fbc:objective fbc:id="obj" fbc:type="maximize">
        <fbc:listOfFluxObjectives>
          <fbc:fluxObjective fbc:coefficient="1" fbc:reaction="R_added_biomass_sink" />
        </fbc:listOfFluxObjectives>
      </fbc:objective>
    </fbc:listOfObjectives>
    <listOfParameters>
      <parameter constant="true" id="cobra_default_lb" sboTerm="SBO:0000626" units="mmol_per_gDW_per_hr" value="-1000" />
      <parameter constant="true" id="cobra_default_ub" sboTerm="SBO:0000626" units="mmol_per_gDW_per_hr" value="1000" />
      <parameter constant="true" id="cobra_0_bound" sboTerm="SBO:0000626" units="mmol_per_gDW_per_hr" value="0" />
      <parameter constant="true" id="R_r2199_upper_bound" sboTerm="SBO:0000625" units="mmol_per_gDW_per_hr" value="10" />
      <parameter constant="true" id="R_r2200_upper_bound" sboTerm="SBO:0000625" units="mmol_per_gDW_per_hr" value="10" />
      <parameter constant="true" id="R_r2201_upper_bound" sboTerm="SBO:0000625" units="mmol_per_gDW_per_hr" value="10" />
      <parameter constant="true" id="R_r2202_upper_bound" sboTerm="SBO:0000625" units="mmol_per_gDW_per_hr" value="10" />
      <parameter constant="true" id="R_r2203_upper_bound" sboTerm="SBO:0000625" units="mmol_per_gDW_per_hr" value="10" />
      <parameter constant="true" id="R_r2204_upper_bound" sboTerm="SBO:0000625" units="mmol_per_gDW_per_hr" value="10" />
      <parameter constant="true" id="R_r2205_upper_bound" sboTerm="SBO:0000625" units="mmol_per_gDW_per_hr" value="10" />
      <parameter constant="true" id="R_r2206_upper_bound" sboTerm="SBO:0000625" units="mmol_per_gDW_per_hr" value="10" />
      <parameter constant="true" id="R_r2207_upper_bound" sboTerm="SBO:0000625" units="mmol_per_gDW_per_hr" value="10" />
      <parameter constant="true" id="R_r2208_upper_bound" sboTerm="SBO:0000625" units="mmol_per_gDW_per_hr" value="10" />
      <parameter constant="true" id="R_r2209_upper_bound" sboTerm="SBO:0000625" units="mmol_per_gDW_per_hr" value="10" />
      <parameter constant="true" id="R_r2210_upper_bound" sboTerm="SBO:0000625" units="mmol_per_gDW_per_hr" value="10" />
      <parameter constant="true" id="R_r2211_upper_bound" sboTerm="SBO:0000625" units="mmol_per_gDW_per_hr" value="10" />
      <parameter constant="true" id="R_r2212_upper_bound" sboTerm="SBO:0000625" units="mmol_per_gDW_per_hr" value="10" />
      <parameter constant="true" id="R_r2213_upper_bound" sboTerm="SBO:0000625" units="mmol_per_gDW_per_hr" value="10" />
      <parameter constant="true" id="R_r2214_upper_bound" sboTerm="SBO:0000625" units="mmol_per_gDW_per_hr" value="10" />
      <parameter constant="true" id="R_r2215_upper_bound" sboTerm="SBO:0000625" units="mmol_per_gDW_per_hr" value="10" />
      <parameter constant="true" id="R_r2216_upper_bound" sboTerm="SBO:0000625" units="mmol_per_gDW_per_hr" value="10" />
      <parameter constant="true" id="R_r2217_upper_bound" sboTerm="SBO:0000625" units="mmol_per_gDW_per_hr" value="10" />
      <parameter constant="true" id="R_r2218_upper_bound" sboTerm="SBO:0000625" units="mmol_per_gDW_per_hr" value="10" />
      <parameter constant="true" id="R_r2220_upper_bound" sboTerm="SBO:0000625" units="mmol_per_gDW_per_hr" value="10" />
      <parameter constant="true" id="R_r2221_upper_bound" sboTerm="SBO:0000625" units="mmol_per_gDW_per_hr" value="10" />
      <parameter constant="true" id="R_r2222_upper_bound" sboTerm="SBO:0000625" units="mmol_per_gDW_per_hr" value="10" />
      <parameter constant="true" id="R_r2223_upper_bound" sboTerm="SBO:0000625" units="mmol_per_gDW_per_hr" value="10" />
      <parameter constant="true" id="R_r2224_upper_bound" sboTerm="SBO:0000625" units="mmol_per_gDW_per_hr" value="10" />
      <parameter constant="true" id="R_r2225_upper_bound" sboTerm="SBO:0000625" units="mmol_per_gDW_per_hr" value="10" />
      <parameter constant="true" id="R_r2226_upper_bound" sboTerm="SBO:0000625" units="mmol_per_gDW_per_hr" value="10" />
      <parameter constant="true" id="R_r2227_upper_bound" sboTerm="SBO:0000625" units="mmol_per_gDW_per_hr" value="10" />
      <parameter constant="true" id="R_r2228_upper_bound" sboTerm="SBO:0000625" units="mmol_per_gDW_per_hr" value="10" />
      <parameter constant="true" id="R_r2229_upper_bound" sboTerm="SBO:0000625" units="mmol_per_gDW_per_hr" value="10" />
      <parameter constant="true" id="R_r2230_upper_bound" sboTerm="SBO:0000625" units="mmol_per_gDW_per_hr" value="10" />
      <parameter constant="true" id="R_r2231_upper_bound" sboTerm="SBO:0000625" units="mmol_per_gDW_per_hr" value="10" />
      <parameter constant="true" id="R_r2232_upper_bound" sboTerm="SBO:0000625" units="mmol_per_gDW_per_hr" value="10" />
      <parameter constant="true" id="R_r2233_upper_bound" sboTerm="SBO:0000625" units="mmol_per_gDW_per_hr" value="10" />
      <parameter constant="true" id="R_r2234_upper_bound" sboTerm="SBO:0000625" units="mmol_per_gDW_per_hr" value="10" />
      <parameter constant="true" id="R_r2235_upper_bound" sboTerm="SBO:0000625" units="mmol_per_gDW_per_hr" value="10" />
      <parameter constant="true" id="R_r2236_upper_bound" sboTerm="SBO:0000625" units="mmol_per_gDW_per_hr" value="10" />
      <parameter constant="true" id="R_r2237_upper_bound" sboTerm="SBO:0000625" units="mmol_per_gDW_per_hr" value="10" />
      <parameter constant="true" id="R_r2238_upper_bound" sboTerm="SBO:0000625" units="mmol_per_gDW_per_hr" value="10" />
      <parameter constant="true" id="R_r2239_upper_bound" sboTerm="SBO:0000625" units="mmol_per_gDW_per_hr" value="10" />
      <parameter constant="true" id="R_r2240_upper_bound" sboTerm="SBO:0000625" units="mmol_per_gDW_per_hr" value="10" />
      <parameter constant="true" id="R_r2241_upper_bound" sboTerm="SBO:0000625" units="mmol_per_gDW_per_hr" value="10" />
      <parameter constant="true" id="R_r2242_upper_bound" sboTerm="SBO:0000625" units="mmol_per_gDW_per_hr" value="10" />
      <parameter constant="true" id="R_r2243_upper_bound" sboTerm="SBO:0000625" units="mmol_per_gDW_per_hr" value="10" />
      <parameter constant="true" id="R_r2244_upper_bound" sboTerm="SBO:0000625" units="mmol_per_gDW_per_hr" value="10" />
      <parameter constant="true" id="R_r2245_upper_bound" sboTerm="SBO:0000625" units="mmol_per_gDW_per_hr" value="10" />
      <parameter constant="true" id="R_r2246_upper_bound" sboTerm="SBO:0000625" units="mmol_per_gDW_per_hr" value="10" />
      <parameter constant="true" id="R_r2247_upper_bound" sboTerm="SBO:0000625" units="mmol_per_gDW_per_hr" value="10" />
      <parameter constant="true" id="R_r2248_upper_bound" sboTerm="SBO:0000625" units="mmol_per_gDW_per_hr" value="10" />
      <parameter constant="true" id="R_r2249_upper_bound" sboTerm="SBO:0000625" units="mmol_per_gDW_per_hr" value="10" />
      <parameter constant="true" id="R_r2250_upper_bound" sboTerm="SBO:0000625" units="mmol_per_gDW_per_hr" value="10" />
      <parameter constant="true" id="R_r2251_upper_bound" sboTerm="SBO:0000625" units="mmol_per_gDW_per_hr" value="10" />
      <parameter constant="true" id="R_r2252_upper_bound" sboTerm="SBO:0000625" units="mmol_per_gDW_per_hr" value="10" />
      <parameter constant="true" id="R_r2253_upper_bound" sboTerm="SBO:0000625" units="mmol_per_gDW_per_hr" value="10" />
      <parameter constant="true" id="R_r2254_upper_bound" sboTerm="SBO:0000625" units="mmol_per_gDW_per_hr" value="10" />
      <parameter constant="true" id="R_r2255_upper_bound" sboTerm="SBO:0000625" units="mmol_per_gDW_per_hr" value="10" />
      <parameter constant="true" id="R_r2256_upper_bound" sboTerm="SBO:0000625" units="mmol_per_gDW_per_hr" value="10" />
      <parameter constant="true" id="R_r2257_upper_bound" sboTerm="SBO:0000625" units="mmol_per_gDW_per_hr" value="10" />
      <parameter constant="true" id="R_r2258_upper_bound" sboTerm="SBO:0000625" units="mmol_per_gDW_per_hr" value="10" />
      <parameter constant="true" id="R_r2259_upper_bound" sboTerm="SBO:0000625" units="mmol_per_gDW_per_hr" value="10" />
      <parameter constant="true" id="R_r2260_upper_bound" sboTerm="SBO:0000625" units="mmol_per_gDW_per_hr" value="10" />
      <parameter constant="true" id="R_r2261_upper_bound" sboTerm="SBO:0000625" units="mmol_per_gDW_per_hr" value="10" />
      <parameter constant="true" id="R_r2262_upper_bound" sboTerm="SBO:0000625" units="mmol_per_gDW_per_hr" value="10" />
      <parameter constant="true" id="R_r2263_upper_bound" sboTerm="SBO:0000625" units="mmol_per_gDW_per_hr" value="10" />
      <parameter constant="true" id="R_r2264_upper_bound" sboTerm="SBO:0000625" units="mmol_per_gDW_per_hr" value="10" />
      <parameter constant="true" id="R_r2265_upper_bound" sboTerm="SBO:0000625" units="mmol_per_gDW_per_hr" value="10" />
      <parameter constant="true" id="R_r2266_upper_bound" sboTerm="SBO:0000625" units="mmol_per_gDW_per_hr" value="10" />
      <parameter constant="true" id="R_r2267_upper_bound" sboTerm="SBO:0000625" units="mmol_per_gDW_per_hr" value="10" />
      <parameter constant="true" id="R_r2268_upper_bound" sboTerm="SBO:0000625" units="mmol_per_gDW_per_hr" value="10" />
      <parameter constant="true" id="R_r2269_upper_bound" sboTerm="SBO:0000625" units="mmol_per_gDW_per_hr" value="10" />
      <parameter constant="true" id="R_r2270_upper_bound" sboTerm="SBO:0000625" units="mmol_per_gDW_per_hr" value="10" />
      <parameter constant="true" id="R_r2271_upper_bound" sboTerm="SBO:0000625" units="mmol_per_gDW_per_hr" value="10" />
      <parameter constant="true" id="R_r2272_upper_bound" sboTerm="SBO:0000625" units="mmol_per_gDW_per_hr" value="10" />
      <parameter constant="true" id="R_r2273_upper_bound" sboTerm="SBO:0000625" units="mmol_per_gDW_per_hr" value="10" />
      <parameter constant="true" id="R_r2274_upper_bound" sboTerm="SBO:0000625" units="mmol_per_gDW_per_hr" value="10" />
      <parameter constant="true" id="R_r2275_upper_bound" sboTerm="SBO:0000625" units="mmol_per_gDW_per_hr" value="10" />
      <parameter constant="true" id="R_r2276_upper_bound" sboTerm="SBO:0000625" units="mmol_per_gDW_per_hr" value="10" />
      <parameter constant="true" id="R_r2277_upper_bound" sboTerm="SBO:0000625" units="mmol_per_gDW_per_hr" value="10" />
      <parameter constant="true" id="R_r2278_upper_bound" sboTerm="SBO:0000625" units="mmol_per_gDW_per_hr" value="10" />
      <parameter constant="true" id="R_r2279_upper_bound" sboTerm="SBO:0000625" units="mmol_per_gDW_per_hr" value="10" />
      <parameter constant="true" id="R_r2280_upper_bound" sboTerm="SBO:0000625" units="mmol_per_gDW_per_hr" value="10" />
      <parameter constant="true" id="R_r2281_lower_bound" sboTerm="SBO:0000625" units="mmol_per_gDW_per_hr" value="-10" />
      <parameter constant="true" id="R_r2282_lower_bound" sboTerm="SBO:0000625" units="mmol_per_gDW_per_hr" value="-10" />
      <parameter constant="true" id="R_r2283_lower_bound" sboTerm="SBO:0000625" units="mmol_per_gDW_per_hr" value="-10" />
      <parameter constant="true" id="R_r2284_lower_bound" sboTerm="SBO:0000625" units="mmol_per_gDW_per_hr" value="-10" />
      <parameter constant="true" id="R_r2285_lower_bound" sboTerm="SBO:0000625" units="mmol_per_gDW_per_hr" value="-10" />
      <parameter constant="true" id="R_r2286_lower_bound" sboTerm="SBO:0000625" units="mmol_per_gDW_per_hr" value="-10" />
      <parameter constant="true" id="R_r2287_lower_bound" sboTerm="SBO:0000625" units="mmol_per_gDW_per_hr" value="-10" />
      <parameter constant="true" id="R_r2288_lower_bound" sboTerm="SBO:0000625" units="mmol_per_gDW_per_hr" value="-10" />
      <parameter constant="true" id="R_r2289_lower_bound" sboTerm="SBO:0000625" units="mmol_per_gDW_per_hr" value="-10" />
      <parameter constant="true" id="R_r2290_lower_bound" sboTerm="SBO:0000625" units="mmol_per_gDW_per_hr" value="-10" />
      <parameter constant="true" id="R_r2291_lower_bound" sboTerm="SBO:0000625" units="mmol_per_gDW_per_hr" value="-10" />
      <parameter constant="true" id="R_r2292_lower_bound" sboTerm="SBO:0000625" units="mmol_per_gDW_per_hr" value="-10" />
      <parameter constant="true" id="R_r2293_lower_bound" sboTerm="SBO:0000625" units="mmol_per_gDW_per_hr" value="-10" />
      <parameter constant="true" id="R_r2294_lower_bound" sboTerm="SBO:0000625" units="mmol_per_gDW_per_hr" value="-10" />
      <parameter constant="true" id="R_r2295_lower_bound" sboTerm="SBO:0000625" units="mmol_per_gDW_per_hr" value="-10" />
      <parameter constant="true" id="R_r2296_lower_bound" sboTerm="SBO:0000625" units="mmol_per_gDW_per_hr" value="-10" />
      <parameter constant="true" id="R_r2297_lower_bound" sboTerm="SBO:0000625" units="mmol_per_gDW_per_hr" value="-10" />
      <parameter constant="true" id="R_r2298_lower_bound" sboTerm="SBO:0000625" units="mmol_per_gDW_per_hr" value="-10" />
      <parameter constant="true" id="R_r2299_lower_bound" sboTerm="SBO:0000625" units="mmol_per_gDW_per_hr" value="-10" />
      <parameter constant="true" id="R_r2300_lower_bound" sboTerm="SBO:0000625" units="mmol_per_gDW_per_hr" value="-10" />
      <parameter constant="true" id="R_r2301_lower_bound" sboTerm="SBO:0000625" units="mmol_per_gDW_per_hr" value="-10" />
      <parameter constant="true" id="R_r2302_lower_bound" sboTerm="SBO:0000625" units="mmol_per_gDW_per_hr" value="-10" />
      <parameter constant="true" id="R_r2303_lower_bound" sboTerm="SBO:0000625" units="mmol_per_gDW_per_hr" value="-10" />
      <parameter constant="true" id="R_r2304_lower_bound" sboTerm="SBO:0000625" units="mmol_per_gDW_per_hr" value="-10" />
      <parameter constant="true" id="R_r2305_lower_bound" sboTerm="SBO:0000625" units="mmol_per_gDW_per_hr" value="-10" />
      <parameter constant="true" id="R_r2306_lower_bound" sboTerm="SBO:0000625" units="mmol_per_gDW_per_hr" value="-10" />
      <parameter constant="true" id="R_r2307_lower_bound" sboTerm="SBO:0000625" units="mmol_per_gDW_per_hr" value="-10" />
      <parameter constant="true" id="R_r2308_lower_bound" sboTerm="SBO:0000625" units="mmol_per_gDW_per_hr" value="-10" />
      <parameter constant="true" id="R_r2309_lower_bound" sboTerm="SBO:0000625" units="mmol_per_gDW_per_hr" value="-10" />
      <parameter constant="true" id="R_r2310_lower_bound" sboTerm="SBO:0000625" units="mmol_per_gDW_per_hr" value="-10" />
      <parameter constant="true" id="R_r2311_lower_bound" sboTerm="SBO:0000625" units="mmol_per_gDW_per_hr" value="-10" />
      <parameter constant="true" id="R_r2312_lower_bound" sboTerm="SBO:0000625" units="mmol_per_gDW_per_hr" value="-10" />
      <parameter constant="true" id="R_r2313_lower_bound" sboTerm="SBO:0000625" units="mmol_per_gDW_per_hr" value="-10" />
      <parameter constant="true" id="R_r2314_lower_bound" sboTerm="SBO:0000625" units="mmol_per_gDW_per_hr" value="-10" />
      <parameter constant="true" id="R_r2315_lower_bound" sboTerm="SBO:0000625" units="mmol_per_gDW_per_hr" value="-10" />
      <parameter constant="true" id="R_r2316_lower_bound" sboTerm="SBO:0000625" units="mmol_per_gDW_per_hr" value="-10" />
      <parameter constant="true" id="R_r2317_lower_bound" sboTerm="SBO:0000625" units="mmol_per_gDW_per_hr" value="-10" />
      <parameter constant="true" id="R_r2318_lower_bound" sboTerm="SBO:0000625" units="mmol_per_gDW_per_hr" value="-10" />
      <parameter constant="true" id="R_r2319_lower_bound" sboTerm="SBO:0000625" units="mmol_per_gDW_per_hr" value="-10" />
      <parameter constant="true" id="R_r2320_lower_bound" sboTerm="SBO:0000625" units="mmol_per_gDW_per_hr" value="-10" />
      <parameter constant="true" id="R_r2321_lower_bound" sboTerm="SBO:0000625" units="mmol_per_gDW_per_hr" value="-10" />
      <parameter constant="true" id="R_r2322_lower_bound" sboTerm="SBO:0000625" units="mmol_per_gDW_per_hr" value="-10" />
      <parameter constant="true" id="R_r2323_lower_bound" sboTerm="SBO:0000625" units="mmol_per_gDW_per_hr" value="-10" />
      <parameter constant="true" id="R_r2324_lower_bound" sboTerm="SBO:0000625" units="mmol_per_gDW_per_hr" value="-10" />
      <parameter constant="true" id="R_r2325_lower_bound" sboTerm="SBO:0000625" units="mmol_per_gDW_per_hr" value="-10" />
      <parameter constant="true" id="R_r2326_lower_bound" sboTerm="SBO:0000625" units="mmol_per_gDW_per_hr" value="-10" />
      <parameter constant="true" id="R_r2327_lower_bound" sboTerm="SBO:0000625" units="mmol_per_gDW_per_hr" value="-10" />
      <parameter constant="true" id="R_r2328_lower_bound" sboTerm="SBO:0000625" units="mmol_per_gDW_per_hr" value="-10" />
      <parameter constant="true" id="R_r2329_lower_bound" sboTerm="SBO:0000625" units="mmol_per_gDW_per_hr" value="-10" />
      <parameter constant="true" id="R_r2330_lower_bound" sboTerm="SBO:0000625" units="mmol_per_gDW_per_hr" value="-10" />
      <parameter constant="true" id="R_r2331_lower_bound" sboTerm="SBO:0000625" units="mmol_per_gDW_per_hr" value="-10" />
      <parameter constant="true" id="R_r2332_lower_bound" sboTerm="SBO:0000625" units="mmol_per_gDW_per_hr" value="-10" />
      <parameter constant="true" id="R_r2333_lower_bound" sboTerm="SBO:0000625" units="mmol_per_gDW_per_hr" value="-10" />
      <parameter constant="true" id="R_r2334_lower_bound" sboTerm="SBO:0000625" units="mmol_per_gDW_per_hr" value="-10" />
      <parameter constant="true" id="R_r2335_lower_bound" sboTerm="SBO:0000625" units="mmol_per_gDW_per_hr" value="-10" />
      <parameter constant="true" id="R_r2336_lower_bound" sboTerm="SBO:0000625" units="mmol_per_gDW_per_hr" value="-10" />
      <parameter constant="true" id="R_r2337_lower_bound" sboTerm="SBO:0000625" units="mmol_per_gDW_per_hr" value="-10" />
      <parameter constant="true" id="R_r2338_lower_bound" sboTerm="SBO:0000625" units="mmol_per_gDW_per_hr" value="-10" />
      <parameter constant="true" id="R_r2339_lower_bound" sboTerm="SBO:0000625" units="mmol_per_gDW_per_hr" value="-10" />
      <parameter constant="true" id="R_r2340_lower_bound" sboTerm="SBO:0000625" units="mmol_per_gDW_per_hr" value="-10" />
      <parameter constant="true" id="R_r2341_lower_bound" sboTerm="SBO:0000625" units="mmol_per_gDW_per_hr" value="-10" />
      <parameter constant="true" id="R_r2342_lower_bound" sboTerm="SBO:0000625" units="mmol_per_gDW_per_hr" value="-10" />
      <parameter constant="true" id="R_r2343_lower_bound" sboTerm="SBO:0000625" units="mmol_per_gDW_per_hr" value="-10" />
      <parameter constant="true" id="R_r2344_lower_bound" sboTerm="SBO:0000625" units="mmol_per_gDW_per_hr" value="-10" />
      <parameter constant="true" id="R_r2345_lower_bound" sboTerm="SBO:0000625" units="mmol_per_gDW_per_hr" value="-10" />
      <parameter constant="true" id="R_r2346_lower_bound" sboTerm="SBO:0000625" units="mmol_per_gDW_per_hr" value="-10" />
      <parameter constant="true" id="R_r2347_lower_bound" sboTerm="SBO:0000625" units="mmol_per_gDW_per_hr" value="-10" />
      <parameter constant="true" id="R_r2348_lower_bound" sboTerm="SBO:0000625" units="mmol_per_gDW_per_hr" value="-10" />
      <parameter constant="true" id="R_r2349_lower_bound" sboTerm="SBO:0000625" units="mmol_per_gDW_per_hr" value="-10" />
      <parameter constant="true" id="R_r2350_lower_bound" sboTerm="SBO:0000625" units="mmol_per_gDW_per_hr" value="-10" />
      <parameter constant="true" id="R_r2351_lower_bound" sboTerm="SBO:0000625" units="mmol_per_gDW_per_hr" value="-10" />
      <parameter constant="true" id="R_r2352_lower_bound" sboTerm="SBO:0000625" units="mmol_per_gDW_per_hr" value="-10" />
      <parameter constant="true" id="R_r2353_lower_bound" sboTerm="SBO:0000625" units="mmol_per_gDW_per_hr" value="-10" />
      <parameter constant="true" id="R_r2354_lower_bound" sboTerm="SBO:0000625" units="mmol_per_gDW_per_hr" value="-10" />
      <parameter constant="true" id="R_r2355_lower_bound" sboTerm="SBO:0000625" units="mmol_per_gDW_per_hr" value="-10" />
      <parameter constant="true" id="R_r2356_lower_bound" sboTerm="SBO:0000625" units="mmol_per_gDW_per_hr" value="-10" />
      <parameter constant="true" id="R_r2357_lower_bound" sboTerm="SBO:0000625" units="mmol_per_gDW_per_hr" value="-10" />
      <parameter constant="true" id="R_r2358_lower_bound" sboTerm="SBO:0000625" units="mmol_per_gDW_per_hr" value="-10" />
      <parameter constant="true" id="R_r2359_lower_bound" sboTerm="SBO:0000625" units="mmol_per_gDW_per_hr" value="-10" />
      <parameter constant="true" id="R_r2360_lower_bound" sboTerm="SBO:0000625" units="mmol_per_gDW_per_hr" value="-10" />
    </listOfParameters>
    <listOfCompartments>
      <compartment constant="true" id="p" name="Peroxisome" />
      <compartment constant="true" id="c" name="Cytosol" />
      <compartment constant="true" id="b" name="Boundary" />
      <compartment constant="true" id="m" name="Mitochondria" />
      <compartment constant="true" id="e" name="Extracellular" />
    </listOfCompartments>
    <listOfSpecies>
      <species boundaryCondition="false" compartment="c" constant="false" hasOnlySubstanceUnits="false" id="M_1368THN" name="naphthalene-1,3,6,8-tetrol_C10H8O4" fbc:charge="0" />
      <species boundaryCondition="false" compartment="c" constant="false" hasOnlySubstanceUnits="false" id="M_138THN" name="naphthalene-1,3,8-triol_C10H8O3" fbc:charge="0" />
      <species boundaryCondition="false" compartment="c" constant="false" hasOnlySubstanceUnits="false" id="M_13GLUCAN" name="1,3-beta-D-glucan_" fbc:charge="0" />
      <species boundaryCondition="false" compartment="c" constant="false" hasOnlySubstanceUnits="false" id="M_13PDG" name="3-phospho-D-glyceroyl phosphate_C3H8O10P2" fbc:charge="0" />
      <species boundaryCondition="false" compartment="c" constant="false" hasOnlySubstanceUnits="false" id="M_14MNAN" name="1,4-beta-D-mannan_" fbc:charge="0" />
      <species boundaryCondition="false" compartment="c" constant="false" hasOnlySubstanceUnits="false" id="M_18DHN" name="1,8-DHN_" fbc:charge="0" />
      <species boundaryCondition="false" compartment="c" constant="false" hasOnlySubstanceUnits="false" id="M_2D3DGALT" name="2-dehydro-3-deoxy-D-galactonate_C6H10O6" fbc:charge="0" />
      <species boundaryCondition="false" compartment="c" constant="false" hasOnlySubstanceUnits="false" id="M_2N6H" name="6-hydroxy-2-octaprenylphenol_C46H70O2" fbc:charge="0" />
      <species boundaryCondition="false" compartment="c" constant="false" hasOnlySubstanceUnits="false" id="M_2NPMP" name="6-methoxy-2-octaprenylphenol_C47H72O2" fbc:charge="0" />
      <species boundaryCondition="false" compartment="c" constant="false" hasOnlySubstanceUnits="false" id="M_2NPPP" name="2-octaprenylphenol_C46H70O" fbc:charge="0" />
      <species boundaryCondition="false" compartment="c" constant="false" hasOnlySubstanceUnits="false" id="M_2PG" name="2-phospho-D-glycerate_C3H7O7P" fbc:charge="0" />
      <species boundaryCondition="false" compartment="c" constant="false" hasOnlySubstanceUnits="false" id="M_3DDAH7P" name="2-dehydro-3-deoxy-D-arabino-heptonate 7-phosphate_C7H13O10P" fbc:charge="0" />
      <species boundaryCondition="false" compartment="c" constant="false" hasOnlySubstanceUnits="false" id="M_3PG" name="3-phospho-D-glycerate_C3H7O7P" fbc:charge="0" />
      <species boundaryCondition="false" compartment="c" constant="false" hasOnlySubstanceUnits="false" id="M_3PSER" name="O-phospho-L-serine_C3H8NO6P" fbc:charge="0" />
      <species boundaryCondition="false" compartment="c" constant="false" hasOnlySubstanceUnits="false" id="M_3PSME" name="5-O-(1-carboxyvinyl)-3-phosphoshikimate_C10H13O10P" fbc:charge="0" />
      <species boundaryCondition="false" compartment="c" constant="false" hasOnlySubstanceUnits="false" id="M_3SULALA" name="3-sulfino-L-alanine_C3H7NO4S" fbc:charge="0" />
      <species boundaryCondition="false" compartment="c" constant="false" hasOnlySubstanceUnits="false" id="M_4CMCOA" name="4-coumaroyl-CoA_C30H42N7O18P3S" fbc:charge="0" />
      <species boundaryCondition="false" compartment="c" constant="false" hasOnlySubstanceUnits="false" id="M_4CMRE" name="trans-4-coumarate_C9H8O3" fbc:charge="0" />
      <species boundaryCondition="false" compartment="c" constant="false" hasOnlySubstanceUnits="false" id="M_4HBZ" name="4-hydroxybenzoate_C7H6O3" fbc:charge="0" />
      <species boundaryCondition="false" compartment="c" constant="false" hasOnlySubstanceUnits="false" id="M_4HPP" name="3-(4-hydroxyphenyl)pyruvate_C9H8O4" fbc:charge="0" />
      <species boundaryCondition="false" compartment="c" constant="false" hasOnlySubstanceUnits="false" id="M_4PPNCYS" name="N-((R)-4'-phosphopantothenoyl)-L-cysteine_C12H23N2O8PS" fbc:charge="0" />
      <species boundaryCondition="false" compartment="c" constant="false" hasOnlySubstanceUnits="false" id="M_4PPNTE" name="pantetheine 4'-phosphate_C11H23N2O7PS" fbc:charge="0" />
      <species boundaryCondition="false" compartment="c" constant="false" hasOnlySubstanceUnits="false" id="M_4PPNTO" name="(R)-4'-phosphopantothenate_C9H18NO8P" fbc:charge="0" />
      <species boundaryCondition="false" compartment="c" constant="false" hasOnlySubstanceUnits="false" id="M_5MTA" name="5'-S-methyl-5'-thioadenosine_C11H15N5O3S" fbc:charge="0" />
      <species boundaryCondition="false" compartment="c" constant="false" hasOnlySubstanceUnits="false" id="M_5OXOPRO" name="5-oxo-L-proline_C5H7NO3" fbc:charge="0" />
      <species boundaryCondition="false" compartment="c" constant="false" hasOnlySubstanceUnits="false" id="M_5THR1P" name="S-methyl-5-thio-D-ribose 1-phosphate_C6H13O7PS" fbc:charge="0" />
      <species boundaryCondition="false" compartment="c" constant="false" hasOnlySubstanceUnits="false" id="M_6CARHEX" name="pimelate_C7H12O4" fbc:charge="0" />
      <species boundaryCondition="false" compartment="c" constant="false" hasOnlySubstanceUnits="false" id="M_7DECHORES" name="cholesta-5,7-dien-3beta-ol_C27H44O" fbc:charge="0" />
      <species boundaryCondition="false" compartment="c" constant="false" hasOnlySubstanceUnits="false" id="M_A6RP" name="5-amino-6-ribityluracil_" fbc:charge="0" />
      <species boundaryCondition="false" compartment="c" constant="false" hasOnlySubstanceUnits="false" id="M_A6RP5P" name="5-amino-6-(5-phosphoribosylamino)uracil_C9H15N4O9P" fbc:charge="0" />
      <species boundaryCondition="false" compartment="c" constant="false" hasOnlySubstanceUnits="false" id="M_A6RP5P2" name="5-amino-6-(5'-phosphoribitylamino)uracil_C9H17N4O9P" fbc:charge="0" />
      <species boundaryCondition="false" compartment="c" constant="false" hasOnlySubstanceUnits="false" id="M_AACACP" name="3-oxoacyl-[acp]_C3H2O2SR2" fbc:charge="0" />
      <species boundaryCondition="false" compartment="c" constant="false" hasOnlySubstanceUnits="false" id="M_AACCOA" name="acetoacetyl-CoA_C25H40N7O18P3S" fbc:charge="0" />
      <species boundaryCondition="false" compartment="c" constant="false" hasOnlySubstanceUnits="false" id="M_AC" name="acetate_C2H4O2" fbc:charge="0" />
      <species boundaryCondition="false" compartment="c" constant="false" hasOnlySubstanceUnits="false" id="M_ACACP" name="acetyl-[acp]_C2H3OSR" fbc:charge="0" />
      <species boundaryCondition="false" compartment="c" constant="false" hasOnlySubstanceUnits="false" id="M_ACAL" name="acetaldehyde_C2H4O" fbc:charge="0" />
      <species boundaryCondition="false" compartment="c" constant="false" hasOnlySubstanceUnits="false" id="M_ACAR" name="O-acetylcarnitine_C9H17NO4" fbc:charge="0" />
      <species boundaryCondition="false" compartment="c" constant="false" hasOnlySubstanceUnits="false" id="M_ACCOA" name="acetyl-CoA_C23H38N7O17P3S" fbc:charge="0" />
      <species boundaryCondition="false" compartment="c" constant="false" hasOnlySubstanceUnits="false" id="M_ACET" name="acetone_C3H6O" fbc:charge="0" />
      <species boundaryCondition="false" compartment="c" constant="false" hasOnlySubstanceUnits="false" id="M_ACOA" name="acyl CoAs_" fbc:charge="0" />
      <species boundaryCondition="false" compartment="c" constant="false" hasOnlySubstanceUnits="false" id="M_ACPC" name="1-aminocyclopropanecarboxylate_C4H7NO2" fbc:charge="0" />
      <species boundaryCondition="false" compartment="c" constant="false" hasOnlySubstanceUnits="false" id="M_ACTAC" name="acetoacetate_C4H6O3" fbc:charge="0" />
      <species boundaryCondition="false" compartment="c" constant="false" hasOnlySubstanceUnits="false" id="M_ACTP" name="acetyl phosphate_C2H5O5P" fbc:charge="0" />
      <species boundaryCondition="false" compartment="c" constant="false" hasOnlySubstanceUnits="false" id="M_ACYBUT" name="gamma-amino-gamma-cyanobutanoate_C5H8N2O2" fbc:charge="0" />
      <species boundaryCondition="false" compartment="c" constant="false" hasOnlySubstanceUnits="false" id="M_AD" name="adenine_C5H5N5" fbc:charge="0" />
      <species boundaryCondition="false" compartment="c" constant="false" hasOnlySubstanceUnits="false" id="M_ADCHOR" name="4-amino-4-deoxychorismate_C10H11NO5" fbc:charge="0" />
      <species boundaryCondition="false" compartment="c" constant="false" hasOnlySubstanceUnits="false" id="M_ADN" name="adenosine_C10H13N5O4" fbc:charge="0" />
      <species boundaryCondition="false" compartment="c" constant="false" hasOnlySubstanceUnits="false" id="M_ADP" name="ADP_C10H15N5O10P2" fbc:charge="0" />
      <species boundaryCondition="false" compartment="c" constant="false" hasOnlySubstanceUnits="false" id="M_ADPRIB" name="5-deoxy-D-ribofuranos-5-yl-ADP_C15H23N5O14P2" fbc:charge="0" />
      <species boundaryCondition="false" compartment="c" constant="false" hasOnlySubstanceUnits="false" id="M_AFB1" name="aflatoxin B1_C17H12O6" fbc:charge="0" />
      <species boundaryCondition="false" compartment="c" constant="false" hasOnlySubstanceUnits="false" id="M_AFB2" name="aflatoxin B2_" fbc:charge="0" />
      <species boundaryCondition="false" compartment="c" constant="false" hasOnlySubstanceUnits="false" id="M_AFG1" name="aflatoxin G1_C17H14O7" fbc:charge="0" />
      <species boundaryCondition="false" compartment="c" constant="false" hasOnlySubstanceUnits="false" id="M_AFG2" name="aflatoxin G2_C17H14O7" fbc:charge="0" />
      <species boundaryCondition="false" compartment="c" constant="false" hasOnlySubstanceUnits="false" id="M_AGL3P" name="1-acyl-sn-glycerol 3-phosphate_C4H8O7PR" fbc:charge="0" />
      <species boundaryCondition="false" compartment="c" constant="false" hasOnlySubstanceUnits="false" id="M_AGMT" name="agmatine_C5H14N4" fbc:charge="0" />
      <species boundaryCondition="false" compartment="c" constant="false" hasOnlySubstanceUnits="false" id="M_AHHMD" name="(2-amino-4-hydroxy-7,8-dihydropteridin-6-yl)methyl trihydrogen diphosphate_C7H11N5O8P2" fbc:charge="0" />
      <species boundaryCondition="false" compartment="c" constant="false" hasOnlySubstanceUnits="false" id="M_AHHMP" name="2-amino-6-(hydroxymethyl)-7,8-dihydropteridin-4-ol_C7H9N5O2" fbc:charge="0" />
      <species boundaryCondition="false" compartment="c" constant="false" hasOnlySubstanceUnits="false" id="M_AHM" name="4-amino-5-hydroxymethyl-2-methylpyrimidine_C6H9N3O" fbc:charge="0" />
      <species boundaryCondition="false" compartment="c" constant="false" hasOnlySubstanceUnits="false" id="M_AHMP" name="4-amino-2-methyl-5-phosphomethylpyrimidine_C6H10N3O4P" fbc:charge="0" />
      <species boundaryCondition="false" compartment="c" constant="false" hasOnlySubstanceUnits="false" id="M_AHMPP" name="4-amino-2-methyl-5-diphosphomethylpyrimidine_C6H11N3O7P2" fbc:charge="0" />
      <species boundaryCondition="false" compartment="c" constant="false" hasOnlySubstanceUnits="false" id="M_AHTD" name="7,8-dihydroneopterin 3'-triphosphate_C9H16N5O13P3" fbc:charge="0" />
      <species boundaryCondition="false" compartment="c" constant="false" hasOnlySubstanceUnits="false" id="M_AICAR" name="5-amino-1-(5-phospho-D-ribosyl)imidazole-4-carboxamide_C9H15N4O8P" fbc:charge="0" />
      <species boundaryCondition="false" compartment="c" constant="false" hasOnlySubstanceUnits="false" id="M_AIR" name="5-amino-1-(5-phospho-D-ribosyl)imidazole_C8H14N3O7P" fbc:charge="0" />
      <species boundaryCondition="false" compartment="c" constant="false" hasOnlySubstanceUnits="false" id="M_AKA" name="2-oxoadipate_C6H8O5" fbc:charge="0" />
      <species boundaryCondition="false" compartment="c" constant="false" hasOnlySubstanceUnits="false" id="M_AKG" name="2-oxoglutarate_C5H6O5" fbc:charge="0" />
      <species boundaryCondition="false" compartment="c" constant="false" hasOnlySubstanceUnits="false" id="M_AKP" name="2-dehydropantoate_C6H10O4" fbc:charge="0" />
      <species boundaryCondition="false" compartment="c" constant="false" hasOnlySubstanceUnits="false" id="M_ALA" name="L-alanine_C3H7NO2" fbc:charge="0" />
      <species boundaryCondition="false" compartment="c" constant="false" hasOnlySubstanceUnits="false" id="M_ALAGLY" name="L-gamma-glutamyl-L-alanine_C8H14N2O5" fbc:charge="0" />
      <species boundaryCondition="false" compartment="c" constant="false" hasOnlySubstanceUnits="false" id="M_ALTRNA" name="L-arginyl-tRNA(Arg)_" fbc:charge="0" />
      <species boundaryCondition="false" compartment="c" constant="false" hasOnlySubstanceUnits="false" id="M_AM6SA" name="2-aminomuconic 6-semialdehyde_C6H7NO3" fbc:charge="0" />
      <species boundaryCondition="false" compartment="c" constant="false" hasOnlySubstanceUnits="false" id="M_AMA" name="L-2-aminoadipate_C6H11NO4" fbc:charge="0" />
      <species boundaryCondition="false" compartment="c" constant="false" hasOnlySubstanceUnits="false" id="M_AMAC" name="aminoacetone_C3H7NO" fbc:charge="0" />
      <species boundaryCondition="false" compartment="c" constant="false" hasOnlySubstanceUnits="false" id="M_AMASA" name="L-2-aminoadipate 6-semialdehyde_C6H11NO3" fbc:charge="0" />
      <species boundaryCondition="false" compartment="c" constant="false" hasOnlySubstanceUnits="false" id="M_AMIACE" name="aminoacetaldehyde_C2H5NO" fbc:charge="0" />
      <species boundaryCondition="false" compartment="c" constant="false" hasOnlySubstanceUnits="false" id="M_AMIEVUL" name="5-aminolevulinate_C5H9NO3" fbc:charge="0" />
      <species boundaryCondition="false" compartment="c" constant="false" hasOnlySubstanceUnits="false" id="M_AMOXOBU" name="L-2-amino-3-oxobutanoate_C4H7NO3" fbc:charge="0" />
      <species boundaryCondition="false" compartment="c" constant="false" hasOnlySubstanceUnits="false" id="M_AMP" name="AMP_C10H14N5O7P" fbc:charge="0" />
      <species boundaryCondition="false" compartment="c" constant="false" hasOnlySubstanceUnits="false" id="M_AMUCO" name="2-aminomuconate_C6H7NO4" fbc:charge="0" />
      <species boundaryCondition="false" compartment="c" constant="false" hasOnlySubstanceUnits="false" id="M_Amylase" name="alpha-amylase_" fbc:charge="0" />
      <species boundaryCondition="false" compartment="c" constant="false" hasOnlySubstanceUnits="false" id="M_AN" name="anthranilate_C7H7NO2" fbc:charge="0" />
      <species boundaryCondition="false" compartment="c" constant="false" hasOnlySubstanceUnits="false" id="M_AOL" name="D-arabinitol_C5H12O5" fbc:charge="0" />
      <species boundaryCondition="false" compartment="c" constant="false" hasOnlySubstanceUnits="false" id="M_AONA" name="8-amino-7-oxononanoate_C9H17NO3" fbc:charge="0" />
      <species boundaryCondition="false" compartment="c" constant="false" hasOnlySubstanceUnits="false" id="M_APEBU" name="4-(2-Aminophenyl)-2,4-dioxobutanoate_C10H9NO4" fbc:charge="0" />
      <species boundaryCondition="false" compartment="c" constant="false" hasOnlySubstanceUnits="false" id="M_APROA" name="3-aminopropanal_C3H7NO" fbc:charge="0" />
      <species boundaryCondition="false" compartment="c" constant="false" hasOnlySubstanceUnits="false" id="M_APROP" name="alpha-aminopropiononitrile_C3H6N2" fbc:charge="0" />
      <species boundaryCondition="false" compartment="c" constant="false" hasOnlySubstanceUnits="false" id="M_APRUT" name="N-acetylputrescine_C6H14N2O" fbc:charge="0" />
      <species boundaryCondition="false" compartment="c" constant="false" hasOnlySubstanceUnits="false" id="M_APS" name="5'-adenylyl sulfate_C10H14N5O10PS" fbc:charge="0" />
      <species boundaryCondition="false" compartment="c" constant="false" hasOnlySubstanceUnits="false" id="M_ARAB" name="D-arabinose_C5H10O5" fbc:charge="0" />
      <species boundaryCondition="false" compartment="c" constant="false" hasOnlySubstanceUnits="false" id="M_ARABLAC" name="D-arabinono-1,4-lactone_C5H8O5" fbc:charge="0" />
      <species boundaryCondition="false" compartment="c" constant="false" hasOnlySubstanceUnits="false" id="M_ARG" name="L-arginine_C6H14N4O2" fbc:charge="0" />
      <species boundaryCondition="false" compartment="c" constant="false" hasOnlySubstanceUnits="false" id="M_ARGSUCC" name="N-(L-arginino)succinate_C10H18N4O6" fbc:charge="0" />
      <species boundaryCondition="false" compartment="c" constant="false" hasOnlySubstanceUnits="false" id="M_ASER" name="O-acetyl-L-serine_C5H9NO4" fbc:charge="0" />
      <species boundaryCondition="false" compartment="c" constant="false" hasOnlySubstanceUnits="false" id="M_ASN" name="L-asparagine_C4H8N2O3" fbc:charge="0" />
      <species boundaryCondition="false" compartment="c" constant="false" hasOnlySubstanceUnits="false" id="M_ASNTRNA" name="L-asparaginyl-tRNA(Asn)_" fbc:charge="0" />
      <species boundaryCondition="false" compartment="c" constant="false" hasOnlySubstanceUnits="false" id="M_ASP" name="L-aspartate_C4H7NO4" fbc:charge="0" />
      <species boundaryCondition="false" compartment="c" constant="false" hasOnlySubstanceUnits="false" id="M_ASPERMD" name="N1-acetylspermidine_C9H21N3O" fbc:charge="0" />
      <species boundaryCondition="false" compartment="c" constant="false" hasOnlySubstanceUnits="false" id="M_ASPSA" name="L-aspartate 4-semialdehyde_C4H7NO3" fbc:charge="0" />
      <species boundaryCondition="false" compartment="c" constant="false" hasOnlySubstanceUnits="false" id="M_ASPTRNA" name="L-aspartyl-tRNA(Asp)_" fbc:charge="0" />
      <species boundaryCondition="false" compartment="c" constant="false" hasOnlySubstanceUnits="false" id="M_ASUC" name="N6-(1,2-dicarboxyethyl)-AMP_C14H18N5O11P" fbc:charge="0" />
      <species boundaryCondition="false" compartment="c" constant="false" hasOnlySubstanceUnits="false" id="M_AT3P2" name="acylglycerone phosphates_" fbc:charge="0" />
      <species boundaryCondition="false" compartment="c" constant="false" hasOnlySubstanceUnits="false" id="M_ATN" name="allantoin_C4H6N4O3" fbc:charge="0" />
      <species boundaryCondition="false" compartment="c" constant="false" hasOnlySubstanceUnits="false" id="M_ATP" name="ATP_C10H16N5O13P3" fbc:charge="0" />
      <species boundaryCondition="false" compartment="c" constant="false" hasOnlySubstanceUnits="false" id="M_ATT" name="allantoate_C4H8N4O4" fbc:charge="0" />
      <species boundaryCondition="false" compartment="c" constant="false" hasOnlySubstanceUnits="false" id="M_AVF" name="averufin_" fbc:charge="0" />
      <species boundaryCondition="false" compartment="c" constant="false" hasOnlySubstanceUnits="false" id="M_AVN" name="averantin_" fbc:charge="0" />
      <species boundaryCondition="false" compartment="c" constant="false" hasOnlySubstanceUnits="false" id="M_bALA" name="beta-alanine_C3H7NO2" fbc:charge="0" />
      <species boundaryCondition="false" compartment="c" constant="false" hasOnlySubstanceUnits="false" id="M_BASP" name="4-phospho-L-aspartate_C4H8NO7P" fbc:charge="0" />
      <species boundaryCondition="false" compartment="c" constant="false" hasOnlySubstanceUnits="false" id="M_BCCP" name="holo-[carboxylase]_C17H27N5O4SR2" fbc:charge="0" />
      <species boundaryCondition="false" compartment="c" constant="false" hasOnlySubstanceUnits="false" id="M_bDG6P" name="beta-D-glucose 6-phosphate_C6H13O9P" fbc:charge="0" />
      <species boundaryCondition="false" compartment="c" constant="false" hasOnlySubstanceUnits="false" id="M_bDGLC" name="beta-D-glucose_C6H12O6" fbc:charge="0" />
      <species boundaryCondition="false" compartment="c" constant="false" hasOnlySubstanceUnits="false" id="M_BETALD" name="betaine aldehyde_C5H12NO" fbc:charge="0" />
      <species boundaryCondition="false" compartment="c" constant="false" hasOnlySubstanceUnits="false" id="M_Biomass" name="biomass_" fbc:charge="0" />
      <species boundaryCondition="false" compartment="c" constant="false" hasOnlySubstanceUnits="false" id="M_BT" name="biotin_C10H16N2O3S" fbc:charge="0" />
      <species boundaryCondition="false" compartment="c" constant="false" hasOnlySubstanceUnits="false" id="M_BTAMP" name="biotinyl-5'-AMP_C20H28N7O9PS" fbc:charge="0" />
      <species boundaryCondition="false" compartment="c" constant="false" hasOnlySubstanceUnits="false" id="M_C100" name="decanoate_C10H20O2" fbc:charge="0" />
      <species boundaryCondition="false" compartment="c" constant="false" hasOnlySubstanceUnits="false" id="M_C100ACP" name="decanoyl-[acp]_C10H19OSR" fbc:charge="0" />
      <species boundaryCondition="false" compartment="c" constant="false" hasOnlySubstanceUnits="false" id="M_C100COA" name="decanoyl-CoA_C31H54N7O17P3S" fbc:charge="0" />
      <species boundaryCondition="false" compartment="c" constant="false" hasOnlySubstanceUnits="false" id="M_C10DACP" name="trans-dec-2-enoyl-[acp]_C10H17OSR" fbc:charge="0" />
      <species boundaryCondition="false" compartment="c" constant="false" hasOnlySubstanceUnits="false" id="M_C10HACP" name="3-hydroxydecanoyl-[acp]_C10H19O2SR" fbc:charge="0" />
      <species boundaryCondition="false" compartment="c" constant="false" hasOnlySubstanceUnits="false" id="M_C10OACP" name="3-oxodecanoyl-[acp]_C10H17O2SR" fbc:charge="0" />
      <species boundaryCondition="false" compartment="c" constant="false" hasOnlySubstanceUnits="false" id="M_C120" name="laurate_C12H24O2" fbc:charge="0" />
      <species boundaryCondition="false" compartment="c" constant="false" hasOnlySubstanceUnits="false" id="M_C120ACP" name="lauroyl-[acp]_C12H23OSR" fbc:charge="0" />
      <species boundaryCondition="false" compartment="c" constant="false" hasOnlySubstanceUnits="false" id="M_C120CAR" name="dodecanoyl-carnitine_" fbc:charge="0" />
      <species boundaryCondition="false" compartment="c" constant="false" hasOnlySubstanceUnits="false" id="M_C120COA" name="lauroyl-CoA_C33H58N7O17P3S" fbc:charge="0" />
      <species boundaryCondition="false" compartment="c" constant="false" hasOnlySubstanceUnits="false" id="M_C12DACP" name="trans-dodec-2-enoyl-[acp]_C12H21OSR" fbc:charge="0" />
      <species boundaryCondition="false" compartment="c" constant="false" hasOnlySubstanceUnits="false" id="M_C12HACP" name="3-hydroxylauroyl-[acp]_C12H23O2SR" fbc:charge="0" />
      <species boundaryCondition="false" compartment="c" constant="false" hasOnlySubstanceUnits="false" id="M_C12OACP" name="3-oxolauroyl-[acp]_C12H21O2SR" fbc:charge="0" />
      <species boundaryCondition="false" compartment="c" constant="false" hasOnlySubstanceUnits="false" id="M_C140" name="myristate_C14H28O2" fbc:charge="0" />
      <species boundaryCondition="false" compartment="c" constant="false" hasOnlySubstanceUnits="false" id="M_C140ACP" name="myristoyl-[acp]_C14H27OSR" fbc:charge="0" />
      <species boundaryCondition="false" compartment="c" constant="false" hasOnlySubstanceUnits="false" id="M_C140CAR" name="myristoyl-carnitine_C21H42NO4" fbc:charge="0" />
      <species boundaryCondition="false" compartment="c" constant="false" hasOnlySubstanceUnits="false" id="M_C140COA" name="myristoyl-CoA_C35H62N7O17P3S" fbc:charge="0" />
      <species boundaryCondition="false" compartment="c" constant="false" hasOnlySubstanceUnits="false" id="M_C14DACP" name="trans-tetradec-2-enoyl-[acp]_C14H25OSR" fbc:charge="0" />
      <species boundaryCondition="false" compartment="c" constant="false" hasOnlySubstanceUnits="false" id="M_C14HACP" name="3-hydroxymyristoyl-[acp]_C14H27O2SR" fbc:charge="0" />
      <species boundaryCondition="false" compartment="c" constant="false" hasOnlySubstanceUnits="false" id="M_C14OACP" name="3-oxomyristoyl-[acp]_C14H25O2SR" fbc:charge="0" />
      <species boundaryCondition="false" compartment="c" constant="false" hasOnlySubstanceUnits="false" id="M_C160" name="palmitate_C16H32O2" fbc:charge="0" />
      <species boundaryCondition="false" compartment="c" constant="false" hasOnlySubstanceUnits="false" id="M_C160ACP" name="palmitoyl-[acp]_C16H31OSR" fbc:charge="0" />
      <species boundaryCondition="false" compartment="c" constant="false" hasOnlySubstanceUnits="false" id="M_C160CAR" name="palmitoyl-carnitine_C23H46NO4" fbc:charge="0" />
      <species boundaryCondition="false" compartment="c" constant="false" hasOnlySubstanceUnits="false" id="M_C160COA" name="palmitoyl-CoA_C37H66N7O17P3S" fbc:charge="0" />
      <species boundaryCondition="false" compartment="c" constant="false" hasOnlySubstanceUnits="false" id="M_C161" name="hexadecenoate_C16H29O2" fbc:charge="0" />
      <species boundaryCondition="false" compartment="c" constant="false" hasOnlySubstanceUnits="false" id="M_C161ACP" name="hexadecenoyl-[acp]_C16H29OSR" fbc:charge="0" />
      <species boundaryCondition="false" compartment="c" constant="false" hasOnlySubstanceUnits="false" id="M_C161COA" name="hexadecenoyl-CoA_C37H64N7O17P3S" fbc:charge="0" />
      <species boundaryCondition="false" compartment="c" constant="false" hasOnlySubstanceUnits="false" id="M_C162" name="hexadecadienoate_C16H27O2" fbc:charge="0" />
      <species boundaryCondition="false" compartment="c" constant="false" hasOnlySubstanceUnits="false" id="M_C162ACP" name="hexadecadienoyl-[acp]_C16H27OSR" fbc:charge="0" />
      <species boundaryCondition="false" compartment="c" constant="false" hasOnlySubstanceUnits="false" id="M_C162COA" name="hexadecadienoyl-CoA_C37H62N7O17P3S" fbc:charge="0" />
      <species boundaryCondition="false" compartment="c" constant="false" hasOnlySubstanceUnits="false" id="M_C16A" name="hexadecanal_C16H32O" fbc:charge="0" />
      <species boundaryCondition="false" compartment="c" constant="false" hasOnlySubstanceUnits="false" id="M_C16DACP" name="trans-hexadec-2-enoyl-[acp]_C16H29OSR" fbc:charge="0" />
      <species boundaryCondition="false" compartment="c" constant="false" hasOnlySubstanceUnits="false" id="M_C16HACP" name="3-hydroxypalmitoyl-[acp]_C16H31O2SR" fbc:charge="0" />
      <species boundaryCondition="false" compartment="c" constant="false" hasOnlySubstanceUnits="false" id="M_C16OACP" name="3-oxopalmitoyl-[acp]_C16H29O2SR" fbc:charge="0" />
      <species boundaryCondition="false" compartment="c" constant="false" hasOnlySubstanceUnits="false" id="M_C180" name="stearate_C18H36O2" fbc:charge="0" />
      <species boundaryCondition="false" compartment="c" constant="false" hasOnlySubstanceUnits="false" id="M_C180ACP" name="stearoyl-[acp]_C18H35OSR" fbc:charge="0" />
      <species boundaryCondition="false" compartment="c" constant="false" hasOnlySubstanceUnits="false" id="M_C180CAR" name="stearoyl-carnitine_C25H50NO4" fbc:charge="0" />
      <species boundaryCondition="false" compartment="c" constant="false" hasOnlySubstanceUnits="false" id="M_C180COA" name="stearoyl-CoA_C39H70N7O17P3S" fbc:charge="0" />
      <species boundaryCondition="false" compartment="c" constant="false" hasOnlySubstanceUnits="false" id="M_C181" name="oleic acid_C18H34O2" fbc:charge="0" />
      <species boundaryCondition="false" compartment="c" constant="false" hasOnlySubstanceUnits="false" id="M_C181ACP" name="oleoyl-[acp]_C18H33OSR" fbc:charge="0" />
      <species boundaryCondition="false" compartment="c" constant="false" hasOnlySubstanceUnits="false" id="M_C181COA" name="oleoyl-CoA_C39H68N7O17P3S" fbc:charge="0" />
      <species boundaryCondition="false" compartment="c" constant="false" hasOnlySubstanceUnits="false" id="M_C182" name="linoleate_C18H32O2" fbc:charge="0" />
      <species boundaryCondition="false" compartment="c" constant="false" hasOnlySubstanceUnits="false" id="M_C182ACP" name="linolenoyl-[acp]_C18H29OSR" fbc:charge="0" />
      <species boundaryCondition="false" compartment="c" constant="false" hasOnlySubstanceUnits="false" id="M_C182COA" name="linolenoyl-CoA_C39H64N7O17P3S" fbc:charge="0" />
      <species boundaryCondition="false" compartment="c" constant="false" hasOnlySubstanceUnits="false" id="M_C183" name="octadecatrienoic acid_C18H30O2" fbc:charge="0" />
      <species boundaryCondition="false" compartment="c" constant="false" hasOnlySubstanceUnits="false" id="M_C183ACP" name="octadecatrienoyl-[acp]_C18H29OSR" fbc:charge="0" />
      <species boundaryCondition="false" compartment="c" constant="false" hasOnlySubstanceUnits="false" id="M_C183COA" name="octadecatrienoyl-CoA_C39H64N7O17P3S" fbc:charge="0" />
      <species boundaryCondition="false" compartment="c" constant="false" hasOnlySubstanceUnits="false" id="M_C18DACP" name="trans-octadec-2-enoyl-[acp]_C18H33OSR" fbc:charge="0" />
      <species boundaryCondition="false" compartment="c" constant="false" hasOnlySubstanceUnits="false" id="M_C18HACP" name="3-hydroxystearoyl-[acp]_C18H35O2SR" fbc:charge="0" />
      <species boundaryCondition="false" compartment="c" constant="false" hasOnlySubstanceUnits="false" id="M_C18OACP" name="3-oxostearoyl-[acp]_C18H33O2SR" fbc:charge="0" />
      <species boundaryCondition="false" compartment="c" constant="false" hasOnlySubstanceUnits="false" id="M_C40" name="butyrate_C4H8O2" fbc:charge="0" />
      <species boundaryCondition="false" compartment="c" constant="false" hasOnlySubstanceUnits="false" id="M_C40ACP" name="butyryl-[acp]_C4H7OSR" fbc:charge="0" />
      <species boundaryCondition="false" compartment="c" constant="false" hasOnlySubstanceUnits="false" id="M_C40COA" name="butyryl-CoA_C25H42N7O17P3S" fbc:charge="0" />
      <species boundaryCondition="false" compartment="c" constant="false" hasOnlySubstanceUnits="false" id="M_C4DACP" name="trans-but-2-enoyl-[acp]_C4H5OSR" fbc:charge="0" />
      <species boundaryCondition="false" compartment="c" constant="false" hasOnlySubstanceUnits="false" id="M_C4HACP" name="3-hydroxybutyryl-[acp]_C4H7O2SR" fbc:charge="0" />
      <species boundaryCondition="false" compartment="c" constant="false" hasOnlySubstanceUnits="false" id="M_C60" name="hexanoate_C6H12O2" fbc:charge="0" />
      <species boundaryCondition="false" compartment="c" constant="false" hasOnlySubstanceUnits="false" id="M_C60ACP" name="hexanoyl-[acp]_C6H11OSR" fbc:charge="0" />
      <species boundaryCondition="false" compartment="c" constant="false" hasOnlySubstanceUnits="false" id="M_C60COA" name="hexanoyl-CoA_C27H46N7O17P3S" fbc:charge="0" />
      <species boundaryCondition="false" compartment="c" constant="false" hasOnlySubstanceUnits="false" id="M_C6DACP" name="trans-hex-2-enoyl-[acp]_C6H9OSR" fbc:charge="0" />
      <species boundaryCondition="false" compartment="c" constant="false" hasOnlySubstanceUnits="false" id="M_C6HACP" name="3-hydroxyhexanoyl-[acp]_C6H11O2SR" fbc:charge="0" />
      <species boundaryCondition="false" compartment="c" constant="false" hasOnlySubstanceUnits="false" id="M_C6OACP" name="3-oxohexanoyl-[acp]_C6H9O2SR" fbc:charge="0" />
      <species boundaryCondition="false" compartment="c" constant="false" hasOnlySubstanceUnits="false" id="M_C80" name="octanoate_C8H16O2" fbc:charge="0" />
      <species boundaryCondition="false" compartment="c" constant="false" hasOnlySubstanceUnits="false" id="M_C80ACP" name="octanoyl-[acp]_C8H15OSR" fbc:charge="0" />
      <species boundaryCondition="false" compartment="c" constant="false" hasOnlySubstanceUnits="false" id="M_C80COA" name="octanoyl-CoA_C29H50N7O17P3S" fbc:charge="0" />
      <species boundaryCondition="false" compartment="c" constant="false" hasOnlySubstanceUnits="false" id="M_C8DACP" name="trans-oct-2-enoyl-[acp]_C8H13OSR" fbc:charge="0" />
      <species boundaryCondition="false" compartment="c" constant="false" hasOnlySubstanceUnits="false" id="M_C8HACP" name="3-hydroxyoctanoyl-[acp]_C8H15O2SR" fbc:charge="0" />
      <species boundaryCondition="false" compartment="c" constant="false" hasOnlySubstanceUnits="false" id="M_C8OACP" name="3-oxooctanoyl-[acp]_C8H13O2SR" fbc:charge="0" />
      <species boundaryCondition="false" compartment="c" constant="false" hasOnlySubstanceUnits="false" id="M_Ca" name="calcium_" fbc:charge="0" />
      <species boundaryCondition="false" compartment="c" constant="false" hasOnlySubstanceUnits="false" id="M_CAASP" name="N-carbamoyl-L-aspartate_C5H8N2O5" fbc:charge="0" />
      <species boundaryCondition="false" compartment="c" constant="false" hasOnlySubstanceUnits="false" id="M_CABM" name="carbamate_CH3NO2" fbc:charge="0" />
      <species boundaryCondition="false" compartment="c" constant="false" hasOnlySubstanceUnits="false" id="M_CAIR" name="1-(5-phospho-D-ribosyl)-5-amino-4-imidazolecarboxylate_C9H14N3O9P" fbc:charge="0" />
      <species boundaryCondition="false" compartment="c" constant="false" hasOnlySubstanceUnits="false" id="M_CALH" name="2-(3-amino-3-carboxypropyl)-L-histidine_C10H16N4O4" fbc:charge="0" />
      <species boundaryCondition="false" compartment="c" constant="false" hasOnlySubstanceUnits="false" id="M_cAMP" name="3',5'-cyclic AMP_C10H12N5O6P" fbc:charge="0" />
      <species boundaryCondition="false" compartment="c" constant="false" hasOnlySubstanceUnits="false" id="M_CAP" name="carbamoyl phosphate_CH4NO5P" fbc:charge="0" />
      <species boundaryCondition="false" compartment="c" constant="false" hasOnlySubstanceUnits="false" id="M_CAR" name="carnitine_C7H15NO3" fbc:charge="0" />
      <species boundaryCondition="false" compartment="c" constant="false" hasOnlySubstanceUnits="false" id="M_CARBO" name="monocarboxylic acid anion_CO2R" fbc:charge="0" />
      <species boundaryCondition="false" compartment="c" constant="false" hasOnlySubstanceUnits="false" id="M_CB15LCT" name="cellobiono-1,5-lactone_C12H20O11" fbc:charge="0" />
      <species boundaryCondition="false" compartment="c" constant="false" hasOnlySubstanceUnits="false" id="M_CBCCP" name="carboxybiotin-carboxyl-carrier protein_C18H26N5O6SR2" fbc:charge="0" />
      <species boundaryCondition="false" compartment="c" constant="false" hasOnlySubstanceUnits="false" id="M_CBHCAP" name="3-isopropylmalate_C7H12O5" fbc:charge="0" />
      <species boundaryCondition="false" compartment="c" constant="false" hasOnlySubstanceUnits="false" id="M_cCMP" name="3',5'-cyclic CMP_C9H12N3O7P" fbc:charge="0" />
      <species boundaryCondition="false" compartment="c" constant="false" hasOnlySubstanceUnits="false" id="M_cdAMP" name="3',5'-cyclic dAMP_C10H12N5O5P" fbc:charge="0" />
      <species boundaryCondition="false" compartment="c" constant="false" hasOnlySubstanceUnits="false" id="M_CDP" name="CDP_C9H15N3O11P2" fbc:charge="0" />
      <species boundaryCondition="false" compartment="c" constant="false" hasOnlySubstanceUnits="false" id="M_CDPCHO" name="CDP-choline_C14H26N4O11P2" fbc:charge="0" />
      <species boundaryCondition="false" compartment="c" constant="false" hasOnlySubstanceUnits="false" id="M_CDPDG" name="CDP-diacylglycerols_C14H19N3O15P2R2" fbc:charge="0" />
      <species boundaryCondition="false" compartment="c" constant="false" hasOnlySubstanceUnits="false" id="M_CDPETN" name="CDP-ethanolamine_C11H20N4O11P2" fbc:charge="0" />
      <species boundaryCondition="false" compartment="c" constant="false" hasOnlySubstanceUnits="false" id="M_CELLOB" name="cellobiose_C12H22O11" fbc:charge="0" />
      <species boundaryCondition="false" compartment="c" constant="false" hasOnlySubstanceUnits="false" id="M_CER1" name="ceramides_C19H36NO3R" fbc:charge="0" />
      <species boundaryCondition="false" compartment="c" constant="false" hasOnlySubstanceUnits="false" id="M_CER2" name="dihydroceramides_C19H38NO3R" fbc:charge="0" />
      <species boundaryCondition="false" compartment="c" constant="false" hasOnlySubstanceUnits="false" id="M_CER3" name="phytoceramides_C19H38NO4R" fbc:charge="0" />
      <species boundaryCondition="false" compartment="c" constant="false" hasOnlySubstanceUnits="false" id="M_CGLY" name="L-cysteinylglycine_C5H10N2O3S" fbc:charge="0" />
      <species boundaryCondition="false" compartment="c" constant="false" hasOnlySubstanceUnits="false" id="M_cGMP" name="3',5'-cyclic GMP_C10H12N5O7P" fbc:charge="0" />
      <species boundaryCondition="false" compartment="c" constant="false" hasOnlySubstanceUnits="false" id="M_CHCOA" name="pimeloyl-CoA_C28H46N7O19P3S" fbc:charge="0" />
      <species boundaryCondition="false" compartment="c" constant="false" hasOnlySubstanceUnits="false" id="M_CHIB" name="chitobiose_C12H24N2O9" fbc:charge="0" />
      <species boundaryCondition="false" compartment="c" constant="false" hasOnlySubstanceUnits="false" id="M_CHIT" name="chitin_" fbc:charge="0" />
      <species boundaryCondition="false" compartment="c" constant="false" hasOnlySubstanceUnits="false" id="M_CHITO" name="chitosan_" fbc:charge="0" />
      <species boundaryCondition="false" compartment="c" constant="false" hasOnlySubstanceUnits="false" id="M_CHO" name="choline_C5H14NO" fbc:charge="0" />
      <species boundaryCondition="false" compartment="c" constant="false" hasOnlySubstanceUnits="false" id="M_CHOR" name="chorismate_C10H10O6" fbc:charge="0" />
      <species boundaryCondition="false" compartment="c" constant="false" hasOnlySubstanceUnits="false" id="M_CHOREOL" name="cholesterol_C27H46O" fbc:charge="0" />
      <species boundaryCondition="false" compartment="c" constant="false" hasOnlySubstanceUnits="false" id="M_CHOREOLESTR" name="cholesterol esters_C28H45O2R" fbc:charge="0" />
      <species boundaryCondition="false" compartment="c" constant="false" hasOnlySubstanceUnits="false" id="M_CHORESTA" name="cholesta-7,24-dien-3?-ol_" fbc:charge="0" />
      <species boundaryCondition="false" compartment="c" constant="false" hasOnlySubstanceUnits="false" id="M_cIMP" name="3',5'-cyclic IMP_C10H11N4O7P" fbc:charge="0" />
      <species boundaryCondition="false" compartment="c" constant="false" hasOnlySubstanceUnits="false" id="M_CINNAM" name="cinnamate_C9H8O2" fbc:charge="0" />
      <species boundaryCondition="false" compartment="c" constant="false" hasOnlySubstanceUnits="false" id="M_CIT" name="citrate_C6H8O7" fbc:charge="0" />
      <species boundaryCondition="false" compartment="c" constant="false" hasOnlySubstanceUnits="false" id="M_CITR" name="L-citrulline_C6H13N3O3" fbc:charge="0" />
      <species boundaryCondition="false" compartment="c" constant="false" hasOnlySubstanceUnits="false" id="M_CML" name="citramalate_C5H8O5" fbc:charge="0" />
      <species boundaryCondition="false" compartment="c" constant="false" hasOnlySubstanceUnits="false" id="M_CMP" name="CMP_C9H14N3O8P" fbc:charge="0" />
      <species boundaryCondition="false" compartment="c" constant="false" hasOnlySubstanceUnits="false" id="M_CMUSA" name="2-amino-3-carboxymuconate semialdehyde_C7H7NO5" fbc:charge="0" />
      <species boundaryCondition="false" compartment="c" constant="false" hasOnlySubstanceUnits="false" id="M_CO2" name="CO2_CO2" fbc:charge="0" />
      <species boundaryCondition="false" compartment="c" constant="false" hasOnlySubstanceUnits="false" id="M_COA" name="coenzyme A_C21H36N7O16P3S" fbc:charge="0" />
      <species boundaryCondition="false" compartment="c" constant="false" hasOnlySubstanceUnits="false" id="M_CPAD5P" name="1-(2-carboxyphenylamino)-1-deoxy-D-ribulose 5-phosphate_C12H16NO9P" fbc:charge="0" />
      <species boundaryCondition="false" compartment="c" constant="false" hasOnlySubstanceUnits="false" id="M_CPGIII" name="coproporphyrinogen III_C36H44N4O8" fbc:charge="0" />
      <species boundaryCondition="false" compartment="c" constant="false" hasOnlySubstanceUnits="false" id="M_CTP" name="CTP_C9H16N3O14P3" fbc:charge="0" />
      <species boundaryCondition="false" compartment="c" constant="false" hasOnlySubstanceUnits="false" id="M_Cu" name="copper_" fbc:charge="0" />
      <species boundaryCondition="false" compartment="c" constant="false" hasOnlySubstanceUnits="false" id="M_CYNE" name="cyanate_CHNO" fbc:charge="0" />
      <species boundaryCondition="false" compartment="c" constant="false" hasOnlySubstanceUnits="false" id="M_CYS" name="L-cysteine_C3H7NO2S" fbc:charge="0" />
      <species boundaryCondition="false" compartment="c" constant="false" hasOnlySubstanceUnits="false" id="M_CYSTE" name="L-cysteate_C3H7NO5S" fbc:charge="0" />
      <species boundaryCondition="false" compartment="c" constant="false" hasOnlySubstanceUnits="false" id="M_CYST" name="L-cystine_C6H12N2O4S2" fbc:charge="0" />
      <species boundaryCondition="false" compartment="c" constant="false" hasOnlySubstanceUnits="false" id="M_CYTD" name="cytidine_C9H13N3O5" fbc:charge="0" />
      <species boundaryCondition="false" compartment="c" constant="false" hasOnlySubstanceUnits="false" id="M_CYTS" name="cytosine_C4H5N3O" fbc:charge="0" />
      <species boundaryCondition="false" compartment="c" constant="false" hasOnlySubstanceUnits="false" id="M_D45PI" name="1-phosphatidyl-1D-myo-inositol 4,5-bisphosphates_C11H19O19P3R2" fbc:charge="0" />
      <species boundaryCondition="false" compartment="c" constant="false" hasOnlySubstanceUnits="false" id="M_D6PGC" name="6-phospho-D-gluconate_C6H13O10P" fbc:charge="0" />
      <species boundaryCondition="false" compartment="c" constant="false" hasOnlySubstanceUnits="false" id="M_D6PGL" name="6-O-phosphono-D-glucono-1,5-lactone_C6H11O9P" fbc:charge="0" />
      <species boundaryCondition="false" compartment="c" constant="false" hasOnlySubstanceUnits="false" id="M_D6RP5P" name="2,5-diamino-6-hydroxy-4-(5'-phosphoribosylamino)-pyrimidine_C9H16N5O8P" fbc:charge="0" />
      <species boundaryCondition="false" compartment="c" constant="false" hasOnlySubstanceUnits="false" id="M_D8RL" name="6,7-dimethyl-8-(1-D-ribityl)lumazine_C13H18N4O6" fbc:charge="0" />
      <species boundaryCondition="false" compartment="c" constant="false" hasOnlySubstanceUnits="false" id="M_DA" name="deoxyadenosine_C10H13N5O3" fbc:charge="0" />
      <species boundaryCondition="false" compartment="c" constant="false" hasOnlySubstanceUnits="false" id="M_DADP" name="dADP_C10H15N5O9P2" fbc:charge="0" />
      <species boundaryCondition="false" compartment="c" constant="false" hasOnlySubstanceUnits="false" id="M_DAGLY" name="diglycerides_C5H6O5R2" fbc:charge="0" />
      <species boundaryCondition="false" compartment="c" constant="false" hasOnlySubstanceUnits="false" id="M_DALA" name="D-alanine_C3H7NO2" fbc:charge="0" />
      <species boundaryCondition="false" compartment="c" constant="false" hasOnlySubstanceUnits="false" id="M_DAMP" name="dAMP_C10H14N5O6P" fbc:charge="0" />
      <species boundaryCondition="false" compartment="c" constant="false" hasOnlySubstanceUnits="false" id="M_DANNA" name="7,8-diaminononanoate_C9H20N2O2" fbc:charge="0" />
      <species boundaryCondition="false" compartment="c" constant="false" hasOnlySubstanceUnits="false" id="M_DAPRP" name="trimethylenediamine_C3H10N2" fbc:charge="0" />
      <species boundaryCondition="false" compartment="c" constant="false" hasOnlySubstanceUnits="false" id="M_DASP" name="D-aspartate_C4H7NO4" fbc:charge="0" />
      <species boundaryCondition="false" compartment="c" constant="false" hasOnlySubstanceUnits="false" id="M_DATP" name="dATP_C10H16N5O12P3" fbc:charge="0" />
      <species boundaryCondition="false" compartment="c" constant="false" hasOnlySubstanceUnits="false" id="M_DB4P" name="2-hydroxy-3-oxobutyl phosphate_C4H9O6P" fbc:charge="0" />
      <species boundaryCondition="false" compartment="c" constant="false" hasOnlySubstanceUnits="false" id="M_DC" name="deoxycytidine_C9H13N3O4" fbc:charge="0" />
      <species boundaryCondition="false" compartment="c" constant="false" hasOnlySubstanceUnits="false" id="M_DCDP" name="dCDP_C9H15N3O10P2" fbc:charge="0" />
      <species boundaryCondition="false" compartment="c" constant="false" hasOnlySubstanceUnits="false" id="M_DCMP" name="dCMP_C9H14N3O7P" fbc:charge="0" />
      <species boundaryCondition="false" compartment="c" constant="false" hasOnlySubstanceUnits="false" id="M_DCTP" name="dCTP_C9H16N3O13P3" fbc:charge="0" />
      <species boundaryCondition="false" compartment="c" constant="false" hasOnlySubstanceUnits="false" id="M_DEHXG" name="3-dehydro-2-deoxy-D-gluconate_C6H10O6" fbc:charge="0" />
      <species boundaryCondition="false" compartment="c" constant="false" hasOnlySubstanceUnits="false" id="M_DEORIPI" name="2-deoxy-D-ribose 5-phosphate_C5H11O7P" fbc:charge="0" />
      <species boundaryCondition="false" compartment="c" constant="false" hasOnlySubstanceUnits="false" id="M_DEXG" name="2-deoxy-D-gluconic acid_C6H12O6" fbc:charge="0" />
      <species boundaryCondition="false" compartment="c" constant="false" hasOnlySubstanceUnits="false" id="M_DG" name="deoxyguanosine_C10H13N5O4" fbc:charge="0" />
      <species boundaryCondition="false" compartment="c" constant="false" hasOnlySubstanceUnits="false" id="M_DGDG" name="digalactosyl diglyceride_" fbc:charge="0" />
      <species boundaryCondition="false" compartment="c" constant="false" hasOnlySubstanceUnits="false" id="M_DGDP" name="dGDP_C10H15N5O10P2" fbc:charge="0" />
      <species boundaryCondition="false" compartment="c" constant="false" hasOnlySubstanceUnits="false" id="M_DGLC" name="D-glucose_C6H12O6" fbc:charge="0" />
      <species boundaryCondition="false" compartment="c" constant="false" hasOnlySubstanceUnits="false" id="M_DGLYCODEX" name="limited dextrin-[debranched glycogen phosphorylase]_" fbc:charge="0" />
      <species boundaryCondition="false" compartment="c" constant="false" hasOnlySubstanceUnits="false" id="M_DGMP" name="dGMP_C10H14N5O7P" fbc:charge="0" />
      <species boundaryCondition="false" compartment="c" constant="false" hasOnlySubstanceUnits="false" id="M_DGPP" name="diacylglycerol pyrophosphate_" fbc:charge="0" />
      <species boundaryCondition="false" compartment="c" constant="false" hasOnlySubstanceUnits="false" id="M_DGTP" name="dGTP_C10H16N5O13P3" fbc:charge="0" />
      <species boundaryCondition="false" compartment="c" constant="false" hasOnlySubstanceUnits="false" id="M_DHDMST" name="dihydrodemethylsterigmatocystin_" fbc:charge="0" />
      <species boundaryCondition="false" compartment="c" constant="false" hasOnlySubstanceUnits="false" id="M_DHF" name="dihydrofolate_C19H21N7O6" fbc:charge="0" />
      <species boundaryCondition="false" compartment="c" constant="false" hasOnlySubstanceUnits="false" id="M_DHOMST" name="dihydro-O-methylsterigmatocystin_" fbc:charge="0" />
      <species boundaryCondition="false" compartment="c" constant="false" hasOnlySubstanceUnits="false" id="M_DHP" name="7,8-dihydroneopterin_C9H13N5O4" fbc:charge="0" />
      <species boundaryCondition="false" compartment="c" constant="false" hasOnlySubstanceUnits="false" id="M_DHPT" name="dihydropteroate_C14H14N6O3" fbc:charge="0" />
      <species boundaryCondition="false" compartment="c" constant="false" hasOnlySubstanceUnits="false" id="M_DHSK" name="3-dehydroshikimate_C7H8O5" fbc:charge="0" />
      <species boundaryCondition="false" compartment="c" constant="false" hasOnlySubstanceUnits="false" id="M_DHSP" name="sphinganine 1-phosphate_C18H40NO5P" fbc:charge="0" />
      <species boundaryCondition="false" compartment="c" constant="false" hasOnlySubstanceUnits="false" id="M_DHSPH" name="3-dehydrosphinganine_C18H37NO2" fbc:charge="0" />
      <species boundaryCondition="false" compartment="c" constant="false" hasOnlySubstanceUnits="false" id="M_DHST" name="dihydrosterigmatocystin_" fbc:charge="0" />
      <species boundaryCondition="false" compartment="c" constant="false" hasOnlySubstanceUnits="false" id="M_DIDIPC" name="(S)-2,3-dihydrodipicolinate_C7H7NO4" fbc:charge="0" />
      <species boundaryCondition="false" compartment="c" constant="false" hasOnlySubstanceUnits="false" id="M_DIHINDOLE" name="2,3-dihydroxyindole_C8H7NO2" fbc:charge="0" />
      <species boundaryCondition="false" compartment="c" constant="false" hasOnlySubstanceUnits="false" id="M_DIHURA" name="5,6-dihydrouracil_C4H6N2O2" fbc:charge="0" />
      <species boundaryCondition="false" compartment="c" constant="false" hasOnlySubstanceUnits="false" id="M_DIMEGLY" name="N,N-dimethylglycine_C4H9NO2" fbc:charge="0" />
      <species boundaryCondition="false" compartment="c" constant="false" hasOnlySubstanceUnits="false" id="M_DIMGP" name="D-erythro-1-(imidazol-4-yl)glycerol 3-phosphate_C6H11N2O6P" fbc:charge="0" />
      <species boundaryCondition="false" compartment="c" constant="false" hasOnlySubstanceUnits="false" id="M_DIN" name="deoxyinosine_C10H12N4O4" fbc:charge="0" />
      <species boundaryCondition="false" compartment="c" constant="false" hasOnlySubstanceUnits="false" id="M_DMNAD" name="deamido-NAD(+)_C21H26N6O15P2" fbc:charge="0" />
      <species boundaryCondition="false" compartment="c" constant="false" hasOnlySubstanceUnits="false" id="M_DMPP" name="dimethylallyl diphosphate_C5H12O7P2" fbc:charge="0" />
      <species boundaryCondition="false" compartment="c" constant="false" hasOnlySubstanceUnits="false" id="M_DMST" name="6-demethylsterigmatocystin_C17H10O6" fbc:charge="0" />
      <species boundaryCondition="false" compartment="c" constant="false" hasOnlySubstanceUnits="false" id="M_DMZYMST" name="14-demethyllanosterol_C29H48O" fbc:charge="0" />
      <species boundaryCondition="false" compartment="c" constant="false" hasOnlySubstanceUnits="false" id="M_DNA" name="deoxyribonucleic acids_" fbc:charge="0" />
      <species boundaryCondition="false" compartment="c" constant="false" hasOnlySubstanceUnits="false" id="M_DOPA" name="L-dopa_C9H11NO4" fbc:charge="0" />
      <species boundaryCondition="false" compartment="c" constant="false" hasOnlySubstanceUnits="false" id="M_DOQUI" name="L-dopaquinone_C9H9NO4" fbc:charge="0" />
      <species boundaryCondition="false" compartment="c" constant="false" hasOnlySubstanceUnits="false" id="M_DOROA" name="(S)-dihydroorotate_C5H6N2O4" fbc:charge="0" />
      <species boundaryCondition="false" compartment="c" constant="false" hasOnlySubstanceUnits="false" id="M_DPCOA" name="dephospho-CoA_C21H35N7O13P2S" fbc:charge="0" />
      <species boundaryCondition="false" compartment="c" constant="false" hasOnlySubstanceUnits="false" id="M_DPRO" name="D-proline_C5H9NO2" fbc:charge="0" />
      <species boundaryCondition="false" compartment="c" constant="false" hasOnlySubstanceUnits="false" id="M_DPTH" name="2-[3-carboxy-3-(methylammonio)propyl]-L-histidine_C11H18N4O4" fbc:charge="0" />
      <species boundaryCondition="false" compartment="c" constant="false" hasOnlySubstanceUnits="false" id="M_DQT" name="3-dehydroquinate_C7H10O6" fbc:charge="0" />
      <species boundaryCondition="false" compartment="c" constant="false" hasOnlySubstanceUnits="false" id="M_DR1P" name="2-deoxyribose 1-phosphate_C5H11O7P" fbc:charge="0" />
      <species boundaryCondition="false" compartment="c" constant="false" hasOnlySubstanceUnits="false" id="M_DSAM" name="S-adenosylmethioninamine_C14H23N6O3S" fbc:charge="0" />
      <species boundaryCondition="false" compartment="c" constant="false" hasOnlySubstanceUnits="false" id="M_DT" name="thymidine_C10H14N2O5" fbc:charge="0" />
      <species boundaryCondition="false" compartment="c" constant="false" hasOnlySubstanceUnits="false" id="M_DTB" name="dethiobiotin_C10H18N2O3" fbc:charge="0" />
      <species boundaryCondition="false" compartment="c" constant="false" hasOnlySubstanceUnits="false" id="M_DTDP" name="dTDP_C10H16N2O11P2" fbc:charge="0" />
      <species boundaryCondition="false" compartment="c" constant="false" hasOnlySubstanceUnits="false" id="M_DTMP" name="dTMP_C10H15N2O8P" fbc:charge="0" />
      <species boundaryCondition="false" compartment="c" constant="false" hasOnlySubstanceUnits="false" id="M_DTTP" name="dTTP_C10H17N2O14P3" fbc:charge="0" />
      <species boundaryCondition="false" compartment="c" constant="false" hasOnlySubstanceUnits="false" id="M_DU" name="deoxyuridine_C9H12N2O5" fbc:charge="0" />
      <species boundaryCondition="false" compartment="c" constant="false" hasOnlySubstanceUnits="false" id="M_DUDP" name="dUDP_C9H14N2O11P2" fbc:charge="0" />
      <species boundaryCondition="false" compartment="c" constant="false" hasOnlySubstanceUnits="false" id="M_DUMP" name="dUMP_C9H13N2O8P" fbc:charge="0" />
      <species boundaryCondition="false" compartment="c" constant="false" hasOnlySubstanceUnits="false" id="M_DUTP" name="dUTP_C9H15N2O14P3" fbc:charge="0" />
      <species boundaryCondition="false" compartment="c" constant="false" hasOnlySubstanceUnits="false" id="M_E4P" name="D-erythrose 4-phosphate_C4H9O7P" fbc:charge="0" />
      <species boundaryCondition="false" compartment="c" constant="false" hasOnlySubstanceUnits="false" id="M_EOL" name="erythritol_C4H10O4" fbc:charge="0" />
      <species boundaryCondition="false" compartment="c" constant="false" hasOnlySubstanceUnits="false" id="M_EPST" name="episterol_C28H46O" fbc:charge="0" />
      <species boundaryCondition="false" compartment="c" constant="false" hasOnlySubstanceUnits="false" id="M_ERGOSE" name="sterol ester_C18H27O2R" fbc:charge="0" />
      <species boundaryCondition="false" compartment="c" constant="false" hasOnlySubstanceUnits="false" id="M_ERGOST" name="ergosterol_C28H44O" fbc:charge="0" />
      <species boundaryCondition="false" compartment="c" constant="false" hasOnlySubstanceUnits="false" id="M_ERIDICOL" name="eriodictyol_C15H12O6" fbc:charge="0" />
      <species boundaryCondition="false" compartment="c" constant="false" hasOnlySubstanceUnits="false" id="M_ERTEOL" name="5,7,22,24(28)-ergostatetraenol_C28H42O" fbc:charge="0" />
      <species boundaryCondition="false" compartment="c" constant="false" hasOnlySubstanceUnits="false" id="M_ERTROL" name="5,7,24(28)-ergostatrienol_C28H45O" fbc:charge="0" />
      <species boundaryCondition="false" compartment="c" constant="false" hasOnlySubstanceUnits="false" id="M_ETH" name="ethanol_C2H6O" fbc:charge="0" />
      <species boundaryCondition="false" compartment="c" constant="false" hasOnlySubstanceUnits="false" id="M_F26P" name="D-fructose 2,6-bisphosphate_C6H14O12P2" fbc:charge="0" />
      <species boundaryCondition="false" compartment="c" constant="false" hasOnlySubstanceUnits="false" id="M_F6P" name="beta-D-fructofuranose 6-phosphate_C6H13O9P" fbc:charge="0" />
      <species boundaryCondition="false" compartment="c" constant="false" hasOnlySubstanceUnits="false" id="M_FAD" name="FAD_C27H33N9O15P2" fbc:charge="0" />
      <species boundaryCondition="false" compartment="c" constant="false" hasOnlySubstanceUnits="false" id="M_FALD" name="formaldehyde_CH2O" fbc:charge="0" />
      <species boundaryCondition="false" compartment="c" constant="false" hasOnlySubstanceUnits="false" id="M_FDP" name="beta-D-fructofuranose 1,6-bisphosphate_C6H14O12P2" fbc:charge="0" />
      <species boundaryCondition="false" compartment="c" constant="false" hasOnlySubstanceUnits="false" id="M_FERRIN" name="ferreirin_C16H14O6" fbc:charge="0" />
      <species boundaryCondition="false" compartment="c" constant="false" hasOnlySubstanceUnits="false" id="M_FEST" name="fecosterol_C28H46O" fbc:charge="0" />
      <species boundaryCondition="false" compartment="c" constant="false" hasOnlySubstanceUnits="false" id="M_FFA" name="free fatty acids_" fbc:charge="0" />
      <species boundaryCondition="false" compartment="c" constant="false" hasOnlySubstanceUnits="false" id="M_FGAM" name="2-formamido-N(1)-(5-phospho-D-ribosyl)acetamidine_C8H16N3O8P" fbc:charge="0" />
      <species boundaryCondition="false" compartment="c" constant="false" hasOnlySubstanceUnits="false" id="M_FGAR" name="N(2)-formyl-N(1)-(5-phospho-D-ribosyl)glycinamide_C8H15N2O9P" fbc:charge="0" />
      <species boundaryCondition="false" compartment="c" constant="false" hasOnlySubstanceUnits="false" id="M_FGT" name="S-formylglutathione_C11H17N3O7S" fbc:charge="0" />
      <species boundaryCondition="false" compartment="c" constant="false" hasOnlySubstanceUnits="false" id="M_FKYN" name="L-formylkynurenine_C11H12N2O4" fbc:charge="0" />
      <species boundaryCondition="false" compartment="c" constant="false" hasOnlySubstanceUnits="false" id="M_FMN" name="FMN_C17H21N4O9P" fbc:charge="0" />
      <species boundaryCondition="false" compartment="c" constant="false" hasOnlySubstanceUnits="false" id="M_FOR" name="formate_CH2O2" fbc:charge="0" />
      <species boundaryCondition="false" compartment="c" constant="false" hasOnlySubstanceUnits="false" id="M_FORGLU" name="N-formimidoyl-L-glutamate_" fbc:charge="0" />
      <species boundaryCondition="false" compartment="c" constant="false" hasOnlySubstanceUnits="false" id="M_FORMIE" name="formamide_CH3NO" fbc:charge="0" />
      <species boundaryCondition="false" compartment="c" constant="false" hasOnlySubstanceUnits="false" id="M_FPP" name="2-trans,6-trans-farnesyl diphosphate_C15H28O7P2" fbc:charge="0" />
      <species boundaryCondition="false" compartment="c" constant="false" hasOnlySubstanceUnits="false" id="M_FRU" name="D-fructose_C6H12O6" fbc:charge="0" />
      <species boundaryCondition="false" compartment="c" constant="false" hasOnlySubstanceUnits="false" id="M_FRUTN" name="D-fructuronate_C6H9O7" fbc:charge="0" />
      <species boundaryCondition="false" compartment="c" constant="false" hasOnlySubstanceUnits="false" id="M_FTHF" name="10-formyltetrahydrofolate_C20H23N7O7" fbc:charge="0" />
      <species boundaryCondition="false" compartment="c" constant="false" hasOnlySubstanceUnits="false" id="M_FUACAC" name="4-fumarylacetoacetate_C8H8O6" fbc:charge="0" />
      <species boundaryCondition="false" compartment="c" constant="false" hasOnlySubstanceUnits="false" id="M_FUM" name="fumarate_C4H4O4" fbc:charge="0" />
      <species boundaryCondition="false" compartment="c" constant="false" hasOnlySubstanceUnits="false" id="M_G" name="D-glycerate_C3H6O4" fbc:charge="0" />
      <species boundaryCondition="false" compartment="c" constant="false" hasOnlySubstanceUnits="false" id="M_G1P" name="alpha-D-glucose 1-phosphate_C6H13O9P" fbc:charge="0" />
      <species boundaryCondition="false" compartment="c" constant="false" hasOnlySubstanceUnits="false" id="M_G6P" name="alpha-D-glucose 6-phosphate_C6H13O9P" fbc:charge="0" />
      <species boundaryCondition="false" compartment="c" constant="false" hasOnlySubstanceUnits="false" id="M_GA6P" name="D-glucosamine 6-phosphate_C6H14NO8P" fbc:charge="0" />
      <species boundaryCondition="false" compartment="c" constant="false" hasOnlySubstanceUnits="false" id="M_GABA" name="gamma-aminobutyrate_C4H9NO2" fbc:charge="0" />
      <species boundaryCondition="false" compartment="c" constant="false" hasOnlySubstanceUnits="false" id="M_GABAL" name="4-aminobutanal_C4H9NO" fbc:charge="0" />
      <species boundaryCondition="false" compartment="c" constant="false" hasOnlySubstanceUnits="false" id="M_GACER" name="galactocyl ceremide_" fbc:charge="0" />
      <species boundaryCondition="false" compartment="c" constant="false" hasOnlySubstanceUnits="false" id="M_GAL1P" name="alpha-D-galactose 1-phosphate_C6H13O9P" fbc:charge="0" />
      <species boundaryCondition="false" compartment="c" constant="false" hasOnlySubstanceUnits="false" id="M_GALN14LAC" name="D-galactono-1,4-lactone_C6H10O6" fbc:charge="0" />
      <species boundaryCondition="false" compartment="c" constant="false" hasOnlySubstanceUnits="false" id="M_GALNT" name="D-galactonate_C6H12O7" fbc:charge="0" />
      <species boundaryCondition="false" compartment="c" constant="false" hasOnlySubstanceUnits="false" id="M_GALOL" name="galactitol_C6H14O6" fbc:charge="0" />
      <species boundaryCondition="false" compartment="c" constant="false" hasOnlySubstanceUnits="false" id="M_GALUNT" name="D-galacturonate_C6H10O7" fbc:charge="0" />
      <species boundaryCondition="false" compartment="c" constant="false" hasOnlySubstanceUnits="false" id="M_GAR" name="N(1)-(5-phospho-D-ribosyl)glycinamide_C7H15N2O8P" fbc:charge="0" />
      <species boundaryCondition="false" compartment="c" constant="false" hasOnlySubstanceUnits="false" id="M_GC" name="gamma-L-glutamyl-L-cysteine_C8H14N2O5S" fbc:charge="0" />
      <species boundaryCondition="false" compartment="c" constant="false" hasOnlySubstanceUnits="false" id="M_GCYLCR" name="glucosylceramide_C25H46NO8R" fbc:charge="0" />
      <species boundaryCondition="false" compartment="c" constant="false" hasOnlySubstanceUnits="false" id="M_GDP" name="GDP_C10H15N5O11P2" fbc:charge="0" />
      <species boundaryCondition="false" compartment="c" constant="false" hasOnlySubstanceUnits="false" id="M_GDPMAN" name="GDP-mannose_C16H25N5O16P2" fbc:charge="0" />
      <species boundaryCondition="false" compartment="c" constant="false" hasOnlySubstanceUnits="false" id="M_GGPP" name="geranylgeranyl diphosphate_C20H36O7P2" fbc:charge="0" />
      <species boundaryCondition="false" compartment="c" constant="false" hasOnlySubstanceUnits="false" id="M_GL" name="glycerol_C3H8O3" fbc:charge="0" />
      <species boundaryCondition="false" compartment="c" constant="false" hasOnlySubstanceUnits="false" id="M_GL3P" name="sn-glycerol 3-phosphate_C3H9O6P" fbc:charge="0" />
      <species boundaryCondition="false" compartment="c" constant="false" hasOnlySubstanceUnits="false" id="M_GLAC" name="D-galactose_C6H12O6" fbc:charge="0" />
      <species boundaryCondition="false" compartment="c" constant="false" hasOnlySubstanceUnits="false" id="M_GLAL" name="glycoaldehyde_" fbc:charge="0" />
      <species boundaryCondition="false" compartment="c" constant="false" hasOnlySubstanceUnits="false" id="M_GLC" name="alpha-D-glucose_C6H12O6" fbc:charge="0" />
      <species boundaryCondition="false" compartment="c" constant="false" hasOnlySubstanceUnits="false" id="M_GLCN" name="D-glucosamine_C6H13NO5" fbc:charge="0" />
      <species boundaryCondition="false" compartment="c" constant="false" hasOnlySubstanceUnits="false" id="M_GLCN15LAC" name="D-glucono-1,5-lactone_C6H10O6" fbc:charge="0" />
      <species boundaryCondition="false" compartment="c" constant="false" hasOnlySubstanceUnits="false" id="M_GLCNT" name="D-gluconate_C6H12O7" fbc:charge="0" />
      <species boundaryCondition="false" compartment="c" constant="false" hasOnlySubstanceUnits="false" id="M_GLN" name="L-glutamine_C5H10N2O3" fbc:charge="0" />
      <species boundaryCondition="false" compartment="c" constant="false" hasOnlySubstanceUnits="false" id="M_GLTCOA" name="glutaryl-CoA_C26H42N7O19P3S" fbc:charge="0" />
      <species boundaryCondition="false" compartment="c" constant="false" hasOnlySubstanceUnits="false" id="M_GLU" name="L-glutamate_C5H9NO4" fbc:charge="0" />
      <species boundaryCondition="false" compartment="c" constant="false" hasOnlySubstanceUnits="false" id="M_GLU1SAL" name="(S)-4-amino-5-oxopentanoic acid_C5H9NO3" fbc:charge="0" />
      <species boundaryCondition="false" compartment="c" constant="false" hasOnlySubstanceUnits="false" id="M_GLUCN" name="D-glucuronate_C6H9O7" fbc:charge="0" />
      <species boundaryCondition="false" compartment="c" constant="false" hasOnlySubstanceUnits="false" id="M_GLUCRE" name="beta-D-glucosiduronic acids_C6H9O7R" fbc:charge="0" />
      <species boundaryCondition="false" compartment="c" constant="false" hasOnlySubstanceUnits="false" id="M_GLUGSAL" name="L-glutamate 5-semialdehyde_C5H9NO3" fbc:charge="0" />
      <species boundaryCondition="false" compartment="c" constant="false" hasOnlySubstanceUnits="false" id="M_GLUP" name="D-alpha-glutamyl phosphate_C5H10NO7P" fbc:charge="0" />
      <species boundaryCondition="false" compartment="c" constant="false" hasOnlySubstanceUnits="false" id="M_GLX" name="glyoxylate_C2H2O3" fbc:charge="0" />
      <species boundaryCondition="false" compartment="c" constant="false" hasOnlySubstanceUnits="false" id="M_GLY" name="glycine_C2H5NO2" fbc:charge="0" />
      <species boundaryCondition="false" compartment="c" constant="false" hasOnlySubstanceUnits="false" id="M_GLYAL" name="D-glyceraldehyde_C3H6O3" fbc:charge="0" />
      <species boundaryCondition="false" compartment="c" constant="false" hasOnlySubstanceUnits="false" id="M_GLYBET" name="glycine betaine_C5H11NO2" fbc:charge="0" />
      <species boundaryCondition="false" compartment="c" constant="false" hasOnlySubstanceUnits="false" id="M_GLYCEROCHO" name="Glycerophosphocholine_C8H21NO6P" fbc:charge="0" />
      <species boundaryCondition="false" compartment="c" constant="false" hasOnlySubstanceUnits="false" id="M_GLYCODEX" name="limited dextrin-[glycogen phosphorylase]_" fbc:charge="0" />
      <species boundaryCondition="false" compartment="c" constant="false" hasOnlySubstanceUnits="false" id="M_GLYCOGEN" name="glycogen_" fbc:charge="0" />
      <species boundaryCondition="false" compartment="c" constant="false" hasOnlySubstanceUnits="false" id="M_GLYN" name="glycerone_C3H6O3" fbc:charge="0" />
      <species boundaryCondition="false" compartment="c" constant="false" hasOnlySubstanceUnits="false" id="M_GLYNIN" name="glycogenin_C10H10N2O3R2" fbc:charge="0" />
      <species boundaryCondition="false" compartment="c" constant="false" hasOnlySubstanceUnits="false" id="M_GLYTRNA" name="glycyl-tRNA(Gly)_" fbc:charge="0" />
      <species boundaryCondition="false" compartment="c" constant="false" hasOnlySubstanceUnits="false" id="M_GMP" name="GMP_C10H14N5O8P" fbc:charge="0" />
      <species boundaryCondition="false" compartment="c" constant="false" hasOnlySubstanceUnits="false" id="M_GN" name="guanine_C5H5N5O" fbc:charge="0" />
      <species boundaryCondition="false" compartment="c" constant="false" hasOnlySubstanceUnits="false" id="M_GPP" name="geranyl diphosphate_C10H20O7P2" fbc:charge="0" />
      <species boundaryCondition="false" compartment="c" constant="false" hasOnlySubstanceUnits="false" id="M_GSN" name="guanosine_C10H13N5O5" fbc:charge="0" />
      <species boundaryCondition="false" compartment="c" constant="false" hasOnlySubstanceUnits="false" id="M_GTP" name="GTP_C10H16N5O14P3" fbc:charge="0" />
      <species boundaryCondition="false" compartment="c" constant="false" hasOnlySubstanceUnits="false" id="M_H" name="hydrogen_H2" fbc:charge="0" />
      <species boundaryCondition="false" compartment="c" constant="false" hasOnlySubstanceUnits="false" id="M_H_PO" name="H(+) (energy metabolism)_" fbc:charge="0" />
      <species boundaryCondition="false" compartment="c" constant="false" hasOnlySubstanceUnits="false" id="M_H2O" name="H2O_H2O" fbc:charge="0" />
      <species boundaryCondition="false" compartment="c" constant="false" hasOnlySubstanceUnits="false" id="M_H2O2" name="hydrogen peroxide_H2O2" fbc:charge="0" />
      <species boundaryCondition="false" compartment="p" constant="false" hasOnlySubstanceUnits="false" id="M_H2O2p" name="hydrogen peroxide_H2O2" fbc:charge="0" />
      <species boundaryCondition="false" compartment="c" constant="false" hasOnlySubstanceUnits="false" id="M_H2S" name="H2S_H2S" fbc:charge="0" />
      <species boundaryCondition="false" compartment="c" constant="false" hasOnlySubstanceUnits="false" id="M_H2SO3" name="sulfite_H2O3S" fbc:charge="0" />
      <species boundaryCondition="false" compartment="c" constant="false" hasOnlySubstanceUnits="false" id="M_H3MCOA" name="(S)-3-hydroxy-3-methylglutaryl-CoA_C27H44N7O20P3S" fbc:charge="0" />
      <species boundaryCondition="false" compartment="c" constant="false" hasOnlySubstanceUnits="false" id="M_HACN" name="but-1-ene-1,2,4-tricarboxylate_C7H8O6" fbc:charge="0" />
      <species boundaryCondition="false" compartment="c" constant="false" hasOnlySubstanceUnits="false" id="M_HAN" name="3-hydroxyanthranilate_C7H7NO3" fbc:charge="0" />
      <species boundaryCondition="false" compartment="c" constant="false" hasOnlySubstanceUnits="false" id="M_HAVN" name="5-hydroxyaverantin_" fbc:charge="0" />
      <species boundaryCondition="false" compartment="c" constant="false" hasOnlySubstanceUnits="false" id="M_HCIT" name="homocitrate_C7H10O7" fbc:charge="0" />
      <species boundaryCondition="false" compartment="c" constant="false" hasOnlySubstanceUnits="false" id="M_HCO3" name="HCO3_CH2O3" fbc:charge="0" />
      <species boundaryCondition="false" compartment="c" constant="false" hasOnlySubstanceUnits="false" id="M_HCYS" name="L-homocysteine_C4H9NO2S" fbc:charge="0" />
      <species boundaryCondition="false" compartment="c" constant="false" hasOnlySubstanceUnits="false" id="M_HHTRNA" name="L-histidyl-tRNA(His)_" fbc:charge="0" />
      <species boundaryCondition="false" compartment="c" constant="false" hasOnlySubstanceUnits="false" id="M_HICIT" name="homoisocitrate_C7H10O7" fbc:charge="0" />
      <species boundaryCondition="false" compartment="c" constant="false" hasOnlySubstanceUnits="false" id="M_HIS" name="L-histidine_C6H9N3O2" fbc:charge="0" />
      <species boundaryCondition="false" compartment="c" constant="false" hasOnlySubstanceUnits="false" id="M_HISOL" name="L-histidinol_C6H11N3O" fbc:charge="0" />
      <species boundaryCondition="false" compartment="c" constant="false" hasOnlySubstanceUnits="false" id="M_HISOLP" name="L-histidinol phosphate_C6H12N3O4P" fbc:charge="0" />
      <species boundaryCondition="false" compartment="c" constant="false" hasOnlySubstanceUnits="false" id="M_HIURTE" name="5-hydroxyisourate_C5H4N4O4" fbc:charge="0" />
      <species boundaryCondition="false" compartment="c" constant="false" hasOnlySubstanceUnits="false" id="M_HKYN" name="3-hydroxykynurenine_C10H12N2O4" fbc:charge="0" />
      <species boundaryCondition="false" compartment="c" constant="false" hasOnlySubstanceUnits="false" id="M_HMTB" name="hydroxymethylbilane_C40H46N4O17" fbc:charge="0" />
      <species boundaryCondition="false" compartment="c" constant="false" hasOnlySubstanceUnits="false" id="M_HNO2" name="nitrite_HNO2" fbc:charge="0" />
      <species boundaryCondition="false" compartment="c" constant="false" hasOnlySubstanceUnits="false" id="M_HNO3" name="nitrate_NO3" fbc:charge="0" />
      <species boundaryCondition="false" compartment="c" constant="false" hasOnlySubstanceUnits="false" id="M_HOMOGEN" name="homogentisate_C8H8O4" fbc:charge="0" />
      <species boundaryCondition="false" compartment="c" constant="false" hasOnlySubstanceUnits="false" id="M_HPRO" name="trans-4-hydroxy-L-proline_C5H9NO3" fbc:charge="0" />
      <species boundaryCondition="false" compartment="c" constant="false" hasOnlySubstanceUnits="false" id="M_HSER" name="L-homoserine_C4H9NO3" fbc:charge="0" />
      <species boundaryCondition="false" compartment="c" constant="false" hasOnlySubstanceUnits="false" id="M_HX" name="HX_" fbc:charge="0" />
      <species boundaryCondition="false" compartment="c" constant="false" hasOnlySubstanceUnits="false" id="M_HYGTA" name="S-(hydroxymethyl)glutathione_C11H19N3O7S" fbc:charge="0" />
      <species boundaryCondition="false" compartment="c" constant="false" hasOnlySubstanceUnits="false" id="M_HYXN" name="hypoxanthine_C5H4N4O" fbc:charge="0" />
      <species boundaryCondition="false" compartment="c" constant="false" hasOnlySubstanceUnits="false" id="M_IAC" name="indole-3-acetate_C10H9NO2" fbc:charge="0" />
      <species boundaryCondition="false" compartment="c" constant="false" hasOnlySubstanceUnits="false" id="M_IAD" name="indole-3-acetamide_C10H10N2O" fbc:charge="0" />
      <species boundaryCondition="false" compartment="c" constant="false" hasOnlySubstanceUnits="false" id="M_ICIT" name="isocitrate_C6H8O7" fbc:charge="0" />
      <species boundaryCondition="false" compartment="c" constant="false" hasOnlySubstanceUnits="false" id="M_IDP" name="IDP_C10H14N4O11P2" fbc:charge="0" />
      <species boundaryCondition="false" compartment="c" constant="false" hasOnlySubstanceUnits="false" id="M_IGP" name="1-(indol-3-yl)glycerol 3-phosphate_C11H14NO6P" fbc:charge="0" />
      <species boundaryCondition="false" compartment="c" constant="false" hasOnlySubstanceUnits="false" id="M_IGST" name="4,4-dimethylcholesta-8,14,24-trienol_C29H46O" fbc:charge="0" />
      <species boundaryCondition="false" compartment="c" constant="false" hasOnlySubstanceUnits="false" id="M_IIMZYMST" name="intermediate methylzymosterol II_" fbc:charge="0" />
      <species boundaryCondition="false" compartment="c" constant="false" hasOnlySubstanceUnits="false" id="M_IIZYMST" name="intermediate zymosterol II_" fbc:charge="0" />
      <species boundaryCondition="false" compartment="c" constant="false" hasOnlySubstanceUnits="false" id="M_ILE" name="L-isoleucine_C6H13NO2" fbc:charge="0" />
      <species boundaryCondition="false" compartment="c" constant="false" hasOnlySubstanceUnits="false" id="M_IMACP" name="3-(imidazol-4-yl)-2-oxopropyl phosphate_C6H9N2O5P" fbc:charge="0" />
      <species boundaryCondition="false" compartment="c" constant="false" hasOnlySubstanceUnits="false" id="M_IMIPRO" name="(S)-3-(5-oxo-4,5-dihydro-3H-imidazol-4-yl)propanoate_" fbc:charge="0" />
      <species boundaryCondition="false" compartment="c" constant="false" hasOnlySubstanceUnits="false" id="M_IMP" name="IMP_C10H13N4O8P" fbc:charge="0" />
      <species boundaryCondition="false" compartment="c" constant="false" hasOnlySubstanceUnits="false" id="M_IMZYMST" name="intermediate methylzymosterol I_" fbc:charge="0" />
      <species boundaryCondition="false" compartment="c" constant="false" hasOnlySubstanceUnits="false" id="M_INS" name="inosine_C10H12N4O5" fbc:charge="0" />
      <species boundaryCondition="false" compartment="c" constant="false" hasOnlySubstanceUnits="false" id="M_IPC" name="inositol phosphorylceramide_" fbc:charge="0" />
      <species boundaryCondition="false" compartment="c" constant="false" hasOnlySubstanceUnits="false" id="M_IPN" name="isopenicillin N_C14H21N3O6S" fbc:charge="0" />
      <species boundaryCondition="false" compartment="c" constant="false" hasOnlySubstanceUnits="false" id="M_IPPMAL" name="2-isopropylmalate_C7H12O5" fbc:charge="0" />
      <species boundaryCondition="false" compartment="c" constant="false" hasOnlySubstanceUnits="false" id="M_IPPP" name="isopentenyl diphosphate_C5H12O7P2" fbc:charge="0" />
      <species boundaryCondition="false" compartment="c" constant="false" hasOnlySubstanceUnits="false" id="M_ISOBUCOA" name="isobutyryl-CoA_C25H42N7O17P3S" fbc:charge="0" />
      <species boundaryCondition="false" compartment="c" constant="false" hasOnlySubstanceUnits="false" id="M_ISOVACOA" name="3-isovaleryl-CoA_C26H44N7O17P3S" fbc:charge="0" />
      <species boundaryCondition="false" compartment="c" constant="false" hasOnlySubstanceUnits="false" id="M_ITC" name="itaconate_C5H6O4" fbc:charge="0" />
      <species boundaryCondition="false" compartment="c" constant="false" hasOnlySubstanceUnits="false" id="M_ITP" name="ITP_C10H15N4O14P3" fbc:charge="0" />
      <species boundaryCondition="false" compartment="c" constant="false" hasOnlySubstanceUnits="false" id="M_IZYMST" name="intermediate zymosterol I_" fbc:charge="0" />
      <species boundaryCondition="false" compartment="c" constant="false" hasOnlySubstanceUnits="false" id="M_K" name="potassium_" fbc:charge="0" />
      <species boundaryCondition="false" compartment="c" constant="false" hasOnlySubstanceUnits="false" id="M_KEMYOI" name="2-keto-myo-inositol_" fbc:charge="0" />
      <species boundaryCondition="false" compartment="c" constant="false" hasOnlySubstanceUnits="false" id="M_KYN" name="L-kynurenine_C10H12N2O3" fbc:charge="0" />
      <species boundaryCondition="false" compartment="c" constant="false" hasOnlySubstanceUnits="false" id="M_LAC" name="(R)-lactate_C3H6O3" fbc:charge="0" />
      <species boundaryCondition="false" compartment="c" constant="false" hasOnlySubstanceUnits="false" id="M_LACAL" name="(R)-lactaldehyde_C3H6O2" fbc:charge="0" />
      <species boundaryCondition="false" compartment="c" constant="false" hasOnlySubstanceUnits="false" id="M_LACT" name="lactose_C12H22O11" fbc:charge="0" />
      <species boundaryCondition="false" compartment="c" constant="false" hasOnlySubstanceUnits="false" id="M_LAlaTRNA" name="L-alanyl-tRNA(Ala)_" fbc:charge="0" />
      <species boundaryCondition="false" compartment="c" constant="false" hasOnlySubstanceUnits="false" id="M_LAOL" name="L-arabinitol_C5H12O5" fbc:charge="0" />
      <species boundaryCondition="false" compartment="c" constant="false" hasOnlySubstanceUnits="false" id="M_LARAB" name="L-arabinose_C5H10O5" fbc:charge="0" />
      <species boundaryCondition="false" compartment="c" constant="false" hasOnlySubstanceUnits="false" id="M_LCysTRNA" name="L-cysteinyl-tRNA(Cys)_" fbc:charge="0" />
      <species boundaryCondition="false" compartment="c" constant="false" hasOnlySubstanceUnits="false" id="M_LEU" name="L-leucine_C6H13NO2" fbc:charge="0" />
      <species boundaryCondition="false" compartment="c" constant="false" hasOnlySubstanceUnits="false" id="M_LGALNT" name="L-galactonate_C6H12O7" fbc:charge="0" />
      <species boundaryCondition="false" compartment="c" constant="false" hasOnlySubstanceUnits="false" id="M_LGLNTRNA" name="L-glutaminyl-tRNA(Gln)_" fbc:charge="0" />
      <species boundaryCondition="false" compartment="c" constant="false" hasOnlySubstanceUnits="false" id="M_LGLUTRNA" name="L-glutamyl-tRNA(Glu)_" fbc:charge="0" />
      <species boundaryCondition="false" compartment="c" constant="false" hasOnlySubstanceUnits="false" id="M_LGLYAL" name="L-glyceraldehyde_C3H6O3" fbc:charge="0" />
      <species boundaryCondition="false" compartment="c" constant="false" hasOnlySubstanceUnits="false" id="M_LGT" name="(R)-S-lactoylglutathione_C13H21N3O8S" fbc:charge="0" />
      <species boundaryCondition="false" compartment="c" constant="false" hasOnlySubstanceUnits="false" id="M_LILEUTRNA" name="L-isoleucyl-tRNA(Ile)_" fbc:charge="0" />
      <species boundaryCondition="false" compartment="c" constant="false" hasOnlySubstanceUnits="false" id="M_LLAC" name="(S)-lactate_C3H6O3" fbc:charge="0" />
      <species boundaryCondition="false" compartment="c" constant="false" hasOnlySubstanceUnits="false" id="M_LLCT" name="L-cystathionine_C7H14N2O4S" fbc:charge="0" />
      <species boundaryCondition="false" compartment="c" constant="false" hasOnlySubstanceUnits="false" id="M_LLDACV" name="N-[L-5-amino-5-carboxypentanoyl]-L-cysteinyl-D-valine_C14H25N3O6S" fbc:charge="0" />
      <species boundaryCondition="false" compartment="c" constant="false" hasOnlySubstanceUnits="false" id="M_LLeuTRNA" name="L-leucyl-tRNA(Leu)_" fbc:charge="0" />
      <species boundaryCondition="false" compartment="c" constant="false" hasOnlySubstanceUnits="false" id="M_LLTRNA" name="L-lysyl-tRNA(Lys)_" fbc:charge="0" />
      <species boundaryCondition="false" compartment="c" constant="false" hasOnlySubstanceUnits="false" id="M_LMETTRNA" name="L-methionyl-tRNA(Met)_" fbc:charge="0" />
      <species boundaryCondition="false" compartment="c" constant="false" hasOnlySubstanceUnits="false" id="M_LNST" name="lanosterol_C30H50O" fbc:charge="0" />
      <species boundaryCondition="false" compartment="c" constant="false" hasOnlySubstanceUnits="false" id="M_LPAA" name="lysophosphatidylamine_" fbc:charge="0" />
      <species boundaryCondition="false" compartment="c" constant="false" hasOnlySubstanceUnits="false" id="M_LPC" name="lysophosphatidylcholine_C10H22NO7P" fbc:charge="0" />
      <species boundaryCondition="false" compartment="c" constant="false" hasOnlySubstanceUnits="false" id="M_LPDME" name="lysophosphatidyl-N-dimethylethanolamine_" fbc:charge="0" />
      <species boundaryCondition="false" compartment="c" constant="false" hasOnlySubstanceUnits="false" id="M_LPE" name="L-lysophosphatidylethanolamine_" fbc:charge="0" />
      <species boundaryCondition="false" compartment="c" constant="false" hasOnlySubstanceUnits="false" id="M_LPG" name="lysophosphatidylglycerol_" fbc:charge="0" />
      <species boundaryCondition="false" compartment="c" constant="false" hasOnlySubstanceUnits="false" id="M_LPheTRNA" name="L-phenylalanyl-tRNA(Phe)_" fbc:charge="0" />
      <species boundaryCondition="false" compartment="c" constant="false" hasOnlySubstanceUnits="false" id="M_LPMME" name="lysophosphatidyl-N-methylethanolamine_" fbc:charge="0" />
      <species boundaryCondition="false" compartment="c" constant="false" hasOnlySubstanceUnits="false" id="M_LPROTRNA" name="L-prolyl-tRNA(Pro)_" fbc:charge="0" />
      <species boundaryCondition="false" compartment="c" constant="false" hasOnlySubstanceUnits="false" id="M_LPS" name="lysophosphatidylserine_" fbc:charge="0" />
      <species boundaryCondition="false" compartment="c" constant="false" hasOnlySubstanceUnits="false" id="M_LRL" name="L-ribulose_C5H10O5" fbc:charge="0" />
      <species boundaryCondition="false" compartment="c" constant="false" hasOnlySubstanceUnits="false" id="M_LRL5P" name="L-ribulose 5-phosphate_C5H11O8P" fbc:charge="0" />
      <species boundaryCondition="false" compartment="c" constant="false" hasOnlySubstanceUnits="false" id="M_LSECTRNA" name="L-selenocysteinyl-tRNA(Sec)_" fbc:charge="0" />
      <species boundaryCondition="false" compartment="c" constant="false" hasOnlySubstanceUnits="false" id="M_LSERTRNA" name="L-seryl-tRNA(Ser)_" fbc:charge="0" />
      <species boundaryCondition="false" compartment="c" constant="false" hasOnlySubstanceUnits="false" id="M_LTHETRNA" name="L-threonyl-tRNA(Thr)_" fbc:charge="0" />
      <species boundaryCondition="false" compartment="c" constant="false" hasOnlySubstanceUnits="false" id="M_LTST" name="5alpha-cholest-7-en-3beta-ol_C27H46O" fbc:charge="0" />
      <species boundaryCondition="false" compartment="c" constant="false" hasOnlySubstanceUnits="false" id="M_LTyrTRNA" name="L-tyrosyl-tRNA(Tyr)_" fbc:charge="0" />
      <species boundaryCondition="false" compartment="c" constant="false" hasOnlySubstanceUnits="false" id="M_LValTRNA" name="L-valyl-tRNA(Val)_" fbc:charge="0" />
      <species boundaryCondition="false" compartment="c" constant="false" hasOnlySubstanceUnits="false" id="M_LXUL" name="L-xylulose_C5H10O5" fbc:charge="0" />
      <species boundaryCondition="false" compartment="c" constant="false" hasOnlySubstanceUnits="false" id="M_LYS" name="L-lysine_C6H14N2O2" fbc:charge="0" />
      <species boundaryCondition="false" compartment="c" constant="false" hasOnlySubstanceUnits="false" id="M_MACAC" name="4-maleylacetoacetate_C8H8O6" fbc:charge="0" />
      <species boundaryCondition="false" compartment="c" constant="false" hasOnlySubstanceUnits="false" id="M_MAGLY" name="1-monoglycerides_C4H7O4R" fbc:charge="0" />
      <species boundaryCondition="false" compartment="c" constant="false" hasOnlySubstanceUnits="false" id="M_MAL" name="(S)-malate_C4H6O5" fbc:charge="0" />
      <species boundaryCondition="false" compartment="c" constant="false" hasOnlySubstanceUnits="false" id="M_MALACP" name="malonyl-[acp]_C3H3O3SR" fbc:charge="0" />
      <species boundaryCondition="false" compartment="c" constant="false" hasOnlySubstanceUnits="false" id="M_MALCOA" name="malonyl-CoA_C24H38N7O19P3S" fbc:charge="0" />
      <species boundaryCondition="false" compartment="c" constant="false" hasOnlySubstanceUnits="false" id="M_MAN" name="D-mannose_C6H12O6" fbc:charge="0" />
      <species boundaryCondition="false" compartment="c" constant="false" hasOnlySubstanceUnits="false" id="M_MAN1P" name="D-mannose 1-phosphate_C6H13O9P" fbc:charge="0" />
      <species boundaryCondition="false" compartment="c" constant="false" hasOnlySubstanceUnits="false" id="M_MAN6P" name="D-mannose 6-phosphate_C6H13O9P" fbc:charge="0" />
      <species boundaryCondition="false" compartment="c" constant="false" hasOnlySubstanceUnits="false" id="M_MANNAN" name="mannans_C6H10O5" fbc:charge="0" />
      <species boundaryCondition="false" compartment="c" constant="false" hasOnlySubstanceUnits="false" id="M_MANOE" name="D-mannonate_C6H12O7" fbc:charge="0" />
      <species boundaryCondition="false" compartment="c" constant="false" hasOnlySubstanceUnits="false" id="M_MCECOA" name="2-methylacetoacetyl-CoA_C26H42N7O18P3S" fbc:charge="0" />
      <species boundaryCondition="false" compartment="c" constant="false" hasOnlySubstanceUnits="false" id="M_MELI" name="melibiose_C12H22O11" fbc:charge="0" />
      <species boundaryCondition="false" compartment="c" constant="false" hasOnlySubstanceUnits="false" id="M_MENIN" name="melanins_" fbc:charge="0" />
      <species boundaryCondition="false" compartment="c" constant="false" hasOnlySubstanceUnits="false" id="M_MESC" name="mesaconate_C5H6O4" fbc:charge="0" />
      <species boundaryCondition="false" compartment="c" constant="false" hasOnlySubstanceUnits="false" id="M_MET" name="L-methionine_C5H11NO2S" fbc:charge="0" />
      <species boundaryCondition="false" compartment="c" constant="false" hasOnlySubstanceUnits="false" id="M_METBUCOA" name="2-methylbutanoyl-CoA_C26H44N7O17P3S" fbc:charge="0" />
      <species boundaryCondition="false" compartment="c" constant="false" hasOnlySubstanceUnits="false" id="M_METBYCOA" name="2-methyl-2-hydroxybutyryl-CoA_" fbc:charge="0" />
      <species boundaryCondition="false" compartment="c" constant="false" hasOnlySubstanceUnits="false" id="M_METHF" name="5,10-methenyltetrahydrofolate_C20H21N7O6" fbc:charge="0" />
      <species boundaryCondition="false" compartment="c" constant="false" hasOnlySubstanceUnits="false" id="M_METHOL" name="methanol_CH4O" fbc:charge="0" />
      <species boundaryCondition="false" compartment="c" constant="false" hasOnlySubstanceUnits="false" id="M_METTHF" name="5,10-methylenetetrahydrofolate_C20H23N7O6" fbc:charge="0" />
      <species boundaryCondition="false" compartment="c" constant="false" hasOnlySubstanceUnits="false" id="M_MGDG" name="1,2-diacyl-3-beta-D-galactosyl-sn-glycerol_C11H16O10R2" fbc:charge="0" />
      <species boundaryCondition="false" compartment="c" constant="false" hasOnlySubstanceUnits="false" id="M_MHIS" name="N(pi)-methyl-L-histidine_C7H11N3O2" fbc:charge="0" />
      <species boundaryCondition="false" compartment="c" constant="false" hasOnlySubstanceUnits="false" id="M_MI1P" name="1D-myo-inositol 3-phosphate_C6H13O9P" fbc:charge="0" />
      <species boundaryCondition="false" compartment="c" constant="false" hasOnlySubstanceUnits="false" id="M_MIP2C" name="inositol-mannose-P-inositol-P-D-ceramide_" fbc:charge="0" />
      <species boundaryCondition="false" compartment="c" constant="false" hasOnlySubstanceUnits="false" id="M_MIPC" name="mannose-inositol-P-ceramide_" fbc:charge="0" />
      <species boundaryCondition="false" compartment="c" constant="false" hasOnlySubstanceUnits="false" id="M_MLT" name="maltose_C12H22O11" fbc:charge="0" />
      <species boundaryCondition="false" compartment="c" constant="false" hasOnlySubstanceUnits="false" id="M_MLTIOSE" name="maltotriose_C18H32O16" fbc:charge="0" />
      <species boundaryCondition="false" compartment="c" constant="false" hasOnlySubstanceUnits="false" id="M_MLTOSE" name="maltotetraose_" fbc:charge="0" />
      <species boundaryCondition="false" compartment="c" constant="false" hasOnlySubstanceUnits="false" id="M_MMCOA" name="(S)-methylmalonyl-CoA_C25H40N7O19P3S" fbc:charge="0" />
      <species boundaryCondition="false" compartment="c" constant="false" hasOnlySubstanceUnits="false" id="M_MNT" name="D-mannitol_C6H14O6" fbc:charge="0" />
      <species boundaryCondition="false" compartment="c" constant="false" hasOnlySubstanceUnits="false" id="M_MNT1P" name="D-mannitol 1-phosphate_C6H15O9P" fbc:charge="0" />
      <species boundaryCondition="false" compartment="c" constant="false" hasOnlySubstanceUnits="false" id="M_MTHF" name="5-methyltetrahydrofolate_C20H25N7O6" fbc:charge="0" />
      <species boundaryCondition="false" compartment="c" constant="false" hasOnlySubstanceUnits="false" id="M_MTHGXL" name="methylglyoxal_C3H4O2" fbc:charge="0" />
      <species boundaryCondition="false" compartment="c" constant="false" hasOnlySubstanceUnits="false" id="M_MTHPTGLU" name="5-methyltetrahydropteroyltri-L-glutamate_C30H39N9O12" fbc:charge="0" />
      <species boundaryCondition="false" compartment="c" constant="false" hasOnlySubstanceUnits="false" id="M_MVL" name="(R)-mevalonate_C6H12O4" fbc:charge="0" />
      <species boundaryCondition="false" compartment="c" constant="false" hasOnlySubstanceUnits="false" id="M_MYOBISPI" name="1D-myo-inositol 1,4-bisphosphate_C6H14O12P2" fbc:charge="0" />
      <species boundaryCondition="false" compartment="c" constant="false" hasOnlySubstanceUnits="false" id="M_MYOCYPI" name="1D-myo-inositol 1,2-cyclic phosphate_C6H11O8P" fbc:charge="0" />
      <species boundaryCondition="false" compartment="c" constant="false" hasOnlySubstanceUnits="false" id="M_MYOI" name="myo-inositol_C6H12O6" fbc:charge="0" />
      <species boundaryCondition="false" compartment="c" constant="false" hasOnlySubstanceUnits="false" id="M_MZYMST" name="4alpha-methylzymosterol_C28H46O" fbc:charge="0" />
      <species boundaryCondition="false" compartment="c" constant="false" hasOnlySubstanceUnits="false" id="M_N4HBZ" name="4-hydroxy-3-octaprenylbenzoate_C47H70O3" fbc:charge="0" />
      <species boundaryCondition="false" compartment="c" constant="false" hasOnlySubstanceUnits="false" id="M_Na" name="sodium_" fbc:charge="0" />
      <species boundaryCondition="false" compartment="c" constant="false" hasOnlySubstanceUnits="false" id="M_NAD" name="NAD(+)_C21H27N7O14P2" fbc:charge="0" />
      <species boundaryCondition="false" compartment="c" constant="false" hasOnlySubstanceUnits="false" id="M_NADH" name="NADH_C21H29N7O14P2" fbc:charge="0" />
      <species boundaryCondition="false" compartment="c" constant="false" hasOnlySubstanceUnits="false" id="M_NADPH" name="NADPH_C21H30N7O17P3" fbc:charge="0" />
      <species boundaryCondition="false" compartment="c" constant="false" hasOnlySubstanceUnits="false" id="M_NAG" name="N-acetyl-D-glucosamine_C8H15NO6" fbc:charge="0" />
      <species boundaryCondition="false" compartment="c" constant="false" hasOnlySubstanceUnits="false" id="M_NAGA1P" name="N-acetyl-D-glucosamine 1-phosphate_C8H16NO9P" fbc:charge="0" />
      <species boundaryCondition="false" compartment="c" constant="false" hasOnlySubstanceUnits="false" id="M_NAGA6P" name="N-acetyl-D-glucosamine 6-phosphate_C8H16NO9P" fbc:charge="0" />
      <species boundaryCondition="false" compartment="c" constant="false" hasOnlySubstanceUnits="false" id="M_NAORN" name="N2-acetyl-L-ornithine_C7H14N2O3" fbc:charge="0" />
      <species boundaryCondition="false" compartment="c" constant="false" hasOnlySubstanceUnits="false" id="M_NCACE" name="2',4,4',6'-tetrahydroxychalcone_C15H12O5" fbc:charge="0" />
      <species boundaryCondition="false" compartment="c" constant="false" hasOnlySubstanceUnits="false" id="M_NGEN" name="naringenin_C15H12O5" fbc:charge="0" />
      <species boundaryCondition="false" compartment="c" constant="false" hasOnlySubstanceUnits="false" id="M_NH3" name="NH3_H3N" fbc:charge="0" />
      <species boundaryCondition="false" compartment="c" constant="false" hasOnlySubstanceUnits="false" id="M_NH4OH" name="ammonium hydroxide_" fbc:charge="0" />
      <species boundaryCondition="false" compartment="c" constant="false" hasOnlySubstanceUnits="false" id="M_NICD" name="nicotinamide_C6H6N2O" fbc:charge="0" />
      <species boundaryCondition="false" compartment="c" constant="false" hasOnlySubstanceUnits="false" id="M_NICNATE" name="nicotinate_C6H5NO2" fbc:charge="0" />
      <species boundaryCondition="false" compartment="c" constant="false" hasOnlySubstanceUnits="false" id="M_NICNUCLE" name="nicotinate D-ribonucleotide_C11H14NO9P" fbc:charge="0" />
      <species boundaryCondition="false" compartment="c" constant="false" hasOnlySubstanceUnits="false" id="M_NITE" name="nitrile_CNR" fbc:charge="0" />
      <species boundaryCondition="false" compartment="c" constant="false" hasOnlySubstanceUnits="false" id="M_NITROPRO" name="2-nitropropane_C3H7NO2" fbc:charge="0" />
      <species boundaryCondition="false" compartment="c" constant="false" hasOnlySubstanceUnits="false" id="M_NO" name="oxidonitrate_NO" fbc:charge="0" />
      <species boundaryCondition="false" compartment="c" constant="false" hasOnlySubstanceUnits="false" id="M_NOR" name="norsolorinic acid_" fbc:charge="0" />
      <species boundaryCondition="false" compartment="c" constant="false" hasOnlySubstanceUnits="false" id="M_NPP" name="octaprenyl diphosphate_C40H68O7P2" fbc:charge="0" />
      <species boundaryCondition="false" compartment="c" constant="false" hasOnlySubstanceUnits="false" id="M_NPRAN" name="N-(5-phospho-D-ribosyl)anthranilate_C12H16NO9P" fbc:charge="0" />
      <species boundaryCondition="false" compartment="c" constant="false" hasOnlySubstanceUnits="false" id="M_O2" name="oxygen_" fbc:charge="0" />
      <species boundaryCondition="false" compartment="c" constant="false" hasOnlySubstanceUnits="false" id="M_OA" name="oxaloacetate_C4H4O5" fbc:charge="0" />
      <species boundaryCondition="false" compartment="c" constant="false" hasOnlySubstanceUnits="false" id="M_OAHSER" name="O-acetyl-L-homoserine_C6H11NO4" fbc:charge="0" />
      <species boundaryCondition="false" compartment="c" constant="false" hasOnlySubstanceUnits="false" id="M_OBUT" name="2-oxobutanoate_C4H6O3" fbc:charge="0" />
      <species boundaryCondition="false" compartment="c" constant="false" hasOnlySubstanceUnits="false" id="M_OGT" name="oxidized glutathione_C20H32N6O12S2" fbc:charge="0" />
      <species boundaryCondition="false" compartment="c" constant="false" hasOnlySubstanceUnits="false" id="M_OICAP" name="(2S)-2-isopropyl-3-oxosuccinate_C7H10O5" fbc:charge="0" />
      <species boundaryCondition="false" compartment="c" constant="false" hasOnlySubstanceUnits="false" id="M_OIVAL" name="(R)-3-methyl-2-oxobutanoate_C5H8O3" fbc:charge="0" />
      <species boundaryCondition="false" compartment="c" constant="false" hasOnlySubstanceUnits="false" id="M_OMP" name="orotidine 5'-phosphate_C10H13N2O11P" fbc:charge="0" />
      <species boundaryCondition="false" compartment="c" constant="false" hasOnlySubstanceUnits="false" id="M_OMST" name="7-O-methylsterigmatocystin_C19H14O6" fbc:charge="0" />
      <species boundaryCondition="false" compartment="c" constant="false" hasOnlySubstanceUnits="false" id="M_OMVAL" name="2-keto-3-methyl-valerate_" fbc:charge="0" />
      <species boundaryCondition="false" compartment="c" constant="false" hasOnlySubstanceUnits="false" id="M_ORN" name="L-ornithine_C5H12N2O2" fbc:charge="0" />
      <species boundaryCondition="false" compartment="c" constant="false" hasOnlySubstanceUnits="false" id="M_OROA" name="orotate_C5H4N2O4" fbc:charge="0" />
      <species boundaryCondition="false" compartment="c" constant="false" hasOnlySubstanceUnits="false" id="M_OSLHSER" name="O-succinyl-L-homoserine_C8H13NO6" fbc:charge="0" />
      <species boundaryCondition="false" compartment="c" constant="false" hasOnlySubstanceUnits="false" id="M_OTHIO" name="thioredoxin disulfide_C6H7NO2S2R2" fbc:charge="0" />
      <species boundaryCondition="false" compartment="c" constant="false" hasOnlySubstanceUnits="false" id="M_OXAL" name="oxalate_C2H2O4" fbc:charge="0" />
      <species boundaryCondition="false" compartment="c" constant="false" hasOnlySubstanceUnits="false" id="M_OXGLY" name="2-hydroxy-3-oxosuccinic acid_C4H4O6" fbc:charge="0" />
      <species boundaryCondition="false" compartment="c" constant="false" hasOnlySubstanceUnits="false" id="M_P5C" name="(S)-1-pyrroline-5-carboxylate_C5H7NO2" fbc:charge="0" />
      <species boundaryCondition="false" compartment="c" constant="false" hasOnlySubstanceUnits="false" id="M_PA" name="phosphatidate_C5H7O8PR2" fbc:charge="0" />
      <species boundaryCondition="false" compartment="c" constant="false" hasOnlySubstanceUnits="false" id="M_PAA" name="phosphatidylamine_" fbc:charge="0" />
      <species boundaryCondition="false" compartment="c" constant="false" hasOnlySubstanceUnits="false" id="M_PABA" name="4-aminobenzoate_C7H7NO2" fbc:charge="0" />
      <species boundaryCondition="false" compartment="c" constant="false" hasOnlySubstanceUnits="false" id="M_PAD" name="2-phenylacetamide_C8H9NO" fbc:charge="0" />
      <species boundaryCondition="false" compartment="c" constant="false" hasOnlySubstanceUnits="false" id="M_PANT" name="(R)-pantoate_C6H12O4" fbc:charge="0" />
      <species boundaryCondition="false" compartment="c" constant="false" hasOnlySubstanceUnits="false" id="M_PAP" name="adenosine 3',5'-bisphosphate_C10H15N5O10P2" fbc:charge="0" />
      <species boundaryCondition="false" compartment="c" constant="false" hasOnlySubstanceUnits="false" id="M_PAPS" name="3'-phospho-5'-adenylyl sulfate_C10H15N5O13P2S" fbc:charge="0" />
      <species boundaryCondition="false" compartment="c" constant="false" hasOnlySubstanceUnits="false" id="M_PC" name="phosphatidylcholines_C10H19NO8PR2" fbc:charge="0" />
      <species boundaryCondition="false" compartment="c" constant="false" hasOnlySubstanceUnits="false" id="M_PCACE" name="3,4-dihydroxybenzoate_C7H6O4" fbc:charge="0" />
      <species boundaryCondition="false" compartment="c" constant="false" hasOnlySubstanceUnits="false" id="M_PCHO" name="choline phosphate_C5H14NO4P" fbc:charge="0" />
      <species boundaryCondition="false" compartment="c" constant="false" hasOnlySubstanceUnits="false" id="M_PDME" name="phosphatidyl-N-dimethylethanolamine_C9H16NO8PR2" fbc:charge="0" />
      <species boundaryCondition="false" compartment="c" constant="false" hasOnlySubstanceUnits="false" id="M_PDXAL" name="pyridoxal_C8H9NO3" fbc:charge="0" />
      <species boundaryCondition="false" compartment="c" constant="false" hasOnlySubstanceUnits="false" id="M_PDXAM" name="pyridoxamine_C8H12N2O2" fbc:charge="0" />
      <species boundaryCondition="false" compartment="c" constant="false" hasOnlySubstanceUnits="false" id="M_PDXAM5PI" name="pyridoxamine 5'-phosphate_C8H13N2O5P" fbc:charge="0" />
      <species boundaryCondition="false" compartment="c" constant="false" hasOnlySubstanceUnits="false" id="M_PDXI" name="pyridoxine_C8H11NO3" fbc:charge="0" />
      <species boundaryCondition="false" compartment="c" constant="false" hasOnlySubstanceUnits="false" id="M_PDXI5PI" name="pyridoxine 5'-phosphate_C8H12NO6P" fbc:charge="0" />
      <species boundaryCondition="false" compartment="c" constant="false" hasOnlySubstanceUnits="false" id="M_PDXL5PI" name="pyridoxal 5'-phosphate_C8H10NO6P" fbc:charge="0" />
      <species boundaryCondition="false" compartment="c" constant="false" hasOnlySubstanceUnits="false" id="M_PE" name="phosphatidylethanolamines_C7H12NO8PR2" fbc:charge="0" />
      <species boundaryCondition="false" compartment="c" constant="false" hasOnlySubstanceUnits="false" id="M_PEN" name="penicillins_C9H11N2O4SR" fbc:charge="0" />
      <species boundaryCondition="false" compartment="c" constant="false" hasOnlySubstanceUnits="false" id="M_PENACID" name="penicillanic acid_C8H11NO3S" fbc:charge="0" />
      <species boundaryCondition="false" compartment="c" constant="false" hasOnlySubstanceUnits="false" id="M_PENG" name="penicillin G_C16H18N2O4S" fbc:charge="0" />
      <species boundaryCondition="false" compartment="c" constant="false" hasOnlySubstanceUnits="false" id="M_PENN" name="penicillin N_C14H21N3O6S" fbc:charge="0" />
      <species boundaryCondition="false" compartment="c" constant="false" hasOnlySubstanceUnits="false" id="M_PEP" name="phosphoenolpyruvate_C3H5O6P" fbc:charge="0" />
      <species boundaryCondition="false" compartment="c" constant="false" hasOnlySubstanceUnits="false" id="M_PETHM" name="ethanolamine phosphate_C2H8NO4P" fbc:charge="0" />
      <species boundaryCondition="false" compartment="c" constant="false" hasOnlySubstanceUnits="false" id="M_PG" name="phosphatidylglycerol_C8H13O10PR2" fbc:charge="0" />
      <species boundaryCondition="false" compartment="c" constant="false" hasOnlySubstanceUnits="false" id="M_PHAC" name="phenylacetate_C8H8O2" fbc:charge="0" />
      <species boundaryCondition="false" compartment="c" constant="false" hasOnlySubstanceUnits="false" id="M_PHACAL" name="phenylacetaldehyde_C8H8O" fbc:charge="0" />
      <species boundaryCondition="false" compartment="c" constant="false" hasOnlySubstanceUnits="false" id="M_PHACCOA" name="phenylacetyl-CoA_C29H42N7O17P3S" fbc:charge="0" />
      <species boundaryCondition="false" compartment="c" constant="false" hasOnlySubstanceUnits="false" id="M_PHC" name="L-1-pyrroline-3-hydroxy-5-carboxylate_C5H7NO3" fbc:charge="0" />
      <species boundaryCondition="false" compartment="c" constant="false" hasOnlySubstanceUnits="false" id="M_PHE" name="L-phenylalanine_C9H11NO2" fbc:charge="0" />
      <species boundaryCondition="false" compartment="c" constant="false" hasOnlySubstanceUnits="false" id="M_PHEETHAL" name="2-phenylethanol_C8H10O" fbc:charge="0" />
      <species boundaryCondition="false" compartment="c" constant="false" hasOnlySubstanceUnits="false" id="M_PHEN" name="prephenate_C10H10O6" fbc:charge="0" />
      <species boundaryCondition="false" compartment="c" constant="false" hasOnlySubstanceUnits="false" id="M_PHP" name="3-phosphonooxypyruvate_C3H5O7P" fbc:charge="0" />
      <species boundaryCondition="false" compartment="c" constant="false" hasOnlySubstanceUnits="false" id="M_PHPYR" name="keto-phenylpyruvate_C9H8O3" fbc:charge="0" />
      <species boundaryCondition="false" compartment="c" constant="false" hasOnlySubstanceUnits="false" id="M_PHSER" name="O-phospho-L-homoserine_C4H10NO6P" fbc:charge="0" />
      <species boundaryCondition="false" compartment="c" constant="false" hasOnlySubstanceUnits="false" id="M_PHSP" name="phytosphingosine 1-phosphate_C18H40NO6P" fbc:charge="0" />
      <species boundaryCondition="false" compartment="c" constant="false" hasOnlySubstanceUnits="false" id="M_PI" name="phosphate_H3O4P" fbc:charge="0" />
      <species boundaryCondition="false" compartment="c" constant="false" hasOnlySubstanceUnits="false" id="M_PINS" name="1-phosphatidyl-1D-myo-inositols_C11H17O13PR2" fbc:charge="0" />
      <species boundaryCondition="false" compartment="c" constant="false" hasOnlySubstanceUnits="false" id="M_PINS4P" name="1-phosphatidyl-1D-myo-inositol 4-phosphates_C11H18O16P2R2" fbc:charge="0" />
      <species boundaryCondition="false" compartment="c" constant="false" hasOnlySubstanceUnits="false" id="M_PINSP" name="1-phosphatidyl-1D-myo-inositol 3-phosphates_C11H18O16P2R2" fbc:charge="0" />
      <species boundaryCondition="false" compartment="c" constant="false" hasOnlySubstanceUnits="false" id="M_PMME" name="phosphatidyl-N-methylethanolamines_C8H14NO8PR2" fbc:charge="0" />
      <species boundaryCondition="false" compartment="c" constant="false" hasOnlySubstanceUnits="false" id="M_PMVL" name="(R)-5-phosphomevalonate_C6H13O7P" fbc:charge="0" />
      <species boundaryCondition="false" compartment="c" constant="false" hasOnlySubstanceUnits="false" id="M_PNTO" name="(R)-pantothenate_C9H17NO5" fbc:charge="0" />
      <species boundaryCondition="false" compartment="c" constant="false" hasOnlySubstanceUnits="false" id="M_PPBG" name="porphobilinogen_C10H14N2O4" fbc:charge="0" />
      <species boundaryCondition="false" compartment="c" constant="false" hasOnlySubstanceUnits="false" id="M_PPGIXm" name="protoporphyrinogen_C34H40N4O4" fbc:charge="0" />
      <species boundaryCondition="false" compartment="c" constant="false" hasOnlySubstanceUnits="false" id="M_ppGpp" name="guanosine 3',5'-bis(diphosphate)_C10H17N5O17P4" fbc:charge="0" />
      <species boundaryCondition="false" compartment="c" constant="false" hasOnlySubstanceUnits="false" id="M_PPI" name="diphosphate_H4O7P2" fbc:charge="0" />
      <species boundaryCondition="false" compartment="p" constant="false" hasOnlySubstanceUnits="false" id="M_PPIp" name="diphosphate_H4O7P2" fbc:charge="0" />
      <species boundaryCondition="false" compartment="c" constant="false" hasOnlySubstanceUnits="false" id="M_PPMAL" name="2-isopropylmaleate_C7H10O4" fbc:charge="0" />
      <species boundaryCondition="false" compartment="c" constant="false" hasOnlySubstanceUnits="false" id="M_PPMVL" name="(R)-5-diphosphomevalonate_C6H14O10P2" fbc:charge="0" />
      <species boundaryCondition="false" compartment="c" constant="false" hasOnlySubstanceUnits="false" id="M_pppGpp" name="guanosine 3'-diphosphate 5'-triphosphate_" fbc:charge="0" />
      <species boundaryCondition="false" compartment="c" constant="false" hasOnlySubstanceUnits="false" id="M_PRAM" name="5-phospho-D-ribosylamine_C5H12NO7P" fbc:charge="0" />
      <species boundaryCondition="false" compartment="c" constant="false" hasOnlySubstanceUnits="false" id="M_PRBAMP" name="phosphoribosyl-AMP_C15H23N5O14P2" fbc:charge="0" />
      <species boundaryCondition="false" compartment="c" constant="false" hasOnlySubstanceUnits="false" id="M_PRBATP" name="1-(5-phospho-D-ribosyl)-ATP_C15H25N5O20P4" fbc:charge="0" />
      <species boundaryCondition="false" compartment="c" constant="false" hasOnlySubstanceUnits="false" id="M_PRECOR" name="precorrins_" fbc:charge="0" />
      <species boundaryCondition="false" compartment="c" constant="false" hasOnlySubstanceUnits="false" id="M_PRFICA" name="5-formamido-1-(5-phospho-D-ribosyl)imidazole-4-carboxamide_C10H15N4O9P" fbc:charge="0" />
      <species boundaryCondition="false" compartment="c" constant="false" hasOnlySubstanceUnits="false" id="M_PRFP" name="1-(5-phospho-D-ribosyl)-5-[(5-phospho-D-ribosylamino)methylideneamino]imidazole-4-carboxamide_C15H25N5O15P2" fbc:charge="0" />
      <species boundaryCondition="false" compartment="c" constant="false" hasOnlySubstanceUnits="false" id="M_PRLP" name="5-[(5-phospho-1-deoxy-D-ribulos-1-ylamino)methylideneamino]-1-(5-phospho-D-ribosyl)imidazole-4-carboxamide_C15H25N5O15P2" fbc:charge="0" />
      <species boundaryCondition="false" compartment="c" constant="false" hasOnlySubstanceUnits="false" id="M_PRO" name="L-proline_C5H9NO2" fbc:charge="0" />
      <species boundaryCondition="false" compartment="c" constant="false" hasOnlySubstanceUnits="false" id="M_PROP" name="propionate_C3H6O2" fbc:charge="0" />
      <species boundaryCondition="false" compartment="c" constant="false" hasOnlySubstanceUnits="false" id="M_PROPCOA" name="propionyl-CoA_C24H40N7O17P3S" fbc:charge="0" />
      <species boundaryCondition="false" compartment="c" constant="false" hasOnlySubstanceUnits="false" id="M_Protein" name="protein_" fbc:charge="0" />
      <species boundaryCondition="false" compartment="c" constant="false" hasOnlySubstanceUnits="false" id="M_Protein_Amylase" name="protein for biomass and amylase_" fbc:charge="0" />
      <species boundaryCondition="false" compartment="c" constant="false" hasOnlySubstanceUnits="false" id="M_PRPP" name="5-phospho-alpha-D-ribose 1-diphosphate_C5H13O14P3" fbc:charge="0" />
      <species boundaryCondition="false" compartment="c" constant="false" hasOnlySubstanceUnits="false" id="M_PS" name="phosphatidylserine_C8H12NO10PR2" fbc:charge="0" />
      <species boundaryCondition="false" compartment="c" constant="false" hasOnlySubstanceUnits="false" id="M_PSPH" name="phytosphingosine_C18H39NO3" fbc:charge="0" />
      <species boundaryCondition="false" compartment="c" constant="false" hasOnlySubstanceUnits="false" id="M_PTRSC" name="putrescine_C4H12N2" fbc:charge="0" />
      <species boundaryCondition="false" compartment="c" constant="false" hasOnlySubstanceUnits="false" id="M_PURI5P" name="pseudouridine 5'-phosphate_C9H13N2O9P" fbc:charge="0" />
      <species boundaryCondition="false" compartment="c" constant="false" hasOnlySubstanceUnits="false" id="M_PYR" name="pyruvate_C3H4O3" fbc:charge="0" />
      <species boundaryCondition="false" compartment="c" constant="false" hasOnlySubstanceUnits="false" id="M_PYTE" name="myo-inositol hexakisphosphate_C6H18O24P6" fbc:charge="0" />
      <species boundaryCondition="false" compartment="c" constant="false" hasOnlySubstanceUnits="false" id="M_QA" name="quinolinate_C7H5NO4" fbc:charge="0" />
      <species boundaryCondition="false" compartment="c" constant="false" hasOnlySubstanceUnits="false" id="M_QT" name="quinate_C7H11O6" fbc:charge="0" />
      <species boundaryCondition="false" compartment="c" constant="false" hasOnlySubstanceUnits="false" id="M_R1P" name="D-ribose 1-phosphate_C5H11O8P" fbc:charge="0" />
      <species boundaryCondition="false" compartment="c" constant="false" hasOnlySubstanceUnits="false" id="M_R5P" name="D-ribose 5-phosphate_C5H11O8P" fbc:charge="0" />
      <species boundaryCondition="false" compartment="c" constant="false" hasOnlySubstanceUnits="false" id="M_RGT" name="glutathione_C10H17N3O6S" fbc:charge="0" />
      <species boundaryCondition="false" compartment="c" constant="false" hasOnlySubstanceUnits="false" id="M_RIB" name="D-ribose_C5H10O5" fbc:charge="0" />
      <species boundaryCondition="false" compartment="c" constant="false" hasOnlySubstanceUnits="false" id="M_RIBFLAV" name="riboflavin_C17H20N4O6" fbc:charge="0" />
      <species boundaryCondition="false" compartment="c" constant="false" hasOnlySubstanceUnits="false" id="M_RL" name="D-ribulose_C5H10O5" fbc:charge="0" />
      <species boundaryCondition="false" compartment="c" constant="false" hasOnlySubstanceUnits="false" id="M_RL5P" name="D-ribulose 5-phosphate_C5H11O8P" fbc:charge="0" />
      <species boundaryCondition="false" compartment="c" constant="false" hasOnlySubstanceUnits="false" id="M_RNA" name="ribonucleic acids_" fbc:charge="0" />
      <species boundaryCondition="false" compartment="c" constant="false" hasOnlySubstanceUnits="false" id="M_RTHIO" name="thioredoxin dithiol_C6H9NO2S2R2" fbc:charge="0" />
      <species boundaryCondition="false" compartment="c" constant="false" hasOnlySubstanceUnits="false" id="M_RX" name="RX_" fbc:charge="0" />
      <species boundaryCondition="false" compartment="c" constant="false" hasOnlySubstanceUnits="false" id="M_S" name="sulfur_S" fbc:charge="0" />
      <species boundaryCondition="false" compartment="c" constant="false" hasOnlySubstanceUnits="false" id="M_S23E" name="(S)-2,3-epoxysqualene_C30H50O" fbc:charge="0" />
      <species boundaryCondition="false" compartment="c" constant="false" hasOnlySubstanceUnits="false" id="M_S7P" name="sedoheptulose 7-phosphate_C7H15O10P" fbc:charge="0" />
      <species boundaryCondition="false" compartment="c" constant="false" hasOnlySubstanceUnits="false" id="M_SACP" name="L-saccharopine_C11H20N2O6" fbc:charge="0" />
      <species boundaryCondition="false" compartment="c" constant="false" hasOnlySubstanceUnits="false" id="M_SAH" name="S-adenosyl-L-homocysteine_C14H20N6O5S" fbc:charge="0" />
      <species boundaryCondition="false" compartment="c" constant="false" hasOnlySubstanceUnits="false" id="M_SAICAR" name="(2S)-2-[5-amino-1-(5-phospho-beta-D-ribosyl)imidazole-4-carboxamido]succinic acid_C13H19N4O12P" fbc:charge="0" />
      <species boundaryCondition="false" compartment="c" constant="false" hasOnlySubstanceUnits="false" id="M_SAM" name="S-adenosyl-L-methionine_C15H22N6O5S" fbc:charge="0" />
      <species boundaryCondition="false" compartment="c" constant="false" hasOnlySubstanceUnits="false" id="M_SAMOB" name="S-adenosyl-4-methylthio-2-oxobutanoate_C15H19N5O6S" fbc:charge="0" />
      <species boundaryCondition="false" compartment="c" constant="false" hasOnlySubstanceUnits="false" id="M_SARC" name="sarcosine_C3H7NO2" fbc:charge="0" />
      <species boundaryCondition="false" compartment="c" constant="false" hasOnlySubstanceUnits="false" id="M_SCTLE" name="scytalone_C10H10O4" fbc:charge="0" />
      <species boundaryCondition="false" compartment="c" constant="false" hasOnlySubstanceUnits="false" id="M_SER" name="L-serine_C3H7NO3" fbc:charge="0" />
      <species boundaryCondition="false" compartment="c" constant="false" hasOnlySubstanceUnits="false" id="M_SHCR" name="sirohydrochlorin_C42H46N4O16" fbc:charge="0" />
      <species boundaryCondition="false" compartment="c" constant="false" hasOnlySubstanceUnits="false" id="M_SIHM" name="siroheme_" fbc:charge="0" />
      <species boundaryCondition="false" compartment="c" constant="false" hasOnlySubstanceUnits="false" id="M_SLF" name="sulfate_H2O4S" fbc:charge="0" />
      <species boundaryCondition="false" compartment="c" constant="false" hasOnlySubstanceUnits="false" id="M_SME" name="shikimate_C7H10O5" fbc:charge="0" />
      <species boundaryCondition="false" compartment="c" constant="false" hasOnlySubstanceUnits="false" id="M_SME3P" name="shikimate 3-phosphate_C7H11O8P" fbc:charge="0" />
      <species boundaryCondition="false" compartment="c" constant="false" hasOnlySubstanceUnits="false" id="M_SNPI" name="selenophosphate_H3O3PSe" fbc:charge="0" />
      <species boundaryCondition="false" compartment="c" constant="false" hasOnlySubstanceUnits="false" id="M_SOR" name="L-sorbose_C6H12O6" fbc:charge="0" />
      <species boundaryCondition="false" compartment="c" constant="false" hasOnlySubstanceUnits="false" id="M_SOT" name="D-sorbitol_C6H14O6" fbc:charge="0" />
      <species boundaryCondition="false" compartment="c" constant="false" hasOnlySubstanceUnits="false" id="M_SPH" name="sphinganine_C18H39NO2" fbc:charge="0" />
      <species boundaryCondition="false" compartment="c" constant="false" hasOnlySubstanceUnits="false" id="M_SPMYLIN" name="ceramide phosphocholines_" fbc:charge="0" />
      <species boundaryCondition="false" compartment="c" constant="false" hasOnlySubstanceUnits="false" id="M_SPRM" name="spermine_C10H26N4" fbc:charge="0" />
      <species boundaryCondition="false" compartment="c" constant="false" hasOnlySubstanceUnits="false" id="M_SPRMD" name="spermidine_C7H19N3" fbc:charge="0" />
      <species boundaryCondition="false" compartment="c" constant="false" hasOnlySubstanceUnits="false" id="M_SQL" name="squalene_C30H50" fbc:charge="0" />
      <species boundaryCondition="false" compartment="c" constant="false" hasOnlySubstanceUnits="false" id="M_ST" name="sterigmatocystin_C18H12O6" fbc:charge="0" />
      <species boundaryCondition="false" compartment="c" constant="false" hasOnlySubstanceUnits="false" id="M_STAR" name="starch_" fbc:charge="0" />
      <species boundaryCondition="false" compartment="c" constant="false" hasOnlySubstanceUnits="false" id="M_SUCC" name="succinate_C4H6O4" fbc:charge="0" />
      <species boundaryCondition="false" compartment="c" constant="false" hasOnlySubstanceUnits="false" id="M_SUCCSAL" name="succinate semialdehyde_C4H6O3" fbc:charge="0" />
      <species boundaryCondition="false" compartment="c" constant="false" hasOnlySubstanceUnits="false" id="M_SUFT" name="galactosylceramide sulfates_C25H46NO11SR" fbc:charge="0" />
      <species boundaryCondition="false" compartment="c" constant="false" hasOnlySubstanceUnits="false" id="M_T3P1" name="D-glyceraldehyde 3-phosphate_C3H7O6P" fbc:charge="0" />
      <species boundaryCondition="false" compartment="c" constant="false" hasOnlySubstanceUnits="false" id="M_T3P2" name="glycerone phosphate_C3H7O6P" fbc:charge="0" />
      <species boundaryCondition="false" compartment="c" constant="false" hasOnlySubstanceUnits="false" id="M_T6P" name="tagatose 6-phosphate_C6H13O9P" fbc:charge="0" />
      <species boundaryCondition="false" compartment="c" constant="false" hasOnlySubstanceUnits="false" id="M_TAGLY" name="triglycerides_C6H5O6R3" fbc:charge="0" />
      <species boundaryCondition="false" compartment="c" constant="false" hasOnlySubstanceUnits="false" id="M_TAR" name="tartrate_C4H5O6" fbc:charge="0" />
      <species boundaryCondition="false" compartment="c" constant="false" hasOnlySubstanceUnits="false" id="M_TAUR" name="taurine_C2H7NO3S" fbc:charge="0" />
      <species boundaryCondition="false" compartment="c" constant="false" hasOnlySubstanceUnits="false" id="M_TDP" name="D-tagatofuranose 1,6-bisphosphate_C6H14O12P2" fbc:charge="0" />
      <species boundaryCondition="false" compartment="c" constant="false" hasOnlySubstanceUnits="false" id="M_TGE" name="tagatose_C6H12O12" fbc:charge="0" />
      <species boundaryCondition="false" compartment="c" constant="false" hasOnlySubstanceUnits="false" id="M_TGLCOA" name="2-methylcrotonoyl-CoA_C26H42N7O17P3S" fbc:charge="0" />
      <species boundaryCondition="false" compartment="c" constant="false" hasOnlySubstanceUnits="false" id="M_THDP" name="thiamin diphosphate_C12H18N4O7P2S" fbc:charge="0" />
      <species boundaryCondition="false" compartment="c" constant="false" hasOnlySubstanceUnits="false" id="M_THF" name="tetrahydrofolate_C19H23N7O6" fbc:charge="0" />
      <species boundaryCondition="false" compartment="c" constant="false" hasOnlySubstanceUnits="false" id="M_THFG" name="tetrahydrofolyl-(Glu)n_C24H30N8O9" fbc:charge="0" />
      <species boundaryCondition="false" compartment="c" constant="false" hasOnlySubstanceUnits="false" id="M_THME" name="thiamin_C12H17N4OS" fbc:charge="0" />
      <species boundaryCondition="false" compartment="c" constant="false" hasOnlySubstanceUnits="false" id="M_THMP" name="thiamin monophosphate_C12H17N4O4PS" fbc:charge="0" />
      <species boundaryCondition="false" compartment="c" constant="false" hasOnlySubstanceUnits="false" id="M_THPTGLU" name="tetrahydropteroyltri-L-glutamate_C29H37N9O12" fbc:charge="0" />
      <species boundaryCondition="false" compartment="c" constant="false" hasOnlySubstanceUnits="false" id="M_THR" name="L-threonine_C4H9NO3" fbc:charge="0" />
      <species boundaryCondition="false" compartment="c" constant="false" hasOnlySubstanceUnits="false" id="M_THY" name="thymine_C5H6N2O2" fbc:charge="0" />
      <species boundaryCondition="false" compartment="c" constant="false" hasOnlySubstanceUnits="false" id="M_THZ" name="5-(2-hydroxyethyl)-4-methylthiazole_C6H9NOS" fbc:charge="0" />
      <species boundaryCondition="false" compartment="c" constant="false" hasOnlySubstanceUnits="false" id="M_THZP" name="4-methyl-5-(2-phosphonooxyethyl)thiazole_C6H10NO4PS" fbc:charge="0" />
      <species boundaryCondition="false" compartment="c" constant="false" hasOnlySubstanceUnits="false" id="M_TPI" name="1D-myo-inositol 1,4,5-trisphosphate_C6H15O15P3" fbc:charge="0" />
      <species boundaryCondition="false" compartment="c" constant="false" hasOnlySubstanceUnits="false" id="M_TR3DHT" name="L-threo-3-deoxy-hexulosonate_" fbc:charge="0" />
      <species boundaryCondition="false" compartment="c" constant="false" hasOnlySubstanceUnits="false" id="M_TRE" name="alpha,alpha-trehalose_C12H22O11" fbc:charge="0" />
      <species boundaryCondition="false" compartment="c" constant="false" hasOnlySubstanceUnits="false" id="M_TRE6P" name="alpha,alpha'-trehalose 6-phosphate_C12H23O14P" fbc:charge="0" />
      <species boundaryCondition="false" compartment="c" constant="false" hasOnlySubstanceUnits="false" id="M_TRMAS" name="threo-3-methyl-L-aspartate_C5H9NO4" fbc:charge="0" />
      <species boundaryCondition="false" compartment="c" constant="false" hasOnlySubstanceUnits="false" id="M_TRNA" name="transfer RNA_" fbc:charge="0" />
      <species boundaryCondition="false" compartment="c" constant="false" hasOnlySubstanceUnits="false" id="M_TRP" name="L-tryptophan_C11H12N2O2" fbc:charge="0" />
      <species boundaryCondition="false" compartment="c" constant="false" hasOnlySubstanceUnits="false" id="M_TRPM" name="tryptamine_C10H12N2" fbc:charge="0" />
      <species boundaryCondition="false" compartment="c" constant="false" hasOnlySubstanceUnits="false" id="M_TRPTRNA" name="L-tryptophanyl-tRNA(Trp)_" fbc:charge="0" />
      <species boundaryCondition="false" compartment="c" constant="false" hasOnlySubstanceUnits="false" id="M_TTGGP" name="2-cis,6-trans,10-trans-geranylgeranyl diphosphate_C20H36O7P2" fbc:charge="0" />
      <species boundaryCondition="false" compartment="c" constant="false" hasOnlySubstanceUnits="false" id="M_TYR" name="L-tyrosine_C9H11NO3" fbc:charge="0" />
      <species boundaryCondition="false" compartment="c" constant="false" hasOnlySubstanceUnits="false" id="M_UDP" name="UDP_C9H14N2O12P2" fbc:charge="0" />
      <species boundaryCondition="false" compartment="c" constant="false" hasOnlySubstanceUnits="false" id="M_UDPG" name="UDP-glucose_C15H24N2O17P2" fbc:charge="0" />
      <species boundaryCondition="false" compartment="c" constant="false" hasOnlySubstanceUnits="false" id="M_UDPGAL" name="UDP-D-galactose_C15H24N2O17P2" fbc:charge="0" />
      <species boundaryCondition="false" compartment="c" constant="false" hasOnlySubstanceUnits="false" id="M_UDPGE" name="UDP-D-glucuronate_C15H22N2O18P2" fbc:charge="0" />
      <species boundaryCondition="false" compartment="c" constant="false" hasOnlySubstanceUnits="false" id="M_UDPNAG" name="UDP-N-acetyl-D-glucosamine_C17H27N3O17P2" fbc:charge="0" />
      <species boundaryCondition="false" compartment="c" constant="false" hasOnlySubstanceUnits="false" id="M_UDPNAGA" name="UDP-N-acetyl-D-galactosamine_C17H27N3O17P2" fbc:charge="0" />
      <species boundaryCondition="false" compartment="c" constant="false" hasOnlySubstanceUnits="false" id="M_UGC" name="(-)-ureidoglycolate_C3H6N2O4" fbc:charge="0" />
      <species boundaryCondition="false" compartment="c" constant="false" hasOnlySubstanceUnits="false" id="M_UMP" name="UMP_C9H13N2O9P" fbc:charge="0" />
      <species boundaryCondition="false" compartment="c" constant="false" hasOnlySubstanceUnits="false" id="M_UPGIII" name="uroporphyrinogen III_C40H44N4O16" fbc:charge="0" />
      <species boundaryCondition="false" compartment="c" constant="false" hasOnlySubstanceUnits="false" id="M_URA" name="uracil_C4H4N2O2" fbc:charge="0" />
      <species boundaryCondition="false" compartment="c" constant="false" hasOnlySubstanceUnits="false" id="M_UREA" name="urea_CH4N2O" fbc:charge="0" />
      <species boundaryCondition="false" compartment="c" constant="false" hasOnlySubstanceUnits="false" id="M_UREAC" name="urea-1-carboxylate_C2H4N2O3" fbc:charge="0" />
      <species boundaryCondition="false" compartment="c" constant="false" hasOnlySubstanceUnits="false" id="M_UREIPRO" name="N-carbamoyl-?-alanine_" fbc:charge="0" />
      <species boundaryCondition="false" compartment="c" constant="false" hasOnlySubstanceUnits="false" id="M_URI" name="uridine_C9H12N2O6" fbc:charge="0" />
      <species boundaryCondition="false" compartment="c" constant="false" hasOnlySubstanceUnits="false" id="M_UROCA" name="urocanate_C6H6N2O2" fbc:charge="0" />
      <species boundaryCondition="false" compartment="c" constant="false" hasOnlySubstanceUnits="false" id="M_UTP" name="UTP_C9H15N2O15P3" fbc:charge="0" />
      <species boundaryCondition="false" compartment="c" constant="false" hasOnlySubstanceUnits="false" id="M_VAL" name="L-valine_C5H11NO2" fbc:charge="0" />
      <species boundaryCondition="false" compartment="c" constant="false" hasOnlySubstanceUnits="false" id="M_VEML" name="vermelone_C10H10O3" fbc:charge="0" />
      <species boundaryCondition="false" compartment="c" constant="false" hasOnlySubstanceUnits="false" id="M_VERA" name="versicolorin A_" fbc:charge="0" />
      <species boundaryCondition="false" compartment="c" constant="false" hasOnlySubstanceUnits="false" id="M_VERAL" name="versiconal_" fbc:charge="0" />
      <species boundaryCondition="false" compartment="c" constant="false" hasOnlySubstanceUnits="false" id="M_VERB" name="versicolorin B_" fbc:charge="0" />
      <species boundaryCondition="false" compartment="c" constant="false" hasOnlySubstanceUnits="false" id="M_VESTINE" name="vestine_" fbc:charge="0" />
      <species boundaryCondition="false" compartment="c" constant="false" hasOnlySubstanceUnits="false" id="M_VHA" name="versiconal hemiacetal acetate_" fbc:charge="0" />
      <species boundaryCondition="false" compartment="c" constant="false" hasOnlySubstanceUnits="false" id="M_XAN" name="xanthine_C5H4N4O2" fbc:charge="0" />
      <species boundaryCondition="false" compartment="c" constant="false" hasOnlySubstanceUnits="false" id="M_XMP" name="xanthosine 5'-phosphate_C10H13N4O9P" fbc:charge="0" />
      <species boundaryCondition="false" compartment="c" constant="false" hasOnlySubstanceUnits="false" id="M_XOL" name="xylitol_C5H12O5" fbc:charge="0" />
      <species boundaryCondition="false" compartment="c" constant="false" hasOnlySubstanceUnits="false" id="M_XTSINE" name="xanthosine_C10H12N4O6" fbc:charge="0" />
      <species boundaryCondition="false" compartment="c" constant="false" hasOnlySubstanceUnits="false" id="M_XUL" name="D-xylulose_C5H10O5" fbc:charge="0" />
      <species boundaryCondition="false" compartment="c" constant="false" hasOnlySubstanceUnits="false" id="M_XUL5P" name="D-xylulose 5-phosphate_C5H11O8P" fbc:charge="0" />
      <species boundaryCondition="false" compartment="c" constant="false" hasOnlySubstanceUnits="false" id="M_XYL" name="D-xylose_C5H10O5" fbc:charge="0" />
      <species boundaryCondition="false" compartment="c" constant="false" hasOnlySubstanceUnits="false" id="M_XYLAN" name="xylans_" fbc:charge="0" />
      <species boundaryCondition="false" compartment="c" constant="false" hasOnlySubstanceUnits="false" id="M_ZYMST" name="zymosterol_C27H44O" fbc:charge="0" />
      <species boundaryCondition="false" compartment="c" constant="false" hasOnlySubstanceUnits="false" id="M_ETHAM" name="ethanolamine_C2H7NO" fbc:charge="0" />
      <species boundaryCondition="false" compartment="c" constant="false" hasOnlySubstanceUnits="false" id="M_NADP" name="NADP(+)_C21H28N7O17P3" fbc:charge="0" />
      <species boundaryCondition="false" compartment="e" constant="false" hasOnlySubstanceUnits="false" id="M_CYSe" name="L-cysteine_C3H7NO2S" fbc:charge="0" />
      <species boundaryCondition="false" compartment="e" constant="false" hasOnlySubstanceUnits="false" id="M_TARe" name="tartrate_C4H5O6" fbc:charge="0" />
      <species boundaryCondition="false" compartment="e" constant="false" hasOnlySubstanceUnits="false" id="M_13GLUCANe" name="1,3-beta-D-glucan_" fbc:charge="0" />
      <species boundaryCondition="false" compartment="e" constant="false" hasOnlySubstanceUnits="false" id="M_ACe" name="acetate_C2H4O2" fbc:charge="0" />
      <species boundaryCondition="false" compartment="e" constant="false" hasOnlySubstanceUnits="false" id="M_ADe" name="adenine_C5H5N5" fbc:charge="0" />
      <species boundaryCondition="false" compartment="e" constant="false" hasOnlySubstanceUnits="false" id="M_AKGe" name="2-oxoglutarate_C5H6O5" fbc:charge="0" />
      <species boundaryCondition="false" compartment="e" constant="false" hasOnlySubstanceUnits="false" id="M_ALAe" name="L-alanine_C3H7NO2" fbc:charge="0" />
      <species boundaryCondition="false" compartment="e" constant="false" hasOnlySubstanceUnits="false" id="M_AMYLPe" name="amylopectin_C30H52O26" fbc:charge="0" />
      <species boundaryCondition="false" compartment="e" constant="false" hasOnlySubstanceUnits="false" id="M_AMYLSe" name="amylose_" fbc:charge="0" />
      <species boundaryCondition="false" compartment="e" constant="false" hasOnlySubstanceUnits="false" id="M_AOLe" name="D-arabinitol_C5H12O5" fbc:charge="0" />
      <species boundaryCondition="false" compartment="e" constant="false" hasOnlySubstanceUnits="false" id="M_ARABe" name="D-arabinose_C5H10O5" fbc:charge="0" />
      <species boundaryCondition="false" compartment="e" constant="false" hasOnlySubstanceUnits="false" id="M_ARABINe" name="alpha-L-arabinan_" fbc:charge="0" />
      <species boundaryCondition="false" compartment="e" constant="false" hasOnlySubstanceUnits="false" id="M_ARGe" name="L-arginine_C6H14N4O2" fbc:charge="0" />
      <species boundaryCondition="false" compartment="e" constant="false" hasOnlySubstanceUnits="false" id="M_ASNe" name="L-asparagine_C4H8N2O3" fbc:charge="0" />
      <species boundaryCondition="false" compartment="e" constant="false" hasOnlySubstanceUnits="false" id="M_ASPe" name="L-aspartate_C4H7NO4" fbc:charge="0" />
      <species boundaryCondition="false" compartment="e" constant="false" hasOnlySubstanceUnits="false" id="M_bDGLCe" name="beta-D-glucose_C6H12O6" fbc:charge="0" />
      <species boundaryCondition="false" compartment="e" constant="false" hasOnlySubstanceUnits="false" id="M_CB15LCTe" name="cellobiono-1,5-lactone_C12H20O11" fbc:charge="0" />
      <species boundaryCondition="false" compartment="e" constant="false" hasOnlySubstanceUnits="false" id="M_CELLOBe" name="cellobiose_C12H22O11" fbc:charge="0" />
      <species boundaryCondition="false" compartment="e" constant="false" hasOnlySubstanceUnits="false" id="M_CELLOTe" name="cellotriose_C18H32O16" fbc:charge="0" />
      <species boundaryCondition="false" compartment="e" constant="false" hasOnlySubstanceUnits="false" id="M_CELLUe" name="cellulose_" fbc:charge="0" />
      <species boundaryCondition="false" compartment="e" constant="false" hasOnlySubstanceUnits="false" id="M_CHIBe" name="chitobiose_C12H24N2O9" fbc:charge="0" />
      <species boundaryCondition="false" compartment="e" constant="false" hasOnlySubstanceUnits="false" id="M_CHITe" name="chitin_" fbc:charge="0" />
      <species boundaryCondition="false" compartment="e" constant="false" hasOnlySubstanceUnits="false" id="M_CHITOe" name="chitosan_" fbc:charge="0" />
      <species boundaryCondition="false" compartment="e" constant="false" hasOnlySubstanceUnits="false" id="M_CHOe" name="choline_C5H14NO" fbc:charge="0" />
      <species boundaryCondition="false" compartment="e" constant="false" hasOnlySubstanceUnits="false" id="M_CITe" name="citrate_C6H8O7" fbc:charge="0" />
      <species boundaryCondition="false" compartment="e" constant="false" hasOnlySubstanceUnits="false" id="M_CO2e" name="CO2_CO2" fbc:charge="0" />
      <species boundaryCondition="false" compartment="e" constant="false" hasOnlySubstanceUnits="false" id="M_CYTSe" name="cytosine_C4H5N3O" fbc:charge="0" />
      <species boundaryCondition="false" compartment="e" constant="false" hasOnlySubstanceUnits="false" id="M_DGLCe" name="D-glucose_C6H12O6" fbc:charge="0" />
      <species boundaryCondition="false" compartment="e" constant="false" hasOnlySubstanceUnits="false" id="M_DOPAe" name="L-dopa_C9H11NO4" fbc:charge="0" />
      <species boundaryCondition="false" compartment="e" constant="false" hasOnlySubstanceUnits="false" id="M_DOQUIe" name="L-dopaquinone_C9H9NO4" fbc:charge="0" />
      <species boundaryCondition="false" compartment="e" constant="false" hasOnlySubstanceUnits="false" id="M_Ee" name="D-erythrose_C4H8O4" fbc:charge="0" />
      <species boundaryCondition="false" compartment="e" constant="false" hasOnlySubstanceUnits="false" id="M_EOLe" name="erythritol_C4H10O4" fbc:charge="0" />
      <species boundaryCondition="false" compartment="e" constant="false" hasOnlySubstanceUnits="false" id="M_ETHe" name="ethanol_C2H6O" fbc:charge="0" />
      <species boundaryCondition="false" compartment="e" constant="false" hasOnlySubstanceUnits="false" id="M_FMNe" name="FMN_C17H21N4O9P" fbc:charge="0" />
      <species boundaryCondition="false" compartment="e" constant="false" hasOnlySubstanceUnits="false" id="M_FORe" name="formate_CH2O2" fbc:charge="0" />
      <species boundaryCondition="false" compartment="e" constant="false" hasOnlySubstanceUnits="false" id="M_FRUe" name="D-fructose_C6H12O6" fbc:charge="0" />
      <species boundaryCondition="false" compartment="e" constant="false" hasOnlySubstanceUnits="false" id="M_FUMe" name="fumarate_C4H4O4" fbc:charge="0" />
      <species boundaryCondition="false" compartment="e" constant="false" hasOnlySubstanceUnits="false" id="M_GABAe" name="gamma-aminobutyrate_C4H9NO2" fbc:charge="0" />
      <species boundaryCondition="false" compartment="e" constant="false" hasOnlySubstanceUnits="false" id="M_GALNTe" name="D-galactonate_C6H12O7" fbc:charge="0" />
      <species boundaryCondition="false" compartment="e" constant="false" hasOnlySubstanceUnits="false" id="M_GALOLe" name="galactitol_C6H14O6" fbc:charge="0" />
      <species boundaryCondition="false" compartment="e" constant="false" hasOnlySubstanceUnits="false" id="M_GALUNTe" name="D-galacturonate_C6H10O7" fbc:charge="0" />
      <species boundaryCondition="false" compartment="e" constant="false" hasOnlySubstanceUnits="false" id="M_GLACe" name="D-galactose_C6H12O6" fbc:charge="0" />
      <species boundaryCondition="false" compartment="e" constant="false" hasOnlySubstanceUnits="false" id="M_GLCe" name="alpha-D-glucose_C6H12O6" fbc:charge="0" />
      <species boundaryCondition="false" compartment="e" constant="false" hasOnlySubstanceUnits="false" id="M_GLCN15LACe" name="D-glucono-1,5-lactone_C6H10O6" fbc:charge="0" />
      <species boundaryCondition="false" compartment="e" constant="false" hasOnlySubstanceUnits="false" id="M_GLCNe" name="D-glucosamine_C6H13NO5" fbc:charge="0" />
      <species boundaryCondition="false" compartment="e" constant="false" hasOnlySubstanceUnits="false" id="M_GLCNTe" name="D-gluconate_C6H12O7" fbc:charge="0" />
      <species boundaryCondition="false" compartment="e" constant="false" hasOnlySubstanceUnits="false" id="M_GLe" name="glycerol_C3H8O3" fbc:charge="0" />
      <species boundaryCondition="false" compartment="e" constant="false" hasOnlySubstanceUnits="false" id="M_GLNe" name="L-glutamine_C5H10N2O3" fbc:charge="0" />
      <species boundaryCondition="false" compartment="e" constant="false" hasOnlySubstanceUnits="false" id="M_GLUe" name="L-glutamate_C5H9NO4" fbc:charge="0" />
      <species boundaryCondition="false" compartment="e" constant="false" hasOnlySubstanceUnits="false" id="M_GLYCOGENe" name="glycogen_" fbc:charge="0" />
      <species boundaryCondition="false" compartment="e" constant="false" hasOnlySubstanceUnits="false" id="M_GLYe" name="glycine_C2H5NO2" fbc:charge="0" />
      <species boundaryCondition="false" compartment="e" constant="false" hasOnlySubstanceUnits="false" id="M_GNe" name="guanine_C5H5N5O" fbc:charge="0" />
      <species boundaryCondition="false" compartment="e" constant="false" hasOnlySubstanceUnits="false" id="M_H2O2e" name="hydrogen peroxide_H2O2" fbc:charge="0" />
      <species boundaryCondition="false" compartment="e" constant="false" hasOnlySubstanceUnits="false" id="M_H2Oe" name="H2O_H2O" fbc:charge="0" />
      <species boundaryCondition="false" compartment="e" constant="false" hasOnlySubstanceUnits="false" id="M_H2SO3e" name="sulfite_H2O3S" fbc:charge="0" />
      <species boundaryCondition="false" compartment="e" constant="false" hasOnlySubstanceUnits="false" id="M_He" name="hydrogen_H2" fbc:charge="0" />
      <species boundaryCondition="false" compartment="e" constant="false" hasOnlySubstanceUnits="false" id="M_HISe" name="L-histidine_C6H9N3O2" fbc:charge="0" />
      <species boundaryCondition="false" compartment="e" constant="false" hasOnlySubstanceUnits="false" id="M_HNO3e" name="nitrate_NO3" fbc:charge="0" />
      <species boundaryCondition="false" compartment="e" constant="false" hasOnlySubstanceUnits="false" id="M_ICITe" name="isocitrate_C6H8O7" fbc:charge="0" />
      <species boundaryCondition="false" compartment="e" constant="false" hasOnlySubstanceUnits="false" id="M_ILEe" name="L-isoleucine_C6H13NO2" fbc:charge="0" />
      <species boundaryCondition="false" compartment="e" constant="false" hasOnlySubstanceUnits="false" id="M_ITCe" name="itaconate_C5H6O4" fbc:charge="0" />
      <species boundaryCondition="false" compartment="e" constant="false" hasOnlySubstanceUnits="false" id="M_Ke" name="potassium_" fbc:charge="0" />
      <species boundaryCondition="false" compartment="e" constant="false" hasOnlySubstanceUnits="false" id="M_LACe" name="(R)-lactate_C3H6O3" fbc:charge="0" />
      <species boundaryCondition="false" compartment="e" constant="false" hasOnlySubstanceUnits="false" id="M_LACTe" name="lactose_C12H22O11" fbc:charge="0" />
      <species boundaryCondition="false" compartment="e" constant="false" hasOnlySubstanceUnits="false" id="M_LARABe" name="L-arabinose_C5H10O5" fbc:charge="0" />
      <species boundaryCondition="false" compartment="e" constant="false" hasOnlySubstanceUnits="false" id="M_LEUe" name="L-leucine_C6H13NO2" fbc:charge="0" />
      <species boundaryCondition="false" compartment="e" constant="false" hasOnlySubstanceUnits="false" id="M_LLACe" name="(S)-lactate_C3H6O3" fbc:charge="0" />
      <species boundaryCondition="false" compartment="e" constant="false" hasOnlySubstanceUnits="false" id="M_LRLe" name="L-ribulose_C5H10O5" fbc:charge="0" />
      <species boundaryCondition="false" compartment="e" constant="false" hasOnlySubstanceUnits="false" id="M_LXULe" name="L-xylulose_C5H10O5" fbc:charge="0" />
      <species boundaryCondition="false" compartment="e" constant="false" hasOnlySubstanceUnits="false" id="M_LYSe" name="L-lysine_C6H14N2O2" fbc:charge="0" />
      <species boundaryCondition="false" compartment="e" constant="false" hasOnlySubstanceUnits="false" id="M_MALe" name="(S)-malate_C4H6O5" fbc:charge="0" />
      <species boundaryCondition="false" compartment="e" constant="false" hasOnlySubstanceUnits="false" id="M_MANe" name="D-mannose_C6H12O6" fbc:charge="0" />
      <species boundaryCondition="false" compartment="e" constant="false" hasOnlySubstanceUnits="false" id="M_MANNANe" name="mannans_C6H10O5" fbc:charge="0" />
      <species boundaryCondition="false" compartment="e" constant="false" hasOnlySubstanceUnits="false" id="M_MELIe" name="melibiose_C12H22O11" fbc:charge="0" />
      <species boundaryCondition="false" compartment="e" constant="false" hasOnlySubstanceUnits="false" id="M_METe" name="L-methionine_C5H11NO2S" fbc:charge="0" />
      <species boundaryCondition="false" compartment="e" constant="false" hasOnlySubstanceUnits="false" id="M_METHOLe" name="methanol_CH4O" fbc:charge="0" />
      <species boundaryCondition="false" compartment="e" constant="false" hasOnlySubstanceUnits="false" id="M_MLTe" name="maltose_C12H22O11" fbc:charge="0" />
      <species boundaryCondition="false" compartment="e" constant="false" hasOnlySubstanceUnits="false" id="M_MNTe" name="D-mannitol_C6H14O6" fbc:charge="0" />
      <species boundaryCondition="false" compartment="e" constant="false" hasOnlySubstanceUnits="false" id="M_MYOIe" name="myo-inositol_C6H12O6" fbc:charge="0" />
      <species boundaryCondition="false" compartment="e" constant="false" hasOnlySubstanceUnits="false" id="M_Nae" name="sodium_" fbc:charge="0" />
      <species boundaryCondition="false" compartment="e" constant="false" hasOnlySubstanceUnits="false" id="M_NAGe" name="N-acetyl-D-glucosamine_C8H15NO6" fbc:charge="0" />
      <species boundaryCondition="false" compartment="e" constant="false" hasOnlySubstanceUnits="false" id="M_NH3e" name="NH3_H3N" fbc:charge="0" />
      <species boundaryCondition="false" compartment="e" constant="false" hasOnlySubstanceUnits="false" id="M_O2e" name="oxygen_" fbc:charge="0" />
      <species boundaryCondition="false" compartment="e" constant="false" hasOnlySubstanceUnits="false" id="M_OAe" name="oxaloacetate_C4H4O5" fbc:charge="0" />
      <species boundaryCondition="false" compartment="e" constant="false" hasOnlySubstanceUnits="false" id="M_OXALe" name="oxalate_C2H2O4" fbc:charge="0" />
      <species boundaryCondition="false" compartment="e" constant="false" hasOnlySubstanceUnits="false" id="M_PHACALe" name="phenylacetaldehyde_C8H8O" fbc:charge="0" />
      <species boundaryCondition="false" compartment="e" constant="false" hasOnlySubstanceUnits="false" id="M_PHEe" name="L-phenylalanine_C9H11NO2" fbc:charge="0" />
      <species boundaryCondition="false" compartment="e" constant="false" hasOnlySubstanceUnits="false" id="M_PIe" name="phosphate_H3O4P" fbc:charge="0" />
      <species boundaryCondition="false" compartment="e" constant="false" hasOnlySubstanceUnits="false" id="M_PROe" name="L-proline_C5H9NO2" fbc:charge="0" />
      <species boundaryCondition="false" compartment="e" constant="false" hasOnlySubstanceUnits="false" id="M_PROPe" name="propionate_C3H6O2" fbc:charge="0" />
      <species boundaryCondition="false" compartment="e" constant="false" hasOnlySubstanceUnits="false" id="M_PTATEe" name="pectate_" fbc:charge="0" />
      <species boundaryCondition="false" compartment="e" constant="false" hasOnlySubstanceUnits="false" id="M_PYRe" name="pyruvate_C3H4O3" fbc:charge="0" />
      <species boundaryCondition="false" compartment="e" constant="false" hasOnlySubstanceUnits="false" id="M_RAFe" name="raffinose_C18H32O16" fbc:charge="0" />
      <species boundaryCondition="false" compartment="e" constant="false" hasOnlySubstanceUnits="false" id="M_RIBe" name="D-ribose_C5H10O5" fbc:charge="0" />
      <species boundaryCondition="false" compartment="e" constant="false" hasOnlySubstanceUnits="false" id="M_RIBFLAVe" name="riboflavin_C17H20N4O6" fbc:charge="0" />
      <species boundaryCondition="false" compartment="e" constant="false" hasOnlySubstanceUnits="false" id="M_RLe" name="D-ribulose_C5H10O5" fbc:charge="0" />
      <species boundaryCondition="false" compartment="e" constant="false" hasOnlySubstanceUnits="false" id="M_SERe" name="L-serine_C3H7NO3" fbc:charge="0" />
      <species boundaryCondition="false" compartment="e" constant="false" hasOnlySubstanceUnits="false" id="M_SLFe" name="sulfate_H2O4S" fbc:charge="0" />
      <species boundaryCondition="false" compartment="e" constant="false" hasOnlySubstanceUnits="false" id="M_SORe" name="L-sorbose_C6H12O6" fbc:charge="0" />
      <species boundaryCondition="false" compartment="e" constant="false" hasOnlySubstanceUnits="false" id="M_SOTe" name="D-sorbitol_C6H14O6" fbc:charge="0" />
      <species boundaryCondition="false" compartment="e" constant="false" hasOnlySubstanceUnits="false" id="M_STARe" name="starch_" fbc:charge="0" />
      <species boundaryCondition="false" compartment="e" constant="false" hasOnlySubstanceUnits="false" id="M_SUCCe" name="succinate_C4H6O4" fbc:charge="0" />
      <species boundaryCondition="false" compartment="e" constant="false" hasOnlySubstanceUnits="false" id="M_SUCe" name="sucrose_C12H22O11" fbc:charge="0" />
      <species boundaryCondition="false" compartment="e" constant="false" hasOnlySubstanceUnits="false" id="M_TGEe" name="tagatose_C6H12O12" fbc:charge="0" />
      <species boundaryCondition="false" compartment="e" constant="false" hasOnlySubstanceUnits="false" id="M_THRe" name="L-threonine_C4H9NO3" fbc:charge="0" />
      <species boundaryCondition="false" compartment="e" constant="false" hasOnlySubstanceUnits="false" id="M_TREe" name="alpha,alpha-trehalose_C12H22O11" fbc:charge="0" />
      <species boundaryCondition="false" compartment="e" constant="false" hasOnlySubstanceUnits="false" id="M_TRPe" name="L-tryptophan_C11H12N2O2" fbc:charge="0" />
      <species boundaryCondition="false" compartment="e" constant="false" hasOnlySubstanceUnits="false" id="M_TYRe" name="L-tyrosine_C9H11NO3" fbc:charge="0" />
      <species boundaryCondition="false" compartment="e" constant="false" hasOnlySubstanceUnits="false" id="M_URAe" name="uracil_C4H4N2O2" fbc:charge="0" />
      <species boundaryCondition="false" compartment="e" constant="false" hasOnlySubstanceUnits="false" id="M_VALe" name="L-valine_C5H11NO2" fbc:charge="0" />
      <species boundaryCondition="false" compartment="e" constant="false" hasOnlySubstanceUnits="false" id="M_XOLe" name="xylitol_C5H12O5" fbc:charge="0" />
      <species boundaryCondition="false" compartment="e" constant="false" hasOnlySubstanceUnits="false" id="M_XULe" name="D-xylulose_C5H10O5" fbc:charge="0" />
      <species boundaryCondition="false" compartment="e" constant="false" hasOnlySubstanceUnits="false" id="M_XYLANe" name="xylans_" fbc:charge="0" />
      <species boundaryCondition="false" compartment="e" constant="false" hasOnlySubstanceUnits="false" id="M_XYLe" name="D-xylose_C5H10O5" fbc:charge="0" />
      <species boundaryCondition="false" compartment="c" constant="false" hasOnlySubstanceUnits="false" id="M_ACP" name="acyl-carrier protein_HSR" fbc:charge="0" />
      <species boundaryCondition="false" compartment="m" constant="false" hasOnlySubstanceUnits="false" id="M_2NMHMBm" name="3-demethylubiquinone-8_" fbc:charge="0" />
      <species boundaryCondition="false" compartment="m" constant="false" hasOnlySubstanceUnits="false" id="M_2NPMBm" name="6-methoxy-2-octaprenyl-1,4-benzoquinone_C47H70O3" fbc:charge="0" />
      <species boundaryCondition="false" compartment="m" constant="false" hasOnlySubstanceUnits="false" id="M_2NPMMBm" name="3-methyl-6-methoxy-2-octaprenyl-1,4-benzoquinone_C48H72O3" fbc:charge="0" />
      <species boundaryCondition="false" compartment="m" constant="false" hasOnlySubstanceUnits="false" id="M_2NPMPm" name="6-methoxy-2-octaprenylphenol_C47H72O2" fbc:charge="0" />
      <species boundaryCondition="false" compartment="m" constant="false" hasOnlySubstanceUnits="false" id="M_AACCOAm" name="acetoacetyl-CoA_C25H40N7O18P3S" fbc:charge="0" />
      <species boundaryCondition="false" compartment="m" constant="false" hasOnlySubstanceUnits="false" id="M_ABUTm" name="acetohydroxybutyrate_C6H10O4" fbc:charge="0" />
      <species boundaryCondition="false" compartment="m" constant="false" hasOnlySubstanceUnits="false" id="M_ACALm" name="acetaldehyde_C2H4O" fbc:charge="0" />
      <species boundaryCondition="false" compartment="m" constant="false" hasOnlySubstanceUnits="false" id="M_ACARm" name="O-acetylcarnitine_C9H17NO4" fbc:charge="0" />
      <species boundaryCondition="false" compartment="m" constant="false" hasOnlySubstanceUnits="false" id="M_ACCOAm" name="acetyl-CoA_C23H38N7O17P3S" fbc:charge="0" />
      <species boundaryCondition="false" compartment="m" constant="false" hasOnlySubstanceUnits="false" id="M_ACLACm" name="2-acetolactate_C5H8O4" fbc:charge="0" />
      <species boundaryCondition="false" compartment="m" constant="false" hasOnlySubstanceUnits="false" id="M_ACm" name="acetate_C2H4O2" fbc:charge="0" />
      <species boundaryCondition="false" compartment="m" constant="false" hasOnlySubstanceUnits="false" id="M_ACOm" name="cis-aconitate_C6H6O6" fbc:charge="0" />
      <species boundaryCondition="false" compartment="m" constant="false" hasOnlySubstanceUnits="false" id="M_ACPm" name="acyl-carrier protein_HSR" fbc:charge="0" />
      <species boundaryCondition="false" compartment="m" constant="false" hasOnlySubstanceUnits="false" id="M_ACTACm" name="acetoacetate_C4H6O3" fbc:charge="0" />
      <species boundaryCondition="false" compartment="m" constant="false" hasOnlySubstanceUnits="false" id="M_ACTPm" name="acetyl phosphate_C2H5O5P" fbc:charge="0" />
      <species boundaryCondition="false" compartment="m" constant="false" hasOnlySubstanceUnits="false" id="M_ADPm" name="ADP_C10H15N5O10P2" fbc:charge="0" />
      <species boundaryCondition="false" compartment="m" constant="false" hasOnlySubstanceUnits="false" id="M_ADPRIBm" name="5-deoxy-D-ribofuranos-5-yl-ADP_C15H23N5O14P2" fbc:charge="0" />
      <species boundaryCondition="false" compartment="m" constant="false" hasOnlySubstanceUnits="false" id="M_AKGm" name="2-oxoglutarate_C5H6O5" fbc:charge="0" />
      <species boundaryCondition="false" compartment="m" constant="false" hasOnlySubstanceUnits="false" id="M_AKPm" name="2-dehydropantoate_C6H10O4" fbc:charge="0" />
      <species boundaryCondition="false" compartment="m" constant="false" hasOnlySubstanceUnits="false" id="M_ALAm" name="L-alanine_C3H7NO2" fbc:charge="0" />
      <species boundaryCondition="false" compartment="m" constant="false" hasOnlySubstanceUnits="false" id="M_AMACm" name="aminoacetone_C3H7NO" fbc:charge="0" />
      <species boundaryCondition="false" compartment="m" constant="false" hasOnlySubstanceUnits="false" id="M_AMIEVULm" name="5-aminolevulinate_C5H9NO3" fbc:charge="0" />
      <species boundaryCondition="false" compartment="m" constant="false" hasOnlySubstanceUnits="false" id="M_AMPm" name="AMP_C10H14N5O7P" fbc:charge="0" />
      <species boundaryCondition="false" compartment="m" constant="false" hasOnlySubstanceUnits="false" id="M_AONAm" name="8-amino-7-oxononanoate_C9H17NO3" fbc:charge="0" />
      <species boundaryCondition="false" compartment="m" constant="false" hasOnlySubstanceUnits="false" id="M_APOCEm" name="apocytochrome C_" fbc:charge="0" />
      <species boundaryCondition="false" compartment="m" constant="false" hasOnlySubstanceUnits="false" id="M_ASERm" name="O-acetyl-L-serine_C5H9NO4" fbc:charge="0" />
      <species boundaryCondition="false" compartment="m" constant="false" hasOnlySubstanceUnits="false" id="M_ASNm" name="L-asparagine_C4H8N2O3" fbc:charge="0" />
      <species boundaryCondition="false" compartment="m" constant="false" hasOnlySubstanceUnits="false" id="M_ASNTRNAm" name="L-asparaginyl-tRNA(Asn)_" fbc:charge="0" />
      <species boundaryCondition="false" compartment="m" constant="false" hasOnlySubstanceUnits="false" id="M_ASPm" name="L-aspartate_C4H7NO4" fbc:charge="0" />
      <species boundaryCondition="false" compartment="m" constant="false" hasOnlySubstanceUnits="false" id="M_ASPTRNAm" name="L-aspartyl-tRNA(Asp)_" fbc:charge="0" />
      <species boundaryCondition="false" compartment="m" constant="false" hasOnlySubstanceUnits="false" id="M_ATPm" name="ATP_C10H16N5O13P3" fbc:charge="0" />
      <species boundaryCondition="false" compartment="m" constant="false" hasOnlySubstanceUnits="false" id="M_C100COAm" name="decanoyl-CoA_C31H54N7O17P3S" fbc:charge="0" />
      <species boundaryCondition="false" compartment="m" constant="false" hasOnlySubstanceUnits="false" id="M_C10DCOAm" name="trans-dec-2-enoyl-CoA_C31H52N7O17P3S" fbc:charge="0" />
      <species boundaryCondition="false" compartment="m" constant="false" hasOnlySubstanceUnits="false" id="M_C10HCOAm" name="3-hydroxydecanoyl-CoA_C31H54N7O18P3S" fbc:charge="0" />
      <species boundaryCondition="false" compartment="m" constant="false" hasOnlySubstanceUnits="false" id="M_C10OCOAm" name="3-oxodecanoyl-CoA_C31H52N7O18P3S" fbc:charge="0" />
      <species boundaryCondition="false" compartment="m" constant="false" hasOnlySubstanceUnits="false" id="M_C120CARm" name="dodecanoyl-carnitine_" fbc:charge="0" />
      <species boundaryCondition="false" compartment="m" constant="false" hasOnlySubstanceUnits="false" id="M_C120COAm" name="lauroyl-CoA_C33H58N7O17P3S" fbc:charge="0" />
      <species boundaryCondition="false" compartment="m" constant="false" hasOnlySubstanceUnits="false" id="M_C12DCOAm" name="trans-dodec-2-enoyl-CoA_C33H56N7O17P3S" fbc:charge="0" />
      <species boundaryCondition="false" compartment="m" constant="false" hasOnlySubstanceUnits="false" id="M_C12HCOAm" name="3-hydroxylauroyl-CoA_C33H58N7O18P3S" fbc:charge="0" />
      <species boundaryCondition="false" compartment="m" constant="false" hasOnlySubstanceUnits="false" id="M_C12OCOAm" name="3-oxolauroyl-CoA_C33H56N7O18P3S" fbc:charge="0" />
      <species boundaryCondition="false" compartment="m" constant="false" hasOnlySubstanceUnits="false" id="M_C140CARm" name="myristoyl-carnitine_C21H42NO4" fbc:charge="0" />
      <species boundaryCondition="false" compartment="m" constant="false" hasOnlySubstanceUnits="false" id="M_C140COAm" name="myristoyl-CoA_C35H62N7O17P3S" fbc:charge="0" />
      <species boundaryCondition="false" compartment="m" constant="false" hasOnlySubstanceUnits="false" id="M_C14DCOAm" name="trans-tetradec-2-enoyl-CoA_C35H60N7O17P3S" fbc:charge="0" />
      <species boundaryCondition="false" compartment="m" constant="false" hasOnlySubstanceUnits="false" id="M_C14HCOAm" name="3-hydroxymyristoyl-CoA_C35H62N7O18P3S" fbc:charge="0" />
      <species boundaryCondition="false" compartment="m" constant="false" hasOnlySubstanceUnits="false" id="M_C14OCOAm" name="3-oxomyristoyl-CoA_C35H60N7O18P3S" fbc:charge="0" />
      <species boundaryCondition="false" compartment="m" constant="false" hasOnlySubstanceUnits="false" id="M_C160CARm" name="palmitoyl-carnitine_C23H46NO4" fbc:charge="0" />
      <species boundaryCondition="false" compartment="m" constant="false" hasOnlySubstanceUnits="false" id="M_C160COAm" name="palmitoyl-CoA_C37H66N7O17P3S" fbc:charge="0" />
      <species boundaryCondition="false" compartment="m" constant="false" hasOnlySubstanceUnits="false" id="M_C16DCOAm" name="trans-hexadec-2-enoyl-CoA_C37H64N7O17P3S" fbc:charge="0" />
      <species boundaryCondition="false" compartment="m" constant="false" hasOnlySubstanceUnits="false" id="M_C16HCOAm" name="3-hydroxypalmitoyl-CoA_C37H66N7O18P3S" fbc:charge="0" />
      <species boundaryCondition="false" compartment="m" constant="false" hasOnlySubstanceUnits="false" id="M_C16OCOAm" name="3-oxopalmitoyl-CoA_C37H64N7O18P3S" fbc:charge="0" />
      <species boundaryCondition="false" compartment="m" constant="false" hasOnlySubstanceUnits="false" id="M_C180CARm" name="stearoyl-carnitine_C25H50NO4" fbc:charge="0" />
      <species boundaryCondition="false" compartment="m" constant="false" hasOnlySubstanceUnits="false" id="M_C180COAm" name="stearoyl-CoA_C39H70N7O17P3S" fbc:charge="0" />
      <species boundaryCondition="false" compartment="m" constant="false" hasOnlySubstanceUnits="false" id="M_C18DCOAm" name="trans-octadec-2-enoyl-CoA_C39H68N7O17P3S" fbc:charge="0" />
      <species boundaryCondition="false" compartment="m" constant="false" hasOnlySubstanceUnits="false" id="M_C18HCOAm" name="3-hydroxystearoyl-CoA_C39H70N7O18P3S" fbc:charge="0" />
      <species boundaryCondition="false" compartment="m" constant="false" hasOnlySubstanceUnits="false" id="M_C18OCOAm" name="3-oxostearoyl-CoA_C39H68N7O18P3S" fbc:charge="0" />
      <species boundaryCondition="false" compartment="m" constant="false" hasOnlySubstanceUnits="false" id="M_C40COAm" name="butyryl-CoA_C25H42N7O17P3S" fbc:charge="0" />
      <species boundaryCondition="false" compartment="m" constant="false" hasOnlySubstanceUnits="false" id="M_C4DCOAm" name="trans-but-2-enoyl-CoA_C25H40N7O17P3S" fbc:charge="0" />
      <species boundaryCondition="false" compartment="m" constant="false" hasOnlySubstanceUnits="false" id="M_C4HCOAm" name="3-hydroxybutyryl-CoA_C25H42N7O18P3S" fbc:charge="0" />
      <species boundaryCondition="false" compartment="m" constant="false" hasOnlySubstanceUnits="false" id="M_C60COAm" name="hexanoyl-CoA_C27H46N7O17P3S" fbc:charge="0" />
      <species boundaryCondition="false" compartment="m" constant="false" hasOnlySubstanceUnits="false" id="M_C6DCOAm" name="trans-hex-2-enoyl-CoA_C27H44N7O17P3S" fbc:charge="0" />
      <species boundaryCondition="false" compartment="m" constant="false" hasOnlySubstanceUnits="false" id="M_C6HCOAm" name="3-hydroxyhexanoyl-CoA_C27H46N7O18P3S" fbc:charge="0" />
      <species boundaryCondition="false" compartment="m" constant="false" hasOnlySubstanceUnits="false" id="M_C6OCOAm" name="3-oxohexanoyl-CoA_C27H44N7O18P3S" fbc:charge="0" />
      <species boundaryCondition="false" compartment="m" constant="false" hasOnlySubstanceUnits="false" id="M_C80COAm" name="octanoyl-CoA_C29H50N7O17P3S" fbc:charge="0" />
      <species boundaryCondition="false" compartment="m" constant="false" hasOnlySubstanceUnits="false" id="M_C8DCOAm" name="trans-oct-2-enoyl-CoA_C29H48N7O17P3S" fbc:charge="0" />
      <species boundaryCondition="false" compartment="m" constant="false" hasOnlySubstanceUnits="false" id="M_C8HCOAm" name="3-hydroxyoctanoyl-CoA_C29H50N7O18P3S" fbc:charge="0" />
      <species boundaryCondition="false" compartment="m" constant="false" hasOnlySubstanceUnits="false" id="M_C8OCOAm" name="3-oxooctanoyl-CoA_C29H48N7O18P3S" fbc:charge="0" />
      <species boundaryCondition="false" compartment="m" constant="false" hasOnlySubstanceUnits="false" id="M_Cam" name="calcium_" fbc:charge="0" />
      <species boundaryCondition="false" compartment="m" constant="false" hasOnlySubstanceUnits="false" id="M_CAPm" name="carbamoyl phosphate_CH4NO5P" fbc:charge="0" />
      <species boundaryCondition="false" compartment="m" constant="false" hasOnlySubstanceUnits="false" id="M_CARm" name="carnitine_C7H15NO3" fbc:charge="0" />
      <species boundaryCondition="false" compartment="m" constant="false" hasOnlySubstanceUnits="false" id="M_CDPDGm" name="CDP-diacylglycerols_C14H19N3O15P2R2" fbc:charge="0" />
      <species boundaryCondition="false" compartment="m" constant="false" hasOnlySubstanceUnits="false" id="M_CITm" name="citrate_C6H8O7" fbc:charge="0" />
      <species boundaryCondition="false" compartment="m" constant="false" hasOnlySubstanceUnits="false" id="M_CITRm" name="L-citrulline_C6H13N3O3" fbc:charge="0" />
      <species boundaryCondition="false" compartment="m" constant="false" hasOnlySubstanceUnits="false" id="M_CLm" name="cardiolipin_C13H18O17P2R4" fbc:charge="0" />
      <species boundaryCondition="false" compartment="m" constant="false" hasOnlySubstanceUnits="false" id="M_CMPm" name="CMP_C9H14N3O8P" fbc:charge="0" />
      <species boundaryCondition="false" compartment="m" constant="false" hasOnlySubstanceUnits="false" id="M_CO2m" name="CO2_CO2" fbc:charge="0" />
      <species boundaryCondition="false" compartment="m" constant="false" hasOnlySubstanceUnits="false" id="M_COAm" name="coenzyme A_C21H36N7O16P3S" fbc:charge="0" />
      <species boundaryCondition="false" compartment="m" constant="false" hasOnlySubstanceUnits="false" id="M_CPGIIIm" name="coproporphyrinogen III_C36H44N4O8" fbc:charge="0" />
      <species boundaryCondition="false" compartment="m" constant="false" hasOnlySubstanceUnits="false" id="M_CRONYLCOAm" name="crotonoyl-CoA_C25H40N7O17P3S" fbc:charge="0" />
      <species boundaryCondition="false" compartment="m" constant="false" hasOnlySubstanceUnits="false" id="M_CTPm" name="CTP_C9H16N3O14P3" fbc:charge="0" />
      <species boundaryCondition="false" compartment="m" constant="false" hasOnlySubstanceUnits="false" id="M_Cum" name="copper_" fbc:charge="0" />
      <species boundaryCondition="false" compartment="m" constant="false" hasOnlySubstanceUnits="false" id="M_CYMECm" name="cytochrome c_" fbc:charge="0" />
      <species boundaryCondition="false" compartment="m" constant="false" hasOnlySubstanceUnits="false" id="M_CYSm" name="L-cysteine_C3H7NO2S" fbc:charge="0" />
      <species boundaryCondition="false" compartment="m" constant="false" hasOnlySubstanceUnits="false" id="M_DANNAm" name="7,8-diaminononanoate_C9H20N2O2" fbc:charge="0" />
      <species boundaryCondition="false" compartment="m" constant="false" hasOnlySubstanceUnits="false" id="M_DHFm" name="dihydrofolate_C19H21N7O6" fbc:charge="0" />
      <species boundaryCondition="false" compartment="m" constant="false" hasOnlySubstanceUnits="false" id="M_DHMVAm" name="(R)-2,3-dihydroxy-3-methylbutanoate_C5H10O4" fbc:charge="0" />
      <species boundaryCondition="false" compartment="m" constant="false" hasOnlySubstanceUnits="false" id="M_DHVALm" name="(R)-3-hydroxy-3-methyl-2-oxobutanoate_C5H8O4" fbc:charge="0" />
      <species boundaryCondition="false" compartment="m" constant="false" hasOnlySubstanceUnits="false" id="M_DIMEGLYm" name="N,N-dimethylglycine_C4H9NO2" fbc:charge="0" />
      <species boundaryCondition="false" compartment="m" constant="false" hasOnlySubstanceUnits="false" id="M_DOROAm" name="(S)-dihydroorotate_C5H6N2O4" fbc:charge="0" />
      <species boundaryCondition="false" compartment="m" constant="false" hasOnlySubstanceUnits="false" id="M_DTMPm" name="dTMP_C10H15N2O8P" fbc:charge="0" />
      <species boundaryCondition="false" compartment="m" constant="false" hasOnlySubstanceUnits="false" id="M_DUMPm" name="dUMP_C9H13N2O8P" fbc:charge="0" />
      <species boundaryCondition="false" compartment="m" constant="false" hasOnlySubstanceUnits="false" id="M_ECYSm" name="cysteine-[enzyme]_" fbc:charge="0" />
      <species boundaryCondition="false" compartment="m" constant="false" hasOnlySubstanceUnits="false" id="M_ESULFCYSm" name="S-sulfanylcysteine-[enzyme]_" fbc:charge="0" />
      <species boundaryCondition="false" compartment="m" constant="false" hasOnlySubstanceUnits="false" id="M_ETHm" name="ethanol_C2H6O" fbc:charge="0" />
      <species boundaryCondition="false" compartment="m" constant="false" hasOnlySubstanceUnits="false" id="M_FADH2m" name="FADH2_C27H35N9O15P2" fbc:charge="0" />
      <species boundaryCondition="false" compartment="m" constant="false" hasOnlySubstanceUnits="false" id="M_FADm" name="FAD_C27H33N9O15P2" fbc:charge="0" />
      <species boundaryCondition="false" compartment="m" constant="false" hasOnlySubstanceUnits="false" id="M_FALDm" name="formaldehyde_CH2O" fbc:charge="0" />
      <species boundaryCondition="false" compartment="m" constant="false" hasOnlySubstanceUnits="false" id="M_FERIm" name="ferricytochrome c_" fbc:charge="0" />
      <species boundaryCondition="false" compartment="m" constant="false" hasOnlySubstanceUnits="false" id="M_FEROm" name="ferrocytochrome c_" fbc:charge="0" />
      <species boundaryCondition="false" compartment="m" constant="false" hasOnlySubstanceUnits="false" id="M_FMNm" name="FMN_C17H21N4O9P" fbc:charge="0" />
      <species boundaryCondition="false" compartment="m" constant="false" hasOnlySubstanceUnits="false" id="M_FOFMETm" name="N-formylmethionyl-tRNA(fMet)_" fbc:charge="0" />
      <species boundaryCondition="false" compartment="m" constant="false" hasOnlySubstanceUnits="false" id="M_FORm" name="formate_CH2O2" fbc:charge="0" />
      <species boundaryCondition="false" compartment="m" constant="false" hasOnlySubstanceUnits="false" id="M_FTHFm" name="10-formyltetrahydrofolate_C20H23N7O7" fbc:charge="0" />
      <species boundaryCondition="false" compartment="m" constant="false" hasOnlySubstanceUnits="false" id="M_FUMm" name="fumarate_C4H4O4" fbc:charge="0" />
      <species boundaryCondition="false" compartment="m" constant="false" hasOnlySubstanceUnits="false" id="M_GABALm" name="4-aminobutanal_C4H9NO" fbc:charge="0" />
      <species boundaryCondition="false" compartment="m" constant="false" hasOnlySubstanceUnits="false" id="M_GABAm" name="gamma-aminobutyrate_C4H9NO2" fbc:charge="0" />
      <species boundaryCondition="false" compartment="m" constant="false" hasOnlySubstanceUnits="false" id="M_GDPm" name="GDP_C10H15N5O11P2" fbc:charge="0" />
      <species boundaryCondition="false" compartment="m" constant="false" hasOnlySubstanceUnits="false" id="M_GL3Pm" name="sn-glycerol 3-phosphate_C3H9O6P" fbc:charge="0" />
      <species boundaryCondition="false" compartment="m" constant="false" hasOnlySubstanceUnits="false" id="M_GLNm" name="L-glutamine_C5H10N2O3" fbc:charge="0" />
      <species boundaryCondition="false" compartment="m" constant="false" hasOnlySubstanceUnits="false" id="M_GLTCOAm" name="glutaryl-CoA_C26H42N7O19P3S" fbc:charge="0" />
      <species boundaryCondition="false" compartment="m" constant="false" hasOnlySubstanceUnits="false" id="M_GLUGSALm" name="L-glutamate 5-semialdehyde_C5H9NO3" fbc:charge="0" />
      <species boundaryCondition="false" compartment="m" constant="false" hasOnlySubstanceUnits="false" id="M_GLUm" name="L-glutamate_C5H9NO4" fbc:charge="0" />
      <species boundaryCondition="false" compartment="m" constant="false" hasOnlySubstanceUnits="false" id="M_GLXm" name="glyoxylate_C2H2O3" fbc:charge="0" />
      <species boundaryCondition="false" compartment="m" constant="false" hasOnlySubstanceUnits="false" id="M_GLYm" name="glycine_C2H5NO2" fbc:charge="0" />
      <species boundaryCondition="false" compartment="m" constant="false" hasOnlySubstanceUnits="false" id="M_GTPm" name="GTP_C10H16N5O14P3" fbc:charge="0" />
      <species boundaryCondition="false" compartment="m" constant="false" hasOnlySubstanceUnits="false" id="M_H_POm" name="H(+)_" fbc:charge="0" />
      <species boundaryCondition="false" compartment="m" constant="false" hasOnlySubstanceUnits="false" id="M_H2O2m" name="hydrogen peroxide_H2O2" fbc:charge="0" />
      <species boundaryCondition="false" compartment="m" constant="false" hasOnlySubstanceUnits="false" id="M_H2Om" name="H2O_H2O" fbc:charge="0" />
      <species boundaryCondition="false" compartment="m" constant="false" hasOnlySubstanceUnits="false" id="M_H2Sm" name="H2S_H2S" fbc:charge="0" />
      <species boundaryCondition="false" compartment="m" constant="false" hasOnlySubstanceUnits="false" id="M_H3MCOAm" name="(S)-3-hydroxy-3-methylglutaryl-CoA_C27H44N7O20P3S" fbc:charge="0" />
      <species boundaryCondition="false" compartment="m" constant="false" hasOnlySubstanceUnits="false" id="M_HACNm" name="but-1-ene-1,2,4-tricarboxylate_C7H8O6" fbc:charge="0" />
      <species boundaryCondition="false" compartment="m" constant="false" hasOnlySubstanceUnits="false" id="M_HCITm" name="homocitrate_C7H10O7" fbc:charge="0" />
      <species boundaryCondition="false" compartment="m" constant="false" hasOnlySubstanceUnits="false" id="M_HCO3m" name="HCO3_CH2O3" fbc:charge="0" />
      <species boundaryCondition="false" compartment="m" constant="false" hasOnlySubstanceUnits="false" id="M_HEME_Am" name="heme a_C49H56FeN4O6" fbc:charge="0" />
      <species boundaryCondition="false" compartment="m" constant="false" hasOnlySubstanceUnits="false" id="M_HEME_Om" name="heme o_C49H58FeN4O5" fbc:charge="0" />
      <species boundaryCondition="false" compartment="m" constant="false" hasOnlySubstanceUnits="false" id="M_HICITm" name="homoisocitrate_C7H10O7" fbc:charge="0" />
      <species boundaryCondition="false" compartment="m" constant="false" hasOnlySubstanceUnits="false" id="M_HKYNm" name="3-hydroxykynurenine_C10H12N2O4" fbc:charge="0" />
      <species boundaryCondition="false" compartment="m" constant="false" hasOnlySubstanceUnits="false" id="M_Hm" name="hydrogen_H2" fbc:charge="0" />
      <species boundaryCondition="false" compartment="m" constant="false" hasOnlySubstanceUnits="false" id="M_HPROm" name="trans-4-hydroxy-L-proline_C5H9NO3" fbc:charge="0" />
      <species boundaryCondition="false" compartment="m" constant="false" hasOnlySubstanceUnits="false" id="M_HYISOCOAm" name="3-hydroxy-2-methylpropanoyl-CoA_C25H42N7O18P3S" fbc:charge="0" />
      <species boundaryCondition="false" compartment="m" constant="false" hasOnlySubstanceUnits="false" id="M_HYISORATEm" name="3-hydroxy-2-methylpropanoate_C4H8O3" fbc:charge="0" />
      <species boundaryCondition="false" compartment="m" constant="false" hasOnlySubstanceUnits="false" id="M_ICITm" name="isocitrate_C6H8O7" fbc:charge="0" />
      <species boundaryCondition="false" compartment="m" constant="false" hasOnlySubstanceUnits="false" id="M_IDPm" name="IDP_C10H14N4O11P2" fbc:charge="0" />
      <species boundaryCondition="false" compartment="m" constant="false" hasOnlySubstanceUnits="false" id="M_ILEm" name="L-isoleucine_C6H13NO2" fbc:charge="0" />
      <species boundaryCondition="false" compartment="m" constant="false" hasOnlySubstanceUnits="false" id="M_IPPMALm" name="2-isopropylmalate_C7H12O5" fbc:charge="0" />
      <species boundaryCondition="false" compartment="m" constant="false" hasOnlySubstanceUnits="false" id="M_ISOBUCOAm" name="isobutyryl-CoA_C25H42N7O17P3S" fbc:charge="0" />
      <species boundaryCondition="false" compartment="m" constant="false" hasOnlySubstanceUnits="false" id="M_ISOVACOAm" name="3-isovaleryl-CoA_C26H44N7O17P3S" fbc:charge="0" />
      <species boundaryCondition="false" compartment="m" constant="false" hasOnlySubstanceUnits="false" id="M_ITPm" name="ITP_C10H15N4O14P3" fbc:charge="0" />
      <species boundaryCondition="false" compartment="m" constant="false" hasOnlySubstanceUnits="false" id="M_Km" name="potassium_" fbc:charge="0" />
      <species boundaryCondition="false" compartment="m" constant="false" hasOnlySubstanceUnits="false" id="M_KYNm" name="L-kynurenine_C10H12N2O3" fbc:charge="0" />
      <species boundaryCondition="false" compartment="m" constant="false" hasOnlySubstanceUnits="false" id="M_LACALm" name="(S)-lactaldehyde_C3H6O2" fbc:charge="0" />
      <species boundaryCondition="false" compartment="m" constant="false" hasOnlySubstanceUnits="false" id="M_LACm" name="(R)-lactate_C3H6O3" fbc:charge="0" />
      <species boundaryCondition="false" compartment="m" constant="false" hasOnlySubstanceUnits="false" id="M_LEUm" name="L-leucine_C6H13NO2" fbc:charge="0" />
      <species boundaryCondition="false" compartment="m" constant="false" hasOnlySubstanceUnits="false" id="M_LGLNTRNAm" name="L-glutaminyl-tRNA(Gln)_" fbc:charge="0" />
      <species boundaryCondition="false" compartment="m" constant="false" hasOnlySubstanceUnits="false" id="M_LGLUTRNAm" name="L-glutamyl-tRNA(Glu)_" fbc:charge="0" />
      <species boundaryCondition="false" compartment="m" constant="false" hasOnlySubstanceUnits="false" id="M_LILEUTRNAm" name="L-isoleucyl-tRNA(Ile)_" fbc:charge="0" />
      <species boundaryCondition="false" compartment="m" constant="false" hasOnlySubstanceUnits="false" id="M_LIPOm" name="lipoamide_C8H15NOS2" fbc:charge="0" />
      <species boundaryCondition="false" compartment="m" constant="false" hasOnlySubstanceUnits="false" id="M_LLACm" name="(S)-lactate_C3H6O3" fbc:charge="0" />
      <species boundaryCondition="false" compartment="m" constant="false" hasOnlySubstanceUnits="false" id="M_LMETTRNAm" name="L-methionyl-tRNA(Met)_" fbc:charge="0" />
      <species boundaryCondition="false" compartment="m" constant="false" hasOnlySubstanceUnits="false" id="M_LTHETRNAm" name="L-threonyl-tRNA(Thr)_" fbc:charge="0" />
      <species boundaryCondition="false" compartment="m" constant="false" hasOnlySubstanceUnits="false" id="M_LTyrTRNAm" name="L-tyrosyl-tRNA(Tyr)_" fbc:charge="0" />
      <species boundaryCondition="false" compartment="m" constant="false" hasOnlySubstanceUnits="false" id="M_MALm" name="(S)-malate_C4H6O5" fbc:charge="0" />
      <species boundaryCondition="false" compartment="m" constant="false" hasOnlySubstanceUnits="false" id="M_MCRCOAm" name="2-methylbut-2-enoyl-CoA_C26H42N7O17P3S" fbc:charge="0" />
      <species boundaryCondition="false" compartment="m" constant="false" hasOnlySubstanceUnits="false" id="M_METHFm" name="5,10-methenyltetrahydrofolate_C20H21N7O6" fbc:charge="0" />
      <species boundaryCondition="false" compartment="m" constant="false" hasOnlySubstanceUnits="false" id="M_METTHFm" name="5,10-methylenetetrahydrofolate_C20H23N7O6" fbc:charge="0" />
      <species boundaryCondition="false" compartment="m" constant="false" hasOnlySubstanceUnits="false" id="M_MGCOAm" name="trans-3-methylglutaconyl-CoA_C27H42N7O19P3S" fbc:charge="0" />
      <species boundaryCondition="false" compartment="m" constant="false" hasOnlySubstanceUnits="false" id="M_MMSHYm" name="3-oxo-2-methylpropanoate_C4H6O3" fbc:charge="0" />
      <species boundaryCondition="false" compartment="m" constant="false" hasOnlySubstanceUnits="false" id="M_MTHFm" name="5-methyltetrahydrofolate_C20H25N7O6" fbc:charge="0" />
      <species boundaryCondition="false" compartment="m" constant="false" hasOnlySubstanceUnits="false" id="M_MTHGXLm" name="methylglyoxal_C3H4O2" fbc:charge="0" />
      <species boundaryCondition="false" compartment="m" constant="false" hasOnlySubstanceUnits="false" id="M_NADHm" name="NADH_C21H29N7O14P2" fbc:charge="0" />
      <species boundaryCondition="false" compartment="m" constant="false" hasOnlySubstanceUnits="false" id="M_NADm" name="NAD(+)_C21H27N7O14P2" fbc:charge="0" />
      <species boundaryCondition="false" compartment="m" constant="false" hasOnlySubstanceUnits="false" id="M_NADPHm" name="NADPH_C21H30N7O17P3" fbc:charge="0" />
      <species boundaryCondition="false" compartment="m" constant="false" hasOnlySubstanceUnits="false" id="M_NADPm" name="NADP(+)_C21H28N7O17P3" fbc:charge="0" />
      <species boundaryCondition="false" compartment="m" constant="false" hasOnlySubstanceUnits="false" id="M_NAGLUm" name="N-acetyl-L-glutamate_C7H11NO5" fbc:charge="0" />
      <species boundaryCondition="false" compartment="m" constant="false" hasOnlySubstanceUnits="false" id="M_NAGLUPm" name="N-acetyl-L-gamma-glutamyl phosphate_C7H12NO8P" fbc:charge="0" />
      <species boundaryCondition="false" compartment="m" constant="false" hasOnlySubstanceUnits="false" id="M_NAGLUSm" name="N-acetyl-L-glutamate 5-semialdehyde_C7H11NO4" fbc:charge="0" />
      <species boundaryCondition="false" compartment="m" constant="false" hasOnlySubstanceUnits="false" id="M_Nam" name="sodium_" fbc:charge="0" />
      <species boundaryCondition="false" compartment="m" constant="false" hasOnlySubstanceUnits="false" id="M_NAORNm" name="N2-acetyl-L-ornithine_C7H14N2O3" fbc:charge="0" />
      <species boundaryCondition="false" compartment="m" constant="false" hasOnlySubstanceUnits="false" id="M_NH3m" name="NH3_H3N" fbc:charge="0" />
      <species boundaryCondition="false" compartment="m" constant="false" hasOnlySubstanceUnits="false" id="M_NICDm" name="nicotinamide_C6H6N2O" fbc:charge="0" />
      <species boundaryCondition="false" compartment="m" constant="false" hasOnlySubstanceUnits="false" id="M_NICNATEm" name="nicotinate_C6H5NO2" fbc:charge="0" />
      <species boundaryCondition="false" compartment="m" constant="false" hasOnlySubstanceUnits="false" id="M_NMNm" name="nicotinamide mononucleotide_C11H15N2O8P" fbc:charge="0" />
      <species boundaryCondition="false" compartment="m" constant="false" hasOnlySubstanceUnits="false" id="M_O2m" name="oxygen_" fbc:charge="0" />
      <species boundaryCondition="false" compartment="m" constant="false" hasOnlySubstanceUnits="false" id="M_OAm" name="oxaloacetate_C4H4O5" fbc:charge="0" />
      <species boundaryCondition="false" compartment="m" constant="false" hasOnlySubstanceUnits="false" id="M_OBUTm" name="2-oxobutanoate_C4H6O3" fbc:charge="0" />
      <species boundaryCondition="false" compartment="m" constant="false" hasOnlySubstanceUnits="false" id="M_OICAPm" name="(2S)-2-isopropyl-3-oxosuccinate_C7H10O5" fbc:charge="0" />
      <species boundaryCondition="false" compartment="m" constant="false" hasOnlySubstanceUnits="false" id="M_OIVALm" name="(R)-3-methyl-2-oxobutanoate_C5H8O3" fbc:charge="0" />
      <species boundaryCondition="false" compartment="m" constant="false" hasOnlySubstanceUnits="false" id="M_OMVALm" name="2-keto-3-methyl-valerate_" fbc:charge="0" />
      <species boundaryCondition="false" compartment="m" constant="false" hasOnlySubstanceUnits="false" id="M_ORNm" name="L-ornithine_C5H12N2O2" fbc:charge="0" />
      <species boundaryCondition="false" compartment="m" constant="false" hasOnlySubstanceUnits="false" id="M_OROAm" name="orotate_C5H4N2O4" fbc:charge="0" />
      <species boundaryCondition="false" compartment="m" constant="false" hasOnlySubstanceUnits="false" id="M_OTHIOm" name="thioredoxin disulfide_C6H7NO2S2R2" fbc:charge="0" />
      <species boundaryCondition="false" compartment="m" constant="false" hasOnlySubstanceUnits="false" id="M_P5Cm" name="(S)-1-pyrroline-5-carboxylate_C5H7NO2" fbc:charge="0" />
      <species boundaryCondition="false" compartment="m" constant="false" hasOnlySubstanceUnits="false" id="M_PADm" name="2-phenylacetamide_C8H9NO" fbc:charge="0" />
      <species boundaryCondition="false" compartment="m" constant="false" hasOnlySubstanceUnits="false" id="M_PAm" name="phosphatidate_C5H7O8PR2" fbc:charge="0" />
      <species boundaryCondition="false" compartment="m" constant="false" hasOnlySubstanceUnits="false" id="M_PANTm" name="(R)-pantoate_C6H12O4" fbc:charge="0" />
      <species boundaryCondition="false" compartment="m" constant="false" hasOnlySubstanceUnits="false" id="M_PAPm" name="adenosine 3',5'-bisphosphate_C10H15N5O10P2" fbc:charge="0" />
      <species boundaryCondition="false" compartment="m" constant="false" hasOnlySubstanceUnits="false" id="M_PEm" name="phosphatidylethanolamines_C7H12NO8PR2" fbc:charge="0" />
      <species boundaryCondition="false" compartment="m" constant="false" hasOnlySubstanceUnits="false" id="M_PEPm" name="phosphoenolpyruvate_C3H5O6P" fbc:charge="0" />
      <species boundaryCondition="false" compartment="m" constant="false" hasOnlySubstanceUnits="false" id="M_PGm" name="phosphatidylglycerol_C8H13O10PR2" fbc:charge="0" />
      <species boundaryCondition="false" compartment="m" constant="false" hasOnlySubstanceUnits="false" id="M_PGPm" name="phosphatidylglycerophosphate_C8H14O13P2R2" fbc:charge="0" />
      <species boundaryCondition="false" compartment="m" constant="false" hasOnlySubstanceUnits="false" id="M_PHACALm" name="phenylacetaldehyde_C8H8O" fbc:charge="0" />
      <species boundaryCondition="false" compartment="m" constant="false" hasOnlySubstanceUnits="false" id="M_PHCm" name="L-1-pyrroline-3-hydroxy-5-carboxylate_C5H7NO3" fbc:charge="0" />
      <species boundaryCondition="false" compartment="m" constant="false" hasOnlySubstanceUnits="false" id="M_PHEETHALm" name="2-phenylethanol_C8H10O" fbc:charge="0" />
      <species boundaryCondition="false" compartment="m" constant="false" hasOnlySubstanceUnits="false" id="M_PHEm" name="L-phenylalanine_C9H11NO2" fbc:charge="0" />
      <species boundaryCondition="false" compartment="m" constant="false" hasOnlySubstanceUnits="false" id="M_PHEMEm" name="heme b_C34H32FeN4O4" fbc:charge="0" />
      <species boundaryCondition="false" compartment="m" constant="false" hasOnlySubstanceUnits="false" id="M_PIm" name="phosphate_H3O4P" fbc:charge="0" />
      <species boundaryCondition="false" compartment="m" constant="false" hasOnlySubstanceUnits="false" id="M_PPIm" name="diphosphate_H4O7P2" fbc:charge="0" />
      <species boundaryCondition="false" compartment="m" constant="false" hasOnlySubstanceUnits="false" id="M_PPRIXm" name="protoporphyrin_C34H34N4O4" fbc:charge="0" />
      <species boundaryCondition="false" compartment="m" constant="false" hasOnlySubstanceUnits="false" id="M_PROm" name="L-proline_C5H9NO2" fbc:charge="0" />
      <species boundaryCondition="false" compartment="m" constant="false" hasOnlySubstanceUnits="false" id="M_PROPCOAm" name="propionyl-CoA_C24H40N7O17P3S" fbc:charge="0" />
      <species boundaryCondition="false" compartment="m" constant="false" hasOnlySubstanceUnits="false" id="M_PROPm" name="propionate_C3H6O2" fbc:charge="0" />
      <species boundaryCondition="false" compartment="m" constant="false" hasOnlySubstanceUnits="false" id="M_PSm" name="phosphatidylserine_C8H12NO10PR2" fbc:charge="0" />
      <species boundaryCondition="false" compartment="m" constant="false" hasOnlySubstanceUnits="false" id="M_PTRSCm" name="putrescine_C4H12N2" fbc:charge="0" />
      <species boundaryCondition="false" compartment="m" constant="false" hasOnlySubstanceUnits="false" id="M_PYRm" name="pyruvate_C3H4O3" fbc:charge="0" />
      <species boundaryCondition="false" compartment="m" constant="false" hasOnlySubstanceUnits="false" id="M_QH2m" name="ubiquinol_" fbc:charge="0" />
      <species boundaryCondition="false" compartment="m" constant="false" hasOnlySubstanceUnits="false" id="M_Qm" name="ubiquinone_" fbc:charge="0" />
      <species boundaryCondition="false" compartment="m" constant="false" hasOnlySubstanceUnits="false" id="M_R5Pm" name="D-ribose 5-phosphate_C5H11O8P" fbc:charge="0" />
      <species boundaryCondition="false" compartment="m" constant="false" hasOnlySubstanceUnits="false" id="M_RTHIOm" name="thioredoxin dithiol_C6H9NO2S2R2" fbc:charge="0" />
      <species boundaryCondition="false" compartment="m" constant="false" hasOnlySubstanceUnits="false" id="M_SAHm" name="S-adenosyl-L-homocysteine_C14H20N6O5S" fbc:charge="0" />
      <species boundaryCondition="false" compartment="m" constant="false" hasOnlySubstanceUnits="false" id="M_SAMm" name="S-adenosyl-L-methionine_C15H22N6O5S" fbc:charge="0" />
      <species boundaryCondition="false" compartment="m" constant="false" hasOnlySubstanceUnits="false" id="M_SAMOBm" name="S-adenosyl-4-methylthio-2-oxobutanoate_C15H19N5O6S" fbc:charge="0" />
      <species boundaryCondition="false" compartment="m" constant="false" hasOnlySubstanceUnits="false" id="M_SAPm" name="S-aminomethyldihydrolipoylprotein_C9H19N2OS2R" fbc:charge="0" />
      <species boundaryCondition="false" compartment="m" constant="false" hasOnlySubstanceUnits="false" id="M_SARCm" name="sarcosine_C3H7NO2" fbc:charge="0" />
      <species boundaryCondition="false" compartment="m" constant="false" hasOnlySubstanceUnits="false" id="M_SERm" name="L-serine_C3H7NO3" fbc:charge="0" />
      <species boundaryCondition="false" compartment="m" constant="false" hasOnlySubstanceUnits="false" id="M_SUCCm" name="succinate_C4H6O4" fbc:charge="0" />
      <species boundaryCondition="false" compartment="m" constant="false" hasOnlySubstanceUnits="false" id="M_SUCCOAm" name="succinyl-CoA_C25H40N7O19P3S" fbc:charge="0" />
      <species boundaryCondition="false" compartment="m" constant="false" hasOnlySubstanceUnits="false" id="M_SUCCSALm" name="succinate semialdehyde_C4H6O3" fbc:charge="0" />
      <species boundaryCondition="false" compartment="m" constant="false" hasOnlySubstanceUnits="false" id="M_THFm" name="tetrahydrofolate_C19H23N7O6" fbc:charge="0" />
      <species boundaryCondition="false" compartment="m" constant="false" hasOnlySubstanceUnits="false" id="M_THRm" name="L-threonine_C4H9NO3" fbc:charge="0" />
      <species boundaryCondition="false" compartment="m" constant="false" hasOnlySubstanceUnits="false" id="M_TRNAm" name="transfer RNA_" fbc:charge="0" />
      <species boundaryCondition="false" compartment="m" constant="false" hasOnlySubstanceUnits="false" id="M_TYRm" name="L-tyrosine_C9H11NO3" fbc:charge="0" />
      <species boundaryCondition="false" compartment="m" constant="false" hasOnlySubstanceUnits="false" id="M_VALm" name="L-valine_C5H11NO2" fbc:charge="0" />
      <species boundaryCondition="false" compartment="p" constant="false" hasOnlySubstanceUnits="false" id="M_NADPp" name="NADP(+)_C21H28N7O17P3" fbc:charge="0" />
      <species boundaryCondition="false" compartment="p" constant="false" hasOnlySubstanceUnits="false" id="M_2MACOp" name="(Z)-but-2-ene-1,2,3-tricarboxylate_C7H8O6" fbc:charge="0" />
      <species boundaryCondition="false" compartment="p" constant="false" hasOnlySubstanceUnits="false" id="M_2MCITp" name="2-methylcitrate_C7H10O7" fbc:charge="0" />
      <species boundaryCondition="false" compartment="p" constant="false" hasOnlySubstanceUnits="false" id="M_2MICITp" name="(2S,3R)-3-hydroxybutane-1,2,3-tricarboxylate_C7H10O7" fbc:charge="0" />
      <species boundaryCondition="false" compartment="p" constant="false" hasOnlySubstanceUnits="false" id="M_AACCOAp" name="acetoacetyl-CoA_C25H40N7O18P3S" fbc:charge="0" />
      <species boundaryCondition="false" compartment="p" constant="false" hasOnlySubstanceUnits="false" id="M_ACCOAp" name="acetyl-CoA_C23H38N7O17P3S" fbc:charge="0" />
      <species boundaryCondition="false" compartment="p" constant="false" hasOnlySubstanceUnits="false" id="M_ACEp" name="acetate_C2H4O2" fbc:charge="0" />
      <species boundaryCondition="false" compartment="p" constant="false" hasOnlySubstanceUnits="false" id="M_AKGp" name="2-oxoglutarate_C5H6O5" fbc:charge="0" />
      <species boundaryCondition="false" compartment="p" constant="false" hasOnlySubstanceUnits="false" id="M_AMPp" name="AMP_C10H14N5O7P" fbc:charge="0" />
      <species boundaryCondition="false" compartment="p" constant="false" hasOnlySubstanceUnits="false" id="M_ATPp" name="ATP_C10H16N5O13P3" fbc:charge="0" />
      <species boundaryCondition="false" compartment="p" constant="false" hasOnlySubstanceUnits="false" id="M_ATTp" name="allantoate_C4H8N4O4" fbc:charge="0" />
      <species boundaryCondition="false" compartment="p" constant="false" hasOnlySubstanceUnits="false" id="M_CO2p" name="CO2_CO2" fbc:charge="0" />
      <species boundaryCondition="false" compartment="p" constant="false" hasOnlySubstanceUnits="false" id="M_COAp" name="coenzyme A_C21H36N7O16P3S" fbc:charge="0" />
      <species boundaryCondition="false" compartment="p" constant="false" hasOnlySubstanceUnits="false" id="M_GLALp" name="glycoaldehyde_" fbc:charge="0" />
      <species boundaryCondition="false" compartment="p" constant="false" hasOnlySubstanceUnits="false" id="M_GLXp" name="glyoxylate_C2H2O3" fbc:charge="0" />
      <species boundaryCondition="false" compartment="p" constant="false" hasOnlySubstanceUnits="false" id="M_GLYCOLAp" name="glycolate_C2H4O3" fbc:charge="0" />
      <species boundaryCondition="false" compartment="p" constant="false" hasOnlySubstanceUnits="false" id="M_Gp" name="D-glycerate_C3H6O4" fbc:charge="0" />
      <species boundaryCondition="false" compartment="p" constant="false" hasOnlySubstanceUnits="false" id="M_H2Op" name="H2O_H2O" fbc:charge="0" />
      <species boundaryCondition="false" compartment="p" constant="false" hasOnlySubstanceUnits="false" id="M_HIURTEp" name="5-hydroxyisourate_C5H4N4O4" fbc:charge="0" />
      <species boundaryCondition="false" compartment="p" constant="false" hasOnlySubstanceUnits="false" id="M_HPYRp" name="3-hydroxypyruvate_C3H4O4" fbc:charge="0" />
      <species boundaryCondition="false" compartment="p" constant="false" hasOnlySubstanceUnits="false" id="M_ICITp" name="isocitrate_C6H8O7" fbc:charge="0" />
      <species boundaryCondition="false" compartment="p" constant="false" hasOnlySubstanceUnits="false" id="M_MALp" name="(S)-malate_C4H6O5" fbc:charge="0" />
      <species boundaryCondition="false" compartment="p" constant="false" hasOnlySubstanceUnits="false" id="M_NADHp" name="NADH_C21H29N7O14P2" fbc:charge="0" />
      <species boundaryCondition="false" compartment="p" constant="false" hasOnlySubstanceUnits="false" id="M_NADPHp" name="NADPH_C21H30N7O17P3" fbc:charge="0" />
      <species boundaryCondition="false" compartment="p" constant="false" hasOnlySubstanceUnits="false" id="M_NADPLUSp" name="NAD(+)_C21H27N7O14P2" fbc:charge="0" />
      <species boundaryCondition="false" compartment="p" constant="false" hasOnlySubstanceUnits="false" id="M_O2p" name="oxygen_" fbc:charge="0" />
      <species boundaryCondition="false" compartment="p" constant="false" hasOnlySubstanceUnits="false" id="M_OAp" name="oxaloacetate_C4H4O5" fbc:charge="0" />
      <species boundaryCondition="false" compartment="p" constant="false" hasOnlySubstanceUnits="false" id="M_PROPCOAp" name="propionyl-CoA_C24H40N7O17P3S" fbc:charge="0" />
      <species boundaryCondition="false" compartment="p" constant="false" hasOnlySubstanceUnits="false" id="M_PYRp" name="pyruvate_C3H4O3" fbc:charge="0" />
      <species boundaryCondition="false" compartment="p" constant="false" hasOnlySubstanceUnits="false" id="M_SUCCp" name="succinate_C4H6O4" fbc:charge="0" />
      <species boundaryCondition="false" compartment="p" constant="false" hasOnlySubstanceUnits="false" id="M_UGCp" name="(-)-ureidoglycolate_C3H6N2O4" fbc:charge="0" />
      <species boundaryCondition="false" compartment="p" constant="false" hasOnlySubstanceUnits="false" id="M_URATEp" name="urate_C5H3N4O3" fbc:charge="0" />
      <species boundaryCondition="false" compartment="p" constant="false" hasOnlySubstanceUnits="false" id="M_UREAp" name="urea_CH4N2O" fbc:charge="0" />
      <species boundaryCondition="false" compartment="p" constant="false" hasOnlySubstanceUnits="false" id="M_XANp" name="xanthine_C5H4N4O2" fbc:charge="0" />
      <species boundaryCondition="false" compartment="c" constant="false" hasOnlySubstanceUnits="false" id="M_ACYLCOA" name="long-chain acyl-CoAs_" fbc:charge="0" />
      <species boundaryCondition="false" compartment="c" constant="false" hasOnlySubstanceUnits="false" id="M_ACYLACP" name="acyl-[acp]_C3H4OSR2" fbc:charge="0" />
      <species boundaryCondition="false" compartment="c" constant="false" hasOnlySubstanceUnits="false" id="M_ACYLACPP" name="acyl-[acp] (for phospholipids)_" fbc:charge="0" />
      <species boundaryCondition="false" compartment="c" constant="false" hasOnlySubstanceUnits="false" id="M_APOCARB" name="apo-[carboxylase]_C7H13N3O2R2" fbc:charge="0" />
    </listOfSpecies>
    <fbc:listOfGeneProducts>
      <fbc:geneProduct fbc:id="G_AO090001000024" fbc:label="AO090001000024" fbc:name="AO090001000024" />
      <fbc:geneProduct fbc:id="G_AO090001000093" fbc:label="AO090001000093" fbc:name="AO090001000093" />
      <fbc:geneProduct fbc:id="G_AO090001000095" fbc:label="AO090001000095" fbc:name="AO090001000095" />
      <fbc:geneProduct fbc:id="G_AO090001000101" fbc:label="AO090001000101" fbc:name="AO090001000101" />
      <fbc:geneProduct fbc:id="G_AO090001000111" fbc:label="AO090001000111" fbc:name="AO090001000111" />
      <fbc:geneProduct fbc:id="G_AO090001000117" fbc:label="AO090001000117" fbc:name="AO090001000117" />
      <fbc:geneProduct fbc:id="G_AO090001000143" fbc:label="AO090001000143" fbc:name="AO090001000143" />
      <fbc:geneProduct fbc:id="G_AO090001000150" fbc:label="AO090001000150" fbc:name="AO090001000150" />
      <fbc:geneProduct fbc:id="G_AO090001000162" fbc:label="AO090001000162" fbc:name="AO090001000162" />
      <fbc:geneProduct fbc:id="G_AO090001000184" fbc:label="AO090001000184" fbc:name="AO090001000184" />
      <fbc:geneProduct fbc:id="G_AO090001000200" fbc:label="AO090001000200" fbc:name="AO090001000200" />
      <fbc:geneProduct fbc:id="G_AO090001000208" fbc:label="AO090001000208" fbc:name="AO090001000208" />
      <fbc:geneProduct fbc:id="G_AO090001000214" fbc:label="AO090001000214" fbc:name="AO090001000214" />
      <fbc:geneProduct fbc:id="G_AO090001000221" fbc:label="AO090001000221" fbc:name="AO090001000221" />
      <fbc:geneProduct fbc:id="G_AO090001000224" fbc:label="AO090001000224" fbc:name="AO090001000224" />
      <fbc:geneProduct fbc:id="G_AO090001000230" fbc:label="AO090001000230" fbc:name="AO090001000230" />
      <fbc:geneProduct fbc:id="G_AO090001000233" fbc:label="AO090001000233" fbc:name="AO090001000233" />
      <fbc:geneProduct fbc:id="G_AO090001000235" fbc:label="AO090001000235" fbc:name="AO090001000235" />
      <fbc:geneProduct fbc:id="G_AO090001000258" fbc:label="AO090001000258" fbc:name="AO090001000258" />
      <fbc:geneProduct fbc:id="G_AO090001000259" fbc:label="AO090001000259" fbc:name="AO090001000259" />
      <fbc:geneProduct fbc:id="G_AO090001000268" fbc:label="AO090001000268" fbc:name="AO090001000268" />
      <fbc:geneProduct fbc:id="G_AO090001000295" fbc:label="AO090001000295" fbc:name="AO090001000295" />
      <fbc:geneProduct fbc:id="G_AO090001000300" fbc:label="AO090001000300" fbc:name="AO090001000300" />
      <fbc:geneProduct fbc:id="G_AO090001000322" fbc:label="AO090001000322" fbc:name="AO090001000322" />
      <fbc:geneProduct fbc:id="G_AO090001000329" fbc:label="AO090001000329" fbc:name="AO090001000329" />
      <fbc:geneProduct fbc:id="G_AO090001000348" fbc:label="AO090001000348" fbc:name="AO090001000348" />
      <fbc:geneProduct fbc:id="G_AO090001000375" fbc:label="AO090001000375" fbc:name="AO090001000375" />
      <fbc:geneProduct fbc:id="G_AO090001000376" fbc:label="AO090001000376" fbc:name="AO090001000376" />
      <fbc:geneProduct fbc:id="G_AO090001000383" fbc:label="AO090001000383" fbc:name="AO090001000383" />
      <fbc:geneProduct fbc:id="G_AO090001000426" fbc:label="AO090001000426" fbc:name="AO090001000426" />
      <fbc:geneProduct fbc:id="G_AO090001000429" fbc:label="AO090001000429" fbc:name="AO090001000429" />
      <fbc:geneProduct fbc:id="G_AO090001000447" fbc:label="AO090001000447" fbc:name="AO090001000447" />
      <fbc:geneProduct fbc:id="G_AO090001000459" fbc:label="AO090001000459" fbc:name="AO090001000459" />
      <fbc:geneProduct fbc:id="G_AO090001000480" fbc:label="AO090001000480" fbc:name="AO090001000480" />
      <fbc:geneProduct fbc:id="G_AO090001000481" fbc:label="AO090001000481" fbc:name="AO090001000481" />
      <fbc:geneProduct fbc:id="G_AO090001000484" fbc:label="AO090001000484" fbc:name="AO090001000484" />
      <fbc:geneProduct fbc:id="G_AO090001000500" fbc:label="AO090001000500" fbc:name="AO090001000500" />
      <fbc:geneProduct fbc:id="G_AO090001000509" fbc:label="AO090001000509" fbc:name="AO090001000509" />
      <fbc:geneProduct fbc:id="G_AO090001000512" fbc:label="AO090001000512" fbc:name="AO090001000512" />
      <fbc:geneProduct fbc:id="G_AO090001000544" fbc:label="AO090001000544" fbc:name="AO090001000544" />
      <fbc:geneProduct fbc:id="G_AO090001000546" fbc:label="AO090001000546" fbc:name="AO090001000546" />
      <fbc:geneProduct fbc:id="G_AO090001000547" fbc:label="AO090001000547" fbc:name="AO090001000547" />
      <fbc:geneProduct fbc:id="G_AO090001000548" fbc:label="AO090001000548" fbc:name="AO090001000548" />
      <fbc:geneProduct fbc:id="G_AO090001000549" fbc:label="AO090001000549" fbc:name="AO090001000549" />
      <fbc:geneProduct fbc:id="G_AO090001000550" fbc:label="AO090001000550" fbc:name="AO090001000550" />
      <fbc:geneProduct fbc:id="G_AO090001000553" fbc:label="AO090001000553" fbc:name="AO090001000553" />
      <fbc:geneProduct fbc:id="G_AO090001000555" fbc:label="AO090001000555" fbc:name="AO090001000555" />
      <fbc:geneProduct fbc:id="G_AO090001000556" fbc:label="AO090001000556" fbc:name="AO090001000556" />
      <fbc:geneProduct fbc:id="G_AO090001000559" fbc:label="AO090001000559" fbc:name="AO090001000559" />
      <fbc:geneProduct fbc:id="G_AO090001000561" fbc:label="AO090001000561" fbc:name="AO090001000561" />
      <fbc:geneProduct fbc:id="G_AO090001000571" fbc:label="AO090001000571" fbc:name="AO090001000571" />
      <fbc:geneProduct fbc:id="G_AO090001000584" fbc:label="AO090001000584" fbc:name="AO090001000584" />
      <fbc:geneProduct fbc:id="G_AO090001000594" fbc:label="AO090001000594" fbc:name="AO090001000594" />
      <fbc:geneProduct fbc:id="G_AO090001000604" fbc:label="AO090001000604" fbc:name="AO090001000604" />
      <fbc:geneProduct fbc:id="G_AO090001000619" fbc:label="AO090001000619" fbc:name="AO090001000619" />
      <fbc:geneProduct fbc:id="G_AO090001000625" fbc:label="AO090001000625" fbc:name="AO090001000625" />
      <fbc:geneProduct fbc:id="G_AO090001000626" fbc:label="AO090001000626" fbc:name="AO090001000626" />
      <fbc:geneProduct fbc:id="G_AO090001000629" fbc:label="AO090001000629" fbc:name="AO090001000629" />
      <fbc:geneProduct fbc:id="G_AO090001000641" fbc:label="AO090001000641" fbc:name="AO090001000641" />
      <fbc:geneProduct fbc:id="G_AO090001000642" fbc:label="AO090001000642" fbc:name="AO090001000642" />
      <fbc:geneProduct fbc:id="G_AO090001000654" fbc:label="AO090001000654" fbc:name="AO090001000654" />
      <fbc:geneProduct fbc:id="G_AO090001000657" fbc:label="AO090001000657" fbc:name="AO090001000657" />
      <fbc:geneProduct fbc:id="G_AO090001000661" fbc:label="AO090001000661" fbc:name="AO090001000661" />
      <fbc:geneProduct fbc:id="G_AO090001000680" fbc:label="AO090001000680" fbc:name="AO090001000680" />
      <fbc:geneProduct fbc:id="G_AO090001000694" fbc:label="AO090001000694" fbc:name="AO090001000694" />
      <fbc:geneProduct fbc:id="G_AO090001000695" fbc:label="AO090001000695" fbc:name="AO090001000695" />
      <fbc:geneProduct fbc:id="G_AO090001000701" fbc:label="AO090001000701" fbc:name="AO090001000701" />
      <fbc:geneProduct fbc:id="G_AO090001000706" fbc:label="AO090001000706" fbc:name="AO090001000706" />
      <fbc:geneProduct fbc:id="G_AO090001000707" fbc:label="AO090001000707" fbc:name="AO090001000707" />
      <fbc:geneProduct fbc:id="G_AO090001000710" fbc:label="AO090001000710" fbc:name="AO090001000710" />
      <fbc:geneProduct fbc:id="G_AO090001000717" fbc:label="AO090001000717" fbc:name="AO090001000717" />
      <fbc:geneProduct fbc:id="G_AO090001000740" fbc:label="AO090001000740" fbc:name="AO090001000740" />
      <fbc:geneProduct fbc:id="G_AO090001000741" fbc:label="AO090001000741" fbc:name="AO090001000741" />
      <fbc:geneProduct fbc:id="G_AO090001000742" fbc:label="AO090001000742" fbc:name="AO090001000742" />
      <fbc:geneProduct fbc:id="G_AO090003000003" fbc:label="AO090003000003" fbc:name="AO090003000003" />
      <fbc:geneProduct fbc:id="G_AO090003000004" fbc:label="AO090003000004" fbc:name="AO090003000004" />
      <fbc:geneProduct fbc:id="G_AO090003000008" fbc:label="AO090003000008" fbc:name="AO090003000008" />
      <fbc:geneProduct fbc:id="G_AO090003000030" fbc:label="AO090003000030" fbc:name="AO090003000030" />
      <fbc:geneProduct fbc:id="G_AO090003000042" fbc:label="AO090003000042" fbc:name="AO090003000042" />
      <fbc:geneProduct fbc:id="G_AO090003000051" fbc:label="AO090003000051" fbc:name="AO090003000051" />
      <fbc:geneProduct fbc:id="G_AO090003000055" fbc:label="AO090003000055" fbc:name="AO090003000055" />
      <fbc:geneProduct fbc:id="G_AO090003000057" fbc:label="AO090003000057" fbc:name="AO090003000057" />
      <fbc:geneProduct fbc:id="G_AO090003000058" fbc:label="AO090003000058" fbc:name="AO090003000058" />
      <fbc:geneProduct fbc:id="G_AO090003000074" fbc:label="AO090003000074" fbc:name="AO090003000074" />
      <fbc:geneProduct fbc:id="G_AO090003000081" fbc:label="AO090003000081" fbc:name="AO090003000081" />
      <fbc:geneProduct fbc:id="G_AO090003000091" fbc:label="AO090003000091" fbc:name="AO090003000091" />
      <fbc:geneProduct fbc:id="G_AO090003000121" fbc:label="AO090003000121" fbc:name="AO090003000121" />
      <fbc:geneProduct fbc:id="G_AO090003000129" fbc:label="AO090003000129" fbc:name="AO090003000129" />
      <fbc:geneProduct fbc:id="G_AO090003000140" fbc:label="AO090003000140" fbc:name="AO090003000140" />
      <fbc:geneProduct fbc:id="G_AO090003000164" fbc:label="AO090003000164" fbc:name="AO090003000164" />
      <fbc:geneProduct fbc:id="G_AO090003000174" fbc:label="AO090003000174" fbc:name="AO090003000174" />
      <fbc:geneProduct fbc:id="G_AO090003000180" fbc:label="AO090003000180" fbc:name="AO090003000180" />
      <fbc:geneProduct fbc:id="G_AO090003000186" fbc:label="AO090003000186" fbc:name="AO090003000186" />
      <fbc:geneProduct fbc:id="G_AO090003000189" fbc:label="AO090003000189" fbc:name="AO090003000189" />
      <fbc:geneProduct fbc:id="G_AO090003000205" fbc:label="AO090003000205" fbc:name="AO090003000205" />
      <fbc:geneProduct fbc:id="G_AO090003000208" fbc:label="AO090003000208" fbc:name="AO090003000208" />
      <fbc:geneProduct fbc:id="G_AO090003000210" fbc:label="AO090003000210" fbc:name="AO090003000210" />
      <fbc:geneProduct fbc:id="G_AO090003000211" fbc:label="AO090003000211" fbc:name="AO090003000211" />
      <fbc:geneProduct fbc:id="G_AO090003000212" fbc:label="AO090003000212" fbc:name="AO090003000212" />
      <fbc:geneProduct fbc:id="G_AO090003000216" fbc:label="AO090003000216" fbc:name="AO090003000216" />
      <fbc:geneProduct fbc:id="G_AO090003000276" fbc:label="AO090003000276" fbc:name="AO090003000276" />
      <fbc:geneProduct fbc:id="G_AO090003000277" fbc:label="AO090003000277" fbc:name="AO090003000277" />
      <fbc:geneProduct fbc:id="G_AO090003000290" fbc:label="AO090003000290" fbc:name="AO090003000290" />
      <fbc:geneProduct fbc:id="G_AO090003000321" fbc:label="AO090003000321" fbc:name="AO090003000321" />
      <fbc:geneProduct fbc:id="G_AO090003000356" fbc:label="AO090003000356" fbc:name="AO090003000356" />
      <fbc:geneProduct fbc:id="G_AO090003000371" fbc:label="AO090003000371" fbc:name="AO090003000371" />
      <fbc:geneProduct fbc:id="G_AO090003000376" fbc:label="AO090003000376" fbc:name="AO090003000376" />
      <fbc:geneProduct fbc:id="G_AO090003000380" fbc:label="AO090003000380" fbc:name="AO090003000380" />
      <fbc:geneProduct fbc:id="G_AO090003000384" fbc:label="AO090003000384" fbc:name="AO090003000384" />
      <fbc:geneProduct fbc:id="G_AO090003000400" fbc:label="AO090003000400" fbc:name="AO090003000400" />
      <fbc:geneProduct fbc:id="G_AO090003000401" fbc:label="AO090003000401" fbc:name="AO090003000401" />
      <fbc:geneProduct fbc:id="G_AO090003000415" fbc:label="AO090003000415" fbc:name="AO090003000415" />
      <fbc:geneProduct fbc:id="G_AO090003000417" fbc:label="AO090003000417" fbc:name="AO090003000417" />
      <fbc:geneProduct fbc:id="G_AO090003000423" fbc:label="AO090003000423" fbc:name="AO090003000423" />
      <fbc:geneProduct fbc:id="G_AO090003000424" fbc:label="AO090003000424" fbc:name="AO090003000424" />
      <fbc:geneProduct fbc:id="G_AO090003000439" fbc:label="AO090003000439" fbc:name="AO090003000439" />
      <fbc:geneProduct fbc:id="G_AO090003000460" fbc:label="AO090003000460" fbc:name="AO090003000460" />
      <fbc:geneProduct fbc:id="G_AO090003000464" fbc:label="AO090003000464" fbc:name="AO090003000464" />
      <fbc:geneProduct fbc:id="G_AO090003000470" fbc:label="AO090003000470" fbc:name="AO090003000470" />
      <fbc:geneProduct fbc:id="G_AO090003000476" fbc:label="AO090003000476" fbc:name="AO090003000476" />
      <fbc:geneProduct fbc:id="G_AO090003000496" fbc:label="AO090003000496" fbc:name="AO090003000496" />
      <fbc:geneProduct fbc:id="G_AO090003000497" fbc:label="AO090003000497" fbc:name="AO090003000497" />
      <fbc:geneProduct fbc:id="G_AO090003000514" fbc:label="AO090003000514" fbc:name="AO090003000514" />
      <fbc:geneProduct fbc:id="G_AO090003000518" fbc:label="AO090003000518" fbc:name="AO090003000518" />
      <fbc:geneProduct fbc:id="G_AO090003000520" fbc:label="AO090003000520" fbc:name="AO090003000520" />
      <fbc:geneProduct fbc:id="G_AO090003000525" fbc:label="AO090003000525" fbc:name="AO090003000525" />
      <fbc:geneProduct fbc:id="G_AO090003000530" fbc:label="AO090003000530" fbc:name="AO090003000530" />
      <fbc:geneProduct fbc:id="G_AO090003000545" fbc:label="AO090003000545" fbc:name="AO090003000545" />
      <fbc:geneProduct fbc:id="G_AO090003000547" fbc:label="AO090003000547" fbc:name="AO090003000547" />
      <fbc:geneProduct fbc:id="G_AO090003000570" fbc:label="AO090003000570" fbc:name="AO090003000570" />
      <fbc:geneProduct fbc:id="G_AO090003000571" fbc:label="AO090003000571" fbc:name="AO090003000571" />
      <fbc:geneProduct fbc:id="G_AO090003000607" fbc:label="AO090003000607" fbc:name="AO090003000607" />
      <fbc:geneProduct fbc:id="G_AO090003000611" fbc:label="AO090003000611" fbc:name="AO090003000611" />
      <fbc:geneProduct fbc:id="G_AO090003000614" fbc:label="AO090003000614" fbc:name="AO090003000614" />
      <fbc:geneProduct fbc:id="G_AO090003000624" fbc:label="AO090003000624" fbc:name="AO090003000624" />
      <fbc:geneProduct fbc:id="G_AO090003000625" fbc:label="AO090003000625" fbc:name="AO090003000625" />
      <fbc:geneProduct fbc:id="G_AO090003000631" fbc:label="AO090003000631" fbc:name="AO090003000631" />
      <fbc:geneProduct fbc:id="G_AO090003000638" fbc:label="AO090003000638" fbc:name="AO090003000638" />
      <fbc:geneProduct fbc:id="G_AO090003000661" fbc:label="AO090003000661" fbc:name="AO090003000661" />
      <fbc:geneProduct fbc:id="G_AO090003000666" fbc:label="AO090003000666" fbc:name="AO090003000666" />
      <fbc:geneProduct fbc:id="G_AO090003000680" fbc:label="AO090003000680" fbc:name="AO090003000680" />
      <fbc:geneProduct fbc:id="G_AO090003000697" fbc:label="AO090003000697" fbc:name="AO090003000697" />
      <fbc:geneProduct fbc:id="G_AO090003000698" fbc:label="AO090003000698" fbc:name="AO090003000698" />
      <fbc:geneProduct fbc:id="G_AO090003000703" fbc:label="AO090003000703" fbc:name="AO090003000703" />
      <fbc:geneProduct fbc:id="G_AO090003000721" fbc:label="AO090003000721" fbc:name="AO090003000721" />
      <fbc:geneProduct fbc:id="G_AO090003000725" fbc:label="AO090003000725" fbc:name="AO090003000725" />
      <fbc:geneProduct fbc:id="G_AO090003000728" fbc:label="AO090003000728" fbc:name="AO090003000728" />
      <fbc:geneProduct fbc:id="G_AO090003000729" fbc:label="AO090003000729" fbc:name="AO090003000729" />
      <fbc:geneProduct fbc:id="G_AO090003000746" fbc:label="AO090003000746" fbc:name="AO090003000746" />
      <fbc:geneProduct fbc:id="G_AO090003000751" fbc:label="AO090003000751" fbc:name="AO090003000751" />
      <fbc:geneProduct fbc:id="G_AO090003000761" fbc:label="AO090003000761" fbc:name="AO090003000761" />
      <fbc:geneProduct fbc:id="G_AO090003000768" fbc:label="AO090003000768" fbc:name="AO090003000768" />
      <fbc:geneProduct fbc:id="G_AO090003000775" fbc:label="AO090003000775" fbc:name="AO090003000775" />
      <fbc:geneProduct fbc:id="G_AO090003000792" fbc:label="AO090003000792" fbc:name="AO090003000792" />
      <fbc:geneProduct fbc:id="G_AO090003000793" fbc:label="AO090003000793" fbc:name="AO090003000793" />
      <fbc:geneProduct fbc:id="G_AO090003000798" fbc:label="AO090003000798" fbc:name="AO090003000798" />
      <fbc:geneProduct fbc:id="G_AO090003000802" fbc:label="AO090003000802" fbc:name="AO090003000802" />
      <fbc:geneProduct fbc:id="G_AO090003000803" fbc:label="AO090003000803" fbc:name="AO090003000803" />
      <fbc:geneProduct fbc:id="G_AO090003000819" fbc:label="AO090003000819" fbc:name="AO090003000819" />
      <fbc:geneProduct fbc:id="G_AO090003000820" fbc:label="AO090003000820" fbc:name="AO090003000820" />
      <fbc:geneProduct fbc:id="G_AO090003000831" fbc:label="AO090003000831" fbc:name="AO090003000831" />
      <fbc:geneProduct fbc:id="G_AO090003000854" fbc:label="AO090003000854" fbc:name="AO090003000854" />
      <fbc:geneProduct fbc:id="G_AO090003000859" fbc:label="AO090003000859" fbc:name="AO090003000859" />
      <fbc:geneProduct fbc:id="G_AO090003000867" fbc:label="AO090003000867" fbc:name="AO090003000867" />
      <fbc:geneProduct fbc:id="G_AO090003000879" fbc:label="AO090003000879" fbc:name="AO090003000879" />
      <fbc:geneProduct fbc:id="G_AO090003000904" fbc:label="AO090003000904" fbc:name="AO090003000904" />
      <fbc:geneProduct fbc:id="G_AO090003000905" fbc:label="AO090003000905" fbc:name="AO090003000905" />
      <fbc:geneProduct fbc:id="G_AO090003000929" fbc:label="AO090003000929" fbc:name="AO090003000929" />
      <fbc:geneProduct fbc:id="G_AO090003000931" fbc:label="AO090003000931" fbc:name="AO090003000931" />
      <fbc:geneProduct fbc:id="G_AO090003000932" fbc:label="AO090003000932" fbc:name="AO090003000932" />
      <fbc:geneProduct fbc:id="G_AO090003000943" fbc:label="AO090003000943" fbc:name="AO090003000943" />
      <fbc:geneProduct fbc:id="G_AO090003000954" fbc:label="AO090003000954" fbc:name="AO090003000954" />
      <fbc:geneProduct fbc:id="G_AO090003000990" fbc:label="AO090003000990" fbc:name="AO090003000990" />
      <fbc:geneProduct fbc:id="G_AO090003001003" fbc:label="AO090003001003" fbc:name="AO090003001003" />
      <fbc:geneProduct fbc:id="G_AO090003001006" fbc:label="AO090003001006" fbc:name="AO090003001006" />
      <fbc:geneProduct fbc:id="G_AO090003001009" fbc:label="AO090003001009" fbc:name="AO090003001009" />
      <fbc:geneProduct fbc:id="G_AO090003001011" fbc:label="AO090003001011" fbc:name="AO090003001011" />
      <fbc:geneProduct fbc:id="G_AO090003001013" fbc:label="AO090003001013" fbc:name="AO090003001013" />
      <fbc:geneProduct fbc:id="G_AO090003001032" fbc:label="AO090003001032" fbc:name="AO090003001032" />
      <fbc:geneProduct fbc:id="G_AO090003001039" fbc:label="AO090003001039" fbc:name="AO090003001039" />
      <fbc:geneProduct fbc:id="G_AO090003001045" fbc:label="AO090003001045" fbc:name="AO090003001045" />
      <fbc:geneProduct fbc:id="G_AO090003001055" fbc:label="AO090003001055" fbc:name="AO090003001055" />
      <fbc:geneProduct fbc:id="G_AO090003001067" fbc:label="AO090003001067" fbc:name="AO090003001067" />
      <fbc:geneProduct fbc:id="G_AO090003001069" fbc:label="AO090003001069" fbc:name="AO090003001069" />
      <fbc:geneProduct fbc:id="G_AO090003001070" fbc:label="AO090003001070" fbc:name="AO090003001070" />
      <fbc:geneProduct fbc:id="G_AO090003001084" fbc:label="AO090003001084" fbc:name="AO090003001084" />
      <fbc:geneProduct fbc:id="G_AO090003001086" fbc:label="AO090003001086" fbc:name="AO090003001086" />
      <fbc:geneProduct fbc:id="G_AO090003001089" fbc:label="AO090003001089" fbc:name="AO090003001089" />
      <fbc:geneProduct fbc:id="G_AO090003001090" fbc:label="AO090003001090" fbc:name="AO090003001090" />
      <fbc:geneProduct fbc:id="G_AO090003001097" fbc:label="AO090003001097" fbc:name="AO090003001097" />
      <fbc:geneProduct fbc:id="G_AO090003001099" fbc:label="AO090003001099" fbc:name="AO090003001099" />
      <fbc:geneProduct fbc:id="G_AO090003001103" fbc:label="AO090003001103" fbc:name="AO090003001103" />
      <fbc:geneProduct fbc:id="G_AO090003001112" fbc:label="AO090003001112" fbc:name="AO090003001112" />
      <fbc:geneProduct fbc:id="G_AO090003001113" fbc:label="AO090003001113" fbc:name="AO090003001113" />
      <fbc:geneProduct fbc:id="G_AO090003001115" fbc:label="AO090003001115" fbc:name="AO090003001115" />
      <fbc:geneProduct fbc:id="G_AO090003001121" fbc:label="AO090003001121" fbc:name="AO090003001121" />
      <fbc:geneProduct fbc:id="G_AO090003001133" fbc:label="AO090003001133" fbc:name="AO090003001133" />
      <fbc:geneProduct fbc:id="G_AO090003001164" fbc:label="AO090003001164" fbc:name="AO090003001164" />
      <fbc:geneProduct fbc:id="G_AO090003001165" fbc:label="AO090003001165" fbc:name="AO090003001165" />
      <fbc:geneProduct fbc:id="G_AO090003001171" fbc:label="AO090003001171" fbc:name="AO090003001171" />
      <fbc:geneProduct fbc:id="G_AO090003001200" fbc:label="AO090003001200" fbc:name="AO090003001200" />
      <fbc:geneProduct fbc:id="G_AO090003001209" fbc:label="AO090003001209" fbc:name="AO090003001209" />
      <fbc:geneProduct fbc:id="G_AO090003001225" fbc:label="AO090003001225" fbc:name="AO090003001225" />
      <fbc:geneProduct fbc:id="G_AO090003001241" fbc:label="AO090003001241" fbc:name="AO090003001241" />
      <fbc:geneProduct fbc:id="G_AO090003001247" fbc:label="AO090003001247" fbc:name="AO090003001247" />
      <fbc:geneProduct fbc:id="G_AO090003001248" fbc:label="AO090003001248" fbc:name="AO090003001248" />
      <fbc:geneProduct fbc:id="G_AO090003001305" fbc:label="AO090003001305" fbc:name="AO090003001305" />
      <fbc:geneProduct fbc:id="G_AO090003001313" fbc:label="AO090003001313" fbc:name="AO090003001313" />
      <fbc:geneProduct fbc:id="G_AO090003001319" fbc:label="AO090003001319" fbc:name="AO090003001319" />
      <fbc:geneProduct fbc:id="G_AO090003001322" fbc:label="AO090003001322" fbc:name="AO090003001322" />
      <fbc:geneProduct fbc:id="G_AO090003001350" fbc:label="AO090003001350" fbc:name="AO090003001350" />
      <fbc:geneProduct fbc:id="G_AO090003001390" fbc:label="AO090003001390" fbc:name="AO090003001390" />
      <fbc:geneProduct fbc:id="G_AO090003001400" fbc:label="AO090003001400" fbc:name="AO090003001400" />
      <fbc:geneProduct fbc:id="G_AO090003001407" fbc:label="AO090003001407" fbc:name="AO090003001407" />
      <fbc:geneProduct fbc:id="G_AO090003001423" fbc:label="AO090003001423" fbc:name="AO090003001423" />
      <fbc:geneProduct fbc:id="G_AO090003001432" fbc:label="AO090003001432" fbc:name="AO090003001432" />
      <fbc:geneProduct fbc:id="G_AO090003001442" fbc:label="AO090003001442" fbc:name="AO090003001442" />
      <fbc:geneProduct fbc:id="G_AO090003001472" fbc:label="AO090003001472" fbc:name="AO090003001472" />
      <fbc:geneProduct fbc:id="G_AO090003001473" fbc:label="AO090003001473" fbc:name="AO090003001473" />
      <fbc:geneProduct fbc:id="G_AO090003001475" fbc:label="AO090003001475" fbc:name="AO090003001475" />
      <fbc:geneProduct fbc:id="G_AO090003001495" fbc:label="AO090003001495" fbc:name="AO090003001495" />
      <fbc:geneProduct fbc:id="G_AO090003001497" fbc:label="AO090003001497" fbc:name="AO090003001497" />
      <fbc:geneProduct fbc:id="G_AO090003001498" fbc:label="AO090003001498" fbc:name="AO090003001498" />
      <fbc:geneProduct fbc:id="G_AO090003001500" fbc:label="AO090003001500" fbc:name="AO090003001500" />
      <fbc:geneProduct fbc:id="G_AO090003001508" fbc:label="AO090003001508" fbc:name="AO090003001508" />
      <fbc:geneProduct fbc:id="G_AO090003001511" fbc:label="AO090003001511" fbc:name="AO090003001511" />
      <fbc:geneProduct fbc:id="G_AO090005000003" fbc:label="AO090005000003" fbc:name="AO090005000003" />
      <fbc:geneProduct fbc:id="G_AO090005000015" fbc:label="AO090005000015" fbc:name="AO090005000015" />
      <fbc:geneProduct fbc:id="G_AO090005000019" fbc:label="AO090005000019" fbc:name="AO090005000019" />
      <fbc:geneProduct fbc:id="G_AO090005000035" fbc:label="AO090005000035" fbc:name="AO090005000035" />
      <fbc:geneProduct fbc:id="G_AO090005000037" fbc:label="AO090005000037" fbc:name="AO090005000037" />
      <fbc:geneProduct fbc:id="G_AO090005000038" fbc:label="AO090005000038" fbc:name="AO090005000038" />
      <fbc:geneProduct fbc:id="G_AO090005000045" fbc:label="AO090005000045" fbc:name="AO090005000045" />
      <fbc:geneProduct fbc:id="G_AO090005000070" fbc:label="AO090005000070" fbc:name="AO090005000070" />
      <fbc:geneProduct fbc:id="G_AO090005000078" fbc:label="AO090005000078" fbc:name="AO090005000078" />
      <fbc:geneProduct fbc:id="G_AO090005000083" fbc:label="AO090005000083" fbc:name="AO090005000083" />
      <fbc:geneProduct fbc:id="G_AO090005000086" fbc:label="AO090005000086" fbc:name="AO090005000086" />
      <fbc:geneProduct fbc:id="G_AO090005000090" fbc:label="AO090005000090" fbc:name="AO090005000090" />
      <fbc:geneProduct fbc:id="G_AO090005000103" fbc:label="AO090005000103" fbc:name="AO090005000103" />
      <fbc:geneProduct fbc:id="G_AO090005000114" fbc:label="AO090005000114" fbc:name="AO090005000114" />
      <fbc:geneProduct fbc:id="G_AO090005000125" fbc:label="AO090005000125" fbc:name="AO090005000125" />
      <fbc:geneProduct fbc:id="G_AO090005000135" fbc:label="AO090005000135" fbc:name="AO090005000135" />
      <fbc:geneProduct fbc:id="G_AO090005000141" fbc:label="AO090005000141" fbc:name="AO090005000141" />
      <fbc:geneProduct fbc:id="G_AO090005000145" fbc:label="AO090005000145" fbc:name="AO090005000145" />
      <fbc:geneProduct fbc:id="G_AO090005000146" fbc:label="AO090005000146" fbc:name="AO090005000146" />
      <fbc:geneProduct fbc:id="G_AO090005000162" fbc:label="AO090005000162" fbc:name="AO090005000162" />
      <fbc:geneProduct fbc:id="G_AO090005000169" fbc:label="AO090005000169" fbc:name="AO090005000169" />
      <fbc:geneProduct fbc:id="G_AO090005000186" fbc:label="AO090005000186" fbc:name="AO090005000186" />
      <fbc:geneProduct fbc:id="G_AO090005000207" fbc:label="AO090005000207" fbc:name="AO090005000207" />
      <fbc:geneProduct fbc:id="G_AO090005000217" fbc:label="AO090005000217" fbc:name="AO090005000217" />
      <fbc:geneProduct fbc:id="G_AO090005000277" fbc:label="AO090005000277" fbc:name="AO090005000277" />
      <fbc:geneProduct fbc:id="G_AO090005000279" fbc:label="AO090005000279" fbc:name="AO090005000279" />
      <fbc:geneProduct fbc:id="G_AO090005000286" fbc:label="AO090005000286" fbc:name="AO090005000286" />
      <fbc:geneProduct fbc:id="G_AO090005000300" fbc:label="AO090005000300" fbc:name="AO090005000300" />
      <fbc:geneProduct fbc:id="G_AO090005000337" fbc:label="AO090005000337" fbc:name="AO090005000337" />
      <fbc:geneProduct fbc:id="G_AO090005000338" fbc:label="AO090005000338" fbc:name="AO090005000338" />
      <fbc:geneProduct fbc:id="G_AO090005000352" fbc:label="AO090005000352" fbc:name="AO090005000352" />
      <fbc:geneProduct fbc:id="G_AO090005000361" fbc:label="AO090005000361" fbc:name="AO090005000361" />
      <fbc:geneProduct fbc:id="G_AO090005000430" fbc:label="AO090005000430" fbc:name="AO090005000430" />
      <fbc:geneProduct fbc:id="G_AO090005000432" fbc:label="AO090005000432" fbc:name="AO090005000432" />
      <fbc:geneProduct fbc:id="G_AO090005000433" fbc:label="AO090005000433" fbc:name="AO090005000433" />
      <fbc:geneProduct fbc:id="G_AO090005000436" fbc:label="AO090005000436" fbc:name="AO090005000436" />
      <fbc:geneProduct fbc:id="G_AO090005000438" fbc:label="AO090005000438" fbc:name="AO090005000438" />
      <fbc:geneProduct fbc:id="G_AO090005000444" fbc:label="AO090005000444" fbc:name="AO090005000444" />
      <fbc:geneProduct fbc:id="G_AO090005000449" fbc:label="AO090005000449" fbc:name="AO090005000449" />
      <fbc:geneProduct fbc:id="G_AO090005000456" fbc:label="AO090005000456" fbc:name="AO090005000456" />
      <fbc:geneProduct fbc:id="G_AO090005000463" fbc:label="AO090005000463" fbc:name="AO090005000463" />
      <fbc:geneProduct fbc:id="G_AO090005000476" fbc:label="AO090005000476" fbc:name="AO090005000476" />
      <fbc:geneProduct fbc:id="G_AO090005000479" fbc:label="AO090005000479" fbc:name="AO090005000479" />
      <fbc:geneProduct fbc:id="G_AO090005000482" fbc:label="AO090005000482" fbc:name="AO090005000482" />
      <fbc:geneProduct fbc:id="G_AO090005000494" fbc:label="AO090005000494" fbc:name="AO090005000494" />
      <fbc:geneProduct fbc:id="G_AO090005000497" fbc:label="AO090005000497" fbc:name="AO090005000497" />
      <fbc:geneProduct fbc:id="G_AO090005000521" fbc:label="AO090005000521" fbc:name="AO090005000521" />
      <fbc:geneProduct fbc:id="G_AO090005000532" fbc:label="AO090005000532" fbc:name="AO090005000532" />
      <fbc:geneProduct fbc:id="G_AO090005000539" fbc:label="AO090005000539" fbc:name="AO090005000539" />
      <fbc:geneProduct fbc:id="G_AO090005000559" fbc:label="AO090005000559" fbc:name="AO090005000559" />
      <fbc:geneProduct fbc:id="G_AO090005000579" fbc:label="AO090005000579" fbc:name="AO090005000579" />
      <fbc:geneProduct fbc:id="G_AO090005000588" fbc:label="AO090005000588" fbc:name="AO090005000588" />
      <fbc:geneProduct fbc:id="G_AO090005000592" fbc:label="AO090005000592" fbc:name="AO090005000592" />
      <fbc:geneProduct fbc:id="G_AO090005000604" fbc:label="AO090005000604" fbc:name="AO090005000604" />
      <fbc:geneProduct fbc:id="G_AO090005000616" fbc:label="AO090005000616" fbc:name="AO090005000616" />
      <fbc:geneProduct fbc:id="G_AO090005000617" fbc:label="AO090005000617" fbc:name="AO090005000617" />
      <fbc:geneProduct fbc:id="G_AO090005000626" fbc:label="AO090005000626" fbc:name="AO090005000626" />
      <fbc:geneProduct fbc:id="G_AO090005000639" fbc:label="AO090005000639" fbc:name="AO090005000639" />
      <fbc:geneProduct fbc:id="G_AO090005000642" fbc:label="AO090005000642" fbc:name="AO090005000642" />
      <fbc:geneProduct fbc:id="G_AO090005000648" fbc:label="AO090005000648" fbc:name="AO090005000648" />
      <fbc:geneProduct fbc:id="G_AO090005000667" fbc:label="AO090005000667" fbc:name="AO090005000667" />
      <fbc:geneProduct fbc:id="G_AO090005000672" fbc:label="AO090005000672" fbc:name="AO090005000672" />
      <fbc:geneProduct fbc:id="G_AO090005000682" fbc:label="AO090005000682" fbc:name="AO090005000682" />
      <fbc:geneProduct fbc:id="G_AO090005000694" fbc:label="AO090005000694" fbc:name="AO090005000694" />
      <fbc:geneProduct fbc:id="G_AO090005000698" fbc:label="AO090005000698" fbc:name="AO090005000698" />
      <fbc:geneProduct fbc:id="G_AO090005000704" fbc:label="AO090005000704" fbc:name="AO090005000704" />
      <fbc:geneProduct fbc:id="G_AO090005000706" fbc:label="AO090005000706" fbc:name="AO090005000706" />
      <fbc:geneProduct fbc:id="G_AO090005000719" fbc:label="AO090005000719" fbc:name="AO090005000719" />
      <fbc:geneProduct fbc:id="G_AO090005000739" fbc:label="AO090005000739" fbc:name="AO090005000739" />
      <fbc:geneProduct fbc:id="G_AO090005000740" fbc:label="AO090005000740" fbc:name="AO090005000740" />
      <fbc:geneProduct fbc:id="G_AO090005000749" fbc:label="AO090005000749" fbc:name="AO090005000749" />
      <fbc:geneProduct fbc:id="G_AO090005000758" fbc:label="AO090005000758" fbc:name="AO090005000758" />
      <fbc:geneProduct fbc:id="G_AO090005000780" fbc:label="AO090005000780" fbc:name="AO090005000780" />
      <fbc:geneProduct fbc:id="G_AO090005000781" fbc:label="AO090005000781" fbc:name="AO090005000781" />
      <fbc:geneProduct fbc:id="G_AO090005000789" fbc:label="AO090005000789" fbc:name="AO090005000789" />
      <fbc:geneProduct fbc:id="G_AO090005000799" fbc:label="AO090005000799" fbc:name="AO090005000799" />
      <fbc:geneProduct fbc:id="G_AO090005000815" fbc:label="AO090005000815" fbc:name="AO090005000815" />
      <fbc:geneProduct fbc:id="G_AO090005000816" fbc:label="AO090005000816" fbc:name="AO090005000816" />
      <fbc:geneProduct fbc:id="G_AO090005000837" fbc:label="AO090005000837" fbc:name="AO090005000837" />
      <fbc:geneProduct fbc:id="G_AO090005000838" fbc:label="AO090005000838" fbc:name="AO090005000838" />
      <fbc:geneProduct fbc:id="G_AO090005000842" fbc:label="AO090005000842" fbc:name="AO090005000842" />
      <fbc:geneProduct fbc:id="G_AO090005000883" fbc:label="AO090005000883" fbc:name="AO090005000883" />
      <fbc:geneProduct fbc:id="G_AO090005000884" fbc:label="AO090005000884" fbc:name="AO090005000884" />
      <fbc:geneProduct fbc:id="G_AO090005000886" fbc:label="AO090005000886" fbc:name="AO090005000886" />
      <fbc:geneProduct fbc:id="G_AO090005000936" fbc:label="AO090005000936" fbc:name="AO090005000936" />
      <fbc:geneProduct fbc:id="G_AO090005000956" fbc:label="AO090005000956" fbc:name="AO090005000956" />
      <fbc:geneProduct fbc:id="G_AO090005000972" fbc:label="AO090005000972" fbc:name="AO090005000972" />
      <fbc:geneProduct fbc:id="G_AO090005000973" fbc:label="AO090005000973" fbc:name="AO090005000973" />
      <fbc:geneProduct fbc:id="G_AO090005000986" fbc:label="AO090005000986" fbc:name="AO090005000986" />
      <fbc:geneProduct fbc:id="G_AO090005000995" fbc:label="AO090005000995" fbc:name="AO090005000995" />
      <fbc:geneProduct fbc:id="G_AO090005001052" fbc:label="AO090005001052" fbc:name="AO090005001052" />
      <fbc:geneProduct fbc:id="G_AO090005001069" fbc:label="AO090005001069" fbc:name="AO090005001069" />
      <fbc:geneProduct fbc:id="G_AO090005001078" fbc:label="AO090005001078" fbc:name="AO090005001078" />
      <fbc:geneProduct fbc:id="G_AO090005001084" fbc:label="AO090005001084" fbc:name="AO090005001084" />
      <fbc:geneProduct fbc:id="G_AO090005001088" fbc:label="AO090005001088" fbc:name="AO090005001088" />
      <fbc:geneProduct fbc:id="G_AO090005001092" fbc:label="AO090005001092" fbc:name="AO090005001092" />
      <fbc:geneProduct fbc:id="G_AO090005001097" fbc:label="AO090005001097" fbc:name="AO090005001097" />
      <fbc:geneProduct fbc:id="G_AO090005001098" fbc:label="AO090005001098" fbc:name="AO090005001098" />
      <fbc:geneProduct fbc:id="G_AO090005001107" fbc:label="AO090005001107" fbc:name="AO090005001107" />
      <fbc:geneProduct fbc:id="G_AO090005001108" fbc:label="AO090005001108" fbc:name="AO090005001108" />
      <fbc:geneProduct fbc:id="G_AO090005001109" fbc:label="AO090005001109" fbc:name="AO090005001109" />
      <fbc:geneProduct fbc:id="G_AO090005001117" fbc:label="AO090005001117" fbc:name="AO090005001117" />
      <fbc:geneProduct fbc:id="G_AO090005001121" fbc:label="AO090005001121" fbc:name="AO090005001121" />
      <fbc:geneProduct fbc:id="G_AO090005001122" fbc:label="AO090005001122" fbc:name="AO090005001122" />
      <fbc:geneProduct fbc:id="G_AO090005001124" fbc:label="AO090005001124" fbc:name="AO090005001124" />
      <fbc:geneProduct fbc:id="G_AO090005001150" fbc:label="AO090005001150" fbc:name="AO090005001150" />
      <fbc:geneProduct fbc:id="G_AO090005001159" fbc:label="AO090005001159" fbc:name="AO090005001159" />
      <fbc:geneProduct fbc:id="G_AO090005001170" fbc:label="AO090005001170" fbc:name="AO090005001170" />
      <fbc:geneProduct fbc:id="G_AO090005001171" fbc:label="AO090005001171" fbc:name="AO090005001171" />
      <fbc:geneProduct fbc:id="G_AO090005001173" fbc:label="AO090005001173" fbc:name="AO090005001173" />
      <fbc:geneProduct fbc:id="G_AO090005001174" fbc:label="AO090005001174" fbc:name="AO090005001174" />
      <fbc:geneProduct fbc:id="G_AO090005001181" fbc:label="AO090005001181" fbc:name="AO090005001181" />
      <fbc:geneProduct fbc:id="G_AO090005001189" fbc:label="AO090005001189" fbc:name="AO090005001189" />
      <fbc:geneProduct fbc:id="G_AO090005001192" fbc:label="AO090005001192" fbc:name="AO090005001192" />
      <fbc:geneProduct fbc:id="G_AO090005001193" fbc:label="AO090005001193" fbc:name="AO090005001193" />
      <fbc:geneProduct fbc:id="G_AO090005001216" fbc:label="AO090005001216" fbc:name="AO090005001216" />
      <fbc:geneProduct fbc:id="G_AO090005001230" fbc:label="AO090005001230" fbc:name="AO090005001230" />
      <fbc:geneProduct fbc:id="G_AO090005001243" fbc:label="AO090005001243" fbc:name="AO090005001243" />
      <fbc:geneProduct fbc:id="G_AO090005001244" fbc:label="AO090005001244" fbc:name="AO090005001244" />
      <fbc:geneProduct fbc:id="G_AO090005001248" fbc:label="AO090005001248" fbc:name="AO090005001248" />
      <fbc:geneProduct fbc:id="G_AO090005001286" fbc:label="AO090005001286" fbc:name="AO090005001286" />
      <fbc:geneProduct fbc:id="G_AO090005001300" fbc:label="AO090005001300" fbc:name="AO090005001300" />
      <fbc:geneProduct fbc:id="G_AO090005001302" fbc:label="AO090005001302" fbc:name="AO090005001302" />
      <fbc:geneProduct fbc:id="G_AO090005001313" fbc:label="AO090005001313" fbc:name="AO090005001313" />
      <fbc:geneProduct fbc:id="G_AO090005001315" fbc:label="AO090005001315" fbc:name="AO090005001315" />
      <fbc:geneProduct fbc:id="G_AO090005001321" fbc:label="AO090005001321" fbc:name="AO090005001321" />
      <fbc:geneProduct fbc:id="G_AO090005001358" fbc:label="AO090005001358" fbc:name="AO090005001358" />
      <fbc:geneProduct fbc:id="G_AO090005001370" fbc:label="AO090005001370" fbc:name="AO090005001370" />
      <fbc:geneProduct fbc:id="G_AO090005001371" fbc:label="AO090005001371" fbc:name="AO090005001371" />
      <fbc:geneProduct fbc:id="G_AO090005001383" fbc:label="AO090005001383" fbc:name="AO090005001383" />
      <fbc:geneProduct fbc:id="G_AO090005001404" fbc:label="AO090005001404" fbc:name="AO090005001404" />
      <fbc:geneProduct fbc:id="G_AO090005001405" fbc:label="AO090005001405" fbc:name="AO090005001405" />
      <fbc:geneProduct fbc:id="G_AO090005001427" fbc:label="AO090005001427" fbc:name="AO090005001427" />
      <fbc:geneProduct fbc:id="G_AO090005001430" fbc:label="AO090005001430" fbc:name="AO090005001430" />
      <fbc:geneProduct fbc:id="G_AO090005001437" fbc:label="AO090005001437" fbc:name="AO090005001437" />
      <fbc:geneProduct fbc:id="G_AO090005001450" fbc:label="AO090005001450" fbc:name="AO090005001450" />
      <fbc:geneProduct fbc:id="G_AO090005001458" fbc:label="AO090005001458" fbc:name="AO090005001458" />
      <fbc:geneProduct fbc:id="G_AO090005001490" fbc:label="AO090005001490" fbc:name="AO090005001490" />
      <fbc:geneProduct fbc:id="G_AO090005001492" fbc:label="AO090005001492" fbc:name="AO090005001492" />
      <fbc:geneProduct fbc:id="G_AO090005001493" fbc:label="AO090005001493" fbc:name="AO090005001493" />
      <fbc:geneProduct fbc:id="G_AO090005001496" fbc:label="AO090005001496" fbc:name="AO090005001496" />
      <fbc:geneProduct fbc:id="G_AO090005001508" fbc:label="AO090005001508" fbc:name="AO090005001508" />
      <fbc:geneProduct fbc:id="G_AO090005001530" fbc:label="AO090005001530" fbc:name="AO090005001530" />
      <fbc:geneProduct fbc:id="G_AO090005001531" fbc:label="AO090005001531" fbc:name="AO090005001531" />
      <fbc:geneProduct fbc:id="G_AO090005001553" fbc:label="AO090005001553" fbc:name="AO090005001553" />
      <fbc:geneProduct fbc:id="G_AO090005001556" fbc:label="AO090005001556" fbc:name="AO090005001556" />
      <fbc:geneProduct fbc:id="G_AO090005001560" fbc:label="AO090005001560" fbc:name="AO090005001560" />
      <fbc:geneProduct fbc:id="G_AO090005001561" fbc:label="AO090005001561" fbc:name="AO090005001561" />
      <fbc:geneProduct fbc:id="G_AO090005001567" fbc:label="AO090005001567" fbc:name="AO090005001567" />
      <fbc:geneProduct fbc:id="G_AO090005001594" fbc:label="AO090005001594" fbc:name="AO090005001594" />
      <fbc:geneProduct fbc:id="G_AO090005001620" fbc:label="AO090005001620" fbc:name="AO090005001620" />
      <fbc:geneProduct fbc:id="G_AO090005001643" fbc:label="AO090005001643" fbc:name="AO090005001643" />
      <fbc:geneProduct fbc:id="G_AO090005001646" fbc:label="AO090005001646" fbc:name="AO090005001646" />
      <fbc:geneProduct fbc:id="G_AO090005001652" fbc:label="AO090005001652" fbc:name="AO090005001652" />
      <fbc:geneProduct fbc:id="G_AO090009000063" fbc:label="AO090009000063" fbc:name="AO090009000063" />
      <fbc:geneProduct fbc:id="G_AO090009000065" fbc:label="AO090009000065" fbc:name="AO090009000065" />
      <fbc:geneProduct fbc:id="G_AO090009000076" fbc:label="AO090009000076" fbc:name="AO090009000076" />
      <fbc:geneProduct fbc:id="G_AO090009000093" fbc:label="AO090009000093" fbc:name="AO090009000093" />
      <fbc:geneProduct fbc:id="G_AO090009000113" fbc:label="AO090009000113" fbc:name="AO090009000113" />
      <fbc:geneProduct fbc:id="G_AO090009000135" fbc:label="AO090009000135" fbc:name="AO090009000135" />
      <fbc:geneProduct fbc:id="G_AO090009000136" fbc:label="AO090009000136" fbc:name="AO090009000136" />
      <fbc:geneProduct fbc:id="G_AO090009000139" fbc:label="AO090009000139" fbc:name="AO090009000139" />
      <fbc:geneProduct fbc:id="G_AO090009000174" fbc:label="AO090009000174" fbc:name="AO090009000174" />
      <fbc:geneProduct fbc:id="G_AO090009000178" fbc:label="AO090009000178" fbc:name="AO090009000178" />
      <fbc:geneProduct fbc:id="G_AO090009000195" fbc:label="AO090009000195" fbc:name="AO090009000195" />
      <fbc:geneProduct fbc:id="G_AO090009000201" fbc:label="AO090009000201" fbc:name="AO090009000201" />
      <fbc:geneProduct fbc:id="G_AO090009000203" fbc:label="AO090009000203" fbc:name="AO090009000203" />
      <fbc:geneProduct fbc:id="G_AO090009000211" fbc:label="AO090009000211" fbc:name="AO090009000211" />
      <fbc:geneProduct fbc:id="G_AO090009000215" fbc:label="AO090009000215" fbc:name="AO090009000215" />
      <fbc:geneProduct fbc:id="G_AO090009000219" fbc:label="AO090009000219" fbc:name="AO090009000219" />
      <fbc:geneProduct fbc:id="G_AO090009000222" fbc:label="AO090009000222" fbc:name="AO090009000222" />
      <fbc:geneProduct fbc:id="G_AO090009000269" fbc:label="AO090009000269" fbc:name="AO090009000269" />
      <fbc:geneProduct fbc:id="G_AO090009000285" fbc:label="AO090009000285" fbc:name="AO090009000285" />
      <fbc:geneProduct fbc:id="G_AO090009000288" fbc:label="AO090009000288" fbc:name="AO090009000288" />
      <fbc:geneProduct fbc:id="G_AO090009000289" fbc:label="AO090009000289" fbc:name="AO090009000289" />
      <fbc:geneProduct fbc:id="G_AO090009000294" fbc:label="AO090009000294" fbc:name="AO090009000294" />
      <fbc:geneProduct fbc:id="G_AO090009000295" fbc:label="AO090009000295" fbc:name="AO090009000295" />
      <fbc:geneProduct fbc:id="G_AO090009000301" fbc:label="AO090009000301" fbc:name="AO090009000301" />
      <fbc:geneProduct fbc:id="G_AO090009000308" fbc:label="AO090009000308" fbc:name="AO090009000308" />
      <fbc:geneProduct fbc:id="G_AO090009000314" fbc:label="AO090009000314" fbc:name="AO090009000314" />
      <fbc:geneProduct fbc:id="G_AO090009000324" fbc:label="AO090009000324" fbc:name="AO090009000324" />
      <fbc:geneProduct fbc:id="G_AO090009000330" fbc:label="AO090009000330" fbc:name="AO090009000330" />
      <fbc:geneProduct fbc:id="G_AO090009000333" fbc:label="AO090009000333" fbc:name="AO090009000333" />
      <fbc:geneProduct fbc:id="G_AO090009000342" fbc:label="AO090009000342" fbc:name="AO090009000342" />
      <fbc:geneProduct fbc:id="G_AO090009000356" fbc:label="AO090009000356" fbc:name="AO090009000356" />
      <fbc:geneProduct fbc:id="G_AO090009000362" fbc:label="AO090009000362" fbc:name="AO090009000362" />
      <fbc:geneProduct fbc:id="G_AO090009000378" fbc:label="AO090009000378" fbc:name="AO090009000378" />
      <fbc:geneProduct fbc:id="G_AO090009000384" fbc:label="AO090009000384" fbc:name="AO090009000384" />
      <fbc:geneProduct fbc:id="G_AO090009000391" fbc:label="AO090009000391" fbc:name="AO090009000391" />
      <fbc:geneProduct fbc:id="G_AO090009000405" fbc:label="AO090009000405" fbc:name="AO090009000405" />
      <fbc:geneProduct fbc:id="G_AO090009000414" fbc:label="AO090009000414" fbc:name="AO090009000414" />
      <fbc:geneProduct fbc:id="G_AO090009000416" fbc:label="AO090009000416" fbc:name="AO090009000416" />
      <fbc:geneProduct fbc:id="G_AO090009000417" fbc:label="AO090009000417" fbc:name="AO090009000417" />
      <fbc:geneProduct fbc:id="G_AO090009000456" fbc:label="AO090009000456" fbc:name="AO090009000456" />
      <fbc:geneProduct fbc:id="G_AO090009000460" fbc:label="AO090009000460" fbc:name="AO090009000460" />
      <fbc:geneProduct fbc:id="G_AO090009000480" fbc:label="AO090009000480" fbc:name="AO090009000480" />
      <fbc:geneProduct fbc:id="G_AO090009000484" fbc:label="AO090009000484" fbc:name="AO090009000484" />
      <fbc:geneProduct fbc:id="G_AO090009000507" fbc:label="AO090009000507" fbc:name="AO090009000507" />
      <fbc:geneProduct fbc:id="G_AO090009000545" fbc:label="AO090009000545" fbc:name="AO090009000545" />
      <fbc:geneProduct fbc:id="G_AO090009000552" fbc:label="AO090009000552" fbc:name="AO090009000552" />
      <fbc:geneProduct fbc:id="G_AO090009000554" fbc:label="AO090009000554" fbc:name="AO090009000554" />
      <fbc:geneProduct fbc:id="G_AO090009000557" fbc:label="AO090009000557" fbc:name="AO090009000557" />
      <fbc:geneProduct fbc:id="G_AO090009000558" fbc:label="AO090009000558" fbc:name="AO090009000558" />
      <fbc:geneProduct fbc:id="G_AO090009000563" fbc:label="AO090009000563" fbc:name="AO090009000563" />
      <fbc:geneProduct fbc:id="G_AO090009000568" fbc:label="AO090009000568" fbc:name="AO090009000568" />
      <fbc:geneProduct fbc:id="G_AO090009000575" fbc:label="AO090009000575" fbc:name="AO090009000575" />
      <fbc:geneProduct fbc:id="G_AO090009000580" fbc:label="AO090009000580" fbc:name="AO090009000580" />
      <fbc:geneProduct fbc:id="G_AO090009000589" fbc:label="AO090009000589" fbc:name="AO090009000589" />
      <fbc:geneProduct fbc:id="G_AO090009000590" fbc:label="AO090009000590" fbc:name="AO090009000590" />
      <fbc:geneProduct fbc:id="G_AO090009000591" fbc:label="AO090009000591" fbc:name="AO090009000591" />
      <fbc:geneProduct fbc:id="G_AO090009000596" fbc:label="AO090009000596" fbc:name="AO090009000596" />
      <fbc:geneProduct fbc:id="G_AO090009000600" fbc:label="AO090009000600" fbc:name="AO090009000600" />
      <fbc:geneProduct fbc:id="G_AO090009000617" fbc:label="AO090009000617" fbc:name="AO090009000617" />
      <fbc:geneProduct fbc:id="G_AO090009000630" fbc:label="AO090009000630" fbc:name="AO090009000630" />
      <fbc:geneProduct fbc:id="G_AO090009000634" fbc:label="AO090009000634" fbc:name="AO090009000634" />
      <fbc:geneProduct fbc:id="G_AO090009000635" fbc:label="AO090009000635" fbc:name="AO090009000635" />
      <fbc:geneProduct fbc:id="G_AO090009000641" fbc:label="AO090009000641" fbc:name="AO090009000641" />
      <fbc:geneProduct fbc:id="G_AO090009000644" fbc:label="AO090009000644" fbc:name="AO090009000644" />
      <fbc:geneProduct fbc:id="G_AO090009000672" fbc:label="AO090009000672" fbc:name="AO090009000672" />
      <fbc:geneProduct fbc:id="G_AO090009000675" fbc:label="AO090009000675" fbc:name="AO090009000675" />
      <fbc:geneProduct fbc:id="G_AO090009000682" fbc:label="AO090009000682" fbc:name="AO090009000682" />
      <fbc:geneProduct fbc:id="G_AO090009000686" fbc:label="AO090009000686" fbc:name="AO090009000686" />
      <fbc:geneProduct fbc:id="G_AO090009000691" fbc:label="AO090009000691" fbc:name="AO090009000691" />
      <fbc:geneProduct fbc:id="G_AO090009000693" fbc:label="AO090009000693" fbc:name="AO090009000693" />
      <fbc:geneProduct fbc:id="G_AO090009000702" fbc:label="AO090009000702" fbc:name="AO090009000702" />
      <fbc:geneProduct fbc:id="G_AO090009000711" fbc:label="AO090009000711" fbc:name="AO090009000711" />
      <fbc:geneProduct fbc:id="G_AO090009000712" fbc:label="AO090009000712" fbc:name="AO090009000712" />
      <fbc:geneProduct fbc:id="G_AO090009000714" fbc:label="AO090009000714" fbc:name="AO090009000714" />
      <fbc:geneProduct fbc:id="G_AO090010000012" fbc:label="AO090010000012" fbc:name="AO090010000012" />
      <fbc:geneProduct fbc:id="G_AO090010000034" fbc:label="AO090010000034" fbc:name="AO090010000034" />
      <fbc:geneProduct fbc:id="G_AO090010000053" fbc:label="AO090010000053" fbc:name="AO090010000053" />
      <fbc:geneProduct fbc:id="G_AO090010000067" fbc:label="AO090010000067" fbc:name="AO090010000067" />
      <fbc:geneProduct fbc:id="G_AO090010000085" fbc:label="AO090010000085" fbc:name="AO090010000085" />
      <fbc:geneProduct fbc:id="G_AO090010000103" fbc:label="AO090010000103" fbc:name="AO090010000103" />
      <fbc:geneProduct fbc:id="G_AO090010000106" fbc:label="AO090010000106" fbc:name="AO090010000106" />
      <fbc:geneProduct fbc:id="G_AO090010000107" fbc:label="AO090010000107" fbc:name="AO090010000107" />
      <fbc:geneProduct fbc:id="G_AO090010000119" fbc:label="AO090010000119" fbc:name="AO090010000119" />
      <fbc:geneProduct fbc:id="G_AO090010000122" fbc:label="AO090010000122" fbc:name="AO090010000122" />
      <fbc:geneProduct fbc:id="G_AO090010000126" fbc:label="AO090010000126" fbc:name="AO090010000126" />
      <fbc:geneProduct fbc:id="G_AO090010000155" fbc:label="AO090010000155" fbc:name="AO090010000155" />
      <fbc:geneProduct fbc:id="G_AO090010000156" fbc:label="AO090010000156" fbc:name="AO090010000156" />
      <fbc:geneProduct fbc:id="G_AO090010000161" fbc:label="AO090010000161" fbc:name="AO090010000161" />
      <fbc:geneProduct fbc:id="G_AO090010000170" fbc:label="AO090010000170" fbc:name="AO090010000170" />
      <fbc:geneProduct fbc:id="G_AO090010000171" fbc:label="AO090010000171" fbc:name="AO090010000171" />
      <fbc:geneProduct fbc:id="G_AO090010000199" fbc:label="AO090010000199" fbc:name="AO090010000199" />
      <fbc:geneProduct fbc:id="G_AO090010000202" fbc:label="AO090010000202" fbc:name="AO090010000202" />
      <fbc:geneProduct fbc:id="G_AO090010000204" fbc:label="AO090010000204" fbc:name="AO090010000204" />
      <fbc:geneProduct fbc:id="G_AO090010000208" fbc:label="AO090010000208" fbc:name="AO090010000208" />
      <fbc:geneProduct fbc:id="G_AO090010000218" fbc:label="AO090010000218" fbc:name="AO090010000218" />
      <fbc:geneProduct fbc:id="G_AO090010000228" fbc:label="AO090010000228" fbc:name="AO090010000228" />
      <fbc:geneProduct fbc:id="G_AO090010000261" fbc:label="AO090010000261" fbc:name="AO090010000261" />
      <fbc:geneProduct fbc:id="G_AO090010000314" fbc:label="AO090010000314" fbc:name="AO090010000314" />
      <fbc:geneProduct fbc:id="G_AO090010000330" fbc:label="AO090010000330" fbc:name="AO090010000330" />
      <fbc:geneProduct fbc:id="G_AO090010000340" fbc:label="AO090010000340" fbc:name="AO090010000340" />
      <fbc:geneProduct fbc:id="G_AO090010000369" fbc:label="AO090010000369" fbc:name="AO090010000369" />
      <fbc:geneProduct fbc:id="G_AO090010000381" fbc:label="AO090010000381" fbc:name="AO090010000381" />
      <fbc:geneProduct fbc:id="G_AO090010000405" fbc:label="AO090010000405" fbc:name="AO090010000405" />
      <fbc:geneProduct fbc:id="G_AO090010000424" fbc:label="AO090010000424" fbc:name="AO090010000424" />
      <fbc:geneProduct fbc:id="G_AO090010000427" fbc:label="AO090010000427" fbc:name="AO090010000427" />
      <fbc:geneProduct fbc:id="G_AO090010000429" fbc:label="AO090010000429" fbc:name="AO090010000429" />
      <fbc:geneProduct fbc:id="G_AO090010000463" fbc:label="AO090010000463" fbc:name="AO090010000463" />
      <fbc:geneProduct fbc:id="G_AO090010000470" fbc:label="AO090010000470" fbc:name="AO090010000470" />
      <fbc:geneProduct fbc:id="G_AO090010000471" fbc:label="AO090010000471" fbc:name="AO090010000471" />
      <fbc:geneProduct fbc:id="G_AO090010000473" fbc:label="AO090010000473" fbc:name="AO090010000473" />
      <fbc:geneProduct fbc:id="G_AO090010000475" fbc:label="AO090010000475" fbc:name="AO090010000475" />
      <fbc:geneProduct fbc:id="G_AO090010000481" fbc:label="AO090010000481" fbc:name="AO090010000481" />
      <fbc:geneProduct fbc:id="G_AO090010000482" fbc:label="AO090010000482" fbc:name="AO090010000482" />
      <fbc:geneProduct fbc:id="G_AO090010000483" fbc:label="AO090010000483" fbc:name="AO090010000483" />
      <fbc:geneProduct fbc:id="G_AO090010000487" fbc:label="AO090010000487" fbc:name="AO090010000487" />
      <fbc:geneProduct fbc:id="G_AO090010000505" fbc:label="AO090010000505" fbc:name="AO090010000505" />
      <fbc:geneProduct fbc:id="G_AO090010000514" fbc:label="AO090010000514" fbc:name="AO090010000514" />
      <fbc:geneProduct fbc:id="G_AO090010000518" fbc:label="AO090010000518" fbc:name="AO090010000518" />
      <fbc:geneProduct fbc:id="G_AO090010000557" fbc:label="AO090010000557" fbc:name="AO090010000557" />
      <fbc:geneProduct fbc:id="G_AO090010000564" fbc:label="AO090010000564" fbc:name="AO090010000564" />
      <fbc:geneProduct fbc:id="G_AO090010000579" fbc:label="AO090010000579" fbc:name="AO090010000579" />
      <fbc:geneProduct fbc:id="G_AO090010000582" fbc:label="AO090010000582" fbc:name="AO090010000582" />
      <fbc:geneProduct fbc:id="G_AO090010000596" fbc:label="AO090010000596" fbc:name="AO090010000596" />
      <fbc:geneProduct fbc:id="G_AO090010000623" fbc:label="AO090010000623" fbc:name="AO090010000623" />
      <fbc:geneProduct fbc:id="G_AO090010000631" fbc:label="AO090010000631" fbc:name="AO090010000631" />
      <fbc:geneProduct fbc:id="G_AO090010000640" fbc:label="AO090010000640" fbc:name="AO090010000640" />
      <fbc:geneProduct fbc:id="G_AO090010000658" fbc:label="AO090010000658" fbc:name="AO090010000658" />
      <fbc:geneProduct fbc:id="G_AO090010000667" fbc:label="AO090010000667" fbc:name="AO090010000667" />
      <fbc:geneProduct fbc:id="G_AO090010000668" fbc:label="AO090010000668" fbc:name="AO090010000668" />
      <fbc:geneProduct fbc:id="G_AO090010000684" fbc:label="AO090010000684" fbc:name="AO090010000684" />
      <fbc:geneProduct fbc:id="G_AO090010000710" fbc:label="AO090010000710" fbc:name="AO090010000710" />
      <fbc:geneProduct fbc:id="G_AO090010000714" fbc:label="AO090010000714" fbc:name="AO090010000714" />
      <fbc:geneProduct fbc:id="G_AO090010000720" fbc:label="AO090010000720" fbc:name="AO090010000720" />
      <fbc:geneProduct fbc:id="G_AO090010000721" fbc:label="AO090010000721" fbc:name="AO090010000721" />
      <fbc:geneProduct fbc:id="G_AO090010000722" fbc:label="AO090010000722" fbc:name="AO090010000722" />
      <fbc:geneProduct fbc:id="G_AO090010000746" fbc:label="AO090010000746" fbc:name="AO090010000746" />
      <fbc:geneProduct fbc:id="G_AO090010000757" fbc:label="AO090010000757" fbc:name="AO090010000757" />
      <fbc:geneProduct fbc:id="G_AO090010000778" fbc:label="AO090010000778" fbc:name="AO090010000778" />
      <fbc:geneProduct fbc:id="G_AO090011000009" fbc:label="AO090011000009" fbc:name="AO090011000009" />
      <fbc:geneProduct fbc:id="G_AO090011000020" fbc:label="AO090011000020" fbc:name="AO090011000020" />
      <fbc:geneProduct fbc:id="G_AO090011000027" fbc:label="AO090011000027" fbc:name="AO090011000027" />
      <fbc:geneProduct fbc:id="G_AO090011000034" fbc:label="AO090011000034" fbc:name="AO090011000034" />
      <fbc:geneProduct fbc:id="G_AO090011000040" fbc:label="AO090011000040" fbc:name="AO090011000040" />
      <fbc:geneProduct fbc:id="G_AO090011000044" fbc:label="AO090011000044" fbc:name="AO090011000044" />
      <fbc:geneProduct fbc:id="G_AO090011000046" fbc:label="AO090011000046" fbc:name="AO090011000046" />
      <fbc:geneProduct fbc:id="G_AO090011000063" fbc:label="AO090011000063" fbc:name="AO090011000063" />
      <fbc:geneProduct fbc:id="G_AO090011000115" fbc:label="AO090011000115" fbc:name="AO090011000115" />
      <fbc:geneProduct fbc:id="G_AO090011000116" fbc:label="AO090011000116" fbc:name="AO090011000116" />
      <fbc:geneProduct fbc:id="G_AO090011000140" fbc:label="AO090011000140" fbc:name="AO090011000140" />
      <fbc:geneProduct fbc:id="G_AO090011000152" fbc:label="AO090011000152" fbc:name="AO090011000152" />
      <fbc:geneProduct fbc:id="G_AO090011000204" fbc:label="AO090011000204" fbc:name="AO090011000204" />
      <fbc:geneProduct fbc:id="G_AO090011000229" fbc:label="AO090011000229" fbc:name="AO090011000229" />
      <fbc:geneProduct fbc:id="G_AO090011000230" fbc:label="AO090011000230" fbc:name="AO090011000230" />
      <fbc:geneProduct fbc:id="G_AO090011000247" fbc:label="AO090011000247" fbc:name="AO090011000247" />
      <fbc:geneProduct fbc:id="G_AO090011000272" fbc:label="AO090011000272" fbc:name="AO090011000272" />
      <fbc:geneProduct fbc:id="G_AO090011000289" fbc:label="AO090011000289" fbc:name="AO090011000289" />
      <fbc:geneProduct fbc:id="G_AO090011000293" fbc:label="AO090011000293" fbc:name="AO090011000293" />
      <fbc:geneProduct fbc:id="G_AO090011000300" fbc:label="AO090011000300" fbc:name="AO090011000300" />
      <fbc:geneProduct fbc:id="G_AO090011000307" fbc:label="AO090011000307" fbc:name="AO090011000307" />
      <fbc:geneProduct fbc:id="G_AO090011000308" fbc:label="AO090011000308" fbc:name="AO090011000308" />
      <fbc:geneProduct fbc:id="G_AO090011000323" fbc:label="AO090011000323" fbc:name="AO090011000323" />
      <fbc:geneProduct fbc:id="G_AO090011000336" fbc:label="AO090011000336" fbc:name="AO090011000336" />
      <fbc:geneProduct fbc:id="G_AO090011000350" fbc:label="AO090011000350" fbc:name="AO090011000350" />
      <fbc:geneProduct fbc:id="G_AO090011000351" fbc:label="AO090011000351" fbc:name="AO090011000351" />
      <fbc:geneProduct fbc:id="G_AO090011000353" fbc:label="AO090011000353" fbc:name="AO090011000353" />
      <fbc:geneProduct fbc:id="G_AO090011000358" fbc:label="AO090011000358" fbc:name="AO090011000358" />
      <fbc:geneProduct fbc:id="G_AO090011000361" fbc:label="AO090011000361" fbc:name="AO090011000361" />
      <fbc:geneProduct fbc:id="G_AO090011000362" fbc:label="AO090011000362" fbc:name="AO090011000362" />
      <fbc:geneProduct fbc:id="G_AO090011000368" fbc:label="AO090011000368" fbc:name="AO090011000368" />
      <fbc:geneProduct fbc:id="G_AO090011000370" fbc:label="AO090011000370" fbc:name="AO090011000370" />
      <fbc:geneProduct fbc:id="G_AO090011000374" fbc:label="AO090011000374" fbc:name="AO090011000374" />
      <fbc:geneProduct fbc:id="G_AO090011000414" fbc:label="AO090011000414" fbc:name="AO090011000414" />
      <fbc:geneProduct fbc:id="G_AO090011000449" fbc:label="AO090011000449" fbc:name="AO090011000449" />
      <fbc:geneProduct fbc:id="G_AO090011000454" fbc:label="AO090011000454" fbc:name="AO090011000454" />
      <fbc:geneProduct fbc:id="G_AO090011000456" fbc:label="AO090011000456" fbc:name="AO090011000456" />
      <fbc:geneProduct fbc:id="G_AO090011000472" fbc:label="AO090011000472" fbc:name="AO090011000472" />
      <fbc:geneProduct fbc:id="G_AO090011000486" fbc:label="AO090011000486" fbc:name="AO090011000486" />
      <fbc:geneProduct fbc:id="G_AO090011000487" fbc:label="AO090011000487" fbc:name="AO090011000487" />
      <fbc:geneProduct fbc:id="G_AO090011000502" fbc:label="AO090011000502" fbc:name="AO090011000502" />
      <fbc:geneProduct fbc:id="G_AO090011000504" fbc:label="AO090011000504" fbc:name="AO090011000504" />
      <fbc:geneProduct fbc:id="G_AO090011000515" fbc:label="AO090011000515" fbc:name="AO090011000515" />
      <fbc:geneProduct fbc:id="G_AO090011000538" fbc:label="AO090011000538" fbc:name="AO090011000538" />
      <fbc:geneProduct fbc:id="G_AO090011000540" fbc:label="AO090011000540" fbc:name="AO090011000540" />
      <fbc:geneProduct fbc:id="G_AO090011000544" fbc:label="AO090011000544" fbc:name="AO090011000544" />
      <fbc:geneProduct fbc:id="G_AO090011000545" fbc:label="AO090011000545" fbc:name="AO090011000545" />
      <fbc:geneProduct fbc:id="G_AO090011000557" fbc:label="AO090011000557" fbc:name="AO090011000557" />
      <fbc:geneProduct fbc:id="G_AO090011000561" fbc:label="AO090011000561" fbc:name="AO090011000561" />
      <fbc:geneProduct fbc:id="G_AO090011000575" fbc:label="AO090011000575" fbc:name="AO090011000575" />
      <fbc:geneProduct fbc:id="G_AO090011000576" fbc:label="AO090011000576" fbc:name="AO090011000576" />
      <fbc:geneProduct fbc:id="G_AO090011000578" fbc:label="AO090011000578" fbc:name="AO090011000578" />
      <fbc:geneProduct fbc:id="G_AO090011000588" fbc:label="AO090011000588" fbc:name="AO090011000588" />
      <fbc:geneProduct fbc:id="G_AO090011000595" fbc:label="AO090011000595" fbc:name="AO090011000595" />
      <fbc:geneProduct fbc:id="G_AO090011000598" fbc:label="AO090011000598" fbc:name="AO090011000598" />
      <fbc:geneProduct fbc:id="G_AO090011000602" fbc:label="AO090011000602" fbc:name="AO090011000602" />
      <fbc:geneProduct fbc:id="G_AO090011000608" fbc:label="AO090011000608" fbc:name="AO090011000608" />
      <fbc:geneProduct fbc:id="G_AO090011000611" fbc:label="AO090011000611" fbc:name="AO090011000611" />
      <fbc:geneProduct fbc:id="G_AO090011000612" fbc:label="AO090011000612" fbc:name="AO090011000612" />
      <fbc:geneProduct fbc:id="G_AO090011000613" fbc:label="AO090011000613" fbc:name="AO090011000613" />
      <fbc:geneProduct fbc:id="G_AO090011000614" fbc:label="AO090011000614" fbc:name="AO090011000614" />
      <fbc:geneProduct fbc:id="G_AO090011000620" fbc:label="AO090011000620" fbc:name="AO090011000620" />
      <fbc:geneProduct fbc:id="G_AO090011000630" fbc:label="AO090011000630" fbc:name="AO090011000630" />
      <fbc:geneProduct fbc:id="G_AO090011000642" fbc:label="AO090011000642" fbc:name="AO090011000642" />
      <fbc:geneProduct fbc:id="G_AO090011000649" fbc:label="AO090011000649" fbc:name="AO090011000649" />
      <fbc:geneProduct fbc:id="G_AO090011000650" fbc:label="AO090011000650" fbc:name="AO090011000650" />
      <fbc:geneProduct fbc:id="G_AO090011000651" fbc:label="AO090011000651" fbc:name="AO090011000651" />
      <fbc:geneProduct fbc:id="G_AO090011000659" fbc:label="AO090011000659" fbc:name="AO090011000659" />
      <fbc:geneProduct fbc:id="G_AO090011000679" fbc:label="AO090011000679" fbc:name="AO090011000679" />
      <fbc:geneProduct fbc:id="G_AO090011000708" fbc:label="AO090011000708" fbc:name="AO090011000708" />
      <fbc:geneProduct fbc:id="G_AO090011000715" fbc:label="AO090011000715" fbc:name="AO090011000715" />
      <fbc:geneProduct fbc:id="G_AO090011000734" fbc:label="AO090011000734" fbc:name="AO090011000734" />
      <fbc:geneProduct fbc:id="G_AO090011000781" fbc:label="AO090011000781" fbc:name="AO090011000781" />
      <fbc:geneProduct fbc:id="G_AO090011000782" fbc:label="AO090011000782" fbc:name="AO090011000782" />
      <fbc:geneProduct fbc:id="G_AO090011000788" fbc:label="AO090011000788" fbc:name="AO090011000788" />
      <fbc:geneProduct fbc:id="G_AO090011000799" fbc:label="AO090011000799" fbc:name="AO090011000799" />
      <fbc:geneProduct fbc:id="G_AO090011000807" fbc:label="AO090011000807" fbc:name="AO090011000807" />
      <fbc:geneProduct fbc:id="G_AO090011000813" fbc:label="AO090011000813" fbc:name="AO090011000813" />
      <fbc:geneProduct fbc:id="G_AO090011000820" fbc:label="AO090011000820" fbc:name="AO090011000820" />
      <fbc:geneProduct fbc:id="G_AO090011000838" fbc:label="AO090011000838" fbc:name="AO090011000838" />
      <fbc:geneProduct fbc:id="G_AO090011000843" fbc:label="AO090011000843" fbc:name="AO090011000843" />
      <fbc:geneProduct fbc:id="G_AO090011000855" fbc:label="AO090011000855" fbc:name="AO090011000855" />
      <fbc:geneProduct fbc:id="G_AO090011000863" fbc:label="AO090011000863" fbc:name="AO090011000863" />
      <fbc:geneProduct fbc:id="G_AO090011000868" fbc:label="AO090011000868" fbc:name="AO090011000868" />
      <fbc:geneProduct fbc:id="G_AO090011000876" fbc:label="AO090011000876" fbc:name="AO090011000876" />
      <fbc:geneProduct fbc:id="G_AO090011000879" fbc:label="AO090011000879" fbc:name="AO090011000879" />
      <fbc:geneProduct fbc:id="G_AO090011000904" fbc:label="AO090011000904" fbc:name="AO090011000904" />
      <fbc:geneProduct fbc:id="G_AO090011000910" fbc:label="AO090011000910" fbc:name="AO090011000910" />
      <fbc:geneProduct fbc:id="G_AO090011000915" fbc:label="AO090011000915" fbc:name="AO090011000915" />
      <fbc:geneProduct fbc:id="G_AO090011000917" fbc:label="AO090011000917" fbc:name="AO090011000917" />
      <fbc:geneProduct fbc:id="G_AO090011000931" fbc:label="AO090011000931" fbc:name="AO090011000931" />
      <fbc:geneProduct fbc:id="G_AO090011000935" fbc:label="AO090011000935" fbc:name="AO090011000935" />
      <fbc:geneProduct fbc:id="G_AO090011000955" fbc:label="AO090011000955" fbc:name="AO090011000955" />
      <fbc:geneProduct fbc:id="G_AO090012000033" fbc:label="AO090012000033" fbc:name="AO090012000033" />
      <fbc:geneProduct fbc:id="G_AO090012000041" fbc:label="AO090012000041" fbc:name="AO090012000041" />
      <fbc:geneProduct fbc:id="G_AO090012000084" fbc:label="AO090012000084" fbc:name="AO090012000084" />
      <fbc:geneProduct fbc:id="G_AO090012000112" fbc:label="AO090012000112" fbc:name="AO090012000112" />
      <fbc:geneProduct fbc:id="G_AO090012000119" fbc:label="AO090012000119" fbc:name="AO090012000119" />
      <fbc:geneProduct fbc:id="G_AO090012000135" fbc:label="AO090012000135" fbc:name="AO090012000135" />
      <fbc:geneProduct fbc:id="G_AO090012000150" fbc:label="AO090012000150" fbc:name="AO090012000150" />
      <fbc:geneProduct fbc:id="G_AO090012000156" fbc:label="AO090012000156" fbc:name="AO090012000156" />
      <fbc:geneProduct fbc:id="G_AO090012000200" fbc:label="AO090012000200" fbc:name="AO090012000200" />
      <fbc:geneProduct fbc:id="G_AO090012000204" fbc:label="AO090012000204" fbc:name="AO090012000204" />
      <fbc:geneProduct fbc:id="G_AO090012000205" fbc:label="AO090012000205" fbc:name="AO090012000205" />
      <fbc:geneProduct fbc:id="G_AO090012000211" fbc:label="AO090012000211" fbc:name="AO090012000211" />
      <fbc:geneProduct fbc:id="G_AO090012000231" fbc:label="AO090012000231" fbc:name="AO090012000231" />
      <fbc:geneProduct fbc:id="G_AO090012000235" fbc:label="AO090012000235" fbc:name="AO090012000235" />
      <fbc:geneProduct fbc:id="G_AO090012000259" fbc:label="AO090012000259" fbc:name="AO090012000259" />
      <fbc:geneProduct fbc:id="G_AO090012000271" fbc:label="AO090012000271" fbc:name="AO090012000271" />
      <fbc:geneProduct fbc:id="G_AO090012000274" fbc:label="AO090012000274" fbc:name="AO090012000274" />
      <fbc:geneProduct fbc:id="G_AO090012000277" fbc:label="AO090012000277" fbc:name="AO090012000277" />
      <fbc:geneProduct fbc:id="G_AO090012000287" fbc:label="AO090012000287" fbc:name="AO090012000287" />
      <fbc:geneProduct fbc:id="G_AO090012000298" fbc:label="AO090012000298" fbc:name="AO090012000298" />
      <fbc:geneProduct fbc:id="G_AO090012000303" fbc:label="AO090012000303" fbc:name="AO090012000303" />
      <fbc:geneProduct fbc:id="G_AO090012000318" fbc:label="AO090012000318" fbc:name="AO090012000318" />
      <fbc:geneProduct fbc:id="G_AO090012000375" fbc:label="AO090012000375" fbc:name="AO090012000375" />
      <fbc:geneProduct fbc:id="G_AO090012000378" fbc:label="AO090012000378" fbc:name="AO090012000378" />
      <fbc:geneProduct fbc:id="G_AO090012000389" fbc:label="AO090012000389" fbc:name="AO090012000389" />
      <fbc:geneProduct fbc:id="G_AO090012000399" fbc:label="AO090012000399" fbc:name="AO090012000399" />
      <fbc:geneProduct fbc:id="G_AO090012000402" fbc:label="AO090012000402" fbc:name="AO090012000402" />
      <fbc:geneProduct fbc:id="G_AO090012000408" fbc:label="AO090012000408" fbc:name="AO090012000408" />
      <fbc:geneProduct fbc:id="G_AO090012000445" fbc:label="AO090012000445" fbc:name="AO090012000445" />
      <fbc:geneProduct fbc:id="G_AO090012000450" fbc:label="AO090012000450" fbc:name="AO090012000450" />
      <fbc:geneProduct fbc:id="G_AO090012000475" fbc:label="AO090012000475" fbc:name="AO090012000475" />
      <fbc:geneProduct fbc:id="G_AO090012000502" fbc:label="AO090012000502" fbc:name="AO090012000502" />
      <fbc:geneProduct fbc:id="G_AO090012000505" fbc:label="AO090012000505" fbc:name="AO090012000505" />
      <fbc:geneProduct fbc:id="G_AO090012000526" fbc:label="AO090012000526" fbc:name="AO090012000526" />
      <fbc:geneProduct fbc:id="G_AO090012000528" fbc:label="AO090012000528" fbc:name="AO090012000528" />
      <fbc:geneProduct fbc:id="G_AO090012000551" fbc:label="AO090012000551" fbc:name="AO090012000551" />
      <fbc:geneProduct fbc:id="G_AO090012000554" fbc:label="AO090012000554" fbc:name="AO090012000554" />
      <fbc:geneProduct fbc:id="G_AO090012000557" fbc:label="AO090012000557" fbc:name="AO090012000557" />
      <fbc:geneProduct fbc:id="G_AO090012000559" fbc:label="AO090012000559" fbc:name="AO090012000559" />
      <fbc:geneProduct fbc:id="G_AO090012000565" fbc:label="AO090012000565" fbc:name="AO090012000565" />
      <fbc:geneProduct fbc:id="G_AO090012000573" fbc:label="AO090012000573" fbc:name="AO090012000573" />
      <fbc:geneProduct fbc:id="G_AO090012000579" fbc:label="AO090012000579" fbc:name="AO090012000579" />
      <fbc:geneProduct fbc:id="G_AO090012000581" fbc:label="AO090012000581" fbc:name="AO090012000581" />
      <fbc:geneProduct fbc:id="G_AO090012000590" fbc:label="AO090012000590" fbc:name="AO090012000590" />
      <fbc:geneProduct fbc:id="G_AO090012000601" fbc:label="AO090012000601" fbc:name="AO090012000601" />
      <fbc:geneProduct fbc:id="G_AO090012000606" fbc:label="AO090012000606" fbc:name="AO090012000606" />
      <fbc:geneProduct fbc:id="G_AO090012000623" fbc:label="AO090012000623" fbc:name="AO090012000623" />
      <fbc:geneProduct fbc:id="G_AO090012000624" fbc:label="AO090012000624" fbc:name="AO090012000624" />
      <fbc:geneProduct fbc:id="G_AO090012000626" fbc:label="AO090012000626" fbc:name="AO090012000626" />
      <fbc:geneProduct fbc:id="G_AO090012000629" fbc:label="AO090012000629" fbc:name="AO090012000629" />
      <fbc:geneProduct fbc:id="G_AO090012000680" fbc:label="AO090012000680" fbc:name="AO090012000680" />
      <fbc:geneProduct fbc:id="G_AO090012000686" fbc:label="AO090012000686" fbc:name="AO090012000686" />
      <fbc:geneProduct fbc:id="G_AO090012000690" fbc:label="AO090012000690" fbc:name="AO090012000690" />
      <fbc:geneProduct fbc:id="G_AO090012000697" fbc:label="AO090012000697" fbc:name="AO090012000697" />
      <fbc:geneProduct fbc:id="G_AO090012000711" fbc:label="AO090012000711" fbc:name="AO090012000711" />
      <fbc:geneProduct fbc:id="G_AO090012000715" fbc:label="AO090012000715" fbc:name="AO090012000715" />
      <fbc:geneProduct fbc:id="G_AO090012000725" fbc:label="AO090012000725" fbc:name="AO090012000725" />
      <fbc:geneProduct fbc:id="G_AO090012000733" fbc:label="AO090012000733" fbc:name="AO090012000733" />
      <fbc:geneProduct fbc:id="G_AO090012000745" fbc:label="AO090012000745" fbc:name="AO090012000745" />
      <fbc:geneProduct fbc:id="G_AO090012000752" fbc:label="AO090012000752" fbc:name="AO090012000752" />
      <fbc:geneProduct fbc:id="G_AO090012000764" fbc:label="AO090012000764" fbc:name="AO090012000764" />
      <fbc:geneProduct fbc:id="G_AO090012000766" fbc:label="AO090012000766" fbc:name="AO090012000766" />
      <fbc:geneProduct fbc:id="G_AO090012000770" fbc:label="AO090012000770" fbc:name="AO090012000770" />
      <fbc:geneProduct fbc:id="G_AO090012000797" fbc:label="AO090012000797" fbc:name="AO090012000797" />
      <fbc:geneProduct fbc:id="G_AO090012000798" fbc:label="AO090012000798" fbc:name="AO090012000798" />
      <fbc:geneProduct fbc:id="G_AO090012000809" fbc:label="AO090012000809" fbc:name="AO090012000809" />
      <fbc:geneProduct fbc:id="G_AO090012000848" fbc:label="AO090012000848" fbc:name="AO090012000848" />
      <fbc:geneProduct fbc:id="G_AO090012000855" fbc:label="AO090012000855" fbc:name="AO090012000855" />
      <fbc:geneProduct fbc:id="G_AO090012000869" fbc:label="AO090012000869" fbc:name="AO090012000869" />
      <fbc:geneProduct fbc:id="G_AO090012000871" fbc:label="AO090012000871" fbc:name="AO090012000871" />
      <fbc:geneProduct fbc:id="G_AO090012000886" fbc:label="AO090012000886" fbc:name="AO090012000886" />
      <fbc:geneProduct fbc:id="G_AO090012000890" fbc:label="AO090012000890" fbc:name="AO090012000890" />
      <fbc:geneProduct fbc:id="G_AO090012000899" fbc:label="AO090012000899" fbc:name="AO090012000899" />
      <fbc:geneProduct fbc:id="G_AO090012000926" fbc:label="AO090012000926" fbc:name="AO090012000926" />
      <fbc:geneProduct fbc:id="G_AO090012000932" fbc:label="AO090012000932" fbc:name="AO090012000932" />
      <fbc:geneProduct fbc:id="G_AO090012000941" fbc:label="AO090012000941" fbc:name="AO090012000941" />
      <fbc:geneProduct fbc:id="G_AO090012000948" fbc:label="AO090012000948" fbc:name="AO090012000948" />
      <fbc:geneProduct fbc:id="G_AO090012000953" fbc:label="AO090012000953" fbc:name="AO090012000953" />
      <fbc:geneProduct fbc:id="G_AO090012000959" fbc:label="AO090012000959" fbc:name="AO090012000959" />
      <fbc:geneProduct fbc:id="G_AO090012000966" fbc:label="AO090012000966" fbc:name="AO090012000966" />
      <fbc:geneProduct fbc:id="G_AO090012000976" fbc:label="AO090012000976" fbc:name="AO090012000976" />
      <fbc:geneProduct fbc:id="G_AO090012000988" fbc:label="AO090012000988" fbc:name="AO090012000988" />
      <fbc:geneProduct fbc:id="G_AO090012000998" fbc:label="AO090012000998" fbc:name="AO090012000998" />
      <fbc:geneProduct fbc:id="G_AO090012001004" fbc:label="AO090012001004" fbc:name="AO090012001004" />
      <fbc:geneProduct fbc:id="G_AO090020000008" fbc:label="AO090020000008" fbc:name="AO090020000008" />
      <fbc:geneProduct fbc:id="G_AO090020000012" fbc:label="AO090020000012" fbc:name="AO090020000012" />
      <fbc:geneProduct fbc:id="G_AO090020000019" fbc:label="AO090020000019" fbc:name="AO090020000019" />
      <fbc:geneProduct fbc:id="G_AO090020000034" fbc:label="AO090020000034" fbc:name="AO090020000034" />
      <fbc:geneProduct fbc:id="G_AO090020000035" fbc:label="AO090020000035" fbc:name="AO090020000035" />
      <fbc:geneProduct fbc:id="G_AO090020000041" fbc:label="AO090020000041" fbc:name="AO090020000041" />
      <fbc:geneProduct fbc:id="G_AO090020000042" fbc:label="AO090020000042" fbc:name="AO090020000042" />
      <fbc:geneProduct fbc:id="G_AO090020000074" fbc:label="AO090020000074" fbc:name="AO090020000074" />
      <fbc:geneProduct fbc:id="G_AO090020000081" fbc:label="AO090020000081" fbc:name="AO090020000081" />
      <fbc:geneProduct fbc:id="G_AO090020000112" fbc:label="AO090020000112" fbc:name="AO090020000112" />
      <fbc:geneProduct fbc:id="G_AO090020000144" fbc:label="AO090020000144" fbc:name="AO090020000144" />
      <fbc:geneProduct fbc:id="G_AO090020000194" fbc:label="AO090020000194" fbc:name="AO090020000194" />
      <fbc:geneProduct fbc:id="G_AO090020000202" fbc:label="AO090020000202" fbc:name="AO090020000202" />
      <fbc:geneProduct fbc:id="G_AO090020000205" fbc:label="AO090020000205" fbc:name="AO090020000205" />
      <fbc:geneProduct fbc:id="G_AO090020000207" fbc:label="AO090020000207" fbc:name="AO090020000207" />
      <fbc:geneProduct fbc:id="G_AO090020000210" fbc:label="AO090020000210" fbc:name="AO090020000210" />
      <fbc:geneProduct fbc:id="G_AO090020000216" fbc:label="AO090020000216" fbc:name="AO090020000216" />
      <fbc:geneProduct fbc:id="G_AO090020000231" fbc:label="AO090020000231" fbc:name="AO090020000231" />
      <fbc:geneProduct fbc:id="G_AO090020000232" fbc:label="AO090020000232" fbc:name="AO090020000232" />
      <fbc:geneProduct fbc:id="G_AO090020000259" fbc:label="AO090020000259" fbc:name="AO090020000259" />
      <fbc:geneProduct fbc:id="G_AO090020000265" fbc:label="AO090020000265" fbc:name="AO090020000265" />
      <fbc:geneProduct fbc:id="G_AO090020000289" fbc:label="AO090020000289" fbc:name="AO090020000289" />
      <fbc:geneProduct fbc:id="G_AO090020000314" fbc:label="AO090020000314" fbc:name="AO090020000314" />
      <fbc:geneProduct fbc:id="G_AO090020000315" fbc:label="AO090020000315" fbc:name="AO090020000315" />
      <fbc:geneProduct fbc:id="G_AO090020000331" fbc:label="AO090020000331" fbc:name="AO090020000331" />
      <fbc:geneProduct fbc:id="G_AO090020000334" fbc:label="AO090020000334" fbc:name="AO090020000334" />
      <fbc:geneProduct fbc:id="G_AO090020000337" fbc:label="AO090020000337" fbc:name="AO090020000337" />
      <fbc:geneProduct fbc:id="G_AO090020000339" fbc:label="AO090020000339" fbc:name="AO090020000339" />
      <fbc:geneProduct fbc:id="G_AO090020000341" fbc:label="AO090020000341" fbc:name="AO090020000341" />
      <fbc:geneProduct fbc:id="G_AO090020000345" fbc:label="AO090020000345" fbc:name="AO090020000345" />
      <fbc:geneProduct fbc:id="G_AO090020000347" fbc:label="AO090020000347" fbc:name="AO090020000347" />
      <fbc:geneProduct fbc:id="G_AO090020000349" fbc:label="AO090020000349" fbc:name="AO090020000349" />
      <fbc:geneProduct fbc:id="G_AO090020000357" fbc:label="AO090020000357" fbc:name="AO090020000357" />
      <fbc:geneProduct fbc:id="G_AO090020000363" fbc:label="AO090020000363" fbc:name="AO090020000363" />
      <fbc:geneProduct fbc:id="G_AO090020000375" fbc:label="AO090020000375" fbc:name="AO090020000375" />
      <fbc:geneProduct fbc:id="G_AO090020000385" fbc:label="AO090020000385" fbc:name="AO090020000385" />
      <fbc:geneProduct fbc:id="G_AO090020000389" fbc:label="AO090020000389" fbc:name="AO090020000389" />
      <fbc:geneProduct fbc:id="G_AO090020000395" fbc:label="AO090020000395" fbc:name="AO090020000395" />
      <fbc:geneProduct fbc:id="G_AO090020000403" fbc:label="AO090020000403" fbc:name="AO090020000403" />
      <fbc:geneProduct fbc:id="G_AO090020000415" fbc:label="AO090020000415" fbc:name="AO090020000415" />
      <fbc:geneProduct fbc:id="G_AO090020000418" fbc:label="AO090020000418" fbc:name="AO090020000418" />
      <fbc:geneProduct fbc:id="G_AO090020000426" fbc:label="AO090020000426" fbc:name="AO090020000426" />
      <fbc:geneProduct fbc:id="G_AO090020000444" fbc:label="AO090020000444" fbc:name="AO090020000444" />
      <fbc:geneProduct fbc:id="G_AO090020000490" fbc:label="AO090020000490" fbc:name="AO090020000490" />
      <fbc:geneProduct fbc:id="G_AO090020000492" fbc:label="AO090020000492" fbc:name="AO090020000492" />
      <fbc:geneProduct fbc:id="G_AO090020000493" fbc:label="AO090020000493" fbc:name="AO090020000493" />
      <fbc:geneProduct fbc:id="G_AO090020000495" fbc:label="AO090020000495" fbc:name="AO090020000495" />
      <fbc:geneProduct fbc:id="G_AO090020000520" fbc:label="AO090020000520" fbc:name="AO090020000520" />
      <fbc:geneProduct fbc:id="G_AO090020000558" fbc:label="AO090020000558" fbc:name="AO090020000558" />
      <fbc:geneProduct fbc:id="G_AO090020000571" fbc:label="AO090020000571" fbc:name="AO090020000571" />
      <fbc:geneProduct fbc:id="G_AO090020000582" fbc:label="AO090020000582" fbc:name="AO090020000582" />
      <fbc:geneProduct fbc:id="G_AO090020000596" fbc:label="AO090020000596" fbc:name="AO090020000596" />
      <fbc:geneProduct fbc:id="G_AO090020000603" fbc:label="AO090020000603" fbc:name="AO090020000603" />
      <fbc:geneProduct fbc:id="G_AO090020000618" fbc:label="AO090020000618" fbc:name="AO090020000618" />
      <fbc:geneProduct fbc:id="G_AO090020000619" fbc:label="AO090020000619" fbc:name="AO090020000619" />
      <fbc:geneProduct fbc:id="G_AO090020000624" fbc:label="AO090020000624" fbc:name="AO090020000624" />
      <fbc:geneProduct fbc:id="G_AO090020000635" fbc:label="AO090020000635" fbc:name="AO090020000635" />
      <fbc:geneProduct fbc:id="G_AO090020000641" fbc:label="AO090020000641" fbc:name="AO090020000641" />
      <fbc:geneProduct fbc:id="G_AO090020000646" fbc:label="AO090020000646" fbc:name="AO090020000646" />
      <fbc:geneProduct fbc:id="G_AO090020000647" fbc:label="AO090020000647" fbc:name="AO090020000647" />
      <fbc:geneProduct fbc:id="G_AO090020000659" fbc:label="AO090020000659" fbc:name="AO090020000659" />
      <fbc:geneProduct fbc:id="G_AO090020000668" fbc:label="AO090020000668" fbc:name="AO090020000668" />
      <fbc:geneProduct fbc:id="G_AO090020000670" fbc:label="AO090020000670" fbc:name="AO090020000670" />
      <fbc:geneProduct fbc:id="G_AO090020000676" fbc:label="AO090020000676" fbc:name="AO090020000676" />
      <fbc:geneProduct fbc:id="G_AO090020000680" fbc:label="AO090020000680" fbc:name="AO090020000680" />
      <fbc:geneProduct fbc:id="G_AO090020000696" fbc:label="AO090020000696" fbc:name="AO090020000696" />
      <fbc:geneProduct fbc:id="G_AO090020000697" fbc:label="AO090020000697" fbc:name="AO090020000697" />
      <fbc:geneProduct fbc:id="G_AO090020000712" fbc:label="AO090020000712" fbc:name="AO090020000712" />
      <fbc:geneProduct fbc:id="G_AO090023000001" fbc:label="AO090023000001" fbc:name="AO090023000001" />
      <fbc:geneProduct fbc:id="G_AO090023000070" fbc:label="AO090023000070" fbc:name="AO090023000070" />
      <fbc:geneProduct fbc:id="G_AO090023000082" fbc:label="AO090023000082" fbc:name="AO090023000082" />
      <fbc:geneProduct fbc:id="G_AO090023000099" fbc:label="AO090023000099" fbc:name="AO090023000099" />
      <fbc:geneProduct fbc:id="G_AO090023000123" fbc:label="AO090023000123" fbc:name="AO090023000123" />
      <fbc:geneProduct fbc:id="G_AO090023000127" fbc:label="AO090023000127" fbc:name="AO090023000127" />
      <fbc:geneProduct fbc:id="G_AO090023000142" fbc:label="AO090023000142" fbc:name="AO090023000142" />
      <fbc:geneProduct fbc:id="G_AO090023000150" fbc:label="AO090023000150" fbc:name="AO090023000150" />
      <fbc:geneProduct fbc:id="G_AO090023000151" fbc:label="AO090023000151" fbc:name="AO090023000151" />
      <fbc:geneProduct fbc:id="G_AO090023000161" fbc:label="AO090023000161" fbc:name="AO090023000161" />
      <fbc:geneProduct fbc:id="G_AO090023000163" fbc:label="AO090023000163" fbc:name="AO090023000163" />
      <fbc:geneProduct fbc:id="G_AO090023000205" fbc:label="AO090023000205" fbc:name="AO090023000205" />
      <fbc:geneProduct fbc:id="G_AO090023000206" fbc:label="AO090023000206" fbc:name="AO090023000206" />
      <fbc:geneProduct fbc:id="G_AO090023000209" fbc:label="AO090023000209" fbc:name="AO090023000209" />
      <fbc:geneProduct fbc:id="G_AO090023000238" fbc:label="AO090023000238" fbc:name="AO090023000238" />
      <fbc:geneProduct fbc:id="G_AO090023000239" fbc:label="AO090023000239" fbc:name="AO090023000239" />
      <fbc:geneProduct fbc:id="G_AO090023000242" fbc:label="AO090023000242" fbc:name="AO090023000242" />
      <fbc:geneProduct fbc:id="G_AO090023000256" fbc:label="AO090023000256" fbc:name="AO090023000256" />
      <fbc:geneProduct fbc:id="G_AO090023000264" fbc:label="AO090023000264" fbc:name="AO090023000264" />
      <fbc:geneProduct fbc:id="G_AO090023000288" fbc:label="AO090023000288" fbc:name="AO090023000288" />
      <fbc:geneProduct fbc:id="G_AO090023000308" fbc:label="AO090023000308" fbc:name="AO090023000308" />
      <fbc:geneProduct fbc:id="G_AO090023000314" fbc:label="AO090023000314" fbc:name="AO090023000314" />
      <fbc:geneProduct fbc:id="G_AO090023000345" fbc:label="AO090023000345" fbc:name="AO090023000345" />
      <fbc:geneProduct fbc:id="G_AO090023000346" fbc:label="AO090023000346" fbc:name="AO090023000346" />
      <fbc:geneProduct fbc:id="G_AO090023000353" fbc:label="AO090023000353" fbc:name="AO090023000353" />
      <fbc:geneProduct fbc:id="G_AO090023000354" fbc:label="AO090023000354" fbc:name="AO090023000354" />
      <fbc:geneProduct fbc:id="G_AO090023000365" fbc:label="AO090023000365" fbc:name="AO090023000365" />
      <fbc:geneProduct fbc:id="G_AO090023000367" fbc:label="AO090023000367" fbc:name="AO090023000367" />
      <fbc:geneProduct fbc:id="G_AO090023000391" fbc:label="AO090023000391" fbc:name="AO090023000391" />
      <fbc:geneProduct fbc:id="G_AO090023000394" fbc:label="AO090023000394" fbc:name="AO090023000394" />
      <fbc:geneProduct fbc:id="G_AO090023000395" fbc:label="AO090023000395" fbc:name="AO090023000395" />
      <fbc:geneProduct fbc:id="G_AO090023000401" fbc:label="AO090023000401" fbc:name="AO090023000401" />
      <fbc:geneProduct fbc:id="G_AO090023000412" fbc:label="AO090023000412" fbc:name="AO090023000412" />
      <fbc:geneProduct fbc:id="G_AO090023000421" fbc:label="AO090023000421" fbc:name="AO090023000421" />
      <fbc:geneProduct fbc:id="G_AO090023000424" fbc:label="AO090023000424" fbc:name="AO090023000424" />
      <fbc:geneProduct fbc:id="G_AO090023000448" fbc:label="AO090023000448" fbc:name="AO090023000448" />
      <fbc:geneProduct fbc:id="G_AO090023000460" fbc:label="AO090023000460" fbc:name="AO090023000460" />
      <fbc:geneProduct fbc:id="G_AO090023000467" fbc:label="AO090023000467" fbc:name="AO090023000467" />
      <fbc:geneProduct fbc:id="G_AO090023000481" fbc:label="AO090023000481" fbc:name="AO090023000481" />
      <fbc:geneProduct fbc:id="G_AO090023000483" fbc:label="AO090023000483" fbc:name="AO090023000483" />
      <fbc:geneProduct fbc:id="G_AO090023000500" fbc:label="AO090023000500" fbc:name="AO090023000500" />
      <fbc:geneProduct fbc:id="G_AO090023000508" fbc:label="AO090023000508" fbc:name="AO090023000508" />
      <fbc:geneProduct fbc:id="G_AO090023000516" fbc:label="AO090023000516" fbc:name="AO090023000516" />
      <fbc:geneProduct fbc:id="G_AO090023000518" fbc:label="AO090023000518" fbc:name="AO090023000518" />
      <fbc:geneProduct fbc:id="G_AO090023000520" fbc:label="AO090023000520" fbc:name="AO090023000520" />
      <fbc:geneProduct fbc:id="G_AO090023000523" fbc:label="AO090023000523" fbc:name="AO090023000523" />
      <fbc:geneProduct fbc:id="G_AO090023000529" fbc:label="AO090023000529" fbc:name="AO090023000529" />
      <fbc:geneProduct fbc:id="G_AO090023000531" fbc:label="AO090023000531" fbc:name="AO090023000531" />
      <fbc:geneProduct fbc:id="G_AO090023000537" fbc:label="AO090023000537" fbc:name="AO090023000537" />
      <fbc:geneProduct fbc:id="G_AO090023000546" fbc:label="AO090023000546" fbc:name="AO090023000546" />
      <fbc:geneProduct fbc:id="G_AO090023000577" fbc:label="AO090023000577" fbc:name="AO090023000577" />
      <fbc:geneProduct fbc:id="G_AO090023000579" fbc:label="AO090023000579" fbc:name="AO090023000579" />
      <fbc:geneProduct fbc:id="G_AO090023000590" fbc:label="AO090023000590" fbc:name="AO090023000590" />
      <fbc:geneProduct fbc:id="G_AO090023000599" fbc:label="AO090023000599" fbc:name="AO090023000599" />
      <fbc:geneProduct fbc:id="G_AO090023000621" fbc:label="AO090023000621" fbc:name="AO090023000621" />
      <fbc:geneProduct fbc:id="G_AO090023000628" fbc:label="AO090023000628" fbc:name="AO090023000628" />
      <fbc:geneProduct fbc:id="G_AO090023000635" fbc:label="AO090023000635" fbc:name="AO090023000635" />
      <fbc:geneProduct fbc:id="G_AO090023000646" fbc:label="AO090023000646" fbc:name="AO090023000646" />
      <fbc:geneProduct fbc:id="G_AO090023000648" fbc:label="AO090023000648" fbc:name="AO090023000648" />
      <fbc:geneProduct fbc:id="G_AO090023000671" fbc:label="AO090023000671" fbc:name="AO090023000671" />
      <fbc:geneProduct fbc:id="G_AO090023000682" fbc:label="AO090023000682" fbc:name="AO090023000682" />
      <fbc:geneProduct fbc:id="G_AO090023000685" fbc:label="AO090023000685" fbc:name="AO090023000685" />
      <fbc:geneProduct fbc:id="G_AO090023000692" fbc:label="AO090023000692" fbc:name="AO090023000692" />
      <fbc:geneProduct fbc:id="G_AO090023000697" fbc:label="AO090023000697" fbc:name="AO090023000697" />
      <fbc:geneProduct fbc:id="G_AO090023000711" fbc:label="AO090023000711" fbc:name="AO090023000711" />
      <fbc:geneProduct fbc:id="G_AO090023000719" fbc:label="AO090023000719" fbc:name="AO090023000719" />
      <fbc:geneProduct fbc:id="G_AO090023000725" fbc:label="AO090023000725" fbc:name="AO090023000725" />
      <fbc:geneProduct fbc:id="G_AO090023000726" fbc:label="AO090023000726" fbc:name="AO090023000726" />
      <fbc:geneProduct fbc:id="G_AO090023000727" fbc:label="AO090023000727" fbc:name="AO090023000727" />
      <fbc:geneProduct fbc:id="G_AO090023000728" fbc:label="AO090023000728" fbc:name="AO090023000728" />
      <fbc:geneProduct fbc:id="G_AO090023000744" fbc:label="AO090023000744" fbc:name="AO090023000744" />
      <fbc:geneProduct fbc:id="G_AO090023000754" fbc:label="AO090023000754" fbc:name="AO090023000754" />
      <fbc:geneProduct fbc:id="G_AO090023000756" fbc:label="AO090023000756" fbc:name="AO090023000756" />
      <fbc:geneProduct fbc:id="G_AO090023000763" fbc:label="AO090023000763" fbc:name="AO090023000763" />
      <fbc:geneProduct fbc:id="G_AO090023000764" fbc:label="AO090023000764" fbc:name="AO090023000764" />
      <fbc:geneProduct fbc:id="G_AO090023000771" fbc:label="AO090023000771" fbc:name="AO090023000771" />
      <fbc:geneProduct fbc:id="G_AO090023000783" fbc:label="AO090023000783" fbc:name="AO090023000783" />
      <fbc:geneProduct fbc:id="G_AO090023000785" fbc:label="AO090023000785" fbc:name="AO090023000785" />
      <fbc:geneProduct fbc:id="G_AO090023000789" fbc:label="AO090023000789" fbc:name="AO090023000789" />
      <fbc:geneProduct fbc:id="G_AO090023000790" fbc:label="AO090023000790" fbc:name="AO090023000790" />
      <fbc:geneProduct fbc:id="G_AO090023000793" fbc:label="AO090023000793" fbc:name="AO090023000793" />
      <fbc:geneProduct fbc:id="G_AO090023000801" fbc:label="AO090023000801" fbc:name="AO090023000801" />
      <fbc:geneProduct fbc:id="G_AO090023000806" fbc:label="AO090023000806" fbc:name="AO090023000806" />
      <fbc:geneProduct fbc:id="G_AO090023000837" fbc:label="AO090023000837" fbc:name="AO090023000837" />
      <fbc:geneProduct fbc:id="G_AO090023000854" fbc:label="AO090023000854" fbc:name="AO090023000854" />
      <fbc:geneProduct fbc:id="G_AO090023000856" fbc:label="AO090023000856" fbc:name="AO090023000856" />
      <fbc:geneProduct fbc:id="G_AO090023000862" fbc:label="AO090023000862" fbc:name="AO090023000862" />
      <fbc:geneProduct fbc:id="G_AO090023000863" fbc:label="AO090023000863" fbc:name="AO090023000863" />
      <fbc:geneProduct fbc:id="G_AO090023000871" fbc:label="AO090023000871" fbc:name="AO090023000871" />
      <fbc:geneProduct fbc:id="G_AO090023000874" fbc:label="AO090023000874" fbc:name="AO090023000874" />
      <fbc:geneProduct fbc:id="G_AO090023000893" fbc:label="AO090023000893" fbc:name="AO090023000893" />
      <fbc:geneProduct fbc:id="G_AO090023000896" fbc:label="AO090023000896" fbc:name="AO090023000896" />
      <fbc:geneProduct fbc:id="G_AO090023000912" fbc:label="AO090023000912" fbc:name="AO090023000912" />
      <fbc:geneProduct fbc:id="G_AO090023000916" fbc:label="AO090023000916" fbc:name="AO090023000916" />
      <fbc:geneProduct fbc:id="G_AO090023000919" fbc:label="AO090023000919" fbc:name="AO090023000919" />
      <fbc:geneProduct fbc:id="G_AO090023000923" fbc:label="AO090023000923" fbc:name="AO090023000923" />
      <fbc:geneProduct fbc:id="G_AO090023000924" fbc:label="AO090023000924" fbc:name="AO090023000924" />
      <fbc:geneProduct fbc:id="G_AO090023000944" fbc:label="AO090023000944" fbc:name="AO090023000944" />
      <fbc:geneProduct fbc:id="G_AO090023000977" fbc:label="AO090023000977" fbc:name="AO090023000977" />
      <fbc:geneProduct fbc:id="G_AO090023000988" fbc:label="AO090023000988" fbc:name="AO090023000988" />
      <fbc:geneProduct fbc:id="G_AO090023001001" fbc:label="AO090023001001" fbc:name="AO090023001001" />
      <fbc:geneProduct fbc:id="G_AO090023001003" fbc:label="AO090023001003" fbc:name="AO090023001003" />
      <fbc:geneProduct fbc:id="G_AO090026000009" fbc:label="AO090026000009" fbc:name="AO090026000009" />
      <fbc:geneProduct fbc:id="G_AO090026000010" fbc:label="AO090026000010" fbc:name="AO090026000010" />
      <fbc:geneProduct fbc:id="G_AO090026000011" fbc:label="AO090026000011" fbc:name="AO090026000011" />
      <fbc:geneProduct fbc:id="G_AO090026000012" fbc:label="AO090026000012" fbc:name="AO090026000012" />
      <fbc:geneProduct fbc:id="G_AO090026000013" fbc:label="AO090026000013" fbc:name="AO090026000013" />
      <fbc:geneProduct fbc:id="G_AO090026000014" fbc:label="AO090026000014" fbc:name="AO090026000014" />
      <fbc:geneProduct fbc:id="G_AO090026000015" fbc:label="AO090026000015" fbc:name="AO090026000015" />
      <fbc:geneProduct fbc:id="G_AO090026000016" fbc:label="AO090026000016" fbc:name="AO090026000016" />
      <fbc:geneProduct fbc:id="G_AO090026000017" fbc:label="AO090026000017" fbc:name="AO090026000017" />
      <fbc:geneProduct fbc:id="G_AO090026000018" fbc:label="AO090026000018" fbc:name="AO090026000018" />
      <fbc:geneProduct fbc:id="G_AO090026000019" fbc:label="AO090026000019" fbc:name="AO090026000019" />
      <fbc:geneProduct fbc:id="G_AO090026000020" fbc:label="AO090026000020" fbc:name="AO090026000020" />
      <fbc:geneProduct fbc:id="G_AO090026000021" fbc:label="AO090026000021" fbc:name="AO090026000021" />
      <fbc:geneProduct fbc:id="G_AO090026000022" fbc:label="AO090026000022" fbc:name="AO090026000022" />
      <fbc:geneProduct fbc:id="G_AO090026000023" fbc:label="AO090026000023" fbc:name="AO090026000023" />
      <fbc:geneProduct fbc:id="G_AO090026000024" fbc:label="AO090026000024" fbc:name="AO090026000024" />
      <fbc:geneProduct fbc:id="G_AO090026000025" fbc:label="AO090026000025" fbc:name="AO090026000025" />
      <fbc:geneProduct fbc:id="G_AO090026000026" fbc:label="AO090026000026" fbc:name="AO090026000026" />
      <fbc:geneProduct fbc:id="G_AO090026000027" fbc:label="AO090026000027" fbc:name="AO090026000027" />
      <fbc:geneProduct fbc:id="G_AO090026000028" fbc:label="AO090026000028" fbc:name="AO090026000028" />
      <fbc:geneProduct fbc:id="G_AO090026000029" fbc:label="AO090026000029" fbc:name="AO090026000029" />
      <fbc:geneProduct fbc:id="G_AO090026000030" fbc:label="AO090026000030" fbc:name="AO090026000030" />
      <fbc:geneProduct fbc:id="G_AO090026000066" fbc:label="AO090026000066" fbc:name="AO090026000066" />
      <fbc:geneProduct fbc:id="G_AO090026000084" fbc:label="AO090026000084" fbc:name="AO090026000084" />
      <fbc:geneProduct fbc:id="G_AO090026000090" fbc:label="AO090026000090" fbc:name="AO090026000090" />
      <fbc:geneProduct fbc:id="G_AO090026000097" fbc:label="AO090026000097" fbc:name="AO090026000097" />
      <fbc:geneProduct fbc:id="G_AO090026000102" fbc:label="AO090026000102" fbc:name="AO090026000102" />
      <fbc:geneProduct fbc:id="G_AO090026000117" fbc:label="AO090026000117" fbc:name="AO090026000117" />
      <fbc:geneProduct fbc:id="G_AO090026000127" fbc:label="AO090026000127" fbc:name="AO090026000127" />
      <fbc:geneProduct fbc:id="G_AO090026000130" fbc:label="AO090026000130" fbc:name="AO090026000130" />
      <fbc:geneProduct fbc:id="G_AO090026000140" fbc:label="AO090026000140" fbc:name="AO090026000140" />
      <fbc:geneProduct fbc:id="G_AO090026000141" fbc:label="AO090026000141" fbc:name="AO090026000141" />
      <fbc:geneProduct fbc:id="G_AO090026000145" fbc:label="AO090026000145" fbc:name="AO090026000145" />
      <fbc:geneProduct fbc:id="G_AO090026000149" fbc:label="AO090026000149" fbc:name="AO090026000149" />
      <fbc:geneProduct fbc:id="G_AO090026000212" fbc:label="AO090026000212" fbc:name="AO090026000212" />
      <fbc:geneProduct fbc:id="G_AO090026000216" fbc:label="AO090026000216" fbc:name="AO090026000216" />
      <fbc:geneProduct fbc:id="G_AO090026000220" fbc:label="AO090026000220" fbc:name="AO090026000220" />
      <fbc:geneProduct fbc:id="G_AO090026000229" fbc:label="AO090026000229" fbc:name="AO090026000229" />
      <fbc:geneProduct fbc:id="G_AO090026000245" fbc:label="AO090026000245" fbc:name="AO090026000245" />
      <fbc:geneProduct fbc:id="G_AO090026000258" fbc:label="AO090026000258" fbc:name="AO090026000258" />
      <fbc:geneProduct fbc:id="G_AO090026000265" fbc:label="AO090026000265" fbc:name="AO090026000265" />
      <fbc:geneProduct fbc:id="G_AO090026000283" fbc:label="AO090026000283" fbc:name="AO090026000283" />
      <fbc:geneProduct fbc:id="G_AO090026000284" fbc:label="AO090026000284" fbc:name="AO090026000284" />
      <fbc:geneProduct fbc:id="G_AO090026000314" fbc:label="AO090026000314" fbc:name="AO090026000314" />
      <fbc:geneProduct fbc:id="G_AO090026000321" fbc:label="AO090026000321" fbc:name="AO090026000321" />
      <fbc:geneProduct fbc:id="G_AO090026000323" fbc:label="AO090026000323" fbc:name="AO090026000323" />
      <fbc:geneProduct fbc:id="G_AO090026000334" fbc:label="AO090026000334" fbc:name="AO090026000334" />
      <fbc:geneProduct fbc:id="G_AO090026000372" fbc:label="AO090026000372" fbc:name="AO090026000372" />
      <fbc:geneProduct fbc:id="G_AO090026000380" fbc:label="AO090026000380" fbc:name="AO090026000380" />
      <fbc:geneProduct fbc:id="G_AO090026000392" fbc:label="AO090026000392" fbc:name="AO090026000392" />
      <fbc:geneProduct fbc:id="G_AO090026000394" fbc:label="AO090026000394" fbc:name="AO090026000394" />
      <fbc:geneProduct fbc:id="G_AO090026000395" fbc:label="AO090026000395" fbc:name="AO090026000395" />
      <fbc:geneProduct fbc:id="G_AO090026000404" fbc:label="AO090026000404" fbc:name="AO090026000404" />
      <fbc:geneProduct fbc:id="G_AO090026000411" fbc:label="AO090026000411" fbc:name="AO090026000411" />
      <fbc:geneProduct fbc:id="G_AO090026000421" fbc:label="AO090026000421" fbc:name="AO090026000421" />
      <fbc:geneProduct fbc:id="G_AO090026000437" fbc:label="AO090026000437" fbc:name="AO090026000437" />
      <fbc:geneProduct fbc:id="G_AO090026000443" fbc:label="AO090026000443" fbc:name="AO090026000443" />
      <fbc:geneProduct fbc:id="G_AO090026000450" fbc:label="AO090026000450" fbc:name="AO090026000450" />
      <fbc:geneProduct fbc:id="G_AO090026000490" fbc:label="AO090026000490" fbc:name="AO090026000490" />
      <fbc:geneProduct fbc:id="G_AO090026000494" fbc:label="AO090026000494" fbc:name="AO090026000494" />
      <fbc:geneProduct fbc:id="G_AO090026000498" fbc:label="AO090026000498" fbc:name="AO090026000498" />
      <fbc:geneProduct fbc:id="G_AO090026000515" fbc:label="AO090026000515" fbc:name="AO090026000515" />
      <fbc:geneProduct fbc:id="G_AO090026000517" fbc:label="AO090026000517" fbc:name="AO090026000517" />
      <fbc:geneProduct fbc:id="G_AO090026000520" fbc:label="AO090026000520" fbc:name="AO090026000520" />
      <fbc:geneProduct fbc:id="G_AO090026000521" fbc:label="AO090026000521" fbc:name="AO090026000521" />
      <fbc:geneProduct fbc:id="G_AO090026000523" fbc:label="AO090026000523" fbc:name="AO090026000523" />
      <fbc:geneProduct fbc:id="G_AO090026000524" fbc:label="AO090026000524" fbc:name="AO090026000524" />
      <fbc:geneProduct fbc:id="G_AO090026000525" fbc:label="AO090026000525" fbc:name="AO090026000525" />
      <fbc:geneProduct fbc:id="G_AO090026000542" fbc:label="AO090026000542" fbc:name="AO090026000542" />
      <fbc:geneProduct fbc:id="G_AO090026000543" fbc:label="AO090026000543" fbc:name="AO090026000543" />
      <fbc:geneProduct fbc:id="G_AO090026000563" fbc:label="AO090026000563" fbc:name="AO090026000563" />
      <fbc:geneProduct fbc:id="G_AO090026000586" fbc:label="AO090026000586" fbc:name="AO090026000586" />
      <fbc:geneProduct fbc:id="G_AO090026000603" fbc:label="AO090026000603" fbc:name="AO090026000603" />
      <fbc:geneProduct fbc:id="G_AO090026000606" fbc:label="AO090026000606" fbc:name="AO090026000606" />
      <fbc:geneProduct fbc:id="G_AO090026000651" fbc:label="AO090026000651" fbc:name="AO090026000651" />
      <fbc:geneProduct fbc:id="G_AO090026000714" fbc:label="AO090026000714" fbc:name="AO090026000714" />
      <fbc:geneProduct fbc:id="G_AO090026000733" fbc:label="AO090026000733" fbc:name="AO090026000733" />
      <fbc:geneProduct fbc:id="G_AO090026000735" fbc:label="AO090026000735" fbc:name="AO090026000735" />
      <fbc:geneProduct fbc:id="G_AO090026000738" fbc:label="AO090026000738" fbc:name="AO090026000738" />
      <fbc:geneProduct fbc:id="G_AO090026000741" fbc:label="AO090026000741" fbc:name="AO090026000741" />
      <fbc:geneProduct fbc:id="G_AO090026000745" fbc:label="AO090026000745" fbc:name="AO090026000745" />
      <fbc:geneProduct fbc:id="G_AO090026000749" fbc:label="AO090026000749" fbc:name="AO090026000749" />
      <fbc:geneProduct fbc:id="G_AO090026000750" fbc:label="AO090026000750" fbc:name="AO090026000750" />
      <fbc:geneProduct fbc:id="G_AO090026000799" fbc:label="AO090026000799" fbc:name="AO090026000799" />
      <fbc:geneProduct fbc:id="G_AO090026000800" fbc:label="AO090026000800" fbc:name="AO090026000800" />
      <fbc:geneProduct fbc:id="G_AO090026000815" fbc:label="AO090026000815" fbc:name="AO090026000815" />
      <fbc:geneProduct fbc:id="G_AO090026000819" fbc:label="AO090026000819" fbc:name="AO090026000819" />
      <fbc:geneProduct fbc:id="G_AO090026000820" fbc:label="AO090026000820" fbc:name="AO090026000820" />
      <fbc:geneProduct fbc:id="G_AO090026000840" fbc:label="AO090026000840" fbc:name="AO090026000840" />
      <fbc:geneProduct fbc:id="G_AO090026000842" fbc:label="AO090026000842" fbc:name="AO090026000842" />
      <fbc:geneProduct fbc:id="G_AO090038000009" fbc:label="AO090038000009" fbc:name="AO090038000009" />
      <fbc:geneProduct fbc:id="G_AO090038000010" fbc:label="AO090038000010" fbc:name="AO090038000010" />
      <fbc:geneProduct fbc:id="G_AO090038000057" fbc:label="AO090038000057" fbc:name="AO090038000057" />
      <fbc:geneProduct fbc:id="G_AO090038000061" fbc:label="AO090038000061" fbc:name="AO090038000061" />
      <fbc:geneProduct fbc:id="G_AO090038000088" fbc:label="AO090038000088" fbc:name="AO090038000088" />
      <fbc:geneProduct fbc:id="G_AO090038000092" fbc:label="AO090038000092" fbc:name="AO090038000092" />
      <fbc:geneProduct fbc:id="G_AO090038000108" fbc:label="AO090038000108" fbc:name="AO090038000108" />
      <fbc:geneProduct fbc:id="G_AO090038000167" fbc:label="AO090038000167" fbc:name="AO090038000167" />
      <fbc:geneProduct fbc:id="G_AO090038000171" fbc:label="AO090038000171" fbc:name="AO090038000171" />
      <fbc:geneProduct fbc:id="G_AO090038000173" fbc:label="AO090038000173" fbc:name="AO090038000173" />
      <fbc:geneProduct fbc:id="G_AO090038000174" fbc:label="AO090038000174" fbc:name="AO090038000174" />
      <fbc:geneProduct fbc:id="G_AO090038000189" fbc:label="AO090038000189" fbc:name="AO090038000189" />
      <fbc:geneProduct fbc:id="G_AO090038000193" fbc:label="AO090038000193" fbc:name="AO090038000193" />
      <fbc:geneProduct fbc:id="G_AO090038000223" fbc:label="AO090038000223" fbc:name="AO090038000223" />
      <fbc:geneProduct fbc:id="G_AO090038000224" fbc:label="AO090038000224" fbc:name="AO090038000224" />
      <fbc:geneProduct fbc:id="G_AO090038000233" fbc:label="AO090038000233" fbc:name="AO090038000233" />
      <fbc:geneProduct fbc:id="G_AO090038000234" fbc:label="AO090038000234" fbc:name="AO090038000234" />
      <fbc:geneProduct fbc:id="G_AO090038000241" fbc:label="AO090038000241" fbc:name="AO090038000241" />
      <fbc:geneProduct fbc:id="G_AO090038000261" fbc:label="AO090038000261" fbc:name="AO090038000261" />
      <fbc:geneProduct fbc:id="G_AO090038000262" fbc:label="AO090038000262" fbc:name="AO090038000262" />
      <fbc:geneProduct fbc:id="G_AO090038000263" fbc:label="AO090038000263" fbc:name="AO090038000263" />
      <fbc:geneProduct fbc:id="G_AO090038000266" fbc:label="AO090038000266" fbc:name="AO090038000266" />
      <fbc:geneProduct fbc:id="G_AO090038000268" fbc:label="AO090038000268" fbc:name="AO090038000268" />
      <fbc:geneProduct fbc:id="G_AO090038000292" fbc:label="AO090038000292" fbc:name="AO090038000292" />
      <fbc:geneProduct fbc:id="G_AO090038000306" fbc:label="AO090038000306" fbc:name="AO090038000306" />
      <fbc:geneProduct fbc:id="G_AO090038000314" fbc:label="AO090038000314" fbc:name="AO090038000314" />
      <fbc:geneProduct fbc:id="G_AO090038000322" fbc:label="AO090038000322" fbc:name="AO090038000322" />
      <fbc:geneProduct fbc:id="G_AO090038000330" fbc:label="AO090038000330" fbc:name="AO090038000330" />
      <fbc:geneProduct fbc:id="G_AO090038000333" fbc:label="AO090038000333" fbc:name="AO090038000333" />
      <fbc:geneProduct fbc:id="G_AO090038000334" fbc:label="AO090038000334" fbc:name="AO090038000334" />
      <fbc:geneProduct fbc:id="G_AO090038000338" fbc:label="AO090038000338" fbc:name="AO090038000338" />
      <fbc:geneProduct fbc:id="G_AO090038000342" fbc:label="AO090038000342" fbc:name="AO090038000342" />
      <fbc:geneProduct fbc:id="G_AO090038000352" fbc:label="AO090038000352" fbc:name="AO090038000352" />
      <fbc:geneProduct fbc:id="G_AO090038000357" fbc:label="AO090038000357" fbc:name="AO090038000357" />
      <fbc:geneProduct fbc:id="G_AO090038000367" fbc:label="AO090038000367" fbc:name="AO090038000367" />
      <fbc:geneProduct fbc:id="G_AO090038000395" fbc:label="AO090038000395" fbc:name="AO090038000395" />
      <fbc:geneProduct fbc:id="G_AO090038000417" fbc:label="AO090038000417" fbc:name="AO090038000417" />
      <fbc:geneProduct fbc:id="G_AO090038000425" fbc:label="AO090038000425" fbc:name="AO090038000425" />
      <fbc:geneProduct fbc:id="G_AO090038000439" fbc:label="AO090038000439" fbc:name="AO090038000439" />
      <fbc:geneProduct fbc:id="G_AO090038000442" fbc:label="AO090038000442" fbc:name="AO090038000442" />
      <fbc:geneProduct fbc:id="G_AO090038000444" fbc:label="AO090038000444" fbc:name="AO090038000444" />
      <fbc:geneProduct fbc:id="G_AO090038000471" fbc:label="AO090038000471" fbc:name="AO090038000471" />
      <fbc:geneProduct fbc:id="G_AO090038000487" fbc:label="AO090038000487" fbc:name="AO090038000487" />
      <fbc:geneProduct fbc:id="G_AO090038000495" fbc:label="AO090038000495" fbc:name="AO090038000495" />
      <fbc:geneProduct fbc:id="G_AO090038000528" fbc:label="AO090038000528" fbc:name="AO090038000528" />
      <fbc:geneProduct fbc:id="G_AO090038000537" fbc:label="AO090038000537" fbc:name="AO090038000537" />
      <fbc:geneProduct fbc:id="G_AO090038000541" fbc:label="AO090038000541" fbc:name="AO090038000541" />
      <fbc:geneProduct fbc:id="G_AO090038000543" fbc:label="AO090038000543" fbc:name="AO090038000543" />
      <fbc:geneProduct fbc:id="G_AO090038000544" fbc:label="AO090038000544" fbc:name="AO090038000544" />
      <fbc:geneProduct fbc:id="G_AO090038000545" fbc:label="AO090038000545" fbc:name="AO090038000545" />
      <fbc:geneProduct fbc:id="G_AO090038000549" fbc:label="AO090038000549" fbc:name="AO090038000549" />
      <fbc:geneProduct fbc:id="G_AO090038000558" fbc:label="AO090038000558" fbc:name="AO090038000558" />
      <fbc:geneProduct fbc:id="G_AO090038000565" fbc:label="AO090038000565" fbc:name="AO090038000565" />
      <fbc:geneProduct fbc:id="G_AO090038000579" fbc:label="AO090038000579" fbc:name="AO090038000579" />
      <fbc:geneProduct fbc:id="G_AO090038000595" fbc:label="AO090038000595" fbc:name="AO090038000595" />
      <fbc:geneProduct fbc:id="G_AO090038000610" fbc:label="AO090038000610" fbc:name="AO090038000610" />
      <fbc:geneProduct fbc:id="G_AO090038000621" fbc:label="AO090038000621" fbc:name="AO090038000621" />
      <fbc:geneProduct fbc:id="G_AO090038000631" fbc:label="AO090038000631" fbc:name="AO090038000631" />
      <fbc:geneProduct fbc:id="G_AO090038000632" fbc:label="AO090038000632" fbc:name="AO090038000632" />
      <fbc:geneProduct fbc:id="G_AO090102000005" fbc:label="AO090102000005" fbc:name="AO090102000005" />
      <fbc:geneProduct fbc:id="G_AO090102000032" fbc:label="AO090102000032" fbc:name="AO090102000032" />
      <fbc:geneProduct fbc:id="G_AO090102000033" fbc:label="AO090102000033" fbc:name="AO090102000033" />
      <fbc:geneProduct fbc:id="G_AO090102000058" fbc:label="AO090102000058" fbc:name="AO090102000058" />
      <fbc:geneProduct fbc:id="G_AO090102000062" fbc:label="AO090102000062" fbc:name="AO090102000062" />
      <fbc:geneProduct fbc:id="G_AO090102000067" fbc:label="AO090102000067" fbc:name="AO090102000067" />
      <fbc:geneProduct fbc:id="G_AO090102000102" fbc:label="AO090102000102" fbc:name="AO090102000102" />
      <fbc:geneProduct fbc:id="G_AO090102000125" fbc:label="AO090102000125" fbc:name="AO090102000125" />
      <fbc:geneProduct fbc:id="G_AO090102000139" fbc:label="AO090102000139" fbc:name="AO090102000139" />
      <fbc:geneProduct fbc:id="G_AO090102000159" fbc:label="AO090102000159" fbc:name="AO090102000159" />
      <fbc:geneProduct fbc:id="G_AO090102000165" fbc:label="AO090102000165" fbc:name="AO090102000165" />
      <fbc:geneProduct fbc:id="G_AO090102000172" fbc:label="AO090102000172" fbc:name="AO090102000172" />
      <fbc:geneProduct fbc:id="G_AO090102000190" fbc:label="AO090102000190" fbc:name="AO090102000190" />
      <fbc:geneProduct fbc:id="G_AO090102000204" fbc:label="AO090102000204" fbc:name="AO090102000204" />
      <fbc:geneProduct fbc:id="G_AO090102000225" fbc:label="AO090102000225" fbc:name="AO090102000225" />
      <fbc:geneProduct fbc:id="G_AO090102000231" fbc:label="AO090102000231" fbc:name="AO090102000231" />
      <fbc:geneProduct fbc:id="G_AO090102000234" fbc:label="AO090102000234" fbc:name="AO090102000234" />
      <fbc:geneProduct fbc:id="G_AO090102000246" fbc:label="AO090102000246" fbc:name="AO090102000246" />
      <fbc:geneProduct fbc:id="G_AO090102000252" fbc:label="AO090102000252" fbc:name="AO090102000252" />
      <fbc:geneProduct fbc:id="G_AO090102000255" fbc:label="AO090102000255" fbc:name="AO090102000255" />
      <fbc:geneProduct fbc:id="G_AO090102000272" fbc:label="AO090102000272" fbc:name="AO090102000272" />
      <fbc:geneProduct fbc:id="G_AO090102000276" fbc:label="AO090102000276" fbc:name="AO090102000276" />
      <fbc:geneProduct fbc:id="G_AO090102000277" fbc:label="AO090102000277" fbc:name="AO090102000277" />
      <fbc:geneProduct fbc:id="G_AO090102000339" fbc:label="AO090102000339" fbc:name="AO090102000339" />
      <fbc:geneProduct fbc:id="G_AO090102000343" fbc:label="AO090102000343" fbc:name="AO090102000343" />
      <fbc:geneProduct fbc:id="G_AO090102000349" fbc:label="AO090102000349" fbc:name="AO090102000349" />
      <fbc:geneProduct fbc:id="G_AO090102000358" fbc:label="AO090102000358" fbc:name="AO090102000358" />
      <fbc:geneProduct fbc:id="G_AO090102000361" fbc:label="AO090102000361" fbc:name="AO090102000361" />
      <fbc:geneProduct fbc:id="G_AO090102000368" fbc:label="AO090102000368" fbc:name="AO090102000368" />
      <fbc:geneProduct fbc:id="G_AO090102000389" fbc:label="AO090102000389" fbc:name="AO090102000389" />
      <fbc:geneProduct fbc:id="G_AO090102000400" fbc:label="AO090102000400" fbc:name="AO090102000400" />
      <fbc:geneProduct fbc:id="G_AO090102000470" fbc:label="AO090102000470" fbc:name="AO090102000470" />
      <fbc:geneProduct fbc:id="G_AO090102000471" fbc:label="AO090102000471" fbc:name="AO090102000471" />
      <fbc:geneProduct fbc:id="G_AO090102000473" fbc:label="AO090102000473" fbc:name="AO090102000473" />
      <fbc:geneProduct fbc:id="G_AO090102000478" fbc:label="AO090102000478" fbc:name="AO090102000478" />
      <fbc:geneProduct fbc:id="G_AO090102000492" fbc:label="AO090102000492" fbc:name="AO090102000492" />
      <fbc:geneProduct fbc:id="G_AO090102000493" fbc:label="AO090102000493" fbc:name="AO090102000493" />
      <fbc:geneProduct fbc:id="G_AO090102000498" fbc:label="AO090102000498" fbc:name="AO090102000498" />
      <fbc:geneProduct fbc:id="G_AO090102000517" fbc:label="AO090102000517" fbc:name="AO090102000517" />
      <fbc:geneProduct fbc:id="G_AO090102000540" fbc:label="AO090102000540" fbc:name="AO090102000540" />
      <fbc:geneProduct fbc:id="G_AO090102000541" fbc:label="AO090102000541" fbc:name="AO090102000541" />
      <fbc:geneProduct fbc:id="G_AO090102000550" fbc:label="AO090102000550" fbc:name="AO090102000550" />
      <fbc:geneProduct fbc:id="G_AO090102000555" fbc:label="AO090102000555" fbc:name="AO090102000555" />
      <fbc:geneProduct fbc:id="G_AO090102000557" fbc:label="AO090102000557" fbc:name="AO090102000557" />
      <fbc:geneProduct fbc:id="G_AO090102000558" fbc:label="AO090102000558" fbc:name="AO090102000558" />
      <fbc:geneProduct fbc:id="G_AO090102000563" fbc:label="AO090102000563" fbc:name="AO090102000563" />
      <fbc:geneProduct fbc:id="G_AO090102000565" fbc:label="AO090102000565" fbc:name="AO090102000565" />
      <fbc:geneProduct fbc:id="G_AO090102000566" fbc:label="AO090102000566" fbc:name="AO090102000566" />
      <fbc:geneProduct fbc:id="G_AO090102000577" fbc:label="AO090102000577" fbc:name="AO090102000577" />
      <fbc:geneProduct fbc:id="G_AO090102000584" fbc:label="AO090102000584" fbc:name="AO090102000584" />
      <fbc:geneProduct fbc:id="G_AO090102000586" fbc:label="AO090102000586" fbc:name="AO090102000586" />
      <fbc:geneProduct fbc:id="G_AO090102000588" fbc:label="AO090102000588" fbc:name="AO090102000588" />
      <fbc:geneProduct fbc:id="G_AO090102000591" fbc:label="AO090102000591" fbc:name="AO090102000591" />
      <fbc:geneProduct fbc:id="G_AO090102000611" fbc:label="AO090102000611" fbc:name="AO090102000611" />
      <fbc:geneProduct fbc:id="G_AO090102000625" fbc:label="AO090102000625" fbc:name="AO090102000625" />
      <fbc:geneProduct fbc:id="G_AO090102000627" fbc:label="AO090102000627" fbc:name="AO090102000627" />
      <fbc:geneProduct fbc:id="G_AO090102000630" fbc:label="AO090102000630" fbc:name="AO090102000630" />
      <fbc:geneProduct fbc:id="G_AO090102000632" fbc:label="AO090102000632" fbc:name="AO090102000632" />
      <fbc:geneProduct fbc:id="G_AO090102000633" fbc:label="AO090102000633" fbc:name="AO090102000633" />
      <fbc:geneProduct fbc:id="G_AO090102000634" fbc:label="AO090102000634" fbc:name="AO090102000634" />
      <fbc:geneProduct fbc:id="G_AO090102000645" fbc:label="AO090102000645" fbc:name="AO090102000645" />
      <fbc:geneProduct fbc:id="G_AO090103000001" fbc:label="AO090103000001" fbc:name="AO090103000001" />
      <fbc:geneProduct fbc:id="G_AO090103000012" fbc:label="AO090103000012" fbc:name="AO090103000012" />
      <fbc:geneProduct fbc:id="G_AO090103000018" fbc:label="AO090103000018" fbc:name="AO090103000018" />
      <fbc:geneProduct fbc:id="G_AO090103000019" fbc:label="AO090103000019" fbc:name="AO090103000019" />
      <fbc:geneProduct fbc:id="G_AO090103000020" fbc:label="AO090103000020" fbc:name="AO090103000020" />
      <fbc:geneProduct fbc:id="G_AO090103000021" fbc:label="AO090103000021" fbc:name="AO090103000021" />
      <fbc:geneProduct fbc:id="G_AO090103000023" fbc:label="AO090103000023" fbc:name="AO090103000023" />
      <fbc:geneProduct fbc:id="G_AO090103000036" fbc:label="AO090103000036" fbc:name="AO090103000036" />
      <fbc:geneProduct fbc:id="G_AO090103000051" fbc:label="AO090103000051" fbc:name="AO090103000051" />
      <fbc:geneProduct fbc:id="G_AO090103000073" fbc:label="AO090103000073" fbc:name="AO090103000073" />
      <fbc:geneProduct fbc:id="G_AO090103000082" fbc:label="AO090103000082" fbc:name="AO090103000082" />
      <fbc:geneProduct fbc:id="G_AO090103000106" fbc:label="AO090103000106" fbc:name="AO090103000106" />
      <fbc:geneProduct fbc:id="G_AO090103000118" fbc:label="AO090103000118" fbc:name="AO090103000118" />
      <fbc:geneProduct fbc:id="G_AO090103000120" fbc:label="AO090103000120" fbc:name="AO090103000120" />
      <fbc:geneProduct fbc:id="G_AO090103000129" fbc:label="AO090103000129" fbc:name="AO090103000129" />
      <fbc:geneProduct fbc:id="G_AO090103000130" fbc:label="AO090103000130" fbc:name="AO090103000130" />
      <fbc:geneProduct fbc:id="G_AO090103000134" fbc:label="AO090103000134" fbc:name="AO090103000134" />
      <fbc:geneProduct fbc:id="G_AO090103000138" fbc:label="AO090103000138" fbc:name="AO090103000138" />
      <fbc:geneProduct fbc:id="G_AO090103000149" fbc:label="AO090103000149" fbc:name="AO090103000149" />
      <fbc:geneProduct fbc:id="G_AO090103000151" fbc:label="AO090103000151" fbc:name="AO090103000151" />
      <fbc:geneProduct fbc:id="G_AO090103000180" fbc:label="AO090103000180" fbc:name="AO090103000180" />
      <fbc:geneProduct fbc:id="G_AO090103000199" fbc:label="AO090103000199" fbc:name="AO090103000199" />
      <fbc:geneProduct fbc:id="G_AO090103000206" fbc:label="AO090103000206" fbc:name="AO090103000206" />
      <fbc:geneProduct fbc:id="G_AO090103000214" fbc:label="AO090103000214" fbc:name="AO090103000214" />
      <fbc:geneProduct fbc:id="G_AO090103000218" fbc:label="AO090103000218" fbc:name="AO090103000218" />
      <fbc:geneProduct fbc:id="G_AO090103000232" fbc:label="AO090103000232" fbc:name="AO090103000232" />
      <fbc:geneProduct fbc:id="G_AO090103000283" fbc:label="AO090103000283" fbc:name="AO090103000283" />
      <fbc:geneProduct fbc:id="G_AO090103000286" fbc:label="AO090103000286" fbc:name="AO090103000286" />
      <fbc:geneProduct fbc:id="G_AO090103000311" fbc:label="AO090103000311" fbc:name="AO090103000311" />
      <fbc:geneProduct fbc:id="G_AO090103000326" fbc:label="AO090103000326" fbc:name="AO090103000326" />
      <fbc:geneProduct fbc:id="G_AO090103000328" fbc:label="AO090103000328" fbc:name="AO090103000328" />
      <fbc:geneProduct fbc:id="G_AO090103000338" fbc:label="AO090103000338" fbc:name="AO090103000338" />
      <fbc:geneProduct fbc:id="G_AO090103000342" fbc:label="AO090103000342" fbc:name="AO090103000342" />
      <fbc:geneProduct fbc:id="G_AO090103000353" fbc:label="AO090103000353" fbc:name="AO090103000353" />
      <fbc:geneProduct fbc:id="G_AO090103000370" fbc:label="AO090103000370" fbc:name="AO090103000370" />
      <fbc:geneProduct fbc:id="G_AO090103000383" fbc:label="AO090103000383" fbc:name="AO090103000383" />
      <fbc:geneProduct fbc:id="G_AO090103000393" fbc:label="AO090103000393" fbc:name="AO090103000393" />
      <fbc:geneProduct fbc:id="G_AO090103000401" fbc:label="AO090103000401" fbc:name="AO090103000401" />
      <fbc:geneProduct fbc:id="G_AO090103000406" fbc:label="AO090103000406" fbc:name="AO090103000406" />
      <fbc:geneProduct fbc:id="G_AO090103000417" fbc:label="AO090103000417" fbc:name="AO090103000417" />
      <fbc:geneProduct fbc:id="G_AO090103000420" fbc:label="AO090103000420" fbc:name="AO090103000420" />
      <fbc:geneProduct fbc:id="G_AO090103000423" fbc:label="AO090103000423" fbc:name="AO090103000423" />
      <fbc:geneProduct fbc:id="G_AO090103000429" fbc:label="AO090103000429" fbc:name="AO090103000429" />
      <fbc:geneProduct fbc:id="G_AO090103000436" fbc:label="AO090103000436" fbc:name="AO090103000436" />
      <fbc:geneProduct fbc:id="G_AO090103000443" fbc:label="AO090103000443" fbc:name="AO090103000443" />
      <fbc:geneProduct fbc:id="G_AO090103000444" fbc:label="AO090103000444" fbc:name="AO090103000444" />
      <fbc:geneProduct fbc:id="G_AO090103000467" fbc:label="AO090103000467" fbc:name="AO090103000467" />
      <fbc:geneProduct fbc:id="G_AO090103000485" fbc:label="AO090103000485" fbc:name="AO090103000485" />
      <fbc:geneProduct fbc:id="G_AO090103000492" fbc:label="AO090103000492" fbc:name="AO090103000492" />
      <fbc:geneProduct fbc:id="G_AO090113000029" fbc:label="AO090113000029" fbc:name="AO090113000029" />
      <fbc:geneProduct fbc:id="G_AO090113000032" fbc:label="AO090113000032" fbc:name="AO090113000032" />
      <fbc:geneProduct fbc:id="G_AO090113000054" fbc:label="AO090113000054" fbc:name="AO090113000054" />
      <fbc:geneProduct fbc:id="G_AO090113000063" fbc:label="AO090113000063" fbc:name="AO090113000063" />
      <fbc:geneProduct fbc:id="G_AO090113000120" fbc:label="AO090113000120" fbc:name="AO090113000120" />
      <fbc:geneProduct fbc:id="G_AO090113000128" fbc:label="AO090113000128" fbc:name="AO090113000128" />
      <fbc:geneProduct fbc:id="G_AO090113000148" fbc:label="AO090113000148" fbc:name="AO090113000148" />
      <fbc:geneProduct fbc:id="G_AO090113000153" fbc:label="AO090113000153" fbc:name="AO090113000153" />
      <fbc:geneProduct fbc:id="G_AO090113000170" fbc:label="AO090113000170" fbc:name="AO090113000170" />
      <fbc:geneProduct fbc:id="G_AO090113000186" fbc:label="AO090113000186" fbc:name="AO090113000186" />
      <fbc:geneProduct fbc:id="G_AO090113000193" fbc:label="AO090113000193" fbc:name="AO090113000193" />
      <fbc:geneProduct fbc:id="G_AO090120000021" fbc:label="AO090120000021" fbc:name="AO090120000021" />
      <fbc:geneProduct fbc:id="G_AO090120000026" fbc:label="AO090120000026" fbc:name="AO090120000026" />
      <fbc:geneProduct fbc:id="G_AO090120000046" fbc:label="AO090120000046" fbc:name="AO090120000046" />
      <fbc:geneProduct fbc:id="G_AO090120000052" fbc:label="AO090120000052" fbc:name="AO090120000052" />
      <fbc:geneProduct fbc:id="G_AO090120000053" fbc:label="AO090120000053" fbc:name="AO090120000053" />
      <fbc:geneProduct fbc:id="G_AO090120000064" fbc:label="AO090120000064" fbc:name="AO090120000064" />
      <fbc:geneProduct fbc:id="G_AO090120000068" fbc:label="AO090120000068" fbc:name="AO090120000068" />
      <fbc:geneProduct fbc:id="G_AO090120000075" fbc:label="AO090120000075" fbc:name="AO090120000075" />
      <fbc:geneProduct fbc:id="G_AO090120000088" fbc:label="AO090120000088" fbc:name="AO090120000088" />
      <fbc:geneProduct fbc:id="G_AO090120000091" fbc:label="AO090120000091" fbc:name="AO090120000091" />
      <fbc:geneProduct fbc:id="G_AO090120000109" fbc:label="AO090120000109" fbc:name="AO090120000109" />
      <fbc:geneProduct fbc:id="G_AO090120000132" fbc:label="AO090120000132" fbc:name="AO090120000132" />
      <fbc:geneProduct fbc:id="G_AO090120000133" fbc:label="AO090120000133" fbc:name="AO090120000133" />
      <fbc:geneProduct fbc:id="G_AO090120000135" fbc:label="AO090120000135" fbc:name="AO090120000135" />
      <fbc:geneProduct fbc:id="G_AO090120000144" fbc:label="AO090120000144" fbc:name="AO090120000144" />
      <fbc:geneProduct fbc:id="G_AO090120000145" fbc:label="AO090120000145" fbc:name="AO090120000145" />
      <fbc:geneProduct fbc:id="G_AO090120000158" fbc:label="AO090120000158" fbc:name="AO090120000158" />
      <fbc:geneProduct fbc:id="G_AO090120000164" fbc:label="AO090120000164" fbc:name="AO090120000164" />
      <fbc:geneProduct fbc:id="G_AO090120000172" fbc:label="AO090120000172" fbc:name="AO090120000172" />
      <fbc:geneProduct fbc:id="G_AO090120000179" fbc:label="AO090120000179" fbc:name="AO090120000179" />
      <fbc:geneProduct fbc:id="G_AO090120000180" fbc:label="AO090120000180" fbc:name="AO090120000180" />
      <fbc:geneProduct fbc:id="G_AO090120000187" fbc:label="AO090120000187" fbc:name="AO090120000187" />
      <fbc:geneProduct fbc:id="G_AO090120000196" fbc:label="AO090120000196" fbc:name="AO090120000196" />
      <fbc:geneProduct fbc:id="G_AO090120000210" fbc:label="AO090120000210" fbc:name="AO090120000210" />
      <fbc:geneProduct fbc:id="G_AO090120000217" fbc:label="AO090120000217" fbc:name="AO090120000217" />
      <fbc:geneProduct fbc:id="G_AO090120000224" fbc:label="AO090120000224" fbc:name="AO090120000224" />
      <fbc:geneProduct fbc:id="G_AO090120000226" fbc:label="AO090120000226" fbc:name="AO090120000226" />
      <fbc:geneProduct fbc:id="G_AO090120000263" fbc:label="AO090120000263" fbc:name="AO090120000263" />
      <fbc:geneProduct fbc:id="G_AO090120000280" fbc:label="AO090120000280" fbc:name="AO090120000280" />
      <fbc:geneProduct fbc:id="G_AO090120000294" fbc:label="AO090120000294" fbc:name="AO090120000294" />
      <fbc:geneProduct fbc:id="G_AO090120000309" fbc:label="AO090120000309" fbc:name="AO090120000309" />
      <fbc:geneProduct fbc:id="G_AO090120000313" fbc:label="AO090120000313" fbc:name="AO090120000313" />
      <fbc:geneProduct fbc:id="G_AO090120000326" fbc:label="AO090120000326" fbc:name="AO090120000326" />
      <fbc:geneProduct fbc:id="G_AO090120000348" fbc:label="AO090120000348" fbc:name="AO090120000348" />
      <fbc:geneProduct fbc:id="G_AO090120000352" fbc:label="AO090120000352" fbc:name="AO090120000352" />
      <fbc:geneProduct fbc:id="G_AO090120000354" fbc:label="AO090120000354" fbc:name="AO090120000354" />
      <fbc:geneProduct fbc:id="G_AO090120000370" fbc:label="AO090120000370" fbc:name="AO090120000370" />
      <fbc:geneProduct fbc:id="G_AO090120000376" fbc:label="AO090120000376" fbc:name="AO090120000376" />
      <fbc:geneProduct fbc:id="G_AO090120000393" fbc:label="AO090120000393" fbc:name="AO090120000393" />
      <fbc:geneProduct fbc:id="G_AO090120000396" fbc:label="AO090120000396" fbc:name="AO090120000396" />
      <fbc:geneProduct fbc:id="G_AO090120000404" fbc:label="AO090120000404" fbc:name="AO090120000404" />
      <fbc:geneProduct fbc:id="G_AO090120000408" fbc:label="AO090120000408" fbc:name="AO090120000408" />
      <fbc:geneProduct fbc:id="G_AO090120000413" fbc:label="AO090120000413" fbc:name="AO090120000413" />
      <fbc:geneProduct fbc:id="G_AO090120000416" fbc:label="AO090120000416" fbc:name="AO090120000416" />
      <fbc:geneProduct fbc:id="G_AO090120000438" fbc:label="AO090120000438" fbc:name="AO090120000438" />
      <fbc:geneProduct fbc:id="G_AO090120000455" fbc:label="AO090120000455" fbc:name="AO090120000455" />
      <fbc:geneProduct fbc:id="G_AO090120000493" fbc:label="AO090120000493" fbc:name="AO090120000493" />
      <fbc:geneProduct fbc:id="G_AO090124000002" fbc:label="AO090124000002" fbc:name="AO090124000002" />
      <fbc:geneProduct fbc:id="G_AO090124000023" fbc:label="AO090124000023" fbc:name="AO090124000023" />
      <fbc:geneProduct fbc:id="G_AO090124000024" fbc:label="AO090124000024" fbc:name="AO090124000024" />
      <fbc:geneProduct fbc:id="G_AO090124000027" fbc:label="AO090124000027" fbc:name="AO090124000027" />
      <fbc:geneProduct fbc:id="G_AO090124000040" fbc:label="AO090124000040" fbc:name="AO090124000040" />
      <fbc:geneProduct fbc:id="G_AO090124000047" fbc:label="AO090124000047" fbc:name="AO090124000047" />
      <fbc:geneProduct fbc:id="G_AO090124000071" fbc:label="AO090124000071" fbc:name="AO090124000071" />
      <fbc:geneProduct fbc:id="G_AO090124000079" fbc:label="AO090124000079" fbc:name="AO090124000079" />
      <fbc:geneProduct fbc:id="G_AO090124000083" fbc:label="AO090124000083" fbc:name="AO090124000083" />
      <fbc:geneProduct fbc:id="G_AO090124000084" fbc:label="AO090124000084" fbc:name="AO090124000084" />
      <fbc:geneProduct fbc:id="G_AO090124000088" fbc:label="AO090124000088" fbc:name="AO090124000088" />
      <fbc:geneProduct fbc:id="G_AO090138000044" fbc:label="AO090138000044" fbc:name="AO090138000044" />
      <fbc:geneProduct fbc:id="G_AO090138000051" fbc:label="AO090138000051" fbc:name="AO090138000051" />
      <fbc:geneProduct fbc:id="G_AO090138000055" fbc:label="AO090138000055" fbc:name="AO090138000055" />
      <fbc:geneProduct fbc:id="G_AO090138000061" fbc:label="AO090138000061" fbc:name="AO090138000061" />
      <fbc:geneProduct fbc:id="G_AO090138000062" fbc:label="AO090138000062" fbc:name="AO090138000062" />
      <fbc:geneProduct fbc:id="G_AO090138000079" fbc:label="AO090138000079" fbc:name="AO090138000079" />
      <fbc:geneProduct fbc:id="G_AO090138000170" fbc:label="AO090138000170" fbc:name="AO090138000170" />
      <fbc:geneProduct fbc:id="G_AO090138000198" fbc:label="AO090138000198" fbc:name="AO090138000198" />
      <fbc:geneProduct fbc:id="G_AO090166000068" fbc:label="AO090166000068" fbc:name="AO090166000068" />
      <fbc:geneProduct fbc:id="G_AO090166000076" fbc:label="AO090166000076" fbc:name="AO090166000076" />
      <fbc:geneProduct fbc:id="G_AO090166000090" fbc:label="AO090166000090" fbc:name="AO090166000090" />
      <fbc:geneProduct fbc:id="G_AO090166000103" fbc:label="AO090166000103" fbc:name="AO090166000103" />
      <fbc:geneProduct fbc:id="G_AO090166000121" fbc:label="AO090166000121" fbc:name="AO090166000121" />
      <fbc:geneProduct fbc:id="G_AO090206000001" fbc:label="AO090206000001" fbc:name="AO090206000001" />
      <fbc:geneProduct fbc:id="G_AO090206000006" fbc:label="AO090206000006" fbc:name="AO090206000006" />
      <fbc:geneProduct fbc:id="G_AO090206000013" fbc:label="AO090206000013" fbc:name="AO090206000013" />
      <fbc:geneProduct fbc:id="G_AO090206000019" fbc:label="AO090206000019" fbc:name="AO090206000019" />
      <fbc:geneProduct fbc:id="G_AO090206000030" fbc:label="AO090206000030" fbc:name="AO090206000030" />
      <fbc:geneProduct fbc:id="G_AO090206000037" fbc:label="AO090206000037" fbc:name="AO090206000037" />
      <fbc:geneProduct fbc:id="G_AO090206000040" fbc:label="AO090206000040" fbc:name="AO090206000040" />
      <fbc:geneProduct fbc:id="G_AO090206000053" fbc:label="AO090206000053" fbc:name="AO090206000053" />
      <fbc:geneProduct fbc:id="G_AO090206000066" fbc:label="AO090206000066" fbc:name="AO090206000066" />
      <fbc:geneProduct fbc:id="G_AO090206000067" fbc:label="AO090206000067" fbc:name="AO090206000067" />
      <fbc:geneProduct fbc:id="G_AO090206000077" fbc:label="AO090206000077" fbc:name="AO090206000077" />
      <fbc:geneProduct fbc:id="G_AO090206000079" fbc:label="AO090206000079" fbc:name="AO090206000079" />
      <fbc:geneProduct fbc:id="G_AO090206000105" fbc:label="AO090206000105" fbc:name="AO090206000105" />
      <fbc:geneProduct fbc:id="G_AO090206000106" fbc:label="AO090206000106" fbc:name="AO090206000106" />
      <fbc:geneProduct fbc:id="G_AO090206000115" fbc:label="AO090206000115" fbc:name="AO090206000115" />
      <fbc:geneProduct fbc:id="G_AO090206000121" fbc:label="AO090206000121" fbc:name="AO090206000121" />
      <fbc:geneProduct fbc:id="G_AO090206000124" fbc:label="AO090206000124" fbc:name="AO090206000124" />
      <fbc:geneProduct fbc:id="G_AO090308000002" fbc:label="AO090308000002" fbc:name="AO090308000002" />
      <fbc:geneProduct fbc:id="G_AO090308000017" fbc:label="AO090308000017" fbc:name="AO090308000017" />
      <fbc:geneProduct fbc:id="G_AO090308000018" fbc:label="AO090308000018" fbc:name="AO090308000018" />
      <fbc:geneProduct fbc:id="G_AO090308000021" fbc:label="AO090308000021" fbc:name="AO090308000021" />
      <fbc:geneProduct fbc:id="G_AO090672000003" fbc:label="AO090672000003" fbc:name="AO090672000003" />
      <fbc:geneProduct fbc:id="G_AO090672000005" fbc:label="AO090672000005" fbc:name="AO090672000005" />
      <fbc:geneProduct fbc:id="G_AO090701000013" fbc:label="AO090701000013" fbc:name="AO090701000013" />
      <fbc:geneProduct fbc:id="G_AO090701000022" fbc:label="AO090701000022" fbc:name="AO090701000022" />
      <fbc:geneProduct fbc:id="G_AO090701000027" fbc:label="AO090701000027" fbc:name="AO090701000027" />
      <fbc:geneProduct fbc:id="G_AO090701000035" fbc:label="AO090701000035" fbc:name="AO090701000035" />
      <fbc:geneProduct fbc:id="G_AO090701000041" fbc:label="AO090701000041" fbc:name="AO090701000041" />
      <fbc:geneProduct fbc:id="G_AO090701000046" fbc:label="AO090701000046" fbc:name="AO090701000046" />
      <fbc:geneProduct fbc:id="G_AO090701000047" fbc:label="AO090701000047" fbc:name="AO090701000047" />
      <fbc:geneProduct fbc:id="G_AO090701000057" fbc:label="AO090701000057" fbc:name="AO090701000057" />
      <fbc:geneProduct fbc:id="G_AO090701000066" fbc:label="AO090701000066" fbc:name="AO090701000066" />
      <fbc:geneProduct fbc:id="G_AO090701000070" fbc:label="AO090701000070" fbc:name="AO090701000070" />
      <fbc:geneProduct fbc:id="G_AO090701000073" fbc:label="AO090701000073" fbc:name="AO090701000073" />
      <fbc:geneProduct fbc:id="G_AO090701000122" fbc:label="AO090701000122" fbc:name="AO090701000122" />
      <fbc:geneProduct fbc:id="G_AO090701000148" fbc:label="AO090701000148" fbc:name="AO090701000148" />
      <fbc:geneProduct fbc:id="G_AO090701000158" fbc:label="AO090701000158" fbc:name="AO090701000158" />
      <fbc:geneProduct fbc:id="G_AO090701000168" fbc:label="AO090701000168" fbc:name="AO090701000168" />
      <fbc:geneProduct fbc:id="G_AO090701000172" fbc:label="AO090701000172" fbc:name="AO090701000172" />
      <fbc:geneProduct fbc:id="G_AO090701000173" fbc:label="AO090701000173" fbc:name="AO090701000173" />
      <fbc:geneProduct fbc:id="G_AO090701000175" fbc:label="AO090701000175" fbc:name="AO090701000175" />
      <fbc:geneProduct fbc:id="G_AO090701000187" fbc:label="AO090701000187" fbc:name="AO090701000187" />
      <fbc:geneProduct fbc:id="G_AO090701000193" fbc:label="AO090701000193" fbc:name="AO090701000193" />
      <fbc:geneProduct fbc:id="G_AO090701000206" fbc:label="AO090701000206" fbc:name="AO090701000206" />
      <fbc:geneProduct fbc:id="G_AO090701000214" fbc:label="AO090701000214" fbc:name="AO090701000214" />
      <fbc:geneProduct fbc:id="G_AO090701000221" fbc:label="AO090701000221" fbc:name="AO090701000221" />
      <fbc:geneProduct fbc:id="G_AO090701000233" fbc:label="AO090701000233" fbc:name="AO090701000233" />
      <fbc:geneProduct fbc:id="G_AO090701000235" fbc:label="AO090701000235" fbc:name="AO090701000235" />
      <fbc:geneProduct fbc:id="G_AO090701000244" fbc:label="AO090701000244" fbc:name="AO090701000244" />
      <fbc:geneProduct fbc:id="G_AO090701000274" fbc:label="AO090701000274" fbc:name="AO090701000274" />
      <fbc:geneProduct fbc:id="G_AO090701000299" fbc:label="AO090701000299" fbc:name="AO090701000299" />
      <fbc:geneProduct fbc:id="G_AO090701000307" fbc:label="AO090701000307" fbc:name="AO090701000307" />
      <fbc:geneProduct fbc:id="G_AO090701000311" fbc:label="AO090701000311" fbc:name="AO090701000311" />
      <fbc:geneProduct fbc:id="G_AO090701000316" fbc:label="AO090701000316" fbc:name="AO090701000316" />
      <fbc:geneProduct fbc:id="G_AO090701000359" fbc:label="AO090701000359" fbc:name="AO090701000359" />
      <fbc:geneProduct fbc:id="G_AO090701000360" fbc:label="AO090701000360" fbc:name="AO090701000360" />
      <fbc:geneProduct fbc:id="G_AO090701000373" fbc:label="AO090701000373" fbc:name="AO090701000373" />
      <fbc:geneProduct fbc:id="G_AO090701000398" fbc:label="AO090701000398" fbc:name="AO090701000398" />
      <fbc:geneProduct fbc:id="G_AO090701000400" fbc:label="AO090701000400" fbc:name="AO090701000400" />
      <fbc:geneProduct fbc:id="G_AO090701000406" fbc:label="AO090701000406" fbc:name="AO090701000406" />
      <fbc:geneProduct fbc:id="G_AO090701000411" fbc:label="AO090701000411" fbc:name="AO090701000411" />
      <fbc:geneProduct fbc:id="G_AO090701000420" fbc:label="AO090701000420" fbc:name="AO090701000420" />
      <fbc:geneProduct fbc:id="G_AO090701000422" fbc:label="AO090701000422" fbc:name="AO090701000422" />
      <fbc:geneProduct fbc:id="G_AO090701000461" fbc:label="AO090701000461" fbc:name="AO090701000461" />
      <fbc:geneProduct fbc:id="G_AO090701000462" fbc:label="AO090701000462" fbc:name="AO090701000462" />
      <fbc:geneProduct fbc:id="G_AO090701000473" fbc:label="AO090701000473" fbc:name="AO090701000473" />
      <fbc:geneProduct fbc:id="G_AO090701000481" fbc:label="AO090701000481" fbc:name="AO090701000481" />
      <fbc:geneProduct fbc:id="G_AO090701000487" fbc:label="AO090701000487" fbc:name="AO090701000487" />
      <fbc:geneProduct fbc:id="G_AO090701000490" fbc:label="AO090701000490" fbc:name="AO090701000490" />
      <fbc:geneProduct fbc:id="G_AO090701000508" fbc:label="AO090701000508" fbc:name="AO090701000508" />
      <fbc:geneProduct fbc:id="G_AO090701000513" fbc:label="AO090701000513" fbc:name="AO090701000513" />
      <fbc:geneProduct fbc:id="G_AO090701000520" fbc:label="AO090701000520" fbc:name="AO090701000520" />
      <fbc:geneProduct fbc:id="G_AO090701000542" fbc:label="AO090701000542" fbc:name="AO090701000542" />
      <fbc:geneProduct fbc:id="G_AO090701000557" fbc:label="AO090701000557" fbc:name="AO090701000557" />
      <fbc:geneProduct fbc:id="G_AO090701000566" fbc:label="AO090701000566" fbc:name="AO090701000566" />
      <fbc:geneProduct fbc:id="G_AO090701000589" fbc:label="AO090701000589" fbc:name="AO090701000589" />
      <fbc:geneProduct fbc:id="G_AO090701000597" fbc:label="AO090701000597" fbc:name="AO090701000597" />
      <fbc:geneProduct fbc:id="G_AO090701000601" fbc:label="AO090701000601" fbc:name="AO090701000601" />
      <fbc:geneProduct fbc:id="G_AO090701000644" fbc:label="AO090701000644" fbc:name="AO090701000644" />
      <fbc:geneProduct fbc:id="G_AO090701000665" fbc:label="AO090701000665" fbc:name="AO090701000665" />
      <fbc:geneProduct fbc:id="G_AO090701000666" fbc:label="AO090701000666" fbc:name="AO090701000666" />
      <fbc:geneProduct fbc:id="G_AO090701000682" fbc:label="AO090701000682" fbc:name="AO090701000682" />
      <fbc:geneProduct fbc:id="G_AO090701000685" fbc:label="AO090701000685" fbc:name="AO090701000685" />
      <fbc:geneProduct fbc:id="G_AO090701000725" fbc:label="AO090701000725" fbc:name="AO090701000725" />
      <fbc:geneProduct fbc:id="G_AO090701000729" fbc:label="AO090701000729" fbc:name="AO090701000729" />
      <fbc:geneProduct fbc:id="G_AO090701000748" fbc:label="AO090701000748" fbc:name="AO090701000748" />
      <fbc:geneProduct fbc:id="G_AO090701000770" fbc:label="AO090701000770" fbc:name="AO090701000770" />
      <fbc:geneProduct fbc:id="G_AO090701000789" fbc:label="AO090701000789" fbc:name="AO090701000789" />
      <fbc:geneProduct fbc:id="G_AO090701000835" fbc:label="AO090701000835" fbc:name="AO090701000835" />
      <fbc:geneProduct fbc:id="G_AO090701000841" fbc:label="AO090701000841" fbc:name="AO090701000841" />
      <fbc:geneProduct fbc:id="G_AO090701000858" fbc:label="AO090701000858" fbc:name="AO090701000858" />
      <fbc:geneProduct fbc:id="G_AO090701000859" fbc:label="AO090701000859" fbc:name="AO090701000859" />
      <fbc:geneProduct fbc:id="G_AO090701000879" fbc:label="AO090701000879" fbc:name="AO090701000879" />
      <fbc:geneProduct fbc:id="G_AO090701000887" fbc:label="AO090701000887" fbc:name="AO090701000887" />
      <fbc:geneProduct fbc:id="G_Chr4_SC012_1076984__1077358" fbc:label="Chr4_SC012_1076984__1077358" fbc:name="Chr4_SC012_1076984-1077358" />
      <fbc:geneProduct fbc:id="G_ZY006430" fbc:label="ZY006430" fbc:name="ZY006430" />
      <fbc:geneProduct fbc:id="G_ZY006639" fbc:label="ZY006639" fbc:name="ZY006639" />
      <fbc:geneProduct fbc:id="G_ZY006677" fbc:label="ZY006677" fbc:name="ZY006677" />
      <fbc:geneProduct fbc:id="G_ZY007107" fbc:label="ZY007107" fbc:name="ZY007107" />
      <fbc:geneProduct fbc:id="G_ZY007112" fbc:label="ZY007112" fbc:name="ZY007112" />
      <fbc:geneProduct fbc:id="G_ZY007427" fbc:label="ZY007427" fbc:name="ZY007427" />
      <fbc:geneProduct fbc:id="G_ZY007619" fbc:label="ZY007619" fbc:name="ZY007619" />
      <fbc:geneProduct fbc:id="G_ZY007726" fbc:label="ZY007726" fbc:name="ZY007726" />
      <fbc:geneProduct fbc:id="G_ZY029184" fbc:label="ZY029184" fbc:name="ZY029184" />
      <fbc:geneProduct fbc:id="G_ZY029203" fbc:label="ZY029203" fbc:name="ZY029203" />
      <fbc:geneProduct fbc:id="G_ZY029275" fbc:label="ZY029275" fbc:name="ZY029275" />
      <fbc:geneProduct fbc:id="G_ZY029342" fbc:label="ZY029342" fbc:name="ZY029342" />
      <fbc:geneProduct fbc:id="G_ZY029856" fbc:label="ZY029856" fbc:name="ZY029856" />
      <fbc:geneProduct fbc:id="G_ZY036719" fbc:label="ZY036719" fbc:name="ZY036719" />
      <fbc:geneProduct fbc:id="G_ZY077810" fbc:label="ZY077810" fbc:name="ZY077810" />
      <fbc:geneProduct fbc:id="G_ZY077820" fbc:label="ZY077820" fbc:name="ZY077820" />
      <fbc:geneProduct fbc:id="G_ZY080376" fbc:label="ZY080376" fbc:name="ZY080376" />
      <fbc:geneProduct fbc:id="G_ZY080692" fbc:label="ZY080692" fbc:name="ZY080692" />
      <fbc:geneProduct fbc:id="G_ZY081278" fbc:label="ZY081278" fbc:name="ZY081278" />
      <fbc:geneProduct fbc:id="G_ZY083011" fbc:label="ZY083011" fbc:name="ZY083011" />
      <fbc:geneProduct fbc:id="G_ZY083531" fbc:label="ZY083531" fbc:name="ZY083531" />
      <fbc:geneProduct fbc:id="G_ZY083916" fbc:label="ZY083916" fbc:name="ZY083916" />
      <fbc:geneProduct fbc:id="G_ZY085753" fbc:label="ZY085753" fbc:name="ZY085753" />
      <fbc:geneProduct fbc:id="G_ZY086694" fbc:label="ZY086694" fbc:name="ZY086694" />
      <fbc:geneProduct fbc:id="G_ZY087055" fbc:label="ZY087055" fbc:name="ZY087055" />
      <fbc:geneProduct fbc:id="G_ZY087096" fbc:label="ZY087096" fbc:name="ZY087096" />
      <fbc:geneProduct fbc:id="G_ZY087286" fbc:label="ZY087286" fbc:name="ZY087286" />
      <fbc:geneProduct fbc:id="G_ZY087560" fbc:label="ZY087560" fbc:name="ZY087560" />
      <fbc:geneProduct fbc:id="G_ZY087692" fbc:label="ZY087692" fbc:name="ZY087692" />
      <fbc:geneProduct fbc:id="G_ZY087836" fbc:label="ZY087836" fbc:name="ZY087836" />
      <fbc:geneProduct fbc:id="G_ZY088142" fbc:label="ZY088142" fbc:name="ZY088142" />
      <fbc:geneProduct fbc:id="G_ZY093903" fbc:label="ZY093903" fbc:name="ZY093903" />
      <fbc:geneProduct fbc:id="G_ZY097848" fbc:label="ZY097848" fbc:name="ZY097848" />
      <fbc:geneProduct fbc:id="G_ZY097910" fbc:label="ZY097910" fbc:name="ZY097910" />
      <fbc:geneProduct fbc:id="G_ZY098176" fbc:label="ZY098176" fbc:name="ZY098176" />
      <fbc:geneProduct fbc:id="G_ZY098280" fbc:label="ZY098280" fbc:name="ZY098280" />
      <fbc:geneProduct fbc:id="G_ZY104986" fbc:label="ZY104986" fbc:name="ZY104986" />
      <fbc:geneProduct fbc:id="G_ZY110723" fbc:label="ZY110723" fbc:name="ZY110723" />
      <fbc:geneProduct fbc:id="G_ZY110993" fbc:label="ZY110993" fbc:name="ZY110993" />
      <fbc:geneProduct fbc:id="G_ZY111007" fbc:label="ZY111007" fbc:name="ZY111007" />
      <fbc:geneProduct fbc:id="G_ZY111104" fbc:label="ZY111104" fbc:name="ZY111104" />
      <fbc:geneProduct fbc:id="G_ZY111292" fbc:label="ZY111292" fbc:name="ZY111292" />
      <fbc:geneProduct fbc:id="G_ZY111420" fbc:label="ZY111420" fbc:name="ZY111420" />
      <fbc:geneProduct fbc:id="G_ZY135516" fbc:label="ZY135516" fbc:name="ZY135516" />
      <fbc:geneProduct fbc:id="G_ZY140875" fbc:label="ZY140875" fbc:name="ZY140875" />
    </fbc:listOfGeneProducts>
    <listOfReactions>
      <reaction fast="false" id="R_r1" name="Spontaneous conversion" reversible="true" fbc:lowerFluxBound="cobra_default_lb" fbc:upperFluxBound="cobra_default_ub">
        <listOfReactants>
          <speciesReference constant="true" species="M_DGLCe" stoichiometry="1" />
        </listOfReactants>
        <listOfProducts>
          <speciesReference constant="true" species="M_GLCe" stoichiometry="0.33333" />
          <speciesReference constant="true" species="M_bDGLCe" stoichiometry="0.66667" />
        </listOfProducts>
      </reaction>
      <reaction fast="false" id="R_r2" name="Spontaneous conversion" reversible="true" fbc:lowerFluxBound="cobra_default_lb" fbc:upperFluxBound="cobra_default_ub">
        <listOfReactants>
          <speciesReference constant="true" species="M_DGLC" stoichiometry="1" />
        </listOfReactants>
        <listOfProducts>
          <speciesReference constant="true" species="M_bDGLC" stoichiometry="0.66667" />
          <speciesReference constant="true" species="M_GLC" stoichiometry="0.33333" />
        </listOfProducts>
      </reaction>
      <reaction fast="false" id="R_r3" name="Aldose 1-epimerase" reversible="true" fbc:lowerFluxBound="cobra_default_lb" fbc:upperFluxBound="cobra_default_ub">
        <listOfReactants>
          <speciesReference constant="true" species="M_GLC" stoichiometry="1" />
        </listOfReactants>
        <listOfProducts>
          <speciesReference constant="true" species="M_bDGLC" stoichiometry="1" />
        </listOfProducts>
        <fbc:geneProductAssociation>
          <fbc:geneProductRef fbc:geneProduct="G_AO090020000042" />
        </fbc:geneProductAssociation>
      </reaction>
      <reaction fast="false" id="R_r4" name="Aldose 1-epimerase" reversible="true" fbc:lowerFluxBound="cobra_default_lb" fbc:upperFluxBound="cobra_default_ub">
        <listOfReactants>
          <speciesReference constant="true" species="M_GLC" stoichiometry="1" />
        </listOfReactants>
        <listOfProducts>
          <speciesReference constant="true" species="M_bDGLC" stoichiometry="1" />
        </listOfProducts>
        <fbc:geneProductAssociation>
          <fbc:geneProductRef fbc:geneProduct="G_AO090012000809" />
        </fbc:geneProductAssociation>
      </reaction>
      <reaction fast="false" id="R_r5" name="Aldose 1-epimerase" reversible="true" fbc:lowerFluxBound="cobra_default_lb" fbc:upperFluxBound="cobra_default_ub">
        <listOfReactants>
          <speciesReference constant="true" species="M_GLC" stoichiometry="1" />
        </listOfReactants>
        <listOfProducts>
          <speciesReference constant="true" species="M_bDGLC" stoichiometry="1" />
        </listOfProducts>
        <fbc:geneProductAssociation>
          <fbc:geneProductRef fbc:geneProduct="G_AO090023000671" />
        </fbc:geneProductAssociation>
      </reaction>
      <reaction fast="false" id="R_r6" name="Hexokinase" reversible="false" fbc:lowerFluxBound="cobra_0_bound" fbc:upperFluxBound="cobra_default_ub">
        <listOfReactants>
          <speciesReference constant="true" species="M_ATP" stoichiometry="1" />
          <speciesReference constant="true" species="M_GLC" stoichiometry="1" />
        </listOfReactants>
        <listOfProducts>
          <speciesReference constant="true" species="M_ADP" stoichiometry="1" />
          <speciesReference constant="true" species="M_G6P" stoichiometry="1" />
        </listOfProducts>
        <fbc:geneProductAssociation>
          <fbc:geneProductRef fbc:geneProduct="G_AO090001000710" />
        </fbc:geneProductAssociation>
      </reaction>
      <reaction fast="false" id="R_r7" name="Hexokinase" reversible="false" fbc:lowerFluxBound="cobra_0_bound" fbc:upperFluxBound="cobra_default_ub">
        <listOfReactants>
          <speciesReference constant="true" species="M_ATP" stoichiometry="1" />
          <speciesReference constant="true" species="M_GLC" stoichiometry="1" />
        </listOfReactants>
        <listOfProducts>
          <speciesReference constant="true" species="M_ADP" stoichiometry="1" />
          <speciesReference constant="true" species="M_G6P" stoichiometry="1" />
        </listOfProducts>
        <fbc:geneProductAssociation>
          <fbc:geneProductRef fbc:geneProduct="G_AO090005000083" />
        </fbc:geneProductAssociation>
      </reaction>
      <reaction fast="false" id="R_r8" name="Hexokinase" reversible="false" fbc:lowerFluxBound="cobra_0_bound" fbc:upperFluxBound="cobra_default_ub">
        <listOfReactants>
          <speciesReference constant="true" species="M_ATP" stoichiometry="1" />
          <speciesReference constant="true" species="M_GLC" stoichiometry="1" />
        </listOfReactants>
        <listOfProducts>
          <speciesReference constant="true" species="M_ADP" stoichiometry="1" />
          <speciesReference constant="true" species="M_G6P" stoichiometry="1" />
        </listOfProducts>
        <fbc:geneProductAssociation>
          <fbc:geneProductRef fbc:geneProduct="G_AO090012000259" />
        </fbc:geneProductAssociation>
      </reaction>
      <reaction fast="false" id="R_r9" name="Hexokinase" reversible="false" fbc:lowerFluxBound="cobra_0_bound" fbc:upperFluxBound="cobra_default_ub">
        <listOfReactants>
          <speciesReference constant="true" species="M_ATP" stoichiometry="1" />
          <speciesReference constant="true" species="M_GLC" stoichiometry="1" />
        </listOfReactants>
        <listOfProducts>
          <speciesReference constant="true" species="M_ADP" stoichiometry="1" />
          <speciesReference constant="true" species="M_G6P" stoichiometry="1" />
        </listOfProducts>
        <fbc:geneProductAssociation>
          <fbc:geneProductRef fbc:geneProduct="G_AO090003001508" />
        </fbc:geneProductAssociation>
      </reaction>
      <reaction fast="false" id="R_r10" name="Hexokinase" reversible="false" fbc:lowerFluxBound="cobra_0_bound" fbc:upperFluxBound="cobra_default_ub">
        <listOfReactants>
          <speciesReference constant="true" species="M_ATP" stoichiometry="1" />
          <speciesReference constant="true" species="M_GLC" stoichiometry="1" />
        </listOfReactants>
        <listOfProducts>
          <speciesReference constant="true" species="M_ADP" stoichiometry="1" />
          <speciesReference constant="true" species="M_G6P" stoichiometry="1" />
        </listOfProducts>
        <fbc:geneProductAssociation>
          <fbc:geneProductRef fbc:geneProduct="G_AO090005000003" />
        </fbc:geneProductAssociation>
      </reaction>
      <reaction fast="false" id="R_r11" name="Glucokinase" reversible="false" fbc:lowerFluxBound="cobra_0_bound" fbc:upperFluxBound="cobra_default_ub">
        <listOfReactants>
          <speciesReference constant="true" species="M_ATP" stoichiometry="1" />
          <speciesReference constant="true" species="M_bDGLC" stoichiometry="1" />
        </listOfReactants>
        <listOfProducts>
          <speciesReference constant="true" species="M_bDG6P" stoichiometry="1" />
          <speciesReference constant="true" species="M_ADP" stoichiometry="1" />
        </listOfProducts>
        <fbc:geneProductAssociation>
          <fbc:geneProductRef fbc:geneProduct="G_AO090120000109" />
        </fbc:geneProductAssociation>
      </reaction>
      <reaction fast="false" id="R_r12" name="Glucose-6-phosphatase" reversible="false" fbc:lowerFluxBound="cobra_0_bound" fbc:upperFluxBound="cobra_default_ub">
        <listOfReactants>
          <speciesReference constant="true" species="M_G6P" stoichiometry="1" />
          <speciesReference constant="true" species="M_H2O" stoichiometry="1" />
        </listOfReactants>
        <listOfProducts>
          <speciesReference constant="true" species="M_PI" stoichiometry="1" />
          <speciesReference constant="true" species="M_GLC" stoichiometry="1" />
        </listOfProducts>
        <fbc:geneProductAssociation>
          <fbc:geneProductRef fbc:geneProduct="G_AO090113000120" />
        </fbc:geneProductAssociation>
      </reaction>
      <reaction fast="false" id="R_r13" name="Glucose-6-phosphatase" reversible="false" fbc:lowerFluxBound="cobra_0_bound" fbc:upperFluxBound="cobra_default_ub">
        <listOfReactants>
          <speciesReference constant="true" species="M_bDG6P" stoichiometry="1" />
          <speciesReference constant="true" species="M_H2O" stoichiometry="1" />
        </listOfReactants>
        <listOfProducts>
          <speciesReference constant="true" species="M_bDGLC" stoichiometry="1" />
          <speciesReference constant="true" species="M_PI" stoichiometry="1" />
        </listOfProducts>
        <fbc:geneProductAssociation>
          <fbc:geneProductRef fbc:geneProduct="G_AO090113000120" />
        </fbc:geneProductAssociation>
      </reaction>
      <reaction fast="false" id="R_r14" name="Glucose-6-phosphate isomerase" reversible="true" fbc:lowerFluxBound="cobra_default_lb" fbc:upperFluxBound="cobra_default_ub">
        <listOfReactants>
          <speciesReference constant="true" species="M_G6P" stoichiometry="1" />
        </listOfReactants>
        <listOfProducts>
          <speciesReference constant="true" species="M_F6P" stoichiometry="1" />
        </listOfProducts>
        <fbc:geneProductAssociation>
          <fbc:geneProductRef fbc:geneProduct="G_AO090011000659" />
        </fbc:geneProductAssociation>
      </reaction>
      <reaction fast="false" id="R_r15" name="Glucose-6-phosphate isomerase" reversible="true" fbc:lowerFluxBound="cobra_default_lb" fbc:upperFluxBound="cobra_default_ub">
        <listOfReactants>
          <speciesReference constant="true" species="M_bDG6P" stoichiometry="1" />
        </listOfReactants>
        <listOfProducts>
          <speciesReference constant="true" species="M_F6P" stoichiometry="1" />
        </listOfProducts>
        <fbc:geneProductAssociation>
          <fbc:geneProductRef fbc:geneProduct="G_AO090011000659" />
        </fbc:geneProductAssociation>
      </reaction>
      <reaction fast="false" id="R_r16" name="Glucose-6-phosphate isomerase" reversible="true" fbc:lowerFluxBound="cobra_default_lb" fbc:upperFluxBound="cobra_default_ub">
        <listOfReactants>
          <speciesReference constant="true" species="M_G6P" stoichiometry="1" />
        </listOfReactants>
        <listOfProducts>
          <speciesReference constant="true" species="M_bDG6P" stoichiometry="1" />
        </listOfProducts>
        <fbc:geneProductAssociation>
          <fbc:geneProductRef fbc:geneProduct="G_AO090011000659" />
        </fbc:geneProductAssociation>
      </reaction>
      <reaction fast="false" id="R_r17" name="Phosphofructokinase" reversible="false" fbc:lowerFluxBound="cobra_0_bound" fbc:upperFluxBound="cobra_default_ub">
        <listOfReactants>
          <speciesReference constant="true" species="M_ATP" stoichiometry="1" />
          <speciesReference constant="true" species="M_F6P" stoichiometry="1" />
        </listOfReactants>
        <listOfProducts>
          <speciesReference constant="true" species="M_ADP" stoichiometry="1" />
          <speciesReference constant="true" species="M_FDP" stoichiometry="1" />
        </listOfProducts>
        <fbc:geneProductAssociation>
          <fbc:geneProductRef fbc:geneProduct="G_AO090003001390" />
        </fbc:geneProductAssociation>
      </reaction>
      <reaction fast="false" id="R_r18" name="Fructose-bisphosphate aldolase" reversible="true" fbc:lowerFluxBound="cobra_default_lb" fbc:upperFluxBound="cobra_default_ub">
        <listOfReactants>
          <speciesReference constant="true" species="M_FDP" stoichiometry="1" />
        </listOfReactants>
        <listOfProducts>
          <speciesReference constant="true" species="M_T3P1" stoichiometry="1" />
          <speciesReference constant="true" species="M_T3P2" stoichiometry="1" />
        </listOfProducts>
        <fbc:geneProductAssociation>
          <fbc:geneProductRef fbc:geneProduct="G_AO090003000725" />
        </fbc:geneProductAssociation>
      </reaction>
      <reaction fast="false" id="R_r19" name="Fructose-bisphosphate aldolase" reversible="true" fbc:lowerFluxBound="cobra_default_lb" fbc:upperFluxBound="cobra_default_ub">
        <listOfReactants>
          <speciesReference constant="true" species="M_FDP" stoichiometry="1" />
        </listOfReactants>
        <listOfProducts>
          <speciesReference constant="true" species="M_T3P1" stoichiometry="1" />
          <speciesReference constant="true" species="M_T3P2" stoichiometry="1" />
        </listOfProducts>
        <fbc:geneProductAssociation>
          <fbc:geneProductRef fbc:geneProduct="G_AO090010000514" />
        </fbc:geneProductAssociation>
      </reaction>
      <reaction fast="false" id="R_r20" name="Triosephosphate isomerase" reversible="true" fbc:lowerFluxBound="cobra_default_lb" fbc:upperFluxBound="cobra_default_ub">
        <listOfReactants>
          <speciesReference constant="true" species="M_T3P2" stoichiometry="1" />
        </listOfReactants>
        <listOfProducts>
          <speciesReference constant="true" species="M_T3P1" stoichiometry="1" />
        </listOfProducts>
        <fbc:geneProductAssociation>
          <fbc:geneProductRef fbc:geneProduct="G_AO090026000543" />
        </fbc:geneProductAssociation>
      </reaction>
      <reaction fast="false" id="R_r21" name="Triosephosphate isomerase" reversible="true" fbc:lowerFluxBound="cobra_default_lb" fbc:upperFluxBound="cobra_default_ub">
        <listOfReactants>
          <speciesReference constant="true" species="M_T3P2" stoichiometry="1" />
        </listOfReactants>
        <listOfProducts>
          <speciesReference constant="true" species="M_T3P1" stoichiometry="1" />
        </listOfProducts>
        <fbc:geneProductAssociation>
          <fbc:geneProductRef fbc:geneProduct="G_AO090120000493" />
        </fbc:geneProductAssociation>
      </reaction>
      <reaction fast="false" id="R_r22" name="Glyceraldehyde-3-phosphate dehydrogenase" reversible="true" fbc:lowerFluxBound="cobra_default_lb" fbc:upperFluxBound="cobra_default_ub">
        <listOfReactants>
          <speciesReference constant="true" species="M_NAD" stoichiometry="1" />
          <speciesReference constant="true" species="M_T3P1" stoichiometry="1" />
          <speciesReference constant="true" species="M_PI" stoichiometry="1" />
        </listOfReactants>
        <listOfProducts>
          <speciesReference constant="true" species="M_NADH" stoichiometry="1" />
          <speciesReference constant="true" species="M_13PDG" stoichiometry="1" />
        </listOfProducts>
        <fbc:geneProductAssociation>
          <fbc:geneProductRef fbc:geneProduct="G_AO090003001322" />
        </fbc:geneProductAssociation>
      </reaction>
      <reaction fast="false" id="R_r23" name="Glyceraldehyde-3-phosphate dehydrogenase" reversible="true" fbc:lowerFluxBound="cobra_default_lb" fbc:upperFluxBound="cobra_default_ub">
        <listOfReactants>
          <speciesReference constant="true" species="M_NAD" stoichiometry="1" />
          <speciesReference constant="true" species="M_T3P1" stoichiometry="1" />
          <speciesReference constant="true" species="M_PI" stoichiometry="1" />
        </listOfReactants>
        <listOfProducts>
          <speciesReference constant="true" species="M_NADH" stoichiometry="1" />
          <speciesReference constant="true" species="M_13PDG" stoichiometry="1" />
        </listOfProducts>
        <fbc:geneProductAssociation>
          <fbc:geneProductRef fbc:geneProduct="G_AO090020000265" />
        </fbc:geneProductAssociation>
      </reaction>
      <reaction fast="false" id="R_r24" name="Glyceraldehyde-3-phosphate dehydrogenase" reversible="true" fbc:lowerFluxBound="cobra_default_lb" fbc:upperFluxBound="cobra_default_ub">
        <listOfReactants>
          <speciesReference constant="true" species="M_NAD" stoichiometry="1" />
          <speciesReference constant="true" species="M_T3P1" stoichiometry="1" />
          <speciesReference constant="true" species="M_PI" stoichiometry="1" />
        </listOfReactants>
        <listOfProducts>
          <speciesReference constant="true" species="M_NADH" stoichiometry="1" />
          <speciesReference constant="true" species="M_13PDG" stoichiometry="1" />
        </listOfProducts>
        <fbc:geneProductAssociation>
          <fbc:geneProductRef fbc:geneProduct="G_AO090011000414" />
        </fbc:geneProductAssociation>
      </reaction>
      <reaction fast="false" id="R_r25" name="Phosphoglycerate kinase" reversible="true" fbc:lowerFluxBound="cobra_default_lb" fbc:upperFluxBound="cobra_default_ub">
        <listOfReactants>
          <speciesReference constant="true" species="M_ADP" stoichiometry="1" />
          <speciesReference constant="true" species="M_13PDG" stoichiometry="1" />
        </listOfReactants>
        <listOfProducts>
          <speciesReference constant="true" species="M_ATP" stoichiometry="1" />
          <speciesReference constant="true" species="M_3PG" stoichiometry="1" />
        </listOfProducts>
        <fbc:geneProductAssociation>
          <fbc:geneProductRef fbc:geneProduct="G_AO090038000395" />
        </fbc:geneProductAssociation>
      </reaction>
      <reaction fast="false" id="R_r26" name="Phosphoglycerate mutase" reversible="true" fbc:lowerFluxBound="cobra_default_lb" fbc:upperFluxBound="cobra_default_ub">
        <listOfReactants>
          <speciesReference constant="true" species="M_3PG" stoichiometry="1" />
        </listOfReactants>
        <listOfProducts>
          <speciesReference constant="true" species="M_2PG" stoichiometry="1" />
        </listOfProducts>
        <fbc:geneProductAssociation>
          <fbc:geneProductRef fbc:geneProduct="G_AO090005001300" />
        </fbc:geneProductAssociation>
      </reaction>
      <reaction fast="false" id="R_r27" name="Phosphoglycerate mutase" reversible="true" fbc:lowerFluxBound="cobra_default_lb" fbc:upperFluxBound="cobra_default_ub">
        <listOfReactants>
          <speciesReference constant="true" species="M_3PG" stoichiometry="1" />
        </listOfReactants>
        <listOfProducts>
          <speciesReference constant="true" species="M_2PG" stoichiometry="1" />
        </listOfProducts>
        <fbc:geneProductAssociation>
          <fbc:geneProductRef fbc:geneProduct="G_AO090120000145" />
        </fbc:geneProductAssociation>
      </reaction>
      <reaction fast="false" id="R_r28" name="Phosphoglycerate mutase" reversible="true" fbc:lowerFluxBound="cobra_default_lb" fbc:upperFluxBound="cobra_default_ub">
        <listOfReactants>
          <speciesReference constant="true" species="M_3PG" stoichiometry="1" />
        </listOfReactants>
        <listOfProducts>
          <speciesReference constant="true" species="M_2PG" stoichiometry="1" />
        </listOfProducts>
        <fbc:geneProductAssociation>
          <fbc:geneProductRef fbc:geneProduct="G_AO090011000152" />
        </fbc:geneProductAssociation>
      </reaction>
      <reaction fast="false" id="R_r29" name="Phosphoglycerate mutase" reversible="true" fbc:lowerFluxBound="cobra_default_lb" fbc:upperFluxBound="cobra_default_ub">
        <listOfReactants>
          <speciesReference constant="true" species="M_3PG" stoichiometry="1" />
        </listOfReactants>
        <listOfProducts>
          <speciesReference constant="true" species="M_2PG" stoichiometry="1" />
        </listOfProducts>
        <fbc:geneProductAssociation>
          <fbc:geneProductRef fbc:geneProduct="G_ZY077820" />
        </fbc:geneProductAssociation>
      </reaction>
      <reaction fast="false" id="R_r30" name="Enolase" reversible="true" fbc:lowerFluxBound="cobra_default_lb" fbc:upperFluxBound="cobra_default_ub">
        <listOfReactants>
          <speciesReference constant="true" species="M_2PG" stoichiometry="1" />
        </listOfReactants>
        <listOfProducts>
          <speciesReference constant="true" species="M_PEP" stoichiometry="1" />
          <speciesReference constant="true" species="M_H2O" stoichiometry="1" />
        </listOfProducts>
        <fbc:geneProductAssociation>
          <fbc:geneProductRef fbc:geneProduct="G_AO090003000055" />
        </fbc:geneProductAssociation>
      </reaction>
      <reaction fast="false" id="R_r31" name="Pyruvate kinase" reversible="false" fbc:lowerFluxBound="cobra_0_bound" fbc:upperFluxBound="cobra_default_ub">
        <listOfReactants>
          <speciesReference constant="true" species="M_ADP" stoichiometry="1" />
          <speciesReference constant="true" species="M_PEP" stoichiometry="1" />
        </listOfReactants>
        <listOfProducts>
          <speciesReference constant="true" species="M_ATP" stoichiometry="1" />
          <speciesReference constant="true" species="M_PYR" stoichiometry="1" />
        </listOfProducts>
        <fbc:geneProductAssociation>
          <fbc:geneProductRef fbc:geneProduct="G_AO090005001556" />
        </fbc:geneProductAssociation>
      </reaction>
      <reaction fast="false" id="R_r32" name="Fructose-1,6-bisphosphatase" reversible="false" fbc:lowerFluxBound="cobra_0_bound" fbc:upperFluxBound="cobra_default_ub">
        <listOfReactants>
          <speciesReference constant="true" species="M_H2O" stoichiometry="1" />
          <speciesReference constant="true" species="M_FDP" stoichiometry="1" />
        </listOfReactants>
        <listOfProducts>
          <speciesReference constant="true" species="M_F6P" stoichiometry="1" />
          <speciesReference constant="true" species="M_PI" stoichiometry="1" />
        </listOfProducts>
        <fbc:geneProductAssociation>
          <fbc:geneProductRef fbc:geneProduct="G_AO090003001089" />
        </fbc:geneProductAssociation>
      </reaction>
      <reaction fast="false" id="R_r33" name="Phosphoenolpyruvate carboxykinase (ATP)" reversible="false" fbc:lowerFluxBound="cobra_0_bound" fbc:upperFluxBound="cobra_default_ub">
        <listOfReactants>
          <speciesReference constant="true" species="M_OA" stoichiometry="1" />
          <speciesReference constant="true" species="M_ATP" stoichiometry="1" />
        </listOfReactants>
        <listOfProducts>
          <speciesReference constant="true" species="M_ADP" stoichiometry="1" />
          <speciesReference constant="true" species="M_PEP" stoichiometry="1" />
          <speciesReference constant="true" species="M_CO2" stoichiometry="1" />
        </listOfProducts>
        <fbc:geneProductAssociation>
          <fbc:geneProductRef fbc:geneProduct="G_AO090003000174" />
        </fbc:geneProductAssociation>
      </reaction>
      <reaction fast="false" id="R_r34" name="NADP-dependent alcohol dehydrogenase" reversible="true" fbc:lowerFluxBound="cobra_default_lb" fbc:upperFluxBound="cobra_default_ub">
        <listOfReactants>
          <speciesReference constant="true" species="M_NADP" stoichiometry="1" />
          <speciesReference constant="true" species="M_ETH" stoichiometry="1" />
        </listOfReactants>
        <listOfProducts>
          <speciesReference constant="true" species="M_ACAL" stoichiometry="1" />
          <speciesReference constant="true" species="M_NADPH" stoichiometry="1" />
        </listOfProducts>
        <fbc:geneProductAssociation>
          <fbc:geneProductRef fbc:geneProduct="G_AO090010000668" />
        </fbc:geneProductAssociation>
      </reaction>
      <reaction fast="false" id="R_r35" name="NADP-dependent alcohol dehydrogenase" reversible="true" fbc:lowerFluxBound="cobra_default_lb" fbc:upperFluxBound="cobra_default_ub">
        <listOfReactants>
          <speciesReference constant="true" species="M_NADP" stoichiometry="1" />
          <speciesReference constant="true" species="M_ETH" stoichiometry="1" />
        </listOfReactants>
        <listOfProducts>
          <speciesReference constant="true" species="M_ACAL" stoichiometry="1" />
          <speciesReference constant="true" species="M_NADPH" stoichiometry="1" />
        </listOfProducts>
        <fbc:geneProductAssociation>
          <fbc:geneProductRef fbc:geneProduct="G_AO090005001358" />
        </fbc:geneProductAssociation>
      </reaction>
      <reaction fast="false" id="R_r36" name="NADP-dependent alcohol dehydrogenase" reversible="true" fbc:lowerFluxBound="cobra_default_lb" fbc:upperFluxBound="cobra_default_ub">
        <listOfReactants>
          <speciesReference constant="true" species="M_NADP" stoichiometry="1" />
          <speciesReference constant="true" species="M_ETH" stoichiometry="1" />
        </listOfReactants>
        <listOfProducts>
          <speciesReference constant="true" species="M_ACAL" stoichiometry="1" />
          <speciesReference constant="true" species="M_NADPH" stoichiometry="1" />
        </listOfProducts>
        <fbc:geneProductAssociation>
          <fbc:geneProductRef fbc:geneProduct="G_AO090023000460" />
        </fbc:geneProductAssociation>
      </reaction>
      <reaction fast="false" id="R_r37" name="NADP-dependent alcohol dehydrogenase" reversible="true" fbc:lowerFluxBound="cobra_default_lb" fbc:upperFluxBound="cobra_default_ub">
        <listOfReactants>
          <speciesReference constant="true" species="M_NADP" stoichiometry="1" />
          <speciesReference constant="true" species="M_ETH" stoichiometry="1" />
        </listOfReactants>
        <listOfProducts>
          <speciesReference constant="true" species="M_ACAL" stoichiometry="1" />
          <speciesReference constant="true" species="M_NADPH" stoichiometry="1" />
        </listOfProducts>
        <fbc:geneProductAssociation>
          <fbc:geneProductRef fbc:geneProduct="G_AO090003000751" />
        </fbc:geneProductAssociation>
      </reaction>
      <reaction fast="false" id="R_r38" name="NAD-dependent alcohol dehydrogenase" reversible="true" fbc:lowerFluxBound="cobra_default_lb" fbc:upperFluxBound="cobra_default_ub">
        <listOfReactants>
          <speciesReference constant="true" species="M_NAD" stoichiometry="1" />
          <speciesReference constant="true" species="M_ETH" stoichiometry="1" />
        </listOfReactants>
        <listOfProducts>
          <speciesReference constant="true" species="M_ACAL" stoichiometry="1" />
          <speciesReference constant="true" species="M_NADH" stoichiometry="1" />
        </listOfProducts>
        <fbc:geneProductAssociation>
          <fbc:geneProductRef fbc:geneProduct="G_AO090009000634" />
        </fbc:geneProductAssociation>
      </reaction>
      <reaction fast="false" id="R_r39" name="NAD-dependent alcohol dehydrogenase" reversible="true" fbc:lowerFluxBound="cobra_default_lb" fbc:upperFluxBound="cobra_default_ub">
        <listOfReactants>
          <speciesReference constant="true" species="M_NAD" stoichiometry="1" />
          <speciesReference constant="true" species="M_ETH" stoichiometry="1" />
        </listOfReactants>
        <listOfProducts>
          <speciesReference constant="true" species="M_ACAL" stoichiometry="1" />
          <speciesReference constant="true" species="M_NADH" stoichiometry="1" />
        </listOfProducts>
        <fbc:geneProductAssociation>
          <fbc:geneProductRef fbc:geneProduct="G_AO090005000125" />
        </fbc:geneProductAssociation>
      </reaction>
      <reaction fast="false" id="R_r40" name="NAD-dependent alcohol dehydrogenase" reversible="true" fbc:lowerFluxBound="cobra_default_lb" fbc:upperFluxBound="cobra_default_ub">
        <listOfReactants>
          <speciesReference constant="true" species="M_NAD" stoichiometry="1" />
          <speciesReference constant="true" species="M_ETH" stoichiometry="1" />
        </listOfReactants>
        <listOfProducts>
          <speciesReference constant="true" species="M_ACAL" stoichiometry="1" />
          <speciesReference constant="true" species="M_NADH" stoichiometry="1" />
        </listOfProducts>
        <fbc:geneProductAssociation>
          <fbc:geneProductRef fbc:geneProduct="G_AO090012000375" />
        </fbc:geneProductAssociation>
      </reaction>
      <reaction fast="false" id="R_r41" name="NAD-dependent alcohol dehydrogenase" reversible="true" fbc:lowerFluxBound="cobra_default_lb" fbc:upperFluxBound="cobra_default_ub">
        <listOfReactants>
          <speciesReference constant="true" species="M_NAD" stoichiometry="1" />
          <speciesReference constant="true" species="M_ETH" stoichiometry="1" />
        </listOfReactants>
        <listOfProducts>
          <speciesReference constant="true" species="M_ACAL" stoichiometry="1" />
          <speciesReference constant="true" species="M_NADH" stoichiometry="1" />
        </listOfProducts>
        <fbc:geneProductAssociation>
          <fbc:geneProductRef fbc:geneProduct="G_AO090038000108" />
        </fbc:geneProductAssociation>
      </reaction>
      <reaction fast="false" id="R_r42" name="NAD-dependent alcohol dehydrogenase" reversible="true" fbc:lowerFluxBound="cobra_default_lb" fbc:upperFluxBound="cobra_default_ub">
        <listOfReactants>
          <speciesReference constant="true" species="M_NAD" stoichiometry="1" />
          <speciesReference constant="true" species="M_ETH" stoichiometry="1" />
        </listOfReactants>
        <listOfProducts>
          <speciesReference constant="true" species="M_ACAL" stoichiometry="1" />
          <speciesReference constant="true" species="M_NADH" stoichiometry="1" />
        </listOfProducts>
        <fbc:geneProductAssociation>
          <fbc:geneProductRef fbc:geneProduct="G_AO090003001407" />
        </fbc:geneProductAssociation>
      </reaction>
      <reaction fast="false" id="R_r43" name="NAD-dependent alcohol dehydrogenase" reversible="true" fbc:lowerFluxBound="cobra_default_lb" fbc:upperFluxBound="cobra_default_ub">
        <listOfReactants>
          <speciesReference constant="true" species="M_ETHm" stoichiometry="1" />
          <speciesReference constant="true" species="M_NADm" stoichiometry="1" />
        </listOfReactants>
        <listOfProducts>
          <speciesReference constant="true" species="M_NADHm" stoichiometry="1" />
          <speciesReference constant="true" species="M_ACALm" stoichiometry="1" />
        </listOfProducts>
        <fbc:geneProductAssociation>
          <fbc:geneProductRef fbc:geneProduct="G_AO090009000634" />
        </fbc:geneProductAssociation>
      </reaction>
      <reaction fast="false" id="R_r44" name="NAD-dependent alcohol dehydrogenase" reversible="true" fbc:lowerFluxBound="cobra_default_lb" fbc:upperFluxBound="cobra_default_ub">
        <listOfReactants>
          <speciesReference constant="true" species="M_ETHm" stoichiometry="1" />
          <speciesReference constant="true" species="M_NADm" stoichiometry="1" />
        </listOfReactants>
        <listOfProducts>
          <speciesReference constant="true" species="M_NADHm" stoichiometry="1" />
          <speciesReference constant="true" species="M_ACALm" stoichiometry="1" />
        </listOfProducts>
        <fbc:geneProductAssociation>
          <fbc:geneProductRef fbc:geneProduct="G_AO090005000125" />
        </fbc:geneProductAssociation>
      </reaction>
      <reaction fast="false" id="R_r45" name="NAD-dependent alcohol dehydrogenase" reversible="true" fbc:lowerFluxBound="cobra_default_lb" fbc:upperFluxBound="cobra_default_ub">
        <listOfReactants>
          <speciesReference constant="true" species="M_ETHm" stoichiometry="1" />
          <speciesReference constant="true" species="M_NADm" stoichiometry="1" />
        </listOfReactants>
        <listOfProducts>
          <speciesReference constant="true" species="M_NADHm" stoichiometry="1" />
          <speciesReference constant="true" species="M_ACALm" stoichiometry="1" />
        </listOfProducts>
        <fbc:geneProductAssociation>
          <fbc:geneProductRef fbc:geneProduct="G_AO090012000375" />
        </fbc:geneProductAssociation>
      </reaction>
      <reaction fast="false" id="R_r46" name="NAD-dependent alcohol dehydrogenase" reversible="true" fbc:lowerFluxBound="cobra_default_lb" fbc:upperFluxBound="cobra_default_ub">
        <listOfReactants>
          <speciesReference constant="true" species="M_ETHm" stoichiometry="1" />
          <speciesReference constant="true" species="M_NADm" stoichiometry="1" />
        </listOfReactants>
        <listOfProducts>
          <speciesReference constant="true" species="M_NADHm" stoichiometry="1" />
          <speciesReference constant="true" species="M_ACALm" stoichiometry="1" />
        </listOfProducts>
        <fbc:geneProductAssociation>
          <fbc:geneProductRef fbc:geneProduct="G_AO090038000108" />
        </fbc:geneProductAssociation>
      </reaction>
      <reaction fast="false" id="R_r47" name="NAD-dependent alcohol dehydrogenase" reversible="true" fbc:lowerFluxBound="cobra_default_lb" fbc:upperFluxBound="cobra_default_ub">
        <listOfReactants>
          <speciesReference constant="true" species="M_ETHm" stoichiometry="1" />
          <speciesReference constant="true" species="M_NADm" stoichiometry="1" />
        </listOfReactants>
        <listOfProducts>
          <speciesReference constant="true" species="M_NADHm" stoichiometry="1" />
          <speciesReference constant="true" species="M_ACALm" stoichiometry="1" />
        </listOfProducts>
        <fbc:geneProductAssociation>
          <fbc:geneProductRef fbc:geneProduct="G_AO090003001407" />
        </fbc:geneProductAssociation>
      </reaction>
      <reaction fast="false" id="R_r48" name="Pyruvate dehydrogenase complex" reversible="false" fbc:lowerFluxBound="cobra_0_bound" fbc:upperFluxBound="cobra_default_ub">
        <listOfReactants>
          <speciesReference constant="true" species="M_PYRm" stoichiometry="1" />
          <speciesReference constant="true" species="M_COAm" stoichiometry="1" />
          <speciesReference constant="true" species="M_NADm" stoichiometry="1" />
        </listOfReactants>
        <listOfProducts>
          <speciesReference constant="true" species="M_CO2m" stoichiometry="1" />
          <speciesReference constant="true" species="M_ACCOAm" stoichiometry="1" />
          <speciesReference constant="true" species="M_NADHm" stoichiometry="1" />
        </listOfProducts>
        <fbc:geneProductAssociation>
          <fbc:and>
            <fbc:geneProductRef fbc:geneProduct="G_AO090003000290" />
            <fbc:geneProductRef fbc:geneProduct="G_AO090012000948" />
            <fbc:geneProductRef fbc:geneProduct="G_AO090124000079" />
            <fbc:geneProductRef fbc:geneProduct="G_AO090005000436" />
            <fbc:geneProductRef fbc:geneProduct="G_AO090005001450" />
            <fbc:geneProductRef fbc:geneProduct="G_AO090011000486" />
          </fbc:and>
        </fbc:geneProductAssociation>
      </reaction>
      <reaction fast="false" id="R_r49" name="Glucose-6-phosphate 1-dehydrogenase" reversible="false" fbc:lowerFluxBound="cobra_0_bound" fbc:upperFluxBound="cobra_default_ub">
        <listOfReactants>
          <speciesReference constant="true" species="M_NADP" stoichiometry="1" />
          <speciesReference constant="true" species="M_G6P" stoichiometry="1" />
        </listOfReactants>
        <listOfProducts>
          <speciesReference constant="true" species="M_NADPH" stoichiometry="1" />
          <speciesReference constant="true" species="M_D6PGL" stoichiometry="1" />
        </listOfProducts>
        <fbc:geneProductAssociation>
          <fbc:geneProductRef fbc:geneProduct="G_AO090005001427" />
        </fbc:geneProductAssociation>
      </reaction>
      <reaction fast="false" id="R_r50" name="6-phosphogluconolactonase" reversible="false" fbc:lowerFluxBound="cobra_0_bound" fbc:upperFluxBound="cobra_default_ub">
        <listOfReactants>
          <speciesReference constant="true" species="M_H2O" stoichiometry="1" />
          <speciesReference constant="true" species="M_D6PGL" stoichiometry="1" />
        </listOfReactants>
        <listOfProducts>
          <speciesReference constant="true" species="M_D6PGC" stoichiometry="1" />
        </listOfProducts>
        <fbc:geneProductAssociation>
          <fbc:geneProductRef fbc:geneProduct="G_AO090005000789" />
        </fbc:geneProductAssociation>
      </reaction>
      <reaction fast="false" id="R_r51" name="Phosphogluconate dehydrogenase (decarboxylating)" reversible="false" fbc:lowerFluxBound="cobra_0_bound" fbc:upperFluxBound="cobra_default_ub">
        <listOfReactants>
          <speciesReference constant="true" species="M_NADP" stoichiometry="1" />
          <speciesReference constant="true" species="M_D6PGC" stoichiometry="1" />
        </listOfReactants>
        <listOfProducts>
          <speciesReference constant="true" species="M_NADPH" stoichiometry="1" />
          <speciesReference constant="true" species="M_CO2" stoichiometry="1" />
          <speciesReference constant="true" species="M_RL5P" stoichiometry="1" />
        </listOfProducts>
        <fbc:geneProductAssociation>
          <fbc:geneProductRef fbc:geneProduct="G_AO090003000121" />
        </fbc:geneProductAssociation>
      </reaction>
      <reaction fast="false" id="R_r52" name="Phosphogluconate dehydrogenase (decarboxylating)" reversible="false" fbc:lowerFluxBound="cobra_0_bound" fbc:upperFluxBound="cobra_default_ub">
        <listOfReactants>
          <speciesReference constant="true" species="M_NADP" stoichiometry="1" />
          <speciesReference constant="true" species="M_D6PGC" stoichiometry="1" />
        </listOfReactants>
        <listOfProducts>
          <speciesReference constant="true" species="M_NADPH" stoichiometry="1" />
          <speciesReference constant="true" species="M_CO2" stoichiometry="1" />
          <speciesReference constant="true" species="M_RL5P" stoichiometry="1" />
        </listOfProducts>
        <fbc:geneProductAssociation>
          <fbc:geneProductRef fbc:geneProduct="G_AO090001000547" />
        </fbc:geneProductAssociation>
      </reaction>
      <reaction fast="false" id="R_r53" name="Ribulose-phosphate 3-epimerase" reversible="true" fbc:lowerFluxBound="cobra_default_lb" fbc:upperFluxBound="cobra_default_ub">
        <listOfReactants>
          <speciesReference constant="true" species="M_RL5P" stoichiometry="1" />
        </listOfReactants>
        <listOfProducts>
          <speciesReference constant="true" species="M_XUL5P" stoichiometry="1" />
        </listOfProducts>
        <fbc:geneProductAssociation>
          <fbc:geneProductRef fbc:geneProduct="G_AO090012000303" />
        </fbc:geneProductAssociation>
      </reaction>
      <reaction fast="false" id="R_r54" name="Ribose 5-phosphate isomerase" reversible="true" fbc:lowerFluxBound="cobra_default_lb" fbc:upperFluxBound="cobra_default_ub">
        <listOfReactants>
          <speciesReference constant="true" species="M_RL5P" stoichiometry="1" />
        </listOfReactants>
        <listOfProducts>
          <speciesReference constant="true" species="M_R5P" stoichiometry="1" />
        </listOfProducts>
        <fbc:geneProductAssociation>
          <fbc:geneProductRef fbc:geneProduct="G_AO090023000209" />
        </fbc:geneProductAssociation>
      </reaction>
      <reaction fast="false" id="R_r55" name="Transketolase" reversible="true" fbc:lowerFluxBound="cobra_default_lb" fbc:upperFluxBound="cobra_default_ub">
        <listOfReactants>
          <speciesReference constant="true" species="M_XUL5P" stoichiometry="1" />
          <speciesReference constant="true" species="M_R5P" stoichiometry="1" />
        </listOfReactants>
        <listOfProducts>
          <speciesReference constant="true" species="M_T3P1" stoichiometry="1" />
          <speciesReference constant="true" species="M_S7P" stoichiometry="1" />
        </listOfProducts>
        <fbc:geneProductAssociation>
          <fbc:geneProductRef fbc:geneProduct="G_AO090012000526" />
        </fbc:geneProductAssociation>
      </reaction>
      <reaction fast="false" id="R_r56" name="Transketolase" reversible="true" fbc:lowerFluxBound="cobra_default_lb" fbc:upperFluxBound="cobra_default_ub">
        <listOfReactants>
          <speciesReference constant="true" species="M_XUL5P" stoichiometry="1" />
          <speciesReference constant="true" species="M_R5P" stoichiometry="1" />
        </listOfReactants>
        <listOfProducts>
          <speciesReference constant="true" species="M_T3P1" stoichiometry="1" />
          <speciesReference constant="true" species="M_S7P" stoichiometry="1" />
        </listOfProducts>
        <fbc:geneProductAssociation>
          <fbc:geneProductRef fbc:geneProduct="G_AO090023000345" />
        </fbc:geneProductAssociation>
      </reaction>
      <reaction fast="false" id="R_r57" name="Transketolase" reversible="true" fbc:lowerFluxBound="cobra_default_lb" fbc:upperFluxBound="cobra_default_ub">
        <listOfReactants>
          <speciesReference constant="true" species="M_XUL5P" stoichiometry="1" />
          <speciesReference constant="true" species="M_R5P" stoichiometry="1" />
        </listOfReactants>
        <listOfProducts>
          <speciesReference constant="true" species="M_T3P1" stoichiometry="1" />
          <speciesReference constant="true" species="M_S7P" stoichiometry="1" />
        </listOfProducts>
        <fbc:geneProductAssociation>
          <fbc:geneProductRef fbc:geneProduct="G_AO090001000322" />
        </fbc:geneProductAssociation>
      </reaction>
      <reaction fast="false" id="R_r58" name="Transketolase" reversible="true" fbc:lowerFluxBound="cobra_default_lb" fbc:upperFluxBound="cobra_default_ub">
        <listOfReactants>
          <speciesReference constant="true" species="M_XUL5P" stoichiometry="1" />
          <speciesReference constant="true" species="M_E4P" stoichiometry="1" />
        </listOfReactants>
        <listOfProducts>
          <speciesReference constant="true" species="M_T3P1" stoichiometry="1" />
          <speciesReference constant="true" species="M_F6P" stoichiometry="1" />
        </listOfProducts>
        <fbc:geneProductAssociation>
          <fbc:geneProductRef fbc:geneProduct="G_AO090012000526" />
        </fbc:geneProductAssociation>
      </reaction>
      <reaction fast="false" id="R_r59" name="Transketolase" reversible="true" fbc:lowerFluxBound="cobra_default_lb" fbc:upperFluxBound="cobra_default_ub">
        <listOfReactants>
          <speciesReference constant="true" species="M_XUL5P" stoichiometry="1" />
          <speciesReference constant="true" species="M_E4P" stoichiometry="1" />
        </listOfReactants>
        <listOfProducts>
          <speciesReference constant="true" species="M_T3P1" stoichiometry="1" />
          <speciesReference constant="true" species="M_F6P" stoichiometry="1" />
        </listOfProducts>
        <fbc:geneProductAssociation>
          <fbc:geneProductRef fbc:geneProduct="G_AO090023000345" />
        </fbc:geneProductAssociation>
      </reaction>
      <reaction fast="false" id="R_r60" name="Transketolase" reversible="true" fbc:lowerFluxBound="cobra_default_lb" fbc:upperFluxBound="cobra_default_ub">
        <listOfReactants>
          <speciesReference constant="true" species="M_XUL5P" stoichiometry="1" />
          <speciesReference constant="true" species="M_E4P" stoichiometry="1" />
        </listOfReactants>
        <listOfProducts>
          <speciesReference constant="true" species="M_T3P1" stoichiometry="1" />
          <speciesReference constant="true" species="M_F6P" stoichiometry="1" />
        </listOfProducts>
        <fbc:geneProductAssociation>
          <fbc:geneProductRef fbc:geneProduct="G_AO090001000322" />
        </fbc:geneProductAssociation>
      </reaction>
      <reaction fast="false" id="R_r61" name="Transaldolase" reversible="true" fbc:lowerFluxBound="cobra_default_lb" fbc:upperFluxBound="cobra_default_ub">
        <listOfReactants>
          <speciesReference constant="true" species="M_T3P1" stoichiometry="1" />
          <speciesReference constant="true" species="M_S7P" stoichiometry="1" />
        </listOfReactants>
        <listOfProducts>
          <speciesReference constant="true" species="M_F6P" stoichiometry="1" />
          <speciesReference constant="true" species="M_E4P" stoichiometry="1" />
        </listOfProducts>
        <fbc:geneProductAssociation>
          <fbc:geneProductRef fbc:geneProduct="G_AO090020000520" />
        </fbc:geneProductAssociation>
      </reaction>
      <reaction fast="false" id="R_r62" name="Xylulose-5-phosphate phosphoketolase" reversible="true" fbc:lowerFluxBound="cobra_default_lb" fbc:upperFluxBound="cobra_default_ub">
        <listOfReactants>
          <speciesReference constant="true" species="M_XUL5P" stoichiometry="1" />
          <speciesReference constant="true" species="M_PI" stoichiometry="1" />
        </listOfReactants>
        <listOfProducts>
          <speciesReference constant="true" species="M_T3P1" stoichiometry="1" />
          <speciesReference constant="true" species="M_ACTP" stoichiometry="1" />
          <speciesReference constant="true" species="M_H2O" stoichiometry="1" />
        </listOfProducts>
        <fbc:geneProductAssociation>
          <fbc:geneProductRef fbc:geneProduct="G_AO090003000625" />
        </fbc:geneProductAssociation>
      </reaction>
      <reaction fast="false" id="R_r63" name="Phosphopentomutase" reversible="false" fbc:lowerFluxBound="cobra_0_bound" fbc:upperFluxBound="cobra_default_ub">
        <listOfReactants>
          <speciesReference constant="true" species="M_DR1P" stoichiometry="1" />
        </listOfReactants>
        <listOfProducts>
          <speciesReference constant="true" species="M_DEORIPI" stoichiometry="1" />
        </listOfProducts>
      </reaction>
      <reaction fast="false" id="R_r64" name="Deoxyribose-phosphate aldolase" reversible="true" fbc:lowerFluxBound="cobra_default_lb" fbc:upperFluxBound="cobra_default_ub">
        <listOfReactants>
          <speciesReference constant="true" species="M_DEORIPI" stoichiometry="1" />
        </listOfReactants>
        <listOfProducts>
          <speciesReference constant="true" species="M_T3P1" stoichiometry="1" />
          <speciesReference constant="true" species="M_ACAL" stoichiometry="1" />
        </listOfProducts>
        <fbc:geneProductAssociation>
          <fbc:geneProductRef fbc:geneProduct="G_AO090138000062" />
        </fbc:geneProductAssociation>
      </reaction>
      <reaction fast="false" id="R_r65" name="Deoxyribose-phosphate aldolase" reversible="true" fbc:lowerFluxBound="cobra_default_lb" fbc:upperFluxBound="cobra_default_ub">
        <listOfReactants>
          <speciesReference constant="true" species="M_DEORIPI" stoichiometry="1" />
        </listOfReactants>
        <listOfProducts>
          <speciesReference constant="true" species="M_T3P1" stoichiometry="1" />
          <speciesReference constant="true" species="M_ACAL" stoichiometry="1" />
        </listOfProducts>
        <fbc:geneProductAssociation>
          <fbc:geneProductRef fbc:geneProduct="G_AO090020000341" />
        </fbc:geneProductAssociation>
      </reaction>
      <reaction fast="false" id="R_r66" name="Ribokinase" reversible="false" fbc:lowerFluxBound="cobra_0_bound" fbc:upperFluxBound="cobra_default_ub">
        <listOfReactants>
          <speciesReference constant="true" species="M_ATP" stoichiometry="1" />
          <speciesReference constant="true" species="M_RIB" stoichiometry="1" />
        </listOfReactants>
        <listOfProducts>
          <speciesReference constant="true" species="M_ADP" stoichiometry="1" />
          <speciesReference constant="true" species="M_R5P" stoichiometry="1" />
        </listOfProducts>
        <fbc:geneProductAssociation>
          <fbc:geneProductRef fbc:geneProduct="G_AO090038000092" />
        </fbc:geneProductAssociation>
      </reaction>
      <reaction fast="false" id="R_r67" name="Ribokinase" reversible="false" fbc:lowerFluxBound="cobra_0_bound" fbc:upperFluxBound="cobra_default_ub">
        <listOfReactants>
          <speciesReference constant="true" species="M_ATP" stoichiometry="1" />
          <speciesReference constant="true" species="M_RIB" stoichiometry="1" />
        </listOfReactants>
        <listOfProducts>
          <speciesReference constant="true" species="M_ADP" stoichiometry="1" />
          <speciesReference constant="true" species="M_R5P" stoichiometry="1" />
        </listOfProducts>
        <fbc:geneProductAssociation>
          <fbc:geneProductRef fbc:geneProduct="G_AO090102000368" />
        </fbc:geneProductAssociation>
      </reaction>
      <reaction fast="false" id="R_r68" name="Gluconokinase" reversible="false" fbc:lowerFluxBound="cobra_0_bound" fbc:upperFluxBound="cobra_default_ub">
        <listOfReactants>
          <speciesReference constant="true" species="M_ATP" stoichiometry="1" />
          <speciesReference constant="true" species="M_GLCNT" stoichiometry="1" />
        </listOfReactants>
        <listOfProducts>
          <speciesReference constant="true" species="M_ADP" stoichiometry="1" />
          <speciesReference constant="true" species="M_D6PGC" stoichiometry="1" />
        </listOfProducts>
        <fbc:geneProductAssociation>
          <fbc:geneProductRef fbc:geneProduct="G_AO090003001003" />
        </fbc:geneProductAssociation>
      </reaction>
      <reaction fast="false" id="R_r69" name="Phosphoglucomutase" reversible="true" fbc:lowerFluxBound="cobra_default_lb" fbc:upperFluxBound="cobra_default_ub">
        <listOfReactants>
          <speciesReference constant="true" species="M_R5P" stoichiometry="1" />
        </listOfReactants>
        <listOfProducts>
          <speciesReference constant="true" species="M_R1P" stoichiometry="1" />
        </listOfProducts>
        <fbc:geneProductAssociation>
          <fbc:geneProductRef fbc:geneProduct="G_AO090003000746" />
        </fbc:geneProductAssociation>
      </reaction>
      <reaction fast="false" id="R_r70" name="Phosphoglucomutase" reversible="true" fbc:lowerFluxBound="cobra_default_lb" fbc:upperFluxBound="cobra_default_ub">
        <listOfReactants>
          <speciesReference constant="true" species="M_R5P" stoichiometry="1" />
        </listOfReactants>
        <listOfProducts>
          <speciesReference constant="true" species="M_R1P" stoichiometry="1" />
        </listOfProducts>
        <fbc:geneProductAssociation>
          <fbc:geneProductRef fbc:geneProduct="G_AO090011000487" />
        </fbc:geneProductAssociation>
      </reaction>
      <reaction fast="false" id="R_r71" name="Phosphoglucomutase" reversible="true" fbc:lowerFluxBound="cobra_default_lb" fbc:upperFluxBound="cobra_default_ub">
        <listOfReactants>
          <speciesReference constant="true" species="M_R5P" stoichiometry="1" />
        </listOfReactants>
        <listOfProducts>
          <speciesReference constant="true" species="M_R1P" stoichiometry="1" />
        </listOfProducts>
        <fbc:geneProductAssociation>
          <fbc:geneProductRef fbc:geneProduct="G_AO090001000101" />
        </fbc:geneProductAssociation>
      </reaction>
      <reaction fast="false" id="R_r72" name="Fructose-6-phosphate phosphoketolase" reversible="false" fbc:lowerFluxBound="cobra_0_bound" fbc:upperFluxBound="cobra_default_ub">
        <listOfReactants>
          <speciesReference constant="true" species="M_F6P" stoichiometry="1" />
          <speciesReference constant="true" species="M_PI" stoichiometry="1" />
        </listOfReactants>
        <listOfProducts>
          <speciesReference constant="true" species="M_H2O" stoichiometry="1" />
          <speciesReference constant="true" species="M_ACTP" stoichiometry="1" />
          <speciesReference constant="true" species="M_E4P" stoichiometry="1" />
        </listOfProducts>
        <fbc:geneProductAssociation>
          <fbc:geneProductRef fbc:geneProduct="G_AO090012000711" />
        </fbc:geneProductAssociation>
      </reaction>
      <reaction fast="false" id="R_r73" name="Xylulose-5-phosphate phosphoketolase" reversible="false" fbc:lowerFluxBound="cobra_0_bound" fbc:upperFluxBound="cobra_default_ub">
[truncated: 1,656,147 more chars]
