# Supplementary material for: Do genome-scale models need exact solvers or clearer standards?
Source: Mol Syst Biol. 2015 Oct 14;11(10):831. doi: 10.15252/msb.20156157 (PMC4631202; doi:10.15252/msb.20156157)
Supplement: Supplementary file 2 — Dataset EV1 [file msb0011-0831-sd2.zip › m_model_collection-master/sbml3/iWZ663.xml]

<?xml version='1.0' encoding='UTF-8'?>
<sbml xmlns:fbc="http://www.sbml.org/sbml/level3/version1/fbc/version2" level="3" sboTerm="SBO:0000624" version="1" xmlns="http://www.sbml.org/sbml/level3/version1/core" fbc:required="false">
  <model id="iWZ663" fbc:strict="true">
    <listOfUnitDefinitions>
      <unitDefinition id="mmol_per_gDW_per_hr">
        <listOfUnits>
          <unit exponent="1" kind="mole" multiplier="1" scale="-3" />
          <unit exponent="-1" kind="gram" multiplier="1" scale="0" />
          <unit exponent="-1" kind="second" multiplier="3600" scale="0" />
        </listOfUnits>
      </unitDefinition>
    </listOfUnitDefinitions>
    <fbc:listOfObjectives fbc:activeObjective="obj">
      <fbc:objective fbc:id="obj" fbc:type="maximize">
        <fbc:listOfFluxObjectives>
          <fbc:fluxObjective fbc:coefficient="1" fbc:reaction="R_R0822" />
        </fbc:listOfFluxObjectives>
      </fbc:objective>
    </fbc:listOfObjectives>
    <listOfParameters>
      <parameter constant="true" id="cobra_default_lb" sboTerm="SBO:0000626" units="mmol_per_gDW_per_hr" value="-1000" />
      <parameter constant="true" id="cobra_default_ub" sboTerm="SBO:0000626" units="mmol_per_gDW_per_hr" value="1000" />
      <parameter constant="true" id="cobra_0_bound" sboTerm="SBO:0000626" units="mmol_per_gDW_per_hr" value="0" />
    </listOfParameters>
    <listOfCompartments>
      <compartment constant="true" id="c" name="Cytoplasm" />
      <compartment constant="true" id="e" name="Extracellular" />
    </listOfCompartments>
    <listOfSpecies>
      <species boundaryCondition="false" compartment="c" constant="false" hasOnlySubstanceUnits="false" id="M_13PDG_c" name="13PDG[c]" fbc:chemicalFormula="C3H4O10P2" />
      <species boundaryCondition="false" compartment="c" constant="false" hasOnlySubstanceUnits="false" id="M_2C25DHO_c" name="2C25DHO[c]" fbc:chemicalFormula="C7H4O6" />
      <species boundaryCondition="false" compartment="c" constant="false" hasOnlySubstanceUnits="false" id="M_2HETPP_c" name="2HETPP[c]" fbc:chemicalFormula="C14H20N4O8P2S" />
      <species boundaryCondition="false" compartment="c" constant="false" hasOnlySubstanceUnits="false" id="M_2KLG_c" name="2KLG[c]" fbc:chemicalFormula="C6H9O7" />
      <species boundaryCondition="false" compartment="e" constant="false" hasOnlySubstanceUnits="false" id="M_2KLG_e" name="2KLG[e]" fbc:chemicalFormula="C6H9O7" />
      <species boundaryCondition="false" compartment="c" constant="false" hasOnlySubstanceUnits="false" id="M_2ME4P_c" name="2ME4P[c]" fbc:chemicalFormula="C5H11O7P" />
      <species boundaryCondition="false" compartment="c" constant="false" hasOnlySubstanceUnits="false" id="M_2MECDP_c" name="2MECDP[c]" fbc:chemicalFormula="C5H10O9P2" />
      <species boundaryCondition="false" compartment="c" constant="false" hasOnlySubstanceUnits="false" id="M_2N6H_c" name="2N6H[c]" fbc:chemicalFormula="C46H70O2" />
      <species boundaryCondition="false" compartment="c" constant="false" hasOnlySubstanceUnits="false" id="M_2NPMB_c" name="2NPMB[c]" fbc:chemicalFormula="C47H70O3" />
      <species boundaryCondition="false" compartment="c" constant="false" hasOnlySubstanceUnits="false" id="M_2NPMMB_c" name="2NPMMB[c]" fbc:chemicalFormula="C48H72O3" />
      <species boundaryCondition="false" compartment="c" constant="false" hasOnlySubstanceUnits="false" id="M_2NPMP_c" name="2NPMP[c]" fbc:chemicalFormula="C47H72O2" />
      <species boundaryCondition="false" compartment="c" constant="false" hasOnlySubstanceUnits="false" id="M_2NPPP_c" name="2NPPP[c]" fbc:chemicalFormula="C46H70O" />
      <species boundaryCondition="false" compartment="c" constant="false" hasOnlySubstanceUnits="false" id="M_2OP3M5H6M14BQ_c" name="2OP3M5H6M14BQ[c]" fbc:chemicalFormula="C48H72O4" />
      <species boundaryCondition="false" compartment="c" constant="false" hasOnlySubstanceUnits="false" id="M_2P4C2ME_c" name="2P4C2ME[c]" fbc:chemicalFormula="C14H22N3O17P3" />
      <species boundaryCondition="false" compartment="c" constant="false" hasOnlySubstanceUnits="false" id="M_2PG_c" name="2PG[c]" fbc:chemicalFormula="C3H4O7P" />
      <species boundaryCondition="false" compartment="c" constant="false" hasOnlySubstanceUnits="false" id="M_33HMEOXOBUT_c" name="33HMEOXOBUT[c]" fbc:chemicalFormula="C5H7O4" />
      <species boundaryCondition="false" compartment="c" constant="false" hasOnlySubstanceUnits="false" id="M_3A2OP_c" name="3A2OP[c]" fbc:chemicalFormula="C3H7NO5P" />
      <species boundaryCondition="false" compartment="c" constant="false" hasOnlySubstanceUnits="false" id="M_3CMUCON_c" name="3CMUCON[c]" fbc:chemicalFormula="C7H3O6" />
      <species boundaryCondition="false" compartment="c" constant="false" hasOnlySubstanceUnits="false" id="M_3DDAH7P_c" name="3DDAH7P[c]" fbc:chemicalFormula="C7H10O10P" />
      <species boundaryCondition="false" compartment="c" constant="false" hasOnlySubstanceUnits="false" id="M_3MOP_c" name="3MOP[c]" fbc:chemicalFormula="C6H9O3" />
      <species boundaryCondition="false" compartment="c" constant="false" hasOnlySubstanceUnits="false" id="M_3OA_c" name="3OA[c]" fbc:chemicalFormula="C6H6O5" />
      <species boundaryCondition="false" compartment="c" constant="false" hasOnlySubstanceUnits="false" id="M_3OACOA_c" name="3OACOA[c]" fbc:chemicalFormula="C27H37N7O20P3S" />
      <species boundaryCondition="false" compartment="c" constant="false" hasOnlySubstanceUnits="false" id="M_3PG_c" name="3PG[c]" fbc:chemicalFormula="C3H4O7P" />
      <species boundaryCondition="false" compartment="c" constant="false" hasOnlySubstanceUnits="false" id="M_3PSER_c" name="3PSER[c]" fbc:chemicalFormula="C3H6NO6P" />
      <species boundaryCondition="false" compartment="c" constant="false" hasOnlySubstanceUnits="false" id="M_3PSME_c" name="3PSME[c]" fbc:chemicalFormula="C10H9O10P" />
      <species boundaryCondition="false" compartment="c" constant="false" hasOnlySubstanceUnits="false" id="M_4C2ME_c" name="4C2ME[c]" fbc:chemicalFormula="C14H23N3O14P2" />
      <species boundaryCondition="false" compartment="c" constant="false" hasOnlySubstanceUnits="false" id="M_4HBZ_c" name="4HBZ[c]" fbc:chemicalFormula="C7H5O3" />
      <species boundaryCondition="false" compartment="e" constant="false" hasOnlySubstanceUnits="false" id="M_4HBZ_e" name="4HBZ[e]" fbc:chemicalFormula="C7H5O3" />
      <species boundaryCondition="false" compartment="c" constant="false" hasOnlySubstanceUnits="false" id="M_4HGLUSA_c" name="4HGLUSA[c]" fbc:chemicalFormula="C5H9NO4" />
      <species boundaryCondition="false" compartment="c" constant="false" hasOnlySubstanceUnits="false" id="M_4HLT_c" name="4HLT[c]" fbc:chemicalFormula="C4H9NO4" />
      <species boundaryCondition="false" compartment="c" constant="false" hasOnlySubstanceUnits="false" id="M_4HPP_c" name="4HPP[c]" fbc:chemicalFormula="C9H7O4" />
      <species boundaryCondition="false" compartment="c" constant="false" hasOnlySubstanceUnits="false" id="M_4MOP_c" name="4MOP[c]" fbc:chemicalFormula="C6H9O3" />
      <species boundaryCondition="false" compartment="c" constant="false" hasOnlySubstanceUnits="false" id="M_4PPNCYS_c" name="4PPNCYS[c]" fbc:chemicalFormula="C12H20N2O9PS" />
      <species boundaryCondition="false" compartment="c" constant="false" hasOnlySubstanceUnits="false" id="M_4PPNTE_c" name="4PPNTE[c]" fbc:chemicalFormula="C11H21N2O7PS" />
      <species boundaryCondition="false" compartment="c" constant="false" hasOnlySubstanceUnits="false" id="M_4PPNTO_c" name="4PPNTO[c]" fbc:chemicalFormula="C9H15NO8P" />
      <species boundaryCondition="false" compartment="c" constant="false" hasOnlySubstanceUnits="false" id="M_4R5AU_c" name="4R5AU[c]" fbc:chemicalFormula="C9H16N4O6" />
      <species boundaryCondition="false" compartment="c" constant="false" hasOnlySubstanceUnits="false" id="M_5DGLCNT_c" name="5DGLCNT[c]" fbc:chemicalFormula="C6H9O7" />
      <species boundaryCondition="false" compartment="c" constant="false" hasOnlySubstanceUnits="false" id="M_5FTHF_c" name="5FTHF[c]" fbc:chemicalFormula="C20H21N7O7" />
      <species boundaryCondition="false" compartment="e" constant="false" hasOnlySubstanceUnits="false" id="M_5FTHF_e" name="5FTHF[e]" fbc:chemicalFormula="C20H21N7O7" />
      <species boundaryCondition="false" compartment="c" constant="false" hasOnlySubstanceUnits="false" id="M_5ODHF2A_c" name="5ODHF2A[c]" fbc:chemicalFormula="C6H5O4" />
      <species boundaryCondition="false" compartment="c" constant="false" hasOnlySubstanceUnits="false" id="M_5OPRO_c" name="5OPRO[c]" fbc:chemicalFormula="C5H6NO3" />
      <species boundaryCondition="false" compartment="c" constant="false" hasOnlySubstanceUnits="false" id="M_A5P_c" name="A5P[c]" fbc:chemicalFormula="C5H9O8P" />
      <species boundaryCondition="false" compartment="c" constant="false" hasOnlySubstanceUnits="false" id="M_A6RP5P_c" name="A6RP5P[c]" fbc:chemicalFormula="C9H13N4O9P" />
      <species boundaryCondition="false" compartment="c" constant="false" hasOnlySubstanceUnits="false" id="M_A6RP5P2_c" name="A6RP5P2[c]" fbc:chemicalFormula="C9H15N4O9P" />
      <species boundaryCondition="false" compartment="c" constant="false" hasOnlySubstanceUnits="false" id="M_AAD_c" name="AAD[c]" fbc:chemicalFormula="C12H15N5O8P" />
      <species boundaryCondition="false" compartment="c" constant="false" hasOnlySubstanceUnits="false" id="M_ABAL_c" name="ABAL[c]" fbc:chemicalFormula="C4H10NO" />
      <species boundaryCondition="false" compartment="c" constant="false" hasOnlySubstanceUnits="false" id="M_ABUT_c" name="ABUT[c]" fbc:chemicalFormula="C6H9O4" />
      <species boundaryCondition="false" compartment="c" constant="false" hasOnlySubstanceUnits="false" id="M_AC_c" name="AC[c]" fbc:chemicalFormula="C2H3O2" />
      <species boundaryCondition="false" compartment="c" constant="false" hasOnlySubstanceUnits="false" id="M_ACACP_c" name="ACACP[c]" fbc:chemicalFormula="C13H23O8N2PRS" />
      <species boundaryCondition="false" compartment="e" constant="false" hasOnlySubstanceUnits="false" id="M_ACACP_e" name="ACACP[e]" fbc:chemicalFormula="C13H23O8N2PRS" />
      <species boundaryCondition="false" compartment="c" constant="false" hasOnlySubstanceUnits="false" id="M_ACAL_c" name="ACAL[c]" fbc:chemicalFormula="C2H4O" />
      <species boundaryCondition="false" compartment="e" constant="false" hasOnlySubstanceUnits="false" id="M_ACAL_e" name="ACAL[e]" fbc:chemicalFormula="C2H4O" />
      <species boundaryCondition="false" compartment="c" constant="false" hasOnlySubstanceUnits="false" id="M_ACCOA_c" name="ACCOA[c]" fbc:chemicalFormula="C23H34N7O17P3S" />
      <species boundaryCondition="false" compartment="c" constant="false" hasOnlySubstanceUnits="false" id="M_ACLAC_c" name="ACLAC[c]" fbc:chemicalFormula="C5H7O4" />
      <species boundaryCondition="false" compartment="c" constant="false" hasOnlySubstanceUnits="false" id="M_ACP_c" name="ACP[c]" fbc:chemicalFormula="C11H21N2O7PRS" />
      <species boundaryCondition="false" compartment="e" constant="false" hasOnlySubstanceUnits="false" id="M_ACP_e" name="ACP[e]" fbc:chemicalFormula="C11H21N2O7PRS" />
      <species boundaryCondition="false" compartment="c" constant="false" hasOnlySubstanceUnits="false" id="M_ACYLACP_c" name="ACYLACP[c]" fbc:chemicalFormula="C11H20N2O7PRSX" />
      <species boundaryCondition="false" compartment="c" constant="false" hasOnlySubstanceUnits="false" id="M_AD_c" name="AD[c]" fbc:chemicalFormula="C5H5N5" />
      <species boundaryCondition="false" compartment="e" constant="false" hasOnlySubstanceUnits="false" id="M_AD_e" name="AD[e]" fbc:chemicalFormula="C5H5N5" />
      <species boundaryCondition="false" compartment="c" constant="false" hasOnlySubstanceUnits="false" id="M_ADN_c" name="ADN[c]" fbc:chemicalFormula="C10H13N5O4" />
      <species boundaryCondition="false" compartment="c" constant="false" hasOnlySubstanceUnits="false" id="M_ADP_c" name="ADP[c]" fbc:chemicalFormula="C10H12N5O10P2" />
      <species boundaryCondition="false" compartment="c" constant="false" hasOnlySubstanceUnits="false" id="M_ADPDGDMHEP_c" name="ADPDGDMHEP[c]" fbc:chemicalFormula="C17H25N5O16P2" />
      <species boundaryCondition="false" compartment="c" constant="false" hasOnlySubstanceUnits="false" id="M_ADPGLC_c" name="ADPGLC[c]" fbc:chemicalFormula="C16H23N5O15P2" />
      <species boundaryCondition="false" compartment="c" constant="false" hasOnlySubstanceUnits="false" id="M_ADPHEP_c" name="ADPHEP[c]" fbc:chemicalFormula="C17H25N5O16P2" />
      <species boundaryCondition="false" compartment="c" constant="false" hasOnlySubstanceUnits="false" id="M_ADPR_c" name="ADPR[c]" fbc:chemicalFormula="C15H21N5O14P2" />
      <species boundaryCondition="false" compartment="c" constant="false" hasOnlySubstanceUnits="false" id="M_AG_c" name="AG[c]" fbc:chemicalFormula="C10H12NO5" />
      <species boundaryCondition="false" compartment="c" constant="false" hasOnlySubstanceUnits="false" id="M_AGL3P_c" name="AGL3P[c]" fbc:chemicalFormula="C3H6O6PX" />
      <species boundaryCondition="false" compartment="c" constant="false" hasOnlySubstanceUnits="false" id="M_AGMT_c" name="AGMT[c]" fbc:chemicalFormula="C5H16N4" />
      <species boundaryCondition="false" compartment="c" constant="false" hasOnlySubstanceUnits="false" id="M_AICAD_c" name="AICAD[c]" fbc:chemicalFormula="C4H6N4O" />
      <species boundaryCondition="false" compartment="c" constant="false" hasOnlySubstanceUnits="false" id="M_AICAR_c" name="AICAR[c]" fbc:chemicalFormula="C9H13N4O8P" />
      <species boundaryCondition="false" compartment="c" constant="false" hasOnlySubstanceUnits="false" id="M_AIR_c" name="AIR[c]" fbc:chemicalFormula="C8H12N3O7P" />
      <species boundaryCondition="false" compartment="c" constant="false" hasOnlySubstanceUnits="false" id="M_AKG_c" name="AKG[c]" fbc:chemicalFormula="C5H4O5" />
      <species boundaryCondition="false" compartment="c" constant="false" hasOnlySubstanceUnits="false" id="M_AKP_c" name="AKP[c]" fbc:chemicalFormula="C6H9O4" />
      <species boundaryCondition="false" compartment="c" constant="false" hasOnlySubstanceUnits="false" id="M_ALA_c" name="ALA[c]" fbc:chemicalFormula="C3H7NO2" />
      <species boundaryCondition="false" compartment="e" constant="false" hasOnlySubstanceUnits="false" id="M_ALA_e" name="ALA[e]" fbc:chemicalFormula="C3H7NO2" />
      <species boundaryCondition="false" compartment="c" constant="false" hasOnlySubstanceUnits="false" id="M_ALAALA_c" name="ALAALA[c]" fbc:chemicalFormula="C6H12N2O3" />
      <species boundaryCondition="false" compartment="c" constant="false" hasOnlySubstanceUnits="false" id="M_ALAASP_c" name="ALAASP[c]" fbc:chemicalFormula="C7H11N2O5" />
      <species boundaryCondition="false" compartment="e" constant="false" hasOnlySubstanceUnits="false" id="M_ALAASP_e" name="ALAASP[e]" fbc:chemicalFormula="C7H11N2O5" />
      <species boundaryCondition="false" compartment="c" constant="false" hasOnlySubstanceUnits="false" id="M_ALAGLN_c" name="ALAGLN[c]" fbc:chemicalFormula="C8H15N3O4" />
      <species boundaryCondition="false" compartment="e" constant="false" hasOnlySubstanceUnits="false" id="M_ALAGLN_e" name="ALAGLN[e]" fbc:chemicalFormula="C8H15N3O4" />
      <species boundaryCondition="false" compartment="c" constant="false" hasOnlySubstanceUnits="false" id="M_ALAGLU_c" name="ALAGLU[c]" fbc:chemicalFormula="C8H13N2O5" />
      <species boundaryCondition="false" compartment="e" constant="false" hasOnlySubstanceUnits="false" id="M_ALAGLU_e" name="ALAGLU[e]" fbc:chemicalFormula="C8H13N2O5" />
      <species boundaryCondition="false" compartment="c" constant="false" hasOnlySubstanceUnits="false" id="M_ALAHIS_c" name="ALAHIS[c]" fbc:chemicalFormula="C9H14N4O3" />
      <species boundaryCondition="false" compartment="e" constant="false" hasOnlySubstanceUnits="false" id="M_ALAHIS_e" name="ALAHIS[e]" fbc:chemicalFormula="C9H14N4O3" />
      <species boundaryCondition="false" compartment="c" constant="false" hasOnlySubstanceUnits="false" id="M_ALALEU_c" name="ALALEU[c]" fbc:chemicalFormula="C9H18N2O3" />
      <species boundaryCondition="false" compartment="e" constant="false" hasOnlySubstanceUnits="false" id="M_ALALEU_e" name="ALALEU[e]" fbc:chemicalFormula="C9H18N2O3" />
      <species boundaryCondition="false" compartment="c" constant="false" hasOnlySubstanceUnits="false" id="M_ALATHR_c" name="ALATHR[c]" fbc:chemicalFormula="C7H14N2O4" />
      <species boundaryCondition="false" compartment="e" constant="false" hasOnlySubstanceUnits="false" id="M_ALATHR_e" name="ALATHR[e]" fbc:chemicalFormula="C7H14N2O4" />
      <species boundaryCondition="false" compartment="c" constant="false" hasOnlySubstanceUnits="false" id="M_ALCTT_c" name="ALCTT[c]" fbc:chemicalFormula="C5H7O4" />
      <species boundaryCondition="false" compartment="c" constant="false" hasOnlySubstanceUnits="false" id="M_AMIEVUL_c" name="AMIEVUL[c]" fbc:chemicalFormula="C5H9NO3" />
      <species boundaryCondition="false" compartment="c" constant="false" hasOnlySubstanceUnits="false" id="M_AMP_c" name="AMP[c]" fbc:chemicalFormula="C10H12N5O7P" />
      <species boundaryCondition="false" compartment="c" constant="false" hasOnlySubstanceUnits="false" id="M_AN_c" name="AN[c]" fbc:chemicalFormula="C7H6NO2" />
      <species boundaryCondition="false" compartment="c" constant="false" hasOnlySubstanceUnits="false" id="M_AOPBUT_c" name="AOPBUT[c]" fbc:chemicalFormula="C4H6NO7P" />
      <species boundaryCondition="false" compartment="c" constant="false" hasOnlySubstanceUnits="false" id="M_APS_c" name="APS[c]" fbc:chemicalFormula="C10H12N5O10PS" />
      <species boundaryCondition="false" compartment="c" constant="false" hasOnlySubstanceUnits="false" id="M_ARG_c" name="ARG[c]" fbc:chemicalFormula="C6H15N4O2" />
      <species boundaryCondition="false" compartment="e" constant="false" hasOnlySubstanceUnits="false" id="M_ARG_e" name="ARG[e]" fbc:chemicalFormula="C6H15N4O2" />
      <species boundaryCondition="false" compartment="c" constant="false" hasOnlySubstanceUnits="false" id="M_ARGSUCC_c" name="ARGSUCC[c]" fbc:chemicalFormula="C10H17N4O6" />
      <species boundaryCondition="false" compartment="c" constant="false" hasOnlySubstanceUnits="false" id="M_ASER_c" name="ASER[c]" fbc:chemicalFormula="C5H9NO4" />
      <species boundaryCondition="false" compartment="c" constant="false" hasOnlySubstanceUnits="false" id="M_ASN_c" name="ASN[c]" fbc:chemicalFormula="C4H8N2O3" />
      <species boundaryCondition="false" compartment="e" constant="false" hasOnlySubstanceUnits="false" id="M_ASN_e" name="ASN[e]" fbc:chemicalFormula="C4H8N2O3" />
      <species boundaryCondition="false" compartment="c" constant="false" hasOnlySubstanceUnits="false" id="M_ASP_c" name="ASP[c]" fbc:chemicalFormula="C4H6NO4" />
      <species boundaryCondition="false" compartment="e" constant="false" hasOnlySubstanceUnits="false" id="M_ASP_e" name="ASP[e]" fbc:chemicalFormula="C4H6NO4" />
      <species boundaryCondition="false" compartment="c" constant="false" hasOnlySubstanceUnits="false" id="M_ASPSA_c" name="ASPSA[c]" fbc:chemicalFormula="C4H7NO3" />
      <species boundaryCondition="false" compartment="c" constant="false" hasOnlySubstanceUnits="false" id="M_ASUC_c" name="ASUC[c]" fbc:chemicalFormula="C14H14N5O11P" />
      <species boundaryCondition="false" compartment="c" constant="false" hasOnlySubstanceUnits="false" id="M_ATP_c" name="ATP[c]" fbc:chemicalFormula="C10H12N5O13P3" />
      <species boundaryCondition="false" compartment="c" constant="false" hasOnlySubstanceUnits="false" id="M_BA_c" name="BA[c]" fbc:chemicalFormula="C7H5O2" />
      <species boundaryCondition="false" compartment="e" constant="false" hasOnlySubstanceUnits="false" id="M_BA_e" name="BA[e]" fbc:chemicalFormula="C7H5O2" />
      <species boundaryCondition="false" compartment="c" constant="false" hasOnlySubstanceUnits="false" id="M_bALA_c" name="bALA[c]" fbc:chemicalFormula="C3H7NO2" />
      <species boundaryCondition="false" compartment="c" constant="false" hasOnlySubstanceUnits="false" id="M_BASP_c" name="BASP[c]" fbc:chemicalFormula="C4H6NO7P" />
      <species boundaryCondition="false" compartment="c" constant="false" hasOnlySubstanceUnits="false" id="M_BT_c" name="BT[c]" fbc:chemicalFormula="C10H15N2O3S" />
      <species boundaryCondition="false" compartment="e" constant="false" hasOnlySubstanceUnits="false" id="M_BT_e" name="BT[e]" fbc:chemicalFormula="C10H15N2O3S" />
      <species boundaryCondition="false" compartment="c" constant="false" hasOnlySubstanceUnits="false" id="M_C100ACP_c" name="C100ACP[c]" fbc:chemicalFormula="C21H39N2O8PRS" />
      <species boundaryCondition="false" compartment="c" constant="false" hasOnlySubstanceUnits="false" id="M_C120ACP_c" name="C120ACP[c]" fbc:chemicalFormula="C23H43N2O8PRS" />
      <species boundaryCondition="false" compartment="c" constant="false" hasOnlySubstanceUnits="false" id="M_C140ACP_c" name="C140ACP[c]" fbc:chemicalFormula="C25H47N2O8PRS" />
      <species boundaryCondition="false" compartment="c" constant="false" hasOnlySubstanceUnits="false" id="M_C14HACP_c" name="C14HACP[c]" fbc:chemicalFormula="C25H47N2O9PRS" />
      <species boundaryCondition="false" compartment="c" constant="false" hasOnlySubstanceUnits="false" id="M_C160ACP_c" name="C160ACP[c]" fbc:chemicalFormula="C27H51N2O8PRS" />
      <species boundaryCondition="false" compartment="c" constant="false" hasOnlySubstanceUnits="false" id="M_C161ACP_c" name="C161ACP[c]" fbc:chemicalFormula="C27H49N2O8PRS" />
      <species boundaryCondition="false" compartment="c" constant="false" hasOnlySubstanceUnits="false" id="M_C180ACP_c" name="C180ACP[c]" fbc:chemicalFormula="C29H55N2O8PRS" />
      <species boundaryCondition="false" compartment="c" constant="false" hasOnlySubstanceUnits="false" id="M_C181ACP_c" name="C181ACP[c]" fbc:chemicalFormula="C29H53N2O8PRS" />
      <species boundaryCondition="false" compartment="c" constant="false" hasOnlySubstanceUnits="false" id="M_CAALA_c" name="CAALA[c]" fbc:chemicalFormula="C4H7N2O3" />
      <species boundaryCondition="false" compartment="c" constant="false" hasOnlySubstanceUnits="false" id="M_CAASP_c" name="CAASP[c]" fbc:chemicalFormula="C5H6N2O5" />
      <species boundaryCondition="false" compartment="c" constant="false" hasOnlySubstanceUnits="false" id="M_CAIR_c" name="CAIR[c]" fbc:chemicalFormula="C9H11N3O9P" />
      <species boundaryCondition="false" compartment="c" constant="false" hasOnlySubstanceUnits="false" id="M_CAP_c" name="CAP[c]" fbc:chemicalFormula="CH2NO5P" />
      <species boundaryCondition="false" compartment="c" constant="false" hasOnlySubstanceUnits="false" id="M_CBHCAP_c" name="CBHCAP[c]" fbc:chemicalFormula="C7H10O5" />
      <species boundaryCondition="false" compartment="c" constant="false" hasOnlySubstanceUnits="false" id="M_CDP_c" name="CDP[c]" fbc:chemicalFormula="C9H12N3O11P2" />
      <species boundaryCondition="false" compartment="c" constant="false" hasOnlySubstanceUnits="false" id="M_CDPDG_c" name="CDPDG[c]" fbc:chemicalFormula="C12H17N3O13P2X2" />
      <species boundaryCondition="false" compartment="c" constant="false" hasOnlySubstanceUnits="false" id="M_CDPETN_c" name="CDPETN[c]" fbc:chemicalFormula="C11H19N4O11P2" />
      <species boundaryCondition="false" compartment="e" constant="false" hasOnlySubstanceUnits="false" id="M_CDPETN_e" name="CDPETN[e]" fbc:chemicalFormula="C11H19N4O11P2" />
      <species boundaryCondition="false" compartment="c" constant="false" hasOnlySubstanceUnits="false" id="M_CDPGL_c" name="CDPGL[c]" fbc:chemicalFormula="C12H19N3O13P2" />
      <species boundaryCondition="false" compartment="e" constant="false" hasOnlySubstanceUnits="false" id="M_CDPGL_e" name="CDPGL[e]" fbc:chemicalFormula="C12H19N3O13P2" />
      <species boundaryCondition="false" compartment="c" constant="false" hasOnlySubstanceUnits="false" id="M_CELLOB_c" name="CELLOB[c]" fbc:chemicalFormula="C12H22O11" />
      <species boundaryCondition="false" compartment="e" constant="false" hasOnlySubstanceUnits="false" id="M_CELLOB_e" name="CELLOB[e]" fbc:chemicalFormula="C12H22O11" />
      <species boundaryCondition="false" compartment="c" constant="false" hasOnlySubstanceUnits="false" id="M_CGLY_c" name="CGLY[c]" fbc:chemicalFormula="C5H10N2O3S" />
      <species boundaryCondition="false" compartment="c" constant="false" hasOnlySubstanceUnits="false" id="M_CHIB_c" name="CHIB[c]" fbc:chemicalFormula="C16H28N2O11" />
      <species boundaryCondition="false" compartment="e" constant="false" hasOnlySubstanceUnits="false" id="M_CHIB_e" name="CHIB[e]" fbc:chemicalFormula="C16H28N2O11" />
      <species boundaryCondition="false" compartment="c" constant="false" hasOnlySubstanceUnits="false" id="M_CHO_c" name="CHO[c]" fbc:chemicalFormula="C5H14NO" />
      <species boundaryCondition="false" compartment="e" constant="false" hasOnlySubstanceUnits="false" id="M_CHO_e" name="CHO[e]" fbc:chemicalFormula="C5H14NO" />
      <species boundaryCondition="false" compartment="c" constant="false" hasOnlySubstanceUnits="false" id="M_CHOR_c" name="CHOR[c]" fbc:chemicalFormula="C10H8O6" />
      <species boundaryCondition="false" compartment="c" constant="false" hasOnlySubstanceUnits="false" id="M_CIT_c" name="CIT[c]" fbc:chemicalFormula="C6H5O7" />
      <species boundaryCondition="false" compartment="c" constant="false" hasOnlySubstanceUnits="false" id="M_CITR_c" name="CITR[c]" fbc:chemicalFormula="C6H13N3O3" />
      <species boundaryCondition="false" compartment="c" constant="false" hasOnlySubstanceUnits="false" id="M_CL_c" name="CL[c]" fbc:chemicalFormula="C9H16O13P2X4" />
      <species boundaryCondition="false" compartment="c" constant="false" hasOnlySubstanceUnits="false" id="M_CMP_c" name="CMP[c]" fbc:chemicalFormula="C9H12N3O8P" />
      <species boundaryCondition="false" compartment="c" constant="false" hasOnlySubstanceUnits="false" id="M_CMPKDO_c" name="CMPKDO[c]" fbc:chemicalFormula="C17H24N3O15P" />
      <species boundaryCondition="false" compartment="c" constant="false" hasOnlySubstanceUnits="false" id="M_CMS_c" name="CMS[c]" fbc:chemicalFormula="C4H7N2O3" />
      <species boundaryCondition="false" compartment="c" constant="false" hasOnlySubstanceUnits="false" id="M_CO2_c" name="CO2[c]" fbc:chemicalFormula="CO2" />
      <species boundaryCondition="false" compartment="e" constant="false" hasOnlySubstanceUnits="false" id="M_CO2_e" name="CO2[e]" fbc:chemicalFormula="CO2" />
      <species boundaryCondition="false" compartment="c" constant="false" hasOnlySubstanceUnits="false" id="M_COA_c" name="COA[c]" fbc:chemicalFormula="C21H32N7O16P3S" />
      <species boundaryCondition="false" compartment="e" constant="false" hasOnlySubstanceUnits="false" id="M_COA_e" name="COA[e]" fbc:chemicalFormula="C21H32N7O16P3S" />
      <species boundaryCondition="false" compartment="c" constant="false" hasOnlySubstanceUnits="false" id="M_CPAD5P_c" name="CPAD5P[c]" fbc:chemicalFormula="C12H13NO9P" />
      <species boundaryCondition="false" compartment="c" constant="false" hasOnlySubstanceUnits="false" id="M_CPGI_c" name="CPGI[c]" fbc:chemicalFormula="C36H40N4O8" />
      <species boundaryCondition="false" compartment="c" constant="false" hasOnlySubstanceUnits="false" id="M_CPGIII_c" name="CPGIII[c]" fbc:chemicalFormula="C36H40N4O8" />
      <species boundaryCondition="false" compartment="c" constant="false" hasOnlySubstanceUnits="false" id="M_CRTN_c" name="CRTN[c]" fbc:chemicalFormula="C4H9N3O2" />
      <species boundaryCondition="false" compartment="c" constant="false" hasOnlySubstanceUnits="false" id="M_CRTNN_c" name="CRTNN[c]" fbc:chemicalFormula="C4H7N3O" />
      <species boundaryCondition="false" compartment="c" constant="false" hasOnlySubstanceUnits="false" id="M_CTP_c" name="CTP[c]" fbc:chemicalFormula="C9H12N3O14P3" />
      <species boundaryCondition="false" compartment="c" constant="false" hasOnlySubstanceUnits="false" id="M_CYS_c" name="CYS[c]" fbc:chemicalFormula="C3H7NO2S" />
      <species boundaryCondition="false" compartment="e" constant="false" hasOnlySubstanceUnits="false" id="M_CYS_e" name="CYS[e]" fbc:chemicalFormula="C3H7NO2S" />
      <species boundaryCondition="false" compartment="c" constant="false" hasOnlySubstanceUnits="false" id="M_CYTD_c" name="CYTD[c]" fbc:chemicalFormula="C9H13N3O5" />
      <species boundaryCondition="false" compartment="c" constant="false" hasOnlySubstanceUnits="false" id="M_CYTS_c" name="CYTS[c]" fbc:chemicalFormula="C4H5N3O" />
      <species boundaryCondition="false" compartment="e" constant="false" hasOnlySubstanceUnits="false" id="M_CYTS_e" name="CYTS[e]" fbc:chemicalFormula="C4H5N3O" />
      <species boundaryCondition="false" compartment="c" constant="false" hasOnlySubstanceUnits="false" id="M_D6PGC_c" name="D6PGC[c]" fbc:chemicalFormula="C6H10O10P" />
      <species boundaryCondition="false" compartment="c" constant="false" hasOnlySubstanceUnits="false" id="M_D6PGL_c" name="D6PGL[c]" fbc:chemicalFormula="C6H9O9P" />
      <species boundaryCondition="false" compartment="c" constant="false" hasOnlySubstanceUnits="false" id="M_D6RP5P_c" name="D6RP5P[c]" fbc:chemicalFormula="C9H14N5O8P" />
      <species boundaryCondition="false" compartment="c" constant="false" hasOnlySubstanceUnits="false" id="M_D8RL_c" name="D8RL[c]" fbc:chemicalFormula="C13H18N4O6" />
      <species boundaryCondition="false" compartment="c" constant="false" hasOnlySubstanceUnits="false" id="M_DA_c" name="DA[c]" fbc:chemicalFormula="C10H13N5O3" />
      <species boundaryCondition="false" compartment="c" constant="false" hasOnlySubstanceUnits="false" id="M_DAD5_c" name="DAD5[c]" fbc:chemicalFormula="C10H13N5O3" />
      <species boundaryCondition="false" compartment="c" constant="false" hasOnlySubstanceUnits="false" id="M_DADP_c" name="DADP[c]" fbc:chemicalFormula="C10H12N5O9P2" />
      <species boundaryCondition="false" compartment="c" constant="false" hasOnlySubstanceUnits="false" id="M_DALA_c" name="DALA[c]" fbc:chemicalFormula="C3H7NO2" />
      <species boundaryCondition="false" compartment="e" constant="false" hasOnlySubstanceUnits="false" id="M_DALA_e" name="DALA[e]" fbc:chemicalFormula="C3H7NO2" />
      <species boundaryCondition="false" compartment="c" constant="false" hasOnlySubstanceUnits="false" id="M_DAMP_c" name="DAMP[c]" fbc:chemicalFormula="C10H12N5O6P" />
      <species boundaryCondition="false" compartment="c" constant="false" hasOnlySubstanceUnits="false" id="M_DAPIM_c" name="DAPIM[c]" fbc:chemicalFormula="C7H14N2O4" />
      <species boundaryCondition="false" compartment="c" constant="false" hasOnlySubstanceUnits="false" id="M_DATP_c" name="DATP[c]" fbc:chemicalFormula="C10H12N5O12P3" />
      <species boundaryCondition="false" compartment="c" constant="false" hasOnlySubstanceUnits="false" id="M_DB4P_c" name="DB4P[c]" fbc:chemicalFormula="C4H7O6P" />
      <species boundaryCondition="false" compartment="c" constant="false" hasOnlySubstanceUnits="false" id="M_DC_c" name="DC[c]" fbc:chemicalFormula="C9H13N3O4" />
      <species boundaryCondition="false" compartment="c" constant="false" hasOnlySubstanceUnits="false" id="M_DCDP_c" name="DCDP[c]" fbc:chemicalFormula="C9H12N3O10P2" />
      <species boundaryCondition="false" compartment="c" constant="false" hasOnlySubstanceUnits="false" id="M_DCMP_c" name="DCMP[c]" fbc:chemicalFormula="C9H12N3O7P" />
      <species boundaryCondition="false" compartment="c" constant="false" hasOnlySubstanceUnits="false" id="M_DCTP_c" name="DCTP[c]" fbc:chemicalFormula="C9H12N3O13P3" />
      <species boundaryCondition="false" compartment="c" constant="false" hasOnlySubstanceUnits="false" id="M_DEZ_c" name="DEZ[c]" fbc:chemicalFormula="C4H6O8P" />
      <species boundaryCondition="false" compartment="c" constant="false" hasOnlySubstanceUnits="false" id="M_DG_c" name="DG[c]" fbc:chemicalFormula="C10H13N5O4" />
      <species boundaryCondition="false" compartment="c" constant="false" hasOnlySubstanceUnits="false" id="M_DGDMH17BP_c" name="DGDMH17BP[c]" fbc:chemicalFormula="C7H12O13P2" />
      <species boundaryCondition="false" compartment="c" constant="false" hasOnlySubstanceUnits="false" id="M_DGDMH1P_c" name="DGDMH1P[c]" fbc:chemicalFormula="C7H13O10P" />
      <species boundaryCondition="false" compartment="c" constant="false" hasOnlySubstanceUnits="false" id="M_DGDMH7P_c" name="DGDMH7P[c]" fbc:chemicalFormula="C7H13O10P" />
      <species boundaryCondition="false" compartment="c" constant="false" hasOnlySubstanceUnits="false" id="M_DGDP_c" name="DGDP[c]" fbc:chemicalFormula="C10H12N5O10P2" />
      <species boundaryCondition="false" compartment="c" constant="false" hasOnlySubstanceUnits="false" id="M_DGLU_c" name="DGLU[c]" fbc:chemicalFormula="C5H8NO4" />
      <species boundaryCondition="false" compartment="c" constant="false" hasOnlySubstanceUnits="false" id="M_DGLUNT_c" name="DGLUNT[c]" fbc:chemicalFormula="C6H9O7" />
      <species boundaryCondition="false" compartment="c" constant="false" hasOnlySubstanceUnits="false" id="M_DGMP_c" name="DGMP[c]" fbc:chemicalFormula="C10H12N5O7P" />
      <species boundaryCondition="false" compartment="c" constant="false" hasOnlySubstanceUnits="false" id="M_DGTP_c" name="DGTP[c]" fbc:chemicalFormula="C10H12N5O13P3" />
      <species boundaryCondition="false" compartment="c" constant="false" hasOnlySubstanceUnits="false" id="M_DH3MVA_c" name="DH3MVA[c]" fbc:chemicalFormula="C5H9O4" />
      <species boundaryCondition="false" compartment="c" constant="false" hasOnlySubstanceUnits="false" id="M_DHDP_c" name="DHDP[c]" fbc:chemicalFormula="C7H5NO4" />
      <species boundaryCondition="false" compartment="c" constant="false" hasOnlySubstanceUnits="false" id="M_DHF_c" name="DHF[c]" fbc:chemicalFormula="C19H19N7O6" />
      <species boundaryCondition="false" compartment="e" constant="false" hasOnlySubstanceUnits="false" id="M_DHF_e" name="DHF[e]" fbc:chemicalFormula="C19H19N7O6" />
      <species boundaryCondition="false" compartment="c" constant="false" hasOnlySubstanceUnits="false" id="M_DHMP_c" name="DHMP[c]" fbc:chemicalFormula="C6H11O4" />
      <species boundaryCondition="false" compartment="c" constant="false" hasOnlySubstanceUnits="false" id="M_DHPT_c" name="DHPT[c]" fbc:chemicalFormula="C14H13N6O3" />
      <species boundaryCondition="false" compartment="c" constant="false" hasOnlySubstanceUnits="false" id="M_DHSK_c" name="DHSK[c]" fbc:chemicalFormula="C7H7O5" />
      <species boundaryCondition="false" compartment="c" constant="false" hasOnlySubstanceUnits="false" id="M_DIHURA_c" name="DIHURA[c]" fbc:chemicalFormula="C4H6N2O2" />
      <species boundaryCondition="false" compartment="c" constant="false" hasOnlySubstanceUnits="false" id="M_DIHYDROLIPOYLPROTEIN_c" name="DIHYDROLIPOYLPROTEIN[c]" fbc:chemicalFormula="C8H16NOS2R" />
      <species boundaryCondition="false" compartment="c" constant="false" hasOnlySubstanceUnits="false" id="M_DIMGP_c" name="DIMGP[c]" fbc:chemicalFormula="C6H9N2O6P" />
      <species boundaryCondition="false" compartment="c" constant="false" hasOnlySubstanceUnits="false" id="M_DIMP_c" name="DIMP[c]" fbc:chemicalFormula="C10H11N4O7P" />
      <species boundaryCondition="false" compartment="c" constant="false" hasOnlySubstanceUnits="false" id="M_DIN_c" name="DIN[c]" fbc:chemicalFormula="C10H12N4O4" />
      <species boundaryCondition="false" compartment="c" constant="false" hasOnlySubstanceUnits="false" id="M_DISAC1P_c" name="DISAC1P[c]" fbc:chemicalFormula="C68H127N2O20P" />
      <species boundaryCondition="false" compartment="c" constant="false" hasOnlySubstanceUnits="false" id="M_DITP_c" name="DITP[c]" fbc:chemicalFormula="C10H11N4O13P3" />
      <species boundaryCondition="false" compartment="c" constant="false" hasOnlySubstanceUnits="false" id="M_DMET_c" name="DMET[c]" fbc:chemicalFormula="C5H11NO2S" />
      <species boundaryCondition="false" compartment="e" constant="false" hasOnlySubstanceUnits="false" id="M_DMET_e" name="DMET[e]" fbc:chemicalFormula="C5H11NO2S" />
      <species boundaryCondition="false" compartment="c" constant="false" hasOnlySubstanceUnits="false" id="M_DMPP_c" name="DMPP[c]" fbc:chemicalFormula="C5H9O7P2" />
      <species boundaryCondition="false" compartment="c" constant="false" hasOnlySubstanceUnits="false" id="M_DNAD_c" name="DNAD[c]" fbc:chemicalFormula="C21H24N6O15P2" />
      <species boundaryCondition="false" compartment="c" constant="false" hasOnlySubstanceUnits="false" id="M_DOROA_c" name="DOROA[c]" fbc:chemicalFormula="C5H5N2O4" />
      <species boundaryCondition="false" compartment="c" constant="false" hasOnlySubstanceUnits="false" id="M_DPCOA_c" name="DPCOA[c]" fbc:chemicalFormula="C21H33N7O13P2S" />
      <species boundaryCondition="false" compartment="c" constant="false" hasOnlySubstanceUnits="false" id="M_DPRO_c" name="DPRO[c]" fbc:chemicalFormula="C5H9NO2" />
      <species boundaryCondition="false" compartment="c" constant="false" hasOnlySubstanceUnits="false" id="M_DQT_c" name="DQT[c]" fbc:chemicalFormula="C7H9O6" />
      <species boundaryCondition="false" compartment="c" constant="false" hasOnlySubstanceUnits="false" id="M_DR1P_c" name="DR1P[c]" fbc:chemicalFormula="C5H9O7P" />
      <species boundaryCondition="false" compartment="c" constant="false" hasOnlySubstanceUnits="false" id="M_DR5P_c" name="DR5P[c]" fbc:chemicalFormula="C5H9O7P" />
      <species boundaryCondition="false" compartment="c" constant="false" hasOnlySubstanceUnits="false" id="M_DRIB_c" name="DRIB[c]" fbc:chemicalFormula="C5H10O4" />
      <species boundaryCondition="false" compartment="e" constant="false" hasOnlySubstanceUnits="false" id="M_DRIB_e" name="DRIB[e]" fbc:chemicalFormula="C5H10O4" />
      <species boundaryCondition="false" compartment="c" constant="false" hasOnlySubstanceUnits="false" id="M_DT_c" name="DT[c]" fbc:chemicalFormula="C10H14N2O5" />
      <species boundaryCondition="false" compartment="c" constant="false" hasOnlySubstanceUnits="false" id="M_DTDP_c" name="DTDP[c]" fbc:chemicalFormula="C10H13N2O11P2" />
      <species boundaryCondition="false" compartment="c" constant="false" hasOnlySubstanceUnits="false" id="M_DTDPDDG_c" name="DTDPDDG[c]" fbc:chemicalFormula="C16H22N2O15P2" />
      <species boundaryCondition="false" compartment="c" constant="false" hasOnlySubstanceUnits="false" id="M_DTDPDDM_c" name="DTDPDDM[c]" fbc:chemicalFormula="C16H22N2O15P2" />
      <species boundaryCondition="false" compartment="c" constant="false" hasOnlySubstanceUnits="false" id="M_DTDPDM_c" name="DTDPDM[c]" fbc:chemicalFormula="C16H24N2O15P2" />
      <species boundaryCondition="false" compartment="c" constant="false" hasOnlySubstanceUnits="false" id="M_DTDPGLC_c" name="DTDPGLC[c]" fbc:chemicalFormula="C16H24N2O16P2" />
      <species boundaryCondition="false" compartment="c" constant="false" hasOnlySubstanceUnits="false" id="M_DTMP_c" name="DTMP[c]" fbc:chemicalFormula="C10H13N2O8P" />
      <species boundaryCondition="false" compartment="c" constant="false" hasOnlySubstanceUnits="false" id="M_DTTP_c" name="DTTP[c]" fbc:chemicalFormula="C10H13N2O14P3" />
      <species boundaryCondition="false" compartment="c" constant="false" hasOnlySubstanceUnits="false" id="M_DU_c" name="DU[c]" fbc:chemicalFormula="C9H12N2O5" />
      <species boundaryCondition="false" compartment="c" constant="false" hasOnlySubstanceUnits="false" id="M_DUDP_c" name="DUDP[c]" fbc:chemicalFormula="C9H11N2O11P2" />
      <species boundaryCondition="false" compartment="c" constant="false" hasOnlySubstanceUnits="false" id="M_DUMP_c" name="DUMP[c]" fbc:chemicalFormula="C9H11N2O8P" />
      <species boundaryCondition="false" compartment="c" constant="false" hasOnlySubstanceUnits="false" id="M_DUTP_c" name="DUTP[c]" fbc:chemicalFormula="C9H11N2O14P3" />
      <species boundaryCondition="false" compartment="c" constant="false" hasOnlySubstanceUnits="false" id="M_DX5P_c" name="DX5P[c]" fbc:chemicalFormula="C5H9O7P" />
      <species boundaryCondition="false" compartment="c" constant="false" hasOnlySubstanceUnits="false" id="M_E4HGLU_c" name="E4HGLU[c]" fbc:chemicalFormula="C5H8NO5" />
      <species boundaryCondition="false" compartment="c" constant="false" hasOnlySubstanceUnits="false" id="M_E4P_c" name="E4P[c]" fbc:chemicalFormula="C4H7O7P" />
      <species boundaryCondition="false" compartment="c" constant="false" hasOnlySubstanceUnits="false" id="M_ETHAM_c" name="ETHAM[c]" fbc:chemicalFormula="C2H8NO" />
      <species boundaryCondition="false" compartment="c" constant="false" hasOnlySubstanceUnits="false" id="M_ETOL_c" name="ETOL[c]" fbc:chemicalFormula="C2H6O" />
      <species boundaryCondition="false" compartment="e" constant="false" hasOnlySubstanceUnits="false" id="M_ETOL_e" name="ETOL[e]" fbc:chemicalFormula="C2H6O" />
      <species boundaryCondition="false" compartment="c" constant="false" hasOnlySubstanceUnits="false" id="M_F6P_c" name="F6P[c]" fbc:chemicalFormula="C6H11O9P" />
      <species boundaryCondition="false" compartment="c" constant="false" hasOnlySubstanceUnits="false" id="M_FAD_c" name="FAD[c]" fbc:chemicalFormula="C27H31N9O15P2" />
      <species boundaryCondition="false" compartment="c" constant="false" hasOnlySubstanceUnits="false" id="M_FADH2_c" name="FADH2[c]" fbc:chemicalFormula="C27H33N9O15P2" />
      <species boundaryCondition="false" compartment="c" constant="false" hasOnlySubstanceUnits="false" id="M_FALD_c" name="FALD[c]" fbc:chemicalFormula="CH2O" />
      <species boundaryCondition="false" compartment="c" constant="false" hasOnlySubstanceUnits="false" id="M_FDP_c" name="FDP[c]" fbc:chemicalFormula="C6H10O12P2" />
      <species boundaryCondition="false" compartment="c" constant="false" hasOnlySubstanceUnits="false" id="M_FE2_c" name="FE2[c]" fbc:chemicalFormula="Fe" />
      <species boundaryCondition="false" compartment="e" constant="false" hasOnlySubstanceUnits="false" id="M_FE2_e" name="FE2[e]" fbc:chemicalFormula="Fe" />
      <species boundaryCondition="false" compartment="c" constant="false" hasOnlySubstanceUnits="false" id="M_FERI_c" name="FERI[c]" fbc:chemicalFormula="C42H44FeN8O8S2R4" />
      <species boundaryCondition="false" compartment="c" constant="false" hasOnlySubstanceUnits="false" id="M_FERO_c" name="FERO[c]" fbc:chemicalFormula="C42H44FeN8O8S2R4" />
      <species boundaryCondition="false" compartment="c" constant="false" hasOnlySubstanceUnits="false" id="M_FGAM_c" name="FGAM[c]" fbc:chemicalFormula="C8H15N3O8P" />
      <species boundaryCondition="false" compartment="c" constant="false" hasOnlySubstanceUnits="false" id="M_FGAR_c" name="FGAR[c]" fbc:chemicalFormula="C8H13N2O9P" />
      <species boundaryCondition="false" compartment="c" constant="false" hasOnlySubstanceUnits="false" id="M_FMN_c" name="FMN[c]" fbc:chemicalFormula="C17H19N4O9P" />
      <species boundaryCondition="false" compartment="c" constant="false" hasOnlySubstanceUnits="false" id="M_FOFMET_c" name="FOFMET[c]" fbc:chemicalFormula="C6H9NO2SR" />
      <species boundaryCondition="false" compartment="c" constant="false" hasOnlySubstanceUnits="false" id="M_FOR_c" name="FOR[c]" fbc:chemicalFormula="CH1O2" />
      <species boundaryCondition="false" compartment="e" constant="false" hasOnlySubstanceUnits="false" id="M_FOR_e" name="FOR[e]" fbc:chemicalFormula="CH1O2" />
      <species boundaryCondition="false" compartment="c" constant="false" hasOnlySubstanceUnits="false" id="M_FRDP_c" name="FRDP[c]" fbc:chemicalFormula="C15H25O7P2" />
      <species boundaryCondition="false" compartment="c" constant="false" hasOnlySubstanceUnits="false" id="M_FRGT_c" name="FRGT[c]" fbc:chemicalFormula="C11H16N3O7S" />
      <species boundaryCondition="false" compartment="c" constant="false" hasOnlySubstanceUnits="false" id="M_FRU_c" name="FRU[c]" fbc:chemicalFormula="C6H12O6" />
      <species boundaryCondition="false" compartment="e" constant="false" hasOnlySubstanceUnits="false" id="M_FRU_e" name="FRU[e]" fbc:chemicalFormula="C6H12O6" />
      <species boundaryCondition="false" compartment="c" constant="false" hasOnlySubstanceUnits="false" id="M_FRUTN_c" name="FRUTN[c]" fbc:chemicalFormula="C6H9O7" />
      <species boundaryCondition="false" compartment="c" constant="false" hasOnlySubstanceUnits="false" id="M_FTHF_c" name="FTHF[c]" fbc:chemicalFormula="C20H21N7O7" />
      <species boundaryCondition="false" compartment="c" constant="false" hasOnlySubstanceUnits="false" id="M_FUM_c" name="FUM[c]" fbc:chemicalFormula="C4H2O4" />
      <species boundaryCondition="false" compartment="e" constant="false" hasOnlySubstanceUnits="false" id="M_FUM_e" name="FUM[e]" fbc:chemicalFormula="C4H2O4" />
      <species boundaryCondition="false" compartment="c" constant="false" hasOnlySubstanceUnits="false" id="M_G_c" name="G[c]" fbc:chemicalFormula="C3H5O4" />
      <species boundaryCondition="false" compartment="c" constant="false" hasOnlySubstanceUnits="false" id="M_G1P_c" name="G1P[c]" fbc:chemicalFormula="C6H11O9P" />
      <species boundaryCondition="false" compartment="c" constant="false" hasOnlySubstanceUnits="false" id="M_G3PG_c" name="G3PG[c]" fbc:chemicalFormula="C6H14O8P" />
      <species boundaryCondition="false" compartment="c" constant="false" hasOnlySubstanceUnits="false" id="M_G6P_c" name="G6P[c]" fbc:chemicalFormula="C6H11O9P" />
      <species boundaryCondition="false" compartment="c" constant="false" hasOnlySubstanceUnits="false" id="M_GA1P_c" name="GA1P[c]" fbc:chemicalFormula="C6H13NO8P" />
      <species boundaryCondition="false" compartment="c" constant="false" hasOnlySubstanceUnits="false" id="M_GA6P_c" name="GA6P[c]" fbc:chemicalFormula="C6H13NO8P" />
      <species boundaryCondition="false" compartment="c" constant="false" hasOnlySubstanceUnits="false" id="M_GABA_c" name="GABA[c]" fbc:chemicalFormula="C4H9NO2" />
      <species boundaryCondition="false" compartment="c" constant="false" hasOnlySubstanceUnits="false" id="M_GAL_c" name="GAL[c]" fbc:chemicalFormula="C6H12O6" />
      <species boundaryCondition="false" compartment="e" constant="false" hasOnlySubstanceUnits="false" id="M_GAL_e" name="GAL[e]" fbc:chemicalFormula="C6H12O6" />
      <species boundaryCondition="false" compartment="c" constant="false" hasOnlySubstanceUnits="false" id="M_GAR_c" name="GAR[c]" fbc:chemicalFormula="C7H14N2O8P" />
      <species boundaryCondition="false" compartment="c" constant="false" hasOnlySubstanceUnits="false" id="M_GC_c" name="GC[c]" fbc:chemicalFormula="C8H13N2O5S" />
      <species boundaryCondition="false" compartment="c" constant="false" hasOnlySubstanceUnits="false" id="M_GDP_c" name="GDP[c]" fbc:chemicalFormula="C10H12N5O11P2" />
      <species boundaryCondition="false" compartment="c" constant="false" hasOnlySubstanceUnits="false" id="M_GDPDDMAN_c" name="GDPDDMAN[c]" fbc:chemicalFormula="C16H21N5O15P2" />
      <species boundaryCondition="false" compartment="c" constant="false" hasOnlySubstanceUnits="false" id="M_GDPFUC_c" name="GDPFUC[c]" fbc:chemicalFormula="C16H23N5O15P2" />
      <species boundaryCondition="false" compartment="c" constant="false" hasOnlySubstanceUnits="false" id="M_GDPMAN_c" name="GDPMAN[c]" fbc:chemicalFormula="C16H23N5O16P2" />
      <species boundaryCondition="false" compartment="c" constant="false" hasOnlySubstanceUnits="false" id="M_GL_c" name="GL[c]" fbc:chemicalFormula="C3H8O3" />
      <species boundaryCondition="false" compartment="e" constant="false" hasOnlySubstanceUnits="false" id="M_GL_e" name="GL[e]" fbc:chemicalFormula="C3H8O3" />
      <species boundaryCondition="false" compartment="c" constant="false" hasOnlySubstanceUnits="false" id="M_GL3P_c" name="GL3P[c]" fbc:chemicalFormula="C3H7O6P" />
      <species boundaryCondition="false" compartment="e" constant="false" hasOnlySubstanceUnits="false" id="M_GL3P_e" name="GL3P[e]" fbc:chemicalFormula="C3H7O6P" />
      <species boundaryCondition="false" compartment="c" constant="false" hasOnlySubstanceUnits="false" id="M_GLC_c" name="GLC[c]" fbc:chemicalFormula="C6H12O6" />
      <species boundaryCondition="false" compartment="e" constant="false" hasOnlySubstanceUnits="false" id="M_GLC_e" name="GLC[e]" fbc:chemicalFormula="C6H12O6" />
      <species boundaryCondition="false" compartment="c" constant="false" hasOnlySubstanceUnits="false" id="M_GLCN15LAC_c" name="GLCN15LAC[c]" fbc:chemicalFormula="C6H10O6" />
      <species boundaryCondition="false" compartment="c" constant="false" hasOnlySubstanceUnits="false" id="M_GLCNT_c" name="GLCNT[c]" fbc:chemicalFormula="C6H11O7" />
      <species boundaryCondition="false" compartment="c" constant="false" hasOnlySubstanceUnits="false" id="M_GLCUNT_c" name="GLCUNT[c]" fbc:chemicalFormula="C6H9O7" />
      <species boundaryCondition="false" compartment="e" constant="false" hasOnlySubstanceUnits="false" id="M_GLCUNT_e" name="GLCUNT[e]" fbc:chemicalFormula="C6H9O7" />
      <species boundaryCondition="false" compartment="c" constant="false" hasOnlySubstanceUnits="false" id="M_GLN_c" name="GLN[c]" fbc:chemicalFormula="C5H10N2O3" />
      <species boundaryCondition="false" compartment="e" constant="false" hasOnlySubstanceUnits="false" id="M_GLN_e" name="GLN[e]" fbc:chemicalFormula="C5H10N2O3" />
      <species boundaryCondition="false" compartment="c" constant="false" hasOnlySubstanceUnits="false" id="M_GLU_c" name="GLU[c]" fbc:chemicalFormula="C5H8NO4" />
      <species boundaryCondition="false" compartment="e" constant="false" hasOnlySubstanceUnits="false" id="M_GLU_e" name="GLU[e]" fbc:chemicalFormula="C5H8NO4" />
      <species boundaryCondition="false" compartment="c" constant="false" hasOnlySubstanceUnits="false" id="M_GLU5P_c" name="GLU5P[c]" fbc:chemicalFormula="C5H8NO7P" />
      <species boundaryCondition="false" compartment="c" constant="false" hasOnlySubstanceUnits="false" id="M_GLUCARATE_c" name="GLUCARATE[c]" fbc:chemicalFormula="C6H8O8" />
      <species boundaryCondition="false" compartment="c" constant="false" hasOnlySubstanceUnits="false" id="M_GLUGSAL_c" name="GLUGSAL[c]" fbc:chemicalFormula="C5H9NO3" />
      <species boundaryCondition="false" compartment="c" constant="false" hasOnlySubstanceUnits="false" id="M_GLX_c" name="GLX[c]" fbc:chemicalFormula="C2H1O3" />
      <species boundaryCondition="false" compartment="c" constant="false" hasOnlySubstanceUnits="false" id="M_GLY_c" name="GLY[c]" fbc:chemicalFormula="C2H5NO2" />
      <species boundaryCondition="false" compartment="e" constant="false" hasOnlySubstanceUnits="false" id="M_GLY_e" name="GLY[e]" fbc:chemicalFormula="C2H5NO2" />
      <species boundaryCondition="false" compartment="c" constant="false" hasOnlySubstanceUnits="false" id="M_GLYAL_c" name="GLYAL[c]" fbc:chemicalFormula="C3H6O3" />
      <species boundaryCondition="false" compartment="c" constant="false" hasOnlySubstanceUnits="false" id="M_GLYASNL_c" name="GLYASNL[c]" fbc:chemicalFormula="C6H11N3O4" />
      <species boundaryCondition="false" compartment="e" constant="false" hasOnlySubstanceUnits="false" id="M_GLYASNL_e" name="GLYASNL[e]" fbc:chemicalFormula="C6H11N3O4" />
      <species boundaryCondition="false" compartment="c" constant="false" hasOnlySubstanceUnits="false" id="M_GLYASPL_c" name="GLYASPL[c]" fbc:chemicalFormula="C6H9N2O5" />
      <species boundaryCondition="false" compartment="e" constant="false" hasOnlySubstanceUnits="false" id="M_GLYASPL_e" name="GLYASPL[e]" fbc:chemicalFormula="C6H9N2O5" />
      <species boundaryCondition="false" compartment="c" constant="false" hasOnlySubstanceUnits="false" id="M_GLYCEROCHO_c" name="GLYCEROCHO[c]" fbc:chemicalFormula="C8H21NO6P" />
      <species boundaryCondition="false" compartment="c" constant="false" hasOnlySubstanceUnits="false" id="M_GLYCEROPE_c" name="GLYCEROPE[c]" fbc:chemicalFormula="C5H14NO6P" />
      <species boundaryCondition="false" compartment="c" constant="false" hasOnlySubstanceUnits="false" id="M_GLYCOGEN_c" name="GLYCOGEN[c]" fbc:chemicalFormula="C6H10O5" />
      <species boundaryCondition="false" compartment="c" constant="false" hasOnlySubstanceUnits="false" id="M_GLYCYS_c" name="GLYCYS[c]" fbc:chemicalFormula="C5H10N2O3S" />
      <species boundaryCondition="false" compartment="e" constant="false" hasOnlySubstanceUnits="false" id="M_GLYCYS_e" name="GLYCYS[e]" fbc:chemicalFormula="C5H10N2O3S" />
      <species boundaryCondition="false" compartment="c" constant="false" hasOnlySubstanceUnits="false" id="M_GLYGLN_c" name="GLYGLN[c]" fbc:chemicalFormula="C7H13N3O4" />
      <species boundaryCondition="false" compartment="e" constant="false" hasOnlySubstanceUnits="false" id="M_GLYGLN_e" name="GLYGLN[e]" fbc:chemicalFormula="C7H13N3O4" />
      <species boundaryCondition="false" compartment="c" constant="false" hasOnlySubstanceUnits="false" id="M_GLYGLUL_c" name="GLYGLUL[c]" fbc:chemicalFormula="C7H11N2O5" />
      <species boundaryCondition="false" compartment="e" constant="false" hasOnlySubstanceUnits="false" id="M_GLYGLUL_e" name="GLYGLUL[e]" fbc:chemicalFormula="C7H11N2O5" />
      <species boundaryCondition="false" compartment="c" constant="false" hasOnlySubstanceUnits="false" id="M_GLYLEU_c" name="GLYLEU[c]" fbc:chemicalFormula="C8H16N2O3" />
      <species boundaryCondition="false" compartment="e" constant="false" hasOnlySubstanceUnits="false" id="M_GLYLEU_e" name="GLYLEU[e]" fbc:chemicalFormula="C8H16N2O3" />
      <species boundaryCondition="false" compartment="c" constant="false" hasOnlySubstanceUnits="false" id="M_GLYMET_c" name="GLYMET[c]" fbc:chemicalFormula="C7H14N2O3S" />
      <species boundaryCondition="false" compartment="e" constant="false" hasOnlySubstanceUnits="false" id="M_GLYMET_e" name="GLYMET[e]" fbc:chemicalFormula="C7H14N2O3S" />
      <species boundaryCondition="false" compartment="c" constant="false" hasOnlySubstanceUnits="false" id="M_GLYPHE_c" name="GLYPHE[c]" fbc:chemicalFormula="C11H14N2O3" />
      <species boundaryCondition="false" compartment="e" constant="false" hasOnlySubstanceUnits="false" id="M_GLYPHE_e" name="GLYPHE[e]" fbc:chemicalFormula="C11H14N2O3" />
      <species boundaryCondition="false" compartment="c" constant="false" hasOnlySubstanceUnits="false" id="M_GLYPROL_c" name="GLYPROL[c]" fbc:chemicalFormula="C7H12N2O3" />
      <species boundaryCondition="false" compartment="e" constant="false" hasOnlySubstanceUnits="false" id="M_GLYPROL_e" name="GLYPROL[e]" fbc:chemicalFormula="C7H12N2O3" />
      <species boundaryCondition="false" compartment="c" constant="false" hasOnlySubstanceUnits="false" id="M_GLYTYR_c" name="GLYTYR[c]" fbc:chemicalFormula="C11H14N2O4" />
      <species boundaryCondition="false" compartment="e" constant="false" hasOnlySubstanceUnits="false" id="M_GLYTYR_e" name="GLYTYR[e]" fbc:chemicalFormula="C11H14N2O4" />
      <species boundaryCondition="false" compartment="c" constant="false" hasOnlySubstanceUnits="false" id="M_GMP_c" name="GMP[c]" fbc:chemicalFormula="C10H12N5O8P" />
      <species boundaryCondition="false" compartment="c" constant="false" hasOnlySubstanceUnits="false" id="M_GN_c" name="GN[c]" fbc:chemicalFormula="C5H5N5O" />
      <species boundaryCondition="false" compartment="e" constant="false" hasOnlySubstanceUnits="false" id="M_GN_e" name="GN[e]" fbc:chemicalFormula="C5H5N5O" />
      <species boundaryCondition="false" compartment="c" constant="false" hasOnlySubstanceUnits="false" id="M_GRDP_c" name="GRDP[c]" fbc:chemicalFormula="C10H17O7P2" />
      <species boundaryCondition="false" compartment="c" constant="false" hasOnlySubstanceUnits="false" id="M_GSN_c" name="GSN[c]" fbc:chemicalFormula="C10H13N5O5" />
      <species boundaryCondition="false" compartment="c" constant="false" hasOnlySubstanceUnits="false" id="M_GTP_c" name="GTP[c]" fbc:chemicalFormula="C10H12N5O14P3" />
      <species boundaryCondition="false" compartment="c" constant="false" hasOnlySubstanceUnits="false" id="M_GUL_c" name="GUL[c]" fbc:chemicalFormula="C6H12O6" />
      <species boundaryCondition="false" compartment="e" constant="false" hasOnlySubstanceUnits="false" id="M_GUL_e" name="GUL[e]" fbc:chemicalFormula="C6H12O6" />
      <species boundaryCondition="false" compartment="c" constant="false" hasOnlySubstanceUnits="false" id="M_GULAC_c" name="GULAC[c]" fbc:chemicalFormula="C6H10O6" />
      <species boundaryCondition="false" compartment="c" constant="false" hasOnlySubstanceUnits="false" id="M_GULNT_c" name="GULNT[c]" fbc:chemicalFormula="C6H11O7" />
      <species boundaryCondition="false" compartment="c" constant="false" hasOnlySubstanceUnits="false" id="M_H_c" name="H[c]" fbc:chemicalFormula="H" />
      <species boundaryCondition="false" compartment="e" constant="false" hasOnlySubstanceUnits="false" id="M_H_e" name="H[e]" fbc:chemicalFormula="H" />
      <species boundaryCondition="false" compartment="c" constant="false" hasOnlySubstanceUnits="false" id="M_H2MB4P_c" name="H2MB4P[c]" fbc:chemicalFormula="C5H9O8P2" />
      <species boundaryCondition="false" compartment="c" constant="false" hasOnlySubstanceUnits="false" id="M_H2O_c" name="H2O[c]" fbc:chemicalFormula="H2O" />
      <species boundaryCondition="false" compartment="e" constant="false" hasOnlySubstanceUnits="false" id="M_H2O_e" name="H2O[e]" fbc:chemicalFormula="H2O" />
      <species boundaryCondition="false" compartment="c" constant="false" hasOnlySubstanceUnits="false" id="M_H2O2_c" name="H2O2[c]" fbc:chemicalFormula="H2O2" />
      <species boundaryCondition="false" compartment="c" constant="false" hasOnlySubstanceUnits="false" id="M_H2S_c" name="H2S[c]" fbc:chemicalFormula="H2S" />
      <species boundaryCondition="false" compartment="c" constant="false" hasOnlySubstanceUnits="false" id="M_H2SO3_c" name="H2SO3[c]" fbc:chemicalFormula="HO3S" />
      <species boundaryCondition="false" compartment="e" constant="false" hasOnlySubstanceUnits="false" id="M_H2SO3_e" name="H2SO3[e]" fbc:chemicalFormula="O3S" />
      <species boundaryCondition="false" compartment="c" constant="false" hasOnlySubstanceUnits="false" id="M_HCO3_c" name="HCO3[c]" fbc:chemicalFormula="CHO3" />
      <species boundaryCondition="false" compartment="e" constant="false" hasOnlySubstanceUnits="false" id="M_HCO3_e" name="HCO3[e]" fbc:chemicalFormula="CHO3" />
      <species boundaryCondition="false" compartment="c" constant="false" hasOnlySubstanceUnits="false" id="M_HCYS_c" name="HCYS[c]" fbc:chemicalFormula="C4H9NO2S" />
      <species boundaryCondition="false" compartment="c" constant="false" hasOnlySubstanceUnits="false" id="M_HEME_c" name="HEME[c]" fbc:chemicalFormula="C34H30FeN4O4" />
      <species boundaryCondition="false" compartment="e" constant="false" hasOnlySubstanceUnits="false" id="M_HEME_e" name="HEME[e]" fbc:chemicalFormula="C34H30FeN4O4" />
      <species boundaryCondition="false" compartment="c" constant="false" hasOnlySubstanceUnits="false" id="M_HEMEO_c" name="HEMEO[c]" fbc:chemicalFormula="C49H56FeN4O5" />
      <species boundaryCondition="false" compartment="e" constant="false" hasOnlySubstanceUnits="false" id="M_HEMEO_e" name="HEMEO[e]" fbc:chemicalFormula="C49H56FeN4O5" />
      <species boundaryCondition="false" compartment="c" constant="false" hasOnlySubstanceUnits="false" id="M_HIS_c" name="HIS[c]" fbc:chemicalFormula="C6H9N3O2" />
      <species boundaryCondition="false" compartment="e" constant="false" hasOnlySubstanceUnits="false" id="M_HIS_e" name="HIS[e]" fbc:chemicalFormula="C6H9N3O2" />
      <species boundaryCondition="false" compartment="c" constant="false" hasOnlySubstanceUnits="false" id="M_HISOL_c" name="HISOL[c]" fbc:chemicalFormula="C6H12N3O" />
      <species boundaryCondition="false" compartment="c" constant="false" hasOnlySubstanceUnits="false" id="M_HISOLP_c" name="HISOLP[c]" fbc:chemicalFormula="C6H11N3O4P" />
      <species boundaryCondition="false" compartment="c" constant="false" hasOnlySubstanceUnits="false" id="M_HISTIDINAL_c" name="HISTIDINAL[c]" fbc:chemicalFormula="C6H10N3O" />
      <species boundaryCondition="false" compartment="c" constant="false" hasOnlySubstanceUnits="false" id="M_HMOP_c" name="HMOP[c]" fbc:chemicalFormula="C6H9O4" />
      <species boundaryCondition="false" compartment="c" constant="false" hasOnlySubstanceUnits="false" id="M_HMRGT_c" name="HMRGT[c]" fbc:chemicalFormula="C11H18N3O7S" />
      <species boundaryCondition="false" compartment="c" constant="false" hasOnlySubstanceUnits="false" id="M_HMTB_c" name="HMTB[c]" fbc:chemicalFormula="C40H38N4O17" />
      <species boundaryCondition="false" compartment="c" constant="false" hasOnlySubstanceUnits="false" id="M_HOPP_c" name="HOPP[c]" fbc:chemicalFormula="C3H3O4" />
      <species boundaryCondition="false" compartment="c" constant="false" hasOnlySubstanceUnits="false" id="M_HPRO_c" name="HPRO[c]" fbc:chemicalFormula="C5H9NO3" />
      <species boundaryCondition="false" compartment="c" constant="false" hasOnlySubstanceUnits="false" id="M_HPYR_c" name="HPYR[c]" fbc:chemicalFormula="C3H3O4" />
      <species boundaryCondition="false" compartment="c" constant="false" hasOnlySubstanceUnits="false" id="M_HSER_c" name="HSER[c]" fbc:chemicalFormula="C4H9NO3" />
      <species boundaryCondition="false" compartment="c" constant="false" hasOnlySubstanceUnits="false" id="M_HYDROXYAKG_c" name="HYDROXYAKG[c]" fbc:chemicalFormula="C5H4O6" />
      <species boundaryCondition="false" compartment="c" constant="false" hasOnlySubstanceUnits="false" id="M_HYXN_c" name="HYXN[c]" fbc:chemicalFormula="C5H4N4O" />
      <species boundaryCondition="false" compartment="c" constant="false" hasOnlySubstanceUnits="false" id="M_ICIT_c" name="ICIT[c]" fbc:chemicalFormula="C6H5O7" />
      <species boundaryCondition="false" compartment="c" constant="false" hasOnlySubstanceUnits="false" id="M_IDON_c" name="IDON[c]" fbc:chemicalFormula="C6H11O7" />
      <species boundaryCondition="false" compartment="c" constant="false" hasOnlySubstanceUnits="false" id="M_IDP_c" name="IDP[c]" fbc:chemicalFormula="C10H11N4O11P2" />
      <species boundaryCondition="false" compartment="c" constant="false" hasOnlySubstanceUnits="false" id="M_IDTOL_c" name="IDTOL[c]" fbc:chemicalFormula="C6H14O6" />
      <species boundaryCondition="false" compartment="e" constant="false" hasOnlySubstanceUnits="false" id="M_IDTOL_e" name="IDTOL[e]" fbc:chemicalFormula="C6H14O6" />
      <species boundaryCondition="false" compartment="c" constant="false" hasOnlySubstanceUnits="false" id="M_IGP_c" name="IGP[c]" fbc:chemicalFormula="C11H12NO6P" />
      <species boundaryCondition="false" compartment="c" constant="false" hasOnlySubstanceUnits="false" id="M_ILE_c" name="ILE[c]" fbc:chemicalFormula="C6H13NO2" />
      <species boundaryCondition="false" compartment="e" constant="false" hasOnlySubstanceUnits="false" id="M_ILE_e" name="ILE[e]" fbc:chemicalFormula="C6H13NO2" />
      <species boundaryCondition="false" compartment="c" constant="false" hasOnlySubstanceUnits="false" id="M_IMACP_c" name="IMACP[c]" fbc:chemicalFormula="C6H7N2O5P" />
      <species boundaryCondition="false" compartment="c" constant="false" hasOnlySubstanceUnits="false" id="M_IMP_c" name="IMP[c]" fbc:chemicalFormula="C10H11N4O8P" />
      <species boundaryCondition="false" compartment="c" constant="false" hasOnlySubstanceUnits="false" id="M_IND_c" name="IND[c]" fbc:chemicalFormula="C8H7N" />
      <species boundaryCondition="false" compartment="c" constant="false" hasOnlySubstanceUnits="false" id="M_INS_c" name="INS[c]" fbc:chemicalFormula="C10H12N4O5" />
      <species boundaryCondition="false" compartment="c" constant="false" hasOnlySubstanceUnits="false" id="M_IPP_c" name="IPP[c]" fbc:chemicalFormula="C5H9O7P2" />
      <species boundaryCondition="false" compartment="c" constant="false" hasOnlySubstanceUnits="false" id="M_IPPMAL_c" name="IPPMAL[c]" fbc:chemicalFormula="C7H10O5" />
      <species boundaryCondition="false" compartment="c" constant="false" hasOnlySubstanceUnits="false" id="M_ITP_c" name="ITP[c]" fbc:chemicalFormula="C10H11N4O14P3" />
      <species boundaryCondition="false" compartment="c" constant="false" hasOnlySubstanceUnits="false" id="M_K2LIPA_c" name="K2LIPA[c]" fbc:chemicalFormula="C110H196N2O39P2" />
      <species boundaryCondition="false" compartment="c" constant="false" hasOnlySubstanceUnits="false" id="M_K2LIPIV_c" name="K2LIPIV[c]" fbc:chemicalFormula="C84H148N2O37P2" />
      <species boundaryCondition="false" compartment="c" constant="false" hasOnlySubstanceUnits="false" id="M_KDG_c" name="KDG[c]" fbc:chemicalFormula="C6H9O6" />
      <species boundaryCondition="false" compartment="c" constant="false" hasOnlySubstanceUnits="false" id="M_KDO_c" name="KDO[c]" fbc:chemicalFormula="C8H13O8" />
      <species boundaryCondition="false" compartment="c" constant="false" hasOnlySubstanceUnits="false" id="M_KDO8P_c" name="KDO8P[c]" fbc:chemicalFormula="C8H12O11P" />
      <species boundaryCondition="false" compartment="c" constant="false" hasOnlySubstanceUnits="false" id="M_KDOLIPID4_c" name="KDOLIPID4[c]" fbc:chemicalFormula="C76H137N2O30P2" />
      <species boundaryCondition="false" compartment="c" constant="false" hasOnlySubstanceUnits="false" id="M_KDPG_c" name="KDPG[c]" fbc:chemicalFormula="C6H8O9P" />
      <species boundaryCondition="false" compartment="c" constant="false" hasOnlySubstanceUnits="false" id="M_LAA_c" name="LAA[c]" fbc:chemicalFormula="C6H7O6" />
      <species boundaryCondition="false" compartment="e" constant="false" hasOnlySubstanceUnits="false" id="M_LAA_e" name="LAA[e]" fbc:chemicalFormula="C6H7O6" />
      <species boundaryCondition="false" compartment="c" constant="false" hasOnlySubstanceUnits="false" id="M_LAC_c" name="LAC[c]" fbc:chemicalFormula="C3H5O3" />
      <species boundaryCondition="false" compartment="e" constant="false" hasOnlySubstanceUnits="false" id="M_LAC_e" name="LAC[e]" fbc:chemicalFormula="C3H5O3" />
      <species boundaryCondition="false" compartment="c" constant="false" hasOnlySubstanceUnits="false" id="M_LACAL_c" name="LACAL[c]" fbc:chemicalFormula="C3H6O2" />
      <species boundaryCondition="false" compartment="c" constant="false" hasOnlySubstanceUnits="false" id="M_LACTOSE_c" name="LACTOSE[c]" fbc:chemicalFormula="C12H22O11" />
      <species boundaryCondition="false" compartment="e" constant="false" hasOnlySubstanceUnits="false" id="M_LACTOSE_e" name="LACTOSE[e]" fbc:chemicalFormula="C12H22O11" />
      <species boundaryCondition="false" compartment="c" constant="false" hasOnlySubstanceUnits="false" id="M_LALAGLY_c" name="LALAGLY[c]" fbc:chemicalFormula="C5H10N2O3" />
      <species boundaryCondition="false" compartment="e" constant="false" hasOnlySubstanceUnits="false" id="M_LALAGLY_e" name="LALAGLY[e]" fbc:chemicalFormula="C5H10N2O3" />
      <species boundaryCondition="false" compartment="c" constant="false" hasOnlySubstanceUnits="false" id="M_LARAB_c" name="LARAB[c]" fbc:chemicalFormula="C5H10O5" />
      <species boundaryCondition="false" compartment="e" constant="false" hasOnlySubstanceUnits="false" id="M_LARAB_e" name="LARAB[e]" fbc:chemicalFormula="C5H10O5" />
      <species boundaryCondition="false" compartment="c" constant="false" hasOnlySubstanceUnits="false" id="M_LEU_c" name="LEU[c]" fbc:chemicalFormula="C6H13NO2" />
      <species boundaryCondition="false" compartment="e" constant="false" hasOnlySubstanceUnits="false" id="M_LEU_e" name="LEU[e]" fbc:chemicalFormula="C6H13NO2" />
      <species boundaryCondition="false" compartment="c" constant="false" hasOnlySubstanceUnits="false" id="M_LGT_c" name="LGT[c]" fbc:chemicalFormula="C13H20N3O8S" />
      <species boundaryCondition="false" compartment="c" constant="false" hasOnlySubstanceUnits="false" id="M_LIPIDA_c" name="LIPIDA[c]" fbc:chemicalFormula="C68H126N2O23P2" />
      <species boundaryCondition="false" compartment="c" constant="false" hasOnlySubstanceUnits="false" id="M_LIPIDX_c" name="LIPIDX[c]" fbc:chemicalFormula="C34H64NO12P" />
      <species boundaryCondition="false" compartment="c" constant="false" hasOnlySubstanceUnits="false" id="M_LIPOYLPROTEIN_c" name="LIPOYLPROTEIN[c]" fbc:chemicalFormula="C8H14NOS2R" />
      <species boundaryCondition="false" compartment="c" constant="false" hasOnlySubstanceUnits="false" id="M_LK2LIPIV_c" name="LK2LIPIV[c]" fbc:chemicalFormula="C96H170N2O38P2" />
      <species boundaryCondition="false" compartment="c" constant="false" hasOnlySubstanceUnits="false" id="M_LLAC_c" name="LLAC[c]" fbc:chemicalFormula="C3H5O3" />
      <species boundaryCondition="false" compartment="c" constant="false" hasOnlySubstanceUnits="false" id="M_LLCT_c" name="LLCT[c]" fbc:chemicalFormula="C7H14N2O4S" />
      <species boundaryCondition="false" compartment="c" constant="false" hasOnlySubstanceUnits="false" id="M_LMETTRNA_c" name="LMETTRNA[c]" fbc:chemicalFormula="C5H10NOSR" />
      <species boundaryCondition="false" compartment="c" constant="false" hasOnlySubstanceUnits="false" id="M_LPS_eco_c" name="LPS_eco[c]" fbc:chemicalFormula="C171H297N4O88P2" />
      <species boundaryCondition="false" compartment="c" constant="false" hasOnlySubstanceUnits="false" id="M_LRL_c" name="LRL[c]" fbc:chemicalFormula="C5H10O5" />
      <species boundaryCondition="false" compartment="c" constant="false" hasOnlySubstanceUnits="false" id="M_LRL5P_c" name="LRL5P[c]" fbc:chemicalFormula="C5H9O8P" />
      <species boundaryCondition="false" compartment="c" constant="false" hasOnlySubstanceUnits="false" id="M_LYS_c" name="LYS[c]" fbc:chemicalFormula="C6H15N2O2" />
      <species boundaryCondition="false" compartment="e" constant="false" hasOnlySubstanceUnits="false" id="M_LYS_e" name="LYS[e]" fbc:chemicalFormula="C6H15N2O2" />
      <species boundaryCondition="false" compartment="c" constant="false" hasOnlySubstanceUnits="false" id="M_MAL_c" name="MAL[c]" fbc:chemicalFormula="C4H4O5" />
      <species boundaryCondition="false" compartment="e" constant="false" hasOnlySubstanceUnits="false" id="M_MAL_e" name="MAL[e]" fbc:chemicalFormula="C4H4O5" />
      <species boundaryCondition="false" compartment="c" constant="false" hasOnlySubstanceUnits="false" id="M_MALACP_c" name="MALACP[c]" fbc:chemicalFormula="C14H22N2O10PRS" />
      <species boundaryCondition="false" compartment="c" constant="false" hasOnlySubstanceUnits="false" id="M_MALCOA_c" name="MALCOA[c]" fbc:chemicalFormula="C24H33N7O19P3S" />
      <species boundaryCondition="false" compartment="c" constant="false" hasOnlySubstanceUnits="false" id="M_MAN_c" name="MAN[c]" fbc:chemicalFormula="C6H12O6" />
      <species boundaryCondition="false" compartment="e" constant="false" hasOnlySubstanceUnits="false" id="M_MAN_e" name="MAN[e]" fbc:chemicalFormula="C6H12O6" />
      <species boundaryCondition="false" compartment="c" constant="false" hasOnlySubstanceUnits="false" id="M_MAN1P_c" name="MAN1P[c]" fbc:chemicalFormula="C6H11O9P" />
      <species boundaryCondition="false" compartment="c" constant="false" hasOnlySubstanceUnits="false" id="M_MAN6P_c" name="MAN6P[c]" fbc:chemicalFormula="C6H11O9P" />
      <species boundaryCondition="false" compartment="c" constant="false" hasOnlySubstanceUnits="false" id="M_MANOE_c" name="MANOE[c]" fbc:chemicalFormula="C6H11O7" />
      <species boundaryCondition="false" compartment="c" constant="false" hasOnlySubstanceUnits="false" id="M_MDAPIM_c" name="MDAPIM[c]" fbc:chemicalFormula="C7H14N2O4" />
      <species boundaryCondition="false" compartment="c" constant="false" hasOnlySubstanceUnits="false" id="M_MET_c" name="MET[c]" fbc:chemicalFormula="C5H11NO2S" />
      <species boundaryCondition="false" compartment="e" constant="false" hasOnlySubstanceUnits="false" id="M_MET_e" name="MET[e]" fbc:chemicalFormula="C5H11NO2S" />
      <species boundaryCondition="false" compartment="c" constant="false" hasOnlySubstanceUnits="false" id="M_METALA_c" name="METALA[c]" fbc:chemicalFormula="C8H16N2O3S" />
      <species boundaryCondition="false" compartment="e" constant="false" hasOnlySubstanceUnits="false" id="M_METALA_e" name="METALA[e]" fbc:chemicalFormula="C8H16N2O3S" />
      <species boundaryCondition="false" compartment="c" constant="false" hasOnlySubstanceUnits="false" id="M_METHF_c" name="METHF[c]" fbc:chemicalFormula="C20H20N7O6" />
      <species boundaryCondition="false" compartment="c" constant="false" hasOnlySubstanceUnits="false" id="M_METHOL_c" name="METHOL[c]" fbc:chemicalFormula="CH4O" />
      <species boundaryCondition="false" compartment="c" constant="false" hasOnlySubstanceUnits="false" id="M_METHYLHYDANTOIN_c" name="METHYLHYDANTOIN[c]" fbc:chemicalFormula="C4H6N2O2" />
      <species boundaryCondition="false" compartment="c" constant="false" hasOnlySubstanceUnits="false" id="M_METOX_c" name="METOX[c]" fbc:chemicalFormula="C5H11NO3S" />
      <species boundaryCondition="false" compartment="e" constant="false" hasOnlySubstanceUnits="false" id="M_METOX_e" name="METOX[e]" fbc:chemicalFormula="C5H11NO3S" />
      <species boundaryCondition="false" compartment="c" constant="false" hasOnlySubstanceUnits="false" id="M_METTHF_c" name="METTHF[c]" fbc:chemicalFormula="C20H21N7O6" />
      <species boundaryCondition="false" compartment="c" constant="false" hasOnlySubstanceUnits="false" id="M_MI1P_c" name="MI1P[c]" fbc:chemicalFormula="C6H11O9P" />
      <species boundaryCondition="false" compartment="c" constant="false" hasOnlySubstanceUnits="false" id="M_MI3P_c" name="MI3P[c]" fbc:chemicalFormula="C6H11O9P" />
      <species boundaryCondition="false" compartment="c" constant="false" hasOnlySubstanceUnits="false" id="M_MI4P_c" name="MI4P[c]" fbc:chemicalFormula="C6H11O9P" />
      <species boundaryCondition="false" compartment="c" constant="false" hasOnlySubstanceUnits="false" id="M_MLT_c" name="MLT[c]" fbc:chemicalFormula="C12H22O11" />
      <species boundaryCondition="false" compartment="e" constant="false" hasOnlySubstanceUnits="false" id="M_MLT_e" name="MLT[e]" fbc:chemicalFormula="C12H22O11" />
      <species boundaryCondition="false" compartment="c" constant="false" hasOnlySubstanceUnits="false" id="M_MNT_c" name="MNT[c]" fbc:chemicalFormula="C6H14O6" />
      <species boundaryCondition="false" compartment="e" constant="false" hasOnlySubstanceUnits="false" id="M_MNT_e" name="MNT[e]" fbc:chemicalFormula="C6H14O6" />
      <species boundaryCondition="false" compartment="c" constant="false" hasOnlySubstanceUnits="false" id="M_MPYR_c" name="MPYR[c]" fbc:chemicalFormula="C3H3O3S" />
      <species boundaryCondition="false" compartment="c" constant="false" hasOnlySubstanceUnits="false" id="M_MQL8_c" name="MQL8[c]" fbc:chemicalFormula="C51H74O2" />
      <species boundaryCondition="false" compartment="c" constant="false" hasOnlySubstanceUnits="false" id="M_MQN8_c" name="MQN8[c]" fbc:chemicalFormula="C51H72O2" />
      <species boundaryCondition="false" compartment="c" constant="false" hasOnlySubstanceUnits="false" id="M_MTHF_c" name="MTHF[c]" fbc:chemicalFormula="C20H24N7O6" />
      <species boundaryCondition="false" compartment="e" constant="false" hasOnlySubstanceUnits="false" id="M_MTHF_e" name="MTHF[e]" fbc:chemicalFormula="C20H24N7O6" />
      <species boundaryCondition="false" compartment="c" constant="false" hasOnlySubstanceUnits="false" id="M_MTHGXL_c" name="MTHGXL[c]" fbc:chemicalFormula="C3H4O2" />
      <species boundaryCondition="false" compartment="c" constant="false" hasOnlySubstanceUnits="false" id="M_MTHPTGLU_c" name="MTHPTGLU[c]" fbc:chemicalFormula="C30H35N9O12" />
      <species boundaryCondition="false" compartment="c" constant="false" hasOnlySubstanceUnits="false" id="M_MYOI_c" name="MYOI[c]" fbc:chemicalFormula="C6H12O6" />
      <species boundaryCondition="false" compartment="e" constant="false" hasOnlySubstanceUnits="false" id="M_MYOI_e" name="MYOI[e]" fbc:chemicalFormula="C6H12O6" />
      <species boundaryCondition="false" compartment="c" constant="false" hasOnlySubstanceUnits="false" id="M_N4HBZ_c" name="N4HBZ[c]" fbc:chemicalFormula="C47H69O3" />
      <species boundaryCondition="false" compartment="c" constant="false" hasOnlySubstanceUnits="false" id="M_N5CAIR_c" name="N5CAIR[c]" fbc:chemicalFormula="C9H11N3O9P" />
      <species boundaryCondition="false" compartment="c" constant="false" hasOnlySubstanceUnits="false" id="M_NAD_c" name="NAD[c]" fbc:chemicalFormula="C21H26N7O14P2" />
      <species boundaryCondition="false" compartment="c" constant="false" hasOnlySubstanceUnits="false" id="M_NADH_c" name="NADH[c]" fbc:chemicalFormula="C21H27N7O14P2" />
      <species boundaryCondition="false" compartment="c" constant="false" hasOnlySubstanceUnits="false" id="M_NADP_c" name="NADP[c]" fbc:chemicalFormula="C21H25N7O17P3" />
      <species boundaryCondition="false" compartment="c" constant="false" hasOnlySubstanceUnits="false" id="M_NADPH_c" name="NADPH[c]" fbc:chemicalFormula="C21H26N7O17P3" />
      <species boundaryCondition="false" compartment="c" constant="false" hasOnlySubstanceUnits="false" id="M_NAG_c" name="NAG[c]" fbc:chemicalFormula="C8H15NO6" />
      <species boundaryCondition="false" compartment="e" constant="false" hasOnlySubstanceUnits="false" id="M_NAG_e" name="NAG[e]" fbc:chemicalFormula="C8H15NO6" />
      <species boundaryCondition="false" compartment="c" constant="false" hasOnlySubstanceUnits="false" id="M_NAGA1P_c" name="NAGA1P[c]" fbc:chemicalFormula="C8H14NO9P" />
      <species boundaryCondition="false" compartment="c" constant="false" hasOnlySubstanceUnits="false" id="M_NAGA6P_c" name="NAGA6P[c]" fbc:chemicalFormula="C8H14NO9P" />
      <species boundaryCondition="false" compartment="c" constant="false" hasOnlySubstanceUnits="false" id="M_NAGLU_c" name="NAGLU[c]" fbc:chemicalFormula="C7H9NO5" />
      <species boundaryCondition="false" compartment="c" constant="false" hasOnlySubstanceUnits="false" id="M_NAGLUP_c" name="NAGLUP[c]" fbc:chemicalFormula="C7H9NO8P" />
      <species boundaryCondition="false" compartment="c" constant="false" hasOnlySubstanceUnits="false" id="M_NAGLUS_c" name="NAGLUS[c]" fbc:chemicalFormula="C7H10NO4" />
      <species boundaryCondition="false" compartment="c" constant="false" hasOnlySubstanceUnits="false" id="M_NAMA6P_c" name="NAMA6P[c]" fbc:chemicalFormula="C8H14NO9P" />
      <species boundaryCondition="false" compartment="c" constant="false" hasOnlySubstanceUnits="false" id="M_NAMD_c" name="NAMD[c]" fbc:chemicalFormula="C11H15N2O5" />
      <species boundaryCondition="false" compartment="c" constant="false" hasOnlySubstanceUnits="false" id="M_NAMN_c" name="NAMN[c]" fbc:chemicalFormula="C11H12NO9P" />
      <species boundaryCondition="false" compartment="c" constant="false" hasOnlySubstanceUnits="false" id="M_NAORN_c" name="NAORN[c]" fbc:chemicalFormula="C7H14N2O3" />
      <species boundaryCondition="false" compartment="c" constant="false" hasOnlySubstanceUnits="false" id="M_NAR_c" name="NAR[c]" fbc:chemicalFormula="C11H13NO6" />
      <species boundaryCondition="false" compartment="c" constant="false" hasOnlySubstanceUnits="false" id="M_NH3_c" name="NH3[c]" fbc:chemicalFormula="H4N" />
      <species boundaryCondition="false" compartment="e" constant="false" hasOnlySubstanceUnits="false" id="M_NH3_e" name="NH3[e]" fbc:chemicalFormula="H4N" />
      <species boundaryCondition="false" compartment="c" constant="false" hasOnlySubstanceUnits="false" id="M_NICA_c" name="NICA[c]" fbc:chemicalFormula="C6H4NO2" />
      <species boundaryCondition="false" compartment="e" constant="false" hasOnlySubstanceUnits="false" id="M_NICA_e" name="NICA[e]" fbc:chemicalFormula="C6H4NO2" />
      <species boundaryCondition="false" compartment="c" constant="false" hasOnlySubstanceUnits="false" id="M_NICD_c" name="NICD[c]" fbc:chemicalFormula="C6H6N2O" />
      <species boundaryCondition="false" compartment="c" constant="false" hasOnlySubstanceUnits="false" id="M_NMN_c" name="NMN[c]" fbc:chemicalFormula="C11H14N2O8P" />
      <species boundaryCondition="false" compartment="e" constant="false" hasOnlySubstanceUnits="false" id="M_NMN_e" name="NMN[e]" fbc:chemicalFormula="C11H14N2O8P" />
      <species boundaryCondition="false" compartment="c" constant="false" hasOnlySubstanceUnits="false" id="M_NPRAN_c" name="NPRAN[c]" fbc:chemicalFormula="C12H13NO9P" />
      <species boundaryCondition="false" compartment="c" constant="false" hasOnlySubstanceUnits="false" id="M_O2_c" name="O2[c]" fbc:chemicalFormula="O2" />
      <species boundaryCondition="false" compartment="e" constant="false" hasOnlySubstanceUnits="false" id="M_O2_e" name="O2[e]" fbc:chemicalFormula="O2" />
      <species boundaryCondition="false" compartment="c" constant="false" hasOnlySubstanceUnits="false" id="M_O2S_c" name="O2S[c]" fbc:chemicalFormula="O2" />
      <species boundaryCondition="false" compartment="c" constant="false" hasOnlySubstanceUnits="false" id="M_OA_c" name="OA[c]" fbc:chemicalFormula="C4H2O5" />
      <species boundaryCondition="false" compartment="c" constant="false" hasOnlySubstanceUnits="false" id="M_OBUT_c" name="OBUT[c]" fbc:chemicalFormula="C4H5O3" />
      <species boundaryCondition="false" compartment="c" constant="false" hasOnlySubstanceUnits="false" id="M_OGT_c" name="OGT[c]" fbc:chemicalFormula="C20H30N6O12S2" />
      <species boundaryCondition="false" compartment="c" constant="false" hasOnlySubstanceUnits="false" id="M_OHPB_c" name="OHPB[c]" fbc:chemicalFormula="C4H4O8P" />
      <species boundaryCondition="false" compartment="c" constant="false" hasOnlySubstanceUnits="false" id="M_OICAP_c" name="OICAP[c]" fbc:chemicalFormula="C7H8O5" />
      <species boundaryCondition="false" compartment="c" constant="false" hasOnlySubstanceUnits="false" id="M_OMP_c" name="OMP[c]" fbc:chemicalFormula="C10H10N2O11P" />
      <species boundaryCondition="false" compartment="c" constant="false" hasOnlySubstanceUnits="false" id="M_OMVAL_c" name="OMVAL[c]" fbc:chemicalFormula="C5H7O3" />
      <species boundaryCondition="false" compartment="c" constant="false" hasOnlySubstanceUnits="false" id="M_OPP_c" name="OPP[c]" fbc:chemicalFormula="C40H65O7P2" />
      <species boundaryCondition="false" compartment="c" constant="false" hasOnlySubstanceUnits="false" id="M_ORN_c" name="ORN[c]" fbc:chemicalFormula="C5H13N2O2" />
      <species boundaryCondition="false" compartment="c" constant="false" hasOnlySubstanceUnits="false" id="M_OROA_c" name="OROA[c]" fbc:chemicalFormula="C5H3N2O4" />
      <species boundaryCondition="false" compartment="c" constant="false" hasOnlySubstanceUnits="false" id="M_OSLHSER_c" name="OSLHSER[c]" fbc:chemicalFormula="C8H12NO6" />
      <species boundaryCondition="false" compartment="c" constant="false" hasOnlySubstanceUnits="false" id="M_OXAL_c" name="OXAL[c]" fbc:chemicalFormula="C2O4" />
      <species boundaryCondition="false" compartment="c" constant="false" hasOnlySubstanceUnits="false" id="M_P5C_c" name="P5C[c]" fbc:chemicalFormula="C5H6NO2" />
      <species boundaryCondition="false" compartment="c" constant="false" hasOnlySubstanceUnits="false" id="M_P5P_c" name="P5P[c]" fbc:chemicalFormula="C8H10NO6P" />
      <species boundaryCondition="false" compartment="c" constant="false" hasOnlySubstanceUnits="false" id="M_PA_c" name="PA[c]" fbc:chemicalFormula="C3H5O6PX2" />
      <species boundaryCondition="false" compartment="c" constant="false" hasOnlySubstanceUnits="false" id="M_PANT_c" name="PANT[c]" fbc:chemicalFormula="C6H11O4" />
      <species boundaryCondition="false" compartment="c" constant="false" hasOnlySubstanceUnits="false" id="M_PCACE_c" name="PCACE[c]" fbc:chemicalFormula="C7H5O4" />
      <species boundaryCondition="false" compartment="c" constant="false" hasOnlySubstanceUnits="false" id="M_PDXAL_c" name="PDXAL[c]" fbc:chemicalFormula="C8H9NO3" />
      <species boundaryCondition="false" compartment="c" constant="false" hasOnlySubstanceUnits="false" id="M_PDXAM_c" name="PDXAM[c]" fbc:chemicalFormula="C8H13N2O2" />
      <species boundaryCondition="false" compartment="c" constant="false" hasOnlySubstanceUnits="false" id="M_PDXAM5PI_c" name="PDXAM5PI[c]" fbc:chemicalFormula="C8H12N2O5P" />
      <species boundaryCondition="false" compartment="c" constant="false" hasOnlySubstanceUnits="false" id="M_PDXI_c" name="PDXI[c]" fbc:chemicalFormula="C8H11NO3" />
      <species boundaryCondition="false" compartment="e" constant="false" hasOnlySubstanceUnits="false" id="M_PDXI_e" name="PDXI[e]" fbc:chemicalFormula="C8H11NO3" />
      <species boundaryCondition="false" compartment="c" constant="false" hasOnlySubstanceUnits="false" id="M_PDXL5PI_c" name="PDXL5PI[c]" fbc:chemicalFormula="C8H8NO6P" />
      <species boundaryCondition="false" compartment="c" constant="false" hasOnlySubstanceUnits="false" id="M_PE_c" name="PE[c]" fbc:chemicalFormula="C5H12NO6PX2" />
      <species boundaryCondition="false" compartment="c" constant="false" hasOnlySubstanceUnits="false" id="M_PEP_c" name="PEP[c]" fbc:chemicalFormula="C3H2O6P" />
      <species boundaryCondition="false" compartment="e" constant="false" hasOnlySubstanceUnits="false" id="M_PEPTIDO_eco_e" name="PEPTIDO_eco[e]" fbc:chemicalFormula="C40H62N8O21" />
      <species boundaryCondition="false" compartment="c" constant="false" hasOnlySubstanceUnits="false" id="M_PEPTX_c" name="PEPTX[c]" fbc:chemicalFormula="C37H55N7O19" />
      <species boundaryCondition="false" compartment="c" constant="false" hasOnlySubstanceUnits="false" id="M_PG_c" name="PG[c]" fbc:chemicalFormula="C6H12O8PX2" />
      <species boundaryCondition="false" compartment="c" constant="false" hasOnlySubstanceUnits="false" id="M_PGP_c" name="PGP[c]" fbc:chemicalFormula="C6H11O11P2X2" />
      <species boundaryCondition="false" compartment="c" constant="false" hasOnlySubstanceUnits="false" id="M_PHC_c" name="PHC[c]" fbc:chemicalFormula="C5H6NO3" />
      <species boundaryCondition="false" compartment="c" constant="false" hasOnlySubstanceUnits="false" id="M_PHE_c" name="PHE[c]" fbc:chemicalFormula="C9H11NO2" />
      <species boundaryCondition="false" compartment="e" constant="false" hasOnlySubstanceUnits="false" id="M_PHE_e" name="PHE[e]" fbc:chemicalFormula="C9H11NO2" />
      <species boundaryCondition="false" compartment="c" constant="false" hasOnlySubstanceUnits="false" id="M_PHEN_c" name="PHEN[c]" fbc:chemicalFormula="C10H8O6" />
      <species boundaryCondition="false" compartment="c" constant="false" hasOnlySubstanceUnits="false" id="M_PHP_c" name="PHP[c]" fbc:chemicalFormula="C3H2O7P" />
      <species boundaryCondition="false" compartment="c" constant="false" hasOnlySubstanceUnits="false" id="M_PHPYR_c" name="PHPYR[c]" fbc:chemicalFormula="C9H7O3" />
      <species boundaryCondition="false" compartment="c" constant="false" hasOnlySubstanceUnits="false" id="M_PHT_c" name="PHT[c]" fbc:chemicalFormula="C4H8NO7P" />
      <species boundaryCondition="false" compartment="c" constant="false" hasOnlySubstanceUnits="false" id="M_PI_c" name="PI[c]" fbc:chemicalFormula="HO4P" />
      <species boundaryCondition="false" compartment="e" constant="false" hasOnlySubstanceUnits="false" id="M_PI_e" name="PI[e]" fbc:chemicalFormula="HO4P" />
      <species boundaryCondition="false" compartment="c" constant="false" hasOnlySubstanceUnits="false" id="M_PNTO_c" name="PNTO[c]" fbc:chemicalFormula="C9H16NO5" />
      <species boundaryCondition="false" compartment="e" constant="false" hasOnlySubstanceUnits="false" id="M_PNTO_e" name="PNTO[e]" fbc:chemicalFormula="C9H16NO5" />
      <species boundaryCondition="false" compartment="c" constant="false" hasOnlySubstanceUnits="false" id="M_PPA_c" name="PPA[c]" fbc:chemicalFormula="C13H17N5O8P" />
      <species boundaryCondition="false" compartment="c" constant="false" hasOnlySubstanceUnits="false" id="M_PPBG_c" name="PPBG[c]" fbc:chemicalFormula="C10H13N2O4" />
      <species boundaryCondition="false" compartment="c" constant="false" hasOnlySubstanceUnits="false" id="M_PPGIX_c" name="PPGIX[c]" fbc:chemicalFormula="C34H38N4O4" />
      <species boundaryCondition="false" compartment="c" constant="false" hasOnlySubstanceUnits="false" id="M_ppGpp_c" name="ppGpp[c]" fbc:chemicalFormula="C10H11N5O17P4" />
      <species boundaryCondition="false" compartment="c" constant="false" hasOnlySubstanceUnits="false" id="M_PPI_c" name="PPI[c]" fbc:chemicalFormula="HO7P2" />
      <species boundaryCondition="false" compartment="e" constant="false" hasOnlySubstanceUnits="false" id="M_PPI_e" name="PPI[e]" fbc:chemicalFormula="HO7P2" />
      <species boundaryCondition="false" compartment="c" constant="false" hasOnlySubstanceUnits="false" id="M_pppGpp_c" name="pppGpp[c]" fbc:chemicalFormula="C10H11N5O20P5" />
      <species boundaryCondition="false" compartment="c" constant="false" hasOnlySubstanceUnits="false" id="M_PPPI_c" name="PPPI[c]" fbc:chemicalFormula="P3H1O10" />
      <species boundaryCondition="false" compartment="c" constant="false" hasOnlySubstanceUnits="false" id="M_PPRIX_c" name="PPRIX[c]" fbc:chemicalFormula="C34H32N4O4" />
      <species boundaryCondition="false" compartment="c" constant="false" hasOnlySubstanceUnits="false" id="M_PQQ_c" name="PQQ[c]" fbc:chemicalFormula="C14H3N2O8" />
      <species boundaryCondition="false" compartment="e" constant="false" hasOnlySubstanceUnits="false" id="M_PQQ_e" name="PQQ[e]" fbc:chemicalFormula="C14H3N2O8" />
      <species boundaryCondition="false" compartment="c" constant="false" hasOnlySubstanceUnits="false" id="M_PQQH2_c" name="PQQH2[c]" fbc:chemicalFormula="C14H5N2O8" />
      <species boundaryCondition="false" compartment="c" constant="false" hasOnlySubstanceUnits="false" id="M_PRAM_c" name="PRAM[c]" fbc:chemicalFormula="C5H11NO7P" />
      <species boundaryCondition="false" compartment="c" constant="false" hasOnlySubstanceUnits="false" id="M_PRBAMP_c" name="PRBAMP[c]" fbc:chemicalFormula="C15H19N5O14P2" />
      <species boundaryCondition="false" compartment="c" constant="false" hasOnlySubstanceUnits="false" id="M_PRBATP_c" name="PRBATP[c]" fbc:chemicalFormula="C15H19N5O20P4" />
      <species boundaryCondition="false" compartment="c" constant="false" hasOnlySubstanceUnits="false" id="M_PRFICA_c" name="PRFICA[c]" fbc:chemicalFormula="C10H13N4O9P" />
      <species boundaryCondition="false" compartment="c" constant="false" hasOnlySubstanceUnits="false" id="M_PRFP_c" name="PRFP[c]" fbc:chemicalFormula="C15H21N5O15P2" />
      <species boundaryCondition="false" compartment="c" constant="false" hasOnlySubstanceUnits="false" id="M_PRLP_c" name="PRLP[c]" fbc:chemicalFormula="C15H21N5O15P2" />
      <species boundaryCondition="false" compartment="c" constant="false" hasOnlySubstanceUnits="false" id="M_PRO_c" name="PRO[c]" fbc:chemicalFormula="C5H9NO2" />
      <species boundaryCondition="false" compartment="e" constant="false" hasOnlySubstanceUnits="false" id="M_PRO_e" name="PRO[e]" fbc:chemicalFormula="C5H9NO2" />
      <species boundaryCondition="false" compartment="c" constant="false" hasOnlySubstanceUnits="false" id="M_PROGLY_c" name="PROGLY[c]" fbc:chemicalFormula="C7H12N2O3" />
      <species boundaryCondition="false" compartment="e" constant="false" hasOnlySubstanceUnits="false" id="M_PROGLY_e" name="PROGLY[e]" fbc:chemicalFormula="C7H12N2O3" />
      <species boundaryCondition="false" compartment="c" constant="false" hasOnlySubstanceUnits="false" id="M_PROP_c" name="PROP[c]" fbc:chemicalFormula="C3H5O2" />
      <species boundaryCondition="false" compartment="e" constant="false" hasOnlySubstanceUnits="false" id="M_PROP_e" name="PROP[e]" fbc:chemicalFormula="C3H5O2" />
      <species boundaryCondition="false" compartment="c" constant="false" hasOnlySubstanceUnits="false" id="M_PROPCOA_c" name="PROPCOA[c]" fbc:chemicalFormula="C24H36N7O17P3S" />
      <species boundaryCondition="false" compartment="c" constant="false" hasOnlySubstanceUnits="false" id="M_PRPP_c" name="PRPP[c]" fbc:chemicalFormula="C5H8O14P3" />
      <species boundaryCondition="false" compartment="c" constant="false" hasOnlySubstanceUnits="false" id="M_PS_c" name="PS[c]" fbc:chemicalFormula="C6H11NO8PX2" />
      <species boundaryCondition="false" compartment="c" constant="false" hasOnlySubstanceUnits="false" id="M_PTRSC_c" name="PTRSC[c]" fbc:chemicalFormula="C4H14N2" />
      <species boundaryCondition="false" compartment="e" constant="false" hasOnlySubstanceUnits="false" id="M_PTRSC_e" name="PTRSC[e]" fbc:chemicalFormula="C4H14N2" />
      <species boundaryCondition="false" compartment="c" constant="false" hasOnlySubstanceUnits="false" id="M_PYR_c" name="PYR[c]" fbc:chemicalFormula="C3H3O3" />
      <species boundaryCondition="false" compartment="e" constant="false" hasOnlySubstanceUnits="false" id="M_PYR_e" name="PYR[e]" fbc:chemicalFormula="C3H3O3" />
      <species boundaryCondition="false" compartment="c" constant="false" hasOnlySubstanceUnits="false" id="M_Q8_c" name="Q8[c]" fbc:chemicalFormula="C49H74O4" />
      <species boundaryCondition="false" compartment="e" constant="false" hasOnlySubstanceUnits="false" id="M_Q8_e" name="Q8[e]" fbc:chemicalFormula="C49H74O4" />
      <species boundaryCondition="false" compartment="c" constant="false" hasOnlySubstanceUnits="false" id="M_Q8H2_c" name="Q8H2[c]" fbc:chemicalFormula="C49H76O4" />
      <species boundaryCondition="false" compartment="c" constant="false" hasOnlySubstanceUnits="false" id="M_R1P_c" name="R1P[c]" fbc:chemicalFormula="C5H9O8P" />
      <species boundaryCondition="false" compartment="c" constant="false" hasOnlySubstanceUnits="false" id="M_R5P_c" name="R5P[c]" fbc:chemicalFormula="C5H9O8P" />
      <species boundaryCondition="false" compartment="c" constant="false" hasOnlySubstanceUnits="false" id="M_RAF_c" name="RAF[c]" fbc:chemicalFormula="C18H32O16" />
      <species boundaryCondition="false" compartment="e" constant="false" hasOnlySubstanceUnits="false" id="M_RAF_e" name="RAF[e]" fbc:chemicalFormula="C18H32O16" />
      <species boundaryCondition="false" compartment="c" constant="false" hasOnlySubstanceUnits="false" id="M_RGT_c" name="RGT[c]" fbc:chemicalFormula="C10H16N3O6S" />
      <species boundaryCondition="false" compartment="e" constant="false" hasOnlySubstanceUnits="false" id="M_RGT_e" name="RGT[e]" fbc:chemicalFormula="C10H16N3O6S" />
      <species boundaryCondition="false" compartment="c" constant="false" hasOnlySubstanceUnits="false" id="M_RHA_c" name="RHA[c]" fbc:chemicalFormula="C6H12O5" />
      <species boundaryCondition="false" compartment="e" constant="false" hasOnlySubstanceUnits="false" id="M_RHA_e" name="RHA[e]" fbc:chemicalFormula="C6H12O5" />
      <species boundaryCondition="false" compartment="c" constant="false" hasOnlySubstanceUnits="false" id="M_RHAMN_c" name="RHAMN[c]" fbc:chemicalFormula="C6H12O5" />
      <species boundaryCondition="false" compartment="c" constant="false" hasOnlySubstanceUnits="false" id="M_RHAMNP_c" name="RHAMNP[c]" fbc:chemicalFormula="C6H11O8P" />
      <species boundaryCondition="false" compartment="c" constant="false" hasOnlySubstanceUnits="false" id="M_RIB_c" name="RIB[c]" fbc:chemicalFormula="C5H10O5" />
      <species boundaryCondition="false" compartment="e" constant="false" hasOnlySubstanceUnits="false" id="M_RIB_e" name="RIB[e]" fbc:chemicalFormula="C5H10O5" />
      <species boundaryCondition="false" compartment="c" constant="false" hasOnlySubstanceUnits="false" id="M_RIBFLAV_c" name="RIBFLAV[c]" fbc:chemicalFormula="C17H20N4O6" />
      <species boundaryCondition="false" compartment="e" constant="false" hasOnlySubstanceUnits="false" id="M_RIBFLAV_e" name="RIBFLAV[e]" fbc:chemicalFormula="C17H20N4O6" />
      <species boundaryCondition="false" compartment="c" constant="false" hasOnlySubstanceUnits="false" id="M_RL5P_c" name="RL5P[c]" fbc:chemicalFormula="C5H9O8P" />
      <species boundaryCondition="false" compartment="c" constant="false" hasOnlySubstanceUnits="false" id="M_S_c" name="S[c]" fbc:chemicalFormula="S" />
      <species boundaryCondition="false" compartment="c" constant="false" hasOnlySubstanceUnits="false" id="M_S7P_c" name="S7P[c]" fbc:chemicalFormula="C7H13O10P" />
      <species boundaryCondition="false" compartment="c" constant="false" hasOnlySubstanceUnits="false" id="M_SAH_c" name="SAH[c]" fbc:chemicalFormula="C14H20N6O5S" />
      <species boundaryCondition="false" compartment="c" constant="false" hasOnlySubstanceUnits="false" id="M_SAICAR_c" name="SAICAR[c]" fbc:chemicalFormula="C13H15N4O12P" />
      <species boundaryCondition="false" compartment="c" constant="false" hasOnlySubstanceUnits="false" id="M_SAM_c" name="SAM[c]" fbc:chemicalFormula="C15H23N6O5S" />
      <species boundaryCondition="false" compartment="e" constant="false" hasOnlySubstanceUnits="false" id="M_SAM_e" name="SAM[e]" fbc:chemicalFormula="C15H23N6O5S" />
      <species boundaryCondition="false" compartment="c" constant="false" hasOnlySubstanceUnits="false" id="M_SAOPIM_c" name="SAOPIM[c]" fbc:chemicalFormula="C11H12NO8" />
      <species boundaryCondition="false" compartment="c" constant="false" hasOnlySubstanceUnits="false" id="M_SAP_c" name="SAP[c]" fbc:chemicalFormula="C9H19N2OS2R" />
      <species boundaryCondition="false" compartment="c" constant="false" hasOnlySubstanceUnits="false" id="M_SARC_c" name="SARC[c]" fbc:chemicalFormula="C3H7NO2" />
      <species boundaryCondition="false" compartment="c" constant="false" hasOnlySubstanceUnits="false" id="M_SDAPIM_c" name="SDAPIM[c]" fbc:chemicalFormula="C11H16N2O7" />
      <species boundaryCondition="false" compartment="c" constant="false" hasOnlySubstanceUnits="false" id="M_SER_c" name="SER[c]" fbc:chemicalFormula="C3H7NO3" />
      <species boundaryCondition="false" compartment="e" constant="false" hasOnlySubstanceUnits="false" id="M_SER_e" name="SER[e]" fbc:chemicalFormula="C3H7NO3" />
      <species boundaryCondition="false" compartment="c" constant="false" hasOnlySubstanceUnits="false" id="M_SLF_c" name="SLF[c]" fbc:chemicalFormula="O4S" />
      <species boundaryCondition="false" compartment="e" constant="false" hasOnlySubstanceUnits="false" id="M_SLF_e" name="SLF[e]" fbc:chemicalFormula="O4S" />
      <species boundaryCondition="false" compartment="c" constant="false" hasOnlySubstanceUnits="false" id="M_SME_c" name="SME[c]" fbc:chemicalFormula="C7H9O5" />
      <species boundaryCondition="false" compartment="e" constant="false" hasOnlySubstanceUnits="false" id="M_SME_e" name="SME[e]" fbc:chemicalFormula="C7H9O5" />
      <species boundaryCondition="false" compartment="c" constant="false" hasOnlySubstanceUnits="false" id="M_SME3P_c" name="SME3P[c]" fbc:chemicalFormula="C7H8O8P" />
      <species boundaryCondition="false" compartment="c" constant="false" hasOnlySubstanceUnits="false" id="M_SON_c" name="SON[c]" fbc:chemicalFormula="C6H10O6" />
      <species boundaryCondition="false" compartment="c" constant="false" hasOnlySubstanceUnits="false" id="M_SOR_c" name="SOR[c]" fbc:chemicalFormula="C6H12O6" />
      <species boundaryCondition="false" compartment="e" constant="false" hasOnlySubstanceUnits="false" id="M_SOR_e" name="SOR[e]" fbc:chemicalFormula="C6H12O6" />
      <species boundaryCondition="false" compartment="c" constant="false" hasOnlySubstanceUnits="false" id="M_SOT_c" name="SOT[c]" fbc:chemicalFormula="C6H14O6" />
      <species boundaryCondition="false" compartment="e" constant="false" hasOnlySubstanceUnits="false" id="M_SOT_e" name="SOT[e]" fbc:chemicalFormula="C6H14O6" />
      <species boundaryCondition="false" compartment="c" constant="false" hasOnlySubstanceUnits="false" id="M_SPRMD_c" name="SPRMD[c]" fbc:chemicalFormula="C7H22N3" />
      <species boundaryCondition="false" compartment="e" constant="false" hasOnlySubstanceUnits="false" id="M_SPRMD_e" name="SPRMD[e]" fbc:chemicalFormula="C7H22N3" />
      <species boundaryCondition="false" compartment="c" constant="false" hasOnlySubstanceUnits="false" id="M_SUC_c" name="SUC[c]" fbc:chemicalFormula="C12H22O11" />
      <species boundaryCondition="false" compartment="e" constant="false" hasOnlySubstanceUnits="false" id="M_SUC_e" name="SUC[e]" fbc:chemicalFormula="C12H22O11" />
      <species boundaryCondition="false" compartment="c" constant="false" hasOnlySubstanceUnits="false" id="M_SUCC_c" name="SUCC[c]" fbc:chemicalFormula="C4H4O4" />
      <species boundaryCondition="false" compartment="e" constant="false" hasOnlySubstanceUnits="false" id="M_SUCC_e" name="SUCC[e]" fbc:chemicalFormula="C4H4O4" />
      <species boundaryCondition="false" compartment="c" constant="false" hasOnlySubstanceUnits="false" id="M_SUCCOA_c" name="SUCCOA[c]" fbc:chemicalFormula="C25H35N7O19P3S" />
      <species boundaryCondition="false" compartment="c" constant="false" hasOnlySubstanceUnits="false" id="M_T3P1_c" name="T3P1[c]" fbc:chemicalFormula="C3H5O6P" />
      <species boundaryCondition="false" compartment="c" constant="false" hasOnlySubstanceUnits="false" id="M_T3P2_c" name="T3P2[c]" fbc:chemicalFormula="C3H5O6P" />
      <species boundaryCondition="false" compartment="c" constant="false" hasOnlySubstanceUnits="false" id="M_TDHDP_c" name="TDHDP[c]" fbc:chemicalFormula="C7H7NO4" />
      <species boundaryCondition="false" compartment="c" constant="false" hasOnlySubstanceUnits="false" id="M_THDP_c" name="THDP[c]" fbc:chemicalFormula="C12H16N4O7P2S" />
      <species boundaryCondition="false" compartment="e" constant="false" hasOnlySubstanceUnits="false" id="M_THDP_e" name="THDP[e]" fbc:chemicalFormula="C12H16N4O7P2S" />
      <species boundaryCondition="false" compartment="c" constant="false" hasOnlySubstanceUnits="false" id="M_THF_c" name="THF[c]" fbc:chemicalFormula="C19H21N7O6" />
      <species boundaryCondition="false" compartment="e" constant="false" hasOnlySubstanceUnits="false" id="M_THF_e" name="THF[e]" fbc:chemicalFormula="C19H21N7O6" />
      <species boundaryCondition="false" compartment="c" constant="false" hasOnlySubstanceUnits="false" id="M_THFGLU_c" name="THFGLU[c]" fbc:chemicalFormula="C24H27N8O9" />
      <species boundaryCondition="false" compartment="c" constant="false" hasOnlySubstanceUnits="false" id="M_THJ_c" name="THJ[c]" fbc:chemicalFormula="HS2O3" />
      <species boundaryCondition="false" compartment="e" constant="false" hasOnlySubstanceUnits="false" id="M_THJ_e" name="THJ[e]" fbc:chemicalFormula="HS2O3" />
      <species boundaryCondition="false" compartment="c" constant="false" hasOnlySubstanceUnits="false" id="M_THME_c" name="THME[c]" fbc:chemicalFormula="C12H17N4OS" />
      <species boundaryCondition="false" compartment="e" constant="false" hasOnlySubstanceUnits="false" id="M_THME_e" name="THME[e]" fbc:chemicalFormula="C12H17N4OS" />
      <species boundaryCondition="false" compartment="c" constant="false" hasOnlySubstanceUnits="false" id="M_THMP_c" name="THMP[c]" fbc:chemicalFormula="C12H16N4O4PS" />
      <species boundaryCondition="false" compartment="c" constant="false" hasOnlySubstanceUnits="false" id="M_THPTGLU_c" name="THPTGLU[c]" fbc:chemicalFormula="C29H33N9O12" />
      <species boundaryCondition="false" compartment="c" constant="false" hasOnlySubstanceUnits="false" id="M_THR_c" name="THR[c]" fbc:chemicalFormula="C4H9NO3" />
      <species boundaryCondition="false" compartment="e" constant="false" hasOnlySubstanceUnits="false" id="M_THR_e" name="THR[e]" fbc:chemicalFormula="C4H9NO3" />
      <species boundaryCondition="false" compartment="c" constant="false" hasOnlySubstanceUnits="false" id="M_THY_c" name="THY[c]" fbc:chemicalFormula="C5H6N2O2" />
      <species boundaryCondition="false" compartment="e" constant="false" hasOnlySubstanceUnits="false" id="M_THY_e" name="THY[e]" fbc:chemicalFormula="C5H6N2O2" />
      <species boundaryCondition="false" compartment="c" constant="false" hasOnlySubstanceUnits="false" id="M_TRDOX_c" name="TRDOX[c]" fbc:chemicalFormula="C6H7NO2S2R2" />
      <species boundaryCondition="false" compartment="c" constant="false" hasOnlySubstanceUnits="false" id="M_TRDRD_c" name="TRDRD[c]" fbc:chemicalFormula="C6H9NO2S2R2" />
      <species boundaryCondition="false" compartment="c" constant="false" hasOnlySubstanceUnits="false" id="M_TRE_c" name="TRE[c]" fbc:chemicalFormula="C12H22O11" />
      <species boundaryCondition="false" compartment="e" constant="false" hasOnlySubstanceUnits="false" id="M_TRE_e" name="TRE[e]" fbc:chemicalFormula="C12H22O11" />
      <species boundaryCondition="false" compartment="c" constant="false" hasOnlySubstanceUnits="false" id="M_TRE6P_c" name="TRE6P[c]" fbc:chemicalFormula="C12H21O14P" />
      <species boundaryCondition="false" compartment="c" constant="false" hasOnlySubstanceUnits="false" id="M_TRP_c" name="TRP[c]" fbc:chemicalFormula="C11H12N2O2" />
      <species boundaryCondition="false" compartment="e" constant="false" hasOnlySubstanceUnits="false" id="M_TRP_e" name="TRP[e]" fbc:chemicalFormula="C11H12N2O2" />
      <species boundaryCondition="false" compartment="c" constant="false" hasOnlySubstanceUnits="false" id="M_TYR_c" name="TYR[c]" fbc:chemicalFormula="C9H11NO3" />
      <species boundaryCondition="false" compartment="e" constant="false" hasOnlySubstanceUnits="false" id="M_TYR_e" name="TYR[e]" fbc:chemicalFormula="C9H11NO3" />
      <species boundaryCondition="false" compartment="c" constant="false" hasOnlySubstanceUnits="false" id="M_UAAGMDA_c" name="UAAGMDA[c]" fbc:chemicalFormula="C95H152N8O28P2" />
      <species boundaryCondition="false" compartment="c" constant="false" hasOnlySubstanceUnits="false" id="M_UACCG_c" name="UACCG[c]" fbc:chemicalFormula="C20H26N3O19P2" />
      <species boundaryCondition="false" compartment="c" constant="false" hasOnlySubstanceUnits="false" id="M_UAGMDA_c" name="UAGMDA[c]" fbc:chemicalFormula="C87H139N7O23P2" />
      <species boundaryCondition="false" compartment="c" constant="false" hasOnlySubstanceUnits="false" id="M_UDCPDP_c" name="UDCPDP[c]" fbc:chemicalFormula="C55H89O7P2" />
      <species boundaryCondition="false" compartment="c" constant="false" hasOnlySubstanceUnits="false" id="M_UDCPP_c" name="UDCPP[c]" fbc:chemicalFormula="C55H89O4P" />
      <species boundaryCondition="false" compartment="c" constant="false" hasOnlySubstanceUnits="false" id="M_UDP_c" name="UDP[c]" fbc:chemicalFormula="C9H11N2O12P2" />
      <species boundaryCondition="false" compartment="c" constant="false" hasOnlySubstanceUnits="false" id="M_UDPG_c" name="UDPG[c]" fbc:chemicalFormula="C15H22N2O17P2" />
      <species boundaryCondition="false" compartment="c" constant="false" hasOnlySubstanceUnits="false" id="M_UDPG23A_c" name="UDPG23A[c]" fbc:chemicalFormula="C43H75N3O20P2" />
      <species boundaryCondition="false" compartment="c" constant="false" hasOnlySubstanceUnits="false" id="M_UDPG2A_c" name="UDPG2A[c]" fbc:chemicalFormula="C29H50N3O18P2" />
      <species boundaryCondition="false" compartment="c" constant="false" hasOnlySubstanceUnits="false" id="M_UDPG2AA_c" name="UDPG2AA[c]" fbc:chemicalFormula="C31H51N3O19P2" />
      <species boundaryCondition="false" compartment="c" constant="false" hasOnlySubstanceUnits="false" id="M_UDPGAL_c" name="UDPGAL[c]" fbc:chemicalFormula="C15H22N2O17P2" />
      <species boundaryCondition="false" compartment="c" constant="false" hasOnlySubstanceUnits="false" id="M_UDPGI_c" name="UDPGI[c]" fbc:chemicalFormula="C40H36N4O16" />
      <species boundaryCondition="false" compartment="c" constant="false" hasOnlySubstanceUnits="false" id="M_UDPNAG_c" name="UDPNAG[c]" fbc:chemicalFormula="C17H25N3O17P2" />
      <species boundaryCondition="false" compartment="c" constant="false" hasOnlySubstanceUnits="false" id="M_UDPNAM_c" name="UDPNAM[c]" fbc:chemicalFormula="C20H28N3O19P2" />
      <species boundaryCondition="false" compartment="c" constant="false" hasOnlySubstanceUnits="false" id="M_UDPNAMA_c" name="UDPNAMA[c]" fbc:chemicalFormula="C23H33N4O20P2" />
      <species boundaryCondition="false" compartment="c" constant="false" hasOnlySubstanceUnits="false" id="M_UDPNAMAG_c" name="UDPNAMAG[c]" fbc:chemicalFormula="C28H39N5O23P2" />
      <species boundaryCondition="false" compartment="c" constant="false" hasOnlySubstanceUnits="false" id="M_UGC_c" name="UGC[c]" fbc:chemicalFormula="C3H5N2O4" />
      <species boundaryCondition="false" compartment="e" constant="false" hasOnlySubstanceUnits="false" id="M_UGC_e" name="UGC[e]" fbc:chemicalFormula="C3H5N2O4" />
      <species boundaryCondition="false" compartment="c" constant="false" hasOnlySubstanceUnits="false" id="M_UGMD_c" name="UGMD[c]" fbc:chemicalFormula="C35H51N7O26P2" />
      <species boundaryCondition="false" compartment="c" constant="false" hasOnlySubstanceUnits="false" id="M_UGMDA_c" name="UGMDA[c]" fbc:chemicalFormula="C41H61N9O28P2" />
      <species boundaryCondition="false" compartment="c" constant="false" hasOnlySubstanceUnits="false" id="M_UMP_c" name="UMP[c]" fbc:chemicalFormula="C9H11N2O9P" />
      <species boundaryCondition="false" compartment="c" constant="false" hasOnlySubstanceUnits="false" id="M_UPGIII_c" name="UPGIII[c]" fbc:chemicalFormula="C40H36N4O16" />
      <species boundaryCondition="false" compartment="c" constant="false" hasOnlySubstanceUnits="false" id="M_URA_c" name="URA[c]" fbc:chemicalFormula="C4H4N2O2" />
      <species boundaryCondition="false" compartment="e" constant="false" hasOnlySubstanceUnits="false" id="M_URA_e" name="URA[e]" fbc:chemicalFormula="C4H4N2O2" />
      <species boundaryCondition="false" compartment="c" constant="false" hasOnlySubstanceUnits="false" id="M_URATE_c" name="URATE[c]" fbc:chemicalFormula="C5H4N4O3" />
      <species boundaryCondition="false" compartment="e" constant="false" hasOnlySubstanceUnits="false" id="M_URATE_e" name="URATE[e]" fbc:chemicalFormula="C5H4N4O3" />
      <species boundaryCondition="false" compartment="c" constant="false" hasOnlySubstanceUnits="false" id="M_UREA_c" name="UREA[c]" fbc:chemicalFormula="CH4N2O" />
      <species boundaryCondition="false" compartment="e" constant="false" hasOnlySubstanceUnits="false" id="M_UREA_e" name="UREA[e]" fbc:chemicalFormula="CH4N2O" />
      <species boundaryCondition="false" compartment="c" constant="false" hasOnlySubstanceUnits="false" id="M_URI_c" name="URI[c]" fbc:chemicalFormula="C9H12N2O6" />
      <species boundaryCondition="false" compartment="c" constant="false" hasOnlySubstanceUnits="false" id="M_UTP_c" name="UTP[c]" fbc:chemicalFormula="C9H11N2O15P3" />
      <species boundaryCondition="false" compartment="c" constant="false" hasOnlySubstanceUnits="false" id="M_VAL_c" name="VAL[c]" fbc:chemicalFormula="C5H11NO2" />
      <species boundaryCondition="false" compartment="e" constant="false" hasOnlySubstanceUnits="false" id="M_VAL_e" name="VAL[e]" fbc:chemicalFormula="C5H11NO2" />
      <species boundaryCondition="false" compartment="c" constant="false" hasOnlySubstanceUnits="false" id="M_XAN_c" name="XAN[c]" fbc:chemicalFormula="C5H4N4O2" />
      <species boundaryCondition="false" compartment="e" constant="false" hasOnlySubstanceUnits="false" id="M_XAN_e" name="XAN[e]" fbc:chemicalFormula="C5H4N4O2" />
      <species boundaryCondition="false" compartment="c" constant="false" hasOnlySubstanceUnits="false" id="M_XMP_c" name="XMP[c]" fbc:chemicalFormula="C10H11N4O9P" />
      <species boundaryCondition="false" compartment="c" constant="false" hasOnlySubstanceUnits="false" id="M_XTSINE_c" name="XTSINE[c]" fbc:chemicalFormula="C10H12N4O6" />
      <species boundaryCondition="false" compartment="c" constant="false" hasOnlySubstanceUnits="false" id="M_XUL_c" name="XUL[c]" fbc:chemicalFormula="C5H10O5" />
      <species boundaryCondition="false" compartment="e" constant="false" hasOnlySubstanceUnits="false" id="M_XUL_e" name="XUL[e]" fbc:chemicalFormula="C5H10O5" />
      <species boundaryCondition="false" compartment="c" constant="false" hasOnlySubstanceUnits="false" id="M_XUL5P_c" name="XUL5P[c]" fbc:chemicalFormula="C5H9O8P" />
    </listOfSpecies>
    <fbc:listOfGeneProducts>
      <fbc:geneProduct fbc:id="G_KVU_0025" fbc:label="KVU_0025" fbc:name="KVU_0025" />
      <fbc:geneProduct fbc:id="G_KVU_0028" fbc:label="KVU_0028" fbc:name="KVU_0028" />
      <fbc:geneProduct fbc:id="G_KVU_0030" fbc:label="KVU_0030" fbc:name="KVU_0030" />
      <fbc:geneProduct fbc:id="G_KVU_0032" fbc:label="KVU_0032" fbc:name="KVU_0032" />
      <fbc:geneProduct fbc:id="G_KVU_0034" fbc:label="KVU_0034" fbc:name="KVU_0034" />
      <fbc:geneProduct fbc:id="G_KVU_0043" fbc:label="KVU_0043" fbc:name="KVU_0043" />
      <fbc:geneProduct fbc:id="G_KVU_0044" fbc:label="KVU_0044" fbc:name="KVU_0044" />
      <fbc:geneProduct fbc:id="G_KVU_0045" fbc:label="KVU_0045" fbc:name="KVU_0045" />
      <fbc:geneProduct fbc:id="G_KVU_0046" fbc:label="KVU_0046" fbc:name="KVU_0046" />
      <fbc:geneProduct fbc:id="G_KVU_0065" fbc:label="KVU_0065" fbc:name="KVU_0065" />
      <fbc:geneProduct fbc:id="G_KVU_0066" fbc:label="KVU_0066" fbc:name="KVU_0066" />
      <fbc:geneProduct fbc:id="G_KVU_0070" fbc:label="KVU_0070" fbc:name="KVU_0070" />
      <fbc:geneProduct fbc:id="G_KVU_0071" fbc:label="KVU_0071" fbc:name="KVU_0071" />
      <fbc:geneProduct fbc:id="G_KVU_0072" fbc:label="KVU_0072" fbc:name="KVU_0072" />
      <fbc:geneProduct fbc:id="G_KVU_0076" fbc:label="KVU_0076" fbc:name="KVU_0076" />
      <fbc:geneProduct fbc:id="G_KVU_0077" fbc:label="KVU_0077" fbc:name="KVU_0077" />
      <fbc:geneProduct fbc:id="G_KVU_0078" fbc:label="KVU_0078" fbc:name="KVU_0078" />
      <fbc:geneProduct fbc:id="G_KVU_0080" fbc:label="KVU_0080" fbc:name="KVU_0080" />
      <fbc:geneProduct fbc:id="G_KVU_0095" fbc:label="KVU_0095" fbc:name="KVU_0095" />
      <fbc:geneProduct fbc:id="G_KVU_0096" fbc:label="KVU_0096" fbc:name="KVU_0096" />
      <fbc:geneProduct fbc:id="G_KVU_0097" fbc:label="KVU_0097" fbc:name="KVU_0097" />
      <fbc:geneProduct fbc:id="G_KVU_0098" fbc:label="KVU_0098" fbc:name="KVU_0098" />
      <fbc:geneProduct fbc:id="G_KVU_0100" fbc:label="KVU_0100" fbc:name="KVU_0100" />
      <fbc:geneProduct fbc:id="G_KVU_0102" fbc:label="KVU_0102" fbc:name="KVU_0102" />
      <fbc:geneProduct fbc:id="G_KVU_0103" fbc:label="KVU_0103" fbc:name="KVU_0103" />
      <fbc:geneProduct fbc:id="G_KVU_0104" fbc:label="KVU_0104" fbc:name="KVU_0104" />
      <fbc:geneProduct fbc:id="G_KVU_0105" fbc:label="KVU_0105" fbc:name="KVU_0105" />
      <fbc:geneProduct fbc:id="G_KVU_0106" fbc:label="KVU_0106" fbc:name="KVU_0106" />
      <fbc:geneProduct fbc:id="G_KVU_0107" fbc:label="KVU_0107" fbc:name="KVU_0107" />
      <fbc:geneProduct fbc:id="G_KVU_0108" fbc:label="KVU_0108" fbc:name="KVU_0108" />
      <fbc:geneProduct fbc:id="G_KVU_0110" fbc:label="KVU_0110" fbc:name="KVU_0110" />
      <fbc:geneProduct fbc:id="G_KVU_0116" fbc:label="KVU_0116" fbc:name="KVU_0116" />
      <fbc:geneProduct fbc:id="G_KVU_0123" fbc:label="KVU_0123" fbc:name="KVU_0123" />
      <fbc:geneProduct fbc:id="G_KVU_0124" fbc:label="KVU_0124" fbc:name="KVU_0124" />
      <fbc:geneProduct fbc:id="G_KVU_0135" fbc:label="KVU_0135" fbc:name="KVU_0135" />
      <fbc:geneProduct fbc:id="G_KVU_0138" fbc:label="KVU_0138" fbc:name="KVU_0138" />
      <fbc:geneProduct fbc:id="G_KVU_0139" fbc:label="KVU_0139" fbc:name="KVU_0139" />
      <fbc:geneProduct fbc:id="G_KVU_0140" fbc:label="KVU_0140" fbc:name="KVU_0140" />
      <fbc:geneProduct fbc:id="G_KVU_0141" fbc:label="KVU_0141" fbc:name="KVU_0141" />
      <fbc:geneProduct fbc:id="G_KVU_0144" fbc:label="KVU_0144" fbc:name="KVU_0144" />
      <fbc:geneProduct fbc:id="G_KVU_0149" fbc:label="KVU_0149" fbc:name="KVU_0149" />
      <fbc:geneProduct fbc:id="G_KVU_0151" fbc:label="KVU_0151" fbc:name="KVU_0151" />
      <fbc:geneProduct fbc:id="G_KVU_0161" fbc:label="KVU_0161" fbc:name="KVU_0161" />
      <fbc:geneProduct fbc:id="G_KVU_0163" fbc:label="KVU_0163" fbc:name="KVU_0163" />
      <fbc:geneProduct fbc:id="G_KVU_0166" fbc:label="KVU_0166" fbc:name="KVU_0166" />
      <fbc:geneProduct fbc:id="G_KVU_0168" fbc:label="KVU_0168" fbc:name="KVU_0168" />
      <fbc:geneProduct fbc:id="G_KVU_0169" fbc:label="KVU_0169" fbc:name="KVU_0169" />
      <fbc:geneProduct fbc:id="G_KVU_0177" fbc:label="KVU_0177" fbc:name="KVU_0177" />
      <fbc:geneProduct fbc:id="G_KVU_0184" fbc:label="KVU_0184" fbc:name="KVU_0184" />
      <fbc:geneProduct fbc:id="G_KVU_0198" fbc:label="KVU_0198" fbc:name="KVU_0198" />
      <fbc:geneProduct fbc:id="G_KVU_0199" fbc:label="KVU_0199" fbc:name="KVU_0199" />
      <fbc:geneProduct fbc:id="G_KVU_0200" fbc:label="KVU_0200" fbc:name="KVU_0200" />
      <fbc:geneProduct fbc:id="G_KVU_0203" fbc:label="KVU_0203" fbc:name="KVU_0203" />
      <fbc:geneProduct fbc:id="G_KVU_0210" fbc:label="KVU_0210" fbc:name="KVU_0210" />
      <fbc:geneProduct fbc:id="G_KVU_0211" fbc:label="KVU_0211" fbc:name="KVU_0211" />
      <fbc:geneProduct fbc:id="G_KVU_0213" fbc:label="KVU_0213" fbc:name="KVU_0213" />
      <fbc:geneProduct fbc:id="G_KVU_0214" fbc:label="KVU_0214" fbc:name="KVU_0214" />
      <fbc:geneProduct fbc:id="G_KVU_0219" fbc:label="KVU_0219" fbc:name="KVU_0219" />
      <fbc:geneProduct fbc:id="G_KVU_0229" fbc:label="KVU_0229" fbc:name="KVU_0229" />
      <fbc:geneProduct fbc:id="G_KVU_0230" fbc:label="KVU_0230" fbc:name="KVU_0230" />
      <fbc:geneProduct fbc:id="G_KVU_0268" fbc:label="KVU_0268" fbc:name="KVU_0268" />
      <fbc:geneProduct fbc:id="G_KVU_0270" fbc:label="KVU_0270" fbc:name="KVU_0270" />
      <fbc:geneProduct fbc:id="G_KVU_0273" fbc:label="KVU_0273" fbc:name="KVU_0273" />
      <fbc:geneProduct fbc:id="G_KVU_0274" fbc:label="KVU_0274" fbc:name="KVU_0274" />
      <fbc:geneProduct fbc:id="G_KVU_0281" fbc:label="KVU_0281" fbc:name="KVU_0281" />
      <fbc:geneProduct fbc:id="G_KVU_0288" fbc:label="KVU_0288" fbc:name="KVU_0288" />
      <fbc:geneProduct fbc:id="G_KVU_0291" fbc:label="KVU_0291" fbc:name="KVU_0291" />
      <fbc:geneProduct fbc:id="G_KVU_0293" fbc:label="KVU_0293" fbc:name="KVU_0293" />
      <fbc:geneProduct fbc:id="G_KVU_0294" fbc:label="KVU_0294" fbc:name="KVU_0294" />
      <fbc:geneProduct fbc:id="G_KVU_0295" fbc:label="KVU_0295" fbc:name="KVU_0295" />
      <fbc:geneProduct fbc:id="G_KVU_0296" fbc:label="KVU_0296" fbc:name="KVU_0296" />
      <fbc:geneProduct fbc:id="G_KVU_0297" fbc:label="KVU_0297" fbc:name="KVU_0297" />
      <fbc:geneProduct fbc:id="G_KVU_0299" fbc:label="KVU_0299" fbc:name="KVU_0299" />
      <fbc:geneProduct fbc:id="G_KVU_0301" fbc:label="KVU_0301" fbc:name="KVU_0301" />
      <fbc:geneProduct fbc:id="G_KVU_0303" fbc:label="KVU_0303" fbc:name="KVU_0303" />
      <fbc:geneProduct fbc:id="G_KVU_0304" fbc:label="KVU_0304" fbc:name="KVU_0304" />
      <fbc:geneProduct fbc:id="G_KVU_0307" fbc:label="KVU_0307" fbc:name="KVU_0307" />
      <fbc:geneProduct fbc:id="G_KVU_0308" fbc:label="KVU_0308" fbc:name="KVU_0308" />
      <fbc:geneProduct fbc:id="G_KVU_0311" fbc:label="KVU_0311" fbc:name="KVU_0311" />
      <fbc:geneProduct fbc:id="G_KVU_0313" fbc:label="KVU_0313" fbc:name="KVU_0313" />
      <fbc:geneProduct fbc:id="G_KVU_0316" fbc:label="KVU_0316" fbc:name="KVU_0316" />
      <fbc:geneProduct fbc:id="G_KVU_0330" fbc:label="KVU_0330" fbc:name="KVU_0330" />
      <fbc:geneProduct fbc:id="G_KVU_0339" fbc:label="KVU_0339" fbc:name="KVU_0339" />
      <fbc:geneProduct fbc:id="G_KVU_0340" fbc:label="KVU_0340" fbc:name="KVU_0340" />
      <fbc:geneProduct fbc:id="G_KVU_0348" fbc:label="KVU_0348" fbc:name="KVU_0348" />
      <fbc:geneProduct fbc:id="G_KVU_0356" fbc:label="KVU_0356" fbc:name="KVU_0356" />
      <fbc:geneProduct fbc:id="G_KVU_0357" fbc:label="KVU_0357" fbc:name="KVU_0357" />
      <fbc:geneProduct fbc:id="G_KVU_0365" fbc:label="KVU_0365" fbc:name="KVU_0365" />
      <fbc:geneProduct fbc:id="G_KVU_0369" fbc:label="KVU_0369" fbc:name="KVU_0369" />
      <fbc:geneProduct fbc:id="G_KVU_0371" fbc:label="KVU_0371" fbc:name="KVU_0371" />
      <fbc:geneProduct fbc:id="G_KVU_0377" fbc:label="KVU_0377" fbc:name="KVU_0377" />
      <fbc:geneProduct fbc:id="G_KVU_0378" fbc:label="KVU_0378" fbc:name="KVU_0378" />
      <fbc:geneProduct fbc:id="G_KVU_0385" fbc:label="KVU_0385" fbc:name="KVU_0385" />
      <fbc:geneProduct fbc:id="G_KVU_0386" fbc:label="KVU_0386" fbc:name="KVU_0386" />
      <fbc:geneProduct fbc:id="G_KVU_0388" fbc:label="KVU_0388" fbc:name="KVU_0388" />
      <fbc:geneProduct fbc:id="G_KVU_0398" fbc:label="KVU_0398" fbc:name="KVU_0398" />
      <fbc:geneProduct fbc:id="G_KVU_0403" fbc:label="KVU_0403" fbc:name="KVU_0403" />
      <fbc:geneProduct fbc:id="G_KVU_0404" fbc:label="KVU_0404" fbc:name="KVU_0404" />
      <fbc:geneProduct fbc:id="G_KVU_0405" fbc:label="KVU_0405" fbc:name="KVU_0405" />
      <fbc:geneProduct fbc:id="G_KVU_0416" fbc:label="KVU_0416" fbc:name="KVU_0416" />
      <fbc:geneProduct fbc:id="G_KVU_0426" fbc:label="KVU_0426" fbc:name="KVU_0426" />
      <fbc:geneProduct fbc:id="G_KVU_0437" fbc:label="KVU_0437" fbc:name="KVU_0437" />
      <fbc:geneProduct fbc:id="G_KVU_0440" fbc:label="KVU_0440" fbc:name="KVU_0440" />
      <fbc:geneProduct fbc:id="G_KVU_0441" fbc:label="KVU_0441" fbc:name="KVU_0441" />
      <fbc:geneProduct fbc:id="G_KVU_0442" fbc:label="KVU_0442" fbc:name="KVU_0442" />
      <fbc:geneProduct fbc:id="G_KVU_0450" fbc:label="KVU_0450" fbc:name="KVU_0450" />
      <fbc:geneProduct fbc:id="G_KVU_0452" fbc:label="KVU_0452" fbc:name="KVU_0452" />
      <fbc:geneProduct fbc:id="G_KVU_0453" fbc:label="KVU_0453" fbc:name="KVU_0453" />
      <fbc:geneProduct fbc:id="G_KVU_0454" fbc:label="KVU_0454" fbc:name="KVU_0454" />
      <fbc:geneProduct fbc:id="G_KVU_0455" fbc:label="KVU_0455" fbc:name="KVU_0455" />
      <fbc:geneProduct fbc:id="G_KVU_0456" fbc:label="KVU_0456" fbc:name="KVU_0456" />
      <fbc:geneProduct fbc:id="G_KVU_0460" fbc:label="KVU_0460" fbc:name="KVU_0460" />
      <fbc:geneProduct fbc:id="G_KVU_0462" fbc:label="KVU_0462" fbc:name="KVU_0462" />
      <fbc:geneProduct fbc:id="G_KVU_0472" fbc:label="KVU_0472" fbc:name="KVU_0472" />
      <fbc:geneProduct fbc:id="G_KVU_0489" fbc:label="KVU_0489" fbc:name="KVU_0489" />
      <fbc:geneProduct fbc:id="G_KVU_0491" fbc:label="KVU_0491" fbc:name="KVU_0491" />
      <fbc:geneProduct fbc:id="G_KVU_0505" fbc:label="KVU_0505" fbc:name="KVU_0505" />
      <fbc:geneProduct fbc:id="G_KVU_0507" fbc:label="KVU_0507" fbc:name="KVU_0507" />
      <fbc:geneProduct fbc:id="G_KVU_0509" fbc:label="KVU_0509" fbc:name="KVU_0509" />
      <fbc:geneProduct fbc:id="G_KVU_0511" fbc:label="KVU_0511" fbc:name="KVU_0511" />
      <fbc:geneProduct fbc:id="G_KVU_0516" fbc:label="KVU_0516" fbc:name="KVU_0516" />
      <fbc:geneProduct fbc:id="G_KVU_0520" fbc:label="KVU_0520" fbc:name="KVU_0520" />
      <fbc:geneProduct fbc:id="G_KVU_0522" fbc:label="KVU_0522" fbc:name="KVU_0522" />
      <fbc:geneProduct fbc:id="G_KVU_0523" fbc:label="KVU_0523" fbc:name="KVU_0523" />
      <fbc:geneProduct fbc:id="G_KVU_0524" fbc:label="KVU_0524" fbc:name="KVU_0524" />
      <fbc:geneProduct fbc:id="G_KVU_0525" fbc:label="KVU_0525" fbc:name="KVU_0525" />
      <fbc:geneProduct fbc:id="G_KVU_0526" fbc:label="KVU_0526" fbc:name="KVU_0526" />
      <fbc:geneProduct fbc:id="G_KVU_0529" fbc:label="KVU_0529" fbc:name="KVU_0529" />
      <fbc:geneProduct fbc:id="G_KVU_0534" fbc:label="KVU_0534" fbc:name="KVU_0534" />
      <fbc:geneProduct fbc:id="G_KVU_0549" fbc:label="KVU_0549" fbc:name="KVU_0549" />
      <fbc:geneProduct fbc:id="G_KVU_0554" fbc:label="KVU_0554" fbc:name="KVU_0554" />
      <fbc:geneProduct fbc:id="G_KVU_0557" fbc:label="KVU_0557" fbc:name="KVU_0557" />
      <fbc:geneProduct fbc:id="G_KVU_0559" fbc:label="KVU_0559" fbc:name="KVU_0559" />
      <fbc:geneProduct fbc:id="G_KVU_0567" fbc:label="KVU_0567" fbc:name="KVU_0567" />
      <fbc:geneProduct fbc:id="G_KVU_0569" fbc:label="KVU_0569" fbc:name="KVU_0569" />
      <fbc:geneProduct fbc:id="G_KVU_0574" fbc:label="KVU_0574" fbc:name="KVU_0574" />
      <fbc:geneProduct fbc:id="G_KVU_0578" fbc:label="KVU_0578" fbc:name="KVU_0578" />
      <fbc:geneProduct fbc:id="G_KVU_0585" fbc:label="KVU_0585" fbc:name="KVU_0585" />
      <fbc:geneProduct fbc:id="G_KVU_0597" fbc:label="KVU_0597" fbc:name="KVU_0597" />
      <fbc:geneProduct fbc:id="G_KVU_0598" fbc:label="KVU_0598" fbc:name="KVU_0598" />
      <fbc:geneProduct fbc:id="G_KVU_0600" fbc:label="KVU_0600" fbc:name="KVU_0600" />
      <fbc:geneProduct fbc:id="G_KVU_0607" fbc:label="KVU_0607" fbc:name="KVU_0607" />
      <fbc:geneProduct fbc:id="G_KVU_0609" fbc:label="KVU_0609" fbc:name="KVU_0609" />
      <fbc:geneProduct fbc:id="G_KVU_0612" fbc:label="KVU_0612" fbc:name="KVU_0612" />
      <fbc:geneProduct fbc:id="G_KVU_0617" fbc:label="KVU_0617" fbc:name="KVU_0617" />
      <fbc:geneProduct fbc:id="G_KVU_0618" fbc:label="KVU_0618" fbc:name="KVU_0618" />
      <fbc:geneProduct fbc:id="G_KVU_0621" fbc:label="KVU_0621" fbc:name="KVU_0621" />
      <fbc:geneProduct fbc:id="G_KVU_0622" fbc:label="KVU_0622" fbc:name="KVU_0622" />
      <fbc:geneProduct fbc:id="G_KVU_0643" fbc:label="KVU_0643" fbc:name="KVU_0643" />
      <fbc:geneProduct fbc:id="G_KVU_0644" fbc:label="KVU_0644" fbc:name="KVU_0644" />
      <fbc:geneProduct fbc:id="G_KVU_0647" fbc:label="KVU_0647" fbc:name="KVU_0647" />
      <fbc:geneProduct fbc:id="G_KVU_0666" fbc:label="KVU_0666" fbc:name="KVU_0666" />
      <fbc:geneProduct fbc:id="G_KVU_0667" fbc:label="KVU_0667" fbc:name="KVU_0667" />
      <fbc:geneProduct fbc:id="G_KVU_0668" fbc:label="KVU_0668" fbc:name="KVU_0668" />
      <fbc:geneProduct fbc:id="G_KVU_0669" fbc:label="KVU_0669" fbc:name="KVU_0669" />
      <fbc:geneProduct fbc:id="G_KVU_0671" fbc:label="KVU_0671" fbc:name="KVU_0671" />
      <fbc:geneProduct fbc:id="G_KVU_0672" fbc:label="KVU_0672" fbc:name="KVU_0672" />
      <fbc:geneProduct fbc:id="G_KVU_0676" fbc:label="KVU_0676" fbc:name="KVU_0676" />
      <fbc:geneProduct fbc:id="G_KVU_0677" fbc:label="KVU_0677" fbc:name="KVU_0677" />
      <fbc:geneProduct fbc:id="G_KVU_0678" fbc:label="KVU_0678" fbc:name="KVU_0678" />
      <fbc:geneProduct fbc:id="G_KVU_0685" fbc:label="KVU_0685" fbc:name="KVU_0685" />
      <fbc:geneProduct fbc:id="G_KVU_0688" fbc:label="KVU_0688" fbc:name="KVU_0688" />
      <fbc:geneProduct fbc:id="G_KVU_0691" fbc:label="KVU_0691" fbc:name="KVU_0691" />
      <fbc:geneProduct fbc:id="G_KVU_0692" fbc:label="KVU_0692" fbc:name="KVU_0692" />
      <fbc:geneProduct fbc:id="G_KVU_0696" fbc:label="KVU_0696" fbc:name="KVU_0696" />
      <fbc:geneProduct fbc:id="G_KVU_0698" fbc:label="KVU_0698" fbc:name="KVU_0698" />
      <fbc:geneProduct fbc:id="G_KVU_0700" fbc:label="KVU_0700" fbc:name="KVU_0700" />
      <fbc:geneProduct fbc:id="G_KVU_0791" fbc:label="KVU_0791" fbc:name="KVU_0791" />
      <fbc:geneProduct fbc:id="G_KVU_0794" fbc:label="KVU_0794" fbc:name="KVU_0794" />
      <fbc:geneProduct fbc:id="G_KVU_0797" fbc:label="KVU_0797" fbc:name="KVU_0797" />
      <fbc:geneProduct fbc:id="G_KVU_0798" fbc:label="KVU_0798" fbc:name="KVU_0798" />
      <fbc:geneProduct fbc:id="G_KVU_0808" fbc:label="KVU_0808" fbc:name="KVU_0808" />
      <fbc:geneProduct fbc:id="G_KVU_0809" fbc:label="KVU_0809" fbc:name="KVU_0809" />
      <fbc:geneProduct fbc:id="G_KVU_0822" fbc:label="KVU_0822" fbc:name="KVU_0822" />
      <fbc:geneProduct fbc:id="G_KVU_0827" fbc:label="KVU_0827" fbc:name="KVU_0827" />
      <fbc:geneProduct fbc:id="G_KVU_0843" fbc:label="KVU_0843" fbc:name="KVU_0843" />
      <fbc:geneProduct fbc:id="G_KVU_0844" fbc:label="KVU_0844" fbc:name="KVU_0844" />
      <fbc:geneProduct fbc:id="G_KVU_0845" fbc:label="KVU_0845" fbc:name="KVU_0845" />
      <fbc:geneProduct fbc:id="G_KVU_0846" fbc:label="KVU_0846" fbc:name="KVU_0846" />
      <fbc:geneProduct fbc:id="G_KVU_0847" fbc:label="KVU_0847" fbc:name="KVU_0847" />
      <fbc:geneProduct fbc:id="G_KVU_0848" fbc:label="KVU_0848" fbc:name="KVU_0848" />
      <fbc:geneProduct fbc:id="G_KVU_0849" fbc:label="KVU_0849" fbc:name="KVU_0849" />
      <fbc:geneProduct fbc:id="G_KVU_0851" fbc:label="KVU_0851" fbc:name="KVU_0851" />
      <fbc:geneProduct fbc:id="G_KVU_0853" fbc:label="KVU_0853" fbc:name="KVU_0853" />
      <fbc:geneProduct fbc:id="G_KVU_0864" fbc:label="KVU_0864" fbc:name="KVU_0864" />
      <fbc:geneProduct fbc:id="G_KVU_0865" fbc:label="KVU_0865" fbc:name="KVU_0865" />
      <fbc:geneProduct fbc:id="G_KVU_0866" fbc:label="KVU_0866" fbc:name="KVU_0866" />
      <fbc:geneProduct fbc:id="G_KVU_0869" fbc:label="KVU_0869" fbc:name="KVU_0869" />
      <fbc:geneProduct fbc:id="G_KVU_0871" fbc:label="KVU_0871" fbc:name="KVU_0871" />
      <fbc:geneProduct fbc:id="G_KVU_0874" fbc:label="KVU_0874" fbc:name="KVU_0874" />
      <fbc:geneProduct fbc:id="G_KVU_0883" fbc:label="KVU_0883" fbc:name="KVU_0883" />
      <fbc:geneProduct fbc:id="G_KVU_0885" fbc:label="KVU_0885" fbc:name="KVU_0885" />
      <fbc:geneProduct fbc:id="G_KVU_0886" fbc:label="KVU_0886" fbc:name="KVU_0886" />
      <fbc:geneProduct fbc:id="G_KVU_0888" fbc:label="KVU_0888" fbc:name="KVU_0888" />
      <fbc:geneProduct fbc:id="G_KVU_0889" fbc:label="KVU_0889" fbc:name="KVU_0889" />
      <fbc:geneProduct fbc:id="G_KVU_0894" fbc:label="KVU_0894" fbc:name="KVU_0894" />
      <fbc:geneProduct fbc:id="G_KVU_0907" fbc:label="KVU_0907" fbc:name="KVU_0907" />
      <fbc:geneProduct fbc:id="G_KVU_0911" fbc:label="KVU_0911" fbc:name="KVU_0911" />
      <fbc:geneProduct fbc:id="G_KVU_0920" fbc:label="KVU_0920" fbc:name="KVU_0920" />
      <fbc:geneProduct fbc:id="G_KVU_0929" fbc:label="KVU_0929" fbc:name="KVU_0929" />
      <fbc:geneProduct fbc:id="G_KVU_0933" fbc:label="KVU_0933" fbc:name="KVU_0933" />
      <fbc:geneProduct fbc:id="G_KVU_0981" fbc:label="KVU_0981" fbc:name="KVU_0981" />
      <fbc:geneProduct fbc:id="G_KVU_1030" fbc:label="KVU_1030" fbc:name="KVU_1030" />
      <fbc:geneProduct fbc:id="G_KVU_1038" fbc:label="KVU_1038" fbc:name="KVU_1038" />
      <fbc:geneProduct fbc:id="G_KVU_1041" fbc:label="KVU_1041" fbc:name="KVU_1041" />
      <fbc:geneProduct fbc:id="G_KVU_1042" fbc:label="KVU_1042" fbc:name="KVU_1042" />
      <fbc:geneProduct fbc:id="G_KVU_1046" fbc:label="KVU_1046" fbc:name="KVU_1046" />
      <fbc:geneProduct fbc:id="G_KVU_1047" fbc:label="KVU_1047" fbc:name="KVU_1047" />
      <fbc:geneProduct fbc:id="G_KVU_1048" fbc:label="KVU_1048" fbc:name="KVU_1048" />
      <fbc:geneProduct fbc:id="G_KVU_1056" fbc:label="KVU_1056" fbc:name="KVU_1056" />
      <fbc:geneProduct fbc:id="G_KVU_1057" fbc:label="KVU_1057" fbc:name="KVU_1057" />
      <fbc:geneProduct fbc:id="G_KVU_1059" fbc:label="KVU_1059" fbc:name="KVU_1059" />
      <fbc:geneProduct fbc:id="G_KVU_1069" fbc:label="KVU_1069" fbc:name="KVU_1069" />
      <fbc:geneProduct fbc:id="G_KVU_1070" fbc:label="KVU_1070" fbc:name="KVU_1070" />
      <fbc:geneProduct fbc:id="G_KVU_1071" fbc:label="KVU_1071" fbc:name="KVU_1071" />
      <fbc:geneProduct fbc:id="G_KVU_1075" fbc:label="KVU_1075" fbc:name="KVU_1075" />
      <fbc:geneProduct fbc:id="G_KVU_1078" fbc:label="KVU_1078" fbc:name="KVU_1078" />
      <fbc:geneProduct fbc:id="G_KVU_1085" fbc:label="KVU_1085" fbc:name="KVU_1085" />
      <fbc:geneProduct fbc:id="G_KVU_1092" fbc:label="KVU_1092" fbc:name="KVU_1092" />
      <fbc:geneProduct fbc:id="G_KVU_1093" fbc:label="KVU_1093" fbc:name="KVU_1093" />
      <fbc:geneProduct fbc:id="G_KVU_1094" fbc:label="KVU_1094" fbc:name="KVU_1094" />
      <fbc:geneProduct fbc:id="G_KVU_1095" fbc:label="KVU_1095" fbc:name="KVU_1095" />
      <fbc:geneProduct fbc:id="G_KVU_1097" fbc:label="KVU_1097" fbc:name="KVU_1097" />
      <fbc:geneProduct fbc:id="G_KVU_1098" fbc:label="KVU_1098" fbc:name="KVU_1098" />
      <fbc:geneProduct fbc:id="G_KVU_1099" fbc:label="KVU_1099" fbc:name="KVU_1099" />
      <fbc:geneProduct fbc:id="G_KVU_1101" fbc:label="KVU_1101" fbc:name="KVU_1101" />
      <fbc:geneProduct fbc:id="G_KVU_1105" fbc:label="KVU_1105" fbc:name="KVU_1105" />
      <fbc:geneProduct fbc:id="G_KVU_1106" fbc:label="KVU_1106" fbc:name="KVU_1106" />
      <fbc:geneProduct fbc:id="G_KVU_1107" fbc:label="KVU_1107" fbc:name="KVU_1107" />
      <fbc:geneProduct fbc:id="G_KVU_1109" fbc:label="KVU_1109" fbc:name="KVU_1109" />
      <fbc:geneProduct fbc:id="G_KVU_1110" fbc:label="KVU_1110" fbc:name="KVU_1110" />
      <fbc:geneProduct fbc:id="G_KVU_1111" fbc:label="KVU_1111" fbc:name="KVU_1111" />
      <fbc:geneProduct fbc:id="G_KVU_1117" fbc:label="KVU_1117" fbc:name="KVU_1117" />
      <fbc:geneProduct fbc:id="G_KVU_1122" fbc:label="KVU_1122" fbc:name="KVU_1122" />
      <fbc:geneProduct fbc:id="G_KVU_1123" fbc:label="KVU_1123" fbc:name="KVU_1123" />
      <fbc:geneProduct fbc:id="G_KVU_1124" fbc:label="KVU_1124" fbc:name="KVU_1124" />
      <fbc:geneProduct fbc:id="G_KVU_1128" fbc:label="KVU_1128" fbc:name="KVU_1128" />
      <fbc:geneProduct fbc:id="G_KVU_1133" fbc:label="KVU_1133" fbc:name="KVU_1133" />
      <fbc:geneProduct fbc:id="G_KVU_1134" fbc:label="KVU_1134" fbc:name="KVU_1134" />
      <fbc:geneProduct fbc:id="G_KVU_1135" fbc:label="KVU_1135" fbc:name="KVU_1135" />
      <fbc:geneProduct fbc:id="G_KVU_1139" fbc:label="KVU_1139" fbc:name="KVU_1139" />
      <fbc:geneProduct fbc:id="G_KVU_1140" fbc:label="KVU_1140" fbc:name="KVU_1140" />
      <fbc:geneProduct fbc:id="G_KVU_1141" fbc:label="KVU_1141" fbc:name="KVU_1141" />
      <fbc:geneProduct fbc:id="G_KVU_1145" fbc:label="KVU_1145" fbc:name="KVU_1145" />
      <fbc:geneProduct fbc:id="G_KVU_1146" fbc:label="KVU_1146" fbc:name="KVU_1146" />
      <fbc:geneProduct fbc:id="G_KVU_1151" fbc:label="KVU_1151" fbc:name="KVU_1151" />
      <fbc:geneProduct fbc:id="G_KVU_1157" fbc:label="KVU_1157" fbc:name="KVU_1157" />
      <fbc:geneProduct fbc:id="G_KVU_1160" fbc:label="KVU_1160" fbc:name="KVU_1160" />
      <fbc:geneProduct fbc:id="G_KVU_1169" fbc:label="KVU_1169" fbc:name="KVU_1169" />
      <fbc:geneProduct fbc:id="G_KVU_1173" fbc:label="KVU_1173" fbc:name="KVU_1173" />
      <fbc:geneProduct fbc:id="G_KVU_1186" fbc:label="KVU_1186" fbc:name="KVU_1186" />
      <fbc:geneProduct fbc:id="G_KVU_1187" fbc:label="KVU_1187" fbc:name="KVU_1187" />
      <fbc:geneProduct fbc:id="G_KVU_1194" fbc:label="KVU_1194" fbc:name="KVU_1194" />
      <fbc:geneProduct fbc:id="G_KVU_1197" fbc:label="KVU_1197" fbc:name="KVU_1197" />
      <fbc:geneProduct fbc:id="G_KVU_1200" fbc:label="KVU_1200" fbc:name="KVU_1200" />
      <fbc:geneProduct fbc:id="G_KVU_1201" fbc:label="KVU_1201" fbc:name="KVU_1201" />
      <fbc:geneProduct fbc:id="G_KVU_1202" fbc:label="KVU_1202" fbc:name="KVU_1202" />
      <fbc:geneProduct fbc:id="G_KVU_1204" fbc:label="KVU_1204" fbc:name="KVU_1204" />
      <fbc:geneProduct fbc:id="G_KVU_1205" fbc:label="KVU_1205" fbc:name="KVU_1205" />
      <fbc:geneProduct fbc:id="G_KVU_1215" fbc:label="KVU_1215" fbc:name="KVU_1215" />
      <fbc:geneProduct fbc:id="G_KVU_1216" fbc:label="KVU_1216" fbc:name="KVU_1216" />
      <fbc:geneProduct fbc:id="G_KVU_1217" fbc:label="KVU_1217" fbc:name="KVU_1217" />
      <fbc:geneProduct fbc:id="G_KVU_1220" fbc:label="KVU_1220" fbc:name="KVU_1220" />
      <fbc:geneProduct fbc:id="G_KVU_1227" fbc:label="KVU_1227" fbc:name="KVU_1227" />
      <fbc:geneProduct fbc:id="G_KVU_1235" fbc:label="KVU_1235" fbc:name="KVU_1235" />
      <fbc:geneProduct fbc:id="G_KVU_1236" fbc:label="KVU_1236" fbc:name="KVU_1236" />
      <fbc:geneProduct fbc:id="G_KVU_1258" fbc:label="KVU_1258" fbc:name="KVU_1258" />
      <fbc:geneProduct fbc:id="G_KVU_1259" fbc:label="KVU_1259" fbc:name="KVU_1259" />
      <fbc:geneProduct fbc:id="G_KVU_1260" fbc:label="KVU_1260" fbc:name="KVU_1260" />
      <fbc:geneProduct fbc:id="G_KVU_1266" fbc:label="KVU_1266" fbc:name="KVU_1266" />
      <fbc:geneProduct fbc:id="G_KVU_1267" fbc:label="KVU_1267" fbc:name="KVU_1267" />
      <fbc:geneProduct fbc:id="G_KVU_1268" fbc:label="KVU_1268" fbc:name="KVU_1268" />
      <fbc:geneProduct fbc:id="G_KVU_1290" fbc:label="KVU_1290" fbc:name="KVU_1290" />
      <fbc:geneProduct fbc:id="G_KVU_1291" fbc:label="KVU_1291" fbc:name="KVU_1291" />
      <fbc:geneProduct fbc:id="G_KVU_1292" fbc:label="KVU_1292" fbc:name="KVU_1292" />
      <fbc:geneProduct fbc:id="G_KVU_1298" fbc:label="KVU_1298" fbc:name="KVU_1298" />
      <fbc:geneProduct fbc:id="G_KVU_1302" fbc:label="KVU_1302" fbc:name="KVU_1302" />
      <fbc:geneProduct fbc:id="G_KVU_1312" fbc:label="KVU_1312" fbc:name="KVU_1312" />
      <fbc:geneProduct fbc:id="G_KVU_1317" fbc:label="KVU_1317" fbc:name="KVU_1317" />
      <fbc:geneProduct fbc:id="G_KVU_1322" fbc:label="KVU_1322" fbc:name="KVU_1322" />
      <fbc:geneProduct fbc:id="G_KVU_1323" fbc:label="KVU_1323" fbc:name="KVU_1323" />
      <fbc:geneProduct fbc:id="G_KVU_1324" fbc:label="KVU_1324" fbc:name="KVU_1324" />
      <fbc:geneProduct fbc:id="G_KVU_1326" fbc:label="KVU_1326" fbc:name="KVU_1326" />
      <fbc:geneProduct fbc:id="G_KVU_1327" fbc:label="KVU_1327" fbc:name="KVU_1327" />
      <fbc:geneProduct fbc:id="G_KVU_1328" fbc:label="KVU_1328" fbc:name="KVU_1328" />
      <fbc:geneProduct fbc:id="G_KVU_1329" fbc:label="KVU_1329" fbc:name="KVU_1329" />
      <fbc:geneProduct fbc:id="G_KVU_1330" fbc:label="KVU_1330" fbc:name="KVU_1330" />
      <fbc:geneProduct fbc:id="G_KVU_1331" fbc:label="KVU_1331" fbc:name="KVU_1331" />
      <fbc:geneProduct fbc:id="G_KVU_1334" fbc:label="KVU_1334" fbc:name="KVU_1334" />
      <fbc:geneProduct fbc:id="G_KVU_1340" fbc:label="KVU_1340" fbc:name="KVU_1340" />
      <fbc:geneProduct fbc:id="G_KVU_1344" fbc:label="KVU_1344" fbc:name="KVU_1344" />
      <fbc:geneProduct fbc:id="G_KVU_1345" fbc:label="KVU_1345" fbc:name="KVU_1345" />
      <fbc:geneProduct fbc:id="G_KVU_1349" fbc:label="KVU_1349" fbc:name="KVU_1349" />
      <fbc:geneProduct fbc:id="G_KVU_1350" fbc:label="KVU_1350" fbc:name="KVU_1350" />
      <fbc:geneProduct fbc:id="G_KVU_1351" fbc:label="KVU_1351" fbc:name="KVU_1351" />
      <fbc:geneProduct fbc:id="G_KVU_1353" fbc:label="KVU_1353" fbc:name="KVU_1353" />
      <fbc:geneProduct fbc:id="G_KVU_1357" fbc:label="KVU_1357" fbc:name="KVU_1357" />
      <fbc:geneProduct fbc:id="G_KVU_1358" fbc:label="KVU_1358" fbc:name="KVU_1358" />
      <fbc:geneProduct fbc:id="G_KVU_1359" fbc:label="KVU_1359" fbc:name="KVU_1359" />
      <fbc:geneProduct fbc:id="G_KVU_1366" fbc:label="KVU_1366" fbc:name="KVU_1366" />
      <fbc:geneProduct fbc:id="G_KVU_1373" fbc:label="KVU_1373" fbc:name="KVU_1373" />
      <fbc:geneProduct fbc:id="G_KVU_1374" fbc:label="KVU_1374" fbc:name="KVU_1374" />
      <fbc:geneProduct fbc:id="G_KVU_1375" fbc:label="KVU_1375" fbc:name="KVU_1375" />
      <fbc:geneProduct fbc:id="G_KVU_1376" fbc:label="KVU_1376" fbc:name="KVU_1376" />
      <fbc:geneProduct fbc:id="G_KVU_1377" fbc:label="KVU_1377" fbc:name="KVU_1377" />
      <fbc:geneProduct fbc:id="G_KVU_1387" fbc:label="KVU_1387" fbc:name="KVU_1387" />
      <fbc:geneProduct fbc:id="G_KVU_1388" fbc:label="KVU_1388" fbc:name="KVU_1388" />
      <fbc:geneProduct fbc:id="G_KVU_1389" fbc:label="KVU_1389" fbc:name="KVU_1389" />
      <fbc:geneProduct fbc:id="G_KVU_1393" fbc:label="KVU_1393" fbc:name="KVU_1393" />
      <fbc:geneProduct fbc:id="G_KVU_1397" fbc:label="KVU_1397" fbc:name="KVU_1397" />
      <fbc:geneProduct fbc:id="G_KVU_1415" fbc:label="KVU_1415" fbc:name="KVU_1415" />
      <fbc:geneProduct fbc:id="G_KVU_1416" fbc:label="KVU_1416" fbc:name="KVU_1416" />
      <fbc:geneProduct fbc:id="G_KVU_1418" fbc:label="KVU_1418" fbc:name="KVU_1418" />
      <fbc:geneProduct fbc:id="G_KVU_1444" fbc:label="KVU_1444" fbc:name="KVU_1444" />
      <fbc:geneProduct fbc:id="G_KVU_1445" fbc:label="KVU_1445" fbc:name="KVU_1445" />
      <fbc:geneProduct fbc:id="G_KVU_1452" fbc:label="KVU_1452" fbc:name="KVU_1452" />
      <fbc:geneProduct fbc:id="G_KVU_1453" fbc:label="KVU_1453" fbc:name="KVU_1453" />
      <fbc:geneProduct fbc:id="G_KVU_1466" fbc:label="KVU_1466" fbc:name="KVU_1466" />
      <fbc:geneProduct fbc:id="G_KVU_1473" fbc:label="KVU_1473" fbc:name="KVU_1473" />
      <fbc:geneProduct fbc:id="G_KVU_1474" fbc:label="KVU_1474" fbc:name="KVU_1474" />
      <fbc:geneProduct fbc:id="G_KVU_1476" fbc:label="KVU_1476" fbc:name="KVU_1476" />
      <fbc:geneProduct fbc:id="G_KVU_1477" fbc:label="KVU_1477" fbc:name="KVU_1477" />
      <fbc:geneProduct fbc:id="G_KVU_1480" fbc:label="KVU_1480" fbc:name="KVU_1480" />
      <fbc:geneProduct fbc:id="G_KVU_1482" fbc:label="KVU_1482" fbc:name="KVU_1482" />
      <fbc:geneProduct fbc:id="G_KVU_1483" fbc:label="KVU_1483" fbc:name="KVU_1483" />
      <fbc:geneProduct fbc:id="G_KVU_1491" fbc:label="KVU_1491" fbc:name="KVU_1491" />
      <fbc:geneProduct fbc:id="G_KVU_1514" fbc:label="KVU_1514" fbc:name="KVU_1514" />
      <fbc:geneProduct fbc:id="G_KVU_1524" fbc:label="KVU_1524" fbc:name="KVU_1524" />
      <fbc:geneProduct fbc:id="G_KVU_1525" fbc:label="KVU_1525" fbc:name="KVU_1525" />
      <fbc:geneProduct fbc:id="G_KVU_1526" fbc:label="KVU_1526" fbc:name="KVU_1526" />
      <fbc:geneProduct fbc:id="G_KVU_1527" fbc:label="KVU_1527" fbc:name="KVU_1527" />
      <fbc:geneProduct fbc:id="G_KVU_1536" fbc:label="KVU_1536" fbc:name="KVU_1536" />
      <fbc:geneProduct fbc:id="G_KVU_1607" fbc:label="KVU_1607" fbc:name="KVU_1607" />
      <fbc:geneProduct fbc:id="G_KVU_1626" fbc:label="KVU_1626" fbc:name="KVU_1626" />
      <fbc:geneProduct fbc:id="G_KVU_1630" fbc:label="KVU_1630" fbc:name="KVU_1630" />
      <fbc:geneProduct fbc:id="G_KVU_1633" fbc:label="KVU_1633" fbc:name="KVU_1633" />
      <fbc:geneProduct fbc:id="G_KVU_1634" fbc:label="KVU_1634" fbc:name="KVU_1634" />
      <fbc:geneProduct fbc:id="G_KVU_1640" fbc:label="KVU_1640" fbc:name="KVU_1640" />
      <fbc:geneProduct fbc:id="G_KVU_1641" fbc:label="KVU_1641" fbc:name="KVU_1641" />
      <fbc:geneProduct fbc:id="G_KVU_1642" fbc:label="KVU_1642" fbc:name="KVU_1642" />
      <fbc:geneProduct fbc:id="G_KVU_1644" fbc:label="KVU_1644" fbc:name="KVU_1644" />
      <fbc:geneProduct fbc:id="G_KVU_1655" fbc:label="KVU_1655" fbc:name="KVU_1655" />
      <fbc:geneProduct fbc:id="G_KVU_1659" fbc:label="KVU_1659" fbc:name="KVU_1659" />
      <fbc:geneProduct fbc:id="G_KVU_1663" fbc:label="KVU_1663" fbc:name="KVU_1663" />
      <fbc:geneProduct fbc:id="G_KVU_1664" fbc:label="KVU_1664" fbc:name="KVU_1664" />
      <fbc:geneProduct fbc:id="G_KVU_1666" fbc:label="KVU_1666" fbc:name="KVU_1666" />
      <fbc:geneProduct fbc:id="G_KVU_1671" fbc:label="KVU_1671" fbc:name="KVU_1671" />
      <fbc:geneProduct fbc:id="G_KVU_1674" fbc:label="KVU_1674" fbc:name="KVU_1674" />
      <fbc:geneProduct fbc:id="G_KVU_1675" fbc:label="KVU_1675" fbc:name="KVU_1675" />
      <fbc:geneProduct fbc:id="G_KVU_1689" fbc:label="KVU_1689" fbc:name="KVU_1689" />
      <fbc:geneProduct fbc:id="G_KVU_1690" fbc:label="KVU_1690" fbc:name="KVU_1690" />
      <fbc:geneProduct fbc:id="G_KVU_1706" fbc:label="KVU_1706" fbc:name="KVU_1706" />
      <fbc:geneProduct fbc:id="G_KVU_1714" fbc:label="KVU_1714" fbc:name="KVU_1714" />
      <fbc:geneProduct fbc:id="G_KVU_1716" fbc:label="KVU_1716" fbc:name="KVU_1716" />
      <fbc:geneProduct fbc:id="G_KVU_1721" fbc:label="KVU_1721" fbc:name="KVU_1721" />
      <fbc:geneProduct fbc:id="G_KVU_1722" fbc:label="KVU_1722" fbc:name="KVU_1722" />
      <fbc:geneProduct fbc:id="G_KVU_1723" fbc:label="KVU_1723" fbc:name="KVU_1723" />
      <fbc:geneProduct fbc:id="G_KVU_1725" fbc:label="KVU_1725" fbc:name="KVU_1725" />
      <fbc:geneProduct fbc:id="G_KVU_1735" fbc:label="KVU_1735" fbc:name="KVU_1735" />
      <fbc:geneProduct fbc:id="G_KVU_1736" fbc:label="KVU_1736" fbc:name="KVU_1736" />
      <fbc:geneProduct fbc:id="G_KVU_1738" fbc:label="KVU_1738" fbc:name="KVU_1738" />
      <fbc:geneProduct fbc:id="G_KVU_1741" fbc:label="KVU_1741" fbc:name="KVU_1741" />
      <fbc:geneProduct fbc:id="G_KVU_1751" fbc:label="KVU_1751" fbc:name="KVU_1751" />
      <fbc:geneProduct fbc:id="G_KVU_1754" fbc:label="KVU_1754" fbc:name="KVU_1754" />
      <fbc:geneProduct fbc:id="G_KVU_1756" fbc:label="KVU_1756" fbc:name="KVU_1756" />
      <fbc:geneProduct fbc:id="G_KVU_1757" fbc:label="KVU_1757" fbc:name="KVU_1757" />
      <fbc:geneProduct fbc:id="G_KVU_1772" fbc:label="KVU_1772" fbc:name="KVU_1772" />
      <fbc:geneProduct fbc:id="G_KVU_1774" fbc:label="KVU_1774" fbc:name="KVU_1774" />
      <fbc:geneProduct fbc:id="G_KVU_1782" fbc:label="KVU_1782" fbc:name="KVU_1782" />
      <fbc:geneProduct fbc:id="G_KVU_1787" fbc:label="KVU_1787" fbc:name="KVU_1787" />
      <fbc:geneProduct fbc:id="G_KVU_1796" fbc:label="KVU_1796" fbc:name="KVU_1796" />
      <fbc:geneProduct fbc:id="G_KVU_1797" fbc:label="KVU_1797" fbc:name="KVU_1797" />
      <fbc:geneProduct fbc:id="G_KVU_1800" fbc:label="KVU_1800" fbc:name="KVU_1800" />
      <fbc:geneProduct fbc:id="G_KVU_1803" fbc:label="KVU_1803" fbc:name="KVU_1803" />
      <fbc:geneProduct fbc:id="G_KVU_1810" fbc:label="KVU_1810" fbc:name="KVU_1810" />
      <fbc:geneProduct fbc:id="G_KVU_1811" fbc:label="KVU_1811" fbc:name="KVU_1811" />
      <fbc:geneProduct fbc:id="G_KVU_1812" fbc:label="KVU_1812" fbc:name="KVU_1812" />
      <fbc:geneProduct fbc:id="G_KVU_1813" fbc:label="KVU_1813" fbc:name="KVU_1813" />
      <fbc:geneProduct fbc:id="G_KVU_1814" fbc:label="KVU_1814" fbc:name="KVU_1814" />
      <fbc:geneProduct fbc:id="G_KVU_1815" fbc:label="KVU_1815" fbc:name="KVU_1815" />
      <fbc:geneProduct fbc:id="G_KVU_1816" fbc:label="KVU_1816" fbc:name="KVU_1816" />
      <fbc:geneProduct fbc:id="G_KVU_1817" fbc:label="KVU_1817" fbc:name="KVU_1817" />
      <fbc:geneProduct fbc:id="G_KVU_1819" fbc:label="KVU_1819" fbc:name="KVU_1819" />
      <fbc:geneProduct fbc:id="G_KVU_1821" fbc:label="KVU_1821" fbc:name="KVU_1821" />
      <fbc:geneProduct fbc:id="G_KVU_1823" fbc:label="KVU_1823" fbc:name="KVU_1823" />
      <fbc:geneProduct fbc:id="G_KVU_1824" fbc:label="KVU_1824" fbc:name="KVU_1824" />
      <fbc:geneProduct fbc:id="G_KVU_1825" fbc:label="KVU_1825" fbc:name="KVU_1825" />
      <fbc:geneProduct fbc:id="G_KVU_1826" fbc:label="KVU_1826" fbc:name="KVU_1826" />
      <fbc:geneProduct fbc:id="G_KVU_1828" fbc:label="KVU_1828" fbc:name="KVU_1828" />
      <fbc:geneProduct fbc:id="G_KVU_1833" fbc:label="KVU_1833" fbc:name="KVU_1833" />
      <fbc:geneProduct fbc:id="G_KVU_1837" fbc:label="KVU_1837" fbc:name="KVU_1837" />
      <fbc:geneProduct fbc:id="G_KVU_1838" fbc:label="KVU_1838" fbc:name="KVU_1838" />
      <fbc:geneProduct fbc:id="G_KVU_1839" fbc:label="KVU_1839" fbc:name="KVU_1839" />
      <fbc:geneProduct fbc:id="G_KVU_1840" fbc:label="KVU_1840" fbc:name="KVU_1840" />
      <fbc:geneProduct fbc:id="G_KVU_1843" fbc:label="KVU_1843" fbc:name="KVU_1843" />
      <fbc:geneProduct fbc:id="G_KVU_1845" fbc:label="KVU_1845" fbc:name="KVU_1845" />
      <fbc:geneProduct fbc:id="G_KVU_1859" fbc:label="KVU_1859" fbc:name="KVU_1859" />
      <fbc:geneProduct fbc:id="G_KVU_1860" fbc:label="KVU_1860" fbc:name="KVU_1860" />
      <fbc:geneProduct fbc:id="G_KVU_1863" fbc:label="KVU_1863" fbc:name="KVU_1863" />
      <fbc:geneProduct fbc:id="G_KVU_1864" fbc:label="KVU_1864" fbc:name="KVU_1864" />
      <fbc:geneProduct fbc:id="G_KVU_1865" fbc:label="KVU_1865" fbc:name="KVU_1865" />
      <fbc:geneProduct fbc:id="G_KVU_1866" fbc:label="KVU_1866" fbc:name="KVU_1866" />
      <fbc:geneProduct fbc:id="G_KVU_1884" fbc:label="KVU_1884" fbc:name="KVU_1884" />
      <fbc:geneProduct fbc:id="G_KVU_1885" fbc:label="KVU_1885" fbc:name="KVU_1885" />
      <fbc:geneProduct fbc:id="G_KVU_1886" fbc:label="KVU_1886" fbc:name="KVU_1886" />
      <fbc:geneProduct fbc:id="G_KVU_1887" fbc:label="KVU_1887" fbc:name="KVU_1887" />
      <fbc:geneProduct fbc:id="G_KVU_1888" fbc:label="KVU_1888" fbc:name="KVU_1888" />
      <fbc:geneProduct fbc:id="G_KVU_1890" fbc:label="KVU_1890" fbc:name="KVU_1890" />
      <fbc:geneProduct fbc:id="G_KVU_1907" fbc:label="KVU_1907" fbc:name="KVU_1907" />
      <fbc:geneProduct fbc:id="G_KVU_1913" fbc:label="KVU_1913" fbc:name="KVU_1913" />
      <fbc:geneProduct fbc:id="G_KVU_1919" fbc:label="KVU_1919" fbc:name="KVU_1919" />
      <fbc:geneProduct fbc:id="G_KVU_1921" fbc:label="KVU_1921" fbc:name="KVU_1921" />
      <fbc:geneProduct fbc:id="G_KVU_1957" fbc:label="KVU_1957" fbc:name="KVU_1957" />
      <fbc:geneProduct fbc:id="G_KVU_1959" fbc:label="KVU_1959" fbc:name="KVU_1959" />
      <fbc:geneProduct fbc:id="G_KVU_1960" fbc:label="KVU_1960" fbc:name="KVU_1960" />
      <fbc:geneProduct fbc:id="G_KVU_1969" fbc:label="KVU_1969" fbc:name="KVU_1969" />
      <fbc:geneProduct fbc:id="G_KVU_1971" fbc:label="KVU_1971" fbc:name="KVU_1971" />
      <fbc:geneProduct fbc:id="G_KVU_1984" fbc:label="KVU_1984" fbc:name="KVU_1984" />
      <fbc:geneProduct fbc:id="G_KVU_1985" fbc:label="KVU_1985" fbc:name="KVU_1985" />
      <fbc:geneProduct fbc:id="G_KVU_1999" fbc:label="KVU_1999" fbc:name="KVU_1999" />
      <fbc:geneProduct fbc:id="G_KVU_2000" fbc:label="KVU_2000" fbc:name="KVU_2000" />
      <fbc:geneProduct fbc:id="G_KVU_2003" fbc:label="KVU_2003" fbc:name="KVU_2003" />
      <fbc:geneProduct fbc:id="G_KVU_2004" fbc:label="KVU_2004" fbc:name="KVU_2004" />
      <fbc:geneProduct fbc:id="G_KVU_2005" fbc:label="KVU_2005" fbc:name="KVU_2005" />
      <fbc:geneProduct fbc:id="G_KVU_2006" fbc:label="KVU_2006" fbc:name="KVU_2006" />
      <fbc:geneProduct fbc:id="G_KVU_2024" fbc:label="KVU_2024" fbc:name="KVU_2024" />
      <fbc:geneProduct fbc:id="G_KVU_2030" fbc:label="KVU_2030" fbc:name="KVU_2030" />
      <fbc:geneProduct fbc:id="G_KVU_2048" fbc:label="KVU_2048" fbc:name="KVU_2048" />
      <fbc:geneProduct fbc:id="G_KVU_2063" fbc:label="KVU_2063" fbc:name="KVU_2063" />
      <fbc:geneProduct fbc:id="G_KVU_2065" fbc:label="KVU_2065" fbc:name="KVU_2065" />
      <fbc:geneProduct fbc:id="G_KVU_2066" fbc:label="KVU_2066" fbc:name="KVU_2066" />
      <fbc:geneProduct fbc:id="G_KVU_2067" fbc:label="KVU_2067" fbc:name="KVU_2067" />
      <fbc:geneProduct fbc:id="G_KVU_2068" fbc:label="KVU_2068" fbc:name="KVU_2068" />
      <fbc:geneProduct fbc:id="G_KVU_2069" fbc:label="KVU_2069" fbc:name="KVU_2069" />
      <fbc:geneProduct fbc:id="G_KVU_2082" fbc:label="KVU_2082" fbc:name="KVU_2082" />
      <fbc:geneProduct fbc:id="G_KVU_2121" fbc:label="KVU_2121" fbc:name="KVU_2121" />
      <fbc:geneProduct fbc:id="G_KVU_2126" fbc:label="KVU_2126" fbc:name="KVU_2126" />
      <fbc:geneProduct fbc:id="G_KVU_2133" fbc:label="KVU_2133" fbc:name="KVU_2133" />
      <fbc:geneProduct fbc:id="G_KVU_2136" fbc:label="KVU_2136" fbc:name="KVU_2136" />
      <fbc:geneProduct fbc:id="G_KVU_2142" fbc:label="KVU_2142" fbc:name="KVU_2142" />
      <fbc:geneProduct fbc:id="G_KVU_2155" fbc:label="KVU_2155" fbc:name="KVU_2155" />
      <fbc:geneProduct fbc:id="G_KVU_2156" fbc:label="KVU_2156" fbc:name="KVU_2156" />
      <fbc:geneProduct fbc:id="G_KVU_2157" fbc:label="KVU_2157" fbc:name="KVU_2157" />
      <fbc:geneProduct fbc:id="G_KVU_2158" fbc:label="KVU_2158" fbc:name="KVU_2158" />
      <fbc:geneProduct fbc:id="G_KVU_2159" fbc:label="KVU_2159" fbc:name="KVU_2159" />
      <fbc:geneProduct fbc:id="G_KVU_2162" fbc:label="KVU_2162" fbc:name="KVU_2162" />
      <fbc:geneProduct fbc:id="G_KVU_2163" fbc:label="KVU_2163" fbc:name="KVU_2163" />
      <fbc:geneProduct fbc:id="G_KVU_2164" fbc:label="KVU_2164" fbc:name="KVU_2164" />
      <fbc:geneProduct fbc:id="G_KVU_2165" fbc:label="KVU_2165" fbc:name="KVU_2165" />
      <fbc:geneProduct fbc:id="G_KVU_2166" fbc:label="KVU_2166" fbc:name="KVU_2166" />
      <fbc:geneProduct fbc:id="G_KVU_2171" fbc:label="KVU_2171" fbc:name="KVU_2171" />
      <fbc:geneProduct fbc:id="G_KVU_2172" fbc:label="KVU_2172" fbc:name="KVU_2172" />
      <fbc:geneProduct fbc:id="G_KVU_2181" fbc:label="KVU_2181" fbc:name="KVU_2181" />
      <fbc:geneProduct fbc:id="G_KVU_2183" fbc:label="KVU_2183" fbc:name="KVU_2183" />
      <fbc:geneProduct fbc:id="G_KVU_2194" fbc:label="KVU_2194" fbc:name="KVU_2194" />
      <fbc:geneProduct fbc:id="G_KVU_2198" fbc:label="KVU_2198" fbc:name="KVU_2198" />
      <fbc:geneProduct fbc:id="G_KVU_2199" fbc:label="KVU_2199" fbc:name="KVU_2199" />
      <fbc:geneProduct fbc:id="G_KVU_2207" fbc:label="KVU_2207" fbc:name="KVU_2207" />
      <fbc:geneProduct fbc:id="G_KVU_2219" fbc:label="KVU_2219" fbc:name="KVU_2219" />
      <fbc:geneProduct fbc:id="G_KVU_2221" fbc:label="KVU_2221" fbc:name="KVU_2221" />
      <fbc:geneProduct fbc:id="G_KVU_2226" fbc:label="KVU_2226" fbc:name="KVU_2226" />
      <fbc:geneProduct fbc:id="G_KVU_2235" fbc:label="KVU_2235" fbc:name="KVU_2235" />
      <fbc:geneProduct fbc:id="G_KVU_2236" fbc:label="KVU_2236" fbc:name="KVU_2236" />
      <fbc:geneProduct fbc:id="G_KVU_2238" fbc:label="KVU_2238" fbc:name="KVU_2238" />
      <fbc:geneProduct fbc:id="G_KVU_2242" fbc:label="KVU_2242" fbc:name="KVU_2242" />
      <fbc:geneProduct fbc:id="G_KVU_2244" fbc:label="KVU_2244" fbc:name="KVU_2244" />
      <fbc:geneProduct fbc:id="G_KVU_2250" fbc:label="KVU_2250" fbc:name="KVU_2250" />
      <fbc:geneProduct fbc:id="G_KVU_2273" fbc:label="KVU_2273" fbc:name="KVU_2273" />
      <fbc:geneProduct fbc:id="G_KVU_2276" fbc:label="KVU_2276" fbc:name="KVU_2276" />
      <fbc:geneProduct fbc:id="G_KVU_2298" fbc:label="KVU_2298" fbc:name="KVU_2298" />
      <fbc:geneProduct fbc:id="G_KVU_2299" fbc:label="KVU_2299" fbc:name="KVU_2299" />
      <fbc:geneProduct fbc:id="G_KVU_2317" fbc:label="KVU_2317" fbc:name="KVU_2317" />
      <fbc:geneProduct fbc:id="G_KVU_2318" fbc:label="KVU_2318" fbc:name="KVU_2318" />
      <fbc:geneProduct fbc:id="G_KVU_2319" fbc:label="KVU_2319" fbc:name="KVU_2319" />
      <fbc:geneProduct fbc:id="G_KVU_2320" fbc:label="KVU_2320" fbc:name="KVU_2320" />
      <fbc:geneProduct fbc:id="G_KVU_2323" fbc:label="KVU_2323" fbc:name="KVU_2323" />
      <fbc:geneProduct fbc:id="G_KVU_2324" fbc:label="KVU_2324" fbc:name="KVU_2324" />
      <fbc:geneProduct fbc:id="G_KVU_2338" fbc:label="KVU_2338" fbc:name="KVU_2338" />
      <fbc:geneProduct fbc:id="G_KVU_2339" fbc:label="KVU_2339" fbc:name="KVU_2339" />
      <fbc:geneProduct fbc:id="G_KVU_2348" fbc:label="KVU_2348" fbc:name="KVU_2348" />
      <fbc:geneProduct fbc:id="G_KVU_2349" fbc:label="KVU_2349" fbc:name="KVU_2349" />
      <fbc:geneProduct fbc:id="G_KVU_2352" fbc:label="KVU_2352" fbc:name="KVU_2352" />
      <fbc:geneProduct fbc:id="G_KVU_2357" fbc:label="KVU_2357" fbc:name="KVU_2357" />
      <fbc:geneProduct fbc:id="G_KVU_2358" fbc:label="KVU_2358" fbc:name="KVU_2358" />
      <fbc:geneProduct fbc:id="G_KVU_2362" fbc:label="KVU_2362" fbc:name="KVU_2362" />
      <fbc:geneProduct fbc:id="G_KVU_2372" fbc:label="KVU_2372" fbc:name="KVU_2372" />
      <fbc:geneProduct fbc:id="G_KVU_2374" fbc:label="KVU_2374" fbc:name="KVU_2374" />
      <fbc:geneProduct fbc:id="G_KVU_2375" fbc:label="KVU_2375" fbc:name="KVU_2375" />
      <fbc:geneProduct fbc:id="G_KVU_2382" fbc:label="KVU_2382" fbc:name="KVU_2382" />
      <fbc:geneProduct fbc:id="G_KVU_2383" fbc:label="KVU_2383" fbc:name="KVU_2383" />
      <fbc:geneProduct fbc:id="G_KVU_2402" fbc:label="KVU_2402" fbc:name="KVU_2402" />
      <fbc:geneProduct fbc:id="G_KVU_2403" fbc:label="KVU_2403" fbc:name="KVU_2403" />
      <fbc:geneProduct fbc:id="G_KVU_2407" fbc:label="KVU_2407" fbc:name="KVU_2407" />
      <fbc:geneProduct fbc:id="G_KVU_2408" fbc:label="KVU_2408" fbc:name="KVU_2408" />
      <fbc:geneProduct fbc:id="G_KVU_2410" fbc:label="KVU_2410" fbc:name="KVU_2410" />
      <fbc:geneProduct fbc:id="G_KVU_2413" fbc:label="KVU_2413" fbc:name="KVU_2413" />
      <fbc:geneProduct fbc:id="G_KVU_2415" fbc:label="KVU_2415" fbc:name="KVU_2415" />
      <fbc:geneProduct fbc:id="G_KVU_2418" fbc:label="KVU_2418" fbc:name="KVU_2418" />
      <fbc:geneProduct fbc:id="G_KVU_2428" fbc:label="KVU_2428" fbc:name="KVU_2428" />
      <fbc:geneProduct fbc:id="G_KVU_2435" fbc:label="KVU_2435" fbc:name="KVU_2435" />
      <fbc:geneProduct fbc:id="G_KVU_2436" fbc:label="KVU_2436" fbc:name="KVU_2436" />
      <fbc:geneProduct fbc:id="G_KVU_2437" fbc:label="KVU_2437" fbc:name="KVU_2437" />
      <fbc:geneProduct fbc:id="G_KVU_2443" fbc:label="KVU_2443" fbc:name="KVU_2443" />
      <fbc:geneProduct fbc:id="G_KVU_2444" fbc:label="KVU_2444" fbc:name="KVU_2444" />
      <fbc:geneProduct fbc:id="G_KVU_2445" fbc:label="KVU_2445" fbc:name="KVU_2445" />
      <fbc:geneProduct fbc:id="G_KVU_2449" fbc:label="KVU_2449" fbc:name="KVU_2449" />
      <fbc:geneProduct fbc:id="G_KVU_2452" fbc:label="KVU_2452" fbc:name="KVU_2452" />
      <fbc:geneProduct fbc:id="G_KVU_2454" fbc:label="KVU_2454" fbc:name="KVU_2454" />
      <fbc:geneProduct fbc:id="G_KVU_2455" fbc:label="KVU_2455" fbc:name="KVU_2455" />
      <fbc:geneProduct fbc:id="G_KVU_2456" fbc:label="KVU_2456" fbc:name="KVU_2456" />
      <fbc:geneProduct fbc:id="G_KVU_2457" fbc:label="KVU_2457" fbc:name="KVU_2457" />
      <fbc:geneProduct fbc:id="G_KVU_2458" fbc:label="KVU_2458" fbc:name="KVU_2458" />
      <fbc:geneProduct fbc:id="G_KVU_2460" fbc:label="KVU_2460" fbc:name="KVU_2460" />
      <fbc:geneProduct fbc:id="G_KVU_2461" fbc:label="KVU_2461" fbc:name="KVU_2461" />
      <fbc:geneProduct fbc:id="G_KVU_2462" fbc:label="KVU_2462" fbc:name="KVU_2462" />
      <fbc:geneProduct fbc:id="G_KVU_2474" fbc:label="KVU_2474" fbc:name="KVU_2474" />
      <fbc:geneProduct fbc:id="G_KVU_2475" fbc:label="KVU_2475" fbc:name="KVU_2475" />
      <fbc:geneProduct fbc:id="G_KVU_2476" fbc:label="KVU_2476" fbc:name="KVU_2476" />
      <fbc:geneProduct fbc:id="G_KVU_2485" fbc:label="KVU_2485" fbc:name="KVU_2485" />
      <fbc:geneProduct fbc:id="G_KVU_2486" fbc:label="KVU_2486" fbc:name="KVU_2486" />
      <fbc:geneProduct fbc:id="G_KVU_2487" fbc:label="KVU_2487" fbc:name="KVU_2487" />
      <fbc:geneProduct fbc:id="G_KVU_2488" fbc:label="KVU_2488" fbc:name="KVU_2488" />
      <fbc:geneProduct fbc:id="G_KVU_2490" fbc:label="KVU_2490" fbc:name="KVU_2490" />
      <fbc:geneProduct fbc:id="G_KVU_2491" fbc:label="KVU_2491" fbc:name="KVU_2491" />
      <fbc:geneProduct fbc:id="G_KVU_2494" fbc:label="KVU_2494" fbc:name="KVU_2494" />
      <fbc:geneProduct fbc:id="G_KVU_2495" fbc:label="KVU_2495" fbc:name="KVU_2495" />
      <fbc:geneProduct fbc:id="G_KVU_2496" fbc:label="KVU_2496" fbc:name="KVU_2496" />
      <fbc:geneProduct fbc:id="G_KVU_2497" fbc:label="KVU_2497" fbc:name="KVU_2497" />
      <fbc:geneProduct fbc:id="G_KVU_2500" fbc:label="KVU_2500" fbc:name="KVU_2500" />
      <fbc:geneProduct fbc:id="G_KVU_2503" fbc:label="KVU_2503" fbc:name="KVU_2503" />
      <fbc:geneProduct fbc:id="G_KVU_2504" fbc:label="KVU_2504" fbc:name="KVU_2504" />
      <fbc:geneProduct fbc:id="G_KVU_2515" fbc:label="KVU_2515" fbc:name="KVU_2515" />
      <fbc:geneProduct fbc:id="G_KVU_2518" fbc:label="KVU_2518" fbc:name="KVU_2518" />
      <fbc:geneProduct fbc:id="G_KVU_2525" fbc:label="KVU_2525" fbc:name="KVU_2525" />
      <fbc:geneProduct fbc:id="G_KVU_2531" fbc:label="KVU_2531" fbc:name="KVU_2531" />
      <fbc:geneProduct fbc:id="G_KVU_2532" fbc:label="KVU_2532" fbc:name="KVU_2532" />
      <fbc:geneProduct fbc:id="G_KVU_2546" fbc:label="KVU_2546" fbc:name="KVU_2546" />
      <fbc:geneProduct fbc:id="G_KVU_2550" fbc:label="KVU_2550" fbc:name="KVU_2550" />
      <fbc:geneProduct fbc:id="G_KVU_2567" fbc:label="KVU_2567" fbc:name="KVU_2567" />
      <fbc:geneProduct fbc:id="G_KVU_2586" fbc:label="KVU_2586" fbc:name="KVU_2586" />
      <fbc:geneProduct fbc:id="G_KVU_2588" fbc:label="KVU_2588" fbc:name="KVU_2588" />
      <fbc:geneProduct fbc:id="G_KVU_2592" fbc:label="KVU_2592" fbc:name="KVU_2592" />
      <fbc:geneProduct fbc:id="G_KVU_2593" fbc:label="KVU_2593" fbc:name="KVU_2593" />
      <fbc:geneProduct fbc:id="G_KVU_2594" fbc:label="KVU_2594" fbc:name="KVU_2594" />
      <fbc:geneProduct fbc:id="G_KVU_2595" fbc:label="KVU_2595" fbc:name="KVU_2595" />
      <fbc:geneProduct fbc:id="G_KVU_PA0086" fbc:label="KVU_PA0086" fbc:name="KVU_PA0086" />
      <fbc:geneProduct fbc:id="G_KVU_PA0088" fbc:label="KVU_PA0088" fbc:name="KVU_PA0088" />
      <fbc:geneProduct fbc:id="G_KVU_PA0112" fbc:label="KVU_PA0112" fbc:name="KVU_PA0112" />
      <fbc:geneProduct fbc:id="G_KVU_PA0117" fbc:label="KVU_PA0117" fbc:name="KVU_PA0117" />
      <fbc:geneProduct fbc:id="G_KVU_PA0119" fbc:label="KVU_PA0119" fbc:name="KVU_PA0119" />
      <fbc:geneProduct fbc:id="G_KVU_PA0120" fbc:label="KVU_PA0120" fbc:name="KVU_PA0120" />
      <fbc:geneProduct fbc:id="G_KVU_PA0121" fbc:label="KVU_PA0121" fbc:name="KVU_PA0121" />
      <fbc:geneProduct fbc:id="G_KVU_PA0138" fbc:label="KVU_PA0138" fbc:name="KVU_PA0138" />
      <fbc:geneProduct fbc:id="G_KVU_PA0141" fbc:label="KVU_PA0141" fbc:name="KVU_PA0141" />
      <fbc:geneProduct fbc:id="G_KVU_PA0142" fbc:label="KVU_PA0142" fbc:name="KVU_PA0142" />
      <fbc:geneProduct fbc:id="G_KVU_PA0143" fbc:label="KVU_PA0143" fbc:name="KVU_PA0143" />
      <fbc:geneProduct fbc:id="G_KVU_PA0148" fbc:label="KVU_PA0148" fbc:name="KVU_PA0148" />
      <fbc:geneProduct fbc:id="G_KVU_PA0170" fbc:label="KVU_PA0170" fbc:name="KVU_PA0170" />
      <fbc:geneProduct fbc:id="G_KVU_PA0172" fbc:label="KVU_PA0172" fbc:name="KVU_PA0172" />
      <fbc:geneProduct fbc:id="G_KVU_PA0173" fbc:label="KVU_PA0173" fbc:name="KVU_PA0173" />
      <fbc:geneProduct fbc:id="G_KVU_PA0175" fbc:label="KVU_PA0175" fbc:name="KVU_PA0175" />
      <fbc:geneProduct fbc:id="G_KVU_PA0181" fbc:label="KVU_PA0181" fbc:name="KVU_PA0181" />
      <fbc:geneProduct fbc:id="G_KVU_PA0182" fbc:label="KVU_PA0182" fbc:name="KVU_PA0182" />
      <fbc:geneProduct fbc:id="G_KVU_PA0187" fbc:label="KVU_PA0187" fbc:name="KVU_PA0187" />
      <fbc:geneProduct fbc:id="G_KVU_PA0188" fbc:label="KVU_PA0188" fbc:name="KVU_PA0188" />
      <fbc:geneProduct fbc:id="G_KVU_PA0200" fbc:label="KVU_PA0200" fbc:name="KVU_PA0200" />
      <fbc:geneProduct fbc:id="G_KVU_PA0203" fbc:label="KVU_PA0203" fbc:name="KVU_PA0203" />
      <fbc:geneProduct fbc:id="G_KVU_PA0206" fbc:label="KVU_PA0206" fbc:name="KVU_PA0206" />
      <fbc:geneProduct fbc:id="G_KVU_PA0207" fbc:label="KVU_PA0207" fbc:name="KVU_PA0207" />
      <fbc:geneProduct fbc:id="G_KVU_PA0208" fbc:label="KVU_PA0208" fbc:name="KVU_PA0208" />
      <fbc:geneProduct fbc:id="G_KVU_PA0218" fbc:label="KVU_PA0218" fbc:name="KVU_PA0218" />
      <fbc:geneProduct fbc:id="G_KVU_PA0219" fbc:label="KVU_PA0219" fbc:name="KVU_PA0219" />
      <fbc:geneProduct fbc:id="G_KVU_PA0220" fbc:label="KVU_PA0220" fbc:name="KVU_PA0220" />
      <fbc:geneProduct fbc:id="G_KVU_PA0221" fbc:label="KVU_PA0221" fbc:name="KVU_PA0221" />
      <fbc:geneProduct fbc:id="G_KVU_PA0227" fbc:label="KVU_PA0227" fbc:name="KVU_PA0227" />
      <fbc:geneProduct fbc:id="G_KVU_PA0239" fbc:label="KVU_PA0239" fbc:name="KVU_PA0239" />
      <fbc:geneProduct fbc:id="G_KVU_PA0240" fbc:label="KVU_PA0240" fbc:name="KVU_PA0240" />
      <fbc:geneProduct fbc:id="G_KVU_PA0245" fbc:label="KVU_PA0245" fbc:name="KVU_PA0245" />
      <fbc:geneProduct fbc:id="G_KVU_PA0258" fbc:label="KVU_PA0258" fbc:name="KVU_PA0258" />
      <fbc:geneProduct fbc:id="G_KVU_PB0008" fbc:label="KVU_PB0008" fbc:name="KVU_PB0008" />
      <fbc:geneProduct fbc:id="G_KVU_PB0027" fbc:label="KVU_PB0027" fbc:name="KVU_PB0027" />
      <fbc:geneProduct fbc:id="G_KVU_PB0028" fbc:label="KVU_PB0028" fbc:name="KVU_PB0028" />
      <fbc:geneProduct fbc:id="G_KVU_PB0029" fbc:label="KVU_PB0029" fbc:name="KVU_PB0029" />
      <fbc:geneProduct fbc:id="G_KVU_PB0036" fbc:label="KVU_PB0036" fbc:name="KVU_PB0036" />
      <fbc:geneProduct fbc:id="G_KVU_PB0042" fbc:label="KVU_PB0042" fbc:name="KVU_PB0042" />
      <fbc:geneProduct fbc:id="G_KVU_PB0043" fbc:label="KVU_PB0043" fbc:name="KVU_PB0043" />
      <fbc:geneProduct fbc:id="G_KVU_PB0044" fbc:label="KVU_PB0044" fbc:name="KVU_PB0044" />
      <fbc:geneProduct fbc:id="G_KVU_PB0055" fbc:label="KVU_PB0055" fbc:name="KVU_PB0055" />
      <fbc:geneProduct fbc:id="G_KVU_PB0057" fbc:label="KVU_PB0057" fbc:name="KVU_PB0057" />
      <fbc:geneProduct fbc:id="G_KVU_PB0058" fbc:label="KVU_PB0058" fbc:name="KVU_PB0058" />
      <fbc:geneProduct fbc:id="G_KVU_PB0059" fbc:label="KVU_PB0059" fbc:name="KVU_PB0059" />
      <fbc:geneProduct fbc:id="G_KVU_PB0061" fbc:label="KVU_PB0061" fbc:name="KVU_PB0061" />
      <fbc:geneProduct fbc:id="G_KVU_PB0063" fbc:label="KVU_PB0063" fbc:name="KVU_PB0063" />
      <fbc:geneProduct fbc:id="G_KVU_PB0096" fbc:label="KVU_PB0096" fbc:name="KVU_PB0096" />
      <fbc:geneProduct fbc:id="G_KVU_PB0099" fbc:label="KVU_PB0099" fbc:name="KVU_PB0099" />
      <fbc:geneProduct fbc:id="G_KVU_PB0100" fbc:label="KVU_PB0100" fbc:name="KVU_PB0100" />
      <fbc:geneProduct fbc:id="G_KVU_PB0101" fbc:label="KVU_PB0101" fbc:name="KVU_PB0101" />
      <fbc:geneProduct fbc:id="G_KVU_PB0115" fbc:label="KVU_PB0115" fbc:name="KVU_PB0115" />
      <fbc:geneProduct fbc:id="G_KVU_PB0117" fbc:label="KVU_PB0117" fbc:name="KVU_PB0117" />
      <fbc:geneProduct fbc:id="G_KVU_PB0142" fbc:label="KVU_PB0142" fbc:name="KVU_PB0142" />
      <fbc:geneProduct fbc:id="G_KVU_PB0149" fbc:label="KVU_PB0149" fbc:name="KVU_PB0149" />
      <fbc:geneProduct fbc:id="G_KVU_PB0150" fbc:label="KVU_PB0150" fbc:name="KVU_PB0150" />
      <fbc:geneProduct fbc:id="G_KVU_PB0152" fbc:label="KVU_PB0152" fbc:name="KVU_PB0152" />
      <fbc:geneProduct fbc:id="G_KVU_PB0153" fbc:label="KVU_PB0153" fbc:name="KVU_PB0153" />
      <fbc:geneProduct fbc:id="G_KVU_PB0154" fbc:label="KVU_PB0154" fbc:name="KVU_PB0154" />
      <fbc:geneProduct fbc:id="G_KVU_PB0156" fbc:label="KVU_PB0156" fbc:name="KVU_PB0156" />
      <fbc:geneProduct fbc:id="G_KVU_PB0157" fbc:label="KVU_PB0157" fbc:name="KVU_PB0157" />
      <fbc:geneProduct fbc:id="G_KVU_PB0159" fbc:label="KVU_PB0159" fbc:name="KVU_PB0159" />
      <fbc:geneProduct fbc:id="G_KVU_PB0172" fbc:label="KVU_PB0172" fbc:name="KVU_PB0172" />
      <fbc:geneProduct fbc:id="G_KVU_PB0173" fbc:label="KVU_PB0173" fbc:name="KVU_PB0173" />
      <fbc:geneProduct fbc:id="G_KVU_PB0184" fbc:label="KVU_PB0184" fbc:name="KVU_PB0184" />
      <fbc:geneProduct fbc:id="G_KVU_PB0194" fbc:label="KVU_PB0194" fbc:name="KVU_PB0194" />
      <fbc:geneProduct fbc:id="G_KVU_PB0195" fbc:label="KVU_PB0195" fbc:name="KVU_PB0195" />
      <fbc:geneProduct fbc:id="G_KVU_PB0197" fbc:label="KVU_PB0197" fbc:name="KVU_PB0197" />
      <fbc:geneProduct fbc:id="G_KVU_PB0198" fbc:label="KVU_PB0198" fbc:name="KVU_PB0198" />
      <fbc:geneProduct fbc:id="G_KVU_PB0199" fbc:label="KVU_PB0199" fbc:name="KVU_PB0199" />
      <fbc:geneProduct fbc:id="G_KVU_PB0202" fbc:label="KVU_PB0202" fbc:name="KVU_PB0202" />
      <fbc:geneProduct fbc:id="G_KVU_PB0203" fbc:label="KVU_PB0203" fbc:name="KVU_PB0203" />
      <fbc:geneProduct fbc:id="G_KVU_PB0204" fbc:label="KVU_PB0204" fbc:name="KVU_PB0204" />
      <fbc:geneProduct fbc:id="G_KVU_PB0205" fbc:label="KVU_PB0205" fbc:name="KVU_PB0205" />
      <fbc:geneProduct fbc:id="G_KVU_PB0206" fbc:label="KVU_PB0206" fbc:name="KVU_PB0206" />
      <fbc:geneProduct fbc:id="G_KVU_PB0211" fbc:label="KVU_PB0211" fbc:name="KVU_PB0211" />
      <fbc:geneProduct fbc:id="G_peg_DOT_1036" fbc:label="peg_DOT_1036" fbc:name="peg.1036" />
      <fbc:geneProduct fbc:id="G_peg_DOT_1037" fbc:label="peg_DOT_1037" fbc:name="peg.1037" />
      <fbc:geneProduct fbc:id="G_peg_DOT_1743" fbc:label="peg_DOT_1743" fbc:name="peg.1743" />
      <fbc:geneProduct fbc:id="G_peg_DOT_1744" fbc:label="peg_DOT_1744" fbc:name="peg.1744" />
      <fbc:geneProduct fbc:id="G_peg_DOT_1764" fbc:label="peg_DOT_1764" fbc:name="peg.1764" />
      <fbc:geneProduct fbc:id="G_peg_DOT_1765" fbc:label="peg_DOT_1765" fbc:name="peg.1765" />
      <fbc:geneProduct fbc:id="G_peg_DOT_2010" fbc:label="peg_DOT_2010" fbc:name="peg.2010" />
      <fbc:geneProduct fbc:id="G_peg_DOT_2011" fbc:label="peg_DOT_2011" fbc:name="peg.2011" />
      <fbc:geneProduct fbc:id="G_peg_DOT_2015" fbc:label="peg_DOT_2015" fbc:name="peg.2015" />
      <fbc:geneProduct fbc:id="G_peg_DOT_2046" fbc:label="peg_DOT_2046" fbc:name="peg.2046" />
      <fbc:geneProduct fbc:id="G_peg_DOT_205" fbc:label="peg_DOT_205" fbc:name="peg.205" />
      <fbc:geneProduct fbc:id="G_peg_DOT_206" fbc:label="peg_DOT_206" fbc:name="peg.206" />
      <fbc:geneProduct fbc:id="G_peg_DOT_207" fbc:label="peg_DOT_207" fbc:name="peg.207" />
      <fbc:geneProduct fbc:id="G_peg_DOT_2596" fbc:label="peg_DOT_2596" fbc:name="peg.2596" />
      <fbc:geneProduct fbc:id="G_peg_DOT_2646" fbc:label="peg_DOT_2646" fbc:name="peg.2646" />
      <fbc:geneProduct fbc:id="G_peg_DOT_2647" fbc:label="peg_DOT_2647" fbc:name="peg.2647" />
      <fbc:geneProduct fbc:id="G_peg_DOT_2651" fbc:label="peg_DOT_2651" fbc:name="peg.2651" />
      <fbc:geneProduct fbc:id="G_peg_DOT_2658" fbc:label="peg_DOT_2658" fbc:name="peg.2658" />
      <fbc:geneProduct fbc:id="G_peg_DOT_2749" fbc:label="peg_DOT_2749" fbc:name="peg.2749" />
      <fbc:geneProduct fbc:id="G_peg_DOT_2750" fbc:label="peg_DOT_2750" fbc:name="peg.2750" />
      <fbc:geneProduct fbc:id="G_peg_DOT_2800" fbc:label="peg_DOT_2800" fbc:name="peg.2800" />
      <fbc:geneProduct fbc:id="G_peg_DOT_2937" fbc:label="peg_DOT_2937" fbc:name="peg.2937" />
      <fbc:geneProduct fbc:id="G_peg_DOT_2950" fbc:label="peg_DOT_2950" fbc:name="peg.2950" />
      <fbc:geneProduct fbc:id="G_peg_DOT_2951" fbc:label="peg_DOT_2951" fbc:name="peg.2951" />
      <fbc:geneProduct fbc:id="G_peg_DOT_302" fbc:label="peg_DOT_302" fbc:name="peg.302" />
      <fbc:geneProduct fbc:id="G_peg_DOT_303" fbc:label="peg_DOT_303" fbc:name="peg.303" />
      <fbc:geneProduct fbc:id="G_peg_DOT_367" fbc:label="peg_DOT_367" fbc:name="peg.367" />
      <fbc:geneProduct fbc:id="G_peg_DOT_368" fbc:label="peg_DOT_368" fbc:name="peg.368" />
      <fbc:geneProduct fbc:id="G_peg_DOT_369" fbc:label="peg_DOT_369" fbc:name="peg.369" />
      <fbc:geneProduct fbc:id="G_peg_DOT_409" fbc:label="peg_DOT_409" fbc:name="peg.409" />
      <fbc:geneProduct fbc:id="G_peg_DOT_410" fbc:label="peg_DOT_410" fbc:name="peg.410" />
      <fbc:geneProduct fbc:id="G_peg_DOT_498" fbc:label="peg_DOT_498" fbc:name="peg.498" />
      <fbc:geneProduct fbc:id="G_peg_DOT_659" fbc:label="peg_DOT_659" fbc:name="peg.659" />
      <fbc:geneProduct fbc:id="G_peg_DOT_682" fbc:label="peg_DOT_682" fbc:name="peg.682" />
      <fbc:geneProduct fbc:id="G_peg_DOT_701" fbc:label="peg_DOT_701" fbc:name="peg.701" />
      <fbc:geneProduct fbc:id="G_peg_DOT_702" fbc:label="peg_DOT_702" fbc:name="peg.702" />
      <fbc:geneProduct fbc:id="G_peg_DOT_713" fbc:label="peg_DOT_713" fbc:name="peg.713" />
      <fbc:geneProduct fbc:id="G_peg_DOT_714" fbc:label="peg_DOT_714" fbc:name="peg.714" />
      <fbc:geneProduct fbc:id="G_peg_DOT_843" fbc:label="peg_DOT_843" fbc:name="peg.843" />
      <fbc:geneProduct fbc:id="G_peg_DOT_844" fbc:label="peg_DOT_844" fbc:name="peg.844" />
      <fbc:geneProduct fbc:id="G_peg_DOT_864" fbc:label="peg_DOT_864" fbc:name="peg.864" />
    </fbc:listOfGeneProducts>
    <listOfReactions>
      <reaction fast="false" id="R_R0000" name="histidinol dehydrogenase(hisD)" reversible="false" fbc:lowerFluxBound="cobra_0_bound" fbc:upperFluxBound="cobra_default_ub">
        <listOfReactants>
          <speciesReference constant="true" species="M_NAD_c" stoichiometry="1" />
          <speciesReference constant="true" species="M_HISOL_c" stoichiometry="1" />
        </listOfReactants>
        <listOfProducts>
          <speciesReference constant="true" species="M_H_c" stoichiometry="1" />
          <speciesReference constant="true" species="M_NADH_c" stoichiometry="1" />
          <speciesReference constant="true" species="M_HISTIDINAL_c" stoichiometry="1" />
        </listOfProducts>
        <fbc:geneProductAssociation>
          <fbc:geneProductRef fbc:geneProduct="G_KVU_1607" />
        </fbc:geneProductAssociation>
      </reaction>
      <reaction fast="false" id="R_R0001" name="histidinol dehydrogenase(hisD)" reversible="false" fbc:lowerFluxBound="cobra_0_bound" fbc:upperFluxBound="cobra_default_ub">
        <listOfReactants>
          <speciesReference constant="true" species="M_H2O_c" stoichiometry="1" />
          <speciesReference constant="true" species="M_NAD_c" stoichiometry="1" />
          <speciesReference constant="true" species="M_HISTIDINAL_c" stoichiometry="1" />
        </listOfReactants>
        <listOfProducts>
          <speciesReference constant="true" species="M_HIS_c" stoichiometry="1" />
          <speciesReference constant="true" species="M_H_c" stoichiometry="2" />
          <speciesReference constant="true" species="M_NADH_c" stoichiometry="1" />
        </listOfProducts>
        <fbc:geneProductAssociation>
          <fbc:geneProductRef fbc:geneProduct="G_KVU_1607" />
        </fbc:geneProductAssociation>
      </reaction>
      <reaction fast="false" id="R_R0002" name="shikimate 5-dehydrogenase" reversible="true" fbc:lowerFluxBound="cobra_default_lb" fbc:upperFluxBound="cobra_default_ub">
        <listOfReactants>
          <speciesReference constant="true" species="M_NADPH_c" stoichiometry="1" />
          <speciesReference constant="true" species="M_H_c" stoichiometry="1" />
          <speciesReference constant="true" species="M_DHSK_c" stoichiometry="1" />
        </listOfReactants>
        <listOfProducts>
          <speciesReference constant="true" species="M_SME_c" stoichiometry="1" />
          <speciesReference constant="true" species="M_NADP_c" stoichiometry="1" />
        </listOfProducts>
        <fbc:geneProductAssociation>
          <fbc:geneProductRef fbc:geneProduct="G_KVU_2375" />
        </fbc:geneProductAssociation>
      </reaction>
      <reaction fast="false" id="R_R0003" name="homoserine dehydrogenase" reversible="false" fbc:lowerFluxBound="cobra_0_bound" fbc:upperFluxBound="cobra_default_ub">
        <listOfReactants>
          <speciesReference constant="true" species="M_H_c" stoichiometry="1" />
          <speciesReference constant="true" species="M_NADH_c" stoichiometry="1" />
          <speciesReference constant="true" species="M_ASPSA_c" stoichiometry="1" />
        </listOfReactants>
        <listOfProducts>
          <speciesReference constant="true" species="M_NAD_c" stoichiometry="1" />
          <speciesReference constant="true" species="M_HSER_c" stoichiometry="1" />
        </listOfProducts>
        <fbc:geneProductAssociation>
          <fbc:geneProductRef fbc:geneProduct="G_KVU_1984" />
        </fbc:geneProductAssociation>
      </reaction>
      <reaction fast="false" id="R_R0004" name="homoserine dehydrogenase" reversible="false" fbc:lowerFluxBound="cobra_0_bound" fbc:upperFluxBound="cobra_default_ub">
        <listOfReactants>
          <speciesReference constant="true" species="M_NADPH_c" stoichiometry="1" />
          <speciesReference constant="true" species="M_H_c" stoichiometry="1" />
          <speciesReference constant="true" species="M_ASPSA_c" stoichiometry="1" />
        </listOfReactants>
        <listOfProducts>
          <speciesReference constant="true" species="M_HSER_c" stoichiometry="1" />
          <speciesReference constant="true" species="M_NADP_c" stoichiometry="1" />
        </listOfProducts>
        <fbc:geneProductAssociation>
          <fbc:geneProductRef fbc:geneProduct="G_KVU_1984" />
        </fbc:geneProductAssociation>
      </reaction>
      <reaction fast="false" id="R_R0005" name="3-isopropylmalate dehydrogenase(leuB)" reversible="false" fbc:lowerFluxBound="cobra_0_bound" fbc:upperFluxBound="cobra_default_ub">
        <listOfReactants>
          <speciesReference constant="true" species="M_CBHCAP_c" stoichiometry="1" />
          <speciesReference constant="true" species="M_NAD_c" stoichiometry="1" />
        </listOfReactants>
        <listOfProducts>
          <speciesReference constant="true" species="M_OICAP_c" stoichiometry="1" />
          <speciesReference constant="true" species="M_H_c" stoichiometry="1" />
          <speciesReference constant="true" species="M_NADH_c" stoichiometry="1" />
        </listOfProducts>
        <fbc:geneProductAssociation>
          <fbc:geneProductRef fbc:geneProduct="G_KVU_0184" />
        </fbc:geneProductAssociation>
      </reaction>
      <reaction fast="false" id="R_R0006" name="ketol-acid reductoisomerase(ilvC)" reversible="true" fbc:lowerFluxBound="cobra_default_lb" fbc:upperFluxBound="cobra_default_ub">
        <listOfReactants>
          <speciesReference constant="true" species="M_ALCTT_c" stoichiometry="1" />
        </listOfReactants>
        <listOfProducts>
          <speciesReference constant="true" species="M_33HMEOXOBUT_c" stoichiometry="1" />
        </listOfProducts>
        <fbc:geneProductAssociation>
          <fbc:geneProductRef fbc:geneProduct="G_KVU_0509" />
        </fbc:geneProductAssociation>
      </reaction>
      <reaction fast="false" id="R_R0007" name="ketol-acid reductoisomerase(ilvC)" reversible="true" fbc:lowerFluxBound="cobra_default_lb" fbc:upperFluxBound="cobra_default_ub">
        <listOfReactants>
          <speciesReference constant="true" species="M_NADPH_c" stoichiometry="1" />
          <speciesReference constant="true" species="M_H_c" stoichiometry="1" />
          <speciesReference constant="true" species="M_33HMEOXOBUT_c" stoichiometry="1" />
        </listOfReactants>
        <listOfProducts>
          <speciesReference constant="true" species="M_DH3MVA_c" stoichiometry="1" />
          <speciesReference constant="true" species="M_NADP_c" stoichiometry="1" />
        </listOfProducts>
        <fbc:geneProductAssociation>
          <fbc:geneProductRef fbc:geneProduct="G_KVU_0509" />
        </fbc:geneProductAssociation>
      </reaction>
      <reaction fast="false" id="R_R0008" name="ketol-acid reductoisomerase(ilvC)" reversible="true" fbc:lowerFluxBound="cobra_default_lb" fbc:upperFluxBound="cobra_default_ub">
        <listOfReactants>
          <speciesReference constant="true" species="M_ABUT_c" stoichiometry="1" />
        </listOfReactants>
        <listOfProducts>
          <speciesReference constant="true" species="M_HMOP_c" stoichiometry="1" />
        </listOfProducts>
        <fbc:geneProductAssociation>
          <fbc:geneProductRef fbc:geneProduct="G_KVU_0509" />
        </fbc:geneProductAssociation>
      </reaction>
      <reaction fast="false" id="R_R0009" name="ketol-acid reductoisomerase(ilvC)" reversible="true" fbc:lowerFluxBound="cobra_default_lb" fbc:upperFluxBound="cobra_default_ub">
        <listOfReactants>
          <speciesReference constant="true" species="M_NADPH_c" stoichiometry="1" />
          <speciesReference constant="true" species="M_H_c" stoichiometry="1" />
          <speciesReference constant="true" species="M_HMOP_c" stoichiometry="1" />
        </listOfReactants>
        <listOfProducts>
          <speciesReference constant="true" species="M_DHMP_c" stoichiometry="1" />
          <speciesReference constant="true" species="M_NADP_c" stoichiometry="1" />
        </listOfProducts>
        <fbc:geneProductAssociation>
          <fbc:geneProductRef fbc:geneProduct="G_KVU_0509" />
        </fbc:geneProductAssociation>
      </reaction>
      <reaction fast="false" id="R_R0010" name="D-3-phosphoglycerate dehydrogenase(serA)" reversible="false" fbc:lowerFluxBound="cobra_0_bound" fbc:upperFluxBound="cobra_default_ub">
        <listOfReactants>
          <speciesReference constant="true" species="M_NAD_c" stoichiometry="1" />
          <speciesReference constant="true" species="M_3PG_c" stoichiometry="1" />
        </listOfReactants>
        <listOfProducts>
          <speciesReference constant="true" species="M_PHP_c" stoichiometry="1" />
          <speciesReference constant="true" species="M_H_c" stoichiometry="1" />
          <speciesReference constant="true" species="M_NADH_c" stoichiometry="1" />
        </listOfProducts>
        <fbc:geneProductAssociation>
          <fbc:or>
            <fbc:geneProductRef fbc:geneProduct="G_KVU_2358" />
            <fbc:geneProductRef fbc:geneProduct="G_KVU_PA0138" />
          </fbc:or>
        </fbc:geneProductAssociation>
      </reaction>
      <reaction fast="false" id="R_R0011" name="aspartate-semialdehyde dehydrogenase(asd)" reversible="false" fbc:lowerFluxBound="cobra_0_bound" fbc:upperFluxBound="cobra_default_ub">
        <listOfReactants>
          <speciesReference constant="true" species="M_BASP_c" stoichiometry="1" />
          <speciesReference constant="true" species="M_NADPH_c" stoichiometry="1" />
          <speciesReference constant="true" species="M_H_c" stoichiometry="1" />
        </listOfReactants>
        <listOfProducts>
          <speciesReference constant="true" species="M_PI_c" stoichiometry="1" />
          <speciesReference constant="true" species="M_NADP_c" stoichiometry="1" />
          <speciesReference constant="true" species="M_ASPSA_c" stoichiometry="1" />
        </listOfProducts>
        <fbc:geneProductAssociation>
          <fbc:geneProductRef fbc:geneProduct="G_KVU_0030" />
        </fbc:geneProductAssociation>
      </reaction>
      <reaction fast="false" id="R_R0012" name="aldehyde dehydrogenase (NAD+)" reversible="true" fbc:lowerFluxBound="cobra_default_lb" fbc:upperFluxBound="cobra_default_ub">
        <listOfReactants>
          <speciesReference constant="true" species="M_H2O_c" stoichiometry="1" />
          <speciesReference constant="true" species="M_ABAL_c" stoichiometry="1" />
          <speciesReference constant="true" species="M_NAD_c" stoichiometry="1" />
        </listOfReactants>
        <listOfProducts>
          <speciesReference constant="true" species="M_GABA_c" stoichiometry="1" />
          <speciesReference constant="true" species="M_H_c" stoichiometry="1" />
          <speciesReference constant="true" species="M_NADH_c" stoichiometry="1" />
        </listOfProducts>
        <fbc:geneProductAssociation>
          <fbc:or>
            <fbc:geneProductRef fbc:geneProduct="G_KVU_1860" />
            <fbc:geneProductRef fbc:geneProduct="G_KVU_1913" />
          </fbc:or>
        </fbc:geneProductAssociation>
      </reaction>
      <reaction fast="false" id="R_R0013" name="N-acetyl-gamma-glutamyl-phosphate reductase" reversible="false" fbc:lowerFluxBound="cobra_0_bound" fbc:upperFluxBound="cobra_default_ub">
        <listOfReactants>
          <speciesReference constant="true" species="M_NAGLUP_c" stoichiometry="1" />
          <speciesReference constant="true" species="M_NADPH_c" stoichiometry="1" />
          <speciesReference constant="true" species="M_H_c" stoichiometry="1" />
        </listOfReactants>
        <listOfProducts>
          <speciesReference constant="true" species="M_PI_c" stoichiometry="1" />
          <speciesReference constant="true" species="M_NADP_c" stoichiometry="1" />
          <speciesReference constant="true" species="M_NAGLUS_c" stoichiometry="1" />
        </listOfProducts>
        <fbc:geneProductAssociation>
          <fbc:geneProductRef fbc:geneProduct="G_KVU_1663" />
        </fbc:geneProductAssociation>
      </reaction>
      <reaction fast="false" id="R_R0014" name="glutamate-5-semialdehyde dehydrogenase(proA)" reversible="false" fbc:lowerFluxBound="cobra_0_bound" fbc:upperFluxBound="cobra_default_ub">
        <listOfReactants>
          <speciesReference constant="true" species="M_NADPH_c" stoichiometry="1" />
          <speciesReference constant="true" species="M_H_c" stoichiometry="1" />
          <speciesReference constant="true" species="M_GLU5P_c" stoichiometry="1" />
        </listOfReactants>
        <listOfProducts>
          <speciesReference constant="true" species="M_PI_c" stoichiometry="1" />
          <speciesReference constant="true" species="M_GLUGSAL_c" stoichiometry="1" />
          <speciesReference constant="true" species="M_NADP_c" stoichiometry="1" />
        </listOfProducts>
        <fbc:geneProductAssociation>
          <fbc:geneProductRef fbc:geneProduct="G_KVU_1444" />
        </fbc:geneProductAssociation>
      </reaction>
      <reaction fast="false" id="R_R0015" name="prephenate dehydrogenase" reversible="false" fbc:lowerFluxBound="cobra_0_bound" fbc:upperFluxBound="cobra_default_ub">
        <listOfReactants>
          <speciesReference constant="true" species="M_NAD_c" stoichiometry="1" />
          <speciesReference constant="true" species="M_PHEN_c" stoichiometry="1" />
        </listOfReactants>
        <listOfProducts>
          <speciesReference constant="true" species="M_CO2_c" stoichiometry="1" />
          <speciesReference constant="true" species="M_4HPP_c" stoichiometry="1" />
          <speciesReference constant="true" species="M_NADH_c" stoichiometry="1" />
        </listOfProducts>
        <fbc:geneProductAssociation>
          <fbc:geneProductRef fbc:geneProduct="G_KVU_0442" />
        </fbc:geneProductAssociation>
      </reaction>
      <reaction fast="false" id="R_R0016" name="dihydrodipicolinate reductase" reversible="false" fbc:lowerFluxBound="cobra_0_bound" fbc:upperFluxBound="cobra_default_ub">
        <listOfReactants>
          <speciesReference constant="true" species="M_NADPH_c" stoichiometry="1" />
          <speciesReference constant="true" species="M_H_c" stoichiometry="1" />
          <speciesReference constant="true" species="M_DHDP_c" stoichiometry="1" />
        </listOfReactants>
        <listOfProducts>
          <speciesReference constant="true" species="M_TDHDP_c" stoichiometry="1" />
          <speciesReference constant="true" species="M_NADP_c" stoichiometry="1" />
        </listOfProducts>
        <fbc:geneProductAssociation>
          <fbc:geneProductRef fbc:geneProduct="G_peg_DOT_2658" />
        </fbc:geneProductAssociation>
      </reaction>
      <reaction fast="false" id="R_R0017" name="cyclohexadieny/prephenate dehydrogenase" reversible="false" fbc:lowerFluxBound="cobra_0_bound" fbc:upperFluxBound="cobra_default_ub">
        <listOfReactants>
          <speciesReference constant="true" species="M_AG_c" stoichiometry="1" />
          <speciesReference constant="true" species="M_NAD_c" stoichiometry="1" />
        </listOfReactants>
        <listOfProducts>
          <speciesReference constant="true" species="M_CO2_c" stoichiometry="1" />
          <speciesReference constant="true" species="M_TYR_c" stoichiometry="1" />
          <speciesReference constant="true" species="M_NADH_c" stoichiometry="1" />
        </listOfProducts>
        <fbc:geneProductAssociation>
          <fbc:geneProductRef fbc:geneProduct="G_KVU_0442" />
        </fbc:geneProductAssociation>
      </reaction>
      <reaction fast="false" id="R_R0018" name="glutamate synthase" reversible="false" fbc:lowerFluxBound="cobra_0_bound" fbc:upperFluxBound="cobra_default_ub">
        <listOfReactants>
          <speciesReference constant="true" species="M_NADPH_c" stoichiometry="1" />
          <speciesReference constant="true" species="M_H_c" stoichiometry="1" />
          <speciesReference constant="true" species="M_GLN_c" stoichiometry="1" />
          <speciesReference constant="true" species="M_AKG_c" stoichiometry="1" />
        </listOfReactants>
        <listOfProducts>
          <speciesReference constant="true" species="M_GLU_c" stoichiometry="2" />
          <speciesReference constant="true" species="M_NADP_c" stoichiometry="1" />
        </listOfProducts>
        <fbc:geneProductAssociation>
          <fbc:and>
            <fbc:or>
              <fbc:geneProductRef fbc:geneProduct="G_KVU_1957" />
              <fbc:geneProductRef fbc:geneProduct="G_KVU_PA0240" />
            </fbc:or>
            <fbc:geneProductRef fbc:geneProduct="G_KVU_1959" />
          </fbc:and>
        </fbc:geneProductAssociation>
      </reaction>
      <reaction fast="false" id="R_R0019" name="glycine dehydrogenase(gcvP)" reversible="false" fbc:lowerFluxBound="cobra_0_bound" fbc:upperFluxBound="cobra_default_ub">
        <listOfReactants>
          <speciesReference constant="true" species="M_LIPOYLPROTEIN_c" stoichiometry="1" />
          <speciesReference constant="true" species="M_GLY_c" stoichiometry="1" />
        </listOfReactants>
        <listOfProducts>
          <speciesReference constant="true" species="M_CO2_c" stoichiometry="1" />
          <speciesReference constant="true" species="M_SAP_c" stoichiometry="1" />
        </listOfProducts>
        <fbc:geneProductAssociation>
          <fbc:geneProductRef fbc:geneProduct="G_KVU_1099" />
        </fbc:geneProductAssociation>
      </reaction>
      <reaction fast="false" id="R_R0020" name="delta 1-pyrroline-5-carboxylate dehydrogenase" reversible="false" fbc:lowerFluxBound="cobra_0_bound" fbc:upperFluxBound="cobra_default_ub">
        <listOfReactants>
          <speciesReference constant="true" species="M_H2O_c" stoichiometry="2" />
          <speciesReference constant="true" species="M_P5C_c" stoichiometry="1" />
          <speciesReference constant="true" species="M_NADP_c" stoichiometry="1" />
        </listOfReactants>
        <listOfProducts>
          <speciesReference constant="true" species="M_NADPH_c" stoichiometry="1" />
          <speciesReference constant="true" species="M_GLU_c" stoichiometry="1" />
          <speciesReference constant="true" species="M_H_c" stoichiometry="1" />
        </listOfProducts>
        <fbc:geneProductAssociation>
          <fbc:geneProductRef fbc:geneProduct="G_KVU_1751" />
        </fbc:geneProductAssociation>
      </reaction>
      <reaction fast="false" id="R_R0021" name="delta 1-pyrroline-5-carboxylate dehydrogenase" reversible="false" fbc:lowerFluxBound="cobra_0_bound" fbc:upperFluxBound="cobra_default_ub">
        <listOfReactants>
          <speciesReference constant="true" species="M_H2O_c" stoichiometry="2" />
          <speciesReference constant="true" species="M_NAD_c" stoichiometry="1" />
          <speciesReference constant="true" species="M_P5C_c" stoichiometry="1" />
        </listOfReactants>
        <listOfProducts>
          <speciesReference constant="true" species="M_GLU_c" stoichiometry="1" />
          <speciesReference constant="true" species="M_H_c" stoichiometry="1" />
          <speciesReference constant="true" species="M_NADH_c" stoichiometry="1" />
        </listOfProducts>
        <fbc:geneProductAssociation>
          <fbc:geneProductRef fbc:geneProduct="G_KVU_1751" />
        </fbc:geneProductAssociation>
      </reaction>
      <reaction fast="false" id="R_R0022" name="delta 1-pyrroline-5-carboxylate dehydrogenase" reversible="false" fbc:lowerFluxBound="cobra_0_bound" fbc:upperFluxBound="cobra_default_ub">
        <listOfReactants>
          <speciesReference constant="true" species="M_H2O_c" stoichiometry="1" />
          <speciesReference constant="true" species="M_NAD_c" stoichiometry="1" />
          <speciesReference constant="true" species="M_4HGLUSA_c" stoichiometry="1" />
        </listOfReactants>
        <listOfProducts>
          <speciesReference constant="true" species="M_E4HGLU_c" stoichiometry="1" />
          <speciesReference constant="true" species="M_H_c" stoichiometry="2" />
          <speciesReference constant="true" species="M_NADH_c" stoichiometry="1" />
        </listOfProducts>
        <fbc:geneProductAssociation>
          <fbc:geneProductRef fbc:geneProduct="G_KVU_1751" />
        </fbc:geneProductAssociation>
      </reaction>
      <reaction fast="false" id="R_R0023" name="delta 1-pyrroline-5-carboxylate dehydrogenase" reversible="false" fbc:lowerFluxBound="cobra_0_bound" fbc:upperFluxBound="cobra_default_ub">
        <listOfReactants>
          <speciesReference constant="true" species="M_H2O_c" stoichiometry="2" />
          <speciesReference constant="true" species="M_NAD_c" stoichiometry="1" />
          <speciesReference constant="true" species="M_PHC_c" stoichiometry="1" />
        </listOfReactants>
        <listOfProducts>
          <speciesReference constant="true" species="M_E4HGLU_c" stoichiometry="1" />
          <speciesReference constant="true" species="M_H_c" stoichiometry="1" />
          <speciesReference constant="true" species="M_NADH_c" stoichiometry="1" />
        </listOfProducts>
        <fbc:geneProductAssociation>
          <fbc:geneProductRef fbc:geneProduct="G_KVU_1751" />
        </fbc:geneProductAssociation>
      </reaction>
      <reaction fast="false" id="R_R0024" name="delta 1-pyrroline-5-carboxylate dehydrogenase" reversible="false" fbc:lowerFluxBound="cobra_0_bound" fbc:upperFluxBound="cobra_default_ub">
        <listOfReactants>
          <speciesReference constant="true" species="M_H2O_c" stoichiometry="2" />
          <speciesReference constant="true" species="M_NADP_c" stoichiometry="1" />
          <speciesReference constant="true" species="M_PHC_c" stoichiometry="1" />
        </listOfReactants>
        <listOfProducts>
          <speciesReference constant="true" species="M_E4HGLU_c" stoichiometry="1" />
          <speciesReference constant="true" species="M_NADPH_c" stoichiometry="1" />
          <speciesReference constant="true" species="M_H_c" stoichiometry="1" />
        </listOfProducts>
        <fbc:geneProductAssociation>
          <fbc:geneProductRef fbc:geneProduct="G_KVU_1751" />
        </fbc:geneProductAssociation>
      </reaction>
      <reaction fast="false" id="R_R0025" name="pyrroline-5-carboxylate reductase( proC)" reversible="false" fbc:lowerFluxBound="cobra_0_bound" fbc:upperFluxBound="cobra_default_ub">
        <listOfReactants>
          <speciesReference constant="true" species="M_NADPH_c" stoichiometry="1" />
          <speciesReference constant="true" species="M_H_c" stoichiometry="2" />
          <speciesReference constant="true" species="M_P5C_c" stoichiometry="1" />
        </listOfReactants>
        <listOfProducts>
          <speciesReference constant="true" species="M_PRO_c" stoichiometry="1" />
          <speciesReference constant="true" species="M_NADP_c" stoichiometry="1" />
        </listOfProducts>
        <fbc:geneProductAssociation>
          <fbc:geneProductRef fbc:geneProduct="G_KVU_0369" />
        </fbc:geneProductAssociation>
      </reaction>
      <reaction fast="false" id="R_R0026" name="pyrroline-6-carboxylate reductase( proC)" reversible="false" fbc:lowerFluxBound="cobra_0_bound" fbc:upperFluxBound="cobra_default_ub">
        <listOfReactants>
          <speciesReference constant="true" species="M_H_c" stoichiometry="2" />
          <speciesReference constant="true" species="M_NADH_c" stoichiometry="1" />
          <speciesReference constant="true" species="M_P5C_c" stoichiometry="1" />
        </listOfReactants>
        <listOfProducts>
          <speciesReference constant="true" species="M_PRO_c" stoichiometry="1" />
          <speciesReference constant="true" species="M_NAD_c" stoichiometry="1" />
        </listOfProducts>
        <fbc:geneProductAssociation>
          <fbc:geneProductRef fbc:geneProduct="G_KVU_0369" />
        </fbc:geneProductAssociation>
      </reaction>
      <reaction fast="false" id="R_R0027" name="pyrroline-5-carboxylate reductase( proC)" reversible="false" fbc:lowerFluxBound="cobra_0_bound" fbc:upperFluxBound="cobra_default_ub">
        <listOfReactants>
          <speciesReference constant="true" species="M_H_c" stoichiometry="2" />
          <speciesReference constant="true" species="M_NADH_c" stoichiometry="1" />
          <speciesReference constant="true" species="M_PHC_c" stoichiometry="1" />
        </listOfReactants>
        <listOfProducts>
          <speciesReference constant="true" species="M_NAD_c" stoichiometry="1" />
          <speciesReference constant="true" species="M_HPRO_c" stoichiometry="1" />
        </listOfProducts>
        <fbc:geneProductAssociation>
          <fbc:geneProductRef fbc:geneProduct="G_KVU_0369" />
        </fbc:geneProductAssociation>
      </reaction>
      <reaction fast="false" id="R_R0028" name="pyrroline-6-carboxylate reductase( proC)" reversible="false" fbc:lowerFluxBound="cobra_0_bound" fbc:upperFluxBound="cobra_default_ub">
        <listOfReactants>
          <speciesReference constant="true" species="M_NADPH_c" stoichiometry="1" />
          <speciesReference constant="true" species="M_H_c" stoichiometry="2" />
          <speciesReference constant="true" species="M_PHC_c" stoichiometry="1" />
        </listOfReactants>
        <listOfProducts>
          <speciesReference constant="true" species="M_NADP_c" stoichiometry="1" />
          <speciesReference constant="true" species="M_HPRO_c" stoichiometry="1" />
        </listOfProducts>
        <fbc:geneProductAssociation>
          <fbc:geneProductRef fbc:geneProduct="G_KVU_0369" />
        </fbc:geneProductAssociation>
      </reaction>
      <reaction fast="false" id="R_R0029" name="sarcosine oxidase" reversible="false" fbc:lowerFluxBound="cobra_0_bound" fbc:upperFluxBound="cobra_default_ub">
        <listOfReactants>
          <speciesReference constant="true" species="M_H2O_c" stoichiometry="1" />
          <speciesReference constant="true" species="M_SARC_c" stoichiometry="1" />
          <speciesReference constant="true" species="M_O2_c" stoichiometry="1" />
        </listOfReactants>
        <listOfProducts>
          <speciesReference constant="true" species="M_FALD_c" stoichiometry="1" />
          <speciesReference constant="true" species="M_GLY_c" stoichiometry="1" />
          <speciesReference constant="true" species="M_H2O2_c" stoichiometry="1" />
        </listOfProducts>
        <fbc:geneProductAssociation>
          <fbc:geneProductRef fbc:geneProduct="G_KVU_2024" />
        </fbc:geneProductAssociation>
      </reaction>
      <reaction fast="false" id="R_R0030" name="proline dehydrogenase" reversible="false" fbc:lowerFluxBound="cobra_0_bound" fbc:upperFluxBound="cobra_default_ub">
        <listOfReactants>
          <speciesReference constant="true" species="M_PRO_c" stoichiometry="1" />
          <speciesReference constant="true" species="M_FAD_c" stoichiometry="1" />
        </listOfReactants>
        <listOfProducts>
          <speciesReference constant="true" species="M_H_c" stoichiometry="1" />
          <speciesReference constant="true" species="M_FADH2_c" stoichiometry="1" />
          <speciesReference constant="true" species="M_P5C_c" stoichiometry="1" />
        </listOfProducts>
        <fbc:geneProductAssociation>
          <fbc:geneProductRef fbc:geneProduct="G_KVU_1751" />
        </fbc:geneProductAssociation>
      </reaction>
      <reaction fast="false" id="R_R0031" name="dihydrolipoamide dehydrogenase(pdhD)" reversible="false" fbc:lowerFluxBound="cobra_0_bound" fbc:upperFluxBound="cobra_default_ub">
        <listOfReactants>
          <speciesReference constant="true" species="M_NAD_c" stoichiometry="1" />
          <speciesReference constant="true" species="M_DIHYDROLIPOYLPROTEIN_c" stoichiometry="1" />
        </listOfReactants>
        <listOfProducts>
          <speciesReference constant="true" species="M_LIPOYLPROTEIN_c" stoichiometry="1" />
          <speciesReference constant="true" species="M_H_c" stoichiometry="1" />
          <speciesReference constant="true" species="M_NADH_c" stoichiometry="1" />
        </listOfProducts>
        <fbc:geneProductAssociation>
          <fbc:or>
            <fbc:geneProductRef fbc:geneProduct="G_KVU_1453" />
            <fbc:geneProductRef fbc:geneProduct="G_KVU_2452" />
          </fbc:or>
        </fbc:geneProductAssociation>
      </reaction>
      <reaction fast="false" id="R_R0032" name="peptide-methionine (S)-S-oxide reductase" reversible="true" fbc:lowerFluxBound="cobra_default_lb" fbc:upperFluxBound="cobra_default_ub">
        <listOfReactants>
          <speciesReference constant="true" species="M_H2O_c" stoichiometry="1" />
          <speciesReference constant="true" species="M_TRDOX_c" stoichiometry="1" />
          <speciesReference constant="true" species="M_MET_c" stoichiometry="1" />
        </listOfReactants>
        <listOfProducts>
          <speciesReference constant="true" species="M_METOX_c" stoichiometry="1" />
          <speciesReference constant="true" species="M_TRDRD_c" stoichiometry="1" />
        </listOfProducts>
        <fbc:geneProductAssociation>
          <fbc:geneProductRef fbc:geneProduct="G_KVU_0330" />
        </fbc:geneProductAssociation>
      </reaction>
      <reaction fast="false" id="R_R0033" name="5-methyltetrahydrofolate--homocysteine methyltransferase(metH)" reversible="false" fbc:lowerFluxBound="cobra_0_bound" fbc:upperFluxBound="cobra_default_ub">
        <listOfReactants>
          <speciesReference constant="true" species="M_HCYS_c" stoichiometry="1" />
          <speciesReference constant="true" species="M_MTHF_c" stoichiometry="1" />
        </listOfReactants>
        <listOfProducts>
          <speciesReference constant="true" species="M_MET_c" stoichiometry="1" />
          <speciesReference constant="true" species="M_H_c" stoichiometry="1" />
          <speciesReference constant="true" species="M_THF_c" stoichiometry="1" />
        </listOfProducts>
        <fbc:geneProductAssociation>
          <fbc:geneProductRef fbc:geneProduct="G_KVU_2418" />
        </fbc:geneProductAssociation>
      </reaction>
      <reaction fast="false" id="R_R0034" name="aminomethyltransferase(gcvT)" reversible="false" fbc:lowerFluxBound="cobra_0_bound" fbc:upperFluxBound="cobra_default_ub">
        <listOfReactants>
          <speciesReference constant="true" species="M_SAP_c" stoichiometry="1" />
          <speciesReference constant="true" species="M_H_c" stoichiometry="1" />
          <speciesReference constant="true" species="M_THF_c" stoichiometry="1" />
        </listOfReactants>
        <listOfProducts>
          <speciesReference constant="true" species="M_METTHF_c" stoichiometry="1" />
          <speciesReference constant="true" species="M_NH3_c" stoichiometry="1" />
          <speciesReference constant="true" species="M_DIHYDROLIPOYLPROTEIN_c" stoichiometry="1" />
        </listOfProducts>
        <fbc:geneProductAssociation>
          <fbc:or>
            <fbc:geneProductRef fbc:geneProduct="G_KVU_1097" />
            <fbc:geneProductRef fbc:geneProduct="G_KVU_1098" />
          </fbc:or>
        </fbc:geneProductAssociation>
      </reaction>
      <reaction fast="false" id="R_R0035" name="ornithine carbamoyltransferase(argF, argI)" reversible="false" fbc:lowerFluxBound="cobra_0_bound" fbc:upperFluxBound="cobra_default_ub">
        <listOfReactants>
          <speciesReference constant="true" species="M_CAP_c" stoichiometry="1" />
          <speciesReference constant="true" species="M_ORN_c" stoichiometry="1" />
        </listOfReactants>
        <listOfProducts>
          <speciesReference constant="true" species="M_PI_c" stoichiometry="1" />
          <speciesReference constant="true" species="M_H_c" stoichiometry="1" />
          <speciesReference constant="true" species="M_CITR_c" stoichiometry="1" />
        </listOfProducts>
        <fbc:geneProductAssociation>
          <fbc:geneProductRef fbc:geneProduct="G_KVU_1735" />
        </fbc:geneProductAssociation>
      </reaction>
      <reaction fast="false" id="R_R0036" name="acetolactate synthase" reversible="false" fbc:lowerFluxBound="cobra_0_bound" fbc:upperFluxBound="cobra_default_ub">
        <listOfReactants>
          <speciesReference constant="true" species="M_PYR_c" stoichiometry="1" />
          <speciesReference constant="true" species="M_H_c" stoichiometry="1" />
          <speciesReference constant="true" species="M_THDP_c" stoichiometry="1" />
        </listOfReactants>
        <listOfProducts>
          <speciesReference constant="true" species="M_CO2_c" stoichiometry="1" />
          <speciesReference constant="true" species="M_2HETPP_c" stoichiometry="1" />
        </listOfProducts>
        <fbc:geneProductAssociation>
          <fbc:and>
            <fbc:geneProductRef fbc:geneProduct="G_KVU_0677" />
            <fbc:geneProductRef fbc:geneProduct="G_KVU_0678" />
          </fbc:and>
        </fbc:geneProductAssociation>
      </reaction>
      <reaction fast="false" id="R_R0037" name="acetolactate synthase" reversible="false" fbc:lowerFluxBound="cobra_0_bound" fbc:upperFluxBound="cobra_default_ub">
        <listOfReactants>
          <speciesReference constant="true" species="M_PYR_c" stoichiometry="1" />
          <speciesReference constant="true" species="M_2HETPP_c" stoichiometry="1" />
        </listOfReactants>
        <listOfProducts>
          <speciesReference constant="true" species="M_ALCTT_c" stoichiometry="1" />
          <speciesReference constant="true" species="M_THDP_c" stoichiometry="1" />
        </listOfProducts>
        <fbc:geneProductAssociation>
          <fbc:and>
            <fbc:geneProductRef fbc:geneProduct="G_KVU_0677" />
            <fbc:geneProductRef fbc:geneProduct="G_KVU_0678" />
          </fbc:and>
        </fbc:geneProductAssociation>
      </reaction>
      <reaction fast="false" id="R_R0038" name="acetolactate synthase" reversible="false" fbc:lowerFluxBound="cobra_0_bound" fbc:upperFluxBound="cobra_default_ub">
        <listOfReactants>
          <speciesReference constant="true" species="M_OBUT_c" stoichiometry="1" />
          <speciesReference constant="true" species="M_2HETPP_c" stoichiometry="1" />
        </listOfReactants>
        <listOfProducts>
          <speciesReference constant="true" species="M_ABUT_c" stoichiometry="1" />
          <speciesReference constant="true" species="M_THDP_c" stoichiometry="1" />
        </listOfProducts>
        <fbc:geneProductAssociation>
          <fbc:and>
            <fbc:geneProductRef fbc:geneProduct="G_KVU_0677" />
            <fbc:geneProductRef fbc:geneProduct="G_KVU_0678" />
          </fbc:and>
        </fbc:geneProductAssociation>
      </reaction>
      <reaction fast="false" id="R_R0039" name="amino-acid N-acetyltransferase" reversible="false" fbc:lowerFluxBound="cobra_0_bound" fbc:upperFluxBound="cobra_default_ub">
        <listOfReactants>
          <speciesReference constant="true" species="M_ACCOA_c" stoichiometry="1" />
          <speciesReference constant="true" species="M_GLU_c" stoichiometry="1" />
        </listOfReactants>
        <listOfProducts>
          <speciesReference constant="true" species="M_H_c" stoichiometry="1" />
          <speciesReference constant="true" species="M_NAGLU_c" stoichiometry="1" />
          <speciesReference constant="true" species="M_COA_c" stoichiometry="1" />
        </listOfProducts>
        <fbc:geneProductAssociation>
          <fbc:geneProductRef fbc:geneProduct="G_KVU_2207" />
        </fbc:geneProductAssociation>
      </reaction>
      <reaction fast="false" id="R_R0040" name="2,3,4,5-tetrahydropyridine-2-carboxylate N-succinyltransferase(dapD)" reversible="false" fbc:lowerFluxBound="cobra_0_bound" fbc:upperFluxBound="cobra_default_ub">
        <listOfReactants>
          <speciesReference constant="true" species="M_H2O_c" stoichiometry="1" />
          <speciesReference constant="true" species="M_TDHDP_c" stoichiometry="1" />
          <speciesReference constant="true" species="M_SUCCOA_c" stoichiometry="1" />
        </listOfReactants>
        <listOfProducts>
          <speciesReference constant="true" species="M_COA_c" stoichiometry="1" />
          <speciesReference constant="true" species="M_SAOPIM_c" stoichiometry="1" />
        </listOfProducts>
        <fbc:geneProductAssociation>
          <fbc:geneProductRef fbc:geneProduct="G_KVU_2136" />
        </fbc:geneProductAssociation>
      </reaction>
      <reaction fast="false" id="R_R0041" name="serine O-acetyltransferase(cysE)" reversible="true" fbc:lowerFluxBound="cobra_default_lb" fbc:upperFluxBound="cobra_default_ub">
        <listOfReactants>
          <speciesReference constant="true" species="M_ACCOA_c" stoichiometry="1" />
          <speciesReference constant="true" species="M_SER_c" stoichiometry="1" />
        </listOfReactants>
        <listOfProducts>
          <speciesReference constant="true" species="M_ASER_c" stoichiometry="1" />
          <speciesReference constant="true" species="M_COA_c" stoichiometry="1" />
        </listOfProducts>
        <fbc:geneProductAssociation>
          <fbc:geneProductRef fbc:geneProduct="G_KVU_0666" />
        </fbc:geneProductAssociation>
      </reaction>
      <reaction fast="false" id="R_R0042" name="glutamate N-acetyltransferase" reversible="true" fbc:lowerFluxBound="cobra_default_lb" fbc:upperFluxBound="cobra_default_ub">
        <listOfReactants>
          <speciesReference constant="true" species="M_GLU_c" stoichiometry="1" />
          <speciesReference constant="true" species="M_NAORN_c" stoichiometry="1" />
        </listOfReactants>
        <listOfProducts>
          <speciesReference constant="true" species="M_NAGLU_c" stoichiometry="1" />
          <speciesReference constant="true" species="M_ORN_c" stoichiometry="1" />
        </listOfProducts>
        <fbc:geneProductAssociation>
          <fbc:geneProductRef fbc:geneProduct="G_KVU_2207" />
        </fbc:geneProductAssociation>
      </reaction>
      <reaction fast="false" id="R_R0043" name="5-aminolevulinate synthase" reversible="false" fbc:lowerFluxBound="cobra_0_bound" fbc:upperFluxBound="cobra_default_ub">
        <listOfReactants>
          <speciesReference constant="true" species="M_H_c" stoichiometry="1" />
          <speciesReference constant="true" species="M_SUCCOA_c" stoichiometry="1" />
          <speciesReference constant="true" species="M_GLY_c" stoichiometry="1" />
        </listOfReactants>
        <listOfProducts>
          <speciesReference constant="true" species="M_AMIEVUL_c" stoichiometry="1" />
          <speciesReference constant="true" species="M_CO2_c" stoichiometry="1" />
          <speciesReference constant="true" species="M_COA_c" stoichiometry="1" />
        </listOfProducts>
        <fbc:geneProductAssociation>
          <fbc:geneProductRef fbc:geneProduct="G_KVU_0696" />
        </fbc:geneProductAssociation>
      </reaction>
      <reaction fast="false" id="R_R0044" name="homoserine O-succinyltransferase(metA)" reversible="false" fbc:lowerFluxBound="cobra_0_bound" fbc:upperFluxBound="cobra_default_ub">
        <listOfReactants>
          <speciesReference constant="true" species="M_HSER_c" stoichiometry="1" />
          <speciesReference constant="true" species="M_SUCCOA_c" stoichiometry="1" />
        </listOfReactants>
        <listOfProducts>
          <speciesReference constant="true" species="M_OSLHSER_c" stoichiometry="1" />
          <speciesReference constant="true" species="M_COA_c" stoichiometry="1" />
        </listOfProducts>
        <fbc:geneProductAssociation>
          <fbc:geneProductRef fbc:geneProduct="G_KVU_1157" />
        </fbc:geneProductAssociation>
      </reaction>
      <reaction fast="false" id="R_R0045" name="2-isopropylmalate synthase( leuA)" reversible="false" fbc:lowerFluxBound="cobra_0_bound" fbc:upperFluxBound="cobra_default_ub">
        <listOfReactants>
          <speciesReference constant="true" species="M_H2O_c" stoichiometry="1" />
          <speciesReference constant="true" species="M_ACCOA_c" stoichiometry="1" />
          <speciesReference constant="true" species="M_OMVAL_c" stoichiometry="1" />
        </listOfReactants>
        <listOfProducts>
          <speciesReference constant="true" species="M_IPPMAL_c" stoichiometry="1" />
          <speciesReference constant="true" species="M_H_c" stoichiometry="1" />
          <speciesReference constant="true" species="M_COA_c" stoichiometry="1" />
        </listOfProducts>
        <fbc:geneProductAssociation>
          <fbc:geneProductRef fbc:geneProduct="G_KVU_1774" />
        </fbc:geneProductAssociation>
      </reaction>
      <reaction fast="false" id="R_R0046" name="glutamine amidotransferase / cyclase" reversible="false" fbc:lowerFluxBound="cobra_0_bound" fbc:upperFluxBound="cobra_default_ub">
        <listOfReactants>
          <speciesReference constant="true" species="M_PRLP_c" stoichiometry="1" />
          <speciesReference constant="true" species="M_GLN_c" stoichiometry="1" />
        </listOfReactants>
        <listOfProducts>
          <speciesReference constant="true" species="M_DIMGP_c" stoichiometry="1" />
          <speciesReference constant="true" species="M_GLU_c" stoichiometry="1" />
          <speciesReference constant="true" species="M_H_c" stoichiometry="1" />
          <speciesReference constant="true" species="M_AICAR_c" stoichiometry="1" />
        </listOfProducts>
        <fbc:geneProductAssociation>
          <fbc:geneProductRef fbc:geneProduct="G_KVU_1865" />
        </fbc:geneProductAssociation>
      </reaction>
      <reaction fast="false" id="R_R0047" name="ATP phosphoribosyltransferase" reversible="false" fbc:lowerFluxBound="cobra_0_bound" fbc:upperFluxBound="cobra_default_ub">
        <listOfReactants>
          <speciesReference constant="true" species="M_PRPP_c" stoichiometry="1" />
          <speciesReference constant="true" species="M_ATP_c" stoichiometry="1" />
        </listOfReactants>
        <listOfProducts>
          <speciesReference constant="true" species="M_PPI_c" stoichiometry="1" />
          <speciesReference constant="true" species="M_PRBATP_c" stoichiometry="1" />
        </listOfProducts>
        <fbc:geneProductAssociation>
          <fbc:geneProductRef fbc:geneProduct="G_KVU_1706" />
        </fbc:geneProductAssociation>
      </reaction>
      <reaction fast="false" id="R_R0048" name="anthranilate phosphoribosyltransferase" reversible="false" fbc:lowerFluxBound="cobra_0_bound" fbc:upperFluxBound="cobra_default_ub">
        <listOfReactants>
          <speciesReference constant="true" species="M_PRPP_c" stoichiometry="1" />
          <speciesReference constant="true" species="M_AN_c" stoichiometry="1" />
        </listOfReactants>
        <listOfProducts>
          <speciesReference constant="true" species="M_PPI_c" stoichiometry="1" />
          <speciesReference constant="true" species="M_NPRAN_c" stoichiometry="1" />
        </listOfProducts>
        <fbc:geneProductAssociation>
          <fbc:geneProductRef fbc:geneProduct="G_KVU_0609" />
        </fbc:geneProductAssociation>
      </reaction>
      <reaction fast="false" id="R_R0049" name="O-succinylhomoserine sulfhydrylase(metZ)" reversible="false" fbc:lowerFluxBound="cobra_0_bound" fbc:upperFluxBound="cobra_default_ub">
        <listOfReactants>
          <speciesReference constant="true" species="M_OSLHSER_c" stoichiometry="1" />
          <speciesReference constant="true" species="M_H2S_c" stoichiometry="1" />
        </listOfReactants>
        <listOfProducts>
          <speciesReference constant="true" species="M_HCYS_c" stoichiometry="1" />
          <speciesReference constant="true" species="M_H_c" stoichiometry="1" />
          <speciesReference constant="true" species="M_SUCC_c" stoichiometry="1" />
        </listOfProducts>
        <fbc:geneProductAssociation>
          <fbc:geneProductRef fbc:geneProduct="G_KVU_0549" />
        </fbc:geneProductAssociation>
      </reaction>
      <reaction fast="false" id="R_R0050" name="3-phosphoshikimate 1-carboxyvinyltransferase" reversible="true" fbc:lowerFluxBound="cobra_default_lb" fbc:upperFluxBound="cobra_default_ub">
        <listOfReactants>
          <speciesReference constant="true" species="M_PEP_c" stoichiometry="1" />
          <speciesReference constant="true" species="M_SME3P_c" stoichiometry="1" />
        </listOfReactants>
        <listOfProducts>
          <speciesReference constant="true" species="M_3PSME_c" stoichiometry="1" />
          <speciesReference constant="true" species="M_PI_c" stoichiometry="1" />
        </listOfProducts>
        <fbc:geneProductAssociation>
          <fbc:geneProductRef fbc:geneProduct="G_KVU_0103" />
        </fbc:geneProductAssociation>
      </reaction>
      <reaction fast="false" id="R_R0051" name="cysteine synthase(cysK)" reversible="false" fbc:lowerFluxBound="cobra_0_bound" fbc:upperFluxBound="cobra_default_ub">
        <listOfReactants>
          <speciesReference constant="true" species="M_ASER_c" stoichiometry="1" />
          <speciesReference constant="true" species="M_H2S_c" stoichiometry="1" />
        </listOfReactants>
        <listOfProducts>
          <speciesReference constant="true" species="M_AC_c" stoichiometry="1" />
          <speciesReference constant="true" species="M_H_c" stoichiometry="1" />
          <speciesReference constant="true" species="M_CYS_c" stoichiometry="1" />
        </listOfProducts>
        <fbc:geneProductAssociation>
          <fbc:geneProductRef fbc:geneProduct="G_KVU_1110" />
        </fbc:geneProductAssociation>
      </reaction>
      <reaction fast="false" id="R_R0052" name="3-deoxy-D-arabino-heptulosonate 7-phosphate synthetase" reversible="false" fbc:lowerFluxBound="cobra_0_bound" fbc:upperFluxBound="cobra_default_ub">
        <listOfReactants>
          <speciesReference constant="true" species="M_H2O_c" stoichiometry="1" />
          <speciesReference constant="true" species="M_E4P_c" stoichiometry="1" />
          <speciesReference constant="true" species="M_PEP_c" stoichiometry="1" />
        </listOfReactants>
        <listOfProducts>
          <speciesReference constant="true" species="M_3DDAH7P_c" stoichiometry="1" />
          <speciesReference constant="true" species="M_PI_c" stoichiometry="1" />
        </listOfProducts>
        <fbc:geneProductAssociation>
          <fbc:geneProductRef fbc:geneProduct="G_KVU_0849" />
        </fbc:geneProductAssociation>
      </reaction>
      <reaction fast="false" id="R_R0053" name="S-adenosylmethionine synthetase(metK)" reversible="false" fbc:lowerFluxBound="cobra_0_bound" fbc:upperFluxBound="cobra_default_ub">
        <listOfReactants>
          <speciesReference constant="true" species="M_H2O_c" stoichiometry="1" />
          <speciesReference constant="true" species="M_ATP_c" stoichiometry="1" />
          <speciesReference constant="true" species="M_MET_c" stoichiometry="1" />
        </listOfReactants>
        <listOfProducts>
          <speciesReference constant="true" species="M_PPI_c" stoichiometry="1" />
          <speciesReference constant="true" species="M_PI_c" stoichiometry="1" />
          <speciesReference constant="true" species="M_SAM_c" stoichiometry="1" />
        </listOfProducts>
        <fbc:geneProductAssociation>
          <fbc:geneProductRef fbc:geneProduct="G_KVU_0288" />
        </fbc:geneProductAssociation>
      </reaction>
      <reaction fast="false" id="R_R0054" name="aspartate aminotransferase(aspB)" reversible="true" fbc:lowerFluxBound="cobra_default_lb" fbc:upperFluxBound="cobra_default_ub">
        <listOfReactants>
          <speciesReference constant="true" species="M_ASP_c" stoichiometry="1" />
          <speciesReference constant="true" species="M_AKG_c" stoichiometry="1" />
        </listOfReactants>
        <listOfProducts>
          <speciesReference constant="true" species="M_GLU_c" stoichiometry="1" />
          <speciesReference constant="true" species="M_OA_c" stoichiometry="1" />
        </listOfProducts>
        <fbc:geneProductAssociation>
          <fbc:or>
            <fbc:geneProductRef fbc:geneProduct="G_KVU_0685" />
            <fbc:geneProductRef fbc:geneProduct="G_KVU_0700" />
            <fbc:geneProductRef fbc:geneProduct="G_KVU_1349" />
          </fbc:or>
        </fbc:geneProductAssociation>
      </reaction>
      <reaction fast="false" id="R_R0055" name="aspartate aminotransferase" reversible="true" fbc:lowerFluxBound="cobra_default_lb" fbc:upperFluxBound="cobra_default_ub">
        <listOfReactants>
          <speciesReference constant="true" species="M_AKG_c" stoichiometry="1" />
          <speciesReference constant="true" species="M_CYS_c" stoichiometry="1" />
        </listOfReactants>
        <listOfProducts>
          <speciesReference constant="true" species="M_GLU_c" stoichiometry="1" />
          <speciesReference constant="true" species="M_MPYR_c" stoichiometry="1" />
        </listOfProducts>
        <fbc:geneProductAssociation>
          <fbc:or>
            <fbc:geneProductRef fbc:geneProduct="G_KVU_0685" />
            <fbc:geneProductRef fbc:geneProduct="G_KVU_0700" />
            <fbc:geneProductRef fbc:geneProduct="G_KVU_1349" />
          </fbc:or>
        </fbc:geneProductAssociation>
      </reaction>
      <reaction fast="false" id="R_R0056" name="aspartate aminotransferase(aspB)" reversible="false" fbc:lowerFluxBound="cobra_0_bound" fbc:upperFluxBound="cobra_default_ub">
        <listOfReactants>
          <speciesReference constant="true" species="M_E4HGLU_c" stoichiometry="1" />
          <speciesReference constant="true" species="M_AKG_c" stoichiometry="1" />
        </listOfReactants>
        <listOfProducts>
          <speciesReference constant="true" species="M_HYDROXYAKG_c" stoichiometry="1" />
          <speciesReference constant="true" species="M_GLU_c" stoichiometry="1" />
        </listOfProducts>
        <fbc:geneProductAssociation>
          <fbc:or>
            <fbc:geneProductRef fbc:geneProduct="G_KVU_0685" />
            <fbc:geneProductRef fbc:geneProduct="G_KVU_0700" />
            <fbc:geneProductRef fbc:geneProduct="G_KVU_1349" />
          </fbc:or>
        </fbc:geneProductAssociation>
      </reaction>
      <reaction fast="false" id="R_R0057" name="acetylornithine aminotransferase" reversible="false" fbc:lowerFluxBound="cobra_0_bound" fbc:upperFluxBound="cobra_default_ub">
        <listOfReactants>
          <speciesReference constant="true" species="M_GLU_c" stoichiometry="1" />
          <speciesReference constant="true" species="M_NAGLUS_c" stoichiometry="1" />
        </listOfReactants>
        <listOfProducts>
          <speciesReference constant="true" species="M_AKG_c" stoichiometry="1" />
          <speciesReference constant="true" species="M_NAORN_c" stoichiometry="1" />
        </listOfProducts>
        <fbc:geneProductAssociation>
          <fbc:geneProductRef fbc:geneProduct="G_KVU_1736" />
        </fbc:geneProductAssociation>
      </reaction>
      <reaction fast="false" id="R_R0058" name="acetylornithine/N-succinyldiaminopimelate aminotransferase" reversible="false" fbc:lowerFluxBound="cobra_0_bound" fbc:upperFluxBound="cobra_default_ub">
        <listOfReactants>
          <speciesReference constant="true" species="M_GLU_c" stoichiometry="1" />
          <speciesReference constant="true" species="M_SAOPIM_c" stoichiometry="1" />
        </listOfReactants>
        <listOfProducts>
          <speciesReference constant="true" species="M_AKG_c" stoichiometry="1" />
          <speciesReference constant="true" species="M_SDAPIM_c" stoichiometry="1" />
        </listOfProducts>
        <fbc:geneProductAssociation>
          <fbc:geneProductRef fbc:geneProduct="G_KVU_1736" />
        </fbc:geneProductAssociation>
      </reaction>
      <reaction fast="false" id="R_R0059" name="branched-chain amino acid aminotransferase(ilvE)" reversible="false" fbc:lowerFluxBound="cobra_0_bound" fbc:upperFluxBound="cobra_default_ub">
        <listOfReactants>
          <speciesReference constant="true" species="M_OMVAL_c" stoichiometry="1" />
          <speciesReference constant="true" species="M_GLU_c" stoichiometry="1" />
        </listOfReactants>
        <listOfProducts>
          <speciesReference constant="true" species="M_AKG_c" stoichiometry="1" />
          <speciesReference constant="true" species="M_VAL_c" stoichiometry="1" />
        </listOfProducts>
        <fbc:geneProductAssociation>
          <fbc:or>
            <fbc:geneProductRef fbc:geneProduct="G_KVU_2273" />
            <fbc:geneProductRef fbc:geneProduct="G_KVU_PA0188" />
          </fbc:or>
        </fbc:geneProductAssociation>
      </reaction>
      <reaction fast="false" id="R_R0060" name="branched-chain amino acid aminotransferase(ilvE)" reversible="false" fbc:lowerFluxBound="cobra_0_bound" fbc:upperFluxBound="cobra_default_ub">
        <listOfReactants>
          <speciesReference constant="true" species="M_GLU_c" stoichiometry="1" />
          <speciesReference constant="true" species="M_3MOP_c" stoichiometry="1" />
        </listOfReactants>
        <listOfProducts>
          <speciesReference constant="true" species="M_ILE_c" stoichiometry="1" />
          <speciesReference constant="true" species="M_AKG_c" stoichiometry="1" />
        </listOfProducts>
        <fbc:geneProductAssociation>
          <fbc:or>
            <fbc:geneProductRef fbc:geneProduct="G_KVU_2273" />
            <fbc:geneProductRef fbc:geneProduct="G_KVU_PA0188" />
          </fbc:or>
        </fbc:geneProductAssociation>
      </reaction>
      <reaction fast="false" id="R_R0061" name="branched-chain amino acid aminotransferase(ilvE)" reversible="false" fbc:lowerFluxBound="cobra_0_bound" fbc:upperFluxBound="cobra_default_ub">
        <listOfReactants>
          <speciesReference constant="true" species="M_4MOP_c" stoichiometry="1" />
          <speciesReference constant="true" species="M_GLU_c" stoichiometry="1" />
        </listOfReactants>
        <listOfProducts>
          <speciesReference constant="true" species="M_AKG_c" stoichiometry="1" />
          <speciesReference constant="true" species="M_LEU_c" stoichiometry="1" />
        </listOfProducts>
        <fbc:geneProductAssociation>
          <fbc:or>
            <fbc:geneProductRef fbc:geneProduct="G_KVU_2273" />
            <fbc:geneProductRef fbc:geneProduct="G_KVU_PA0188" />
          </fbc:or>
        </fbc:geneProductAssociation>
      </reaction>
      <reaction fast="false" id="R_R0062" name="alanine-glyoxylate transaminase" reversible="true" fbc:lowerFluxBound="cobra_default_lb" fbc:upperFluxBound="cobra_default_ub">
        <listOfReactants>
          <speciesReference constant="true" species="M_AKG_c" stoichiometry="1" />
          <speciesReference constant="true" species="M_GLY_c" stoichiometry="1" />
        </listOfReactants>
        <listOfProducts>
          <speciesReference constant="true" species="M_GLU_c" stoichiometry="1" />
          <speciesReference constant="true" species="M_GLX_c" stoichiometry="1" />
        </listOfProducts>
        <fbc:geneProductAssociation>
          <fbc:geneProductRef fbc:geneProduct="G_KVU_0981" />
        </fbc:geneProductAssociation>
      </reaction>
      <reaction fast="false" id="R_R0063" name="serine-glyoxylate transaminase" reversible="true" fbc:lowerFluxBound="cobra_default_lb" fbc:upperFluxBound="cobra_default_ub">
        <listOfReactants>
          <speciesReference constant="true" species="M_SER_c" stoichiometry="1" />
          <speciesReference constant="true" species="M_GLX_c" stoichiometry="1" />
        </listOfReactants>
        <listOfProducts>
          <speciesReference constant="true" species="M_GLY_c" stoichiometry="1" />
          <speciesReference constant="true" species="M_HPYR_c" stoichiometry="1" />
        </listOfProducts>
        <fbc:geneProductAssociation>
          <fbc:geneProductRef fbc:geneProduct="G_KVU_1756" />
        </fbc:geneProductAssociation>
      </reaction>
      <reaction fast="false" id="R_R0064" name="serine-pyruvate transaminase" reversible="true" fbc:lowerFluxBound="cobra_default_lb" fbc:upperFluxBound="cobra_default_ub">
        <listOfReactants>
          <speciesReference constant="true" species="M_PYR_c" stoichiometry="1" />
          <speciesReference constant="true" species="M_SER_c" stoichiometry="1" />
        </listOfReactants>
        <listOfProducts>
          <speciesReference constant="true" species="M_ALA_c" stoichiometry="1" />
          <speciesReference constant="true" species="M_HPYR_c" stoichiometry="1" />
        </listOfProducts>
        <fbc:geneProductAssociation>
          <fbc:geneProductRef fbc:geneProduct="G_KVU_1756" />
        </fbc:geneProductAssociation>
      </reaction>
      <reaction fast="false" id="R_R0065" name="phosphoserine transaminase(serC)" reversible="true" fbc:lowerFluxBound="cobra_default_lb" fbc:upperFluxBound="cobra_default_ub">
        <listOfReactants>
          <speciesReference constant="true" species="M_PHP_c" stoichiometry="1" />
          <speciesReference constant="true" species="M_GLU_c" stoichiometry="1" />
        </listOfReactants>
        <listOfProducts>
          <speciesReference constant="true" species="M_3PSER_c" stoichiometry="1" />
          <speciesReference constant="true" species="M_AKG_c" stoichiometry="1" />
        </listOfProducts>
        <fbc:geneProductAssociation>
          <fbc:geneProductRef fbc:geneProduct="G_KVU_2357" />
        </fbc:geneProductAssociation>
      </reaction>
      <reaction fast="false" id="R_R0066" name="aromatic-amino-acid transaminase" reversible="false" fbc:lowerFluxBound="cobra_0_bound" fbc:upperFluxBound="cobra_default_ub">
        <listOfReactants>
          <speciesReference constant="true" species="M_ASP_c" stoichiometry="1" />
          <speciesReference constant="true" species="M_PHEN_c" stoichiometry="1" />
        </listOfReactants>
        <listOfProducts>
          <speciesReference constant="true" species="M_OA_c" stoichiometry="1" />
          <speciesReference constant="true" species="M_AG_c" stoichiometry="1" />
        </listOfProducts>
        <fbc:geneProductAssociation>
          <fbc:geneProductRef fbc:geneProduct="G_KVU_0066" />
        </fbc:geneProductAssociation>
      </reaction>
      <reaction fast="false" id="R_R0067" name="histidinol-phosphate aminotransferase(hisC)" reversible="false" fbc:lowerFluxBound="cobra_0_bound" fbc:upperFluxBound="cobra_default_ub">
        <listOfReactants>
          <speciesReference constant="true" species="M_GLU_c" stoichiometry="1" />
          <speciesReference constant="true" species="M_IMACP_c" stoichiometry="1" />
        </listOfReactants>
        <listOfProducts>
          <speciesReference constant="true" species="M_AKG_c" stoichiometry="1" />
          <speciesReference constant="true" species="M_HISOLP_c" stoichiometry="1" />
        </listOfProducts>
        <fbc:geneProductAssociation>
          <fbc:or>
            <fbc:geneProductRef fbc:geneProduct="G_KVU_0441" />
            <fbc:geneProductRef fbc:geneProduct="G_KVU_1757" />
          </fbc:or>
        </fbc:geneProductAssociation>
      </reaction>
      <reaction fast="false" id="R_R0068" name="shikimate kinase" reversible="false" fbc:lowerFluxBound="cobra_0_bound" fbc:upperFluxBound="cobra_default_ub">
        <listOfReactants>
          <speciesReference constant="true" species="M_SME_c" stoichiometry="1" />
          <speciesReference constant="true" species="M_ATP_c" stoichiometry="1" />
        </listOfReactants>
        <listOfProducts>
          <speciesReference constant="true" species="M_H_c" stoichiometry="1" />
          <speciesReference constant="true" species="M_ADP_c" stoichiometry="1" />
          <speciesReference constant="true" species="M_SME3P_c" stoichiometry="1" />
        </listOfProducts>
        <fbc:geneProductAssociation>
          <fbc:geneProductRef fbc:geneProduct="G_peg_DOT_843" />
        </fbc:geneProductAssociation>
      </reaction>
      <reaction fast="false" id="R_R0069" name="glutamate 5-kinase" reversible="false" fbc:lowerFluxBound="cobra_0_bound" fbc:upperFluxBound="cobra_default_ub">
        <listOfReactants>
          <speciesReference constant="true" species="M_GLU_c" stoichiometry="1" />
          <speciesReference constant="true" species="M_ATP_c" stoichiometry="1" />
        </listOfReactants>
        <listOfProducts>
          <speciesReference constant="true" species="M_GLU5P_c" stoichiometry="1" />
          <speciesReference constant="true" species="M_ADP_c" stoichiometry="1" />
        </listOfProducts>
        <fbc:geneProductAssociation>
          <fbc:geneProductRef fbc:geneProduct="G_KVU_1445" />
        </fbc:geneProductAssociation>
      </reaction>
      <reaction fast="false" id="R_R0070" name="aspartate kinase(lysC)" reversible="false" fbc:lowerFluxBound="cobra_0_bound" fbc:upperFluxBound="cobra_default_ub">
        <listOfReactants>
          <speciesReference constant="true" species="M_ASP_c" stoichiometry="1" />
          <speciesReference constant="true" species="M_ATP_c" stoichiometry="1" />
        </listOfReactants>
        <listOfProducts>
          <speciesReference constant="true" species="M_BASP_c" stoichiometry="1" />
          <speciesReference constant="true" species="M_ADP_c" stoichiometry="1" />
        </listOfProducts>
        <fbc:geneProductAssociation>
          <fbc:geneProductRef fbc:geneProduct="G_KVU_2518" />
        </fbc:geneProductAssociation>
      </reaction>
      <reaction fast="false" id="R_R0071" name="acetylglutamate kinase" reversible="false" fbc:lowerFluxBound="cobra_0_bound" fbc:upperFluxBound="cobra_default_ub">
        <listOfReactants>
          <speciesReference constant="true" species="M_NAGLU_c" stoichiometry="1" />
          <speciesReference constant="true" species="M_ATP_c" stoichiometry="1" />
        </listOfReactants>
        <listOfProducts>
          <speciesReference constant="true" species="M_NAGLUP_c" stoichiometry="1" />
          <speciesReference constant="true" species="M_ADP_c" stoichiometry="1" />
        </listOfProducts>
        <fbc:geneProductAssociation>
          <fbc:geneProductRef fbc:geneProduct="G_KVU_2063" />
        </fbc:geneProductAssociation>
      </reaction>
      <reaction fast="false" id="R_R0072" name="thiosulfate/3-mercaptopyruvate sulfurtransferase" reversible="false" fbc:lowerFluxBound="cobra_0_bound" fbc:upperFluxBound="cobra_default_ub">
        <listOfReactants>
          <speciesReference constant="true" species="M_H2SO3_c" stoichiometry="1" />
          <speciesReference constant="true" species="M_MPYR_c" stoichiometry="1" />
        </listOfReactants>
        <listOfProducts>
          <speciesReference constant="true" species="M_PYR_c" stoichiometry="1" />
          <speciesReference constant="true" species="M_THJ_c" stoichiometry="1" />
        </listOfProducts>
        <fbc:geneProductAssociation>
          <fbc:or>
            <fbc:geneProductRef fbc:geneProduct="G_KVU_1838" />
            <fbc:geneProductRef fbc:geneProduct="G_KVU_2030" />
            <fbc:geneProductRef fbc:geneProduct="G_KVU_2413" />
            <fbc:geneProductRef fbc:geneProduct="G_KVU_PB0061" />
          </fbc:or>
        </fbc:geneProductAssociation>
      </reaction>
      <reaction fast="false" id="R_R0073" name="histidinol-phosphatase" reversible="false" fbc:lowerFluxBound="cobra_0_bound" fbc:upperFluxBound="cobra_default_ub">
        <listOfReactants>
          <speciesReference constant="true" species="M_H2O_c" stoichiometry="1" />
          <speciesReference constant="true" species="M_HISOLP_c" stoichiometry="1" />
        </listOfReactants>
        <listOfProducts>
          <speciesReference constant="true" species="M_PI_c" stoichiometry="1" />
          <speciesReference constant="true" species="M_HISOL_c" stoichiometry="1" />
        </listOfProducts>
        <fbc:geneProductAssociation>
          <fbc:geneProductRef fbc:geneProduct="G_KVU_1787" />
        </fbc:geneProductAssociation>
      </reaction>
      <reaction fast="false" id="R_R0074" name="phosphoserine phosphatase(serB)" reversible="false" fbc:lowerFluxBound="cobra_0_bound" fbc:upperFluxBound="cobra_default_ub">
        <listOfReactants>
          <speciesReference constant="true" species="M_H2O_c" stoichiometry="1" />
          <speciesReference constant="true" species="M_3PSER_c" stoichiometry="1" />
        </listOfReactants>
        <listOfProducts>
          <speciesReference constant="true" species="M_PI_c" stoichiometry="1" />
          <speciesReference constant="true" species="M_SER_c" stoichiometry="1" />
        </listOfProducts>
        <fbc:geneProductAssociation>
          <fbc:geneProductRef fbc:geneProduct="G_KVU_2349" />
        </fbc:geneProductAssociation>
      </reaction>
      <reaction fast="false" id="R_R0075" name="adenosylhomocysteinase" reversible="false" fbc:lowerFluxBound="cobra_0_bound" fbc:upperFluxBound="cobra_default_ub">
        <listOfReactants>
          <speciesReference constant="true" species="M_H2O_c" stoichiometry="1" />
          <speciesReference constant="true" species="M_SAH_c" stoichiometry="1" />
        </listOfReactants>
        <listOfProducts>
          <speciesReference constant="true" species="M_HCYS_c" stoichiometry="1" />
          <speciesReference constant="true" species="M_ADN_c" stoichiometry="1" />
        </listOfProducts>
        <fbc:geneProductAssociation>
          <fbc:geneProductRef fbc:geneProduct="G_peg_DOT_2596" />
        </fbc:geneProductAssociation>
      </reaction>
      <reaction fast="false" id="R_R0076" name="aminopeptidase (pro-gly)" reversible="false" fbc:lowerFluxBound="cobra_0_bound" fbc:upperFluxBound="cobra_default_ub">
        <listOfReactants>
          <speciesReference constant="true" species="M_H2O_c" stoichiometry="1" />
          <speciesReference constant="true" species="M_PROGLY_c" stoichiometry="1" />
        </listOfReactants>
        <listOfProducts>
          <speciesReference constant="true" species="M_PRO_c" stoichiometry="1" />
          <speciesReference constant="true" species="M_GLY_c" stoichiometry="1" />
        </listOfProducts>
        <fbc:geneProductAssociation>
          <fbc:geneProductRef fbc:geneProduct="G_KVU_2219" />
        </fbc:geneProductAssociation>
      </reaction>
      <reaction fast="false" id="R_R0077" name="L-asparaginase" reversible="false" fbc:lowerFluxBound="cobra_0_bound" fbc:upperFluxBound="cobra_default_ub">
        <listOfReactants>
          <speciesReference constant="true" species="M_H2O_c" stoichiometry="1" />
          <speciesReference constant="true" species="M_ASN_c" stoichiometry="1" />
        </listOfReactants>
        <listOfProducts>
          <speciesReference constant="true" species="M_ASP_c" stoichiometry="1" />
          <speciesReference constant="true" species="M_NH3_c" stoichiometry="1" />
        </listOfProducts>
        <fbc:geneProductAssociation>
          <fbc:geneProductRef fbc:geneProduct="G_KVU_0102" />
        </fbc:geneProductAssociation>
      </reaction>
      <reaction fast="false" id="R_R0078" name="succinyl-diaminopimelate desuccinylase" reversible="false" fbc:lowerFluxBound="cobra_0_bound" fbc:upperFluxBound="cobra_default_ub">
        <listOfReactants>
          <speciesReference constant="true" species="M_H2O_c" stoichiometry="1" />
          <speciesReference constant="true" species="M_SDAPIM_c" stoichiometry="1" />
        </listOfReactants>
        <listOfProducts>
          <speciesReference constant="true" species="M_SUCC_c" stoichiometry="1" />
          <speciesReference constant="true" species="M_DAPIM_c" stoichiometry="1" />
        </listOfProducts>
        <fbc:geneProductAssociation>
          <fbc:geneProductRef fbc:geneProduct="G_KVU_2133" />
        </fbc:geneProductAssociation>
      </reaction>
      <reaction fast="false" id="R_R0079" name="carbamoylsarcosine amidase" reversible="false" fbc:lowerFluxBound="cobra_0_bound" fbc:upperFluxBound="cobra_default_ub">
        <listOfReactants>
          <speciesReference constant="true" species="M_H2O_c" stoichiometry="1" />
          <speciesReference constant="true" species="M_CMS_c" stoichiometry="1" />
          <speciesReference constant="true" species="M_H_c" stoichiometry="2" />
        </listOfReactants>
        <listOfProducts>
          <speciesReference constant="true" species="M_CO2_c" stoichiometry="1" />
          <speciesReference constant="true" species="M_SARC_c" stoichiometry="1" />
          <speciesReference constant="true" species="M_NH3_c" stoichiometry="1" />
        </listOfProducts>
        <fbc:geneProductAssociation>
          <fbc:geneProductRef fbc:geneProduct="G_KVU_1393" />
        </fbc:geneProductAssociation>
      </reaction>
      <reaction fast="false" id="R_R0080" name="creatinine amidohydrolase" reversible="true" fbc:lowerFluxBound="cobra_default_lb" fbc:upperFluxBound="cobra_default_ub">
        <listOfReactants>
          <speciesReference constant="true" species="M_H2O_c" stoichiometry="1" />
          <speciesReference constant="true" species="M_CRTNN_c" stoichiometry="1" />
        </listOfReactants>
        <listOfProducts>
          <speciesReference constant="true" species="M_CRTN_c" stoichiometry="1" />
        </listOfProducts>
        <fbc:geneProductAssociation>
          <fbc:or>
            <fbc:geneProductRef fbc:geneProduct="G_KVU_0567" />
            <fbc:geneProductRef fbc:geneProduct="G_KVU_2407" />
            <fbc:geneProductRef fbc:geneProduct="G_KVU_2408" />
          </fbc:or>
        </fbc:geneProductAssociation>
      </reaction>
      <reaction fast="false" id="R_R0081" name="N-methylhydantoinase" reversible="false" fbc:lowerFluxBound="cobra_0_bound" fbc:upperFluxBound="cobra_default_ub">
        <listOfReactants>
          <speciesReference constant="true" species="M_H2O_c" stoichiometry="2" />
          <speciesReference constant="true" species="M_ATP_c" stoichiometry="1" />
          <speciesReference constant="true" species="M_METHYLHYDANTOIN_c" stoichiometry="1" />
        </listOfReactants>
        <listOfProducts>
          <speciesReference constant="true" species="M_PI_c" stoichiometry="1" />
          <speciesReference constant="true" species="M_CMS_c" stoichiometry="1" />
          <speciesReference constant="true" species="M_H_c" stoichiometry="2" />
          <speciesReference constant="true" species="M_ADP_c" stoichiometry="1" />
        </listOfProducts>
        <fbc:geneProductAssociation>
          <fbc:or>
            <fbc:or>
              <fbc:geneProductRef fbc:geneProduct="G_KVU_1266" />
              <fbc:geneProductRef fbc:geneProduct="G_KVU_PA0181" />
              <fbc:geneProductRef fbc:geneProduct="G_KVU_PB0029" />
              <fbc:geneProductRef fbc:geneProduct="G_KVU_PB0043" />
              <fbc:geneProductRef fbc:geneProduct="G_KVU_PB0150" />
              <fbc:geneProductRef fbc:geneProduct="G_KVU_PB0173" />
            </fbc:or>
            <fbc:or>
              <fbc:geneProductRef fbc:geneProduct="G_KVU_1267" />
              <fbc:geneProductRef fbc:geneProduct="G_KVU_1268" />
              <fbc:geneProductRef fbc:geneProduct="G_KVU_PA0182" />
              <fbc:geneProductRef fbc:geneProduct="G_KVU_PB0028" />
              <fbc:geneProductRef fbc:geneProduct="G_KVU_PB0042" />
              <fbc:geneProductRef fbc:geneProduct="G_KVU_PB0142" />
              <fbc:geneProductRef fbc:geneProduct="G_KVU_PB0149" />
              <fbc:geneProductRef fbc:geneProduct="G_KVU_PB0172" />
            </fbc:or>
          </fbc:or>
        </fbc:geneProductAssociation>
      </reaction>
      <reaction fast="false" id="R_R0082" name="agmatine amidinohydrolase" reversible="true" fbc:lowerFluxBound="cobra_default_lb" fbc:upperFluxBound="cobra_default_ub">
        <listOfReactants>
          <speciesReference constant="true" species="M_UREA_c" stoichiometry="1" />
          <speciesReference constant="true" species="M_PTRSC_c" stoichiometry="1" />
        </listOfReactants>
        <listOfProducts>
          <speciesReference constant="true" species="M_H2O_c" stoichiometry="1" />
          <speciesReference constant="true" species="M_AGMT_c" stoichiometry="1" />
        </listOfProducts>
        <fbc:geneProductAssociation>
          <fbc:geneProductRef fbc:geneProduct="G_KVU_0885" />
        </fbc:geneProductAssociation>
      </reaction>
      <reaction fast="false" id="R_R0083" name="creatine amidinohydrolase" reversible="false" fbc:lowerFluxBound="cobra_0_bound" fbc:upperFluxBound="cobra_default_ub">
        <listOfReactants>
          <speciesReference constant="true" species="M_H2O_c" stoichiometry="1" />
          <speciesReference constant="true" species="M_CRTN_c" stoichiometry="1" />
        </listOfReactants>
        <listOfProducts>
          <speciesReference constant="true" species="M_SARC_c" stoichiometry="1" />
          <speciesReference constant="true" species="M_UREA_c" stoichiometry="1" />
        </listOfProducts>
      </reaction>
      <reaction fast="false" id="R_R0084" name="cytosine deaminase(codA)" reversible="true" fbc:lowerFluxBound="cobra_default_lb" fbc:upperFluxBound="cobra_default_ub">
        <listOfReactants>
          <speciesReference constant="true" species="M_H2O_c" stoichiometry="1" />
          <speciesReference constant="true" species="M_CRTNN_c" stoichiometry="1" />
          <speciesReference constant="true" species="M_H_c" stoichiometry="1" />
        </listOfReactants>
        <listOfProducts>
          <speciesReference constant="true" species="M_NH3_c" stoichiometry="1" />
          <speciesReference constant="true" species="M_METHYLHYDANTOIN_c" stoichiometry="1" />
        </listOfProducts>
        <fbc:geneProductAssociation>
          <fbc:or>
            <fbc:geneProductRef fbc:geneProduct="G_KVU_1140" />
            <fbc:geneProductRef fbc:geneProduct="G_KVU_1630" />
          </fbc:or>
        </fbc:geneProductAssociation>
      </reaction>
      <reaction fast="false" id="R_R0085" name="phosphoribosyl-AMP cyclohydrolase" reversible="false" fbc:lowerFluxBound="cobra_0_bound" fbc:upperFluxBound="cobra_default_ub">
        <listOfReactants>
          <speciesReference constant="true" species="M_H2O_c" stoichiometry="1" />
          <speciesReference constant="true" species="M_PRBAMP_c" stoichiometry="1" />
        </listOfReactants>
        <listOfProducts>
          <speciesReference constant="true" species="M_PRFP_c" stoichiometry="1" />
        </listOfProducts>
        <fbc:geneProductAssociation>
          <fbc:geneProductRef fbc:geneProduct="G_KVU_1030" />
        </fbc:geneProductAssociation>
      </reaction>
      <reaction fast="false" id="R_R0086" name="phosphoribosyl-ATP pyrophosphohydrolase" reversible="false" fbc:lowerFluxBound="cobra_0_bound" fbc:upperFluxBound="cobra_default_ub">
        <listOfReactants>
          <speciesReference constant="true" species="M_H2O_c" stoichiometry="1" />
          <speciesReference constant="true" species="M_PRBATP_c" stoichiometry="1" />
        </listOfReactants>
        <listOfProducts>
          <speciesReference constant="true" species="M_PPI_c" stoichiometry="1" />
          <speciesReference constant="true" species="M_H_c" stoichiometry="1" />
          <speciesReference constant="true" species="M_PRBAMP_c" stoichiometry="1" />
        </listOfProducts>
        <fbc:geneProductAssociation>
          <fbc:geneProductRef fbc:geneProduct="G_KVU_1866" />
        </fbc:geneProductAssociation>
      </reaction>
      <reaction fast="false" id="R_R0087" name="ornithine decarboxylase" reversible="false" fbc:lowerFluxBound="cobra_0_bound" fbc:upperFluxBound="cobra_default_ub">
        <listOfReactants>
          <speciesReference constant="true" species="M_H_c" stoichiometry="1" />
          <speciesReference constant="true" species="M_ORN_c" stoichiometry="1" />
        </listOfReactants>
        <listOfProducts>
          <speciesReference constant="true" species="M_CO2_c" stoichiometry="1" />
          <speciesReference constant="true" species="M_PTRSC_c" stoichiometry="1" />
        </listOfProducts>
        <fbc:geneProductAssociation>
          <fbc:geneProductRef fbc:geneProduct="G_KVU_1200" />
        </fbc:geneProductAssociation>
      </reaction>
      <reaction fast="false" id="R_R0088" name="diaminopimelate decarboxylase" reversible="false" fbc:lowerFluxBound="cobra_0_bound" fbc:upperFluxBound="cobra_default_ub">
        <listOfReactants>
          <speciesReference constant="true" species="M_H_c" stoichiometry="1" />
          <speciesReference constant="true" species="M_MDAPIM_c" stoichiometry="1" />
        </listOfReactants>
        <listOfProducts>
          <speciesReference constant="true" species="M_CO2_c" stoichiometry="1" />
          <speciesReference constant="true" species="M_LYS_c" stoichiometry="1" />
        </listOfProducts>
        <fbc:geneProductAssociation>
          <fbc:geneProductRef fbc:geneProduct="G_KVU_0149" />
        </fbc:geneProductAssociation>
      </reaction>
      <reaction fast="false" id="R_R0089" name="indole-3-glycerol-phosphate synthase" reversible="false" fbc:lowerFluxBound="cobra_0_bound" fbc:upperFluxBound="cobra_default_ub">
        <listOfReactants>
          <speciesReference constant="true" species="M_H_c" stoichiometry="1" />
          <speciesReference constant="true" species="M_CPAD5P_c" stoichiometry="1" />
        </listOfReactants>
        <listOfProducts>
          <speciesReference constant="true" species="M_H2O_c" stoichiometry="1" />
          <speciesReference constant="true" species="M_CO2_c" stoichiometry="1" />
          <speciesReference constant="true" species="M_IGP_c" stoichiometry="1" />
        </listOfProducts>
        <fbc:geneProductAssociation>
          <fbc:geneProductRef fbc:geneProduct="G_KVU_0607" />
        </fbc:geneProductAssociation>
      </reaction>
      <reaction fast="false" id="R_R0090" name="threonine aldolase(low-specificity)" reversible="true" fbc:lowerFluxBound="cobra_default_lb" fbc:upperFluxBound="cobra_default_ub">
        <listOfReactants>
          <speciesReference constant="true" species="M_THR_c" stoichiometry="1" />
        </listOfReactants>
        <listOfProducts>
          <speciesReference constant="true" species="M_ACAL_c" stoichiometry="1" />
          <speciesReference constant="true" species="M_GLY_c" stoichiometry="1" />
        </listOfProducts>
        <fbc:geneProductAssociation>
          <fbc:geneProductRef fbc:geneProduct="G_peg_DOT_702" />
        </fbc:geneProductAssociation>
      </reaction>
      <reaction fast="false" id="R_R0091" name="2-dehydro-3-deoxyphosphogluconate aldolase / 4-hydroxy-2-oxoglutarate aldolase(eda)" reversible="true" fbc:lowerFluxBound="cobra_default_lb" fbc:upperFluxBound="cobra_default_ub">
        <listOfReactants>
          <speciesReference constant="true" species="M_HYDROXYAKG_c" stoichiometry="1" />
        </listOfReactants>
        <listOfProducts>
          <speciesReference constant="true" species="M_PYR_c" stoichiometry="1" />
          <speciesReference constant="true" species="M_GLX_c" stoichiometry="1" />
        </listOfProducts>
        <fbc:geneProductAssociation>
          <fbc:geneProductRef fbc:geneProduct="G_KVU_PB0157" />
        </fbc:geneProductAssociation>
      </reaction>
      <reaction fast="false" id="R_R0092" name="chorismate lyase" reversible="false" fbc:lowerFluxBound="cobra_0_bound" fbc:upperFluxBound="cobra_default_ub">
        <listOfReactants>
          <speciesReference constant="true" species="M_CHOR_c" stoichiometry="1" />
          <speciesReference constant="true" species="M_GLN_c" stoichiometry="1" />
        </listOfReactants>
        <listOfProducts>
          <speciesReference constant="true" species="M_PYR_c" stoichiometry="1" />
          <speciesReference constant="true" species="M_GLU_c" stoichiometry="1" />
          <speciesReference constant="true" species="M_H_c" stoichiometry="1" />
          <speciesReference constant="true" species="M_AN_c" stoichiometry="1" />
        </listOfProducts>
        <fbc:geneProductAssociation>
          <fbc:and>
            <fbc:geneProductRef fbc:geneProduct="G_KVU_0612" />
            <fbc:geneProductRef fbc:geneProduct="G_peg_DOT_864" />
          </fbc:and>
        </fbc:geneProductAssociation>
      </reaction>
      <reaction fast="false" id="R_R0093" name="3-dehydroquinate dehydratase II" reversible="true" fbc:lowerFluxBound="cobra_default_lb" fbc:upperFluxBound="cobra_default_ub">
        <listOfReactants>
          <speciesReference constant="true" species="M_DQT_c" stoichiometry="1" />
        </listOfReactants>
        <listOfProducts>
          <speciesReference constant="true" species="M_H2O_c" stoichiometry="1" />
          <speciesReference constant="true" species="M_DHSK_c" stoichiometry="1" />
        </listOfProducts>
        <fbc:geneProductAssociation>
          <fbc:or>
            <fbc:geneProductRef fbc:geneProduct="G_KVU_0110" />
            <fbc:geneProductRef fbc:geneProduct="G_KVU_2382" />
          </fbc:or>
        </fbc:geneProductAssociation>
      </reaction>
      <reaction fast="false" id="R_R0094" name="imidazoleglycerol-phosphate dehydratase(hisB)" reversible="false" fbc:lowerFluxBound="cobra_0_bound" fbc:upperFluxBound="cobra_default_ub">
        <listOfReactants>
          <speciesReference constant="true" species="M_DIMGP_c" stoichiometry="1" />
        </listOfReactants>
        <listOfProducts>
          <speciesReference constant="true" species="M_H2O_c" stoichiometry="1" />
          <speciesReference constant="true" species="M_IMACP_c" stoichiometry="1" />
        </listOfProducts>
        <fbc:geneProductAssociation>
          <fbc:geneProductRef fbc:geneProduct="G_KVU_1863" />
        </fbc:geneProductAssociation>
      </reaction>
      <reaction fast="false" id="R_R0095" name="tryptophan synthase" reversible="false" fbc:lowerFluxBound="cobra_0_bound" fbc:upperFluxBound="cobra_default_ub">
        <listOfReactants>
          <speciesReference constant="true" species="M_SER_c" stoichiometry="1" />
          <speciesReference constant="true" species="M_IGP_c" stoichiometry="1" />
        </listOfReactants>
        <listOfProducts>
          <speciesReference constant="true" species="M_H2O_c" stoichiometry="1" />
          <speciesReference constant="true" species="M_T3P1_c" stoichiometry="1" />
          <speciesReference constant="true" species="M_TRP_c" stoichiometry="1" />
        </listOfProducts>
        <fbc:geneProductAssociation>
          <fbc:and>
            <fbc:geneProductRef fbc:geneProduct="G_KVU_0270" />
            <fbc:geneProductRef fbc:geneProduct="G_KVU_0274" />
          </fbc:and>
        </fbc:geneProductAssociation>
      </reaction>
      <reaction fast="false" id="R_R0096" name="tryptophan synthase" reversible="true" fbc:lowerFluxBound="cobra_default_lb" fbc:upperFluxBound="cobra_default_ub">
        <listOfReactants>
          <speciesReference constant="true" species="M_IGP_c" stoichiometry="1" />
        </listOfReactants>
        <listOfProducts>
          <speciesReference constant="true" species="M_T3P1_c" stoichiometry="1" />
          <speciesReference constant="true" species="M_IND_c" stoichiometry="1" />
        </listOfProducts>
        <fbc:geneProductAssociation>
          <fbc:and>
            <fbc:geneProductRef fbc:geneProduct="G_KVU_0270" />
            <fbc:geneProductRef fbc:geneProduct="G_KVU_0274" />
          </fbc:and>
        </fbc:geneProductAssociation>
      </reaction>
      <reaction fast="false" id="R_R0097" name="tryptophan synthase" reversible="true" fbc:lowerFluxBound="cobra_default_lb" fbc:upperFluxBound="cobra_default_ub">
        <listOfReactants>
          <speciesReference constant="true" species="M_SER_c" stoichiometry="1" />
          <speciesReference constant="true" species="M_IND_c" stoichiometry="1" />
        </listOfReactants>
        <listOfProducts>
          <speciesReference constant="true" species="M_H2O_c" stoichiometry="1" />
          <speciesReference constant="true" species="M_TRP_c" stoichiometry="1" />
        </listOfProducts>
        <fbc:geneProductAssociation>
          <fbc:and>
            <fbc:geneProductRef fbc:geneProduct="G_KVU_0270" />
            <fbc:geneProductRef fbc:geneProduct="G_KVU_0274" />
          </fbc:and>
        </fbc:geneProductAssociation>
      </reaction>
      <reaction fast="false" id="R_R0098" name="3-isopropylmalate dehydratase" reversible="true" fbc:lowerFluxBound="cobra_default_lb" fbc:upperFluxBound="cobra_default_ub">
        <listOfReactants>
          <speciesReference constant="true" species="M_IPPMAL_c" stoichiometry="1" />
        </listOfReactants>
        <listOfProducts>
          <speciesReference constant="true" species="M_CBHCAP_c" stoichiometry="1" />
        </listOfProducts>
        <fbc:geneProductAssociation>
          <fbc:and>
            <fbc:geneProductRef fbc:geneProduct="G_peg_DOT_409" />
            <fbc:geneProductRef fbc:geneProduct="G_peg_DOT_410" />
          </fbc:and>
        </fbc:geneProductAssociation>
      </reaction>
      <reaction fast="false" id="R_R0099" name="prephenate dehydratase" reversible="false" fbc:lowerFluxBound="cobra_0_bound" fbc:upperFluxBound="cobra_default_ub">
        <listOfReactants>
          <speciesReference constant="true" species="M_H_c" stoichiometry="1" />
          <speciesReference constant="true" species="M_PHEN_c" stoichiometry="1" />
        </listOfReactants>
        <listOfProducts>
          <speciesReference constant="true" species="M_H2O_c" stoichiometry="1" />
          <speciesReference constant="true" species="M_CO2_c" stoichiometry="1" />
          <speciesReference constant="true" species="M_PHPYR_c" stoichiometry="1" />
        </listOfProducts>
        <fbc:geneProductAssociation>
          <fbc:geneProductRef fbc:geneProduct="G_KVU_0426" />
        </fbc:geneProductAssociation>
      </reaction>
      <reaction fast="false" id="R_R0100" name="prephenate dehydratase" reversible="false" fbc:lowerFluxBound="cobra_0_bound" fbc:upperFluxBound="cobra_default_ub">
        <listOfReactants>
          <speciesReference constant="true" species="M_H_c" stoichiometry="1" />
          <speciesReference constant="true" species="M_AG_c" stoichiometry="1" />
        </listOfReactants>
        <listOfProducts>
          <speciesReference constant="true" species="M_H2O_c" stoichiometry="1" />
          <speciesReference constant="true" species="M_CO2_c" stoichiometry="1" />
          <speciesReference constant="true" species="M_PHE_c" stoichiometry="1" />
        </listOfProducts>
        <fbc:geneProductAssociation>
          <fbc:geneProductRef fbc:geneProduct="G_KVU_0426" />
        </fbc:geneProductAssociation>
      </reaction>
      <reaction fast="false" id="R_R0101" name="dihydrodipicolinate synthase(dapA)" reversible="false" fbc:lowerFluxBound="cobra_0_bound" fbc:upperFluxBound="cobra_default_ub">
        <listOfReactants>
          <speciesReference constant="true" species="M_PYR_c" stoichiometry="1" />
          <speciesReference constant="true" species="M_ASPSA_c" stoichiometry="1" />
        </listOfReactants>
        <listOfProducts>
          <speciesReference constant="true" species="M_H2O_c" stoichiometry="2" />
          <speciesReference constant="true" species="M_H_c" stoichiometry="1" />
          <speciesReference constant="true" species="M_DHDP_c" stoichiometry="1" />
        </listOfProducts>
        <fbc:geneProductAssociation>
          <fbc:or>
            <fbc:geneProductRef fbc:geneProduct="G_KVU_0072" />
            <fbc:geneProductRef fbc:geneProduct="G_KVU_PB0057" />
          </fbc:or>
        </fbc:geneProductAssociation>
      </reaction>
      <reaction fast="false" id="R_R0102" name="dihydroxy-acid dehydratase(ilvD)" reversible="false" fbc:lowerFluxBound="cobra_0_bound" fbc:upperFluxBound="cobra_default_ub">
        <listOfReactants>
          <speciesReference constant="true" species="M_DH3MVA_c" stoichiometry="1" />
        </listOfReactants>
        <listOfProducts>
          <speciesReference constant="true" species="M_H2O_c" stoichiometry="1" />
          <speciesReference constant="true" species="M_OMVAL_c" stoichiometry="1" />
        </listOfProducts>
        <fbc:geneProductAssociation>
          <fbc:geneProductRef fbc:geneProduct="G_KVU_0046" />
        </fbc:geneProductAssociation>
      </reaction>
      <reaction fast="false" id="R_R0103" name="dihydroxy-acid dehydratase(ilvD)" reversible="false" fbc:lowerFluxBound="cobra_0_bound" fbc:upperFluxBound="cobra_default_ub">
        <listOfReactants>
          <speciesReference constant="true" species="M_DHMP_c" stoichiometry="1" />
        </listOfReactants>
        <listOfProducts>
          <speciesReference constant="true" species="M_H2O_c" stoichiometry="1" />
          <speciesReference constant="true" species="M_3MOP_c" stoichiometry="1" />
        </listOfProducts>
        <fbc:geneProductAssociation>
          <fbc:geneProductRef fbc:geneProduct="G_KVU_0046" />
        </fbc:geneProductAssociation>
      </reaction>
      <reaction fast="false" id="R_R0104" name="3-dehydroquinate synthase" reversible="false" fbc:lowerFluxBound="cobra_0_bound" fbc:upperFluxBound="cobra_default_ub">
        <listOfReactants>
          <speciesReference constant="true" species="M_3DDAH7P_c" stoichiometry="1" />
        </listOfReactants>
        <listOfProducts>
          <speciesReference constant="true" species="M_PI_c" stoichiometry="1" />
          <speciesReference constant="true" species="M_DQT_c" stoichiometry="1" />
        </listOfProducts>
        <fbc:geneProductAssociation>
          <fbc:or>
            <fbc:geneProductRef fbc:geneProduct="G_KVU_PA0203" />
            <fbc:geneProductRef fbc:geneProduct="G_peg_DOT_844" />
          </fbc:or>
        </fbc:geneProductAssociation>
      </reaction>
      <reaction fast="false" id="R_R0105" name="chorismate synthase" reversible="false" fbc:lowerFluxBound="cobra_0_bound" fbc:upperFluxBound="cobra_default_ub">
        <listOfReactants>
          <speciesReference constant="true" species="M_3PSME_c" stoichiometry="1" />
        </listOfReactants>
        <listOfProducts>
          <speciesReference constant="true" species="M_PI_c" stoichiometry="1" />
          <speciesReference constant="true" species="M_CHOR_c" stoichiometry="1" />
        </listOfProducts>
        <fbc:geneProductAssociation>
          <fbc:geneProductRef fbc:geneProduct="G_peg_DOT_2651" />
        </fbc:geneProductAssociation>
      </reaction>
      <reaction fast="false" id="R_R0106" name="L-aspartase" reversible="false" fbc:lowerFluxBound="cobra_0_bound" fbc:upperFluxBound="cobra_default_ub">
        <listOfReactants>
          <speciesReference constant="true" species="M_ASP_c" stoichiometry="1" />
        </listOfReactants>
        <listOfProducts>
          <speciesReference constant="true" species="M_FUM_c" stoichiometry="1" />
          <speciesReference constant="true" species="M_NH3_c" stoichiometry="1" />
        </listOfProducts>
        <fbc:geneProductAssociation>
          <fbc:geneProductRef fbc:geneProduct="G_KVU_1741" />
        </fbc:geneProductAssociation>
      </reaction>
      <reaction fast="false" id="R_R0107" name="L-serine ammonia-lyase" reversible="true" fbc:lowerFluxBound="cobra_default_lb" fbc:upperFluxBound="cobra_default_ub">
        <listOfReactants>
          <speciesReference constant="true" species="M_SER_c" stoichiometry="1" />
        </listOfReactants>
        <listOfProducts>
          <speciesReference constant="true" species="M_PYR_c" stoichiometry="1" />
          <speciesReference constant="true" species="M_NH3_c" stoichiometry="1" />
        </listOfProducts>
        <fbc:geneProductAssociation>
          <fbc:geneProductRef fbc:geneProduct="G_KVU_2443" />
        </fbc:geneProductAssociation>
      </reaction>
      <reaction fast="false" id="R_R0108" name="threonine dehydratase" reversible="false" fbc:lowerFluxBound="cobra_0_bound" fbc:upperFluxBound="cobra_default_ub">
        <listOfReactants>
          <speciesReference constant="true" species="M_THR_c" stoichiometry="1" />
        </listOfReactants>
        <listOfProducts>
          <speciesReference constant="true" species="M_OBUT_c" stoichiometry="1" />
          <speciesReference constant="true" species="M_NH3_c" stoichiometry="1" />
        </listOfProducts>
        <fbc:geneProductAssociation>
          <fbc:or>
            <fbc:geneProductRef fbc:geneProduct="G_KVU_2443" />
            <fbc:geneProductRef fbc:geneProduct="G_KVU_2235" />
          </fbc:or>
        </fbc:geneProductAssociation>
      </reaction>
      <reaction fast="false" id="R_R0109" name="argininosuccinate lyase?argH?" reversible="false" fbc:lowerFluxBound="cobra_0_bound" fbc:upperFluxBound="cobra_default_ub">
        <listOfReactants>
          <speciesReference constant="true" species="M_ARGSUCC_c" stoichiometry="1" />
        </listOfReactants>
        <listOfProducts>
          <speciesReference constant="true" species="M_FUM_c" stoichiometry="1" />
          <speciesReference constant="true" species="M_ARG_c" stoichiometry="1" />
        </listOfProducts>
        <fbc:geneProductAssociation>
          <fbc:geneProductRef fbc:geneProduct="G_KVU_0151" />
        </fbc:geneProductAssociation>
      </reaction>
      <reaction fast="false" id="R_R0110" name="cystathione beta-lyase(patB, malY)" reversible="false" fbc:lowerFluxBound="cobra_0_bound" fbc:upperFluxBound="cobra_default_ub">
        <listOfReactants>
          <speciesReference constant="true" species="M_H2O_c" stoichiometry="1" />
          <speciesReference constant="true" species="M_LLCT_c" stoichiometry="1" />
        </listOfReactants>
        <listOfProducts>
          <speciesReference constant="true" species="M_PYR_c" stoichiometry="1" />
          <speciesReference constant="true" species="M_HCYS_c" stoichiometry="1" />
          <speciesReference constant="true" species="M_NH3_c" stoichiometry="1" />
        </listOfProducts>
        <fbc:geneProductAssociation>
          <fbc:geneProductRef fbc:geneProduct="G_KVU_1260" />
        </fbc:geneProductAssociation>
      </reaction>
      <reaction fast="false" id="R_R0111" name="methionine racemase" reversible="true" fbc:lowerFluxBound="cobra_default_lb" fbc:upperFluxBound="cobra_default_ub">
        <listOfReactants>
          <speciesReference constant="true" species="M_DMET_c" stoichiometry="1" />
        </listOfReactants>
        <listOfProducts>
          <speciesReference constant="true" species="M_MET_c" stoichiometry="1" />
        </listOfProducts>
      </reaction>
      <reaction fast="false" id="R_R0112" name="proline racemase" reversible="true" fbc:lowerFluxBound="cobra_default_lb" fbc:upperFluxBound="cobra_default_ub">
        <listOfReactants>
          <speciesReference constant="true" species="M_PRO_c" stoichiometry="1" />
        </listOfReactants>
        <listOfProducts>
          <speciesReference constant="true" species="M_DPRO_c" stoichiometry="1" />
        </listOfProducts>
        <fbc:geneProductAssociation>
          <fbc:geneProductRef fbc:geneProduct="G_KVU_PB0058" />
        </fbc:geneProductAssociation>
      </reaction>
      <reaction fast="false" id="R_R0113" name="diaminopimelate epimerase" reversible="true" fbc:lowerFluxBound="cobra_default_lb" fbc:upperFluxBound="cobra_default_ub">
        <listOfReactants>
          <speciesReference constant="true" species="M_DAPIM_c" stoichiometry="1" />
        </listOfReactants>
        <listOfProducts>
          <speciesReference constant="true" species="M_MDAPIM_c" stoichiometry="1" />
        </listOfProducts>
        <fbc:geneProductAssociation>
          <fbc:geneProductRef fbc:geneProduct="G_KVU_2500" />
        </fbc:geneProductAssociation>
      </reaction>
      <reaction fast="false" id="R_R0114" name="phosphoribosylformimino-5-aminoimidazole carboxamide ribotide isomerase(hisA)" reversible="false" fbc:lowerFluxBound="cobra_0_bound" fbc:upperFluxBound="cobra_default_ub">
        <listOfReactants>
          <speciesReference constant="true" species="M_PRFP_c" stoichiometry="1" />
        </listOfReactants>
        <listOfProducts>
          <speciesReference constant="true" species="M_PRLP_c" stoichiometry="1" />
        </listOfProducts>
        <fbc:geneProductAssociation>
          <fbc:geneProductRef fbc:geneProduct="G_KVU_1864" />
        </fbc:geneProductAssociation>
      </reaction>
      <reaction fast="false" id="R_R0115" name="phosphoribosylanthranilate isomerase" reversible="false" fbc:lowerFluxBound="cobra_0_bound" fbc:upperFluxBound="cobra_default_ub">
        <listOfReactants>
          <speciesReference constant="true" species="M_NPRAN_c" stoichiometry="1" />
        </listOfReactants>
        <listOfProducts>
          <speciesReference constant="true" species="M_CPAD5P_c" stoichiometry="1" />
        </listOfProducts>
        <fbc:geneProductAssociation>
          <fbc:geneProductRef fbc:geneProduct="G_KVU_0268" />
        </fbc:geneProductAssociation>
      </reaction>
      <reaction fast="false" id="R_R0116" name="chorismate mutase" reversible="false" fbc:lowerFluxBound="cobra_0_bound" fbc:upperFluxBound="cobra_default_ub">
        <listOfReactants>
          <speciesReference constant="true" species="M_CHOR_c" stoichiometry="1" />
        </listOfReactants>
        <listOfProducts>
          <speciesReference constant="true" species="M_PHEN_c" stoichiometry="1" />
        </listOfProducts>
        <fbc:geneProductAssociation>
          <fbc:geneProductRef fbc:geneProduct="G_KVU_2428" />
        </fbc:geneProductAssociation>
      </reaction>
      <reaction fast="false" id="R_R0117" name="glutamine synthetase(glnA)" reversible="false" fbc:lowerFluxBound="cobra_0_bound" fbc:upperFluxBound="cobra_default_ub">
        <listOfReactants>
          <speciesReference constant="true" species="M_NH3_c" stoichiometry="1" />
          <speciesReference constant="true" species="M_GLU_c" stoichiometry="1" />
          <speciesReference constant="true" species="M_ATP_c" stoichiometry="1" />
        </listOfReactants>
        <listOfProducts>
          <speciesReference constant="true" species="M_ADP_c" stoichiometry="1" />
          <speciesReference constant="true" species="M_H_c" stoichiometry="1" />
          <speciesReference constant="true" species="M_GLN_c" stoichiometry="1" />
          <speciesReference constant="true" species="M_PI_c" stoichiometry="1" />
        </listOfProducts>
        <fbc:geneProductAssociation>
          <fbc:or>
            <fbc:geneProductRef fbc:geneProduct="G_KVU_0291" />
            <fbc:geneProductRef fbc:geneProduct="G_KVU_0293" />
            <fbc:geneProductRef fbc:geneProduct="G_KVU_1796" />
          </fbc:or>
        </fbc:geneProductAssociation>
      </reaction>
      <reaction fast="false" id="R_R0118" name="glutamate-cysteine ligase" reversible="true" fbc:lowerFluxBound="cobra_default_lb" fbc:upperFluxBound="cobra_default_ub">
        <listOfReactants>
          <speciesReference constant="true" species="M_GLU_c" stoichiometry="1" />
          <speciesReference constant="true" species="M_ATP_c" stoichiometry="1" />
          <speciesReference constant="true" species="M_CYS_c" stoichiometry="1" />
        </listOfReactants>
        <listOfProducts>
          <speciesReference constant="true" species="M_PI_c" stoichiometry="1" />
          <speciesReference constant="true" species="M_GC_c" stoichiometry="1" />
          <speciesReference constant="true" species="M_H_c" stoichiometry="1" />
          <speciesReference constant="true" species="M_ADP_c" stoichiometry="1" />
        </listOfProducts>
        <fbc:geneProductAssociation>
          <fbc:geneProductRef fbc:geneProduct="G_KVU_0138" />
        </fbc:geneProductAssociation>
      </reaction>
      <reaction fast="false" id="R_R0119" name="argininosuccinate synthase( argG?" reversible="false" fbc:lowerFluxBound="cobra_0_bound" fbc:upperFluxBound="cobra_default_ub">
        <listOfReactants>
          <speciesReference constant="true" species="M_ASP_c" stoichiometry="1" />
          <speciesReference constant="true" species="M_CITR_c" stoichiometry="1" />
          <speciesReference constant="true" species="M_ATP_c" stoichiometry="1" />
        </listOfReactants>
        <listOfProducts>
          <speciesReference constant="true" species="M_PPI_c" stoichiometry="1" />
          <speciesReference constant="true" species="M_ARGSUCC_c" stoichiometry="1" />
          <speciesReference constant="true" species="M_H_c" stoichiometry="1" />
          <speciesReference constant="true" species="M_AMP_c" stoichiometry="1" />
        </listOfProducts>
        <fbc:geneProductAssociation>
          <fbc:geneProductRef fbc:geneProduct="G_KVU_2236" />
        </fbc:geneProductAssociation>
      </reaction>
      <reaction fast="false" id="R_R0120" name="5-methyltetrahydropteroyltriglutamate--homocysteine methyltransferase(metE)" reversible="false" fbc:lowerFluxBound="cobra_0_bound" fbc:upperFluxBound="cobra_default_ub">
        <listOfReactants>
          <speciesReference constant="true" species="M_HCYS_c" stoichiometry="1" />
          <speciesReference constant="true" species="M_MTHPTGLU_c" stoichiometry="1" />
        </listOfReactants>
        <listOfProducts>
          <speciesReference constant="true" species="M_MET_c" stoichiometry="1" />
          <speciesReference constant="true" species="M_THPTGLU_c" stoichiometry="1" />
        </listOfProducts>
        <fbc:geneProductAssociation>
          <fbc:geneProductRef fbc:geneProduct="G_KVU_1843" />
        </fbc:geneProductAssociation>
      </reaction>
      <reaction fast="false" id="R_R0121" name="spontaneous" reversible="false" fbc:lowerFluxBound="cobra_0_bound" fbc:upperFluxBound="cobra_default_ub">
        <listOfReactants>
          <speciesReference constant="true" species="M_OICAP_c" stoichiometry="1" />
          <speciesReference constant="true" species="M_H_c" stoichiometry="1" />
        </listOfReactants>
        <listOfProducts>
          <speciesReference constant="true" species="M_CO2_c" stoichiometry="1" />
          <speciesReference constant="true" species="M_4MOP_c" stoichiometry="1" />
        </listOfProducts>
      </reaction>
      <reaction fast="false" id="R_R0122" name="spontaneous" reversible="true" fbc:lowerFluxBound="cobra_default_lb" fbc:upperFluxBound="cobra_default_ub">
        <listOfReactants>
          <speciesReference constant="true" species="M_GLUGSAL_c" stoichiometry="1" />
        </listOfReactants>
        <listOfProducts>
          <speciesReference constant="true" species="M_H2O_c" stoichiometry="1" />
          <speciesReference constant="true" species="M_H_c" stoichiometry="1" />
          <speciesReference constant="true" species="M_P5C_c" stoichiometry="1" />
        </listOfProducts>
      </reaction>
      <reaction fast="false" id="R_R0123" name="spontaneous" reversible="true" fbc:lowerFluxBound="cobra_default_lb" fbc:upperFluxBound="cobra_default_ub">
        <listOfReactants>
          <speciesReference constant="true" species="M_H2O_c" stoichiometry="1" />
          <speciesReference constant="true" species="M_H_c" stoichiometry="1" />
          <speciesReference constant="true" species="M_PHC_c" stoichiometry="1" />
        </listOfReactants>
        <listOfProducts>
          <speciesReference constant="true" species="M_4HGLUSA_c" stoichiometry="1" />
        </listOfProducts>
      </reaction>
      <reaction fast="false" id="R_R0124" name="aromatic-amino-acid transaminase" reversible="true" fbc:lowerFluxBound="cobra_default_lb" fbc:upperFluxBound="cobra_default_ub">
        <listOfReactants>
          <speciesReference constant="true" species="M_GLU_c" stoichiometry="1" />
          <speciesReference constant="true" species="M_PHPYR_c" stoichiometry="1" />
        </listOfReactants>
        <listOfProducts>
          <speciesReference constant="true" species="M_AKG_c" stoichiometry="1" />
          <speciesReference constant="true" species="M_PHE_c" stoichiometry="1" />
        </listOfProducts>
        <fbc:geneProductAssociation>
          <fbc:or>
            <fbc:geneProductRef fbc:geneProduct="G_KVU_0685" />
            <fbc:geneProductRef fbc:geneProduct="G_KVU_1349" />
            <fbc:geneProductRef fbc:geneProduct="G_KVU_0441" />
            <fbc:geneProductRef fbc:geneProduct="G_KVU_1757" />
          </fbc:or>
        </fbc:geneProductAssociation>
      </reaction>
      <reaction fast="false" id="R_R0125" name="aromatic-amino-acid transaminase" reversible="true" fbc:lowerFluxBound="cobra_default_lb" fbc:upperFluxBound="cobra_default_ub">
        <listOfReactants>
          <speciesReference constant="true" species="M_4HPP_c" stoichiometry="1" />
          <speciesReference constant="true" species="M_GLU_c" stoichiometry="1" />
        </listOfReactants>
        <listOfProducts>
          <speciesReference constant="true" species="M_AKG_c" stoichiometry="1" />
          <speciesReference constant="true" species="M_TYR_c" stoichiometry="1" />
        </listOfProducts>
        <fbc:geneProductAssociation>
          <fbc:or>
            <fbc:geneProductRef fbc:geneProduct="G_KVU_0685" />
            <fbc:geneProductRef fbc:geneProduct="G_KVU_1349" />
            <fbc:geneProductRef fbc:geneProduct="G_KVU_0441" />
            <fbc:geneProductRef fbc:geneProduct="G_KVU_1757" />
          </fbc:or>
        </fbc:geneProductAssociation>
      </reaction>
      <reaction fast="false" id="R_R0126" name="dTDP-4-dehydrorhamnose reductase" reversible="true" fbc:lowerFluxBound="cobra_default_lb" fbc:upperFluxBound="cobra_default_ub">
        <listOfReactants>
          <speciesReference constant="true" species="M_NADPH_c" stoichiometry="1" />
          <speciesReference constant="true" species="M_H_c" stoichiometry="1" />
          <speciesReference constant="true" species="M_DTDPDDM_c" stoichiometry="1" />
        </listOfReactants>
        <listOfProducts>
          <speciesReference constant="true" species="M_DTDPDM_c" stoichiometry="1" />
          <speciesReference constant="true" species="M_NADP_c" stoichiometry="1" />
        </listOfProducts>
        <fbc:geneProductAssociation>
          <fbc:geneProductRef fbc:geneProduct="G_KVU_2403" />
        </fbc:geneProductAssociation>
      </reaction>
      <reaction fast="false" id="R_R0127" name="glucose-1-phosphate thymidylyltransferase" reversible="false" fbc:lowerFluxBound="cobra_0_bound" fbc:upperFluxBound="cobra_default_ub">
        <listOfReactants>
          <speciesReference constant="true" species="M_DTTP_c" stoichiometry="1" />
          <speciesReference constant="true" species="M_H_c" stoichiometry="1" />
          <speciesReference constant="true" species="M_G1P_c" stoichiometry="1" />
        </listOfReactants>
        <listOfProducts>
          <speciesReference constant="true" species="M_PPI_c" stoichiometry="1" />
          <speciesReference constant="true" species="M_DTDPGLC_c" stoichiometry="1" />
        </listOfProducts>
        <fbc:geneProductAssociation>
          <fbc:geneProductRef fbc:geneProduct="G_KVU_2402" />
        </fbc:geneProductAssociation>
      </reaction>
      <reaction fast="false" id="R_R0128" name="dTDPglucose 4,6-hydro-lyase," reversible="true" fbc:lowerFluxBound="cobra_default_lb" fbc:upperFluxBound="cobra_default_ub">
        <listOfReactants>
          <speciesReference constant="true" species="M_DTDPGLC_c" stoichiometry="1" />
        </listOfReactants>
        <listOfProducts>
          <speciesReference constant="true" species="M_H2O_c" stoichiometry="1" />
          <speciesReference constant="true" species="M_DTDPDDG_c" stoichiometry="1" />
        </listOfProducts>
        <fbc:geneProductAssociation>
          <fbc:geneProductRef fbc:geneProduct="G_KVU_2172" />
        </fbc:geneProductAssociation>
      </reaction>
      <reaction fast="false" id="R_R0129" name="dTDP-4-dehydro-6-deoxy-D-glucose 3,5-epimerase," reversible="true" fbc:lowerFluxBound="cobra_default_lb" fbc:upperFluxBound="cobra_default_ub">
        <listOfReactants>
          <speciesReference constant="true" species="M_DTDPDDG_c" stoichiometry="1" />
        </listOfReactants>
        <listOfProducts>
          <speciesReference constant="true" species="M_DTDPDDM_c" stoichiometry="1" />
        </listOfProducts>
        <fbc:geneProductAssociation>
          <fbc:geneProductRef fbc:geneProduct="G_KVU_2171" />
        </fbc:geneProductAssociation>
      </reaction>
      <reaction fast="false" id="R_R0130" name="alcohol dehydrogenase (ethanol)" reversible="true" fbc:lowerFluxBound="cobra_default_lb" fbc:upperFluxBound="cobra_default_ub">
        <listOfReactants>
          <speciesReference constant="true" species="M_ETOL_c" stoichiometry="1" />
          <speciesReference constant="true" species="M_NAD_c" stoichiometry="1" />
        </listOfReactants>
        <listOfProducts>
          <speciesReference constant="true" species="M_H_c" stoichiometry="1" />
          <speciesReference constant="true" species="M_NADH_c" stoichiometry="1" />
          <speciesReference constant="true" species="M_ACAL_c" stoichiometry="1" />
        </listOfProducts>
        <fbc:geneProductAssociation>
          <fbc:or>
            <fbc:geneProductRef fbc:geneProduct="G_KVU_0808" />
            <fbc:geneProductRef fbc:geneProduct="G_KVU_PB0211" />
          </fbc:or>
        </fbc:geneProductAssociation>
      </reaction>
      <reaction fast="false" id="R_R0131" name="UDP-N-acetylenolpyruvoylglucosamine reductase" reversible="false" fbc:lowerFluxBound="cobra_0_bound" fbc:upperFluxBound="cobra_default_ub">
        <listOfReactants>
          <speciesReference constant="true" species="M_NADPH_c" stoichiometry="1" />
          <speciesReference constant="true" species="M_H_c" stoichiometry="1" />
          <speciesReference constant="true" species="M_UACCG_c" stoichiometry="1" />
        </listOfReactants>
        <listOfProducts>
          <speciesReference constant="true" species="M_NADP_c" stoichiometry="1" />
          <speciesReference constant="true" species="M_UDPNAM_c" stoichiometry="1" />
        </listOfProducts>
        <fbc:geneProductAssociation>
          <fbc:geneProductRef fbc:geneProduct="G_peg_DOT_1765" />
        </fbc:geneProductAssociation>
      </reaction>
      <reaction fast="false" id="R_R0132" name="uronate dehydrogenase" reversible="true" fbc:lowerFluxBound="cobra_default_lb" fbc:upperFluxBound="cobra_default_ub">
        <listOfReactants>
          <speciesReference constant="true" species="M_H2O_c" stoichiometry="1" />
          <speciesReference constant="true" species="M_NAD_c" stoichiometry="1" />
          <speciesReference constant="true" species="M_GLCUNT_c" stoichiometry="1" />
        </listOfReactants>
        <listOfProducts>
          <speciesReference constant="true" species="M_H_c" stoichiometry="2" />
          <speciesReference constant="true" species="M_NADH_c" stoichiometry="1" />
          <speciesReference constant="true" species="M_GLUCARATE_c" stoichiometry="1" />
        </listOfProducts>
      </reaction>
      <reaction fast="false" id="R_R0133" name="choline dehydrogenase" reversible="false" fbc:lowerFluxBound="cobra_0_bound" fbc:upperFluxBound="cobra_default_ub">
        <listOfReactants>
          <speciesReference constant="true" species="M_DGLUNT_c" stoichiometry="1" />
          <speciesReference constant="true" species="M_NADPH_c" stoichiometry="1" />
          <speciesReference constant="true" species="M_H_c" stoichiometry="1" />
        </listOfReactants>
        <listOfProducts>
          <speciesReference constant="true" species="M_GLCNT_c" stoichiometry="1" />
          <speciesReference constant="true" species="M_NADP_c" stoichiometry="1" />
        </listOfProducts>
        <fbc:geneProductAssociation>
          <fbc:geneProductRef fbc:geneProduct="G_KVU_PB0008" />
        </fbc:geneProductAssociation>
      </reaction>
      <reaction fast="false" id="R_R0134" name="gluconate 2-dehydrogenase" reversible="true" fbc:lowerFluxBound="cobra_default_lb" fbc:upperFluxBound="cobra_default_ub">
        <listOfReactants>
          <speciesReference constant="true" species="M_NADP_c" stoichiometry="1" />
          <speciesReference constant="true" species="M_IDON_c" stoichiometry="1" />
        </listOfReactants>
        <listOfProducts>
          <speciesReference constant="true" species="M_NADPH_c" stoichiometry="1" />
          <speciesReference constant="true" species="M_H_c" stoichiometry="1" />
          <speciesReference constant="true" species="M_2KLG_c" stoichiometry="1" />
        </listOfProducts>
        <fbc:geneProductAssociation>
          <fbc:geneProductRef fbc:geneProduct="G_KVU_PB0008" />
        </fbc:geneProductAssociation>
      </reaction>
      <reaction fast="false" id="R_R0135" name="L-idonate 5-dehydrogenase" reversible="false" fbc:lowerFluxBound="cobra_0_bound" fbc:upperFluxBound="cobra_default_ub">
        <listOfReactants>
          <speciesReference constant="true" species="M_NAD_c" stoichiometry="1" />
          <speciesReference constant="true" species="M_IDON_c" stoichiometry="1" />
        </listOfReactants>
        <listOfProducts>
          <speciesReference constant="true" species="M_5DGLCNT_c" stoichiometry="1" />
          <speciesReference constant="true" species="M_H_c" stoichiometry="1" />
          <speciesReference constant="true" species="M_NADH_c" stoichiometry="1" />
        </listOfProducts>
        <fbc:geneProductAssociation>
          <fbc:geneProductRef fbc:geneProduct="G_KVU_1353" />
        </fbc:geneProductAssociation>
      </reaction>
      <reaction fast="false" id="R_R0136" name="L-idonate 5-dehydrogenase" reversible="false" fbc:lowerFluxBound="cobra_0_bound" fbc:upperFluxBound="cobra_default_ub">
        <listOfReactants>
          <speciesReference constant="true" species="M_NADP_c" stoichiometry="1" />
          <speciesReference constant="true" species="M_IDON_c" stoichiometry="1" />
        </listOfReactants>
        <listOfProducts>
          <speciesReference constant="true" species="M_NADPH_c" stoichiometry="1" />
          <speciesReference constant="true" species="M_H_c" stoichiometry="1" />
          <speciesReference constant="true" species="M_5DGLCNT_c" stoichiometry="1" />
        </listOfProducts>
        <fbc:geneProductAssociation>
          <fbc:geneProductRef fbc:geneProduct="G_KVU_1353" />
        </fbc:geneProductAssociation>
      </reaction>
      <reaction fast="false" id="R_R0137" name="GDP-4-oxo-L-fucose reductase" reversible="false" fbc:lowerFluxBound="cobra_0_bound" fbc:upperFluxBound="cobra_default_ub">
        <listOfReactants>
          <speciesReference constant="true" species="M_NADPH_c" stoichiometry="1" />
          <speciesReference constant="true" species="M_H_c" stoichiometry="1" />
          <speciesReference constant="true" species="M_GDPDDMAN_c" stoichiometry="1" />
        </listOfReactants>
        <listOfProducts>
          <speciesReference constant="true" species="M_GDPFUC_c" stoichiometry="1" />
          <speciesReference constant="true" species="M_NADP_c" stoichiometry="1" />
        </listOfProducts>
        <fbc:geneProductAssociation>
          <fbc:geneProductRef fbc:geneProduct="G_KVU_0622" />
        </fbc:geneProductAssociation>
      </reaction>
      <reaction fast="false" id="R_R0138" name="D-lactate dehydrogenase" reversible="true" fbc:lowerFluxBound="cobra_default_lb" fbc:upperFluxBound="cobra_default_ub">
        <listOfReactants>
          <speciesReference constant="true" species="M_NAD_c" stoichiometry="1" />
          <speciesReference constant="true" species="M_LAC_c" stoichiometry="1" />
        </listOfReactants>
        <listOfProducts>
          <speciesReference constant="true" species="M_PYR_c" stoichiometry="1" />
          <speciesReference constant="true" species="M_H_c" stoichiometry="1" />
          <speciesReference constant="true" species="M_NADH_c" stoichiometry="1" />
        </listOfProducts>
        <fbc:geneProductAssociation>
          <fbc:geneProductRef fbc:geneProduct="G_KVU_0281" />
        </fbc:geneProductAssociation>
      </reaction>
      <reaction fast="false" id="R_R0139" name="malate dehydrogenase(mdh)" reversible="true" fbc:lowerFluxBound="cobra_default_lb" fbc:upperFluxBound="cobra_default_ub">
        <listOfReactants>
          <speciesReference constant="true" species="M_MAL_c" stoichiometry="1" />
          <speciesReference constant="true" species="M_NAD_c" stoichiometry="1" />
        </listOfReactants>
        <listOfProducts>
          <speciesReference constant="true" species="M_H_c" stoichiometry="1" />
          <speciesReference constant="true" species="M_OA_c" stoichiometry="1" />
          <speciesReference constant="true" species="M_NADH_c" stoichiometry="1" />
        </listOfProducts>
        <fbc:geneProductAssociation>
          <fbc:or>
            <fbc:geneProductRef fbc:geneProduct="G_KVU_2458" />
            <fbc:geneProductRef fbc:geneProduct="G_KVU_PB0044" />
          </fbc:or>
        </fbc:geneProductAssociation>
      </reaction>
      <reaction fast="false" id="R_R0140" name="malate dehydrogenase (oxaloacetate-decarboxylating)(NADP+)" reversible="false" fbc:lowerFluxBound="cobra_0_bound" fbc:upperFluxBound="cobra_default_ub">
        <listOfReactants>
          <speciesReference constant="true" species="M_MAL_c" stoichiometry="1" />
          <speciesReference constant="true" species="M_NADP_c" stoichiometry="1" />
        </listOfReactants>
        <listOfProducts>
          <speciesReference constant="true" species="M_PYR_c" stoichiometry="1" />
          <speciesReference constant="true" species="M_CO2_c" stoichiometry="1" />
          <speciesReference constant="true" species="M_NADPH_c" stoichiometry="1" />
        </listOfProducts>
        <fbc:geneProductAssociation>
          <fbc:geneProductRef fbc:geneProduct="G_KVU_PB0117" />
        </fbc:geneProductAssociation>
      </reaction>
      <reaction fast="false" id="R_R0141" name="isocitrate dehydrogenase(icd)" reversible="true" fbc:lowerFluxBound="cobra_default_lb" fbc:upperFluxBound="cobra_default_ub">
        <listOfReactants>
          <speciesReference constant="true" species="M_ICIT_c" stoichiometry="1" />
          <speciesReference constant="true" species="M_NADP_c" stoichiometry="1" />
        </listOfReactants>
        <listOfProducts>
          <speciesReference constant="true" species="M_CO2_c" stoichiometry="1" />
          <speciesReference constant="true" species="M_NADPH_c" stoichiometry="1" />
          <speciesReference constant="true" species="M_AKG_c" stoichiometry="1" />
        </listOfProducts>
        <fbc:geneProductAssociation>
          <fbc:geneProductRef fbc:geneProduct="G_KVU_1326" />
        </fbc:geneProductAssociation>
      </reaction>
      <reaction fast="false" id="R_R0142" name="phosphogluconate dehydrogenase(gnd)" reversible="false" fbc:lowerFluxBound="cobra_0_bound" fbc:upperFluxBound="cobra_default_ub">
        <listOfReactants>
          <speciesReference constant="true" species="M_D6PGC_c" stoichiometry="1" />
          <speciesReference constant="true" species="M_NADP_c" stoichiometry="1" />
        </listOfReactants>
        <listOfProducts>
          <speciesReference constant="true" species="M_CO2_c" stoichiometry="1" />
          <speciesReference constant="true" species="M_NADPH_c" stoichiometry="1" />
          <speciesReference constant="true" species="M_RL5P_c" stoichiometry="1" />
        </listOfProducts>
        <fbc:geneProductAssociation>
          <fbc:geneProductRef fbc:geneProduct="G_KVU_0365" />
        </fbc:geneProductAssociation>
      </reaction>
      <reaction fast="false" id="R_R0143" name="glucose 6-phosphate dehydrogenase(zwf)" reversible="false" fbc:lowerFluxBound="cobra_0_bound" fbc:upperFluxBound="cobra_default_ub">
        <listOfReactants>
          <speciesReference constant="true" species="M_G6P_c" stoichiometry="1" />
          <speciesReference constant="true" species="M_NADP_c" stoichiometry="1" />
        </listOfReactants>
        <listOfProducts>
          <speciesReference constant="true" species="M_D6PGL_c" stoichiometry="1" />
          <speciesReference constant="true" species="M_NADPH_c" stoichiometry="1" />
          <speciesReference constant="true" species="M_H_c" stoichiometry="1" />
        </listOfProducts>
        <fbc:geneProductAssociation>
          <fbc:geneProductRef fbc:geneProduct="G_KVU_1124" />
        </fbc:geneProductAssociation>
      </reaction>
      <reaction fast="false" id="R_R0144" name="mannitol dehydrogenase" reversible="true" fbc:lowerFluxBound="cobra_default_lb" fbc:upperFluxBound="cobra_default_ub">
        <listOfReactants>
          <speciesReference constant="true" species="M_MANOE_c" stoichiometry="1" />
          <speciesReference constant="true" species="M_NAD_c" stoichiometry="1" />
        </listOfReactants>
        <listOfProducts>
          <speciesReference constant="true" species="M_NADPH_c" stoichiometry="1" />
          <speciesReference constant="true" species="M_H_c" stoichiometry="1" />
          <speciesReference constant="true" species="M_FRUTN_c" stoichiometry="1" />
        </listOfProducts>
        <fbc:geneProductAssociation>
          <fbc:geneProductRef fbc:geneProduct="G_KVU_PA0207" />
        </fbc:geneProductAssociation>
      </reaction>
      <reaction fast="false" id="R_R0145" name="2-hydroxy-3-oxopropionate reductase" reversible="true" fbc:lowerFluxBound="cobra_default_lb" fbc:upperFluxBound="cobra_default_ub">
        <listOfReactants>
          <speciesReference constant="true" species="M_G_c" stoichiometry="1" />
          <speciesReference constant="true" species="M_NADP_c" stoichiometry="1" />
        </listOfReactants>
        <listOfProducts>
          <speciesReference constant="true" species="M_NADPH_c" stoichiometry="1" />
          <speciesReference constant="true" species="M_H_c" stoichiometry="1" />
          <speciesReference constant="true" species="M_HOPP_c" stoichiometry="1" />
        </listOfProducts>
        <fbc:geneProductAssociation>
          <fbc:geneProductRef fbc:geneProduct="G_KVU_0843" />
        </fbc:geneProductAssociation>
      </reaction>
      <reaction fast="false" id="R_R0146" name="2-hydroxy-3-oxopropionate reductase" reversible="true" fbc:lowerFluxBound="cobra_default_lb" fbc:upperFluxBound="cobra_default_ub">
        <listOfReactants>
          <speciesReference constant="true" species="M_G_c" stoichiometry="1" />
          <speciesReference constant="true" species="M_NAD_c" stoichiometry="1" />
        </listOfReactants>
        <listOfProducts>
          <speciesReference constant="true" species="M_H_c" stoichiometry="1" />
          <speciesReference constant="true" species="M_NADH_c" stoichiometry="1" />
          <speciesReference constant="true" species="M_HOPP_c" stoichiometry="1" />
        </listOfProducts>
        <fbc:geneProductAssociation>
          <fbc:geneProductRef fbc:geneProduct="G_KVU_0843" />
        </fbc:geneProductAssociation>
      </reaction>
      <reaction fast="false" id="R_R0147" name="gluconate 5-dehydrogenase" reversible="true" fbc:lowerFluxBound="cobra_default_lb" fbc:upperFluxBound="cobra_default_ub">
        <listOfReactants>
          <speciesReference constant="true" species="M_NADPH_c" stoichiometry="1" />
          <speciesReference constant="true" species="M_H_c" stoichiometry="1" />
          <speciesReference constant="true" species="M_5DGLCNT_c" stoichiometry="1" />
        </listOfReactants>
        <listOfProducts>
          <speciesReference constant="true" species="M_GLCNT_c" stoichiometry="1" />
          <speciesReference constant="true" species="M_NADP_c" stoichiometry="1" />
        </listOfProducts>
        <fbc:geneProductAssociation>
          <fbc:geneProductRef fbc:geneProduct="G_KVU_1351" />
        </fbc:geneProductAssociation>
      </reaction>
      <reaction fast="false" id="R_R0148" name="hydroxypyruvate reductase" reversible="false" fbc:lowerFluxBound="cobra_0_bound" fbc:upperFluxBound="cobra_default_ub">
        <listOfReactants>
          <speciesReference constant="true" species="M_H_c" stoichiometry="1" />
          <speciesReference constant="true" species="M_NADH_c" stoichiometry="1" />
          <speciesReference constant="true" species="M_HPYR_c" stoichiometry="1" />
        </listOfReactants>
        <listOfProducts>
          <speciesReference constant="true" species="M_G_c" stoichiometry="1" />
          <speciesReference constant="true" species="M_NAD_c" stoichiometry="1" />
        </listOfProducts>
        <fbc:geneProductAssociation>
          <fbc:geneProductRef fbc:geneProduct="G_KVU_1085" />
        </fbc:geneProductAssociation>
      </reaction>
      <reaction fast="false" id="R_R0149" name="L-lactate dehydrogenase(lldD)" reversible="false" fbc:lowerFluxBound="cobra_0_bound" fbc:upperFluxBound="cobra_default_ub">
        <listOfReactants>
          <speciesReference constant="true" species="M_FERI_c" stoichiometry="2" />
          <speciesReference constant="true" species="M_LLAC_c" stoichiometry="1" />
        </listOfReactants>
        <listOfProducts>
          <speciesReference constant="true" species="M_PYR_c" stoichiometry="1" />
          <speciesReference constant="true" species="M_FERO_c" stoichiometry="2" />
          <speciesReference constant="true" species="M_H_c" stoichiometry="2" />
        </listOfProducts>
        <fbc:geneProductAssociation>
          <fbc:geneProductRef fbc:geneProduct="G_KVU_0273" />
        </fbc:geneProductAssociation>
      </reaction>
      <reaction fast="false" id="R_R0150" name="L-lactate dehydrogenase (menaquinone)" reversible="false" fbc:lowerFluxBound="cobra_0_bound" fbc:upperFluxBound="cobra_default_ub">
        <listOfReactants>
          <speciesReference constant="true" species="M_MQN8_c" stoichiometry="1" />
          <speciesReference constant="true" species="M_LLAC_c" stoichiometry="1" />
        </listOfReactants>
        <listOfProducts>
          <speciesReference constant="true" species="M_MQL8_c" stoichiometry="1" />
          <speciesReference constant="true" species="M_PYR_c" stoichiometry="1" />
        </listOfProducts>
        <fbc:geneProductAssociation>
          <fbc:geneProductRef fbc:geneProduct="G_KVU_0273" />
        </fbc:geneProductAssociation>
      </reaction>
      <reaction fast="false" id="R_R0151" name="L-lactate dehydrogenase (ubiquinone)" reversible="false" fbc:lowerFluxBound="cobra_0_bound" fbc:upperFluxBound="cobra_default_ub">
        <listOfReactants>
          <speciesReference constant="true" species="M_LLAC_c" stoichiometry="1" />
          <speciesReference constant="true" species="M_Q8_c" stoichiometry="1" />
        </listOfReactants>
        <listOfProducts>
          <speciesReference constant="true" species="M_PYR_c" stoichiometry="1" />
          <speciesReference constant="true" species="M_Q8H2_c" stoichiometry="1" />
        </listOfProducts>
        <fbc:geneProductAssociation>
          <fbc:geneProductRef fbc:geneProduct="G_KVU_0273" />
        </fbc:geneProductAssociation>
      </reaction>
      <reaction fast="false" id="R_R0152" name="quinoprotein glucose dehydrogenase" reversible="false" fbc:lowerFluxBound="cobra_0_bound" fbc:upperFluxBound="cobra_default_ub">
        <listOfReactants>
          <speciesReference constant="true" species="M_GLC_c" stoichiometry="1" />
          <speciesReference constant="true" species="M_Q8_c" stoichiometry="1" />
        </listOfReactants>
        <listOfProducts>
          <speciesReference constant="true" species="M_GLCN15LAC_c" stoichiometry="1" />
          <speciesReference constant="true" species="M_Q8H2_c" stoichiometry="1" />
        </listOfProducts>
        <fbc:geneProductAssociation>
          <fbc:geneProductRef fbc:geneProduct="G_KVU_PB0115" />
        </fbc:geneProductAssociation>
      </reaction>
      <reaction fast="false" id="R_R0153" name="D-sorbitol dehydrogenase" reversible="false" fbc:lowerFluxBound="cobra_0_bound" fbc:upperFluxBound="cobra_default_ub">
        <listOfReactants>
          <speciesReference constant="true" species="M_SOT_c" stoichiometry="1" />
          <speciesReference constant="true" species="M_FAD_c" stoichiometry="1" />
        </listOfReactants>
        <listOfProducts>
          <speciesReference constant="true" species="M_SOR_c" stoichiometry="1" />
          <speciesReference constant="true" species="M_FADH2_c" stoichiometry="1" />
        </listOfProducts>
        <fbc:geneProductAssociation>
          <fbc:geneProductRef fbc:geneProduct="G_KVU_2515" />
        </fbc:geneProductAssociation>
      </reaction>
      <reaction fast="false" id="R_R0154" name="gluconate 2-dehydrogenase" reversible="false" fbc:lowerFluxBound="cobra_0_bound" fbc:upperFluxBound="cobra_default_ub">
        <listOfReactants>
          <speciesReference constant="true" species="M_FAD_c" stoichiometry="1" />
          <speciesReference constant="true" species="M_GLCNT_c" stoichiometry="1" />
        </listOfReactants>
        <listOfProducts>
          <speciesReference constant="true" species="M_DGLUNT_c" stoichiometry="1" />
          <speciesReference constant="true" species="M_FADH2_c" stoichiometry="1" />
        </listOfProducts>
        <fbc:geneProductAssociation>
          <fbc:and>
            <fbc:geneProductRef fbc:geneProduct="G_peg_DOT_302" />
            <fbc:geneProductRef fbc:geneProduct="G_peg_DOT_303" />
          </fbc:and>
        </fbc:geneProductAssociation>
      </reaction>
      <reaction fast="false" id="R_R0155" name="L-sorbose/L-sorbosone dehydrogenase" reversible="false" fbc:lowerFluxBound="cobra_0_bound" fbc:upperFluxBound="cobra_default_ub">
        <listOfReactants>
          <speciesReference constant="true" species="M_FERO_c" stoichiometry="1" />
          <speciesReference constant="true" species="M_SOR_c" stoichiometry="1" />
          <speciesReference constant="true" species="M_PQQ_c" stoichiometry="1" />
        </listOfReactants>
        <listOfProducts>
          <speciesReference constant="true" species="M_FERI_c" stoichiometry="1" />
          <speciesReference constant="true" species="M_SON_c" stoichiometry="1" />
          <speciesReference constant="true" species="M_PQQH2_c" stoichiometry="1" />
        </listOfProducts>
        <fbc:geneProductAssociation>
          <fbc:or>
            <fbc:geneProductRef fbc:geneProduct="G_KVU_0203" />
            <fbc:geneProductRef fbc:geneProduct="G_KVU_1366" />
            <fbc:geneProductRef fbc:geneProduct="G_KVU_2142" />
            <fbc:geneProductRef fbc:geneProduct="G_KVU_2159" />
            <fbc:geneProductRef fbc:geneProduct="G_KVU_PA0245" />
          </fbc:or>
        </fbc:geneProductAssociation>
      </reaction>
      <reaction fast="false" id="R_R0156" name="L-sorbose/L-sorbosone dehydrogenase" reversible="false" fbc:lowerFluxBound="cobra_0_bound" fbc:upperFluxBound="cobra_default_ub">
        <listOfReactants>
          <speciesReference constant="true" species="M_FERO_c" stoichiometry="1" />
          <speciesReference constant="true" species="M_H2O_c" stoichiometry="1" />
          <speciesReference constant="true" species="M_SON_c" stoichiometry="1" />
          <speciesReference constant="true" species="M_PQQ_c" stoichiometry="1" />
        </listOfReactants>
        <listOfProducts>
          <speciesReference constant="true" species="M_FERI_c" stoichiometry="1" />
          <speciesReference constant="true" species="M_H_c" stoichiometry="1" />
          <speciesReference constant="true" species="M_2KLG_c" stoichiometry="1" />
          <speciesReference constant="true" species="M_PQQH2_c" stoichiometry="1" />
        </listOfProducts>
        <fbc:geneProductAssociation>
          <fbc:or>
            <fbc:geneProductRef fbc:geneProduct="G_KVU_PB0115" />
            <fbc:or>
              <fbc:geneProductRef fbc:geneProduct="G_KVU_0203" />
              <fbc:geneProductRef fbc:geneProduct="G_KVU_1366" />
              <fbc:geneProductRef fbc:geneProduct="G_KVU_2142" />
              <fbc:geneProductRef fbc:geneProduct="G_KVU_2159" />
              <fbc:geneProductRef fbc:geneProduct="G_KVU_PA0245" />
            </fbc:or>
            <fbc:geneProductRef fbc:geneProduct="G_KVU_0095" />
          </fbc:or>
        </fbc:geneProductAssociation>
      </reaction>
      <reaction fast="false" id="R_R0157" name="inositol oxygenase" reversible="true" fbc:lowerFluxBound="cobra_default_lb" fbc:upperFluxBound="cobra_default_ub">
        <listOfReactants>
          <speciesReference constant="true" species="M_O2_c" stoichiometry="1" />
          <speciesReference constant="true" species="M_MYOI_c" stoichiometry="1" />
        </listOfReactants>
        <listOfProducts>
          <speciesReference constant="true" species="M_H2O_c" stoichiometry="1" />
          <speciesReference constant="true" species="M_GLCUNT_c" stoichiometry="1" />
        </listOfProducts>
      </reaction>
      <reaction fast="false" id="R_R0158" name="glyceraldehyde 3-phosphate dehydrogenase(gapA)" reversible="true" fbc:lowerFluxBound="cobra_default_lb" fbc:upperFluxBound="cobra_default_ub">
        <listOfReactants>
          <speciesReference constant="true" species="M_13PDG_c" stoichiometry="1" />
          <speciesReference constant="true" species="M_H_c" stoichiometry="1" />
          <speciesReference constant="true" species="M_NADH_c" stoichiometry="1" />
        </listOfReactants>
        <listOfProducts>
          <speciesReference constant="true" species="M_PI_c" stoichiometry="1" />
          <speciesReference constant="true" species="M_T3P1_c" stoichiometry="1" />
          <speciesReference constant="true" species="M_NAD_c" stoichiometry="1" />
        </listOfProducts>
        <fbc:geneProductAssociation>
          <fbc:geneProductRef fbc:geneProduct="G_KVU_1674" />
        </fbc:geneProductAssociation>
      </reaction>
      <reaction fast="false" id="R_R0159" name="formate dehydrogenase (NAD+)" reversible="false" fbc:lowerFluxBound="cobra_0_bound" fbc:upperFluxBound="cobra_default_ub">
        <listOfReactants>
          <speciesReference constant="true" species="M_NAD_c" stoichiometry="1" />
          <speciesReference constant="true" species="M_FOR_c" stoichiometry="1" />
        </listOfReactants>
        <listOfProducts>
          <speciesReference constant="true" species="M_CO2_c" stoichiometry="1" />
          <speciesReference constant="true" species="M_NADH_c" stoichiometry="1" />
        </listOfProducts>
      </reaction>
      <reaction fast="false" id="R_R0160" name="aldehyde dehydrogenase (NAD+)" reversible="true" fbc:lowerFluxBound="cobra_default_lb" fbc:upperFluxBound="cobra_default_ub">
        <listOfReactants>
          <speciesReference constant="true" species="M_H2O_c" stoichiometry="1" />
          <speciesReference constant="true" species="M_NAD_c" stoichiometry="1" />
          <speciesReference constant="true" species="M_ACAL_c" stoichiometry="1" />
        </listOfReactants>
        <listOfProducts>
          <speciesReference constant="true" species="M_AC_c" stoichiometry="1" />
          <speciesReference constant="true" species="M_H_c" stoichiometry="2" />
          <speciesReference constant="true" species="M_NADH_c" stoichiometry="1" />
        </listOfProducts>
        <fbc:geneProductAssociation>
          <fbc:or>
            <fbc:geneProductRef fbc:geneProduct="G_KVU_1860" />
            <fbc:geneProductRef fbc:geneProduct="G_KVU_1913" />
          </fbc:or>
        </fbc:geneProductAssociation>
      </reaction>
      <reaction fast="false" id="R_R0161" name="aldehyde dehydrogenase" reversible="true" fbc:lowerFluxBound="cobra_default_lb" fbc:upperFluxBound="cobra_default_ub">
        <listOfReactants>
          <speciesReference constant="true" species="M_H2O_c" stoichiometry="1" />
          <speciesReference constant="true" species="M_ACAL_c" stoichiometry="1" />
          <speciesReference constant="true" species="M_PQQ_c" stoichiometry="1" />
        </listOfReactants>
        <listOfProducts>
          <speciesReference constant="true" species="M_AC_c" stoichiometry="1" />
          <speciesReference constant="true" species="M_H_c" stoichiometry="1" />
          <speciesReference constant="true" species="M_PQQH2_c" stoichiometry="1" />
        </listOfProducts>
        <fbc:geneProductAssociation>
          <fbc:geneProductRef fbc:geneProduct="G_KVU_2415" />
        </fbc:geneProductAssociation>
      </reaction>
      <reaction fast="false" id="R_R0162" name="succinate dehydrogenase" reversible="false" fbc:lowerFluxBound="cobra_0_bound" fbc:upperFluxBound="cobra_default_ub">
        <listOfReactants>
          <speciesReference constant="true" species="M_SUCC_c" stoichiometry="1" />
          <speciesReference constant="true" species="M_FAD_c" stoichiometry="1" />
        </listOfReactants>
        <listOfProducts>
          <speciesReference constant="true" species="M_FUM_c" stoichiometry="1" />
          <speciesReference constant="true" species="M_FADH2_c" stoichiometry="1" />
        </listOfProducts>
        <fbc:geneProductAssociation>
          <fbc:and>
            <fbc:geneProductRef fbc:geneProduct="G_KVU_2460" />
            <fbc:geneProductRef fbc:geneProduct="G_KVU_2461" />
            <fbc:geneProductRef fbc:geneProduct="G_KVU_2462" />
            <fbc:geneProductRef fbc:geneProduct="G_peg_DOT_2800" />
          </fbc:and>
        </fbc:geneProductAssociation>
      </reaction>
      <reaction fast="false" id="R_R0163" name="transketolase" reversible="true" fbc:lowerFluxBound="cobra_default_lb" fbc:upperFluxBound="cobra_default_ub">
        <listOfReactants>
          <speciesReference constant="true" species="M_T3P1_c" stoichiometry="1" />
          <speciesReference constant="true" species="M_S7P_c" stoichiometry="1" />
        </listOfReactants>
        <listOfProducts>
          <speciesReference constant="true" species="M_R5P_c" stoichiometry="1" />
          <speciesReference constant="true" species="M_XUL5P_c" stoichiometry="1" />
        </listOfProducts>
        <fbc:geneProductAssociation>
          <fbc:geneProductRef fbc:geneProduct="G_KVU_1671" />
        </fbc:geneProductAssociation>
      </reaction>
      <reaction fast="false" id="R_R0164" name="transketolase" reversible="true" fbc:lowerFluxBound="cobra_default_lb" fbc:upperFluxBound="cobra_default_ub">
        <listOfReactants>
          <speciesReference constant="true" species="M_E4P_c" stoichiometry="1" />
          <speciesReference constant="true" species="M_XUL5P_c" stoichiometry="1" />
        </listOfReactants>
        <listOfProducts>
          <speciesReference constant="true" species="M_T3P1_c" stoichiometry="1" />
          <speciesReference constant="true" species="M_F6P_c" stoichiometry="1" />
        </listOfProducts>
        <fbc:geneProductAssociation>
          <fbc:geneProductRef fbc:geneProduct="G_KVU_1671" />
        </fbc:geneProductAssociation>
      </reaction>
      <reaction fast="false" id="R_R0165" name="transaldolase" reversible="true" fbc:lowerFluxBound="cobra_default_lb" fbc:upperFluxBound="cobra_default_ub">
        <listOfReactants>
          <speciesReference constant="true" species="M_T3P1_c" stoichiometry="1" />
          <speciesReference constant="true" species="M_S7P_c" stoichiometry="1" />
        </listOfReactants>
        <listOfProducts>
          <speciesReference constant="true" species="M_E4P_c" stoichiometry="1" />
          <speciesReference constant="true" species="M_F6P_c" stoichiometry="1" />
        </listOfProducts>
        <fbc:geneProductAssociation>
          <fbc:geneProductRef fbc:geneProduct="G_KVU_1236" />
        </fbc:geneProductAssociation>
      </reaction>
      <reaction fast="false" id="R_R0166" name="1-deoxy-D-xylulose-5-phosphate synthase" reversible="false" fbc:lowerFluxBound="cobra_0_bound" fbc:upperFluxBound="cobra_default_ub">
        <listOfReactants>
          <speciesReference constant="true" species="M_PYR_c" stoichiometry="1" />
          <speciesReference constant="true" species="M_H_c" stoichiometry="1" />
          <speciesReference constant="true" species="M_T3P1_c" stoichiometry="1" />
        </listOfReactants>
        <listOfProducts>
          <speciesReference constant="true" species="M_DX5P_c" stoichiometry="1" />
          <speciesReference constant="true" species="M_CO2_c" stoichiometry="1" />
        </listOfProducts>
        <fbc:geneProductAssociation>
          <fbc:geneProductRef fbc:geneProduct="G_KVU_2503" />
        </fbc:geneProductAssociation>
      </reaction>
      <reaction fast="false" id="R_R0167" name="glucosamine-1-phosphate N-acetyltransferase" reversible="false" fbc:lowerFluxBound="cobra_0_bound" fbc:upperFluxBound="cobra_default_ub">
        <listOfReactants>
          <speciesReference constant="true" species="M_ACCOA_c" stoichiometry="1" />
          <speciesReference constant="true" species="M_GA1P_c" stoichiometry="1" />
        </listOfReactants>
        <listOfProducts>
          <speciesReference constant="true" species="M_H_c" stoichiometry="1" />
          <speciesReference constant="true" species="M_NAGA1P_c" stoichiometry="1" />
          <speciesReference constant="true" species="M_COA_c" stoichiometry="1" />
        </listOfProducts>
        <fbc:geneProductAssociation>
          <fbc:geneProductRef fbc:geneProduct="G_KVU_1828" />
        </fbc:geneProductAssociation>
      </reaction>
      <reaction fast="false" id="R_R0168" name="citrate synthase(gltA)" reversible="true" fbc:lowerFluxBound="cobra_default_lb" fbc:upperFluxBound="cobra_default_ub">
        <listOfReactants>
          <speciesReference constant="true" species="M_H2O_c" stoichiometry="1" />
          <speciesReference constant="true" species="M_ACCOA_c" stoichiometry="1" />
          <speciesReference constant="true" species="M_OA_c" stoichiometry="1" />
        </listOfReactants>
        <listOfProducts>
          <speciesReference constant="true" species="M_H_c" stoichiometry="1" />
          <speciesReference constant="true" species="M_CIT_c" stoichiometry="1" />
          <speciesReference constant="true" species="M_COA_c" stoichiometry="1" />
        </listOfProducts>
        <fbc:geneProductAssociation>
          <fbc:geneProductRef fbc:geneProduct="G_KVU_1659" />
        </fbc:geneProductAssociation>
      </reaction>
      <reaction fast="false" id="R_R0169" name="malate synthase(glcB)" reversible="false" fbc:lowerFluxBound="cobra_0_bound" fbc:upperFluxBound="cobra_default_ub">
        <listOfReactants>
          <speciesReference constant="true" species="M_H2O_c" stoichiometry="1" />
          <speciesReference constant="true" species="M_ACCOA_c" stoichiometry="1" />
          <speciesReference constant="true" species="M_GLX_c" stoichiometry="1" />
        </listOfReactants>
        <listOfProducts>
          <speciesReference constant="true" species="M_MAL_c" stoichiometry="1" />
          <speciesReference constant="true" species="M_H_c" stoichiometry="1" />
          <speciesReference constant="true" species="M_COA_c" stoichiometry="1" />
        </listOfProducts>
        <fbc:geneProductAssociation>
          <fbc:geneProductRef fbc:geneProduct="G_KVU_1204" />
        </fbc:geneProductAssociation>
      </reaction>
      <reaction fast="false" id="R_R0170" name="alpha,alpha-trehalose-phosphate synthase (UDP-forming)" reversible="false" fbc:lowerFluxBound="cobra_0_bound" fbc:upperFluxBound="cobra_default_ub">
        <listOfReactants>
          <speciesReference constant="true" species="M_G6P_c" stoichiometry="1" />
          <speciesReference constant="true" species="M_UDPG_c" stoichiometry="1" />
        </listOfReactants>
        <listOfProducts>
          <speciesReference constant="true" species="M_UDP_c" stoichiometry="1" />
          <speciesReference constant="true" species="M_H_c" stoichiometry="1" />
          <speciesReference constant="true" species="M_TRE6P_c" stoichiometry="1" />
        </listOfProducts>
        <fbc:geneProductAssociation>
          <fbc:geneProductRef fbc:geneProduct="G_peg_DOT_2750" />
        </fbc:geneProductAssociation>
      </reaction>
      <reaction fast="false" id="R_R0171" name="glycogen synthase (ADPGlc)" reversible="false" fbc:lowerFluxBound="cobra_0_bound" fbc:upperFluxBound="cobra_default_ub">
        <listOfReactants>
          <speciesReference constant="true" species="M_ADPGLC_c" stoichiometry="1" />
        </listOfReactants>
        <listOfProducts>
          <speciesReference constant="true" species="M_GLYCOGEN_c" stoichiometry="1" />
          <speciesReference constant="true" species="M_H_c" stoichiometry="1" />
          <speciesReference constant="true" species="M_ADP_c" stoichiometry="1" />
        </listOfProducts>
        <fbc:geneProductAssociation>
          <fbc:geneProductRef fbc:geneProduct="G_KVU_1415" />
        </fbc:geneProductAssociation>
      </reaction>
      <reaction fast="false" id="R_R0172" name="UDP-N-acetylglucosamine 1-carboxyvinyltransferase" reversible="false" fbc:lowerFluxBound="cobra_0_bound" fbc:upperFluxBound="cobra_default_ub">
        <listOfReactants>
          <speciesReference constant="true" species="M_UDPNAG_c" stoichiometry="1" />
          <speciesReference constant="true" species="M_PEP_c" stoichiometry="1" />
        </listOfReactants>
        <listOfProducts>
          <speciesReference constant="true" species="M_PI_c" stoichiometry="1" />
          <speciesReference constant="true" species="M_UACCG_c" stoichiometry="1" />
        </listOfProducts>
        <fbc:geneProductAssociation>
          <fbc:and>
            <fbc:geneProductRef fbc:geneProduct="G_peg_DOT_368" />
            <fbc:geneProductRef fbc:geneProduct="G_peg_DOT_369" />
          </fbc:and>
        </fbc:geneProductAssociation>
      </reaction>
      <reaction fast="false" id="R_R0173" name="glutamine-fructose-6-phosphate transaminase(glmS)" reversible="false" fbc:lowerFluxBound="cobra_0_bound" fbc:upperFluxBound="cobra_default_ub">
        <listOfReactants>
          <speciesReference constant="true" species="M_GLN_c" stoichiometry="1" />
          <speciesReference constant="true" species="M_F6P_c" stoichiometry="1" />
        </listOfReactants>
        <listOfProducts>
          <speciesReference constant="true" species="M_GLU_c" stoichiometry="1" />
          <speciesReference constant="true" species="M_GA6P_c" stoichiometry="1" />
        </listOfProducts>
        <fbc:geneProductAssociation>
          <fbc:or>
            <fbc:geneProductRef fbc:geneProduct="G_KVU_0416" />
            <fbc:geneProductRef fbc:geneProduct="G_KVU_1258" />
          </fbc:or>
        </fbc:geneProductAssociation>
      </reaction>
      <reaction fast="false" id="R_R0174" name="hexokinase" reversible="false" fbc:lowerFluxBound="cobra_0_bound" fbc:upperFluxBound="cobra_default_ub">
        <listOfReactants>
          <speciesReference constant="true" species="M_ATP_c" stoichiometry="1" />
          <speciesReference constant="true" species="M_MAN_c" stoichiometry="1" />
        </listOfReactants>
        <listOfProducts>
          <speciesReference constant="true" species="M_H_c" stoichiometry="1" />
          <speciesReference constant="true" species="M_ADP_c" stoichiometry="1" />
          <speciesReference constant="true" species="M_MAN6P_c" stoichiometry="1" />
        </listOfProducts>
      </reaction>
      <reaction fast="false" id="R_R0175" name="gluconokinase(gntK)" reversible="false" fbc:lowerFluxBound="cobra_0_bound" fbc:upperFluxBound="cobra_default_ub">
        <listOfReactants>
          <speciesReference constant="true" species="M_ATP_c" stoichiometry="1" />
          <speciesReference constant="true" species="M_GLCNT_c" stoichiometry="1" />
        </listOfReactants>
        <listOfProducts>
          <speciesReference constant="true" species="M_H_c" stoichiometry="1" />
          <speciesReference constant="true" species="M_ADP_c" stoichiometry="1" />
          <speciesReference constant="true" species="M_D6PGC_c" stoichiometry="1" />
        </listOfProducts>
        <fbc:geneProductAssociation>
          <fbc:or>
            <fbc:geneProductRef fbc:geneProduct="G_KVU_1350" />
            <fbc:geneProductRef fbc:geneProduct="G_KVU_PB0159" />
          </fbc:or>
        </fbc:geneProductAssociation>
      </reaction>
      <reaction fast="false" id="R_R0176" name="ribokinase(rbsK)" reversible="true" fbc:lowerFluxBound="cobra_default_lb" fbc:upperFluxBound="cobra_default_ub">
        <listOfReactants>
          <speciesReference constant="true" species="M_RIB_c" stoichiometry="1" />
          <speciesReference constant="true" species="M_ATP_c" stoichiometry="1" />
        </listOfReactants>
        <listOfProducts>
          <speciesReference constant="true" species="M_R5P_c" stoichiometry="1" />
          <speciesReference constant="true" species="M_H_c" stoichiometry="1" />
          <speciesReference constant="true" species="M_ADP_c" stoichiometry="1" />
        </listOfProducts>
        <fbc:geneProductAssociation>
          <fbc:geneProductRef fbc:geneProduct="G_KVU_2238" />
        </fbc:geneProductAssociation>
      </reaction>
      <reaction fast="false" id="R_R0177" name="ribokinase(rbsK)" reversible="true" fbc:lowerFluxBound="cobra_default_lb" fbc:upperFluxBound="cobra_default_ub">
        <listOfReactants>
          <speciesReference constant="true" species="M_DRIB_c" stoichiometry="1" />
          <speciesReference constant="true" species="M_ATP_c" stoichiometry="1" />
        </listOfReactants>
        <listOfProducts>
          <speciesReference constant="true" species="M_ADP_c" stoichiometry="1" />
          <speciesReference constant="true" species="M_H_c" stoichiometry="1" />
          <speciesReference constant="true" species="M_DR5P_c" stoichiometry="1" />
        </listOfProducts>
        <fbc:geneProductAssociation>
          <fbc:geneProductRef fbc:geneProduct="G_KVU_2238" />
        </fbc:geneProductAssociation>
      </reaction>
      <reaction fast="false" id="R_R0178" name="L-ribulokinase" reversible="true" fbc:lowerFluxBound="cobra_default_lb" fbc:upperFluxBound="cobra_default_ub">
        <listOfReactants>
          <speciesReference constant="true" species="M_LRL_c" stoichiometry="1" />
          <speciesReference constant="true" species="M_ATP_c" stoichiometry="1" />
        </listOfReactants>
        <listOfProducts>
          <speciesReference constant="true" species="M_LRL5P_c" stoichiometry="1" />
          <speciesReference constant="true" species="M_H_c" stoichiometry="1" />
          <speciesReference constant="true" species="M_ADP_c" stoichiometry="1" />
        </listOfProducts>
      </reaction>
      <reaction fast="false" id="R_R0179" name="xylulokinase" reversible="true" fbc:lowerFluxBound="cobra_default_lb" fbc:upperFluxBound="cobra_default_ub">
        <listOfReactants>
          <speciesReference constant="true" species="M_ATP_c" stoichiometry="1" />
          <speciesReference constant="true" species="M_XUL_c" stoichiometry="1" />
        </listOfReactants>
        <listOfProducts>
          <speciesReference constant="true" species="M_H_c" stoichiometry="1" />
          <speciesReference constant="true" species="M_XUL5P_c" stoichiometry="1" />
          <speciesReference constant="true" species="M_ADP_c" stoichiometry="1" />
        </listOfProducts>
        <fbc:geneProductAssociation>
          <fbc:geneProductRef fbc:geneProduct="G_KVU_1139" />
        </fbc:geneProductAssociation>
      </reaction>
      <reaction fast="false" id="R_R0180" name="fructokinase(scrK)" reversible="false" fbc:lowerFluxBound="cobra_0_bound" fbc:upperFluxBound="cobra_default_ub">
        <listOfReactants>
          <speciesReference constant="true" species="M_FRU_c" stoichiometry="1" />
          <speciesReference constant="true" species="M_ATP_c" stoichiometry="1" />
        </listOfReactants>
        <listOfProducts>
          <speciesReference constant="true" species="M_H_c" stoichiometry="1" />
          <speciesReference constant="true" species="M_ADP_c" stoichiometry="1" />
          <speciesReference constant="true" species="M_F6P_c" stoichiometry="1" />
        </listOfProducts>
        <fbc:geneProductAssociation>
          <fbc:geneProductRef fbc:geneProduct="G_KVU_1689" />
        </fbc:geneProductAssociation>
      </reaction>
      <reaction fast="false" id="R_R0181" name="pyruvate kinase(pyk)" reversible="false" fbc:lowerFluxBound="cobra_0_bound" fbc:upperFluxBound="cobra_default_ub">
        <listOfReactants>
          <speciesReference constant="true" species="M_PEP_c" stoichiometry="1" />
          <speciesReference constant="true" species="M_H_c" stoichiometry="1" />
          <speciesReference constant="true" species="M_ADP_c" stoichiometry="1" />
        </listOfReactants>
        <listOfProducts>
          <speciesReference constant="true" species="M_PYR_c" stoichiometry="1" />
          <speciesReference constant="true" species="M_ATP_c" stoichiometry="1" />
        </listOfProducts>
        <fbc:geneProductAssociation>
          <fbc:geneProductRef fbc:geneProduct="G_KVU_2550" />
        </fbc:geneProductAssociation>
      </reaction>
      <reaction fast="false" id="R_R0182" name="2-dehydro-3-deoxygluconate kinase(kdgK)" reversible="false" fbc:lowerFluxBound="cobra_0_bound" fbc:upperFluxBound="cobra_default_ub">
        <listOfReactants>
          <speciesReference constant="true" species="M_KDG_c" stoichiometry="1" />
          <speciesReference constant="true" species="M_ATP_c" stoichiometry="1" />
        </listOfReactants>
        <listOfProducts>
          <speciesReference constant="true" species="M_KDPG_c" stoichiometry="1" />
          <speciesReference constant="true" species="M_H_c" stoichiometry="1" />
          <speciesReference constant="true" species="M_ADP_c" stoichiometry="1" />
        </listOfProducts>
        <fbc:geneProductAssociation>
          <fbc:geneProductRef fbc:geneProduct="G_KVU_PB0096" />
        </fbc:geneProductAssociation>
      </reaction>
      <reaction fast="false" id="R_R0183" name="rhamnulokinase" reversible="true" fbc:lowerFluxBound="cobra_default_lb" fbc:upperFluxBound="cobra_default_ub">
        <listOfReactants>
          <speciesReference constant="true" species="M_RHAMN_c" stoichiometry="1" />
          <speciesReference constant="true" species="M_ATP_c" stoichiometry="1" />
        </listOfReactants>
        <listOfProducts>
          <speciesReference constant="true" species="M_H_c" stoichiometry="1" />
          <speciesReference constant="true" species="M_ADP_c" stoichiometry="1" />
          <speciesReference constant="true" species="M_RHAMNP_c" stoichiometry="1" />
        </listOfProducts>
      </reaction>
      <reaction fast="false" id="R_R0184" name="N-acetylglucosamine kinase(nagK)" reversible="false" fbc:lowerFluxBound="cobra_0_bound" fbc:upperFluxBound="cobra_default_ub">
        <listOfReactants>
          <speciesReference constant="true" species="M_NAG_c" stoichiometry="1" />
          <speciesReference constant="true" species="M_ATP_c" stoichiometry="1" />
        </listOfReactants>
        <listOfProducts>
          <speciesReference constant="true" species="M_NAGA6P_c" stoichiometry="1" />
          <speciesReference constant="true" species="M_H_c" stoichiometry="1" />
          <speciesReference constant="true" species="M_ADP_c" stoichiometry="1" />
        </listOfProducts>
        <fbc:geneProductAssociation>
          <fbc:geneProductRef fbc:geneProduct="G_KVU_0929" />
        </fbc:geneProductAssociation>
      </reaction>
      <reaction fast="false" id="R_R0185" name="phosphoglycerate kinase(pgk)" reversible="true" fbc:lowerFluxBound="cobra_default_lb" fbc:upperFluxBound="cobra_default_ub">
        <listOfReactants>
          <speciesReference constant="true" species="M_ATP_c" stoichiometry="1" />
          <speciesReference constant="true" species="M_3PG_c" stoichiometry="1" />
        </listOfReactants>
        <listOfProducts>
          <speciesReference constant="true" species="M_13PDG_c" stoichiometry="1" />
          <speciesReference constant="true" species="M_ADP_c" stoichiometry="1" />
        </listOfProducts>
        <fbc:geneProductAssociation>
          <fbc:geneProductRef fbc:geneProduct="G_KVU_0672" />
        </fbc:geneProductAssociation>
      </reaction>
      <reaction fast="false" id="R_R0186" name="mannose-1-phosphate guanylyltransferase(manC)" reversible="false" fbc:lowerFluxBound="cobra_0_bound" fbc:upperFluxBound="cobra_default_ub">
        <listOfReactants>
          <speciesReference constant="true" species="M_H_c" stoichiometry="1" />
          <speciesReference constant="true" species="M_MAN1P_c" stoichiometry="1" />
          <speciesReference constant="true" species="M_GDP_c" stoichiometry="1" />
        </listOfReactants>
        <listOfProducts>
          <speciesReference constant="true" species="M_PI_c" stoichiometry="1" />
          <speciesReference constant="true" species="M_GDPMAN_c" stoichiometry="1" />
        </listOfProducts>
        <fbc:geneProductAssociation>
          <fbc:geneProductRef fbc:geneProduct="G_KVU_2374" />
        </fbc:geneProductAssociation>
      </reaction>
      <reaction fast="false" id="R_R0187" name="UDP-N-acetylglucosamine diphosphorylase" reversible="false" fbc:lowerFluxBound="cobra_0_bound" fbc:upperFluxBound="cobra_default_ub">
        <listOfReactants>
          <speciesReference constant="true" species="M_UTP_c" stoichiometry="1" />
          <speciesReference constant="true" species="M_H_c" stoichiometry="1" />
          <speciesReference constant="true" species="M_NAGA1P_c" stoichiometry="1" />
        </listOfReactants>
        <listOfProducts>
          <speciesReference constant="true" species="M_PPI_c" stoichiometry="1" />
          <speciesReference constant="true" species="M_UDPNAG_c" stoichiometry="1" />
        </listOfProducts>
        <fbc:geneProductAssociation>
          <fbc:geneProductRef fbc:geneProduct="G_KVU_1828" />
        </fbc:geneProductAssociation>
      </reaction>
      <reaction fast="false" id="R_R0188" name="glucose-1-phosphate adenylyltransferase" reversible="false" fbc:lowerFluxBound="cobra_0_bound" fbc:upperFluxBound="cobra_default_ub">
        <listOfReactants>
          <speciesReference constant="true" species="M_H_c" stoichiometry="1" />
          <speciesReference constant="true" species="M_ATP_c" stoichiometry="1" />
          <speciesReference constant="true" species="M_G1P_c" stoichiometry="1" />
        </listOfReactants>
        <listOfProducts>
          <speciesReference constant="true" species="M_PPI_c" stoichiometry="1" />
          <speciesReference constant="true" species="M_ADPGLC_c" stoichiometry="1" />
        </listOfProducts>
        <fbc:geneProductAssociation>
          <fbc:geneProductRef fbc:geneProduct="G_KVU_1418" />
        </fbc:geneProductAssociation>
      </reaction>
      <reaction fast="false" id="R_R0189" name="UTP-glucose-1-phosphate uridylyltransferase(galU, galF)" reversible="true" fbc:lowerFluxBound="cobra_default_lb" fbc:upperFluxBound="cobra_default_ub">
        <listOfReactants>
          <speciesReference constant="true" species="M_UTP_c" stoichiometry="1" />
          <speciesReference constant="true" species="M_H_c" stoichiometry="1" />
          <speciesReference constant="true" species="M_G1P_c" stoichiometry="1" />
        </listOfReactants>
        <listOfProducts>
          <speciesReference constant="true" species="M_PPI_c" stoichiometry="1" />
          <speciesReference constant="true" species="M_UDPG_c" stoichiometry="1" />
        </listOfProducts>
        <fbc:geneProductAssociation>
          <fbc:geneProductRef fbc:geneProduct="G_KVU_2198" />
        </fbc:geneProductAssociation>
      </reaction>
      <reaction fast="false" id="R_R0190" name="pyruvate,orthophosphate dikinase(ppdK)" reversible="false" fbc:lowerFluxBound="cobra_0_bound" fbc:upperFluxBound="cobra_default_ub">
        <listOfReactants>
          <speciesReference constant="true" species="M_PYR_c" stoichiometry="1" />
          <speciesReference constant="true" species="M_PI_c" stoichiometry="1" />
          <speciesReference constant="true" species="M_ATP_c" stoichiometry="1" />
        </listOfReactants>
        <listOfProducts>
          <speciesReference constant="true" species="M_PPI_c" stoichiometry="1" />
          <speciesReference constant="true" species="M_PEP_c" stoichiometry="1" />
          <speciesReference constant="true" species="M_H_c" stoichiometry="1" />
          <speciesReference constant="true" species="M_AMP_c" stoichiometry="1" />
        </listOfProducts>
        <fbc:geneProductAssociation>
          <fbc:geneProductRef fbc:geneProduct="G_KVU_0505" />
        </fbc:geneProductAssociation>
      </reaction>
      <reaction fast="false" id="R_R0191" name="gluconolactonase" reversible="false" fbc:lowerFluxBound="cobra_0_bound" fbc:upperFluxBound="cobra_default_ub">
        <listOfReactants>
          <speciesReference constant="true" species="M_H2O_c" stoichiometry="1" />
          <speciesReference constant="true" species="M_GLCN15LAC_c" stoichiometry="1" />
        </listOfReactants>
        <listOfProducts>
          <speciesReference constant="true" species="M_H_c" stoichiometry="1" />
          <speciesReference constant="true" species="M_GLCNT_c" stoichiometry="1" />
        </listOfProducts>
        <fbc:geneProductAssociation>
          <fbc:or>
            <fbc:geneProductRef fbc:geneProduct="G_KVU_1416" />
            <fbc:geneProductRef fbc:geneProduct="G_KVU_2383" />
          </fbc:or>
        </fbc:geneProductAssociation>
      </reaction>
      <reaction fast="false" id="R_R0192" name="gluconolactonase" reversible="false" fbc:lowerFluxBound="cobra_0_bound" fbc:upperFluxBound="cobra_default_ub">
        <listOfReactants>
          <speciesReference constant="true" species="M_GULNT_c" stoichiometry="1" />
          <speciesReference constant="true" species="M_H_c" stoichiometry="1" />
        </listOfReactants>
        <listOfProducts>
          <speciesReference constant="true" species="M_H2O_c" stoichiometry="1" />
          <speciesReference constant="true" species="M_GULAC_c" stoichiometry="1" />
        </listOfProducts>
        <fbc:geneProductAssociation>
          <fbc:or>
            <fbc:geneProductRef fbc:geneProduct="G_KVU_1416" />
            <fbc:geneProductRef fbc:geneProduct="G_KVU_2383" />
          </fbc:or>
        </fbc:geneProductAssociation>
      </reaction>
      <reaction fast="false" id="R_R0193" name="6-phosphogluconolactonase(pgl)" reversible="false" fbc:lowerFluxBound="cobra_0_bound" fbc:upperFluxBound="cobra_default_ub">
        <listOfReactants>
          <speciesReference constant="true" species="M_H2O_c" stoichiometry="1" />
          <speciesReference constant="true" species="M_D6PGL_c" stoichiometry="1" />
        </listOfReactants>
        <listOfProducts>
          <speciesReference constant="true" species="M_D6PGC_c" stoichiometry="1" />
          <speciesReference constant="true" species="M_H_c" stoichiometry="1" />
        </listOfProducts>
        <fbc:geneProductAssociation>
          <fbc:geneProductRef fbc:geneProduct="G_KVU_1123" />
        </fbc:geneProductAssociation>
      </reaction>
      <reaction fast="false" id="R_R0194" name="hydroxyacylglutathione hydrolase(gloB)" reversible="false" fbc:lowerFluxBound="cobra_0_bound" fbc:upperFluxBound="cobra_default_ub">
        <listOfReactants>
          <speciesReference constant="true" species="M_H2O_c" stoichiometry="1" />
          <speciesReference constant="true" species="M_LGT_c" stoichiometry="1" />
        </listOfReactants>
        <listOfProducts>
          <speciesReference constant="true" species="M_RGT_c" stoichiometry="1" />
          <speciesReference constant="true" species="M_H_c" stoichiometry="1" />
          <speciesReference constant="true" species="M_LAC_c" stoichiometry="1" />
        </listOfProducts>
        <fbc:geneProductAssociation>
          <fbc:geneProductRef fbc:geneProduct="G_KVU_0450" />
        </fbc:geneProductAssociation>
      </reaction>
      <reaction fast="false" id="R_R0195" name="fructose-1,6-bisphosphatase II(glpX)" reversible="false" fbc:lowerFluxBound="cobra_0_bound" fbc:upperFluxBound="cobra_default_ub">
        <listOfReactants>
          <speciesReference constant="true" species="M_H2O_c" stoichiometry="1" />
          <speciesReference constant="true" species="M_FDP_c" stoichiometry="1" />
        </listOfReactants>
        <listOfProducts>
          <speciesReference constant="true" species="M_PI_c" stoichiometry="1" />
          <speciesReference constant="true" species="M_F6P_c" stoichiometry="1" />
        </listOfProducts>
        <fbc:geneProductAssociation>
          <fbc:geneProductRef fbc:geneProduct="G_KVU_1985" />
        </fbc:geneProductAssociation>
      </reaction>
      <reaction fast="false" id="R_R0196" name="trehalose-phosphatase" reversible="false" fbc:lowerFluxBound="cobra_0_bound" fbc:upperFluxBound="cobra_default_ub">
        <listOfReactants>
          <speciesReference constant="true" species="M_H2O_c" stoichiometry="1" />
          <speciesReference constant="true" species="M_TRE6P_c" stoichiometry="1" />
        </listOfReactants>
        <listOfProducts>
          <speciesReference constant="true" species="M_PI_c" stoichiometry="1" />
          <speciesReference constant="true" species="M_TRE_c" stoichiometry="1" />
        </listOfProducts>
        <fbc:geneProductAssociation>
          <fbc:geneProductRef fbc:geneProduct="G_peg_DOT_2749" />
        </fbc:geneProductAssociation>
      </reaction>
      <reaction fast="false" id="R_R0197" name="myo-inositol-1(or 4)-monophosphatase(suhB)" reversible="false" fbc:lowerFluxBound="cobra_0_bound" fbc:upperFluxBound="cobra_default_ub">
        <listOfReactants>
          <speciesReference constant="true" species="M_H2O_c" stoichiometry="1" />
          <speciesReference constant="true" species="M_MI4P_c" stoichiometry="1" />
        </listOfReactants>
        <listOfProducts>
          <speciesReference constant="true" species="M_PI_c" stoichiometry="1" />
          <speciesReference constant="true" species="M_MYOI_c" stoichiometry="1" />
        </listOfProducts>
        <fbc:geneProductAssociation>
          <fbc:or>
            <fbc:geneProductRef fbc:geneProduct="G_KVU_PB0184" />
            <fbc:geneProductRef fbc:geneProduct="G_peg_DOT_2046" />
          </fbc:or>
        </fbc:geneProductAssociation>
      </reaction>
      <reaction fast="false" id="R_R0198" name="myo-inositol-1(or 4)-monophosphatase(suhB)" reversible="false" fbc:lowerFluxBound="cobra_0_bound" fbc:upperFluxBound="cobra_default_ub">
        <listOfReactants>
          <speciesReference constant="true" species="M_H2O_c" stoichiometry="1" />
          <speciesReference constant="true" species="M_MI3P_c" stoichiometry="1" />
        </listOfReactants>
        <listOfProducts>
          <speciesReference constant="true" species="M_PI_c" stoichiometry="1" />
          <speciesReference constant="true" species="M_MYOI_c" stoichiometry="1" />
        </listOfProducts>
        <fbc:geneProductAssociation>
          <fbc:or>
            <fbc:geneProductRef fbc:geneProduct="G_KVU_PB0184" />
            <fbc:geneProductRef fbc:geneProduct="G_peg_DOT_2046" />
          </fbc:or>
        </fbc:geneProductAssociation>
      </reaction>
      <reaction fast="false" id="R_R0199" name="myo-inositol-1(or 4)-monophosphatase(suhB)" reversible="false" fbc:lowerFluxBound="cobra_0_bound" fbc:upperFluxBound="cobra_default_ub">
        <listOfReactants>
          <speciesReference constant="true" species="M_H2O_c" stoichiometry="1" />
          <speciesReference constant="true" species="M_MI1P_c" stoichiometry="1" />
        </listOfReactants>
        <listOfProducts>
          <speciesReference constant="true" species="M_PI_c" stoichiometry="1" />
          <speciesReference constant="true" species="M_MYOI_c" stoichiometry="1" />
        </listOfProducts>
        <fbc:geneProductAssociation>
          <fbc:or>
            <fbc:geneProductRef fbc:geneProduct="G_KVU_PB0184" />
            <fbc:geneProductRef fbc:geneProduct="G_peg_DOT_2046" />
          </fbc:or>
        </fbc:geneProductAssociation>
      </reaction>
      <reaction fast="false" id="R_R0200" name="alpha-glucosidase(malZ)" reversible="false" fbc:lowerFluxBound="cobra_0_bound" fbc:upperFluxBound="cobra_default_ub">
        <listOfReactants>
          <speciesReference constant="true" species="M_H2O_c" stoichiometry="1" />
          <speciesReference constant="true" species="M_SUC_c" stoichiometry="1" />
        </listOfReactants>
        <listOfProducts>
          <speciesReference constant="true" species="M_GLC_c" stoichiometry="1" />
          <speciesReference constant="true" species="M_FRU_c" stoichiometry="1" />
        </listOfProducts>
        <fbc:geneProductAssociation>
          <fbc:geneProductRef fbc:geneProduct="G_KVU_1328" />
        </fbc:geneProductAssociation>
      </reaction>
      <reaction fast="false" id="R_R0201" name="maltose glucohydrolase" reversible="false" fbc:lowerFluxBound="cobra_0_bound" fbc:upperFluxBound="cobra_default_ub">
        <listOfReactants>
          <speciesReference constant="true" species="M_H2O_c" stoichiometry="1" />
          <speciesReference constant="true" species="M_MLT_c" stoichiometry="1" />
        </listOfReactants>
        <listOfProducts>
          <speciesReference constant="true" species="M_GLC_c" stoichiometry="2" />
        </listOfProducts>
        <fbc:geneProductAssociation>
          <fbc:geneProductRef fbc:geneProduct="G_KVU_1328" />
        </fbc:geneProductAssociation>
      </reaction>
      <reaction fast="false" id="R_R0202" name="beta-glucosidase" reversible="false" fbc:lowerFluxBound="cobra_0_bound" fbc:upperFluxBound="cobra_default_ub">
        <listOfReactants>
          <speciesReference constant="true" species="M_H2O_c" stoichiometry="1" />
          <speciesReference constant="true" species="M_CELLOB_c" stoichiometry="1" />
        </listOfReactants>
        <listOfProducts>
          <speciesReference constant="true" species="M_GLC_c" stoichiometry="2" />
        </listOfProducts>
        <fbc:geneProductAssociation>
          <fbc:or>
            <fbc:geneProductRef fbc:geneProduct="G_KVU_0214" />
            <fbc:geneProductRef fbc:geneProduct="G_KVU_0933" />
            <fbc:geneProductRef fbc:geneProduct="G_KVU_1334" />
          </fbc:or>
        </fbc:geneProductAssociation>
      </reaction>
      <reaction fast="false" id="R_R0203" name="trehalase" reversible="false" fbc:lowerFluxBound="cobra_0_bound" fbc:upperFluxBound="cobra_default_ub">
        <listOfReactants>
          <speciesReference constant="true" species="M_H2O_c" stoichiometry="1" />
          <speciesReference constant="true" species="M_TRE_c" stoichiometry="1" />
        </listOfReactants>
        <listOfProducts>
          <speciesReference constant="true" species="M_GLC_c" stoichiometry="2" />
        </listOfProducts>
      </reaction>
      <reaction fast="false" id="R_R0204" name="beta-N-acetyl-D-glucosaminidase" reversible="false" fbc:lowerFluxBound="cobra_0_bound" fbc:upperFluxBound="cobra_default_ub">
        <listOfReactants>
          <speciesReference constant="true" species="M_H2O_c" stoichiometry="1" />
          <speciesReference constant="true" species="M_CHIB_c" stoichiometry="1" />
        </listOfReactants>
        <listOfProducts>
          <speciesReference constant="true" species="M_NAG_c" stoichiometry="2" />
        </listOfProducts>
        <fbc:geneProductAssociation>
          <fbc:geneProductRef fbc:geneProduct="G_KVU_1803" />
        </fbc:geneProductAssociation>
      </reaction>
      <reaction fast="false" id="R_R0205" name="N-acetylglucosamine-6-phosphate deacetylase(nagA)" reversible="false" fbc:lowerFluxBound="cobra_0_bound" fbc:upperFluxBound="cobra_default_ub">
        <listOfReactants>
          <speciesReference constant="true" species="M_H2O_c" stoichiometry="1" />
          <speciesReference constant="true" species="M_NAGA6P_c" stoichiometry="1" />
        </listOfReactants>
        <listOfProducts>
          <speciesReference constant="true" species="M_AC_c" stoichiometry="1" />
          <speciesReference constant="true" species="M_GA6P_c" stoichiometry="1" />
        </listOfProducts>
        <fbc:geneProductAssociation>
          <fbc:geneProductRef fbc:geneProduct="G_KVU_0177" />
        </fbc:geneProductAssociation>
      </reaction>
      <reaction fast="false" id="R_R0206" name="ureidoglycolate amidohydrolase(decarboxylating)" reversible="true" fbc:lowerFluxBound="cobra_default_lb" fbc:upperFluxBound="cobra_default_ub">
        <listOfReactants>
          <speciesReference constant="true" species="M_H2O_c" stoichiometry="1" />
          <speciesReference constant="true" species="M_H_c" stoichiometry="2" />
          <speciesReference constant="true" species="M_UGC_c" stoichiometry="1" />
        </listOfReactants>
        <listOfProducts>
          <speciesReference constant="true" species="M_CO2_c" stoichiometry="1" />
          <speciesReference constant="true" species="M_NH3_c" stoichiometry="2" />
          <speciesReference constant="true" species="M_GLX_c" stoichiometry="1" />
        </listOfProducts>
        <fbc:geneProductAssociation>
          <fbc:geneProductRef fbc:geneProduct="G_KVU_0491" />
        </fbc:geneProductAssociation>
      </reaction>
      <reaction fast="false" id="R_R0207" name="phosphoenolpyruvate carboxykinase(pckA)" reversible="false" fbc:lowerFluxBound="cobra_0_bound" fbc:upperFluxBound="cobra_default_ub">
        <listOfReactants>
          <speciesReference constant="true" species="M_OA_c" stoichiometry="1" />
          <speciesReference constant="true" species="M_ATP_c" stoichiometry="1" />
        </listOfReactants>
        <listOfProducts>
          <speciesReference constant="true" species="M_CO2_c" stoichiometry="1" />
          <speciesReference constant="true" species="M_PEP_c" stoichiometry="1" />
          <speciesReference constant="true" species="M_ADP_c" stoichiometry="1" />
        </listOfProducts>
        <fbc:geneProductAssociation>
          <fbc:geneProductRef fbc:geneProduct="G_KVU_2567" />
        </fbc:geneProductAssociation>
      </reaction>
      <reaction fast="false" id="R_R0208" name="fructose-bisphosphate aldolase(fbaB)" reversible="true" fbc:lowerFluxBound="cobra_default_lb" fbc:upperFluxBound="cobra_default_ub">
        <listOfReactants>
          <speciesReference constant="true" species="M_FDP_c" stoichiometry="1" />
        </listOfReactants>
        <listOfProducts>
          <speciesReference constant="true" species="M_T3P2_c" stoichiometry="1" />
          <speciesReference constant="true" species="M_T3P1_c" stoichiometry="1" />
        </listOfProducts>
        <fbc:geneProductAssociation>
          <fbc:geneProductRef fbc:geneProduct="G_KVU_0671" />
        </fbc:geneProductAssociation>
      </reaction>
      <reaction fast="false" id="R_R0209" name="2-dehydro-3-deoxyphosphogluconate aldolase(eda)" reversible="false" fbc:lowerFluxBound="cobra_0_bound" fbc:upperFluxBound="cobra_default_ub">
        <listOfReactants>
          <speciesReference constant="true" species="M_KDPG_c" stoichiometry="1" />
        </listOfReactants>
        <listOfProducts>
          <speciesReference constant="true" species="M_PYR_c" stoichiometry="1" />
          <speciesReference constant="true" species="M_T3P1_c" stoichiometry="1" />
        </listOfProducts>
        <fbc:geneProductAssociation>
          <fbc:geneProductRef fbc:geneProduct="G_KVU_PB0157" />
        </fbc:geneProductAssociation>
      </reaction>
      <reaction fast="false" id="R_R0210" name="rhamnulose-1-phosphate aldolase" reversible="true" fbc:lowerFluxBound="cobra_default_lb" fbc:upperFluxBound="cobra_default_ub">
        <listOfReactants>
          <speciesReference constant="true" species="M_RHAMNP_c" stoichiometry="1" />
        </listOfReactants>
        <listOfProducts>
          <speciesReference constant="true" species="M_LACAL_c" stoichiometry="1" />
          <speciesReference constant="true" species="M_T3P2_c" stoichiometry="1" />
        </listOfProducts>
      </reaction>
      <reaction fast="false" id="R_R0211" name="Deoxyribose-phosphate aldolase(deoC)" reversible="true" fbc:lowerFluxBound="cobra_default_lb" fbc:upperFluxBound="cobra_default_ub">
        <listOfReactants>
          <speciesReference constant="true" species="M_DR5P_c" stoichiometry="1" />
        </listOfReactants>
        <listOfProducts>
          <speciesReference constant="true" species="M_T3P1_c" stoichiometry="1" />
          <speciesReference constant="true" species="M_ACAL_c" stoichiometry="1" />
        </listOfProducts>
        <fbc:geneProductAssociation>
          <fbc:geneProductRef fbc:geneProduct="G_KVU_1859" />
        </fbc:geneProductAssociation>
      </reaction>
      <reaction fast="false" id="R_R0212" name="enolase(eno)" reversible="true" fbc:lowerFluxBound="cobra_default_lb" fbc:upperFluxBound="cobra_default_ub">
        <listOfReactants>
          <speciesReference constant="true" species="M_2PG_c" stoichiometry="1" />
        </listOfReactants>
        <listOfProducts>
          <speciesReference constant="true" species="M_H2O_c" stoichiometry="1" />
          <speciesReference constant="true" species="M_PEP_c" stoichiometry="1" />
        </listOfProducts>
        <fbc:geneProductAssociation>
          <fbc:geneProductRef fbc:geneProduct="G_KVU_1655" />
        </fbc:geneProductAssociation>
      </reaction>
      <reaction fast="false" id="R_R0213" name="6-phosphogluconate dehydratase(edd)" reversible="false" fbc:lowerFluxBound="cobra_0_bound" fbc:upperFluxBound="cobra_default_ub">
        <listOfReactants>
          <speciesReference constant="true" species="M_D6PGC_c" stoichiometry="1" />
        </listOfReactants>
        <listOfProducts>
          <speciesReference constant="true" species="M_H2O_c" stoichiometry="1" />
          <speciesReference constant="true" species="M_KDPG_c" stoichiometry="1" />
        </listOfProducts>
        <fbc:geneProductAssociation>
          <fbc:geneProductRef fbc:geneProduct="G_KVU_PB0156" />
        </fbc:geneProductAssociation>
      </reaction>
      <reaction fast="false" id="R_R0214" name="fumarate hydratase(fumC)" reversible="true" fbc:lowerFluxBound="cobra_default_lb" fbc:upperFluxBound="cobra_default_ub">
        <listOfReactants>
          <speciesReference constant="true" species="M_H2O_c" stoichiometry="1" />
          <speciesReference constant="true" species="M_FUM_c" stoichiometry="1" />
        </listOfReactants>
        <listOfProducts>
          <speciesReference constant="true" species="M_MAL_c" stoichiometry="1" />
        </listOfProducts>
        <fbc:geneProductAssociation>
          <fbc:geneProductRef fbc:geneProduct="G_KVU_1117" />
        </fbc:geneProductAssociation>
      </reaction>
      <reaction fast="false" id="R_R0215" name="aconitate hydratase(acnA)" reversible="true" fbc:lowerFluxBound="cobra_default_lb" fbc:upperFluxBound="cobra_default_ub">
        <listOfReactants>
          <speciesReference constant="true" species="M_CIT_c" stoichiometry="1" />
        </listOfReactants>
        <listOfProducts>
          <speciesReference constant="true" species="M_ICIT_c" stoichiometry="1" />
        </listOfProducts>
        <fbc:geneProductAssociation>
          <fbc:geneProductRef fbc:geneProduct="G_KVU_0869" />
        </fbc:geneProductAssociation>
      </reaction>
      <reaction fast="false" id="R_R0216" name="GDPmannose 4,6-dehydratase(gmd)" reversible="false" fbc:lowerFluxBound="cobra_0_bound" fbc:upperFluxBound="cobra_default_ub">
        <listOfReactants>
          <speciesReference constant="true" species="M_GDPMAN_c" stoichiometry="1" />
        </listOfReactants>
        <listOfProducts>
          <speciesReference constant="true" species="M_H2O_c" stoichiometry="1" />
          <speciesReference constant="true" species="M_GDPDDMAN_c" stoichiometry="1" />
        </listOfProducts>
        <fbc:geneProductAssociation>
          <fbc:geneProductRef fbc:geneProduct="G_KVU_0621" />
        </fbc:geneProductAssociation>
      </reaction>
      <reaction fast="false" id="R_R0217" name="D-mannonate hydrolyase(uxuA)" reversible="false" fbc:lowerFluxBound="cobra_0_bound" fbc:upperFluxBound="cobra_default_ub">
        <listOfReactants>
          <speciesReference constant="true" species="M_MANOE_c" stoichiometry="1" />
        </listOfReactants>
        <listOfProducts>
          <speciesReference constant="true" species="M_H2O_c" stoichiometry="1" />
          <speciesReference constant="true" species="M_KDG_c" stoichiometry="1" />
        </listOfProducts>
        <fbc:geneProductAssociation>
          <fbc:geneProductRef fbc:geneProduct="G_KVU_PA0206" />
        </fbc:geneProductAssociation>
      </reaction>
      <reaction fast="false" id="R_R0218" name="lactoylglutathione lyase(gloA)" reversible="true" fbc:lowerFluxBound="cobra_default_lb" fbc:upperFluxBound="cobra_default_ub">
        <listOfReactants>
          <speciesReference constant="true" species="M_RGT_c" stoichiometry="1" />
          <speciesReference constant="true" species="M_MTHGXL_c" stoichiometry="1" />
        </listOfReactants>
        <listOfProducts>
          <speciesReference constant="true" species="M_LGT_c" stoichiometry="1" />
        </listOfProducts>
        <fbc:geneProductAssociation>
          <fbc:or>
            <fbc:geneProductRef fbc:geneProduct="G_KVU_0688" />
            <fbc:geneProductRef fbc:geneProduct="G_KVU_2474" />
          </fbc:or>
        </fbc:geneProductAssociation>
      </reaction>
      <reaction fast="false" id="R_R0219" name="ribulose-phosphate 3-epimerase(rpe)" reversible="true" fbc:lowerFluxBound="cobra_default_lb" fbc:upperFluxBound="cobra_default_ub">
        <listOfReactants>
          <speciesReference constant="true" species="M_RL5P_c" stoichiometry="1" />
        </listOfReactants>
        <listOfProducts>
          <speciesReference constant="true" species="M_XUL5P_c" stoichiometry="1" />
        </listOfProducts>
        <fbc:geneProductAssociation>
          <fbc:geneProductRef fbc:geneProduct="G_KVU_2194" />
        </fbc:geneProductAssociation>
      </reaction>
      <reaction fast="false" id="R_R0220" name="UDP-glucose 4-epimerase" reversible="true" fbc:lowerFluxBound="cobra_default_lb" fbc:upperFluxBound="cobra_default_ub">
        <listOfReactants>
          <speciesReference constant="true" species="M_UDPG_c" stoichiometry="1" />
        </listOfReactants>
        <listOfProducts>
          <speciesReference constant="true" species="M_UDPGAL_c" stoichiometry="1" />
        </listOfProducts>
        <fbc:geneProductAssociation>
          <fbc:geneProductRef fbc:geneProduct="G_peg_DOT_659" />
        </fbc:geneProductAssociation>
      </reaction>
      <reaction fast="false" id="R_R0221" name="L-ribulose-5-phosphate 4-epimerase" reversible="true" fbc:lowerFluxBound="cobra_default_lb" fbc:upperFluxBound="cobra_default_ub">
        <listOfReactants>
          <speciesReference constant="true" species="M_LRL5P_c" stoichiometry="1" />
        </listOfReactants>
        <listOfProducts>
          <speciesReference constant="true" species="M_XUL5P_c" stoichiometry="1" />
        </listOfProducts>
      </reaction>
      <reaction fast="false" id="R_R0222" name="N-acetylmannosamine 6-phosphate epimerase" reversible="true" fbc:lowerFluxBound="cobra_default_lb" fbc:upperFluxBound="cobra_default_ub">
        <listOfReactants>
          <speciesReference constant="true" species="M_NAMA6P_c" stoichiometry="1" />
        </listOfReactants>
        <listOfProducts>
          <speciesReference constant="true" species="M_NAGA6P_c" stoichiometry="1" />
        </listOfProducts>
        <fbc:geneProductAssociation>
          <fbc:geneProductRef fbc:geneProduct="G_KVU_2003" />
        </fbc:geneProductAssociation>
      </reaction>
      <reaction fast="false" id="R_R0223" name="triosephosphate isomerase (TIM)" reversible="true" fbc:lowerFluxBound="cobra_default_lb" fbc:upperFluxBound="cobra_default_ub">
        <listOfReactants>
          <speciesReference constant="true" species="M_T3P1_c" stoichiometry="1" />
        </listOfReactants>
        <listOfProducts>
          <speciesReference constant="true" species="M_T3P2_c" stoichiometry="1" />
        </listOfProducts>
        <fbc:geneProductAssociation>
          <fbc:geneProductRef fbc:geneProduct="G_KVU_0894" />
        </fbc:geneProductAssociation>
      </reaction>
      <reaction fast="false" id="R_R0224" name="glucuronate isomerase(uxaC)" reversible="true" fbc:lowerFluxBound="cobra_default_lb" fbc:upperFluxBound="cobra_default_ub">
        <listOfReactants>
          <speciesReference constant="true" species="M_GLCUNT_c" stoichiometry="1" />
        </listOfReactants>
        <listOfProducts>
          <speciesReference constant="true" species="M_FRUTN_c" stoichiometry="1" />
        </listOfProducts>
        <fbc:geneProductAssociation>
          <fbc:geneProductRef fbc:geneProduct="G_KVU_PA0208" />
        </fbc:geneProductAssociation>
      </reaction>
      <reaction fast="false" id="R_R0225" name="arabinose 5-phosphate isomerase" reversible="true" fbc:lowerFluxBound="cobra_default_lb" fbc:upperFluxBound="cobra_default_ub">
        <listOfReactants>
          <speciesReference constant="true" species="M_RL5P_c" stoichiometry="1" />
        </listOfReactants>
        <listOfProducts>
          <speciesReference constant="true" species="M_A5P_c" stoichiometry="1" />
        </listOfProducts>
        <fbc:geneProductAssociation>
          <fbc:geneProductRef fbc:geneProduct="G_KVU_1317" />
        </fbc:geneProductAssociation>
      </reaction>
      <reaction fast="false" id="R_R0226" name="L-rhamnose isomerase" reversible="true" fbc:lowerFluxBound="cobra_default_lb" fbc:upperFluxBound="cobra_default_ub">
        <listOfReactants>
          <speciesReference constant="true" species="M_RHA_c" stoichiometry="1" />
        </listOfReactants>
        <listOfProducts>
          <speciesReference constant="true" species="M_RHAMN_c" stoichiometry="1" />
        </listOfProducts>
      </reaction>
      <reaction fast="false" id="R_R0227" name="hydroxypyruvate isomerase" reversible="true" fbc:lowerFluxBound="cobra_default_lb" fbc:upperFluxBound="cobra_default_ub">
        <listOfReactants>
          <speciesReference constant="true" species="M_HOPP_c" stoichiometry="1" />
        </listOfReactants>
        <listOfProducts>
          <speciesReference constant="true" species="M_HPYR_c" stoichiometry="1" />
        </listOfProducts>
        <fbc:geneProductAssociation>
          <fbc:geneProductRef fbc:geneProduct="G_KVU_1235" />
        </fbc:geneProductAssociation>
      </reaction>
      <reaction fast="false" id="R_R0228" name="L-arabinose isomerase" reversible="true" fbc:lowerFluxBound="cobra_default_lb" fbc:upperFluxBound="cobra_default_ub">
        <listOfReactants>
          <speciesReference constant="true" species="M_LARAB_c" stoichiometry="1" />
        </listOfReactants>
        <listOfProducts>
          <speciesReference constant="true" species="M_LRL_c" stoichiometry="1" />
        </listOfProducts>
      </reaction>
      <reaction fast="false" id="R_R0229" name="ribose 5-phosphate isomerase A(rpiA)" reversible="true" fbc:lowerFluxBound="cobra_default_lb" fbc:upperFluxBound="cobra_default_ub">
        <listOfReactants>
          <speciesReference constant="true" species="M_R5P_c" stoichiometry="1" />
        </listOfReactants>
        <listOfProducts>
          <speciesReference constant="true" species="M_RL5P_c" stoichiometry="1" />
        </listOfProducts>
        <fbc:geneProductAssociation>
          <fbc:geneProductRef fbc:geneProduct="G_KVU_0356" />
        </fbc:geneProductAssociation>
      </reaction>
      <reaction fast="false" id="R_R0230" name="mannose-6-phosphate isomerase" reversible="true" fbc:lowerFluxBound="cobra_default_lb" fbc:upperFluxBound="cobra_default_ub">
        <listOfReactants>
          <speciesReference constant="true" species="M_MAN6P_c" stoichiometry="1" />
        </listOfReactants>
        <listOfProducts>
          <speciesReference constant="true" species="M_F6P_c" stoichiometry="1" />
        </listOfProducts>
        <fbc:geneProductAssociation>
          <fbc:geneProductRef fbc:geneProduct="G_KVU_2525" />
        </fbc:geneProductAssociation>
      </reaction>
      <reaction fast="false" id="R_R0231" name="glucose-6-phosphate isomerase(pgi)" reversible="true" fbc:lowerFluxBound="cobra_default_lb" fbc:upperFluxBound="cobra_default_ub">
        <listOfReactants>
          <speciesReference constant="true" species="M_G6P_c" stoichiometry="1" />
        </listOfReactants>
        <listOfProducts>
          <speciesReference constant="true" species="M_F6P_c" stoichiometry="1" />
        </listOfProducts>
        <fbc:geneProductAssociation>
          <fbc:geneProductRef fbc:geneProduct="G_KVU_1122" />
        </fbc:geneProductAssociation>
      </reaction>
      <reaction fast="false" id="R_R0232" name="phosphoglycerate mutase(gpm)" reversible="true" fbc:lowerFluxBound="cobra_default_lb" fbc:upperFluxBound="cobra_default_ub">
        <listOfReactants>
          <speciesReference constant="true" species="M_2PG_c" stoichiometry="1" />
        </listOfReactants>
        <listOfProducts>
          <speciesReference constant="true" species="M_3PG_c" stoichiometry="1" />
        </listOfProducts>
        <fbc:geneProductAssociation>
          <fbc:geneProductRef fbc:geneProduct="G_KVU_2126" />
        </fbc:geneProductAssociation>
      </reaction>
      <reaction fast="false" id="R_R0233" name="phosphomannomutase(glmM)" reversible="false" fbc:lowerFluxBound="cobra_0_bound" fbc:upperFluxBound="cobra_default_ub">
        <listOfReactants>
          <speciesReference constant="true" species="M_GA6P_c" stoichiometry="1" />
        </listOfReactants>
        <listOfProducts>
          <speciesReference constant="true" species="M_GA1P_c" stoichiometry="1" />
        </listOfProducts>
        <fbc:geneProductAssociation>
          <fbc:geneProductRef fbc:geneProduct="G_KVU_0507" />
        </fbc:geneProductAssociation>
      </reaction>
      <reaction fast="false" id="R_R0234" name="phosphoglucomutase(pgm)" reversible="true" fbc:lowerFluxBound="cobra_default_lb" fbc:upperFluxBound="cobra_default_ub">
        <listOfReactants>
          <speciesReference constant="true" species="M_G1P_c" stoichiometry="1" />
        </listOfReactants>
        <listOfProducts>
          <speciesReference constant="true" species="M_G6P_c" stoichiometry="1" />
        </listOfProducts>
        <fbc:geneProductAssociation>
          <fbc:geneProductRef fbc:geneProduct="G_KVU_1227" />
        </fbc:geneProductAssociation>
      </reaction>
      <reaction fast="false" id="R_R0235" name="phosphopentomutase(deoB);phosphoglucomutase(pgm)" reversible="true" fbc:lowerFluxBound="cobra_default_lb" fbc:upperFluxBound="cobra_default_ub">
        <listOfReactants>
          <speciesReference constant="true" species="M_R1P_c" stoichiometry="1" />
        </listOfReactants>
        <listOfProducts>
          <speciesReference constant="true" species="M_R5P_c" stoichiometry="1" />
        </listOfProducts>
        <fbc:geneProductAssociation>
          <fbc:geneProductRef fbc:geneProduct="G_KVU_1227" />
        </fbc:geneProductAssociation>
      </reaction>
      <reaction fast="false" id="R_R0236" name="2-Deoxy-D-ribose 1-phosphate 1,5-phosphomutase," reversible="true" fbc:lowerFluxBound="cobra_default_lb" fbc:upperFluxBound="cobra_default_ub">
        <listOfReactants>
          <speciesReference constant="true" species="M_DR1P_c" stoichiometry="1" />
        </listOfReactants>
        <listOfProducts>
          <speciesReference constant="true" species="M_DR5P_c" stoichiometry="1" />
        </listOfProducts>
        <fbc:geneProductAssociation>
          <fbc:geneProductRef fbc:geneProduct="G_KVU_1723" />
        </fbc:geneProductAssociation>
      </reaction>
      <reaction fast="false" id="R_R0237" name="phosphomannomutase(manB)" reversible="true" fbc:lowerFluxBound="cobra_default_lb" fbc:upperFluxBound="cobra_default_ub">
        <listOfReactants>
          <speciesReference constant="true" species="M_MAN6P_c" stoichiometry="1" />
        </listOfReactants>
        <listOfProducts>
          <speciesReference constant="true" species="M_MAN1P_c" stoichiometry="1" />
        </listOfProducts>
        <fbc:geneProductAssociation>
          <fbc:geneProductRef fbc:geneProduct="G_KVU_2372" />
        </fbc:geneProductAssociation>
      </reaction>
      <reaction fast="false" id="R_R0238" name="acetyl-CoA synthetase(acs)" reversible="false" fbc:lowerFluxBound="cobra_0_bound" fbc:upperFluxBound="cobra_default_ub">
        <listOfReactants>
          <speciesReference constant="true" species="M_AC_c" stoichiometry="1" />
          <speciesReference constant="true" species="M_H_c" stoichiometry="1" />
          <speciesReference constant="true" species="M_ATP_c" stoichiometry="1" />
        </listOfReactants>
        <listOfProducts>
          <speciesReference constant="true" species="M_PPI_c" stoichiometry="1" />
          <speciesReference constant="true" species="M_AAD_c" stoichiometry="1" />
        </listOfProducts>
        <fbc:geneProductAssociation>
          <fbc:geneProductRef fbc:geneProduct="G_KVU_1477" />
        </fbc:geneProductAssociation>
      </reaction>
      <reaction fast="false" id="R_R0239" name="acetyl-CoA synthetase(acs)" reversible="true" fbc:lowerFluxBound="cobra_default_lb" fbc:upperFluxBound="cobra_default_ub">
        <listOfReactants>
          <speciesReference constant="true" species="M_COA_c" stoichiometry="1" />
          <speciesReference constant="true" species="M_AAD_c" stoichiometry="1" />
        </listOfReactants>
        <listOfProducts>
          <speciesReference constant="true" species="M_ACCOA_c" stoichiometry="1" />
          <speciesReference constant="true" species="M_H_c" stoichiometry="1" />
          <speciesReference constant="true" species="M_AMP_c" stoichiometry="1" />
        </listOfProducts>
        <fbc:geneProductAssociation>
          <fbc:geneProductRef fbc:geneProduct="G_KVU_1477" />
        </fbc:geneProductAssociation>
      </reaction>
      <reaction fast="false" id="R_R0240" name="acetyl-CoA synthetase" reversible="false" fbc:lowerFluxBound="cobra_0_bound" fbc:upperFluxBound="cobra_default_ub">
        <listOfReactants>
          <speciesReference constant="true" species="M_PROP_c" stoichiometry="1" />
          <speciesReference constant="true" species="M_H_c" stoichiometry="1" />
          <speciesReference constant="true" species="M_ATP_c" stoichiometry="1" />
        </listOfReactants>
        <listOfProducts>
          <speciesReference constant="true" species="M_PPI_c" stoichiometry="1" />
          <speciesReference constant="true" species="M_PPA_c" stoichiometry="1" />
        </listOfProducts>
        <fbc:geneProductAssociation>
          <fbc:geneProductRef fbc:geneProduct="G_KVU_1477" />
        </fbc:geneProductAssociation>
      </reaction>
      <reaction fast="false" id="R_R0241" name="acetyl-CoA synthetase" reversible="true" fbc:lowerFluxBound="cobra_default_lb" fbc:upperFluxBound="cobra_default_ub">
        <listOfReactants>
          <speciesReference constant="true" species="M_PPA_c" stoichiometry="1" />
          <speciesReference constant="true" species="M_COA_c" stoichiometry="1" />
        </listOfReactants>
        <listOfProducts>
          <speciesReference constant="true" species="M_PROPCOA_c" stoichiometry="1" />
          <speciesReference constant="true" species="M_H_c" stoichiometry="1" />
          <speciesReference constant="true" species="M_AMP_c" stoichiometry="1" />
        </listOfProducts>
        <fbc:geneProductAssociation>
          <fbc:geneProductRef fbc:geneProduct="G_KVU_1477" />
        </fbc:geneProductAssociation>
      </reaction>
      <reaction fast="false" id="R_R0242" name="succinyl-CoA synthetase" reversible="true" fbc:lowerFluxBound="cobra_default_lb" fbc:upperFluxBound="cobra_default_ub">
        <listOfReactants>
          <speciesReference constant="true" species="M_PI_c" stoichiometry="1" />
          <speciesReference constant="true" species="M_ADP_c" stoichiometry="1" />
          <speciesReference constant="true" species="M_SUCCOA_c" stoichiometry="1" />
        </listOfReactants>
        <listOfProducts>
          <speciesReference constant="true" species="M_SUCC_c" stoichiometry="1" />
          <speciesReference constant="true" species="M_ATP_c" stoichiometry="1" />
          <speciesReference constant="true" species="M_COA_c" stoichiometry="1" />
        </listOfProducts>
        <fbc:geneProductAssociation>
          <fbc:and>
            <fbc:geneProductRef fbc:geneProduct="G_KVU_2456" />
            <fbc:geneProductRef fbc:geneProduct="G_KVU_2457" />
          </fbc:and>
        </fbc:geneProductAssociation>
      </reaction>
      <reaction fast="false" id="R_R0243" name="pyruvate carboxylase(pyc)" reversible="false" fbc:lowerFluxBound="cobra_0_bound" fbc:upperFluxBound="cobra_default_ub">
        <listOfReactants>
          <speciesReference constant="true" species="M_H2O_c" stoichiometry="1" />
          <speciesReference constant="true" species="M_CO2_c" stoichiometry="1" />
          <speciesReference constant="true" species="M_ATP_c" stoichiometry="1" />
          <speciesReference constant="true" species="M_PYR_c" stoichiometry="1" />
        </listOfReactants>
        <listOfProducts>
          <speciesReference constant="true" species="M_ADP_c" stoichiometry="1" />
          <speciesReference constant="true" species="M_H_c" stoichiometry="2" />
          <speciesReference constant="true" species="M_OA_c" stoichiometry="1" />
          <speciesReference constant="true" species="M_PI_c" stoichiometry="1" />
        </listOfProducts>
        <fbc:geneProductAssociation>
          <fbc:geneProductRef fbc:geneProduct="G_KVU_1476" />
        </fbc:geneProductAssociation>
      </reaction>
      <reaction fast="false" id="R_R0244" name="glucokinase(glk)" reversible="false" fbc:lowerFluxBound="cobra_0_bound" fbc:upperFluxBound="cobra_default_ub">
        <listOfReactants>
          <speciesReference constant="true" species="M_GLC_c" stoichiometry="1" />
          <speciesReference constant="true" species="M_ATP_c" stoichiometry="1" />
        </listOfReactants>
        <listOfProducts>
          <speciesReference constant="true" species="M_G6P_c" stoichiometry="1" />
          <speciesReference constant="true" species="M_H_c" stoichiometry="1" />
          <speciesReference constant="true" species="M_ADP_c" stoichiometry="1" />
        </listOfProducts>
        <fbc:geneProductAssociation>
          <fbc:geneProductRef fbc:geneProduct="G_KVU_1187" />
        </fbc:geneProductAssociation>
      </reaction>
      <reaction fast="false" id="R_R0245" name="pyruvate dehydrogenase" reversible="false" fbc:lowerFluxBound="cobra_0_bound" fbc:upperFluxBound="cobra_default_ub">
        <listOfReactants>
          <speciesReference constant="true" species="M_PYR_c" stoichiometry="1" />
          <speciesReference constant="true" species="M_NAD_c" stoichiometry="1" />
          <speciesReference constant="true" species="M_COA_c" stoichiometry="1" />
        </listOfReactants>
        <listOfProducts>
          <speciesReference constant="true" species="M_ACCOA_c" stoichiometry="1" />
          <speciesReference constant="true" species="M_CO2_c" stoichiometry="1" />
          <speciesReference constant="true" species="M_NADH_c" stoichiometry="1" />
        </listOfProducts>
        <fbc:geneProductAssociation>
          <fbc:and>
            <fbc:or>
              <fbc:geneProductRef fbc:geneProduct="G_KVU_1453" />
              <fbc:geneProductRef fbc:geneProduct="G_KVU_2452" />
            </fbc:or>
            <fbc:geneProductRef fbc:geneProduct="G_KVU_0667" />
            <fbc:geneProductRef fbc:geneProduct="G_KVU_0668" />
            <fbc:geneProductRef fbc:geneProduct="G_KVU_0669" />
          </fbc:and>
        </fbc:geneProductAssociation>
      </reaction>
      <reaction fast="false" id="R_R0246" name="2-oxoglutarate dehydrogenase" reversible="false" fbc:lowerFluxBound="cobra_0_bound" fbc:upperFluxBound="cobra_default_ub">
        <listOfReactants>
          <speciesReference constant="true" species="M_AKG_c" stoichiometry="1" />
          <speciesReference constant="true" species="M_NAD_c" stoichiometry="1" />
          <speciesReference constant="true" species="M_COA_c" stoichiometry="1" />
        </listOfReactants>
        <listOfProducts>
          <speciesReference constant="true" species="M_CO2_c" stoichiometry="1" />
          <speciesReference constant="true" species="M_NADH_c" stoichiometry="1" />
          <speciesReference constant="true" species="M_SUCCOA_c" stoichiometry="1" />
        </listOfProducts>
        <fbc:geneProductAssociation>
          <fbc:and>
            <fbc:or>
              <fbc:geneProductRef fbc:geneProduct="G_KVU_1453" />
              <fbc:geneProductRef fbc:geneProduct="G_KVU_2452" />
            </fbc:or>
            <fbc:geneProductRef fbc:geneProduct="G_KVU_2454" />
            <fbc:geneProductRef fbc:geneProduct="G_KVU_2455" />
          </fbc:and>
        </fbc:geneProductAssociation>
      </reaction>
      <reaction fast="false" id="R_R0247" name="mannitol 2-dehydrogenase" reversible="true" fbc:lowerFluxBound="cobra_default_lb" fbc:upperFluxBound="cobra_default_ub">
        <listOfReactants>
          <speciesReference constant="true" species="M_MNT_c" stoichiometry="1" />
          <speciesReference constant="true" species="M_NAD_c" stoichiometry="1" />
        </listOfReactants>
        <listOfProducts>
          <speciesReference constant="true" species="M_H_c" stoichiometry="1" />
          <speciesReference constant="true" species="M_FRU_c" stoichiometry="1" />
          <speciesReference constant="true" species="M_NADH_c" stoichiometry="1" />
        </listOfProducts>
      </reaction>
      <reaction fast="false" id="R_R0248" name="lactose galactohydrolase" reversible="false" fbc:lowerFluxBound="cobra_0_bound" fbc:upperFluxBound="cobra_default_ub">
        <listOfReactants>
          <speciesReference constant="true" species="M_H2O_c" stoichiometry="1" />
          <speciesReference constant="true" species="M_LACTOSE_c" stoichiometry="1" />
        </listOfReactants>
        <listOfProducts>
          <speciesReference constant="true" species="M_GAL_c" stoichiometry="1" />
          <speciesReference constant="true" species="M_GLC_c" stoichiometry="1" />
        </listOfProducts>
      </reaction>
      <reaction fast="false" id="R_R0249" name="predicting reaction" reversible="false" fbc:lowerFluxBound="cobra_0_bound" fbc:upperFluxBound="cobra_default_ub">
        <listOfReactants>
          <speciesReference constant="true" species="M_O2_c" stoichiometry="1" />
          <speciesReference constant="true" species="M_GUL_c" stoichiometry="2" />
        </listOfReactants>
        <listOfProducts>
          <speciesReference constant="true" species="M_GULNT_c" stoichiometry="2" />
          <speciesReference constant="true" species="M_H_c" stoichiometry="2" />
        </listOfProducts>
      </reaction>
      <reaction fast="false" id="R_R0250" name="L-gulono-?-lactone dehydrogenase" reversible="false" fbc:lowerFluxBound="cobra_0_bound" fbc:upperFluxBound="cobra_default_ub">
        <listOfReactants>
          <speciesReference constant="true" species="M_O2_c" stoichiometry="1" />
          <speciesReference constant="true" species="M_GULAC_c" stoichiometry="1" />
        </listOfReactants>
        <listOfProducts>
          <speciesReference constant="true" species="M_H_c" stoichiometry="1" />
          <speciesReference constant="true" species="M_LAA_c" stoichiometry="1" />
          <speciesReference constant="true" species="M_H2O2_c" stoichiometry="1" />
        </listOfProducts>
      </reaction>
      <reaction fast="false" id="R_R0251" name="L-sorbosone dehydrogenase" reversible="false" fbc:lowerFluxBound="cobra_0_bound" fbc:upperFluxBound="cobra_default_ub">
        <listOfReactants>
          <speciesReference constant="true" species="M_FERO_c" stoichiometry="1" />
          <speciesReference constant="true" species="M_SON_c" stoichiometry="1" />
          <speciesReference constant="true" species="M_PQQ_c" stoichiometry="1" />
        </listOfReactants>
        <listOfProducts>
          <speciesReference constant="true" species="M_FERI_c" stoichiometry="1" />
          <speciesReference constant="true" species="M_LAA_c" stoichiometry="1" />
          <speciesReference constant="true" species="M_H_c" stoichiometry="1" />
          <speciesReference constant="true" species="M_PQQH2_c" stoichiometry="1" />
        </listOfProducts>
        <fbc:geneProductAssociation>
          <fbc:or>
            <fbc:geneProductRef fbc:geneProduct="G_KVU_PB0115" />
            <fbc:geneProductRef fbc:geneProduct="G_KVU_0095" />
          </fbc:or>
        </fbc:geneProductAssociation>
      </reaction>
      <reaction fast="false" id="R_R0252" name="pqq redutase" reversible="false" fbc:lowerFluxBound="cobra_0_bound" fbc:upperFluxBound="cobra_default_ub">
        <listOfReactants>
          <speciesReference constant="true" species="M_PQQH2_c" stoichiometry="1" />
          <speciesReference constant="true" species="M_Q8_c" stoichiometry="1" />
        </listOfReactants>
        <listOfProducts>
          <speciesReference constant="true" species="M_PQQ_c" stoichiometry="1" />
          <speciesReference constant="true" species="M_Q8H2_c" stoichiometry="1" />
        </listOfProducts>
      </reaction>
      <reaction fast="false" id="R_R0253" name="L-sorbose/L-sorbosone dehydrogenase" reversible="false" fbc:lowerFluxBound="cobra_0_bound" fbc:upperFluxBound="cobra_default_ub">
        <listOfReactants>
          <speciesReference constant="true" species="M_FERO_c" stoichiometry="1" />
          <speciesReference constant="true" species="M_SOT_c" stoichiometry="1" />
          <speciesReference constant="true" species="M_PQQ_c" stoichiometry="1" />
        </listOfReactants>
        <listOfProducts>
          <speciesReference constant="true" species="M_GLC_c" stoichiometry="1" />
          <speciesReference constant="true" species="M_FERI_c" stoichiometry="1" />
          <speciesReference constant="true" species="M_PQQH2_c" stoichiometry="1" />
        </listOfProducts>
        <fbc:geneProductAssociation>
          <fbc:or>
            <fbc:geneProductRef fbc:geneProduct="G_KVU_0203" />
            <fbc:geneProductRef fbc:geneProduct="G_KVU_1366" />
            <fbc:geneProductRef fbc:geneProduct="G_KVU_2142" />
            <fbc:geneProductRef fbc:geneProduct="G_KVU_2159" />
            <fbc:geneProductRef fbc:geneProduct="G_KVU_PA0245" />
          </fbc:or>
        </fbc:geneProductAssociation>
      </reaction>
      <reaction fast="false" id="R_R0254" name="L-sorbose/L-sorbosone dehydrogenase" reversible="false" fbc:lowerFluxBound="cobra_0_bound" fbc:upperFluxBound="cobra_default_ub">
        <listOfReactants>
          <speciesReference constant="true" species="M_FERO_c" stoichiometry="1" />
          <speciesReference constant="true" species="M_SOT_c" stoichiometry="1" />
          <speciesReference constant="true" species="M_PQQ_c" stoichiometry="1" />
        </listOfReactants>
        <listOfProducts>
          <speciesReference constant="true" species="M_SOR_c" stoichiometry="1" />
          <speciesReference constant="true" species="M_FERI_c" stoichiometry="1" />
          <speciesReference constant="true" species="M_PQQH2_c" stoichiometry="1" />
        </listOfProducts>
        <fbc:geneProductAssociation>
          <fbc:or>
            <fbc:geneProductRef fbc:geneProduct="G_KVU_0203" />
            <fbc:geneProductRef fbc:geneProduct="G_KVU_1366" />
            <fbc:geneProductRef fbc:geneProduct="G_KVU_2142" />
            <fbc:geneProductRef fbc:geneProduct="G_KVU_2159" />
            <fbc:geneProductRef fbc:geneProduct="G_KVU_PA0245" />
          </fbc:or>
        </fbc:geneProductAssociation>
      </reaction>
      <reaction fast="false" id="R_R0255" name="L-sorbose/L-sorbosone dehydrogenase" reversible="false" fbc:lowerFluxBound="cobra_0_bound" fbc:upperFluxBound="cobra_default_ub">
        <listOfReactants>
          <speciesReference constant="true" species="M_FERO_c" stoichiometry="1" />
          <speciesReference constant="true" species="M_GLC_c" stoichiometry="2" />
          <speciesReference constant="true" species="M_H2O_c" stoichiometry="2" />
          <speciesReference constant="true" species="M_PQQ_c" stoichiometry="1" />
        </listOfReactants>
        <listOfProducts>
          <speciesReference constant="true" species="M_FERI_c" stoichiometry="1" />
          <speciesReference constant="true" species="M_H_c" stoichiometry="4" />
          <speciesReference constant="true" species="M_GLCNT_c" stoichiometry="2" />
          <speciesReference constant="true" species="M_PQQH2_c" stoichiometry="1" />
        </listOfProducts>
        <fbc:geneProductAssociation>
          <fbc:or>
            <fbc:geneProductRef fbc:geneProduct="G_KVU_0203" />
            <fbc:geneProductRef fbc:geneProduct="G_KVU_1366" />
            <fbc:geneProductRef fbc:geneProduct="G_KVU_2142" />
            <fbc:geneProductRef fbc:geneProduct="G_KVU_2159" />
            <fbc:geneProductRef fbc:geneProduct="G_KVU_PA0245" />
          </fbc:or>
        </fbc:geneProductAssociation>
      </reaction>
      <reaction fast="false" id="R_R0256" name="L-sorbose/L-sorbosone dehydrogenase" reversible="false" fbc:lowerFluxBound="cobra_0_bound" fbc:upperFluxBound="cobra_default_ub">
        <listOfReactants>
          <speciesReference constant="true" species="M_FERO_c" stoichiometry="1" />
          <speciesReference constant="true" species="M_H2O_c" stoichiometry="1" />
          <speciesReference constant="true" species="M_FRU_c" stoichiometry="1" />
          <speciesReference constant="true" species="M_PQQ_c" stoichiometry="1" />
        </listOfReactants>
        <listOfProducts>
          <speciesReference constant="true" species="M_DGLUNT_c" stoichiometry="1" />
          <speciesReference constant="true" species="M_FERI_c" stoichiometry="1" />
          <speciesReference constant="true" species="M_H_c" stoichiometry="3" />
          <speciesReference constant="true" species="M_PQQH2_c" stoichiometry="1" />
        </listOfProducts>
        <fbc:geneProductAssociation>
          <fbc:or>
            <fbc:geneProductRef fbc:geneProduct="G_KVU_0203" />
            <fbc:geneProductRef fbc:geneProduct="G_KVU_1366" />
            <fbc:geneProductRef fbc:geneProduct="G_KVU_2142" />
            <fbc:geneProductRef fbc:geneProduct="G_KVU_2159" />
            <fbc:geneProductRef fbc:geneProduct="G_KVU_PA0245" />
          </fbc:or>
        </fbc:geneProductAssociation>
      </reaction>
      <reaction fast="false" id="R_R0257" name="S-(hydroxymethyl)glutathione dehydrogenase" reversible="false" fbc:lowerFluxBound="cobra_0_bound" fbc:upperFluxBound="cobra_default_ub">
        <listOfReactants>
          <speciesReference constant="true" species="M_HMRGT_c" stoichiometry="1" />
          <speciesReference constant="true" species="M_NAD_c" stoichiometry="1" />
        </listOfReactants>
        <listOfProducts>
          <speciesReference constant="true" species="M_H_c" stoichiometry="1" />
          <speciesReference constant="true" species="M_NADH_c" stoichiometry="1" />
          <speciesReference constant="true" species="M_FRGT_c" stoichiometry="1" />
        </listOfProducts>
        <fbc:geneProductAssociation>
          <fbc:geneProductRef fbc:geneProduct="G_KVU_2476" />
        </fbc:geneProductAssociation>
      </reaction>
      <reaction fast="false" id="R_R0258" name="ubiquinol-cytochrome c reductase" reversible="false" fbc:lowerFluxBound="cobra_0_bound" fbc:upperFluxBound="cobra_default_ub">
        <listOfReactants>
          <speciesReference constant="true" species="M_FERI_c" stoichiometry="2" />
          <speciesReference constant="true" species="M_Q8H2_c" stoichiometry="1" />
        </listOfReactants>
        <listOfProducts>
          <speciesReference constant="true" species="M_FERO_c" stoichiometry="2" />
          <speciesReference constant="true" species="M_H_e" stoichiometry="2" />
          <speciesReference constant="true" species="M_Q8_c" stoichiometry="1" />
        </listOfProducts>
        <fbc:geneProductAssociation>
          <fbc:and>
            <fbc:geneProductRef fbc:geneProduct="G_KVU_2317" />
            <fbc:geneProductRef fbc:geneProduct="G_peg_DOT_2646" />
            <fbc:geneProductRef fbc:geneProduct="G_peg_DOT_2647" />
          </fbc:and>
        </fbc:geneProductAssociation>
      </reaction>
      <reaction fast="false" id="R_R0259" name="cytochrome bd-I oxidase" reversible="false" fbc:lowerFluxBound="cobra_0_bound" fbc:upperFluxBound="cobra_default_ub">
        <listOfReactants>
          <speciesReference constant="true" species="M_O2_c" stoichiometry="0.5" />
          <speciesReference constant="true" species="M_H_c" stoichiometry="2" />
          <speciesReference constant="true" species="M_Q8H2_c" stoichiometry="1" />
        </listOfReactants>
        <listOfProducts>
          <speciesReference constant="true" species="M_H2O_c" stoichiometry="1" />
          <speciesReference constant="true" species="M_H_e" stoichiometry="2" />
          <speciesReference constant="true" species="M_Q8_c" stoichiometry="1" />
        </listOfProducts>
        <fbc:geneProductAssociation>
          <fbc:or>
            <fbc:and>
              <fbc:geneProductRef fbc:geneProduct="G_KVU_2531" />
              <fbc:geneProductRef fbc:geneProduct="G_KVU_2532" />
            </fbc:and>
            <fbc:and>
              <fbc:geneProductRef fbc:geneProduct="G_KVU_2456" />
              <fbc:geneProductRef fbc:geneProduct="G_KVU_2532" />
            </fbc:and>
          </fbc:or>
        </fbc:geneProductAssociation>
      </reaction>
      <reaction fast="false" id="R_R0260" name="catalase" reversible="false" fbc:lowerFluxBound="cobra_0_bound" fbc:upperFluxBound="cobra_default_ub">
        <listOfReactants>
          <speciesReference constant="true" species="M_METHOL_c" stoichiometry="1" />
          <speciesReference constant="true" species="M_H2O2_c" stoichiometry="1" />
        </listOfReactants>
        <listOfProducts>
          <speciesReference constant="true" species="M_H2O_c" stoichiometry="2" />
          <speciesReference constant="true" species="M_FALD_c" stoichiometry="1" />
        </listOfProducts>
        <fbc:geneProductAssociation>
          <fbc:or>
            <fbc:geneProductRef fbc:geneProduct="G_KVU_1833" />
            <fbc:geneProductRef fbc:geneProduct="G_KVU_PA0112" />
          </fbc:or>
        </fbc:geneProductAssociation>
      </reaction>
      <reaction fast="false" id="R_R0261" name="NADH-quinone oxidoreductase (ubiquinone-8 &amp; 3.5 protons)" reversible="false" fbc:lowerFluxBound="cobra_0_bound" fbc:upperFluxBound="cobra_default_ub">
        <listOfReactants>
          <speciesReference constant="true" species="M_H_c" stoichiometry="4.5" />
          <speciesReference constant="true" species="M_NADH_c" stoichiometry="1" />
          <speciesReference constant="true" species="M_Q8_c" stoichiometry="1" />
        </listOfReactants>
        <listOfProducts>
          <speciesReference constant="true" species="M_NAD_c" stoichiometry="1" />
          <speciesReference constant="true" species="M_H_e" stoichiometry="3.5" />
          <speciesReference constant="true" species="M_Q8H2_c" stoichiometry="1" />
        </listOfProducts>
        <fbc:geneProductAssociation>
          <fbc:and>
            <fbc:geneProductRef fbc:geneProduct="G_KVU_1810" />
            <fbc:geneProductRef fbc:geneProduct="G_KVU_1811" />
            <fbc:geneProductRef fbc:geneProduct="G_KVU_1812" />
            <fbc:geneProductRef fbc:geneProduct="G_KVU_1813" />
            <fbc:geneProductRef fbc:geneProduct="G_KVU_1814" />
            <fbc:geneProductRef fbc:geneProduct="G_KVU_1815" />
            <fbc:geneProductRef fbc:geneProduct="G_KVU_1816" />
            <fbc:geneProductRef fbc:geneProduct="G_KVU_1817" />
            <fbc:geneProductRef fbc:geneProduct="G_KVU_1819" />
            <fbc:geneProductRef fbc:geneProduct="G_KVU_1821" />
            <fbc:geneProductRef fbc:geneProduct="G_KVU_1823" />
            <fbc:geneProductRef fbc:geneProduct="G_KVU_1824" />
            <fbc:geneProductRef fbc:geneProduct="G_KVU_1825" />
            <fbc:geneProductRef fbc:geneProduct="G_KVU_1826" />
          </fbc:and>
        </fbc:geneProductAssociation>
      </reaction>
      <reaction fast="false" id="R_R0262" name="NADH dehydrogenase (menaquinone-8 &amp; 0 protons)" reversible="false" fbc:lowerFluxBound="cobra_0_bound" fbc:upperFluxBound="cobra_default_ub">
        <listOfReactants>
          <speciesReference constant="true" species="M_MQN8_c" stoichiometry="1" />
          <speciesReference constant="true" species="M_H_c" stoichiometry="1" />
          <speciesReference constant="true" species="M_NADH_c" stoichiometry="1" />
        </listOfReactants>
        <listOfProducts>
          <speciesReference constant="true" species="M_MQL8_c" stoichiometry="1" />
          <speciesReference constant="true" species="M_NAD_c" stoichiometry="1" />
        </listOfProducts>
        <fbc:geneProductAssociation>
          <fbc:or>
            <fbc:geneProductRef fbc:geneProduct="G_KVU_0025" />
            <fbc:geneProductRef fbc:geneProduct="G_KVU_1220" />
          </fbc:or>
        </fbc:geneProductAssociation>
      </reaction>
      <reaction fast="false" id="R_R0263" name="NADH dehydrogenase (ubiquinone-8 )," reversible="false" fbc:lowerFluxBound="cobra_0_bound" fbc:upperFluxBound="cobra_default_ub">
        <listOfReactants>
          <speciesReference constant="true" species="M_H_c" stoichiometry="1" />
          <speciesReference constant="true" species="M_NADH_c" stoichiometry="1" />
          <speciesReference constant="true" species="M_Q8_c" stoichiometry="1" />
        </listOfReactants>
        <listOfProducts>
          <speciesReference constant="true" species="M_NAD_c" stoichiometry="1" />
          <speciesReference constant="true" species="M_Q8H2_c" stoichiometry="1" />
        </listOfProducts>
        <fbc:geneProductAssociation>
          <fbc:or>
            <fbc:geneProductRef fbc:geneProduct="G_KVU_0025" />
            <fbc:geneProductRef fbc:geneProduct="G_KVU_1220" />
          </fbc:or>
        </fbc:geneProductAssociation>
      </reaction>
      <reaction fast="false" id="R_R0264" name="hydrogen-sulfide:NADP+ oxidoreductase|sulfite reductase (NADPH2)|hydrogen-sulfide:NADP+ oxidoreductase|SULR|sulfitereductase-NADPH2|sulfite reductase (nadph)" reversible="false" fbc:lowerFluxBound="cobra_0_bound" fbc:upperFluxBound="cobra_default_ub">
        <listOfReactants>
          <speciesReference constant="true" species="M_H2SO3_c" stoichiometry="1" />
          <speciesReference constant="true" species="M_NADPH_c" stoichiometry="3" />
          <speciesReference constant="true" species="M_H_c" stoichiometry="4" />
        </listOfReactants>
        <listOfProducts>
          <speciesReference constant="true" species="M_H2O_c" stoichiometry="3" />
          <speciesReference constant="true" species="M_H2S_c" stoichiometry="1" />
          <speciesReference constant="true" species="M_NADP_c" stoichiometry="3" />
        </listOfProducts>
        <fbc:geneProductAssociation>
          <fbc:geneProductRef fbc:geneProduct="G_KVU_PA0239" />
        </fbc:geneProductAssociation>
      </reaction>
      <reaction fast="false" id="R_R0265" name="cytochrome-c oxidase" reversible="false" fbc:lowerFluxBound="cobra_0_bound" fbc:upperFluxBound="cobra_default_ub">
        <listOfReactants>
          <speciesReference constant="true" species="M_FERO_c" stoichiometry="2" />
          <speciesReference constant="true" species="M_O2_c" stoichiometry="0.5" />
          <speciesReference constant="true" species="M_H_c" stoichiometry="4" />
        </listOfReactants>
        <listOfProducts>
          <speciesReference constant="true" species="M_H2O_c" stoichiometry="1" />
          <speciesReference constant="true" species="M_FERI_c" stoichiometry="2" />
          <speciesReference constant="true" species="M_H_e" stoichiometry="2" />
        </listOfProducts>
        <fbc:geneProductAssociation>
          <fbc:and>
            <fbc:or>
              <fbc:geneProductRef fbc:geneProduct="G_KVU_0230" />
              <fbc:geneProductRef fbc:geneProduct="G_KVU_1969" />
            </fbc:or>
            <fbc:or>
              <fbc:geneProductRef fbc:geneProduct="G_KVU_0229" />
              <fbc:geneProductRef fbc:geneProduct="G_KVU_0307" />
            </fbc:or>
            <fbc:geneProductRef fbc:geneProduct="G_KVU_0311" />
          </fbc:and>
        </fbc:geneProductAssociation>
      </reaction>
      <reaction fast="false" id="R_R0266" name="polyphosphate kinase(ppk)" reversible="false" fbc:lowerFluxBound="cobra_0_bound" fbc:upperFluxBound="cobra_default_ub">
        <listOfReactants>
          <speciesReference constant="true" species="M_PPI_c" stoichiometry="1" />
          <speciesReference constant="true" species="M_ATP_c" stoichiometry="1" />
        </listOfReactants>
        <listOfProducts>
          <speciesReference constant="true" species="M_ADP_c" stoichiometry="1" />
          <speciesReference constant="true" species="M_PPPI_c" stoichiometry="1" />
        </listOfProducts>
        <fbc:geneProductAssociation>
          <fbc:geneProductRef fbc:geneProduct="G_KVU_0377" />
        </fbc:geneProductAssociation>
      </reaction>
      <reaction fast="false" id="R_R0267" name="polyphosphate kinase(ppk)" reversible="false" fbc:lowerFluxBound="cobra_0_bound" fbc:upperFluxBound="cobra_default_ub">
        <listOfReactants>
          <speciesReference constant="true" species="M_PI_c" stoichiometry="1" />
          <speciesReference constant="true" species="M_ATP_c" stoichiometry="1" />
        </listOfReactants>
        <listOfProducts>
          <speciesReference constant="true" species="M_PPI_c" stoichiometry="1" />
          <speciesReference constant="true" species="M_ADP_c" stoichiometry="1" />
        </listOfProducts>
        <fbc:geneProductAssociation>
          <fbc:geneProductRef fbc:geneProduct="G_KVU_0377" />
        </fbc:geneProductAssociation>
      </reaction>
      <reaction fast="false" id="R_R0268" name="sulfate adenylyltransferase" reversible="false" fbc:lowerFluxBound="cobra_0_bound" fbc:upperFluxBound="cobra_default_ub">
        <listOfReactants>
          <speciesReference constant="true" species="M_SLF_c" stoichiometry="1" />
          <speciesReference constant="true" species="M_H_c" stoichiometry="1" />
          <speciesReference constant="true" species="M_ATP_c" stoichiometry="1" />
        </listOfReactants>
        <listOfProducts>
          <speciesReference constant="true" species="M_PPI_c" stoichiometry="1" />
          <speciesReference constant="true" species="M_APS_c" stoichiometry="1" />
        </listOfProducts>
        <fbc:geneProductAssociation>
          <fbc:and>
            <fbc:geneProductRef fbc:geneProduct="G_KVU_1999" />
            <fbc:geneProductRef fbc:geneProduct="G_KVU_2000" />
          </fbc:and>
        </fbc:geneProductAssociation>
      </reaction>
      <reaction fast="false" id="R_R0269" name="sulfate adenyltransferase" reversible="false" fbc:lowerFluxBound="cobra_0_bound" fbc:upperFluxBound="cobra_default_ub">
        <listOfReactants>
          <speciesReference constant="true" species="M_H2O_c" stoichiometry="1" />
          <speciesReference constant="true" species="M_SLF_c" stoichiometry="1" />
          <speciesReference constant="true" species="M_ATP_c" stoichiometry="1" />
          <speciesReference constant="true" species="M_GTP_c" stoichiometry="1" />
        </listOfReactants>
        <listOfProducts>
          <speciesReference constant="true" species="M_PPI_c" stoichiometry="1" />
          <speciesReference constant="true" species="M_PI_c" stoichiometry="1" />
          <speciesReference constant="true" species="M_GDP_c" stoichiometry="1" />
          <speciesReference constant="true" species="M_APS_c" stoichiometry="1" />
        </listOfProducts>
        <fbc:geneProductAssociation>
          <fbc:and>
            <fbc:geneProductRef fbc:geneProduct="G_KVU_1999" />
            <fbc:geneProductRef fbc:geneProduct="G_KVU_2000" />
          </fbc:and>
        </fbc:geneProductAssociation>
      </reaction>
      <reaction fast="false" id="R_R0270" name="S-formylglutathione hydrolase" reversible="false" fbc:lowerFluxBound="cobra_0_bound" fbc:upperFluxBound="cobra_default_ub">
        <listOfReactants>
          <speciesReference constant="true" species="M_H2O_c" stoichiometry="1" />
          <speciesReference constant="true" species="M_FRGT_c" stoichiometry="1" />
        </listOfReactants>
        <listOfProducts>
          <speciesReference constant="true" species="M_RGT_c" stoichiometry="1" />
          <speciesReference constant="true" species="M_H_c" stoichiometry="1" />
          <speciesReference constant="true" species="M_FOR_c" stoichiometry="1" />
        </listOfProducts>
        <fbc:geneProductAssociation>
          <fbc:geneProductRef fbc:geneProduct="G_KVU_2475" />
        </fbc:geneProductAssociation>
      </reaction>
      <reaction fast="false" id="R_R0271" name="inorganic pyrophosphatase(ppa)" reversible="true" fbc:lowerFluxBound="cobra_default_lb" fbc:upperFluxBound="cobra_default_ub">
        <listOfReactants>
          <speciesReference constant="true" species="M_H2O_c" stoichiometry="1" />
          <speciesReference constant="true" species="M_PPI_c" stoichiometry="1" />
        </listOfReactants>
        <listOfProducts>
          <speciesReference constant="true" species="M_PI_c" stoichiometry="2" />
          <speciesReference constant="true" species="M_H_c" stoichiometry="1" />
        </listOfProducts>
        <fbc:geneProductAssociation>
          <fbc:geneProductRef fbc:geneProduct="G_KVU_0462" />
        </fbc:geneProductAssociation>
      </reaction>
      <reaction fast="false" id="R_R0272" name="ATP synthase (four protons for one ATP)," reversible="false" fbc:lowerFluxBound="cobra_0_bound" fbc:upperFluxBound="cobra_default_ub">
        <listOfReactants>
          <speciesReference constant="true" species="M_PI_c" stoichiometry="1" />
          <speciesReference constant="true" species="M_ADP_c" stoichiometry="1" />
          <speciesReference constant="true" species="M_H_e" stoichiometry="4" />
        </listOfReactants>
        <listOfProducts>
          <speciesReference constant="true" species="M_H2O_c" stoichiometry="1" />
          <speciesReference constant="true" species="M_H_c" stoichiometry="3" />
          <speciesReference constant="true" species="M_ATP_c" stoichiometry="1" />
        </listOfProducts>
        <fbc:geneProductAssociation>
          <fbc:and>
            <fbc:geneProductRef fbc:geneProduct="G_KVU_0452" />
            <fbc:geneProductRef fbc:geneProduct="G_KVU_0453" />
            <fbc:geneProductRef fbc:geneProduct="G_KVU_0454" />
            <fbc:geneProductRef fbc:geneProduct="G_KVU_0455" />
            <fbc:geneProductRef fbc:geneProduct="G_KVU_0456" />
            <fbc:geneProductRef fbc:geneProduct="G_KVU_2435" />
            <fbc:geneProductRef fbc:geneProduct="G_KVU_2436" />
            <fbc:geneProductRef fbc:geneProduct="G_KVU_2437" />
          </fbc:and>
        </fbc:geneProductAssociation>
      </reaction>
      <reaction fast="false" id="R_R0273" name="S-(hydroxymethyl)glutathione synthase" reversible="true" fbc:lowerFluxBound="cobra_default_lb" fbc:upperFluxBound="cobra_default_ub">
        <listOfReactants>
          <speciesReference constant="true" species="M_FALD_c" stoichiometry="1" />
          <speciesReference constant="true" species="M_RGT_c" stoichiometry="1" />
        </listOfReactants>
        <listOfProducts>
          <speciesReference constant="true" species="M_HMRGT_c" stoichiometry="1" />
        </listOfProducts>
        <fbc:geneProductAssociation>
          <fbc:geneProductRef fbc:geneProduct="G_KVU_1452" />
        </fbc:geneProductAssociation>
      </reaction>
      <reaction fast="false" id="R_R0274" name="succinate dehyrdogenase" reversible="false" fbc:lowerFluxBound="cobra_0_bound" fbc:upperFluxBound="cobra_default_ub">
        <listOfReactants>
          <speciesReference constant="true" species="M_FADH2_c" stoichiometry="1" />
          <speciesReference constant="true" species="M_Q8_c" stoichiometry="1" />
        </listOfReactants>
        <listOfProducts>
          <speciesReference constant="true" species="M_FAD_c" stoichiometry="1" />
          <speciesReference constant="true" species="M_Q8H2_c" stoichiometry="1" />
        </listOfProducts>
      </reaction>
      <reaction fast="false" id="R_R0275" name="cytochrome bd-I oxidase" reversible="false" fbc:lowerFluxBound="cobra_0_bound" fbc:upperFluxBound="cobra_default_ub">
        <listOfReactants>
          <speciesReference constant="true" species="M_MQL8_c" stoichiometry="1" />
          <speciesReference constant="true" species="M_O2_c" stoichiometry="0.5" />
          <speciesReference constant="true" species="M_H_c" stoichiometry="2" />
        </listOfReactants>
        <listOfProducts>
[truncated: 478,938 more chars]
