# Supplementary material for: Do genome-scale models need exact solvers or clearer standards?
Source: Mol Syst Biol. 2015 Oct 14;11(10):831. doi: 10.15252/msb.20156157 (PMC4631202; doi:10.15252/msb.20156157)
Supplement: Supplementary file 2 — Dataset EV1 [file msb0011-0831-sd2.zip › m_model_collection-master/sbml3/iYL1228.xml]

<?xml version='1.0' encoding='UTF-8'?>
<sbml xmlns:fbc="http://www.sbml.org/sbml/level3/version1/fbc/version2" level="3" sboTerm="SBO:0000624" version="1" xmlns="http://www.sbml.org/sbml/level3/version1/core" fbc:required="false">
  <model id="iYL1228" fbc:strict="true">
    <listOfUnitDefinitions>
      <unitDefinition id="mmol_per_gDW_per_hr">
        <listOfUnits>
          <unit exponent="1" kind="mole" multiplier="1" scale="-3" />
          <unit exponent="-1" kind="gram" multiplier="1" scale="0" />
          <unit exponent="-1" kind="second" multiplier="3600" scale="0" />
        </listOfUnits>
      </unitDefinition>
    </listOfUnitDefinitions>
    <fbc:listOfObjectives fbc:activeObjective="obj">
      <fbc:objective fbc:id="obj" fbc:type="maximize">
        <fbc:listOfFluxObjectives>
          <fbc:fluxObjective fbc:coefficient="1" fbc:reaction="R_Biomass" />
        </fbc:listOfFluxObjectives>
      </fbc:objective>
    </fbc:listOfObjectives>
    <listOfParameters>
      <parameter constant="true" id="cobra_default_lb" sboTerm="SBO:0000626" units="mmol_per_gDW_per_hr" value="-1000" />
      <parameter constant="true" id="cobra_default_ub" sboTerm="SBO:0000626" units="mmol_per_gDW_per_hr" value="1000" />
      <parameter constant="true" id="cobra_0_bound" sboTerm="SBO:0000626" units="mmol_per_gDW_per_hr" value="0" />
      <parameter constant="true" id="R_ATPM_upper_bound" sboTerm="SBO:0000625" units="mmol_per_gDW_per_hr" value="6.8" />
      <parameter constant="true" id="R_ATPM_lower_bound" sboTerm="SBO:0000625" units="mmol_per_gDW_per_hr" value="6.8" />
      <parameter constant="true" id="R_EX_glc_D_e_lower_bound" sboTerm="SBO:0000625" units="mmol_per_gDW_per_hr" value="-10.457" />
      <parameter constant="true" id="R_EX_o2_e_lower_bound" sboTerm="SBO:0000625" units="mmol_per_gDW_per_hr" value="-21.837" />
    </listOfParameters>
    <listOfCompartments>
      <compartment constant="true" id="p" name="Periplasm" />
      <compartment constant="true" id="c" name="Cytoplasm" />
      <compartment constant="true" id="e" name="Extracellular" />
    </listOfCompartments>
    <listOfSpecies>
      <species boundaryCondition="false" compartment="c" constant="false" hasOnlySubstanceUnits="false" id="M_10fthf_c" name="10-Formyltetrahydrofolate" fbc:charge="0" />
      <species boundaryCondition="false" compartment="p" constant="false" hasOnlySubstanceUnits="false" id="M_12dgr120_p" name="1,2-Diacyl-sn-glycerol (didodecanoyl, n-C12:0)" fbc:charge="0" />
      <species boundaryCondition="false" compartment="c" constant="false" hasOnlySubstanceUnits="false" id="M_12dgr120_c" name="1,2-Diacyl-sn-glycerol (didodecanoyl, n-C12:0)" fbc:charge="0" />
      <species boundaryCondition="false" compartment="p" constant="false" hasOnlySubstanceUnits="false" id="M_12dgr140_p" name="1,2-Diacyl-sn-glycerol (ditetradecanoyl, n-C14:0)" fbc:charge="0" />
      <species boundaryCondition="false" compartment="c" constant="false" hasOnlySubstanceUnits="false" id="M_12dgr140_c" name="1,2-Diacyl-sn-glycerol (ditetradecanoyl, n-C14:0)" fbc:charge="0" />
      <species boundaryCondition="false" compartment="p" constant="false" hasOnlySubstanceUnits="false" id="M_12dgr141_p" name="1,2-Diacyl-sn-glycerol (ditetradec-7-enoyl, n-C14:1)" fbc:charge="0" />
      <species boundaryCondition="false" compartment="c" constant="false" hasOnlySubstanceUnits="false" id="M_12dgr141_c" name="1,2-Diacyl-sn-glycerol (ditetradec-7-enoyl, n-C14:1)" fbc:charge="0" />
      <species boundaryCondition="false" compartment="p" constant="false" hasOnlySubstanceUnits="false" id="M_12dgr160_p" name="1,2-Diacyl-sn-glycerol (dihexadecanoyl, n-C16:0)" fbc:charge="0" />
      <species boundaryCondition="false" compartment="c" constant="false" hasOnlySubstanceUnits="false" id="M_12dgr160_c" name="1,2-Diacyl-sn-glycerol (dihexadecanoyl, n-C16:0)" fbc:charge="0" />
      <species boundaryCondition="false" compartment="p" constant="false" hasOnlySubstanceUnits="false" id="M_12dgr161_p" name="1,2-Diacyl-sn-glycerol (dihexadec-9-enoyl, n-C16:1)" fbc:charge="0" />
      <species boundaryCondition="false" compartment="c" constant="false" hasOnlySubstanceUnits="false" id="M_12dgr161_c" name="1,2-Diacyl-sn-glycerol (dihexadec-9-enoyl, n-C16:1)" fbc:charge="0" />
      <species boundaryCondition="false" compartment="p" constant="false" hasOnlySubstanceUnits="false" id="M_12dgr180_p" name="1,2-Diacyl-sn-glycerol (dioctadecanoyl, n-C18:0)" fbc:charge="0" />
      <species boundaryCondition="false" compartment="c" constant="false" hasOnlySubstanceUnits="false" id="M_12dgr180_c" name="1,2-Diacyl-sn-glycerol (dioctadecanoyl, n-C18:0)" fbc:charge="0" />
      <species boundaryCondition="false" compartment="p" constant="false" hasOnlySubstanceUnits="false" id="M_12dgr181_p" name="1,2-Diacyl-sn-glycerol (dioctadec-11-enoyl, n-C18:1)" fbc:charge="0" />
      <species boundaryCondition="false" compartment="c" constant="false" hasOnlySubstanceUnits="false" id="M_12dgr181_c" name="1,2-Diacyl-sn-glycerol (dioctadec-11-enoyl, n-C18:1)" fbc:charge="0" />
      <species boundaryCondition="false" compartment="c" constant="false" hasOnlySubstanceUnits="false" id="M_12ppd_R_c" name="(R)-Propane-1,2-diol" fbc:charge="0" />
      <species boundaryCondition="false" compartment="e" constant="false" hasOnlySubstanceUnits="false" id="M_12ppd_S_e" name="(S)-Propane-1,2-diol" fbc:charge="0" />
      <species boundaryCondition="false" compartment="c" constant="false" hasOnlySubstanceUnits="false" id="M_12ppd_S_c" name="(S)-Propane-1,2-diol" fbc:charge="0" />
      <species boundaryCondition="false" compartment="c" constant="false" hasOnlySubstanceUnits="false" id="M_13dpg_c" name="3-Phospho-D-glyceroyl phosphate" fbc:charge="0" />
      <species boundaryCondition="false" compartment="p" constant="false" hasOnlySubstanceUnits="false" id="M_13ppd_p" name="1,3-Propanediol" fbc:charge="0" />
      <species boundaryCondition="false" compartment="e" constant="false" hasOnlySubstanceUnits="false" id="M_13ppd_e" name="1,3-Propanediol" fbc:charge="0" />
      <species boundaryCondition="false" compartment="c" constant="false" hasOnlySubstanceUnits="false" id="M_13ppd_c" name="1,3-Propanediol" fbc:charge="0" />
      <species boundaryCondition="false" compartment="p" constant="false" hasOnlySubstanceUnits="false" id="M_14glucan_p" name="1,4-alpha-D-glucan" fbc:charge="0" />
      <species boundaryCondition="false" compartment="e" constant="false" hasOnlySubstanceUnits="false" id="M_14glucan_e" name="1,4-alpha-D-glucan" fbc:charge="0" />
      <species boundaryCondition="false" compartment="c" constant="false" hasOnlySubstanceUnits="false" id="M_14glucan_c" name="1,4-alpha-D-glucan" fbc:charge="0" />
      <species boundaryCondition="false" compartment="p" constant="false" hasOnlySubstanceUnits="false" id="M_15dap_p" name="1,5-Diaminopentane" fbc:charge="0" />
      <species boundaryCondition="false" compartment="e" constant="false" hasOnlySubstanceUnits="false" id="M_15dap_e" name="1,5-Diaminopentane" fbc:charge="0" />
      <species boundaryCondition="false" compartment="c" constant="false" hasOnlySubstanceUnits="false" id="M_15dap_c" name="1,5-Diaminopentane" fbc:charge="0" />
      <species boundaryCondition="false" compartment="p" constant="false" hasOnlySubstanceUnits="false" id="M_1agpe120_p" name="1-Acyl-sn-glycero-3-phosphoethanolamine (n-C12:0)" fbc:charge="0" />
      <species boundaryCondition="false" compartment="p" constant="false" hasOnlySubstanceUnits="false" id="M_1agpe140_p" name="1-Acyl-sn-glycero-3-phosphoethanolamine (n-C14:0)" fbc:charge="0" />
      <species boundaryCondition="false" compartment="p" constant="false" hasOnlySubstanceUnits="false" id="M_1agpe141_p" name="1-Acyl-sn-glycero-3-phosphoethanolamine (n-C14:1)" fbc:charge="0" />
      <species boundaryCondition="false" compartment="p" constant="false" hasOnlySubstanceUnits="false" id="M_1agpe160_p" name="1-Acyl-sn-glycero-3-phosphoethanolamine (n-C16:0)" fbc:charge="0" />
      <species boundaryCondition="false" compartment="p" constant="false" hasOnlySubstanceUnits="false" id="M_1agpe161_p" name="1-Acyl-sn-glycero-3-phosphoethanolamine (n-C16:1)" fbc:charge="0" />
      <species boundaryCondition="false" compartment="p" constant="false" hasOnlySubstanceUnits="false" id="M_1agpe180_p" name="1-Acyl-sn-glycero-3-phosphoethanolamine (n-C18:0)" fbc:charge="0" />
      <species boundaryCondition="false" compartment="p" constant="false" hasOnlySubstanceUnits="false" id="M_1agpe181_p" name="1-Acyl-sn-glycero-3-phosphoethanolamine (n-C18:1)" fbc:charge="0" />
      <species boundaryCondition="false" compartment="p" constant="false" hasOnlySubstanceUnits="false" id="M_1agpg120_p" name="1-Acyl-sn-glycero-3-phosphoglycerol (n-C12:0)" fbc:charge="0" />
      <species boundaryCondition="false" compartment="p" constant="false" hasOnlySubstanceUnits="false" id="M_1agpg140_p" name="1-Acyl-sn-glycero-3-phosphoglycerol (n-C14:0)" fbc:charge="0" />
      <species boundaryCondition="false" compartment="p" constant="false" hasOnlySubstanceUnits="false" id="M_1agpg141_p" name="1-Acyl-sn-glycero-3-phosphoglycerol (n-C14:1)" fbc:charge="0" />
      <species boundaryCondition="false" compartment="p" constant="false" hasOnlySubstanceUnits="false" id="M_1agpg160_p" name="1-Acyl-sn-glycero-3-phosphoglycerol (n-C16:0)" fbc:charge="0" />
      <species boundaryCondition="false" compartment="p" constant="false" hasOnlySubstanceUnits="false" id="M_1agpg161_p" name="1-Acyl-sn-glycero-3-phosphoglycerol (n-C16:1)" fbc:charge="0" />
      <species boundaryCondition="false" compartment="p" constant="false" hasOnlySubstanceUnits="false" id="M_1agpg180_p" name="1-Acyl-sn-glycero-3-phosphoglycerol (n-C18:0)" fbc:charge="0" />
      <species boundaryCondition="false" compartment="p" constant="false" hasOnlySubstanceUnits="false" id="M_1agpg181_p" name="1-Acyl-sn-glycero-3-phosphoglycerol (n-C18:1)" fbc:charge="0" />
      <species boundaryCondition="false" compartment="p" constant="false" hasOnlySubstanceUnits="false" id="M_1ddecg3p_p" name="1-dodecanoyl-sn-glycerol 3-phosphate" fbc:charge="0" />
      <species boundaryCondition="false" compartment="c" constant="false" hasOnlySubstanceUnits="false" id="M_1ddecg3p_c" name="1-dodecanoyl-sn-glycerol 3-phosphate" fbc:charge="0" />
      <species boundaryCondition="false" compartment="p" constant="false" hasOnlySubstanceUnits="false" id="M_1hdec9eg3p_p" name="1-hexadec-9-enoyl-sn-glycerol 3-phosphate" fbc:charge="0" />
      <species boundaryCondition="false" compartment="c" constant="false" hasOnlySubstanceUnits="false" id="M_1hdec9eg3p_c" name="1-hexadec-9-enoyl-sn-glycerol 3-phosphate" fbc:charge="0" />
      <species boundaryCondition="false" compartment="p" constant="false" hasOnlySubstanceUnits="false" id="M_1hdecg3p_p" name="1-hexadecanoyl-sn-glycerol 3-phosphate" fbc:charge="0" />
      <species boundaryCondition="false" compartment="c" constant="false" hasOnlySubstanceUnits="false" id="M_1hdecg3p_c" name="1-hexadecanoyl-sn-glycerol 3-phosphate" fbc:charge="0" />
      <species boundaryCondition="false" compartment="p" constant="false" hasOnlySubstanceUnits="false" id="M_1odec11eg3p_p" name="1-octadec-11-enoyl-sn-glycerol 3-phosphate" fbc:charge="0" />
      <species boundaryCondition="false" compartment="c" constant="false" hasOnlySubstanceUnits="false" id="M_1odec11eg3p_c" name="1-octadec-11-enoyl-sn-glycerol 3-phosphate" fbc:charge="0" />
      <species boundaryCondition="false" compartment="p" constant="false" hasOnlySubstanceUnits="false" id="M_1odecg3p_p" name="1-octadecanoyl-sn-glycerol 3-phosphate" fbc:charge="0" />
      <species boundaryCondition="false" compartment="c" constant="false" hasOnlySubstanceUnits="false" id="M_1odecg3p_c" name="1-octadecanoyl-sn-glycerol 3-phosphate" fbc:charge="0" />
      <species boundaryCondition="false" compartment="c" constant="false" hasOnlySubstanceUnits="false" id="M_1pyr5c_c" name="1-Pyrroline-5-carboxylate" fbc:charge="0" />
      <species boundaryCondition="false" compartment="p" constant="false" hasOnlySubstanceUnits="false" id="M_1tdec7eg3p_p" name="1-tetradec-7-enoyl-sn-glycerol 3-phosphate" fbc:charge="0" />
      <species boundaryCondition="false" compartment="c" constant="false" hasOnlySubstanceUnits="false" id="M_1tdec7eg3p_c" name="1-tetradec-7-enoyl-sn-glycerol 3-phosphate" fbc:charge="0" />
      <species boundaryCondition="false" compartment="p" constant="false" hasOnlySubstanceUnits="false" id="M_1tdecg3p_p" name="1-tetradecanoyl-sn-glycerol 3-phosphate" fbc:charge="0" />
      <species boundaryCondition="false" compartment="c" constant="false" hasOnlySubstanceUnits="false" id="M_1tdecg3p_c" name="1-tetradecanoyl-sn-glycerol 3-phosphate" fbc:charge="0" />
      <species boundaryCondition="false" compartment="p" constant="false" hasOnlySubstanceUnits="false" id="M_23camp_p" name="2',3'-Cyclic AMP" fbc:charge="0" />
      <species boundaryCondition="false" compartment="e" constant="false" hasOnlySubstanceUnits="false" id="M_23camp_e" name="2',3'-Cyclic AMP" fbc:charge="0" />
      <species boundaryCondition="false" compartment="p" constant="false" hasOnlySubstanceUnits="false" id="M_23ccmp_p" name="2',3'-Cyclic CMP" fbc:charge="0" />
      <species boundaryCondition="false" compartment="e" constant="false" hasOnlySubstanceUnits="false" id="M_23ccmp_e" name="2',3'-Cyclic CMP" fbc:charge="0" />
      <species boundaryCondition="false" compartment="p" constant="false" hasOnlySubstanceUnits="false" id="M_23cgmp_p" name="2',3'-Cyclic GMP" fbc:charge="0" />
      <species boundaryCondition="false" compartment="e" constant="false" hasOnlySubstanceUnits="false" id="M_23cgmp_e" name="2',3'-Cyclic GMP" fbc:charge="0" />
      <species boundaryCondition="false" compartment="p" constant="false" hasOnlySubstanceUnits="false" id="M_23cump_p" name="2',3'-Cyclic UMP" fbc:charge="0" />
      <species boundaryCondition="false" compartment="e" constant="false" hasOnlySubstanceUnits="false" id="M_23cump_e" name="2',3'-Cyclic UMP" fbc:charge="0" />
      <species boundaryCondition="false" compartment="p" constant="false" hasOnlySubstanceUnits="false" id="M_23dappa_p" name="2,3-diaminopropionate" fbc:charge="0" />
      <species boundaryCondition="false" compartment="e" constant="false" hasOnlySubstanceUnits="false" id="M_23dappa_e" name="2,3-diaminopropionate" fbc:charge="0" />
      <species boundaryCondition="false" compartment="c" constant="false" hasOnlySubstanceUnits="false" id="M_23dappa_c" name="2,3-diaminopropionate" fbc:charge="0" />
      <species boundaryCondition="false" compartment="c" constant="false" hasOnlySubstanceUnits="false" id="M_23ddhb_c" name="2,3-Dihydro-2,3-dihydroxybenzoate" fbc:charge="0" />
      <species boundaryCondition="false" compartment="c" constant="false" hasOnlySubstanceUnits="false" id="M_23dhb_c" name="2,3-Dihydroxybenzoate" fbc:charge="0" />
      <species boundaryCondition="false" compartment="c" constant="false" hasOnlySubstanceUnits="false" id="M_23dhba_c" name="(2,3-Dihydroxybenzoyl)adenylate" fbc:charge="0" />
      <species boundaryCondition="false" compartment="c" constant="false" hasOnlySubstanceUnits="false" id="M_23dhbzs_c" name="2,3-dihydroxybenzoylserine" fbc:charge="0" />
      <species boundaryCondition="false" compartment="c" constant="false" hasOnlySubstanceUnits="false" id="M_23dhdp_c" name="2,3-Dihydrodipicolinate" fbc:charge="0" />
      <species boundaryCondition="false" compartment="c" constant="false" hasOnlySubstanceUnits="false" id="M_23dhmb_c" name="(R)-2,3-Dihydroxy-3-methylbutanoate" fbc:charge="0" />
      <species boundaryCondition="false" compartment="c" constant="false" hasOnlySubstanceUnits="false" id="M_23dhmp_c" name="(R)-2,3-Dihydroxy-3-methylpentanoate" fbc:charge="0" />
      <species boundaryCondition="false" compartment="c" constant="false" hasOnlySubstanceUnits="false" id="M_24dhhed_c" name="2,4-Dihydroxyhept-2-enedioate" fbc:charge="0" />
      <species boundaryCondition="false" compartment="c" constant="false" hasOnlySubstanceUnits="false" id="M_25aics_c" name="(S)-2-[5-Amino-1-(5-phospho-D-ribosyl)imidazole-4-carboxamido]succinate" fbc:charge="0" />
      <species boundaryCondition="false" compartment="c" constant="false" hasOnlySubstanceUnits="false" id="M_25dkglcn_c" name="2,5-diketo-D-gluconate" fbc:charge="0" />
      <species boundaryCondition="false" compartment="c" constant="false" hasOnlySubstanceUnits="false" id="M_25drapp_c" name="2,5-Diamino-6-(ribosylamino)-4-(3H)-pyrimidinone 5'-phosphate" fbc:charge="0" />
      <species boundaryCondition="false" compartment="c" constant="false" hasOnlySubstanceUnits="false" id="M_26dap_LL_c" name="LL-2,6-Diaminoheptanedioate" fbc:charge="0" />
      <species boundaryCondition="false" compartment="p" constant="false" hasOnlySubstanceUnits="false" id="M_26dap_M_p" name="meso-2,6-Diaminoheptanedioate" fbc:charge="0" />
      <species boundaryCondition="false" compartment="e" constant="false" hasOnlySubstanceUnits="false" id="M_26dap_M_e" name="meso-2,6-Diaminoheptanedioate" fbc:charge="0" />
      <species boundaryCondition="false" compartment="c" constant="false" hasOnlySubstanceUnits="false" id="M_26dap_M_c" name="meso-2,6-Diaminoheptanedioate" fbc:charge="0" />
      <species boundaryCondition="false" compartment="p" constant="false" hasOnlySubstanceUnits="false" id="M_2agpe120_p" name="2-Acyl-sn-glycero-3-phosphoethanolamine (n-C12:0)" fbc:charge="0" />
      <species boundaryCondition="false" compartment="c" constant="false" hasOnlySubstanceUnits="false" id="M_2agpe120_c" name="2-Acyl-sn-glycero-3-phosphoethanolamine (n-C12:0)" fbc:charge="0" />
      <species boundaryCondition="false" compartment="p" constant="false" hasOnlySubstanceUnits="false" id="M_2agpe140_p" name="2-Acyl-sn-glycero-3-phosphoethanolamine (n-C14:0)" fbc:charge="0" />
      <species boundaryCondition="false" compartment="c" constant="false" hasOnlySubstanceUnits="false" id="M_2agpe140_c" name="2-Acyl-sn-glycero-3-phosphoethanolamine (n-C14:0)" fbc:charge="0" />
      <species boundaryCondition="false" compartment="p" constant="false" hasOnlySubstanceUnits="false" id="M_2agpe141_p" name="2-Acyl-sn-glycero-3-phosphoethanolamine (n-C14:1)" fbc:charge="0" />
      <species boundaryCondition="false" compartment="c" constant="false" hasOnlySubstanceUnits="false" id="M_2agpe141_c" name="2-Acyl-sn-glycero-3-phosphoethanolamine (n-C14:1)" fbc:charge="0" />
      <species boundaryCondition="false" compartment="p" constant="false" hasOnlySubstanceUnits="false" id="M_2agpe160_p" name="2-Acyl-sn-glycero-3-phosphoethanolamine (n-C16:0)" fbc:charge="0" />
      <species boundaryCondition="false" compartment="c" constant="false" hasOnlySubstanceUnits="false" id="M_2agpe160_c" name="2-Acyl-sn-glycero-3-phosphoethanolamine (n-C16:0)" fbc:charge="0" />
      <species boundaryCondition="false" compartment="p" constant="false" hasOnlySubstanceUnits="false" id="M_2agpe161_p" name="2-Acyl-sn-glycero-3-phosphoethanolamine (n-C16:1)" fbc:charge="0" />
      <species boundaryCondition="false" compartment="c" constant="false" hasOnlySubstanceUnits="false" id="M_2agpe161_c" name="2-Acyl-sn-glycero-3-phosphoethanolamine (n-C16:1)" fbc:charge="0" />
      <species boundaryCondition="false" compartment="p" constant="false" hasOnlySubstanceUnits="false" id="M_2agpe180_p" name="2-Acyl-sn-glycero-3-phosphoethanolamine (n-C18:0)" fbc:charge="0" />
      <species boundaryCondition="false" compartment="c" constant="false" hasOnlySubstanceUnits="false" id="M_2agpe180_c" name="2-Acyl-sn-glycero-3-phosphoethanolamine (n-C18:0)" fbc:charge="0" />
      <species boundaryCondition="false" compartment="p" constant="false" hasOnlySubstanceUnits="false" id="M_2agpe181_p" name="2-Acyl-sn-glycero-3-phosphoethanolamine (n-C18:1)" fbc:charge="0" />
      <species boundaryCondition="false" compartment="c" constant="false" hasOnlySubstanceUnits="false" id="M_2agpe181_c" name="2-Acyl-sn-glycero-3-phosphoethanolamine (n-C18:1)" fbc:charge="0" />
      <species boundaryCondition="false" compartment="p" constant="false" hasOnlySubstanceUnits="false" id="M_2agpg120_p" name="2-Acyl-sn-glycero-3-phosphoglycerol (n-C12:0)" fbc:charge="0" />
      <species boundaryCondition="false" compartment="c" constant="false" hasOnlySubstanceUnits="false" id="M_2agpg120_c" name="2-Acyl-sn-glycero-3-phosphoglycerol (n-C12:0)" fbc:charge="0" />
      <species boundaryCondition="false" compartment="p" constant="false" hasOnlySubstanceUnits="false" id="M_2agpg140_p" name="2-Acyl-sn-glycero-3-phosphoglycerol (n-C14:0)" fbc:charge="0" />
      <species boundaryCondition="false" compartment="c" constant="false" hasOnlySubstanceUnits="false" id="M_2agpg140_c" name="2-Acyl-sn-glycero-3-phosphoglycerol (n-C14:0)" fbc:charge="0" />
      <species boundaryCondition="false" compartment="p" constant="false" hasOnlySubstanceUnits="false" id="M_2agpg141_p" name="2-Acyl-sn-glycero-3-phosphoglycerol (n-C14:1)" fbc:charge="0" />
      <species boundaryCondition="false" compartment="c" constant="false" hasOnlySubstanceUnits="false" id="M_2agpg141_c" name="2-Acyl-sn-glycero-3-phosphoglycerol (n-C14:1)" fbc:charge="0" />
      <species boundaryCondition="false" compartment="p" constant="false" hasOnlySubstanceUnits="false" id="M_2agpg160_p" name="2-Acyl-sn-glycero-3-phosphoglycerol (n-C16:0)" fbc:charge="0" />
      <species boundaryCondition="false" compartment="c" constant="false" hasOnlySubstanceUnits="false" id="M_2agpg160_c" name="2-Acyl-sn-glycero-3-phosphoglycerol (n-C16:0)" fbc:charge="0" />
      <species boundaryCondition="false" compartment="p" constant="false" hasOnlySubstanceUnits="false" id="M_2agpg161_p" name="2-Acyl-sn-glycero-3-phosphoglycerol (n-C16:1)" fbc:charge="0" />
      <species boundaryCondition="false" compartment="c" constant="false" hasOnlySubstanceUnits="false" id="M_2agpg161_c" name="2-Acyl-sn-glycero-3-phosphoglycerol (n-C16:1)" fbc:charge="0" />
      <species boundaryCondition="false" compartment="p" constant="false" hasOnlySubstanceUnits="false" id="M_2agpg180_p" name="2-Acyl-sn-glycero-3-phosphoglycerol (n-C18:0)" fbc:charge="0" />
      <species boundaryCondition="false" compartment="c" constant="false" hasOnlySubstanceUnits="false" id="M_2agpg180_c" name="2-Acyl-sn-glycero-3-phosphoglycerol (n-C18:0)" fbc:charge="0" />
      <species boundaryCondition="false" compartment="p" constant="false" hasOnlySubstanceUnits="false" id="M_2agpg181_p" name="2-Acyl-sn-glycero-3-phosphoglycerol (n-C18:1)" fbc:charge="0" />
      <species boundaryCondition="false" compartment="c" constant="false" hasOnlySubstanceUnits="false" id="M_2agpg181_c" name="2-Acyl-sn-glycero-3-phosphoglycerol (n-C18:1)" fbc:charge="0" />
      <species boundaryCondition="false" compartment="c" constant="false" hasOnlySubstanceUnits="false" id="M_2ahbut_c" name="(S)-2-Aceto-2-hydroxybutanoate" fbc:charge="0" />
      <species boundaryCondition="false" compartment="c" constant="false" hasOnlySubstanceUnits="false" id="M_2amsa_c" name="2-Aminomalonate semialdehyde" fbc:charge="0" />
      <species boundaryCondition="false" compartment="c" constant="false" hasOnlySubstanceUnits="false" id="M_2aobut_c" name="L-2-Amino-3-oxobutanoate" fbc:charge="0" />
      <species boundaryCondition="false" compartment="c" constant="false" hasOnlySubstanceUnits="false" id="M_2cpr5p_c" name="1-(2-Carboxyphenylamino)-1-deoxy-D-ribulose 5-phosphate" fbc:charge="0" />
      <species boundaryCondition="false" compartment="c" constant="false" hasOnlySubstanceUnits="false" id="M_2dda7p_c" name="2-Dehydro-3-deoxy-D-arabino-heptonate 7-phosphate" fbc:charge="0" />
      <species boundaryCondition="false" compartment="p" constant="false" hasOnlySubstanceUnits="false" id="M_2ddecg3p_p" name="2-dodecanoyl-sn-glycerol 3-phosphate" fbc:charge="0" />
      <species boundaryCondition="false" compartment="c" constant="false" hasOnlySubstanceUnits="false" id="M_2ddecg3p_c" name="2-dodecanoyl-sn-glycerol 3-phosphate" fbc:charge="0" />
      <species boundaryCondition="false" compartment="c" constant="false" hasOnlySubstanceUnits="false" id="M_2ddg6p_c" name="2-Dehydro-3-deoxy-D-gluconate 6-phosphate" fbc:charge="0" />
      <species boundaryCondition="false" compartment="p" constant="false" hasOnlySubstanceUnits="false" id="M_2ddglcn_p" name="2-Dehydro-3-deoxy-D-gluconate" fbc:charge="0" />
      <species boundaryCondition="false" compartment="e" constant="false" hasOnlySubstanceUnits="false" id="M_2ddglcn_e" name="2-Dehydro-3-deoxy-D-gluconate" fbc:charge="0" />
      <species boundaryCondition="false" compartment="c" constant="false" hasOnlySubstanceUnits="false" id="M_2ddglcn_c" name="2-Dehydro-3-deoxy-D-gluconate" fbc:charge="0" />
      <species boundaryCondition="false" compartment="c" constant="false" hasOnlySubstanceUnits="false" id="M_2dh3dgal_c" name="2-Dehydro-3-deoxy-D-galactonate" fbc:charge="0" />
      <species boundaryCondition="false" compartment="c" constant="false" hasOnlySubstanceUnits="false" id="M_2dh3dgal6p_c" name="2-Dehydro-3-deoxy-D-galactonate 6-phosphate" fbc:charge="0" />
      <species boundaryCondition="false" compartment="c" constant="false" hasOnlySubstanceUnits="false" id="M_2dhglcn_c" name="2-Dehydro-D-gluconate" fbc:charge="0" />
      <species boundaryCondition="false" compartment="c" constant="false" hasOnlySubstanceUnits="false" id="M_2dhguln_c" name="2-Dehydro-L-gulonate" fbc:charge="0" />
      <species boundaryCondition="false" compartment="c" constant="false" hasOnlySubstanceUnits="false" id="M_2dhp_c" name="2-Dehydropantoate" fbc:charge="0" />
      <species boundaryCondition="false" compartment="c" constant="false" hasOnlySubstanceUnits="false" id="M_2dhphaccoa_c" name="1,2-Dihydroxy-1,2-dihydrophenylacetyl-CoA" fbc:charge="0" />
      <species boundaryCondition="false" compartment="c" constant="false" hasOnlySubstanceUnits="false" id="M_2dmmq8_c" name="2-Demethylmenaquinone 8" fbc:charge="0" />
      <species boundaryCondition="false" compartment="c" constant="false" hasOnlySubstanceUnits="false" id="M_2dmmql8_c" name="2-Demethylmenaquinol 8" fbc:charge="0" />
      <species boundaryCondition="false" compartment="c" constant="false" hasOnlySubstanceUnits="false" id="M_2dr1p_c" name="2-Deoxy-D-ribose 1-phosphate" fbc:charge="0" />
      <species boundaryCondition="false" compartment="c" constant="false" hasOnlySubstanceUnits="false" id="M_2dr5p_c" name="2-Deoxy-D-ribose 5-phosphate" fbc:charge="0" />
      <species boundaryCondition="false" compartment="c" constant="false" hasOnlySubstanceUnits="false" id="M_2h3oppan_c" name="2-Hydroxy-3-oxopropanoate" fbc:charge="0" />
      <species boundaryCondition="false" compartment="p" constant="false" hasOnlySubstanceUnits="false" id="M_2hdec9eg3p_p" name="2-hexadec-9-enoyl-sn-glycerol 3-phosphate" fbc:charge="0" />
      <species boundaryCondition="false" compartment="c" constant="false" hasOnlySubstanceUnits="false" id="M_2hdec9eg3p_c" name="2-hexadec-9-enoyl-sn-glycerol 3-phosphate" fbc:charge="0" />
      <species boundaryCondition="false" compartment="p" constant="false" hasOnlySubstanceUnits="false" id="M_2hdecg3p_p" name="2-hexadecanoyl-sn-glycerol 3-phosphate" fbc:charge="0" />
      <species boundaryCondition="false" compartment="c" constant="false" hasOnlySubstanceUnits="false" id="M_2hdecg3p_c" name="2-hexadecanoyl-sn-glycerol 3-phosphate" fbc:charge="0" />
      <species boundaryCondition="false" compartment="c" constant="false" hasOnlySubstanceUnits="false" id="M_2hh24dd_c" name="2-Hydroxyhepta-2,4-dienedioate" fbc:charge="0" />
      <species boundaryCondition="false" compartment="c" constant="false" hasOnlySubstanceUnits="false" id="M_2ins_c" name="2-Inosose" fbc:charge="0" />
      <species boundaryCondition="false" compartment="c" constant="false" hasOnlySubstanceUnits="false" id="M_2ippm_c" name="2-Isopropylmaleate" fbc:charge="0" />
      <species boundaryCondition="false" compartment="c" constant="false" hasOnlySubstanceUnits="false" id="M_2kmb_c" name="2-keto-4-methylthiobutyrate" fbc:charge="0" />
      <species boundaryCondition="false" compartment="c" constant="false" hasOnlySubstanceUnits="false" id="M_2mahmp_c" name="2-Methyl-4-amino-5-hydroxymethylpyrimidine diphosphate" fbc:charge="0" />
      <species boundaryCondition="false" compartment="c" constant="false" hasOnlySubstanceUnits="false" id="M_2me4p_c" name="2-C-methyl-D-erythritol 4-phosphate" fbc:charge="0" />
      <species boundaryCondition="false" compartment="c" constant="false" hasOnlySubstanceUnits="false" id="M_2mecdp_c" name="2-C-methyl-D-erythritol 2,4-cyclodiphosphate" fbc:charge="0" />
      <species boundaryCondition="false" compartment="c" constant="false" hasOnlySubstanceUnits="false" id="M_2obut_c" name="2-Oxobutanoate" fbc:charge="0" />
      <species boundaryCondition="false" compartment="p" constant="false" hasOnlySubstanceUnits="false" id="M_2odec11eg3p_p" name="2-octadec-11-enoyl-sn-glycerol 3-phosphate" fbc:charge="0" />
      <species boundaryCondition="false" compartment="c" constant="false" hasOnlySubstanceUnits="false" id="M_2odec11eg3p_c" name="2-octadec-11-enoyl-sn-glycerol 3-phosphate" fbc:charge="0" />
      <species boundaryCondition="false" compartment="p" constant="false" hasOnlySubstanceUnits="false" id="M_2odecg3p_p" name="2-octadecanoyl-sn-glycerol 3-phosphate" fbc:charge="0" />
      <species boundaryCondition="false" compartment="c" constant="false" hasOnlySubstanceUnits="false" id="M_2odecg3p_c" name="2-octadecanoyl-sn-glycerol 3-phosphate" fbc:charge="0" />
      <species boundaryCondition="false" compartment="c" constant="false" hasOnlySubstanceUnits="false" id="M_2ohed_c" name="2-oxo-hept-3-ene-1,7-dioic acid" fbc:charge="0" />
      <species boundaryCondition="false" compartment="c" constant="false" hasOnlySubstanceUnits="false" id="M_2ohph_c" name="2-Octaprenyl-6-hydroxyphenol" fbc:charge="0" />
      <species boundaryCondition="false" compartment="c" constant="false" hasOnlySubstanceUnits="false" id="M_2ombzl_c" name="2-Octaprenyl-6-methoxy-1,4-benzoquinol" fbc:charge="0" />
      <species boundaryCondition="false" compartment="c" constant="false" hasOnlySubstanceUnits="false" id="M_2omhmbl_c" name="2-Octaprenyl-3-methyl-5-hydroxy-6-methoxy-1,4-benzoquinol" fbc:charge="0" />
      <species boundaryCondition="false" compartment="c" constant="false" hasOnlySubstanceUnits="false" id="M_2ommbl_c" name="2-Octaprenyl-3-methyl-6-methoxy- 1,4-benzoquinol" fbc:charge="0" />
      <species boundaryCondition="false" compartment="c" constant="false" hasOnlySubstanceUnits="false" id="M_2omph_c" name="2-Octaprenyl-6-methoxyphenol" fbc:charge="0" />
      <species boundaryCondition="false" compartment="c" constant="false" hasOnlySubstanceUnits="false" id="M_2oph_c" name="2-Octaprenylphenol" fbc:charge="0" />
      <species boundaryCondition="false" compartment="c" constant="false" hasOnlySubstanceUnits="false" id="M_2p4c2me_c" name="2-phospho-4-(cytidine 5'-diphospho)-2-C-methyl-D-erythritol" fbc:charge="0" />
      <species boundaryCondition="false" compartment="c" constant="false" hasOnlySubstanceUnits="false" id="M_2pg_c" name="D-Glycerate 2-phosphate" fbc:charge="0" />
      <species boundaryCondition="false" compartment="c" constant="false" hasOnlySubstanceUnits="false" id="M_2pglyc_c" name="2-Phosphoglycolate" fbc:charge="0" />
      <species boundaryCondition="false" compartment="c" constant="false" hasOnlySubstanceUnits="false" id="M_2shchc_c" name="2-Succinyl-6-hydroxy-2,4-cyclohexadiene-1-carboxylate" fbc:charge="0" />
      <species boundaryCondition="false" compartment="p" constant="false" hasOnlySubstanceUnits="false" id="M_2tdec7eg3p_p" name="2-tetradec-7-enoyl-sn-glycerol 3-phosphate" fbc:charge="0" />
      <species boundaryCondition="false" compartment="c" constant="false" hasOnlySubstanceUnits="false" id="M_2tdec7eg3p_c" name="2-tetradec-7-enoyl-sn-glycerol 3-phosphate" fbc:charge="0" />
      <species boundaryCondition="false" compartment="p" constant="false" hasOnlySubstanceUnits="false" id="M_2tdecg3p_p" name="2-tetradecanoyl-sn-glycerol 3-phosphate" fbc:charge="0" />
      <species boundaryCondition="false" compartment="c" constant="false" hasOnlySubstanceUnits="false" id="M_2tdecg3p_c" name="2-tetradecanoyl-sn-glycerol 3-phosphate" fbc:charge="0" />
      <species boundaryCondition="false" compartment="c" constant="false" hasOnlySubstanceUnits="false" id="M_2tpr3dpcoa_c" name="2'-(5''-triphosphoribosyl)-3'-dephospho-CoA" fbc:charge="0" />
      <species boundaryCondition="false" compartment="p" constant="false" hasOnlySubstanceUnits="false" id="M_34dhpac_p" name="3,4-Dihydroxyphenylacetaldehyde" fbc:charge="0" />
      <species boundaryCondition="false" compartment="e" constant="false" hasOnlySubstanceUnits="false" id="M_34dhpac_e" name="3,4-Dihydroxyphenylacetaldehyde" fbc:charge="0" />
      <species boundaryCondition="false" compartment="c" constant="false" hasOnlySubstanceUnits="false" id="M_34dhpha_c" name="3,4-Dihydroxyphenylacetate" fbc:charge="0" />
      <species boundaryCondition="false" compartment="c" constant="false" hasOnlySubstanceUnits="false" id="M_34hpp_c" name="3-(4-Hydroxyphenyl)pyruvate" fbc:charge="0" />
      <species boundaryCondition="false" compartment="p" constant="false" hasOnlySubstanceUnits="false" id="M_3amp_p" name="3'-AMP" fbc:charge="0" />
      <species boundaryCondition="false" compartment="e" constant="false" hasOnlySubstanceUnits="false" id="M_3amp_e" name="3'-AMP" fbc:charge="0" />
      <species boundaryCondition="false" compartment="c" constant="false" hasOnlySubstanceUnits="false" id="M_3c2hmp_c" name="3-Carboxy-2-hydroxy-4-methylpentanoate" fbc:charge="0" />
      <species boundaryCondition="false" compartment="c" constant="false" hasOnlySubstanceUnits="false" id="M_3c3hmp_c" name="3-Carboxy-3-hydroxy-4-methylpentanoate" fbc:charge="0" />
      <species boundaryCondition="false" compartment="c" constant="false" hasOnlySubstanceUnits="false" id="M_3c4mop_c" name="3-Carboxy-4-methyl-2-oxopentanoate" fbc:charge="0" />
      <species boundaryCondition="false" compartment="p" constant="false" hasOnlySubstanceUnits="false" id="M_3cmp_p" name="3'-cmp" fbc:charge="0" />
      <species boundaryCondition="false" compartment="e" constant="false" hasOnlySubstanceUnits="false" id="M_3cmp_e" name="3'-cmp" fbc:charge="0" />
      <species boundaryCondition="false" compartment="c" constant="false" hasOnlySubstanceUnits="false" id="M_3dhgulnp_c" name="3-keto-L-gulonate-6-phosphate" fbc:charge="0" />
      <species boundaryCondition="false" compartment="c" constant="false" hasOnlySubstanceUnits="false" id="M_3dhq_c" name="3-Dehydroquinate" fbc:charge="0" />
      <species boundaryCondition="false" compartment="c" constant="false" hasOnlySubstanceUnits="false" id="M_3dhsk_c" name="3-Dehydroshikimate" fbc:charge="0" />
      <species boundaryCondition="false" compartment="p" constant="false" hasOnlySubstanceUnits="false" id="M_3gmp_p" name="3'-GMP" fbc:charge="0" />
      <species boundaryCondition="false" compartment="e" constant="false" hasOnlySubstanceUnits="false" id="M_3gmp_e" name="3'-GMP" fbc:charge="0" />
      <species boundaryCondition="false" compartment="c" constant="false" hasOnlySubstanceUnits="false" id="M_3haACP_c" name="(3R)-3-Hydroxyacyl-[acyl-carrier protein]" fbc:charge="0" />
      <species boundaryCondition="false" compartment="c" constant="false" hasOnlySubstanceUnits="false" id="M_3hadpcoa_c" name="(3S)-3-Hydroxyadipyl-CoA" fbc:charge="0" />
      <species boundaryCondition="false" compartment="c" constant="false" hasOnlySubstanceUnits="false" id="M_3hbcoa_c" name="(S)-3-Hydroxybutanoyl-CoA" fbc:charge="0" />
      <species boundaryCondition="false" compartment="c" constant="false" hasOnlySubstanceUnits="false" id="M_3hcddec5eACP_c" name="(R)-3-hydroxy-cis-dodec-5-enoyl-[acyl-carrier protein]" fbc:charge="0" />
      <species boundaryCondition="false" compartment="p" constant="false" hasOnlySubstanceUnits="false" id="M_3hcinnm_p" name="3-hydroxycinnamic acid" fbc:charge="0" />
      <species boundaryCondition="false" compartment="e" constant="false" hasOnlySubstanceUnits="false" id="M_3hcinnm_e" name="3-hydroxycinnamic acid" fbc:charge="0" />
      <species boundaryCondition="false" compartment="c" constant="false" hasOnlySubstanceUnits="false" id="M_3hcinnm_c" name="3-hydroxycinnamic acid" fbc:charge="0" />
      <species boundaryCondition="false" compartment="c" constant="false" hasOnlySubstanceUnits="false" id="M_3hcmrs7eACP_c" name="(R)-3-hydroxy-cis-myristol-7-eoyl-[acyl-carrier protein]" fbc:charge="0" />
      <species boundaryCondition="false" compartment="c" constant="false" hasOnlySubstanceUnits="false" id="M_3hcpalm9eACP_c" name="(R)-3-hydroxy-cis-palm-9-eoyl-[acyl-carrier protein]" fbc:charge="0" />
      <species boundaryCondition="false" compartment="c" constant="false" hasOnlySubstanceUnits="false" id="M_3hcvac11eACP_c" name="(R)-3-hydroxy-cis-vacc-11-enoyl-[acyl-carrier protein]" fbc:charge="0" />
      <species boundaryCondition="false" compartment="c" constant="false" hasOnlySubstanceUnits="false" id="M_3hdcoa_c" name="(S)-3-Hydroxydecanoyl-CoA" fbc:charge="0" />
      <species boundaryCondition="false" compartment="c" constant="false" hasOnlySubstanceUnits="false" id="M_3hddcoa_c" name="(S)-3-Hydroxydodecanoyl-CoA" fbc:charge="0" />
      <species boundaryCondition="false" compartment="c" constant="false" hasOnlySubstanceUnits="false" id="M_3hddecACP_c" name="(R)-3-Hydroxydodecanoyl-[acyl-carrier protein]" fbc:charge="0" />
      <species boundaryCondition="false" compartment="c" constant="false" hasOnlySubstanceUnits="false" id="M_3hdecACP_c" name="(R)-3-Hydroxydecanoyl-[acyl-carrier protein]" fbc:charge="0" />
      <species boundaryCondition="false" compartment="c" constant="false" hasOnlySubstanceUnits="false" id="M_3hhcoa_c" name="(S)-3-Hydroxyhexanoyl-CoA" fbc:charge="0" />
      <species boundaryCondition="false" compartment="c" constant="false" hasOnlySubstanceUnits="false" id="M_3hhdcoa_c" name="(S)-3-Hydroxyhexadecanoyl-CoA" fbc:charge="0" />
      <species boundaryCondition="false" compartment="c" constant="false" hasOnlySubstanceUnits="false" id="M_3hhexACP_c" name="(R)-3-Hydroxyhexanoyl-[acyl-carrier protein]" fbc:charge="0" />
      <species boundaryCondition="false" compartment="c" constant="false" hasOnlySubstanceUnits="false" id="M_3hmrsACP_c" name="(R)-3-Hydroxytetradecanoyl-[acyl-carrier protein]" fbc:charge="0" />
      <species boundaryCondition="false" compartment="c" constant="false" hasOnlySubstanceUnits="false" id="M_3hocoa_c" name="(S)-3-Hydroxyoctanoyl-CoA" fbc:charge="0" />
      <species boundaryCondition="false" compartment="c" constant="false" hasOnlySubstanceUnits="false" id="M_3hoctACP_c" name="(R)-3-Hydroxyoctanoyl-[acyl-carrier protein]" fbc:charge="0" />
      <species boundaryCondition="false" compartment="c" constant="false" hasOnlySubstanceUnits="false" id="M_3hoctaACP_c" name="(R)-3-Hydroxyoctadecanoyl-[acyl-carrier protein]" fbc:charge="0" />
      <species boundaryCondition="false" compartment="c" constant="false" hasOnlySubstanceUnits="false" id="M_3hodcoa_c" name="(S)-3-Hydroxyoctadecanoyl-CoA" fbc:charge="0" />
      <species boundaryCondition="false" compartment="c" constant="false" hasOnlySubstanceUnits="false" id="M_3hpalmACP_c" name="R-3-hydroxypalmitoyl-[acyl-carrier protein]" fbc:charge="0" />
      <species boundaryCondition="false" compartment="c" constant="false" hasOnlySubstanceUnits="false" id="M_3hppnl_c" name="3-Hydroxypropanal" fbc:charge="0" />
      <species boundaryCondition="false" compartment="p" constant="false" hasOnlySubstanceUnits="false" id="M_3hpppn_p" name="3-(3-hydroxy-phenyl)propionate" fbc:charge="0" />
      <species boundaryCondition="false" compartment="e" constant="false" hasOnlySubstanceUnits="false" id="M_3hpppn_e" name="3-(3-hydroxy-phenyl)propionate" fbc:charge="0" />
      <species boundaryCondition="false" compartment="c" constant="false" hasOnlySubstanceUnits="false" id="M_3hpppn_c" name="3-(3-hydroxy-phenyl)propionate" fbc:charge="0" />
      <species boundaryCondition="false" compartment="c" constant="false" hasOnlySubstanceUnits="false" id="M_3htdcoa_c" name="(S)-3-Hydroxytetradecanoyl-CoA" fbc:charge="0" />
      <species boundaryCondition="false" compartment="c" constant="false" hasOnlySubstanceUnits="false" id="M_3ig3p_c" name="C'-(3-Indolyl)-glycerol 3-phosphate" fbc:charge="0" />
      <species boundaryCondition="false" compartment="c" constant="false" hasOnlySubstanceUnits="false" id="M_3mob_c" name="3-Methyl-2-oxobutanoate" fbc:charge="0" />
      <species boundaryCondition="false" compartment="c" constant="false" hasOnlySubstanceUnits="false" id="M_3mop_c" name="(S)-3-Methyl-2-oxopentanoate" fbc:charge="0" />
      <species boundaryCondition="false" compartment="c" constant="false" hasOnlySubstanceUnits="false" id="M_3ocddec5eACP_c" name="3-oxo-cis-dodec-5-enoyl-[acyl-carrier protein]" fbc:charge="0" />
      <species boundaryCondition="false" compartment="c" constant="false" hasOnlySubstanceUnits="false" id="M_3ocmrs7eACP_c" name="3-oxo-cis-myristol-7-eoyl-[acyl-carrier protein]" fbc:charge="0" />
      <species boundaryCondition="false" compartment="c" constant="false" hasOnlySubstanceUnits="false" id="M_3ocpalm9eACP_c" name="3-oxo-cis-palm-9-eoyl-[acyl-carrier protein]" fbc:charge="0" />
      <species boundaryCondition="false" compartment="c" constant="false" hasOnlySubstanceUnits="false" id="M_3ocvac11eACP_c" name="3-oxo-cis-vacc-11-enoyl-[acyl-carrier protein]" fbc:charge="0" />
      <species boundaryCondition="false" compartment="c" constant="false" hasOnlySubstanceUnits="false" id="M_3odcoa_c" name="3-Oxodecanoyl-CoA" fbc:charge="0" />
      <species boundaryCondition="false" compartment="c" constant="false" hasOnlySubstanceUnits="false" id="M_3oddcoa_c" name="3-Oxododecanoyl-CoA" fbc:charge="0" />
      <species boundaryCondition="false" compartment="c" constant="false" hasOnlySubstanceUnits="false" id="M_3oddecACP_c" name="3-Oxododecanoyl-[acyl-carrier protein]" fbc:charge="0" />
      <species boundaryCondition="false" compartment="c" constant="false" hasOnlySubstanceUnits="false" id="M_3odecACP_c" name="3-Oxodecanoyl-[acyl-carrier protein]" fbc:charge="0" />
      <species boundaryCondition="false" compartment="c" constant="false" hasOnlySubstanceUnits="false" id="M_3ohcoa_c" name="3-Oxohexanoyl-CoA" fbc:charge="0" />
      <species boundaryCondition="false" compartment="c" constant="false" hasOnlySubstanceUnits="false" id="M_3ohdcoa_c" name="3-Oxohexadecanoyl-CoA" fbc:charge="0" />
      <species boundaryCondition="false" compartment="c" constant="false" hasOnlySubstanceUnits="false" id="M_3ohexACP_c" name="3-Oxohexanoyl-[acyl-carrier protein]" fbc:charge="0" />
      <species boundaryCondition="false" compartment="c" constant="false" hasOnlySubstanceUnits="false" id="M_3omrsACP_c" name="3-Oxotetradecanoyl-[acyl-carrier protein]" fbc:charge="0" />
      <species boundaryCondition="false" compartment="c" constant="false" hasOnlySubstanceUnits="false" id="M_3oocoa_c" name="3-Oxooctanoyl-CoA" fbc:charge="0" />
      <species boundaryCondition="false" compartment="c" constant="false" hasOnlySubstanceUnits="false" id="M_3ooctACP_c" name="3-Oxooctanoyl-[acyl-carrier protein]" fbc:charge="0" />
      <species boundaryCondition="false" compartment="c" constant="false" hasOnlySubstanceUnits="false" id="M_3ooctdACP_c" name="3-Oxooctadecanoyl-[acyl-carrier protein]" fbc:charge="0" />
      <species boundaryCondition="false" compartment="c" constant="false" hasOnlySubstanceUnits="false" id="M_3oodcoa_c" name="3-Oxooctadecanoyl-CoA" fbc:charge="0" />
      <species boundaryCondition="false" compartment="c" constant="false" hasOnlySubstanceUnits="false" id="M_3opalmACP_c" name="3-Oxohexadecanoyl-[acyl-carrier protein]" fbc:charge="0" />
      <species boundaryCondition="false" compartment="c" constant="false" hasOnlySubstanceUnits="false" id="M_3ophb_c" name="3-Octaprenyl-4-hydroxybenzoate" fbc:charge="0" />
      <species boundaryCondition="false" compartment="c" constant="false" hasOnlySubstanceUnits="false" id="M_3otdcoa_c" name="3-Oxotetradecanoyl-CoA" fbc:charge="0" />
      <species boundaryCondition="false" compartment="c" constant="false" hasOnlySubstanceUnits="false" id="M_3oxoadp_c" name="3-Oxoadipate" fbc:charge="0" />
      <species boundaryCondition="false" compartment="c" constant="false" hasOnlySubstanceUnits="false" id="M_3pg_c" name="3-Phospho-D-glycerate" fbc:charge="0" />
      <species boundaryCondition="false" compartment="c" constant="false" hasOnlySubstanceUnits="false" id="M_3php_c" name="3-Phosphohydroxypyruvate" fbc:charge="0" />
      <species boundaryCondition="false" compartment="c" constant="false" hasOnlySubstanceUnits="false" id="M_3psme_c" name="5-O-(1-Carboxyvinyl)-3-phosphoshikimate" fbc:charge="0" />
      <species boundaryCondition="false" compartment="c" constant="false" hasOnlySubstanceUnits="false" id="M_3sala_c" name="3-Sulfino-L-alanine" fbc:charge="0" />
      <species boundaryCondition="false" compartment="e" constant="false" hasOnlySubstanceUnits="false" id="M_3ump_e" name="3'-UMP" fbc:charge="0" />
      <species boundaryCondition="false" compartment="p" constant="false" hasOnlySubstanceUnits="false" id="M_3ump_p" name="3'-UMP" fbc:charge="0" />
      <species boundaryCondition="false" compartment="p" constant="false" hasOnlySubstanceUnits="false" id="M_4abut_p" name="4-Aminobutanoate" fbc:charge="0" />
      <species boundaryCondition="false" compartment="c" constant="false" hasOnlySubstanceUnits="false" id="M_4abut_c" name="4-Aminobutanoate" fbc:charge="0" />
      <species boundaryCondition="false" compartment="e" constant="false" hasOnlySubstanceUnits="false" id="M_4abut_e" name="4-Aminobutanoate" fbc:charge="0" />
      <species boundaryCondition="false" compartment="c" constant="false" hasOnlySubstanceUnits="false" id="M_4abutn_c" name="4-Aminobutanal" fbc:charge="0" />
      <species boundaryCondition="false" compartment="c" constant="false" hasOnlySubstanceUnits="false" id="M_4abz_c" name="4-Aminobenzoate" fbc:charge="0" />
      <species boundaryCondition="false" compartment="c" constant="false" hasOnlySubstanceUnits="false" id="M_4adcho_c" name="4-amino-4-deoxychorismate" fbc:charge="0" />
      <species boundaryCondition="false" compartment="c" constant="false" hasOnlySubstanceUnits="false" id="M_4ahmmp_c" name="4-Amino-5-hydroxymethyl-2-methylpyrimidine" fbc:charge="0" />
      <species boundaryCondition="false" compartment="c" constant="false" hasOnlySubstanceUnits="false" id="M_4ampm_c" name="4-Amino-2-methyl-5-phosphomethylpyrimidine" fbc:charge="0" />
      <species boundaryCondition="false" compartment="c" constant="false" hasOnlySubstanceUnits="false" id="M_4c2me_c" name="4-(cytidine 5'-diphospho)-2-C-methyl-D-erythritol" fbc:charge="0" />
      <species boundaryCondition="false" compartment="c" constant="false" hasOnlySubstanceUnits="false" id="M_4h2opntn_c" name="4-Hydroxy-2-oxopentanoate" fbc:charge="0" />
      <species boundaryCondition="false" compartment="c" constant="false" hasOnlySubstanceUnits="false" id="M_4hba_c" name="4-Hydroxy-benzyl alcohol" fbc:charge="0" />
      <species boundaryCondition="false" compartment="c" constant="false" hasOnlySubstanceUnits="false" id="M_4hbz_c" name="4-Hydroxybenzoate" fbc:charge="0" />
      <species boundaryCondition="false" compartment="p" constant="false" hasOnlySubstanceUnits="false" id="M_4hoxpacd_p" name="4-Hydroxyphenylacetaldehyde" fbc:charge="0" />
      <species boundaryCondition="false" compartment="e" constant="false" hasOnlySubstanceUnits="false" id="M_4hoxpacd_e" name="4-Hydroxyphenylacetaldehyde" fbc:charge="0" />
      <species boundaryCondition="false" compartment="e" constant="false" hasOnlySubstanceUnits="false" id="M_4hphac_e" name="4-Hydroxyphenylacetate" fbc:charge="0" />
      <species boundaryCondition="false" compartment="c" constant="false" hasOnlySubstanceUnits="false" id="M_4hphac_c" name="4-Hydroxyphenylacetate" fbc:charge="0" />
      <species boundaryCondition="false" compartment="c" constant="false" hasOnlySubstanceUnits="false" id="M_4hthr_c" name="4-Hydroxy-L-threonine" fbc:charge="0" />
      <species boundaryCondition="false" compartment="c" constant="false" hasOnlySubstanceUnits="false" id="M_4izp_c" name="4-Imidazolone-5-propanoate" fbc:charge="0" />
      <species boundaryCondition="false" compartment="c" constant="false" hasOnlySubstanceUnits="false" id="M_4met2obut_c" name="4-Methylthio-2-oxobutanoate" fbc:charge="0" />
      <species boundaryCondition="false" compartment="c" constant="false" hasOnlySubstanceUnits="false" id="M_4mhetz_c" name="4-Methyl-5-(2-hydroxyethyl)-thiazole" fbc:charge="0" />
      <species boundaryCondition="false" compartment="c" constant="false" hasOnlySubstanceUnits="false" id="M_4mop_c" name="4-Methyl-2-oxopentanoate" fbc:charge="0" />
      <species boundaryCondition="false" compartment="c" constant="false" hasOnlySubstanceUnits="false" id="M_4mpetz_c" name="4-Methyl-5-(2-phosphoethyl)-thiazole" fbc:charge="0" />
      <species boundaryCondition="false" compartment="c" constant="false" hasOnlySubstanceUnits="false" id="M_4pasp_c" name="4-Phospho-L-aspartate" fbc:charge="0" />
      <species boundaryCondition="false" compartment="c" constant="false" hasOnlySubstanceUnits="false" id="M_4per_c" name="4-Phospho-D-erythronate" fbc:charge="0" />
      <species boundaryCondition="false" compartment="c" constant="false" hasOnlySubstanceUnits="false" id="M_4ppan_c" name="D-4'-Phosphopantothenate" fbc:charge="0" />
      <species boundaryCondition="false" compartment="c" constant="false" hasOnlySubstanceUnits="false" id="M_4ppcys_c" name="N-((R)-4-Phosphopantothenoyl)-L-cysteine" fbc:charge="0" />
      <species boundaryCondition="false" compartment="c" constant="false" hasOnlySubstanceUnits="false" id="M_4r5au_c" name="4-(1-D-Ribitylamino)-5-aminouracil" fbc:charge="0" />
      <species boundaryCondition="false" compartment="c" constant="false" hasOnlySubstanceUnits="false" id="M_5aizc_c" name="5-amino-1-(5-phospho-D-ribosyl)imidazole-4-carboxylate" fbc:charge="0" />
      <species boundaryCondition="false" compartment="c" constant="false" hasOnlySubstanceUnits="false" id="M_5aop_c" name="5-Amino-4-oxopentanoate" fbc:charge="0" />
      <species boundaryCondition="false" compartment="c" constant="false" hasOnlySubstanceUnits="false" id="M_5aprbu_c" name="5-Amino-6-(5'-phosphoribitylamino)uracil" fbc:charge="0" />
      <species boundaryCondition="false" compartment="c" constant="false" hasOnlySubstanceUnits="false" id="M_5apru_c" name="5-Amino-6-(5'-phosphoribosylamino)uracil" fbc:charge="0" />
      <species boundaryCondition="false" compartment="c" constant="false" hasOnlySubstanceUnits="false" id="M_5aptn_c" name="5-Aminopentanoate" fbc:charge="0" />
      <species boundaryCondition="false" compartment="c" constant="false" hasOnlySubstanceUnits="false" id="M_5caiz_c" name="5-phosphoribosyl-5-carboxyaminoimidazole" fbc:charge="0" />
      <species boundaryCondition="false" compartment="c" constant="false" hasOnlySubstanceUnits="false" id="M_5cmhm_c" name="5-Carboxymethyl-2-hydroxymuconate" fbc:charge="0" />
      <species boundaryCondition="false" compartment="c" constant="false" hasOnlySubstanceUnits="false" id="M_5cmhmsa_c" name="5-Carboxymethyl-2-hydroxymuconate semialdehyde" fbc:charge="0" />
      <species boundaryCondition="false" compartment="c" constant="false" hasOnlySubstanceUnits="false" id="M_5cohe_c" name="5-Carboxy-2-oxohept-3-enedioate" fbc:charge="0" />
      <species boundaryCondition="false" compartment="p" constant="false" hasOnlySubstanceUnits="false" id="M_5dglcn_p" name="5-Dehydro-D-gluconate" fbc:charge="0" />
      <species boundaryCondition="false" compartment="e" constant="false" hasOnlySubstanceUnits="false" id="M_5dglcn_e" name="5-Dehydro-D-gluconate" fbc:charge="0" />
      <species boundaryCondition="false" compartment="c" constant="false" hasOnlySubstanceUnits="false" id="M_5dglcn_c" name="5-Dehydro-D-gluconate" fbc:charge="0" />
      <species boundaryCondition="false" compartment="c" constant="false" hasOnlySubstanceUnits="false" id="M_5dh4dglc_c" name="5-Dehydro-4-deoxy-D-glucarate" fbc:charge="0" />
      <species boundaryCondition="false" compartment="c" constant="false" hasOnlySubstanceUnits="false" id="M_5drib_c" name="5'-deoxyribose" fbc:charge="0" />
      <species boundaryCondition="false" compartment="c" constant="false" hasOnlySubstanceUnits="false" id="M_5mdr1p_c" name="5-Methylthio-5-deoxy-D-ribose 1-phosphate" fbc:charge="0" />
      <species boundaryCondition="false" compartment="c" constant="false" hasOnlySubstanceUnits="false" id="M_5mdru1p_c" name="5-Methylthio-5-deoxy-D-ribulose 1-phosphate" fbc:charge="0" />
      <species boundaryCondition="false" compartment="c" constant="false" hasOnlySubstanceUnits="false" id="M_5mta_c" name="5-Methylthioadenosine" fbc:charge="0" />
      <species boundaryCondition="false" compartment="c" constant="false" hasOnlySubstanceUnits="false" id="M_5mthf_c" name="5-Methyltetrahydrofolate" fbc:charge="0" />
      <species boundaryCondition="false" compartment="c" constant="false" hasOnlySubstanceUnits="false" id="M_5mtr_c" name="5-Methylthio-D-ribose" fbc:charge="0" />
      <species boundaryCondition="false" compartment="c" constant="false" hasOnlySubstanceUnits="false" id="M_5odhf2a_c" name="5-Oxo-4,5-dihydrofuran-2-acetate" fbc:charge="0" />
      <species boundaryCondition="false" compartment="c" constant="false" hasOnlySubstanceUnits="false" id="M_5prdmbz_c" name="N1-(5-Phospho-alpha-D-ribosyl)-5,6-dimethylbenzimidazole" fbc:charge="0" />
      <species boundaryCondition="false" compartment="c" constant="false" hasOnlySubstanceUnits="false" id="M_6hmhpt_c" name="6-hydroxymethyl dihydropterin" fbc:charge="0" />
      <species boundaryCondition="false" compartment="c" constant="false" hasOnlySubstanceUnits="false" id="M_6hmhptpp_c" name="6-hydroxymethyl-dihydropterin pyrophosphate" fbc:charge="0" />
      <species boundaryCondition="false" compartment="c" constant="false" hasOnlySubstanceUnits="false" id="M_6pgc_c" name="6-Phospho-D-gluconate" fbc:charge="0" />
      <species boundaryCondition="false" compartment="c" constant="false" hasOnlySubstanceUnits="false" id="M_6pgl_c" name="6-phospho-D-glucono-1,5-lactone" fbc:charge="0" />
      <species boundaryCondition="false" compartment="c" constant="false" hasOnlySubstanceUnits="false" id="M_8aonn_c" name="8-Amino-7-oxononanoate" fbc:charge="0" />
      <species boundaryCondition="false" compartment="c" constant="false" hasOnlySubstanceUnits="false" id="M_ACP_c" name="acyl carrier protein" fbc:charge="0" />
      <species boundaryCondition="false" compartment="c" constant="false" hasOnlySubstanceUnits="false" id="M_LalaDglu_c" name="L-alanine-D-glutamate" fbc:charge="0" />
      <species boundaryCondition="false" compartment="p" constant="false" hasOnlySubstanceUnits="false" id="M_LalaDgluMdap_p" name="L-alanine-D-glutamate-meso-2,6-diaminoheptanedioate" fbc:charge="0" />
      <species boundaryCondition="false" compartment="e" constant="false" hasOnlySubstanceUnits="false" id="M_LalaDgluMdap_e" name="L-alanine-D-glutamate-meso-2,6-diaminoheptanedioate" fbc:charge="0" />
      <species boundaryCondition="false" compartment="c" constant="false" hasOnlySubstanceUnits="false" id="M_LalaDgluMdap_c" name="L-alanine-D-glutamate-meso-2,6-diaminoheptanedioate" fbc:charge="0" />
      <species boundaryCondition="false" compartment="p" constant="false" hasOnlySubstanceUnits="false" id="M_LalaDgluMdapDala_p" name="L-alanine-D-glutamate-meso-2,6-diaminoheptanedioate-D-alanine" fbc:charge="0" />
      <species boundaryCondition="false" compartment="e" constant="false" hasOnlySubstanceUnits="false" id="M_LalaDgluMdapDala_e" name="L-alanine-D-glutamate-meso-2,6-diaminoheptanedioate-D-alanine" fbc:charge="0" />
      <species boundaryCondition="false" compartment="c" constant="false" hasOnlySubstanceUnits="false" id="M_LalaDgluMdapDala_c" name="L-alanine-D-glutamate-meso-2,6-diaminoheptanedioate-D-alanine" fbc:charge="0" />
      <species boundaryCondition="false" compartment="c" constant="false" hasOnlySubstanceUnits="false" id="M_LalaLglu_c" name="L-alanine-L-glutamate" fbc:charge="0" />
      <species boundaryCondition="false" compartment="c" constant="false" hasOnlySubstanceUnits="false" id="M_N1aspmd_c" name="N1-Acetylspermidine" fbc:charge="0" />
      <species boundaryCondition="false" compartment="c" constant="false" hasOnlySubstanceUnits="false" id="M_Nmtrp_c" name="N-Methyltryptophan" fbc:charge="0" />
      <species boundaryCondition="false" compartment="c" constant="false" hasOnlySubstanceUnits="false" id="M_Sfglutth_c" name="S-Formylglutathione" fbc:charge="0" />
      <species boundaryCondition="false" compartment="c" constant="false" hasOnlySubstanceUnits="false" id="M_aacald_c" name="Aminoacetaldehyde" fbc:charge="0" />
      <species boundaryCondition="false" compartment="c" constant="false" hasOnlySubstanceUnits="false" id="M_aacoa_c" name="Acetoacetyl-CoA" fbc:charge="0" />
      <species boundaryCondition="false" compartment="c" constant="false" hasOnlySubstanceUnits="false" id="M_aact_c" name="Aminoacetone" fbc:charge="0" />
      <species boundaryCondition="false" compartment="e" constant="false" hasOnlySubstanceUnits="false" id="M_abt_D_e" name="D-Arabitol" fbc:charge="0" />
      <species boundaryCondition="false" compartment="c" constant="false" hasOnlySubstanceUnits="false" id="M_abt_D_c" name="D-Arabitol" fbc:charge="0" />
      <species boundaryCondition="false" compartment="e" constant="false" hasOnlySubstanceUnits="false" id="M_ac_e" name="Acetate" fbc:charge="0" />
      <species boundaryCondition="false" compartment="p" constant="false" hasOnlySubstanceUnits="false" id="M_ac_p" name="Acetate" fbc:charge="0" />
      <species boundaryCondition="false" compartment="c" constant="false" hasOnlySubstanceUnits="false" id="M_ac_c" name="Acetate" fbc:charge="0" />
      <species boundaryCondition="false" compartment="c" constant="false" hasOnlySubstanceUnits="false" id="M_acACP_c" name="Acetyl-ACP" fbc:charge="0" />
      <species boundaryCondition="false" compartment="p" constant="false" hasOnlySubstanceUnits="false" id="M_acald_p" name="Acetaldehyde" fbc:charge="0" />
      <species boundaryCondition="false" compartment="e" constant="false" hasOnlySubstanceUnits="false" id="M_acald_e" name="Acetaldehyde" fbc:charge="0" />
      <species boundaryCondition="false" compartment="c" constant="false" hasOnlySubstanceUnits="false" id="M_acald_c" name="Acetaldehyde" fbc:charge="0" />
      <species boundaryCondition="false" compartment="c" constant="false" hasOnlySubstanceUnits="false" id="M_acanth_c" name="N-Acetylanthranilate" fbc:charge="0" />
      <species boundaryCondition="false" compartment="c" constant="false" hasOnlySubstanceUnits="false" id="M_accoa_c" name="Acetyl-CoA" fbc:charge="0" />
      <species boundaryCondition="false" compartment="c" constant="false" hasOnlySubstanceUnits="false" id="M_acetol_c" name="Acetol" fbc:charge="0" />
      <species boundaryCondition="false" compartment="c" constant="false" hasOnlySubstanceUnits="false" id="M_acg5p_c" name="N-Acetyl-L-glutamyl 5-phosphate" fbc:charge="0" />
      <species boundaryCondition="false" compartment="c" constant="false" hasOnlySubstanceUnits="false" id="M_acg5sa_c" name="N-Acetyl-L-glutamate 5-semialdehyde" fbc:charge="0" />
      <species boundaryCondition="false" compartment="p" constant="false" hasOnlySubstanceUnits="false" id="M_acgal_p" name="N-Acetyl-D-galactosamine" fbc:charge="0" />
      <species boundaryCondition="false" compartment="e" constant="false" hasOnlySubstanceUnits="false" id="M_acgal_e" name="N-Acetyl-D-galactosamine" fbc:charge="0" />
      <species boundaryCondition="false" compartment="p" constant="false" hasOnlySubstanceUnits="false" id="M_acgal1p_p" name="N-Acetyl-D-galactosamine 1-phosphate" fbc:charge="0" />
      <species boundaryCondition="false" compartment="e" constant="false" hasOnlySubstanceUnits="false" id="M_acgal1p_e" name="N-Acetyl-D-galactosamine 1-phosphate" fbc:charge="0" />
      <species boundaryCondition="false" compartment="p" constant="false" hasOnlySubstanceUnits="false" id="M_acgam_p" name="N-Acetyl-D-glucosamine" fbc:charge="0" />
      <species boundaryCondition="false" compartment="e" constant="false" hasOnlySubstanceUnits="false" id="M_acgam_e" name="N-Acetyl-D-glucosamine" fbc:charge="0" />
      <species boundaryCondition="false" compartment="c" constant="false" hasOnlySubstanceUnits="false" id="M_acgam_c" name="N-Acetyl-D-glucosamine" fbc:charge="0" />
      <species boundaryCondition="false" compartment="p" constant="false" hasOnlySubstanceUnits="false" id="M_acgam1p_p" name="N-Acetyl-D-glucosamine 1-phosphate" fbc:charge="0" />
      <species boundaryCondition="false" compartment="e" constant="false" hasOnlySubstanceUnits="false" id="M_acgam1p_e" name="N-Acetyl-D-glucosamine 1-phosphate" fbc:charge="0" />
      <species boundaryCondition="false" compartment="c" constant="false" hasOnlySubstanceUnits="false" id="M_acgam1p_c" name="N-Acetyl-D-glucosamine 1-phosphate" fbc:charge="0" />
      <species boundaryCondition="false" compartment="c" constant="false" hasOnlySubstanceUnits="false" id="M_acgam6p_c" name="N-Acetyl-D-glucosamine 6-phosphate" fbc:charge="0" />
      <species boundaryCondition="false" compartment="c" constant="false" hasOnlySubstanceUnits="false" id="M_acglc_D_c" name="6-Acetyl-D-glucose" fbc:charge="0" />
      <species boundaryCondition="false" compartment="c" constant="false" hasOnlySubstanceUnits="false" id="M_acglu_c" name="N-Acetyl-L-glutamate" fbc:charge="0" />
      <species boundaryCondition="false" compartment="c" constant="false" hasOnlySubstanceUnits="false" id="M_acmalt_c" name="Acetyl-maltose" fbc:charge="0" />
      <species boundaryCondition="false" compartment="p" constant="false" hasOnlySubstanceUnits="false" id="M_acmana_p" name="N-Acetyl-D-mannosamine" fbc:charge="0" />
      <species boundaryCondition="false" compartment="e" constant="false" hasOnlySubstanceUnits="false" id="M_acmana_e" name="N-Acetyl-D-mannosamine" fbc:charge="0" />
      <species boundaryCondition="false" compartment="c" constant="false" hasOnlySubstanceUnits="false" id="M_acmanap_c" name="N-Acetyl-D-mannosamine 6-phosphate" fbc:charge="0" />
      <species boundaryCondition="false" compartment="p" constant="false" hasOnlySubstanceUnits="false" id="M_acmum_p" name="N-Acetylmuramate" fbc:charge="0" />
      <species boundaryCondition="false" compartment="e" constant="false" hasOnlySubstanceUnits="false" id="M_acmum_e" name="N-Acetylmuramate" fbc:charge="0" />
      <species boundaryCondition="false" compartment="c" constant="false" hasOnlySubstanceUnits="false" id="M_acmum6p_c" name="N-acetylmuramate 6-phosphate" fbc:charge="0" />
      <species boundaryCondition="false" compartment="p" constant="false" hasOnlySubstanceUnits="false" id="M_acolipa_p" name="4-Amino-4-deoxy-L-arabinose modified core oligosaccharide lipid A" fbc:charge="0" />
      <species boundaryCondition="false" compartment="e" constant="false" hasOnlySubstanceUnits="false" id="M_acolipa_e" name="4-Amino-4-deoxy-L-arabinose modified core oligosaccharide lipid A" fbc:charge="0" />
      <species boundaryCondition="false" compartment="c" constant="false" hasOnlySubstanceUnits="false" id="M_acon_C_c" name="cis-Aconitate" fbc:charge="0" />
      <species boundaryCondition="false" compartment="c" constant="false" hasOnlySubstanceUnits="false" id="M_acon_T_c" name="trans-Aconitate" fbc:charge="0" />
      <species boundaryCondition="false" compartment="c" constant="false" hasOnlySubstanceUnits="false" id="M_aconm_c" name="E-3-carboxy-2-pentenedioate 6-methyl ester" fbc:charge="0" />
      <species boundaryCondition="false" compartment="c" constant="false" hasOnlySubstanceUnits="false" id="M_acorn_c" name="N2-Acetyl-L-ornithine" fbc:charge="0" />
      <species boundaryCondition="false" compartment="p" constant="false" hasOnlySubstanceUnits="false" id="M_acser_p" name="O-Acetyl-L-serine" fbc:charge="0" />
      <species boundaryCondition="false" compartment="e" constant="false" hasOnlySubstanceUnits="false" id="M_acser_e" name="O-Acetyl-L-serine" fbc:charge="0" />
      <species boundaryCondition="false" compartment="c" constant="false" hasOnlySubstanceUnits="false" id="M_acser_c" name="O-Acetyl-L-serine" fbc:charge="0" />
      <species boundaryCondition="false" compartment="c" constant="false" hasOnlySubstanceUnits="false" id="M_actACP_c" name="Acetoacetyl-ACP" fbc:charge="0" />
      <species boundaryCondition="false" compartment="c" constant="false" hasOnlySubstanceUnits="false" id="M_actn_R_c" name="(R)-Acetoin" fbc:charge="0" />
      <species boundaryCondition="false" compartment="c" constant="false" hasOnlySubstanceUnits="false" id="M_actp_c" name="Acetyl phosphate" fbc:charge="0" />
      <species boundaryCondition="false" compartment="c" constant="false" hasOnlySubstanceUnits="false" id="M_adcobdam_c" name="Adenosyl cobyrinate diamide" fbc:charge="0" />
      <species boundaryCondition="false" compartment="c" constant="false" hasOnlySubstanceUnits="false" id="M_adcobhex_c" name="adenosyl-cobyric acid" fbc:charge="0" />
      <species boundaryCondition="false" compartment="p" constant="false" hasOnlySubstanceUnits="false" id="M_ade_p" name="Adenine" fbc:charge="0" />
      <species boundaryCondition="false" compartment="e" constant="false" hasOnlySubstanceUnits="false" id="M_ade_e" name="Adenine" fbc:charge="0" />
      <species boundaryCondition="false" compartment="c" constant="false" hasOnlySubstanceUnits="false" id="M_ade_c" name="Adenine" fbc:charge="0" />
      <species boundaryCondition="false" compartment="p" constant="false" hasOnlySubstanceUnits="false" id="M_adn_p" name="Adenosine" fbc:charge="0" />
      <species boundaryCondition="false" compartment="e" constant="false" hasOnlySubstanceUnits="false" id="M_adn_e" name="Adenosine" fbc:charge="0" />
      <species boundaryCondition="false" compartment="c" constant="false" hasOnlySubstanceUnits="false" id="M_adn_c" name="Adenosine" fbc:charge="0" />
      <species boundaryCondition="false" compartment="c" constant="false" hasOnlySubstanceUnits="false" id="M_adocbi_c" name="Adenosyl cobinamide" fbc:charge="0" />
      <species boundaryCondition="false" compartment="c" constant="false" hasOnlySubstanceUnits="false" id="M_adocbip_c" name="Adenosyl cobinamide phosphate" fbc:charge="0" />
      <species boundaryCondition="false" compartment="p" constant="false" hasOnlySubstanceUnits="false" id="M_adocbl_p" name="Adenosylcobalamin" fbc:charge="0" />
      <species boundaryCondition="false" compartment="e" constant="false" hasOnlySubstanceUnits="false" id="M_adocbl_e" name="Adenosylcobalamin" fbc:charge="0" />
      <species boundaryCondition="false" compartment="c" constant="false" hasOnlySubstanceUnits="false" id="M_adocbl_c" name="Adenosylcobalamin" fbc:charge="0" />
      <species boundaryCondition="false" compartment="c" constant="false" hasOnlySubstanceUnits="false" id="M_adp_c" name="ADP" fbc:charge="0" />
      <species boundaryCondition="false" compartment="c" constant="false" hasOnlySubstanceUnits="false" id="M_adpglc_c" name="ADPglucose" fbc:charge="0" />
      <species boundaryCondition="false" compartment="c" constant="false" hasOnlySubstanceUnits="false" id="M_adphep_DD_c" name="ADP-D-glycero-D-manno-heptose" fbc:charge="0" />
      <species boundaryCondition="false" compartment="c" constant="false" hasOnlySubstanceUnits="false" id="M_adphep_LD_c" name="ADP-L-glycero-D-manno-heptose" fbc:charge="0" />
      <species boundaryCondition="false" compartment="c" constant="false" hasOnlySubstanceUnits="false" id="M_adprib_c" name="ADPribose" fbc:charge="0" />
      <species boundaryCondition="false" compartment="e" constant="false" hasOnlySubstanceUnits="false" id="M_ag_e" name="silver" fbc:charge="0" />
      <species boundaryCondition="false" compartment="c" constant="false" hasOnlySubstanceUnits="false" id="M_ag_c" name="silver" fbc:charge="0" />
      <species boundaryCondition="false" compartment="c" constant="false" hasOnlySubstanceUnits="false" id="M_agdpcbi_c" name="Adenosine-GDP-cobinamide" fbc:charge="0" />
      <species boundaryCondition="false" compartment="p" constant="false" hasOnlySubstanceUnits="false" id="M_agm_p" name="Agmatine" fbc:charge="0" />
      <species boundaryCondition="false" compartment="e" constant="false" hasOnlySubstanceUnits="false" id="M_agm_e" name="Agmatine" fbc:charge="0" />
      <species boundaryCondition="false" compartment="c" constant="false" hasOnlySubstanceUnits="false" id="M_agm_c" name="Agmatine" fbc:charge="0" />
      <species boundaryCondition="false" compartment="c" constant="false" hasOnlySubstanceUnits="false" id="M_ahcys_c" name="S-Adenosyl-L-homocysteine" fbc:charge="0" />
      <species boundaryCondition="false" compartment="c" constant="false" hasOnlySubstanceUnits="false" id="M_ahdt_c" name="2-Amino-4-hydroxy-6-(erythro-1,2,3-trihydroxypropyl)dihydropteridine triphosphate" fbc:charge="0" />
      <species boundaryCondition="false" compartment="c" constant="false" hasOnlySubstanceUnits="false" id="M_aicar_c" name="5-Amino-1-(5-Phospho-D-ribosyl)imidazole-4-carboxamide" fbc:charge="0" />
      <species boundaryCondition="false" compartment="c" constant="false" hasOnlySubstanceUnits="false" id="M_air_c" name="5-amino-1-(5-phospho-D-ribosyl)imidazole" fbc:charge="0" />
      <species boundaryCondition="false" compartment="p" constant="false" hasOnlySubstanceUnits="false" id="M_akg_p" name="2-Oxoglutarate" fbc:charge="0" />
      <species boundaryCondition="false" compartment="e" constant="false" hasOnlySubstanceUnits="false" id="M_akg_e" name="2-Oxoglutarate" fbc:charge="0" />
      <species boundaryCondition="false" compartment="c" constant="false" hasOnlySubstanceUnits="false" id="M_akg_c" name="2-Oxoglutarate" fbc:charge="0" />
      <species boundaryCondition="false" compartment="p" constant="false" hasOnlySubstanceUnits="false" id="M_ala_B_p" name="beta-Alanine" fbc:charge="0" />
      <species boundaryCondition="false" compartment="e" constant="false" hasOnlySubstanceUnits="false" id="M_ala_B_e" name="beta-Alanine" fbc:charge="0" />
      <species boundaryCondition="false" compartment="c" constant="false" hasOnlySubstanceUnits="false" id="M_ala_B_c" name="beta-Alanine" fbc:charge="0" />
      <species boundaryCondition="false" compartment="p" constant="false" hasOnlySubstanceUnits="false" id="M_ala_D_p" name="D-Alanine" fbc:charge="0" />
      <species boundaryCondition="false" compartment="e" constant="false" hasOnlySubstanceUnits="false" id="M_ala_D_e" name="D-Alanine" fbc:charge="0" />
      <species boundaryCondition="false" compartment="c" constant="false" hasOnlySubstanceUnits="false" id="M_ala_D_c" name="D-Alanine" fbc:charge="0" />
      <species boundaryCondition="false" compartment="p" constant="false" hasOnlySubstanceUnits="false" id="M_ala_L_p" name="L-Alanine" fbc:charge="0" />
      <species boundaryCondition="false" compartment="e" constant="false" hasOnlySubstanceUnits="false" id="M_ala_L_e" name="L-Alanine" fbc:charge="0" />
      <species boundaryCondition="false" compartment="c" constant="false" hasOnlySubstanceUnits="false" id="M_ala_L_c" name="L-Alanine" fbc:charge="0" />
      <species boundaryCondition="false" compartment="p" constant="false" hasOnlySubstanceUnits="false" id="M_alaala_p" name="D-Alanyl-D-alanine" fbc:charge="0" />
      <species boundaryCondition="false" compartment="e" constant="false" hasOnlySubstanceUnits="false" id="M_alaala_e" name="D-Alanyl-D-alanine" fbc:charge="0" />
      <species boundaryCondition="false" compartment="c" constant="false" hasOnlySubstanceUnits="false" id="M_alaala_c" name="D-Alanyl-D-alanine" fbc:charge="0" />
      <species boundaryCondition="false" compartment="c" constant="false" hasOnlySubstanceUnits="false" id="M_alac_S_c" name="(S)-2-Acetolactate" fbc:charge="0" />
      <species boundaryCondition="false" compartment="c" constant="false" hasOnlySubstanceUnits="false" id="M_alatrna_c" name="L-Alanyl-tRNA(Ala)" fbc:charge="0" />
      <species boundaryCondition="false" compartment="p" constant="false" hasOnlySubstanceUnits="false" id="M_all_D_p" name="D-Allose" fbc:charge="0" />
      <species boundaryCondition="false" compartment="e" constant="false" hasOnlySubstanceUnits="false" id="M_all_D_e" name="D-Allose" fbc:charge="0" />
      <species boundaryCondition="false" compartment="c" constant="false" hasOnlySubstanceUnits="false" id="M_all6p_c" name="D-Allose 6-phosphate" fbc:charge="0" />
      <species boundaryCondition="false" compartment="c" constant="false" hasOnlySubstanceUnits="false" id="M_alltn_c" name="Allantoin" fbc:charge="0" />
      <species boundaryCondition="false" compartment="c" constant="false" hasOnlySubstanceUnits="false" id="M_alltt_c" name="Allantoate" fbc:charge="0" />
      <species boundaryCondition="false" compartment="c" constant="false" hasOnlySubstanceUnits="false" id="M_allul6p_c" name="Allulose 6-phosphate" fbc:charge="0" />
      <species boundaryCondition="false" compartment="p" constant="false" hasOnlySubstanceUnits="false" id="M_alpp_p" name="applipoprotein" fbc:charge="0" />
      <species boundaryCondition="false" compartment="c" constant="false" hasOnlySubstanceUnits="false" id="M_altrn_c" name="D-Altronate" fbc:charge="0" />
      <species boundaryCondition="false" compartment="c" constant="false" hasOnlySubstanceUnits="false" id="M_amet_c" name="S-Adenosyl-L-methionine" fbc:charge="0" />
      <species boundaryCondition="false" compartment="c" constant="false" hasOnlySubstanceUnits="false" id="M_ametam_c" name="S-Adenosylmethioninamine" fbc:charge="0" />
      <species boundaryCondition="false" compartment="c" constant="false" hasOnlySubstanceUnits="false" id="M_amob_c" name="S-Adenosyl-4-methylthio-2-oxobutanoate" fbc:charge="0" />
      <species boundaryCondition="false" compartment="p" constant="false" hasOnlySubstanceUnits="false" id="M_amp_p" name="AMP" fbc:charge="0" />
      <species boundaryCondition="false" compartment="e" constant="false" hasOnlySubstanceUnits="false" id="M_amp_e" name="AMP" fbc:charge="0" />
      <species boundaryCondition="false" compartment="c" constant="false" hasOnlySubstanceUnits="false" id="M_amp_c" name="AMP" fbc:charge="0" />
      <species boundaryCondition="false" compartment="p" constant="false" hasOnlySubstanceUnits="false" id="M_anhgm_p" name="N-Acetyl-D-glucosamine(anhydrous)N-Acetylmuramic acid" fbc:charge="0" />
      <species boundaryCondition="false" compartment="e" constant="false" hasOnlySubstanceUnits="false" id="M_anhgm_e" name="N-Acetyl-D-glucosamine(anhydrous)N-Acetylmuramic acid" fbc:charge="0" />
      <species boundaryCondition="false" compartment="c" constant="false" hasOnlySubstanceUnits="false" id="M_anhgm_c" name="N-Acetyl-D-glucosamine(anhydrous)N-Acetylmuramic acid" fbc:charge="0" />
      <species boundaryCondition="false" compartment="p" constant="false" hasOnlySubstanceUnits="false" id="M_anhgm3p_p" name="N-Acetyl-D-glucosamine(anhydrous)N-Acetylmuramyl-tripeptide" fbc:charge="0" />
      <species boundaryCondition="false" compartment="c" constant="false" hasOnlySubstanceUnits="false" id="M_anhgm3p_c" name="N-Acetyl-D-glucosamine(anhydrous)N-Acetylmuramyl-tripeptide" fbc:charge="0" />
      <species boundaryCondition="false" compartment="p" constant="false" hasOnlySubstanceUnits="false" id="M_anhgm4p_p" name="N-Acetyl-D-glucosamine(anhydrous)N-Acetylmuramyl-tetrapeptide" fbc:charge="0" />
      <species boundaryCondition="false" compartment="c" constant="false" hasOnlySubstanceUnits="false" id="M_anhgm4p_c" name="N-Acetyl-D-glucosamine(anhydrous)N-Acetylmuramyl-tetrapeptide" fbc:charge="0" />
      <species boundaryCondition="false" compartment="c" constant="false" hasOnlySubstanceUnits="false" id="M_anhm_c" name="1,6-anhydrous-N-Acetylmuramate" fbc:charge="0" />
      <species boundaryCondition="false" compartment="c" constant="false" hasOnlySubstanceUnits="false" id="M_anhm3p_c" name="1,6-anhydrous-N-Acetylmuramyl-tripeptide" fbc:charge="0" />
      <species boundaryCondition="false" compartment="c" constant="false" hasOnlySubstanceUnits="false" id="M_anhm4p_c" name="1,6-anhydrous-N-Acetylmuramyl-tetrapeptide" fbc:charge="0" />
      <species boundaryCondition="false" compartment="c" constant="false" hasOnlySubstanceUnits="false" id="M_anth_c" name="Anthranilate" fbc:charge="0" />
      <species boundaryCondition="false" compartment="c" constant="false" hasOnlySubstanceUnits="false" id="M_ap4a_c" name="P1,P4-Bis(5'-adenosyl) tetraphosphate" fbc:charge="0" />
      <species boundaryCondition="false" compartment="c" constant="false" hasOnlySubstanceUnits="false" id="M_ap5a_c" name="P1,P5-Bis(5'-adenosyl) pentaphosphate" fbc:charge="0" />
      <species boundaryCondition="false" compartment="c" constant="false" hasOnlySubstanceUnits="false" id="M_apg120_c" name="acyl phosphatidylglycerol (n-C12:0)" fbc:charge="0" />
      <species boundaryCondition="false" compartment="c" constant="false" hasOnlySubstanceUnits="false" id="M_apg140_c" name="acyl phosphatidylglycerol (n-C14:0)" fbc:charge="0" />
      <species boundaryCondition="false" compartment="c" constant="false" hasOnlySubstanceUnits="false" id="M_apg141_c" name="acyl phosphatidylglycerol (n-C14:1)" fbc:charge="0" />
      <species boundaryCondition="false" compartment="c" constant="false" hasOnlySubstanceUnits="false" id="M_apg160_c" name="acyl phosphatidylglycerol (n-C16:0)" fbc:charge="0" />
      <species boundaryCondition="false" compartment="c" constant="false" hasOnlySubstanceUnits="false" id="M_apg161_c" name="acyl phosphatidylglycerol (n-C16:1)" fbc:charge="0" />
      <species boundaryCondition="false" compartment="c" constant="false" hasOnlySubstanceUnits="false" id="M_apg180_c" name="acyl phosphatidylglycerol (n-C18:0)" fbc:charge="0" />
      <species boundaryCondition="false" compartment="c" constant="false" hasOnlySubstanceUnits="false" id="M_apg181_c" name="acyl phosphatidylglycerol (n-C18:1)" fbc:charge="0" />
      <species boundaryCondition="false" compartment="c" constant="false" hasOnlySubstanceUnits="false" id="M_apoACP_c" name="apoprotein [acyl carrier protein]" fbc:charge="0" />
      <species boundaryCondition="false" compartment="c" constant="false" hasOnlySubstanceUnits="false" id="M_appl_c" name="1-Aminopropan-2-ol" fbc:charge="0" />
      <species boundaryCondition="false" compartment="c" constant="false" hasOnlySubstanceUnits="false" id="M_aps_c" name="Adenosine 5'-phosphosulfate" fbc:charge="0" />
      <species boundaryCondition="false" compartment="c" constant="false" hasOnlySubstanceUnits="false" id="M_ara5p_c" name="D-Arabinose 5-phosphate" fbc:charge="0" />
      <species boundaryCondition="false" compartment="p" constant="false" hasOnlySubstanceUnits="false" id="M_arab_L_p" name="L-Arabinose" fbc:charge="0" />
      <species boundaryCondition="false" compartment="e" constant="false" hasOnlySubstanceUnits="false" id="M_arab_L_e" name="L-Arabinose" fbc:charge="0" />
      <species boundaryCondition="false" compartment="c" constant="false" hasOnlySubstanceUnits="false" id="M_arab_L_c" name="L-Arabinose" fbc:charge="0" />
      <species boundaryCondition="false" compartment="c" constant="false" hasOnlySubstanceUnits="false" id="M_arbt6p_c" name="Arbutin 6-phosphate" fbc:charge="0" />
      <species boundaryCondition="false" compartment="p" constant="false" hasOnlySubstanceUnits="false" id="M_arbtn_fe3_p" name="Aerobactin" fbc:charge="0" />
      <species boundaryCondition="false" compartment="c" constant="false" hasOnlySubstanceUnits="false" id="M_arbtn_fe3_c" name="Aerobactin" fbc:charge="0" />
      <species boundaryCondition="false" compartment="p" constant="false" hasOnlySubstanceUnits="false" id="M_arg_L_p" name="L-Arginine" fbc:charge="0" />
      <species boundaryCondition="false" compartment="e" constant="false" hasOnlySubstanceUnits="false" id="M_arg_L_e" name="L-Arginine" fbc:charge="0" />
      <species boundaryCondition="false" compartment="c" constant="false" hasOnlySubstanceUnits="false" id="M_arg_L_c" name="L-Arginine" fbc:charge="0" />
      <species boundaryCondition="false" compartment="c" constant="false" hasOnlySubstanceUnits="false" id="M_argsuc_c" name="N(omega)-(L-Arginino)succinate" fbc:charge="0" />
      <species boundaryCondition="false" compartment="c" constant="false" hasOnlySubstanceUnits="false" id="M_argtrna_c" name="L-Arginyl-tRNA(Arg)" fbc:charge="0" />
      <species boundaryCondition="false" compartment="p" constant="false" hasOnlySubstanceUnits="false" id="M_ascb_L_p" name="L-Ascorbate" fbc:charge="0" />
      <species boundaryCondition="false" compartment="e" constant="false" hasOnlySubstanceUnits="false" id="M_ascb_L_e" name="L-Ascorbate" fbc:charge="0" />
      <species boundaryCondition="false" compartment="c" constant="false" hasOnlySubstanceUnits="false" id="M_ascb6p_c" name="L-ascorbate-6-phosphate" fbc:charge="0" />
      <species boundaryCondition="false" compartment="p" constant="false" hasOnlySubstanceUnits="false" id="M_asn_L_p" name="L-Asparagine" fbc:charge="0" />
      <species boundaryCondition="false" compartment="e" constant="false" hasOnlySubstanceUnits="false" id="M_asn_L_e" name="L-Asparagine" fbc:charge="0" />
      <species boundaryCondition="false" compartment="c" constant="false" hasOnlySubstanceUnits="false" id="M_asn_L_c" name="L-Asparagine" fbc:charge="0" />
      <species boundaryCondition="false" compartment="c" constant="false" hasOnlySubstanceUnits="false" id="M_asntrna_c" name="L-Asparaginyl-tRNA(Asn)" fbc:charge="0" />
      <species boundaryCondition="false" compartment="p" constant="false" hasOnlySubstanceUnits="false" id="M_aso3_p" name="arsenite" fbc:charge="0" />
      <species boundaryCondition="false" compartment="e" constant="false" hasOnlySubstanceUnits="false" id="M_aso3_e" name="arsenite" fbc:charge="0" />
      <species boundaryCondition="false" compartment="c" constant="false" hasOnlySubstanceUnits="false" id="M_aso3_c" name="arsenite" fbc:charge="0" />
      <species boundaryCondition="false" compartment="p" constant="false" hasOnlySubstanceUnits="false" id="M_asp_L_p" name="L-Aspartate" fbc:charge="0" />
      <species boundaryCondition="false" compartment="e" constant="false" hasOnlySubstanceUnits="false" id="M_asp_L_e" name="L-Aspartate" fbc:charge="0" />
      <species boundaryCondition="false" compartment="c" constant="false" hasOnlySubstanceUnits="false" id="M_asp_L_c" name="L-Aspartate" fbc:charge="0" />
      <species boundaryCondition="false" compartment="c" constant="false" hasOnlySubstanceUnits="false" id="M_aspsa_c" name="L-Aspartate 4-semialdehyde" fbc:charge="0" />
      <species boundaryCondition="false" compartment="c" constant="false" hasOnlySubstanceUnits="false" id="M_asptrna_c" name="L-Aspartyl-tRNA(Asp)" fbc:charge="0" />
      <species boundaryCondition="false" compartment="c" constant="false" hasOnlySubstanceUnits="false" id="M_athr_L_c" name="L-Allo-threonine" fbc:charge="0" />
      <species boundaryCondition="false" compartment="c" constant="false" hasOnlySubstanceUnits="false" id="M_atp_c" name="ATP" fbc:charge="0" />
      <species boundaryCondition="false" compartment="c" constant="false" hasOnlySubstanceUnits="false" id="M_b2coa_c" name="Crotonoyl-CoA" fbc:charge="0" />
      <species boundaryCondition="false" compartment="c" constant="false" hasOnlySubstanceUnits="false" id="M_betald_c" name="Betaine aldehyde" fbc:charge="0" />
      <species boundaryCondition="false" compartment="c" constant="false" hasOnlySubstanceUnits="false" id="M_bglycogen_c" name="branching glycogen" fbc:charge="0" />
      <species boundaryCondition="false" compartment="c" constant="false" hasOnlySubstanceUnits="false" id="M_btal_c" name="Butanal" fbc:charge="0" />
      <species boundaryCondition="false" compartment="c" constant="false" hasOnlySubstanceUnits="false" id="M_btcoa_c" name="Butanoyl-CoA" fbc:charge="0" />
      <species boundaryCondition="false" compartment="e" constant="false" hasOnlySubstanceUnits="false" id="M_btd_RR_e" name="(R,R)-2,3-Butanediol" fbc:charge="0" />
      <species boundaryCondition="false" compartment="c" constant="false" hasOnlySubstanceUnits="false" id="M_btd_RR_c" name="(R,R)-2,3-Butanediol" fbc:charge="0" />
      <species boundaryCondition="false" compartment="c" constant="false" hasOnlySubstanceUnits="false" id="M_btn_c" name="Biotin" fbc:charge="0" />
      <species boundaryCondition="false" compartment="c" constant="false" hasOnlySubstanceUnits="false" id="M_btnso_c" name="d-biotin d-sulfoxide" fbc:charge="0" />
      <species boundaryCondition="false" compartment="p" constant="false" hasOnlySubstanceUnits="false" id="M_but_p" name="Butyrate (n-C4:0)" fbc:charge="0" />
      <species boundaryCondition="false" compartment="e" constant="false" hasOnlySubstanceUnits="false" id="M_but_e" name="Butyrate (n-C4:0)" fbc:charge="0" />
      <species boundaryCondition="false" compartment="c" constant="false" hasOnlySubstanceUnits="false" id="M_but_c" name="Butyrate (n-C4:0)" fbc:charge="0" />
      <species boundaryCondition="false" compartment="c" constant="false" hasOnlySubstanceUnits="false" id="M_but2eACP_c" name="But-2-enoyl-[acyl-carrier protein]" fbc:charge="0" />
      <species boundaryCondition="false" compartment="c" constant="false" hasOnlySubstanceUnits="false" id="M_butACP_c" name="Butyryl-ACP (n-C4:0ACP)" fbc:charge="0" />
      <species boundaryCondition="false" compartment="p" constant="false" hasOnlySubstanceUnits="false" id="M_butso3_p" name="butanesulfonate" fbc:charge="0" />
      <species boundaryCondition="false" compartment="e" constant="false" hasOnlySubstanceUnits="false" id="M_butso3_e" name="butanesulfonate" fbc:charge="0" />
      <species boundaryCondition="false" compartment="c" constant="false" hasOnlySubstanceUnits="false" id="M_butso3_c" name="butanesulfonate" fbc:charge="0" />
      <species boundaryCondition="false" compartment="e" constant="false" hasOnlySubstanceUnits="false" id="M_bz_e" name="Benzoate" fbc:charge="0" />
      <species boundaryCondition="false" compartment="c" constant="false" hasOnlySubstanceUnits="false" id="M_bz_c" name="Benzoate" fbc:charge="0" />
      <species boundaryCondition="false" compartment="c" constant="false" hasOnlySubstanceUnits="false" id="M_bz12diol_c" name="cis-1,2-Dihydroxycyclohexa-3,5-diene-1-carboxylate" fbc:charge="0" />
      <species boundaryCondition="false" compartment="p" constant="false" hasOnlySubstanceUnits="false" id="M_ca2_p" name="Calcium" fbc:charge="0" />
      <species boundaryCondition="false" compartment="e" constant="false" hasOnlySubstanceUnits="false" id="M_ca2_e" name="Calcium" fbc:charge="0" />
      <species boundaryCondition="false" compartment="c" constant="false" hasOnlySubstanceUnits="false" id="M_ca2_c" name="Calcium" fbc:charge="0" />
      <species boundaryCondition="false" compartment="c" constant="false" hasOnlySubstanceUnits="false" id="M_camp_c" name="cAMP" fbc:charge="0" />
      <species boundaryCondition="false" compartment="c" constant="false" hasOnlySubstanceUnits="false" id="M_catechol_c" name="Catechol" fbc:charge="0" />
      <species boundaryCondition="false" compartment="c" constant="false" hasOnlySubstanceUnits="false" id="M_cbasp_c" name="N-Carbamoyl-L-aspartate" fbc:charge="0" />
      <species boundaryCondition="false" compartment="p" constant="false" hasOnlySubstanceUnits="false" id="M_cbi_p" name="Cobinamide" fbc:charge="0" />
      <species boundaryCondition="false" compartment="e" constant="false" hasOnlySubstanceUnits="false" id="M_cbi_e" name="Cobinamide" fbc:charge="0" />
      <species boundaryCondition="false" compartment="c" constant="false" hasOnlySubstanceUnits="false" id="M_cbi_c" name="Cobinamide" fbc:charge="0" />
      <species boundaryCondition="false" compartment="p" constant="false" hasOnlySubstanceUnits="false" id="M_cbl1_p" name="Cob(I)alamin" fbc:charge="0" />
      <species boundaryCondition="false" compartment="e" constant="false" hasOnlySubstanceUnits="false" id="M_cbl1_e" name="Cob(I)alamin" fbc:charge="0" />
      <species boundaryCondition="false" compartment="c" constant="false" hasOnlySubstanceUnits="false" id="M_cbl1_c" name="Cob(I)alamin" fbc:charge="0" />
      <species boundaryCondition="false" compartment="c" constant="false" hasOnlySubstanceUnits="false" id="M_cbp_c" name="Carbamoyl phosphate" fbc:charge="0" />
      <species boundaryCondition="false" compartment="c" constant="false" hasOnlySubstanceUnits="false" id="M_ccmuac_c" name="cis,cis-Muconate" fbc:charge="0" />
      <species boundaryCondition="false" compartment="e" constant="false" hasOnlySubstanceUnits="false" id="M_cd2_e" name="Cadmium" fbc:charge="0" />
      <species boundaryCondition="false" compartment="p" constant="false" hasOnlySubstanceUnits="false" id="M_cd2_p" name="Cadmium" fbc:charge="0" />
      <species boundaryCondition="false" compartment="c" constant="false" hasOnlySubstanceUnits="false" id="M_cd2_c" name="Cadmium" fbc:charge="0" />
      <species boundaryCondition="false" compartment="c" constant="false" hasOnlySubstanceUnits="false" id="M_cddec5eACP_c" name="cis-dodec-5-enoyl-[acyl-carrier protein] (n-C12:1)" fbc:charge="0" />
      <species boundaryCondition="false" compartment="c" constant="false" hasOnlySubstanceUnits="false" id="M_cdec3eACP_c" name="cis-dec-3-enoyl-[acyl-carrier protein] (n-C10:1)" fbc:charge="0" />
      <species boundaryCondition="false" compartment="c" constant="false" hasOnlySubstanceUnits="false" id="M_cdp_c" name="CDP" fbc:charge="0" />
      <species boundaryCondition="false" compartment="c" constant="false" hasOnlySubstanceUnits="false" id="M_cdpdddecg_c" name="CDP-1,2-didodecanoylglycerol" fbc:charge="0" />
      <species boundaryCondition="false" compartment="c" constant="false" hasOnlySubstanceUnits="false" id="M_cdpdhdec9eg_c" name="CDP-1,2-dihexadec-9-enoylglycerol" fbc:charge="0" />
      <species boundaryCondition="false" compartment="c" constant="false" hasOnlySubstanceUnits="false" id="M_cdpdhdecg_c" name="CDP-1,2-dihexadecanoylglycerol" fbc:charge="0" />
      <species boundaryCondition="false" compartment="c" constant="false" hasOnlySubstanceUnits="false" id="M_cdpdodec11eg_c" name="CDP-1,2-dioctadec-11-enoylglycerol" fbc:charge="0" />
      <species boundaryCondition="false" compartment="c" constant="false" hasOnlySubstanceUnits="false" id="M_cdpdodecg_c" name="CDP-1,2-dioctadecanoylglycerol" fbc:charge="0" />
      <species boundaryCondition="false" compartment="c" constant="false" hasOnlySubstanceUnits="false" id="M_cdpdtdec7eg_c" name="CDP-1,2-ditetradec-7-enoylglycerol" fbc:charge="0" />
      <species boundaryCondition="false" compartment="c" constant="false" hasOnlySubstanceUnits="false" id="M_cdpdtdecg_c" name="CDP-1,2-ditetradecanoylglycerol" fbc:charge="0" />
      <species boundaryCondition="false" compartment="e" constant="false" hasOnlySubstanceUnits="false" id="M_cellb_e" name="cellobiose" fbc:charge="0" />
      <species boundaryCondition="false" compartment="c" constant="false" hasOnlySubstanceUnits="false" id="M_cellb_c" name="cellobiose" fbc:charge="0" />
      <species boundaryCondition="false" compartment="p" constant="false" hasOnlySubstanceUnits="false" id="M_cgly_p" name="Cys-Gly" fbc:charge="0" />
      <species boundaryCondition="false" compartment="e" constant="false" hasOnlySubstanceUnits="false" id="M_cgly_e" name="Cys-Gly" fbc:charge="0" />
      <species boundaryCondition="false" compartment="c" constant="false" hasOnlySubstanceUnits="false" id="M_cgly_c" name="Cys-Gly" fbc:charge="0" />
      <species boundaryCondition="false" compartment="p" constant="false" hasOnlySubstanceUnits="false" id="M_chol_p" name="Choline" fbc:charge="0" />
      <species boundaryCondition="false" compartment="e" constant="false" hasOnlySubstanceUnits="false" id="M_chol_e" name="Choline" fbc:charge="0" />
      <species boundaryCondition="false" compartment="c" constant="false" hasOnlySubstanceUnits="false" id="M_chol_c" name="Choline" fbc:charge="0" />
      <species boundaryCondition="false" compartment="c" constant="false" hasOnlySubstanceUnits="false" id="M_chor_c" name="chorismate" fbc:charge="0" />
      <species boundaryCondition="false" compartment="e" constant="false" hasOnlySubstanceUnits="false" id="M_cit_e" name="Citrate" fbc:charge="0" />
      <species boundaryCondition="false" compartment="c" constant="false" hasOnlySubstanceUnits="false" id="M_cit_c" name="Citrate" fbc:charge="0" />
      <species boundaryCondition="false" compartment="c" constant="false" hasOnlySubstanceUnits="false" id="M_citr_L_c" name="L-Citrulline" fbc:charge="0" />
      <species boundaryCondition="false" compartment="c" constant="false" hasOnlySubstanceUnits="false" id="M_ckdo_c" name="CMP-3-deoxy-D-manno-octulosonate" fbc:charge="0" />
      <species boundaryCondition="false" compartment="p" constant="false" hasOnlySubstanceUnits="false" id="M_cl_p" name="Chloride" fbc:charge="0" />
      <species boundaryCondition="false" compartment="c" constant="false" hasOnlySubstanceUnits="false" id="M_cl_c" name="Chloride" fbc:charge="0" />
      <species boundaryCondition="false" compartment="e" constant="false" hasOnlySubstanceUnits="false" id="M_cl_e" name="Chloride" fbc:charge="0" />
      <species boundaryCondition="false" compartment="p" constant="false" hasOnlySubstanceUnits="false" id="M_clpn120_p" name="cardiolipin (tetradodecanoyl, n-C12:0)" fbc:charge="0" />
      <species boundaryCondition="false" compartment="p" constant="false" hasOnlySubstanceUnits="false" id="M_clpn140_p" name="cardiolipin (tetratetradecanoyl, n-C14:0)" fbc:charge="0" />
      <species boundaryCondition="false" compartment="p" constant="false" hasOnlySubstanceUnits="false" id="M_clpn141_p" name="cardiolipin (tetratetradec-7-enoyl, n-C14:1)" fbc:charge="0" />
      <species boundaryCondition="false" compartment="p" constant="false" hasOnlySubstanceUnits="false" id="M_clpn160_p" name="cardiolipin (tetrahexadecanoyl, n-C16:0)" fbc:charge="0" />
      <species boundaryCondition="false" compartment="p" constant="false" hasOnlySubstanceUnits="false" id="M_clpn161_p" name="cardiolipin (tetrahexadec-9-enoyl, n-C16:1)" fbc:charge="0" />
      <species boundaryCondition="false" compartment="p" constant="false" hasOnlySubstanceUnits="false" id="M_clpn180_p" name="cardiolipin (tetraoctadecanoyl, n-C18:0)" fbc:charge="0" />
      <species boundaryCondition="false" compartment="p" constant="false" hasOnlySubstanceUnits="false" id="M_clpn181_p" name="cardiolipin (tetraoctadec-11-enoyl, n-C18:1)" fbc:charge="0" />
      <species boundaryCondition="false" compartment="p" constant="false" hasOnlySubstanceUnits="false" id="M_cmp_p" name="CMP" fbc:charge="0" />
      <species boundaryCondition="false" compartment="e" constant="false" hasOnlySubstanceUnits="false" id="M_cmp_e" name="CMP" fbc:charge="0" />
      <species boundaryCondition="false" compartment="c" constant="false" hasOnlySubstanceUnits="false" id="M_cmp_c" name="CMP" fbc:charge="0" />
      <species boundaryCondition="false" compartment="c" constant="false" hasOnlySubstanceUnits="false" id="M_co_c" name="Carbon monoxide" fbc:charge="0" />
      <species boundaryCondition="false" compartment="c" constant="false" hasOnlySubstanceUnits="false" id="M_co1dam_c" name="Cob(I)yrinate a,c diamide" fbc:charge="0" />
      <species boundaryCondition="false" compartment="p" constant="false" hasOnlySubstanceUnits="false" id="M_co2_p" name="CO2" fbc:charge="0" />
      <species boundaryCondition="false" compartment="e" constant="false" hasOnlySubstanceUnits="false" id="M_co2_e" name="CO2" fbc:charge="0" />
      <species boundaryCondition="false" compartment="c" constant="false" hasOnlySubstanceUnits="false" id="M_co2_c" name="CO2" fbc:charge="0" />
      <species boundaryCondition="false" compartment="c" constant="false" hasOnlySubstanceUnits="false" id="M_co2dam_c" name="Cob(II)yrinate a,c diamide" fbc:charge="0" />
      <species boundaryCondition="false" compartment="c" constant="false" hasOnlySubstanceUnits="false" id="M_coa_c" name="Coenzyme A" fbc:charge="0" />
      <species boundaryCondition="false" compartment="p" constant="false" hasOnlySubstanceUnits="false" id="M_cobalt2_p" name="Co2+" fbc:charge="0" />
      <species boundaryCondition="false" compartment="e" constant="false" hasOnlySubstanceUnits="false" id="M_cobalt2_e" name="Co2+" fbc:charge="0" />
      <species boundaryCondition="false" compartment="c" constant="false" hasOnlySubstanceUnits="false" id="M_cobalt2_c" name="Co2+" fbc:charge="0" />
      <species boundaryCondition="false" compartment="c" constant="false" hasOnlySubstanceUnits="false" id="M_cobya_c" name="Cobyrinate" fbc:charge="0" />
      <species boundaryCondition="false" compartment="c" constant="false" hasOnlySubstanceUnits="false" id="M_codhpre6_c" name="cobalt-dihydro-precorrin 6" fbc:charge="0" />
      <species boundaryCondition="false" compartment="p" constant="false" hasOnlySubstanceUnits="false" id="M_colipa_p" name="core oligosaccharide lipid A" fbc:charge="0" />
      <species boundaryCondition="false" compartment="e" constant="false" hasOnlySubstanceUnits="false" id="M_colipa_e" name="core oligosaccharide lipid A" fbc:charge="0" />
      <species boundaryCondition="false" compartment="c" constant="false" hasOnlySubstanceUnits="false" id="M_colipa_c" name="core oligosaccharide lipid A" fbc:charge="0" />
      <species boundaryCondition="false" compartment="c" constant="false" hasOnlySubstanceUnits="false" id="M_copre2_c" name="cobalt-precorrin 2" fbc:charge="0" />
      <species boundaryCondition="false" compartment="c" constant="false" hasOnlySubstanceUnits="false" id="M_copre3_c" name="cobalt-precorrin 3" fbc:charge="0" />
      <species boundaryCondition="false" compartment="c" constant="false" hasOnlySubstanceUnits="false" id="M_copre4_c" name="cobalt-precorrin 4" fbc:charge="0" />
      <species boundaryCondition="false" compartment="c" constant="false" hasOnlySubstanceUnits="false" id="M_copre5_c" name="cobalt-precorrin 5" fbc:charge="0" />
      <species boundaryCondition="false" compartment="c" constant="false" hasOnlySubstanceUnits="false" id="M_copre6_c" name="cobalt-precorrin 6" fbc:charge="0" />
      <species boundaryCondition="false" compartment="c" constant="false" hasOnlySubstanceUnits="false" id="M_copre8_c" name="cobalt-precorrin 8" fbc:charge="0" />
      <species boundaryCondition="false" compartment="c" constant="false" hasOnlySubstanceUnits="false" id="M_cpe160_c" name="cyclopropane phosphatidylethanolamine (dihexadec-9,10-cyclo-anoyl, n-C16:0 cyclo)" fbc:charge="0" />
      <species boundaryCondition="false" compartment="c" constant="false" hasOnlySubstanceUnits="false" id="M_cpe180_c" name="cyclopropane phosphatidylethanolamine (dioctadec-11,12-cyclo-anoyl, n-C18:0 cyclo)" fbc:charge="0" />
      <species boundaryCondition="false" compartment="c" constant="false" hasOnlySubstanceUnits="false" id="M_cpg160_c" name="cyclopropane phosphatidylglycerol (dihexadec-9,10-cyclo-anoyl, n-C16:0 cyclo)" fbc:charge="0" />
      <species boundaryCondition="false" compartment="c" constant="false" hasOnlySubstanceUnits="false" id="M_cpg180_c" name="cyclopropane phosphatidylglycerol (dioctadec-11,12-cyclo-anoyl, n-C18:0 cyclo)" fbc:charge="0" />
      <species boundaryCondition="false" compartment="p" constant="false" hasOnlySubstanceUnits="false" id="M_cpgn_p" name="coprogen" fbc:charge="0" />
      <species boundaryCondition="false" compartment="c" constant="false" hasOnlySubstanceUnits="false" id="M_cpgn_c" name="coprogen" fbc:charge="0" />
      <species boundaryCondition="false" compartment="c" constant="false" hasOnlySubstanceUnits="false" id="M_cpppg3_c" name="Coproporphyrinogen III" fbc:charge="0" />
      <species boundaryCondition="false" compartment="p" constant="false" hasOnlySubstanceUnits="false" id="M_crn_p" name="L-Carnitine" fbc:charge="0" />
      <species boundaryCondition="false" compartment="e" constant="false" hasOnlySubstanceUnits="false" id="M_crn_e" name="L-Carnitine" fbc:charge="0" />
      <species boundaryCondition="false" compartment="c" constant="false" hasOnlySubstanceUnits="false" id="M_crn_c" name="L-Carnitine" fbc:charge="0" />
      <species boundaryCondition="false" compartment="p" constant="false" hasOnlySubstanceUnits="false" id="M_crn_D_p" name="D-Carnitine" fbc:charge="0" />
      <species boundaryCondition="false" compartment="c" constant="false" hasOnlySubstanceUnits="false" id="M_crn_D_c" name="D-Carnitine" fbc:charge="0" />
      <species boundaryCondition="false" compartment="p" constant="false" hasOnlySubstanceUnits="false" id="M_csn_p" name="Cytosine" fbc:charge="0" />
      <species boundaryCondition="false" compartment="e" constant="false" hasOnlySubstanceUnits="false" id="M_csn_e" name="Cytosine" fbc:charge="0" />
      <species boundaryCondition="false" compartment="c" constant="false" hasOnlySubstanceUnits="false" id="M_csn_c" name="Cytosine" fbc:charge="0" />
      <species boundaryCondition="false" compartment="p" constant="false" hasOnlySubstanceUnits="false" id="M_ctbt_p" name="crotonobetaine" fbc:charge="0" />
      <species boundaryCondition="false" compartment="c" constant="false" hasOnlySubstanceUnits="false" id="M_ctbt_c" name="crotonobetaine" fbc:charge="0" />
      <species boundaryCondition="false" compartment="c" constant="false" hasOnlySubstanceUnits="false" id="M_ctp_c" name="CTP" fbc:charge="0" />
      <species boundaryCondition="false" compartment="p" constant="false" hasOnlySubstanceUnits="false" id="M_cu_p" name="Cu+" fbc:charge="0" />
      <species boundaryCondition="false" compartment="e" constant="false" hasOnlySubstanceUnits="false" id="M_cu_e" name="Cu+" fbc:charge="0" />
      <species boundaryCondition="false" compartment="c" constant="false" hasOnlySubstanceUnits="false" id="M_cu_c" name="Cu+" fbc:charge="0" />
      <species boundaryCondition="false" compartment="p" constant="false" hasOnlySubstanceUnits="false" id="M_cu2_p" name="Cu2+" fbc:charge="0" />
      <species boundaryCondition="false" compartment="e" constant="false" hasOnlySubstanceUnits="false" id="M_cu2_e" name="Cu2+" fbc:charge="0" />
      <species boundaryCondition="false" compartment="c" constant="false" hasOnlySubstanceUnits="false" id="M_cu2_c" name="Cu2+" fbc:charge="0" />
      <species boundaryCondition="false" compartment="p" constant="false" hasOnlySubstanceUnits="false" id="M_cyan_p" name="Hydrogen cyanide" fbc:charge="0" />
      <species boundaryCondition="false" compartment="e" constant="false" hasOnlySubstanceUnits="false" id="M_cyan_e" name="Hydrogen cyanide" fbc:charge="0" />
      <species boundaryCondition="false" compartment="c" constant="false" hasOnlySubstanceUnits="false" id="M_cyan_c" name="Hydrogen cyanide" fbc:charge="0" />
      <species boundaryCondition="false" compartment="p" constant="false" hasOnlySubstanceUnits="false" id="M_cynt_p" name="Cyanate" fbc:charge="0" />
      <species boundaryCondition="false" compartment="e" constant="false" hasOnlySubstanceUnits="false" id="M_cynt_e" name="Cyanate" fbc:charge="0" />
      <species boundaryCondition="false" compartment="c" constant="false" hasOnlySubstanceUnits="false" id="M_cynt_c" name="Cyanate" fbc:charge="0" />
      <species boundaryCondition="false" compartment="p" constant="false" hasOnlySubstanceUnits="false" id="M_cys_D_p" name="D-Cysteine" fbc:charge="0" />
      <species boundaryCondition="false" compartment="e" constant="false" hasOnlySubstanceUnits="false" id="M_cys_D_e" name="D-Cysteine" fbc:charge="0" />
      <species boundaryCondition="false" compartment="c" constant="false" hasOnlySubstanceUnits="false" id="M_cys_D_c" name="D-Cysteine" fbc:charge="0" />
      <species boundaryCondition="false" compartment="p" constant="false" hasOnlySubstanceUnits="false" id="M_cys_L_p" name="L-Cysteine" fbc:charge="0" />
      <species boundaryCondition="false" compartment="e" constant="false" hasOnlySubstanceUnits="false" id="M_cys_L_e" name="L-Cysteine" fbc:charge="0" />
      <species boundaryCondition="false" compartment="c" constant="false" hasOnlySubstanceUnits="false" id="M_cys_L_c" name="L-Cysteine" fbc:charge="0" />
      <species boundaryCondition="false" compartment="c" constant="false" hasOnlySubstanceUnits="false" id="M_cyst_L_c" name="L-Cystathionine" fbc:charge="0" />
      <species boundaryCondition="false" compartment="c" constant="false" hasOnlySubstanceUnits="false" id="M_cystrna_c" name="L-Cysteinyl-tRNA(Cys)" fbc:charge="0" />
      <species boundaryCondition="false" compartment="p" constant="false" hasOnlySubstanceUnits="false" id="M_cytd_p" name="Cytidine" fbc:charge="0" />
      <species boundaryCondition="false" compartment="e" constant="false" hasOnlySubstanceUnits="false" id="M_cytd_e" name="Cytidine" fbc:charge="0" />
      <species boundaryCondition="false" compartment="c" constant="false" hasOnlySubstanceUnits="false" id="M_cytd_c" name="Cytidine" fbc:charge="0" />
      <species boundaryCondition="false" compartment="c" constant="false" hasOnlySubstanceUnits="false" id="M_d5kg_c" name="2-Deoxy-5-keto-D-gluconic acid" fbc:charge="0" />
      <species boundaryCondition="false" compartment="c" constant="false" hasOnlySubstanceUnits="false" id="M_d5kgp_c" name="2-Deoxy-5-keto-D-gluconic acid 6-phosphate" fbc:charge="0" />
      <species boundaryCondition="false" compartment="p" constant="false" hasOnlySubstanceUnits="false" id="M_dad_2_p" name="Deoxyadenosine" fbc:charge="0" />
      <species boundaryCondition="false" compartment="e" constant="false" hasOnlySubstanceUnits="false" id="M_dad_2_e" name="Deoxyadenosine" fbc:charge="0" />
      <species boundaryCondition="false" compartment="c" constant="false" hasOnlySubstanceUnits="false" id="M_dad_2_c" name="Deoxyadenosine" fbc:charge="0" />
      <species boundaryCondition="false" compartment="c" constant="false" hasOnlySubstanceUnits="false" id="M_dad_5_c" name="5'-Deoxyadenosine" fbc:charge="0" />
      <species boundaryCondition="false" compartment="c" constant="false" hasOnlySubstanceUnits="false" id="M_dadp_c" name="dADP" fbc:charge="0" />
      <species boundaryCondition="false" compartment="p" constant="false" hasOnlySubstanceUnits="false" id="M_damp_p" name="dAMP" fbc:charge="0" />
      <species boundaryCondition="false" compartment="e" constant="false" hasOnlySubstanceUnits="false" id="M_damp_e" name="dAMP" fbc:charge="0" />
      <species boundaryCondition="false" compartment="c" constant="false" hasOnlySubstanceUnits="false" id="M_damp_c" name="dAMP" fbc:charge="0" />
      <species boundaryCondition="false" compartment="c" constant="false" hasOnlySubstanceUnits="false" id="M_dann_c" name="7,8-Diaminononanoate" fbc:charge="0" />
      <species boundaryCondition="false" compartment="c" constant="false" hasOnlySubstanceUnits="false" id="M_datp_c" name="dATP" fbc:charge="0" />
      <species boundaryCondition="false" compartment="c" constant="false" hasOnlySubstanceUnits="false" id="M_db4p_c" name="3,4-dihydroxy-2-butanone 4-phosphate" fbc:charge="0" />
      <species boundaryCondition="false" compartment="c" constant="false" hasOnlySubstanceUnits="false" id="M_dc2coa_c" name="trans-Dec-2-enoyl-CoA" fbc:charge="0" />
      <species boundaryCondition="false" compartment="p" constant="false" hasOnlySubstanceUnits="false" id="M_dca_p" name="Decanoate (n-C10:0)" fbc:charge="0" />
      <species boundaryCondition="false" compartment="e" constant="false" hasOnlySubstanceUnits="false" id="M_dca_e" name="Decanoate (n-C10:0)" fbc:charge="0" />
      <species boundaryCondition="false" compartment="c" constant="false" hasOnlySubstanceUnits="false" id="M_dca_c" name="Decanoate (n-C10:0)" fbc:charge="0" />
      <species boundaryCondition="false" compartment="c" constant="false" hasOnlySubstanceUnits="false" id="M_dcaACP_c" name="Decanoyl-ACP (n-C10:0ACP)" fbc:charge="0" />
      <species boundaryCondition="false" compartment="c" constant="false" hasOnlySubstanceUnits="false" id="M_dcacoa_c" name="Decanoyl-CoA (n-C10:0CoA)" fbc:charge="0" />
      <species boundaryCondition="false" compartment="c" constant="false" hasOnlySubstanceUnits="false" id="M_dcamp_c" name="N6-(1,2-Dicarboxyethyl)-AMP" fbc:charge="0" />
      <species boundaryCondition="false" compartment="c" constant="false" hasOnlySubstanceUnits="false" id="M_dcdp_c" name="dCDP" fbc:charge="0" />
      <species boundaryCondition="false" compartment="p" constant="false" hasOnlySubstanceUnits="false" id="M_dcmp_p" name="dCMP" fbc:charge="0" />
      <species boundaryCondition="false" compartment="e" constant="false" hasOnlySubstanceUnits="false" id="M_dcmp_e" name="dCMP" fbc:charge="0" />
      <species boundaryCondition="false" compartment="c" constant="false" hasOnlySubstanceUnits="false" id="M_dcmp_c" name="dCMP" fbc:charge="0" />
      <species boundaryCondition="false" compartment="c" constant="false" hasOnlySubstanceUnits="false" id="M_dctp_c" name="dCTP" fbc:charge="0" />
      <species boundaryCondition="false" compartment="p" constant="false" hasOnlySubstanceUnits="false" id="M_dcyt_p" name="Deoxycytidine" fbc:charge="0" />
      <species boundaryCondition="false" compartment="e" constant="false" hasOnlySubstanceUnits="false" id="M_dcyt_e" name="Deoxycytidine" fbc:charge="0" />
      <species boundaryCondition="false" compartment="c" constant="false" hasOnlySubstanceUnits="false" id="M_dcyt_c" name="Deoxycytidine" fbc:charge="0" />
      <species boundaryCondition="false" compartment="c" constant="false" hasOnlySubstanceUnits="false" id="M_dd2coa_c" name="trans-Dodec-2-enoyl-CoA" fbc:charge="0" />
      <species boundaryCondition="false" compartment="p" constant="false" hasOnlySubstanceUnits="false" id="M_ddca_p" name="Dodecanoate (n-C12:0)" fbc:charge="0" />
      <species boundaryCondition="false" compartment="e" constant="false" hasOnlySubstanceUnits="false" id="M_ddca_e" name="Dodecanoate (n-C12:0)" fbc:charge="0" />
      <species boundaryCondition="false" compartment="c" constant="false" hasOnlySubstanceUnits="false" id="M_ddca_c" name="Dodecanoate (n-C12:0)" fbc:charge="0" />
      <species boundaryCondition="false" compartment="c" constant="false" hasOnlySubstanceUnits="false" id="M_ddcaACP_c" name="Dodecanoyl-ACP (n-C12:0ACP)" fbc:charge="0" />
      <species boundaryCondition="false" compartment="c" constant="false" hasOnlySubstanceUnits="false" id="M_ddcacoa_c" name="Dodecanoyl-CoA (n-C12:0CoA)" fbc:charge="0" />
      <species boundaryCondition="false" compartment="c" constant="false" hasOnlySubstanceUnits="false" id="M_dgdp_c" name="dGDP" fbc:charge="0" />
      <species boundaryCondition="false" compartment="p" constant="false" hasOnlySubstanceUnits="false" id="M_dgmp_p" name="dGMP" fbc:charge="0" />
      <species boundaryCondition="false" compartment="e" constant="false" hasOnlySubstanceUnits="false" id="M_dgmp_e" name="dGMP" fbc:charge="0" />
      <species boundaryCondition="false" compartment="c" constant="false" hasOnlySubstanceUnits="false" id="M_dgmp_c" name="dGMP" fbc:charge="0" />
      <species boundaryCondition="false" compartment="p" constant="false" hasOnlySubstanceUnits="false" id="M_dgsn_p" name="Deoxyguanosine" fbc:charge="0" />
      <species boundaryCondition="false" compartment="e" constant="false" hasOnlySubstanceUnits="false" id="M_dgsn_e" name="Deoxyguanosine" fbc:charge="0" />
      <species boundaryCondition="false" compartment="c" constant="false" hasOnlySubstanceUnits="false" id="M_dgsn_c" name="Deoxyguanosine" fbc:charge="0" />
      <species boundaryCondition="false" compartment="c" constant="false" hasOnlySubstanceUnits="false" id="M_dgtp_c" name="dGTP" fbc:charge="0" />
      <species boundaryCondition="false" compartment="p" constant="false" hasOnlySubstanceUnits="false" id="M_dha_p" name="Dihydroxyacetone" fbc:charge="0" />
      <species boundaryCondition="false" compartment="e" constant="false" hasOnlySubstanceUnits="false" id="M_dha_e" name="Dihydroxyacetone" fbc:charge="0" />
      <species boundaryCondition="false" compartment="c" constant="false" hasOnlySubstanceUnits="false" id="M_dha_c" name="Dihydroxyacetone" fbc:charge="0" />
      <species boundaryCondition="false" compartment="c" constant="false" hasOnlySubstanceUnits="false" id="M_dhap_c" name="Dihydroxyacetone phosphate" fbc:charge="0" />
      <species boundaryCondition="false" compartment="c" constant="false" hasOnlySubstanceUnits="false" id="M_dhcinnm_c" name="2,3-dihydroxicinnamic acid" fbc:charge="0" />
      <species boundaryCondition="false" compartment="c" constant="false" hasOnlySubstanceUnits="false" id="M_dhf_c" name="7,8-Dihydrofolate" fbc:charge="0" />
      <species boundaryCondition="false" compartment="c" constant="false" hasOnlySubstanceUnits="false" id="M_dhmptp_c" name="dihydromonapterin-triphosphate" fbc:charge="0" />
      <species boundaryCondition="false" compartment="c" constant="false" hasOnlySubstanceUnits="false" id="M_dhmtp_c" name="1,2-Dihydroxy-5-(methylthio)pent-1-en-3-one" fbc:charge="0" />
      <species boundaryCondition="false" compartment="c" constant="false" hasOnlySubstanceUnits="false" id="M_dhna_c" name="1,4-Dihydroxy-2-naphthoate" fbc:charge="0" />
      <species boundaryCondition="false" compartment="c" constant="false" hasOnlySubstanceUnits="false" id="M_dhnpt_c" name="Dihydroneopterin" fbc:charge="0" />
      <species boundaryCondition="false" compartment="c" constant="false" hasOnlySubstanceUnits="false" id="M_dhor_S_c" name="(S)-Dihydroorotate" fbc:charge="0" />
      <species boundaryCondition="false" compartment="c" constant="false" hasOnlySubstanceUnits="false" id="M_dhpmp_c" name="Dihydroneopterin monophosphate" fbc:charge="0" />
      <species boundaryCondition="false" compartment="c" constant="false" hasOnlySubstanceUnits="false" id="M_dhpppn_c" name="3-(2,3-Dihydroxyphenyl)propanoate" fbc:charge="0" />
      <species boundaryCondition="false" compartment="c" constant="false" hasOnlySubstanceUnits="false" id="M_dhpt_c" name="Dihydropteroate" fbc:charge="0" />
      <species boundaryCondition="false" compartment="c" constant="false" hasOnlySubstanceUnits="false" id="M_dhptd_c" name="4,5-dihydroxy-2,3-pentanedione" fbc:charge="0" />
      <species boundaryCondition="false" compartment="e" constant="false" hasOnlySubstanceUnits="false" id="M_diact_e" name="Diacetyl" fbc:charge="0" />
      <species boundaryCondition="false" compartment="c" constant="false" hasOnlySubstanceUnits="false" id="M_diact_c" name="Diacetyl" fbc:charge="0" />
      <species boundaryCondition="false" compartment="c" constant="false" hasOnlySubstanceUnits="false" id="M_didp_c" name="dIDP" fbc:charge="0" />
      <species boundaryCondition="false" compartment="p" constant="false" hasOnlySubstanceUnits="false" id="M_dimp_p" name="dIMP" fbc:charge="0" />
      <species boundaryCondition="false" compartment="e" constant="false" hasOnlySubstanceUnits="false" id="M_dimp_e" name="dIMP" fbc:charge="0" />
      <species boundaryCondition="false" compartment="c" constant="false" hasOnlySubstanceUnits="false" id="M_dimp_c" name="dIMP" fbc:charge="0" />
      <species boundaryCondition="false" compartment="p" constant="false" hasOnlySubstanceUnits="false" id="M_din_p" name="Deoxyinosine" fbc:charge="0" />
      <species boundaryCondition="false" compartment="e" constant="false" hasOnlySubstanceUnits="false" id="M_din_e" name="Deoxyinosine" fbc:charge="0" />
      <species boundaryCondition="false" compartment="c" constant="false" hasOnlySubstanceUnits="false" id="M_din_c" name="Deoxyinosine" fbc:charge="0" />
      <species boundaryCondition="false" compartment="c" constant="false" hasOnlySubstanceUnits="false" id="M_ditp_c" name="dITP" fbc:charge="0" />
      <species boundaryCondition="false" compartment="c" constant="false" hasOnlySubstanceUnits="false" id="M_dkdi_c" name="D-2,3-Diketo 4-deoxy-epi-inositol" fbc:charge="0" />
      <species boundaryCondition="false" compartment="c" constant="false" hasOnlySubstanceUnits="false" id="M_dkmpp_c" name="2,3-diketo-5-methylthio-1-phosphopentane" fbc:charge="0" />
      <species boundaryCondition="false" compartment="c" constant="false" hasOnlySubstanceUnits="false" id="M_dmbzid_c" name="5,6-Dimethylbenzimidazole" fbc:charge="0" />
      <species boundaryCondition="false" compartment="c" constant="false" hasOnlySubstanceUnits="false" id="M_dmlz_c" name="6,7-Dimethyl-8-(1-D-ribityl)lumazine" fbc:charge="0" />
      <species boundaryCondition="false" compartment="c" constant="false" hasOnlySubstanceUnits="false" id="M_dmpp_c" name="Dimethylallyl diphosphate" fbc:charge="0" />
      <species boundaryCondition="false" compartment="p" constant="false" hasOnlySubstanceUnits="false" id="M_dms_p" name="Dimethyl sulfide" fbc:charge="0" />
      <species boundaryCondition="false" compartment="e" constant="false" hasOnlySubstanceUnits="false" id="M_dms_e" name="Dimethyl sulfide" fbc:charge="0" />
      <species boundaryCondition="false" compartment="c" constant="false" hasOnlySubstanceUnits="false" id="M_dms_c" name="Dimethyl sulfide" fbc:charge="0" />
      <species boundaryCondition="false" compartment="p" constant="false" hasOnlySubstanceUnits="false" id="M_dmso_p" name="Dimethyl sulfoxide" fbc:charge="0" />
      <species boundaryCondition="false" compartment="e" constant="false" hasOnlySubstanceUnits="false" id="M_dmso_e" name="Dimethyl sulfoxide" fbc:charge="0" />
      <species boundaryCondition="false" compartment="c" constant="false" hasOnlySubstanceUnits="false" id="M_dmso_c" name="Dimethyl sulfoxide" fbc:charge="0" />
      <species boundaryCondition="false" compartment="c" constant="false" hasOnlySubstanceUnits="false" id="M_dna_c" name="DNA" fbc:charge="0" />
      <species boundaryCondition="false" compartment="c" constant="false" hasOnlySubstanceUnits="false" id="M_dna5mtc_c" name="DNA 5-methylcytosine" fbc:charge="0" />
      <species boundaryCondition="false" compartment="c" constant="false" hasOnlySubstanceUnits="false" id="M_dnad_c" name="Deamino-NAD+" fbc:charge="0" />
      <species boundaryCondition="false" compartment="p" constant="false" hasOnlySubstanceUnits="false" id="M_dopa_p" name="Dopamine" fbc:charge="0" />
      <species boundaryCondition="false" compartment="e" constant="false" hasOnlySubstanceUnits="false" id="M_dopa_e" name="Dopamine" fbc:charge="0" />
      <species boundaryCondition="false" compartment="c" constant="false" hasOnlySubstanceUnits="false" id="M_doxopa_c" name="1,2-Dioxopropanoic acid" fbc:charge="0" />
      <species boundaryCondition="false" compartment="c" constant="false" hasOnlySubstanceUnits="false" id="M_dpcoa_c" name="Dephospho-CoA" fbc:charge="0" />
      <species boundaryCondition="false" compartment="p" constant="false" hasOnlySubstanceUnits="false" id="M_dsbaox_p" name="periplasmic protein disulfide isomerase I (oxidized)" fbc:charge="0" />
      <species boundaryCondition="false" compartment="p" constant="false" hasOnlySubstanceUnits="false" id="M_dsbard_p" name="periplasmic protein disulfide isomerase I (reduced)" fbc:charge="0" />
      <species boundaryCondition="false" compartment="p" constant="false" hasOnlySubstanceUnits="false" id="M_dsbcox_p" name="protein disulfide isomerase II (oxidized)" fbc:charge="0" />
      <species boundaryCondition="false" compartment="p" constant="false" hasOnlySubstanceUnits="false" id="M_dsbcrd_p" name="protein disulfide isomerase II (reduced)" fbc:charge="0" />
      <species boundaryCondition="false" compartment="c" constant="false" hasOnlySubstanceUnits="false" id="M_dsbdox_c" name="fused thiol:disulfide interchange protein (oxidized)" fbc:charge="0" />
      <species boundaryCondition="false" compartment="c" constant="false" hasOnlySubstanceUnits="false" id="M_dsbdrd_c" name="fused thiol:disulfide interchange protein (reduced)" fbc:charge="0" />
      <species boundaryCondition="false" compartment="p" constant="false" hasOnlySubstanceUnits="false" id="M_dsbgox_p" name="periplasmic disulfide isomerase/thiol-disulphide oxidase (oxidized)" fbc:charge="0" />
      <species boundaryCondition="false" compartment="p" constant="false" hasOnlySubstanceUnits="false" id="M_dsbgrd_p" name="periplasmic disulfide isomerase/thiol-disulphide oxidase (reduced)" fbc:charge="0" />
      <species boundaryCondition="false" compartment="c" constant="false" hasOnlySubstanceUnits="false" id="M_dscl_c" name="dihydrosirohydrochlorin" fbc:charge="0" />
      <species boundaryCondition="false" compartment="c" constant="false" hasOnlySubstanceUnits="false" id="M_dtbt_c" name="Dethiobiotin" fbc:charge="0" />
      <species boundaryCondition="false" compartment="c" constant="false" hasOnlySubstanceUnits="false" id="M_dtdp_c" name="dTDP" fbc:charge="0" />
      <species boundaryCondition="false" compartment="c" constant="false" hasOnlySubstanceUnits="false" id="M_dtdp4aaddg_c" name="dTDP-4-acetamido-4,6-dideoxy-D-galactose" fbc:charge="0" />
      <species boundaryCondition="false" compartment="c" constant="false" hasOnlySubstanceUnits="false" id="M_dtdp4addg_c" name="dTDP-4-amino-4,6-dideoxy-D-galactose" fbc:charge="0" />
      <species boundaryCondition="false" compartment="c" constant="false" hasOnlySubstanceUnits="false" id="M_dtdp4d6dg_c" name="dTDP-4-dehydro-6-deoxy-D-glucose" fbc:charge="0" />
      <species boundaryCondition="false" compartment="c" constant="false" hasOnlySubstanceUnits="false" id="M_dtdp4d6dm_c" name="dTDP-4-dehydro-6-deoxy-L-mannose" fbc:charge="0" />
      <species boundaryCondition="false" compartment="c" constant="false" hasOnlySubstanceUnits="false" id="M_dtdpglu_c" name="dTDPglucose" fbc:charge="0" />
      <species boundaryCondition="false" compartment="c" constant="false" hasOnlySubstanceUnits="false" id="M_dtdprmn_c" name="dTDP-L-rhamnose" fbc:charge="0" />
      <species boundaryCondition="false" compartment="p" constant="false" hasOnlySubstanceUnits="false" id="M_dtmp_p" name="dTMP" fbc:charge="0" />
      <species boundaryCondition="false" compartment="e" constant="false" hasOnlySubstanceUnits="false" id="M_dtmp_e" name="dTMP" fbc:charge="0" />
      <species boundaryCondition="false" compartment="c" constant="false" hasOnlySubstanceUnits="false" id="M_dtmp_c" name="dTMP" fbc:charge="0" />
      <species boundaryCondition="false" compartment="c" constant="false" hasOnlySubstanceUnits="false" id="M_dttp_c" name="dTTP" fbc:charge="0" />
      <species boundaryCondition="false" compartment="c" constant="false" hasOnlySubstanceUnits="false" id="M_dudp_c" name="dUDP" fbc:charge="0" />
      <species boundaryCondition="false" compartment="p" constant="false" hasOnlySubstanceUnits="false" id="M_dump_p" name="dUMP" fbc:charge="0" />
      <species boundaryCondition="false" compartment="e" constant="false" hasOnlySubstanceUnits="false" id="M_dump_e" name="dUMP" fbc:charge="0" />
      <species boundaryCondition="false" compartment="c" constant="false" hasOnlySubstanceUnits="false" id="M_dump_c" name="dUMP" fbc:charge="0" />
      <species boundaryCondition="false" compartment="p" constant="false" hasOnlySubstanceUnits="false" id="M_duri_p" name="Deoxyuridine" fbc:charge="0" />
      <species boundaryCondition="false" compartment="e" constant="false" hasOnlySubstanceUnits="false" id="M_duri_e" name="Deoxyuridine" fbc:charge="0" />
      <species boundaryCondition="false" compartment="c" constant="false" hasOnlySubstanceUnits="false" id="M_duri_c" name="Deoxyuridine" fbc:charge="0" />
      <species boundaryCondition="false" compartment="c" constant="false" hasOnlySubstanceUnits="false" id="M_dutp_c" name="dUTP" fbc:charge="0" />
      <species boundaryCondition="false" compartment="c" constant="false" hasOnlySubstanceUnits="false" id="M_dxyl_c" name="1-deoxy-D-xylulose" fbc:charge="0" />
      <species boundaryCondition="false" compartment="c" constant="false" hasOnlySubstanceUnits="false" id="M_dxyl5p_c" name="1-deoxy-D-xylulose 5-phosphate" fbc:charge="0" />
      <species boundaryCondition="false" compartment="c" constant="false" hasOnlySubstanceUnits="false" id="M_e4p_c" name="D-Erythrose 4-phosphate" fbc:charge="0" />
      <species boundaryCondition="false" compartment="p" constant="false" hasOnlySubstanceUnits="false" id="M_eca2und_p" name="(enterobacterial common antigen)x2 undecaprenyl-diphosphate" fbc:charge="0" />
      <species boundaryCondition="false" compartment="p" constant="false" hasOnlySubstanceUnits="false" id="M_eca3und_p" name="(enterobacterial common antigen)x3 undecaprenyl-diphosphate" fbc:charge="0" />
      <species boundaryCondition="false" compartment="p" constant="false" hasOnlySubstanceUnits="false" id="M_eca4und_p" name="(enterobacterial common antigen)x4 undecaprenyl-diphosphate" fbc:charge="0" />
      <species boundaryCondition="false" compartment="c" constant="false" hasOnlySubstanceUnits="false" id="M_eig3p_c" name="D-erythro-1-(Imidazol-4-yl)glycerol 3-phosphate" fbc:charge="0" />
      <species boundaryCondition="false" compartment="p" constant="false" hasOnlySubstanceUnits="false" id="M_enlipa_p" name="phosphoethanolamine KDO(2)-lipid (A)" fbc:charge="0" />
      <species boundaryCondition="false" compartment="p" constant="false" hasOnlySubstanceUnits="false" id="M_enter_p" name="Enterochelin" fbc:charge="0" />
      <species boundaryCondition="false" compartment="c" constant="false" hasOnlySubstanceUnits="false" id="M_enter_c" name="Enterochelin" fbc:charge="0" />
      <species boundaryCondition="false" compartment="p" constant="false" hasOnlySubstanceUnits="false" id="M_etha_p" name="Ethanolamine" fbc:charge="0" />
      <species boundaryCondition="false" compartment="e" constant="false" hasOnlySubstanceUnits="false" id="M_etha_e" name="Ethanolamine" fbc:charge="0" />
      <species boundaryCondition="false" compartment="c" constant="false" hasOnlySubstanceUnits="false" id="M_etha_c" name="Ethanolamine" fbc:charge="0" />
      <species boundaryCondition="false" compartment="p" constant="false" hasOnlySubstanceUnits="false" id="M_ethso3_p" name="ethanesulfonate" fbc:charge="0" />
      <species boundaryCondition="false" compartment="e" constant="false" hasOnlySubstanceUnits="false" id="M_ethso3_e" name="ethanesulfonate" fbc:charge="0" />
      <species boundaryCondition="false" compartment="c" constant="false" hasOnlySubstanceUnits="false" id="M_ethso3_c" name="ethanesulfonate" fbc:charge="0" />
      <species boundaryCondition="false" compartment="p" constant="false" hasOnlySubstanceUnits="false" id="M_etoh_p" name="Ethanol" fbc:charge="0" />
      <species boundaryCondition="false" compartment="e" constant="false" hasOnlySubstanceUnits="false" id="M_etoh_e" name="Ethanol" fbc:charge="0" />
      <species boundaryCondition="false" compartment="c" constant="false" hasOnlySubstanceUnits="false" id="M_etoh_c" name="Ethanol" fbc:charge="0" />
      <species boundaryCondition="false" compartment="c" constant="false" hasOnlySubstanceUnits="false" id="M_f1p_c" name="D-Fructose 1-phosphate" fbc:charge="0" />
      <species boundaryCondition="false" compartment="p" constant="false" hasOnlySubstanceUnits="false" id="M_f6p_p" name="D-Fructose 6-phosphate" fbc:charge="0" />
      <species boundaryCondition="false" compartment="e" constant="false" hasOnlySubstanceUnits="false" id="M_f6p_e" name="D-Fructose 6-phosphate" fbc:charge="0" />
      <species boundaryCondition="false" compartment="c" constant="false" hasOnlySubstanceUnits="false" id="M_f6p_c" name="D-Fructose 6-phosphate" fbc:charge="0" />
      <species boundaryCondition="false" compartment="c" constant="false" hasOnlySubstanceUnits="false" id="M_fad_c" name="Flavin adenine dinucleotide oxidized" fbc:charge="0" />
      <species boundaryCondition="false" compartment="c" constant="false" hasOnlySubstanceUnits="false" id="M_fadh2_c" name="Flavin adenine dinucleotide reduced" fbc:charge="0" />
      <species boundaryCondition="false" compartment="p" constant="false" hasOnlySubstanceUnits="false" id="M_fald_p" name="Formaldehyde" fbc:charge="0" />
      <species boundaryCondition="false" compartment="e" constant="false" hasOnlySubstanceUnits="false" id="M_fald_e" name="Formaldehyde" fbc:charge="0" />
      <species boundaryCondition="false" compartment="c" constant="false" hasOnlySubstanceUnits="false" id="M_fald_c" name="Formaldehyde" fbc:charge="0" />
      <species boundaryCondition="false" compartment="c" constant="false" hasOnlySubstanceUnits="false" id="M_fc1p_c" name="L-Fuculose 1-phosphate" fbc:charge="0" />
      <species boundaryCondition="false" compartment="c" constant="false" hasOnlySubstanceUnits="false" id="M_fcl_L_c" name="L-fuculose" fbc:charge="0" />
      <species boundaryCondition="false" compartment="c" constant="false" hasOnlySubstanceUnits="false" id="M_fdp_c" name="D-Fructose 1,6-bisphosphate" fbc:charge="0" />
      <species boundaryCondition="false" compartment="p" constant="false" hasOnlySubstanceUnits="false" id="M_fe2_p" name="Fe2+" fbc:charge="0" />
      <species boundaryCondition="false" compartment="e" constant="false" hasOnlySubstanceUnits="false" id="M_fe2_e" name="Fe2+" fbc:charge="0" />
      <species boundaryCondition="false" compartment="c" constant="false" hasOnlySubstanceUnits="false" id="M_fe2_c" name="Fe2+" fbc:charge="0" />
      <species boundaryCondition="false" compartment="p" constant="false" hasOnlySubstanceUnits="false" id="M_fe3_p" name="Fe3+" fbc:charge="0" />
      <species boundaryCondition="false" compartment="e" constant="false" hasOnlySubstanceUnits="false" id="M_fe3_e" name="Fe3+" fbc:charge="0" />
      <species boundaryCondition="false" compartment="c" constant="false" hasOnlySubstanceUnits="false" id="M_fe3_c" name="Fe3+" fbc:charge="0" />
      <species boundaryCondition="false" compartment="p" constant="false" hasOnlySubstanceUnits="false" id="M_fe3dhbzs_p" name="ferric 2,3-dihydroxybenzoylserine" fbc:charge="0" />
      <species boundaryCondition="false" compartment="e" constant="false" hasOnlySubstanceUnits="false" id="M_fe3dhbzs_e" name="ferric 2,3-dihydroxybenzoylserine" fbc:charge="0" />
      <species boundaryCondition="false" compartment="c" constant="false" hasOnlySubstanceUnits="false" id="M_fe3dhbzs_c" name="ferric 2,3-dihydroxybenzoylserine" fbc:charge="0" />
      <species boundaryCondition="false" compartment="p" constant="false" hasOnlySubstanceUnits="false" id="M_fe3hox_p" name="Fe(III)hydroxamate" fbc:charge="0" />
      <species boundaryCondition="false" compartment="e" constant="false" hasOnlySubstanceUnits="false" id="M_fe3hox_e" name="Fe(III)hydroxamate" fbc:charge="0" />
      <species boundaryCondition="false" compartment="c" constant="false" hasOnlySubstanceUnits="false" id="M_fe3hox_c" name="Fe(III)hydroxamate" fbc:charge="0" />
      <species boundaryCondition="false" compartment="p" constant="false" hasOnlySubstanceUnits="false" id="M_fecrm_p" name="Ferrichrome" fbc:charge="0" />
      <species boundaryCondition="false" compartment="e" constant="false" hasOnlySubstanceUnits="false" id="M_fecrm_e" name="Ferrichrome" fbc:charge="0" />
      <species boundaryCondition="false" compartment="c" constant="false" hasOnlySubstanceUnits="false" id="M_fecrm_c" name="Ferrichrome" fbc:charge="0" />
      <species boundaryCondition="false" compartment="c" constant="false" hasOnlySubstanceUnits="false" id="M_fecrm_un_c" name="Ferrichrome minus Fe(III)" fbc:charge="0" />
      <species boundaryCondition="false" compartment="p" constant="false" hasOnlySubstanceUnits="false" id="M_feenter_p" name="Fe-enterobactin" fbc:charge="0" />
      <species boundaryCondition="false" compartment="e" constant="false" hasOnlySubstanceUnits="false" id="M_feenter_e" name="Fe-enterobactin" fbc:charge="0" />
      <species boundaryCondition="false" compartment="c" constant="false" hasOnlySubstanceUnits="false" id="M_feenter_c" name="Fe-enterobactin" fbc:charge="0" />
      <species boundaryCondition="false" compartment="p" constant="false" hasOnlySubstanceUnits="false" id="M_feoxam_p" name="ferroxamine" fbc:charge="0" />
      <species boundaryCondition="false" compartment="e" constant="false" hasOnlySubstanceUnits="false" id="M_feoxam_e" name="ferroxamine" fbc:charge="0" />
      <species boundaryCondition="false" compartment="c" constant="false" hasOnlySubstanceUnits="false" id="M_feoxam_c" name="ferroxamine" fbc:charge="0" />
      <species boundaryCondition="false" compartment="c" constant="false" hasOnlySubstanceUnits="false" id="M_fgam_c" name="N2-Formyl-N1-(5-phospho-D-ribosyl)glycinamide" fbc:charge="0" />
      <species boundaryCondition="false" compartment="c" constant="false" hasOnlySubstanceUnits="false" id="M_fldox_c" name="flavodoxin (oxidized)" fbc:charge="0" />
      <species boundaryCondition="false" compartment="c" constant="false" hasOnlySubstanceUnits="false" id="M_fldrd_c" name="flavodoxin (reduced)" fbc:charge="0" />
      <species boundaryCondition="false" compartment="c" constant="false" hasOnlySubstanceUnits="false" id="M_fmettrna_c" name="N-Formylmethionyl-tRNA" fbc:charge="0" />
      <species boundaryCondition="false" compartment="c" constant="false" hasOnlySubstanceUnits="false" id="M_fmn_c" name="FMN" fbc:charge="0" />
      <species boundaryCondition="false" compartment="c" constant="false" hasOnlySubstanceUnits="false" id="M_fmnh2_c" name="Reduced FMN" fbc:charge="0" />
      <species boundaryCondition="false" compartment="p" constant="false" hasOnlySubstanceUnits="false" id="M_for_p" name="Formate" fbc:charge="0" />
      <species boundaryCondition="false" compartment="e" constant="false" hasOnlySubstanceUnits="false" id="M_for_e" name="Formate" fbc:charge="0" />
      <species boundaryCondition="false" compartment="c" constant="false" hasOnlySubstanceUnits="false" id="M_for_c" name="Formate" fbc:charge="0" />
      <species boundaryCondition="false" compartment="c" constant="false" hasOnlySubstanceUnits="false" id="M_forglu_c" name="N-Formimidoyl-L-glutamate" fbc:charge="0" />
      <species boundaryCondition="false" compartment="c" constant="false" hasOnlySubstanceUnits="false" id="M_fpram_c" name="2-(Formamido)-N1-(5-phospho-D-ribosyl)acetamidine" fbc:charge="0" />
      <species boundaryCondition="false" compartment="c" constant="false" hasOnlySubstanceUnits="false" id="M_fprica_c" name="5-Formamido-1-(5-phospho-D-ribosyl)imidazole-4-carboxamide" fbc:charge="0" />
      <species boundaryCondition="false" compartment="c" constant="false" hasOnlySubstanceUnits="false" id="M_frdp_c" name="Farnesyl diphosphate" fbc:charge="0" />
      <species boundaryCondition="false" compartment="c" constant="false" hasOnlySubstanceUnits="false" id="M_frmd_c" name="Formamide" fbc:charge="0" />
      <species boundaryCondition="false" compartment="p" constant="false" hasOnlySubstanceUnits="false" id="M_fru_p" name="D-Fructose" fbc:charge="0" />
      <species boundaryCondition="false" compartment="e" constant="false" hasOnlySubstanceUnits="false" id="M_fru_e" name="D-Fructose" fbc:charge="0" />
      <species boundaryCondition="false" compartment="c" constant="false" hasOnlySubstanceUnits="false" id="M_fru_c" name="D-Fructose" fbc:charge="0" />
      <species boundaryCondition="false" compartment="p" constant="false" hasOnlySubstanceUnits="false" id="M_frulys_p" name="fructoselysine" fbc:charge="0" />
      <species boundaryCondition="false" compartment="e" constant="false" hasOnlySubstanceUnits="false" id="M_frulys_e" name="fructoselysine" fbc:charge="0" />
      <species boundaryCondition="false" compartment="p" constant="false" hasOnlySubstanceUnits="false" id="M_fruur_p" name="D-Fructuronate" fbc:charge="0" />
      <species boundaryCondition="false" compartment="e" constant="false" hasOnlySubstanceUnits="false" id="M_fruur_e" name="D-Fructuronate" fbc:charge="0" />
      <species boundaryCondition="false" compartment="c" constant="false" hasOnlySubstanceUnits="false" id="M_fruur_c" name="D-Fructuronate" fbc:charge="0" />
      <species boundaryCondition="false" compartment="p" constant="false" hasOnlySubstanceUnits="false" id="M_fuc_L_p" name="L-Fucose" fbc:charge="0" />
      <species boundaryCondition="false" compartment="e" constant="false" hasOnlySubstanceUnits="false" id="M_fuc_L_e" name="L-Fucose" fbc:charge="0" />
      <species boundaryCondition="false" compartment="c" constant="false" hasOnlySubstanceUnits="false" id="M_fuc_L_c" name="L-Fucose" fbc:charge="0" />
      <species boundaryCondition="false" compartment="p" constant="false" hasOnlySubstanceUnits="false" id="M_fum_p" name="Fumarate" fbc:charge="0" />
      <species boundaryCondition="false" compartment="e" constant="false" hasOnlySubstanceUnits="false" id="M_fum_e" name="Fumarate" fbc:charge="0" />
      <species boundaryCondition="false" compartment="c" constant="false" hasOnlySubstanceUnits="false" id="M_fum_c" name="Fumarate" fbc:charge="0" />
      <species boundaryCondition="false" compartment="p" constant="false" hasOnlySubstanceUnits="false" id="M_g1p_p" name="D-Glucose 1-phosphate" fbc:charge="0" />
      <species boundaryCondition="false" compartment="e" constant="false" hasOnlySubstanceUnits="false" id="M_g1p_e" name="D-Glucose 1-phosphate" fbc:charge="0" />
      <species boundaryCondition="false" compartment="c" constant="false" hasOnlySubstanceUnits="false" id="M_g1p_c" name="D-Glucose 1-phosphate" fbc:charge="0" />
      <species boundaryCondition="false" compartment="c" constant="false" hasOnlySubstanceUnits="false" id="M_g3p_c" name="Glyceraldehyde 3-phosphate" fbc:charge="0" />
      <species boundaryCondition="false" compartment="p" constant="false" hasOnlySubstanceUnits="false" id="M_g3pc_p" name="sn-Glycero-3-phosphocholine" fbc:charge="0" />
      <species boundaryCondition="false" compartment="e" constant="false" hasOnlySubstanceUnits="false" id="M_g3pc_e" name="sn-Glycero-3-phosphocholine" fbc:charge="0" />
      <species boundaryCondition="false" compartment="c" constant="false" hasOnlySubstanceUnits="false" id="M_g3pc_c" name="sn-Glycero-3-phosphocholine" fbc:charge="0" />
      <species boundaryCondition="false" compartment="p" constant="false" hasOnlySubstanceUnits="false" id="M_g3pe_p" name="sn-Glycero-3-phosphoethanolamine" fbc:charge="0" />
      <species boundaryCondition="false" compartment="e" constant="false" hasOnlySubstanceUnits="false" id="M_g3pe_e" name="sn-Glycero-3-phosphoethanolamine" fbc:charge="0" />
      <species boundaryCondition="false" compartment="c" constant="false" hasOnlySubstanceUnits="false" id="M_g3pe_c" name="sn-Glycero-3-phosphoethanolamine" fbc:charge="0" />
      <species boundaryCondition="false" compartment="p" constant="false" hasOnlySubstanceUnits="false" id="M_g3pg_p" name="Glycerophosphoglycerol" fbc:charge="0" />
      <species boundaryCondition="false" compartment="e" constant="false" hasOnlySubstanceUnits="false" id="M_g3pg_e" name="Glycerophosphoglycerol" fbc:charge="0" />
      <species boundaryCondition="false" compartment="c" constant="false" hasOnlySubstanceUnits="false" id="M_g3pg_c" name="Glycerophosphoglycerol" fbc:charge="0" />
      <species boundaryCondition="false" compartment="p" constant="false" hasOnlySubstanceUnits="false" id="M_g3pi_p" name="sn-Glycero-3-phospho-1-inositol" fbc:charge="0" />
      <species boundaryCondition="false" compartment="e" constant="false" hasOnlySubstanceUnits="false" id="M_g3pi_e" name="sn-Glycero-3-phospho-1-inositol" fbc:charge="0" />
      <species boundaryCondition="false" compartment="c" constant="false" hasOnlySubstanceUnits="false" id="M_g3pi_c" name="sn-Glycero-3-phospho-1-inositol" fbc:charge="0" />
      <species boundaryCondition="false" compartment="p" constant="false" hasOnlySubstanceUnits="false" id="M_g3ps_p" name="Glycerophosphoserine" fbc:charge="0" />
      <species boundaryCondition="false" compartment="e" constant="false" hasOnlySubstanceUnits="false" id="M_g3ps_e" name="Glycerophosphoserine" fbc:charge="0" />
      <species boundaryCondition="false" compartment="c" constant="false" hasOnlySubstanceUnits="false" id="M_g3ps_c" name="Glycerophosphoserine" fbc:charge="0" />
      <species boundaryCondition="false" compartment="p" constant="false" hasOnlySubstanceUnits="false" id="M_g6p_p" name="D-Glucose 6-phosphate" fbc:charge="0" />
      <species boundaryCondition="false" compartment="e" constant="false" hasOnlySubstanceUnits="false" id="M_g6p_e" name="D-Glucose 6-phosphate" fbc:charge="0" />
      <species boundaryCondition="false" compartment="c" constant="false" hasOnlySubstanceUnits="false" id="M_g6p_c" name="D-Glucose 6-phosphate" fbc:charge="0" />
      <species boundaryCondition="false" compartment="p" constant="false" hasOnlySubstanceUnits="false" id="M_gal_p" name="D-Galactose" fbc:charge="0" />
      <species boundaryCondition="false" compartment="e" constant="false" hasOnlySubstanceUnits="false" id="M_gal_e" name="D-Galactose" fbc:charge="0" />
      <species boundaryCondition="false" compartment="c" constant="false" hasOnlySubstanceUnits="false" id="M_gal_c" name="D-Galactose" fbc:charge="0" />
      <species boundaryCondition="false" compartment="p" constant="false" hasOnlySubstanceUnits="false" id="M_gal_bD_p" name="beta D-Galactose" fbc:charge="0" />
      <species boundaryCondition="false" compartment="e" constant="false" hasOnlySubstanceUnits="false" id="M_gal_bD_e" name="beta D-Galactose" fbc:charge="0" />
      <species boundaryCondition="false" compartment="p" constant="false" hasOnlySubstanceUnits="false" id="M_gal1p_p" name="alpha-D-Galactose 1-phosphate" fbc:charge="0" />
      <species boundaryCondition="false" compartment="e" constant="false" hasOnlySubstanceUnits="false" id="M_gal1p_e" name="alpha-D-Galactose 1-phosphate" fbc:charge="0" />
      <species boundaryCondition="false" compartment="c" constant="false" hasOnlySubstanceUnits="false" id="M_gal1p_c" name="alpha-D-Galactose 1-phosphate" fbc:charge="0" />
      <species boundaryCondition="false" compartment="p" constant="false" hasOnlySubstanceUnits="false" id="M_galct_D_p" name="D-Galactarate" fbc:charge="0" />
      <species boundaryCondition="false" compartment="e" constant="false" hasOnlySubstanceUnits="false" id="M_galct_D_e" name="D-Galactarate" fbc:charge="0" />
      <species boundaryCondition="false" compartment="c" constant="false" hasOnlySubstanceUnits="false" id="M_galct_D_c" name="D-Galactarate" fbc:charge="0" />
      <species boundaryCondition="false" compartment="p" constant="false" hasOnlySubstanceUnits="false" id="M_galctn_D_p" name="D-Galactonate" fbc:charge="0" />
      <species boundaryCondition="false" compartment="c" constant="false" hasOnlySubstanceUnits="false" id="M_galctn_D_c" name="D-Galactonate" fbc:charge="0" />
      <species boundaryCondition="false" compartment="e" constant="false" hasOnlySubstanceUnits="false" id="M_galctn_D_e" name="D-Galactonate" fbc:charge="0" />
      <species boundaryCondition="false" compartment="p" constant="false" hasOnlySubstanceUnits="false" id="M_galctn_L_p" name="L-Galactonate" fbc:charge="0" />
      <species boundaryCondition="false" compartment="c" constant="false" hasOnlySubstanceUnits="false" id="M_galctn_L_c" name="L-Galactonate" fbc:charge="0" />
      <species boundaryCondition="false" compartment="e" constant="false" hasOnlySubstanceUnits="false" id="M_galctn_L_e" name="L-Galactonate" fbc:charge="0" />
      <species boundaryCondition="false" compartment="p" constant="false" hasOnlySubstanceUnits="false" id="M_galt_p" name="Galactitol" fbc:charge="0" />
      <species boundaryCondition="false" compartment="e" constant="false" hasOnlySubstanceUnits="false" id="M_galt_e" name="Galactitol" fbc:charge="0" />
      <species boundaryCondition="false" compartment="c" constant="false" hasOnlySubstanceUnits="false" id="M_galt1p_c" name="Galactitol 1-phosphate" fbc:charge="0" />
      <species boundaryCondition="false" compartment="p" constant="false" hasOnlySubstanceUnits="false" id="M_galur_p" name="D-Galacturonate" fbc:charge="0" />
      <species boundaryCondition="false" compartment="c" constant="false" hasOnlySubstanceUnits="false" id="M_galur_c" name="D-Galacturonate" fbc:charge="0" />
      <species boundaryCondition="false" compartment="e" constant="false" hasOnlySubstanceUnits="false" id="M_galur_e" name="D-Galacturonate" fbc:charge="0" />
      <species boundaryCondition="false" compartment="e" constant="false" hasOnlySubstanceUnits="false" id="M_gam_e" name="D-Glucosamine" fbc:charge="0" />
      <species boundaryCondition="false" compartment="p" constant="false" hasOnlySubstanceUnits="false" id="M_gam_p" name="D-Glucosamine" fbc:charge="0" />
      <species boundaryCondition="false" compartment="c" constant="false" hasOnlySubstanceUnits="false" id="M_gam1p_c" name="D-Glucosamine 1-phosphate" fbc:charge="0" />
      <species boundaryCondition="false" compartment="c" constant="false" hasOnlySubstanceUnits="false" id="M_gam6p_c" name="D-Glucosamine 6-phosphate" fbc:charge="0" />
      <species boundaryCondition="false" compartment="e" constant="false" hasOnlySubstanceUnits="false" id="M_gam6p_e" name="D-Glucosamine 6-phosphate" fbc:charge="0" />
      <species boundaryCondition="false" compartment="p" constant="false" hasOnlySubstanceUnits="false" id="M_gam6p_p" name="D-Glucosamine 6-phosphate" fbc:charge="0" />
      <species boundaryCondition="false" compartment="c" constant="false" hasOnlySubstanceUnits="false" id="M_gar_c" name="N1-(5-Phospho-D-ribosyl)glycinamide" fbc:charge="0" />
      <species boundaryCondition="false" compartment="c" constant="false" hasOnlySubstanceUnits="false" id="M_gcald_c" name="Glycolaldehyde" fbc:charge="0" />
      <species boundaryCondition="false" compartment="e" constant="false" hasOnlySubstanceUnits="false" id="M_gdp_e" name="GDP" fbc:charge="0" />
      <species boundaryCondition="false" compartment="p" constant="false" hasOnlySubstanceUnits="false" id="M_gdp_p" name="GDP" fbc:charge="0" />
      <species boundaryCondition="false" compartment="c" constant="false" hasOnlySubstanceUnits="false" id="M_gdp_c" name="GDP" fbc:charge="0" />
      <species boundaryCondition="false" compartment="c" constant="false" hasOnlySubstanceUnits="false" id="M_gdpmann_c" name="GDP-D-mannose" fbc:charge="0" />
      <species boundaryCondition="false" compartment="c" constant="false" hasOnlySubstanceUnits="false" id="M_gdptp_c" name="Guanosine 3'-diphosphate 5'-triphosphate" fbc:charge="0" />
      <species boundaryCondition="false" compartment="c" constant="false" hasOnlySubstanceUnits="false" id="M_gg4abut_c" name="gamma-glutamyl-gamma aminobutyric acid" fbc:charge="0" />
      <species boundaryCondition="false" compartment="c" constant="false" hasOnlySubstanceUnits="false" id="M_ggbutal_c" name="gamma-glutamyl-gamma-butyraldehyde" fbc:charge="0" />
      <species boundaryCondition="false" compartment="c" constant="false" hasOnlySubstanceUnits="false" id="M_ggptrc_c" name="gamma-glutamyl-putrescine" fbc:charge="0" />
      <species boundaryCondition="false" compartment="p" constant="false" hasOnlySubstanceUnits="false" id="M_glc_D_p" name="D-Glucose" fbc:charge="0" />
      <species boundaryCondition="false" compartment="e" constant="false" hasOnlySubstanceUnits="false" id="M_glc_D_e" name="D-Glucose" fbc:charge="0" />
      <species boundaryCondition="false" compartment="c" constant="false" hasOnlySubstanceUnits="false" id="M_glc_D_c" name="D-Glucose" fbc:charge="0" />
      <species boundaryCondition="false" compartment="p" constant="false" hasOnlySubstanceUnits="false" id="M_glcn_p" name="D-Gluconate" fbc:charge="0" />
      <species boundaryCondition="false" compartment="e" constant="false" hasOnlySubstanceUnits="false" id="M_glcn_e" name="D-Gluconate" fbc:charge="0" />
      <species boundaryCondition="false" compartment="c" constant="false" hasOnlySubstanceUnits="false" id="M_glcn_c" name="D-Gluconate" fbc:charge="0" />
      <species boundaryCondition="false" compartment="p" constant="false" hasOnlySubstanceUnits="false" id="M_glcr_p" name="D-Glucarate" fbc:charge="0" />
      <species boundaryCondition="false" compartment="e" constant="false" hasOnlySubstanceUnits="false" id="M_glcr_e" name="D-Glucarate" fbc:charge="0" />
      <species boundaryCondition="false" compartment="c" constant="false" hasOnlySubstanceUnits="false" id="M_glcr_c" name="D-Glucarate" fbc:charge="0" />
      <species boundaryCondition="false" compartment="p" constant="false" hasOnlySubstanceUnits="false" id="M_glcur_p" name="D-Glucuronate" fbc:charge="0" />
      <species boundaryCondition="false" compartment="c" constant="false" hasOnlySubstanceUnits="false" id="M_glcur_c" name="D-Glucuronate" fbc:charge="0" />
      <species boundaryCondition="false" compartment="e" constant="false" hasOnlySubstanceUnits="false" id="M_glcur_e" name="D-Glucuronate" fbc:charge="0" />
      <species boundaryCondition="false" compartment="p" constant="false" hasOnlySubstanceUnits="false" id="M_glcur1p_p" name="D-Glucuronate 1-phosphate" fbc:charge="0" />
      <species boundaryCondition="false" compartment="e" constant="false" hasOnlySubstanceUnits="false" id="M_glcur1p_e" name="D-Glucuronate 1-phosphate" fbc:charge="0" />
      <species boundaryCondition="false" compartment="p" constant="false" hasOnlySubstanceUnits="false" id="M_gln_L_p" name="L-Glutamine" fbc:charge="0" />
      <species boundaryCondition="false" compartment="e" constant="false" hasOnlySubstanceUnits="false" id="M_gln_L_e" name="L-Glutamine" fbc:charge="0" />
      <species boundaryCondition="false" compartment="c" constant="false" hasOnlySubstanceUnits="false" id="M_gln_L_c" name="L-Glutamine" fbc:charge="0" />
      <species boundaryCondition="false" compartment="c" constant="false" hasOnlySubstanceUnits="false" id="M_glntrna_c" name="L-Glutaminyl-tRNA(Gln)" fbc:charge="0" />
      <species boundaryCondition="false" compartment="c" constant="false" hasOnlySubstanceUnits="false" id="M_glu_D_c" name="D-Glutamate" fbc:charge="0" />
      <species boundaryCondition="false" compartment="p" constant="false" hasOnlySubstanceUnits="false" id="M_glu_L_p" name="L-Glutamate" fbc:charge="0" />
      <species boundaryCondition="false" compartment="e" constant="false" hasOnlySubstanceUnits="false" id="M_glu_L_e" name="L-Glutamate" fbc:charge="0" />
      <species boundaryCondition="false" compartment="c" constant="false" hasOnlySubstanceUnits="false" id="M_glu_L_c" name="L-Glutamate" fbc:charge="0" />
      <species boundaryCondition="false" compartment="c" constant="false" hasOnlySubstanceUnits="false" id="M_glu1sa_c" name="L-Glutamate 1-semialdehyde" fbc:charge="0" />
      <species boundaryCondition="false" compartment="c" constant="false" hasOnlySubstanceUnits="false" id="M_glu5p_c" name="L-Glutamate 5-phosphate" fbc:charge="0" />
      <species boundaryCondition="false" compartment="c" constant="false" hasOnlySubstanceUnits="false" id="M_glu5sa_c" name="L-Glutamate 5-semialdehyde" fbc:charge="0" />
      <species boundaryCondition="false" compartment="c" constant="false" hasOnlySubstanceUnits="false" id="M_glucys_c" name="gamma-L-Glutamyl-L-cysteine" fbc:charge="0" />
      <species boundaryCondition="false" compartment="c" constant="false" hasOnlySubstanceUnits="false" id="M_glutar_c" name="Glutarate" fbc:charge="0" />
      <species boundaryCondition="false" compartment="c" constant="false" hasOnlySubstanceUnits="false" id="M_glutcoa_c" name="Glutaryl-CoA" fbc:charge="0" />
      <species boundaryCondition="false" compartment="c" constant="false" hasOnlySubstanceUnits="false" id="M_glutrna_c" name="L-Glutamyl-tRNA(Glu)" fbc:charge="0" />
      <species boundaryCondition="false" compartment="c" constant="false" hasOnlySubstanceUnits="false" id="M_glx_c" name="Glyoxylate" fbc:charge="0" />
      <species boundaryCondition="false" compartment="p" constant="false" hasOnlySubstanceUnits="false" id="M_gly_p" name="Glycine" fbc:charge="0" />
      <species boundaryCondition="false" compartment="e" constant="false" hasOnlySubstanceUnits="false" id="M_gly_e" name="Glycine" fbc:charge="0" />
      <species boundaryCondition="false" compartment="c" constant="false" hasOnlySubstanceUnits="false" id="M_gly_c" name="Glycine" fbc:charge="0" />
      <species boundaryCondition="false" compartment="p" constant="false" hasOnlySubstanceUnits="false" id="M_glyald_p" name="D-Glyceraldehyde" fbc:charge="0" />
      <species boundaryCondition="false" compartment="e" constant="false" hasOnlySubstanceUnits="false" id="M_glyald_e" name="D-Glyceraldehyde" fbc:charge="0" />
      <species boundaryCondition="false" compartment="c" constant="false" hasOnlySubstanceUnits="false" id="M_glyald_c" name="D-Glyceraldehyde" fbc:charge="0" />
      <species boundaryCondition="false" compartment="p" constant="false" hasOnlySubstanceUnits="false" id="M_glyb_p" name="Glycine betaine" fbc:charge="0" />
      <species boundaryCondition="false" compartment="e" constant="false" hasOnlySubstanceUnits="false" id="M_glyb_e" name="Glycine betaine" fbc:charge="0" />
      <species boundaryCondition="false" compartment="c" constant="false" hasOnlySubstanceUnits="false" id="M_glyb_c" name="Glycine betaine" fbc:charge="0" />
      <species boundaryCondition="false" compartment="p" constant="false" hasOnlySubstanceUnits="false" id="M_glyc_p" name="Glycerol" fbc:charge="0" />
      <species boundaryCondition="false" compartment="e" constant="false" hasOnlySubstanceUnits="false" id="M_glyc_e" name="Glycerol" fbc:charge="0" />
      <species boundaryCondition="false" compartment="c" constant="false" hasOnlySubstanceUnits="false" id="M_glyc_c" name="Glycerol" fbc:charge="0" />
      <species boundaryCondition="false" compartment="p" constant="false" hasOnlySubstanceUnits="false" id="M_glyc_R_p" name="(R)-Glycerate" fbc:charge="0" />
      <species boundaryCondition="false" compartment="e" constant="false" hasOnlySubstanceUnits="false" id="M_glyc_R_e" name="(R)-Glycerate" fbc:charge="0" />
      <species boundaryCondition="false" compartment="c" constant="false" hasOnlySubstanceUnits="false" id="M_glyc_R_c" name="(R)-Glycerate" fbc:charge="0" />
      <species boundaryCondition="false" compartment="p" constant="false" hasOnlySubstanceUnits="false" id="M_glyc2p_p" name="Glycerol 2-phosphate" fbc:charge="0" />
      <species boundaryCondition="false" compartment="e" constant="false" hasOnlySubstanceUnits="false" id="M_glyc2p_e" name="Glycerol 2-phosphate" fbc:charge="0" />
      <species boundaryCondition="false" compartment="p" constant="false" hasOnlySubstanceUnits="false" id="M_glyc3p_p" name="Glycerol 3-phosphate" fbc:charge="0" />
      <species boundaryCondition="false" compartment="e" constant="false" hasOnlySubstanceUnits="false" id="M_glyc3p_e" name="Glycerol 3-phosphate" fbc:charge="0" />
      <species boundaryCondition="false" compartment="c" constant="false" hasOnlySubstanceUnits="false" id="M_glyc3p_c" name="Glycerol 3-phosphate" fbc:charge="0" />
      <species boundaryCondition="false" compartment="p" constant="false" hasOnlySubstanceUnits="false" id="M_glyclt_p" name="Glycolate" fbc:charge="0" />
      <species boundaryCondition="false" compartment="e" constant="false" hasOnlySubstanceUnits="false" id="M_glyclt_e" name="Glycolate" fbc:charge="0" />
      <species boundaryCondition="false" compartment="c" constant="false" hasOnlySubstanceUnits="false" id="M_glyclt_c" name="Glycolate" fbc:charge="0" />
      <species boundaryCondition="false" compartment="c" constant="false" hasOnlySubstanceUnits="false" id="M_glycogen_c" name="glycogen" fbc:charge="0" />
      <species boundaryCondition="false" compartment="c" constant="false" hasOnlySubstanceUnits="false" id="M_glytrna_c" name="Glycyl-tRNA(Gly)" fbc:charge="0" />
      <species boundaryCondition="false" compartment="c" constant="false" hasOnlySubstanceUnits="false" id="M_gmhep17bp_c" name="D-Glycero-D-manno-heptose 1,7-bisphosphate" fbc:charge="0" />
      <species boundaryCondition="false" compartment="c" constant="false" hasOnlySubstanceUnits="false" id="M_gmhep1p_c" name="D-Glycero-D-manno-heptose 1-phosphate" fbc:charge="0" />
      <species boundaryCondition="false" compartment="c" constant="false" hasOnlySubstanceUnits="false" id="M_gmhep7p_c" name="D-Glycero-D-manno-heptose 7-phosphate" fbc:charge="0" />
      <species boundaryCondition="false" compartment="p" constant="false" hasOnlySubstanceUnits="false" id="M_gmp_p" name="GMP" fbc:charge="0" />
      <species boundaryCondition="false" compartment="e" constant="false" hasOnlySubstanceUnits="false" id="M_gmp_e" name="GMP" fbc:charge="0" />
      <species boundaryCondition="false" compartment="c" constant="false" hasOnlySubstanceUnits="false" id="M_gmp_c" name="GMP" fbc:charge="0" />
      <species boundaryCondition="false" compartment="c" constant="false" hasOnlySubstanceUnits="false" id="M_gp4g_c" name="P1,P4-Bis(5'-guanosyl) tetraphosphate" fbc:charge="0" />
      <species boundaryCondition="false" compartment="c" constant="false" hasOnlySubstanceUnits="false" id="M_grdp_c" name="Geranyl diphosphate" fbc:charge="0" />
      <species boundaryCondition="false" compartment="c" constant="false" hasOnlySubstanceUnits="false" id="M_grxox_c" name="glutaredoxin (oxidized)" fbc:charge="0" />
      <species boundaryCondition="false" compartment="c" constant="false" hasOnlySubstanceUnits="false" id="M_grxrd_c" name="glutaredoxin (reduced)" fbc:charge="0" />
      <species boundaryCondition="false" compartment="p" constant="false" hasOnlySubstanceUnits="false" id="M_gsn_p" name="Guanosine" fbc:charge="0" />
      <species boundaryCondition="false" compartment="e" constant="false" hasOnlySubstanceUnits="false" id="M_gsn_e" name="Guanosine" fbc:charge="0" />
      <species boundaryCondition="false" compartment="c" constant="false" hasOnlySubstanceUnits="false" id="M_gsn_c" name="Guanosine" fbc:charge="0" />
      <species boundaryCondition="false" compartment="p" constant="false" hasOnlySubstanceUnits="false" id="M_gthox_p" name="Oxidized glutathione" fbc:charge="0" />
      <species boundaryCondition="false" compartment="e" constant="false" hasOnlySubstanceUnits="false" id="M_gthox_e" name="Oxidized glutathione" fbc:charge="0" />
      <species boundaryCondition="false" compartment="c" constant="false" hasOnlySubstanceUnits="false" id="M_gthox_c" name="Oxidized glutathione" fbc:charge="0" />
      <species boundaryCondition="false" compartment="p" constant="false" hasOnlySubstanceUnits="false" id="M_gthrd_p" name="Reduced glutathione" fbc:charge="0" />
      <species boundaryCondition="false" compartment="e" constant="false" hasOnlySubstanceUnits="false" id="M_gthrd_e" name="Reduced glutathione" fbc:charge="0" />
      <species boundaryCondition="false" compartment="c" constant="false" hasOnlySubstanceUnits="false" id="M_gthrd_c" name="Reduced glutathione" fbc:charge="0" />
      <species boundaryCondition="false" compartment="p" constant="false" hasOnlySubstanceUnits="false" id="M_gtp_p" name="GTP" fbc:charge="0" />
      <species boundaryCondition="false" compartment="c" constant="false" hasOnlySubstanceUnits="false" id="M_gtp_c" name="GTP" fbc:charge="0" />
      <species boundaryCondition="false" compartment="e" constant="false" hasOnlySubstanceUnits="false" id="M_gtp_e" name="GTP" fbc:charge="0" />
      <species boundaryCondition="false" compartment="c" constant="false" hasOnlySubstanceUnits="false" id="M_gtspmd_c" name="Glutathionylspermidine" fbc:charge="0" />
      <species boundaryCondition="false" compartment="p" constant="false" hasOnlySubstanceUnits="false" id="M_gua_p" name="Guanine" fbc:charge="0" />
      <species boundaryCondition="false" compartment="c" constant="false" hasOnlySubstanceUnits="false" id="M_gua_c" name="Guanine" fbc:charge="0" />
      <species boundaryCondition="false" compartment="e" constant="false" hasOnlySubstanceUnits="false" id="M_gua_e" name="Guanine" fbc:charge="0" />
      <species boundaryCondition="false" compartment="e" constant="false" hasOnlySubstanceUnits="false" id="M_h_e" name="H+" fbc:charge="0" />
      <species boundaryCondition="false" compartment="p" constant="false" hasOnlySubstanceUnits="false" id="M_h_p" name="H+" fbc:charge="0" />
      <species boundaryCondition="false" compartment="c" constant="false" hasOnlySubstanceUnits="false" id="M_h_c" name="H+" fbc:charge="0" />
      <species boundaryCondition="false" compartment="p" constant="false" hasOnlySubstanceUnits="false" id="M_h2_p" name="H2" fbc:charge="0" />
      <species boundaryCondition="false" compartment="c" constant="false" hasOnlySubstanceUnits="false" id="M_h2_c" name="H2" fbc:charge="0" />
      <species boundaryCondition="false" compartment="e" constant="false" hasOnlySubstanceUnits="false" id="M_h2_e" name="H2" fbc:charge="0" />
      <species boundaryCondition="false" compartment="c" constant="false" hasOnlySubstanceUnits="false" id="M_h2mb4p_c" name="1-hydroxy-2-methyl-2-(E)-butenyl 4-diphosphate" fbc:charge="0" />
      <species boundaryCondition="false" compartment="p" constant="false" hasOnlySubstanceUnits="false" id="M_h2o_p" name="H2O" fbc:charge="0" />
      <species boundaryCondition="false" compartment="c" constant="false" hasOnlySubstanceUnits="false" id="M_h2o_c" name="H2O" fbc:charge="0" />
      <species boundaryCondition="false" compartment="e" constant="false" hasOnlySubstanceUnits="false" id="M_h2o_e" name="H2O" fbc:charge="0" />
      <species boundaryCondition="false" compartment="p" constant="false" hasOnlySubstanceUnits="false" id="M_h2o2_p" name="Hydrogen peroxide" fbc:charge="0" />
      <species boundaryCondition="false" compartment="e" constant="false" hasOnlySubstanceUnits="false" id="M_h2o2_e" name="Hydrogen peroxide" fbc:charge="0" />
      <species boundaryCondition="false" compartment="c" constant="false" hasOnlySubstanceUnits="false" id="M_h2o2_c" name="Hydrogen peroxide" fbc:charge="0" />
      <species boundaryCondition="false" compartment="p" constant="false" hasOnlySubstanceUnits="false" id="M_h2s_p" name="Hydrogen sulfide" fbc:charge="0" />
      <species boundaryCondition="false" compartment="e" constant="false" hasOnlySubstanceUnits="false" id="M_h2s_e" name="Hydrogen sulfide" fbc:charge="0" />
      <species boundaryCondition="false" compartment="c" constant="false" hasOnlySubstanceUnits="false" id="M_h2s_c" name="Hydrogen sulfide" fbc:charge="0" />
      <species boundaryCondition="false" compartment="e" constant="false" hasOnlySubstanceUnits="false" id="M_hacolipa_e" name="hepta-acylated core oligosaccharide lipid A (E. coli)" fbc:charge="0" />
      <species boundaryCondition="false" compartment="e" constant="false" hasOnlySubstanceUnits="false" id="M_halipa_e" name="hepta-acylated KDO(2)-lipid (A)" fbc:charge="0" />
      <species boundaryCondition="false" compartment="c" constant="false" hasOnlySubstanceUnits="false" id="M_hco3_c" name="Bicarbonate" fbc:charge="0" />
      <species boundaryCondition="false" compartment="c" constant="false" hasOnlySubstanceUnits="false" id="M_hcys_L_c" name="L-Homocysteine" fbc:charge="0" />
      <species boundaryCondition="false" compartment="p" constant="false" hasOnlySubstanceUnits="false" id="M_hdca_p" name="Hexadecanoate (n-C16:0)" fbc:charge="0" />
      <species boundaryCondition="false" compartment="e" constant="false" hasOnlySubstanceUnits="false" id="M_hdca_e" name="Hexadecanoate (n-C16:0)" fbc:charge="0" />
      <species boundaryCondition="false" compartment="c" constant="false" hasOnlySubstanceUnits="false" id="M_hdca_c" name="Hexadecanoate (n-C16:0)" fbc:charge="0" />
      <species boundaryCondition="false" compartment="p" constant="false" hasOnlySubstanceUnits="false" id="M_hdcea_p" name="Hexadecenoate (n-C16:1)" fbc:charge="0" />
      <species boundaryCondition="false" compartment="e" constant="false" hasOnlySubstanceUnits="false" id="M_hdcea_e" name="Hexadecenoate (n-C16:1)" fbc:charge="0" />
      <species boundaryCondition="false" compartment="c" constant="false" hasOnlySubstanceUnits="false" id="M_hdcea_c" name="Hexadecenoate (n-C16:1)" fbc:charge="0" />
      <species boundaryCondition="false" compartment="c" constant="false" hasOnlySubstanceUnits="false" id="M_hdcoa_c" name="Hexadecenoyl-CoA (n-C16:1CoA)" fbc:charge="0" />
      <species boundaryCondition="false" compartment="c" constant="false" hasOnlySubstanceUnits="false" id="M_hdd2coa_c" name="trans-Hexadec-2-enoyl-CoA" fbc:charge="0" />
      <species boundaryCondition="false" compartment="c" constant="false" hasOnlySubstanceUnits="false" id="M_hdeACP_c" name="cis-hexadec-9-enoyl-[acyl-carrier protein] (n-C16:1)" fbc:charge="0" />
      <species boundaryCondition="false" compartment="c" constant="false" hasOnlySubstanceUnits="false" id="M_hemeO_c" name="Heme O" fbc:charge="0" />
      <species boundaryCondition="false" compartment="c" constant="false" hasOnlySubstanceUnits="false" id="M_hethmpp_c" name="Hydroxy ethyl Thiamin diphosphate" fbc:charge="0" />
      <species boundaryCondition="false" compartment="c" constant="false" hasOnlySubstanceUnits="false" id="M_hexACP_c" name="Hexanoyl-ACP (n-C6:0ACP)" fbc:charge="0" />
      <species boundaryCondition="false" compartment="p" constant="false" hasOnlySubstanceUnits="false" id="M_hg2_p" name="Hg2+" fbc:charge="0" />
      <species boundaryCondition="false" compartment="c" constant="false" hasOnlySubstanceUnits="false" id="M_hg2_c" name="Hg2+" fbc:charge="0" />
      <species boundaryCondition="false" compartment="e" constant="false" hasOnlySubstanceUnits="false" id="M_hg2_e" name="Hg2+" fbc:charge="0" />
      <species boundaryCondition="false" compartment="c" constant="false" hasOnlySubstanceUnits="false" id="M_hhlipa_c" name="heptosyl-heptosyl-kdo2-lipidA" fbc:charge="0" />
      <species boundaryCondition="false" compartment="p" constant="false" hasOnlySubstanceUnits="false" id="M_his_L_p" name="L-Histidine" fbc:charge="0" />
      <species boundaryCondition="false" compartment="e" constant="false" hasOnlySubstanceUnits="false" id="M_his_L_e" name="L-Histidine" fbc:charge="0" />
      <species boundaryCondition="false" compartment="c" constant="false" hasOnlySubstanceUnits="false" id="M_his_L_c" name="L-Histidine" fbc:charge="0" />
      <species boundaryCondition="false" compartment="c" constant="false" hasOnlySubstanceUnits="false" id="M_hisp_c" name="L-Histidinol phosphate" fbc:charge="0" />
      <species boundaryCondition="false" compartment="c" constant="false" hasOnlySubstanceUnits="false" id="M_histd_c" name="L-Histidinol" fbc:charge="0" />
      <species boundaryCondition="false" compartment="c" constant="false" hasOnlySubstanceUnits="false" id="M_histrna_c" name="L-Histidyl-tRNA(His)" fbc:charge="0" />
      <species boundaryCondition="false" compartment="c" constant="false" hasOnlySubstanceUnits="false" id="M_hkmpp_c" name="2-Hydroxy-3-keto-5-methylthiopentenyl-1-phosphate" fbc:charge="0" />
      <species boundaryCondition="false" compartment="c" constant="false" hasOnlySubstanceUnits="false" id="M_hkndd_c" name="2-Hydroxy-6-oxonona-2,4-diene-1,9-dioate" fbc:charge="0" />
      <species boundaryCondition="false" compartment="c" constant="false" hasOnlySubstanceUnits="false" id="M_hkntd_c" name="2-hydroxy-6-ketononatrienedioate" fbc:charge="0" />
      <species boundaryCondition="false" compartment="c" constant="false" hasOnlySubstanceUnits="false" id="M_hlipa_c" name="heptosyl-kdo2-lipidA" fbc:charge="0" />
      <species boundaryCondition="false" compartment="c" constant="false" hasOnlySubstanceUnits="false" id="M_hmbil_c" name="Hydroxymethylbilane" fbc:charge="0" />
      <species boundaryCondition="false" compartment="c" constant="false" hasOnlySubstanceUnits="false" id="M_hmgth_c" name="hydroxymethylglutathione" fbc:charge="0" />
      <species boundaryCondition="false" compartment="p" constant="false" hasOnlySubstanceUnits="false" id="M_hom_L_p" name="L-Homoserine" fbc:charge="0" />
      <species boundaryCondition="false" compartment="e" constant="false" hasOnlySubstanceUnits="false" id="M_hom_L_e" name="L-Homoserine" fbc:charge="0" />
      <species boundaryCondition="false" compartment="c" constant="false" hasOnlySubstanceUnits="false" id="M_hom_L_c" name="L-Homoserine" fbc:charge="0" />
      <species boundaryCondition="false" compartment="c" constant="false" hasOnlySubstanceUnits="false" id="M_hphhlipa_c" name="heptosyl-phospho-heptosyl-heptosyl-kdo2-lipidA" fbc:charge="0" />
      <species boundaryCondition="false" compartment="c" constant="false" hasOnlySubstanceUnits="false" id="M_hpyr_c" name="Hydroxypyruvate" fbc:charge="0" />
      <species boundaryCondition="false" compartment="c" constant="false" hasOnlySubstanceUnits="false" id="M_hqn_c" name="Hydroquinone" fbc:charge="0" />
      <species boundaryCondition="false" compartment="c" constant="false" hasOnlySubstanceUnits="false" id="M_hx2coa_c" name="trans-Hex-2-enoyl-CoA" fbc:charge="0" />
      <species boundaryCondition="false" compartment="p" constant="false" hasOnlySubstanceUnits="false" id="M_hxa_p" name="Hexanoate (n-C6:0)" fbc:charge="0" />
      <species boundaryCondition="false" compartment="e" constant="false" hasOnlySubstanceUnits="false" id="M_hxa_e" name="Hexanoate (n-C6:0)" fbc:charge="0" />
      <species boundaryCondition="false" compartment="c" constant="false" hasOnlySubstanceUnits="false" id="M_hxa_c" name="Hexanoate (n-C6:0)" fbc:charge="0" />
      <species boundaryCondition="false" compartment="p" constant="false" hasOnlySubstanceUnits="false" id="M_hxan_p" name="Hypoxanthine" fbc:charge="0" />
      <species boundaryCondition="false" compartment="e" constant="false" hasOnlySubstanceUnits="false" id="M_hxan_e" name="Hypoxanthine" fbc:charge="0" />
      <species boundaryCondition="false" compartment="c" constant="false" hasOnlySubstanceUnits="false" id="M_hxan_c" name="Hypoxanthine" fbc:charge="0" />
      <species boundaryCondition="false" compartment="c" constant="false" hasOnlySubstanceUnits="false" id="M_hxcoa_c" name="Hexanoyl-CoA (n-C6:0CoA)" fbc:charge="0" />
      <species boundaryCondition="false" compartment="c" constant="false" hasOnlySubstanceUnits="false" id="M_iasp_c" name="Iminoaspartate" fbc:charge="0" />
      <species boundaryCondition="false" compartment="c" constant="false" hasOnlySubstanceUnits="false" id="M_ichor_c" name="Isochorismate" fbc:charge="0" />
      <species boundaryCondition="false" compartment="c" constant="false" hasOnlySubstanceUnits="false" id="M_icit_c" name="Isocitrate" fbc:charge="0" />
      <species boundaryCondition="false" compartment="p" constant="false" hasOnlySubstanceUnits="false" id="M_idon_L_p" name="L-Idonate" fbc:charge="0" />
      <species boundaryCondition="false" compartment="e" constant="false" hasOnlySubstanceUnits="false" id="M_idon_L_e" name="L-Idonate" fbc:charge="0" />
      <species boundaryCondition="false" compartment="c" constant="false" hasOnlySubstanceUnits="false" id="M_idon_L_c" name="L-Idonate" fbc:charge="0" />
      <species boundaryCondition="false" compartment="c" constant="false" hasOnlySubstanceUnits="false" id="M_idp_c" name="IDP" fbc:charge="0" />
      <species boundaryCondition="false" compartment="p" constant="false" hasOnlySubstanceUnits="false" id="M_ile_L_p" name="L-Isoleucine" fbc:charge="0" />
      <species boundaryCondition="false" compartment="e" constant="false" hasOnlySubstanceUnits="false" id="M_ile_L_e" name="L-Isoleucine" fbc:charge="0" />
      <species boundaryCondition="false" compartment="c" constant="false" hasOnlySubstanceUnits="false" id="M_ile_L_c" name="L-Isoleucine" fbc:charge="0" />
      <species boundaryCondition="false" compartment="c" constant="false" hasOnlySubstanceUnits="false" id="M_iletrna_c" name="L-Isoleucyl-tRNA(Ile)" fbc:charge="0" />
      <species boundaryCondition="false" compartment="c" constant="false" hasOnlySubstanceUnits="false" id="M_imacp_c" name="3-(Imidazol-4-yl)-2-oxopropyl phosphate" fbc:charge="0" />
      <species boundaryCondition="false" compartment="p" constant="false" hasOnlySubstanceUnits="false" id="M_imp_p" name="IMP" fbc:charge="0" />
      <species boundaryCondition="false" compartment="e" constant="false" hasOnlySubstanceUnits="false" id="M_imp_e" name="IMP" fbc:charge="0" />
      <species boundaryCondition="false" compartment="c" constant="false" hasOnlySubstanceUnits="false" id="M_imp_c" name="IMP" fbc:charge="0" />
      <species boundaryCondition="false" compartment="p" constant="false" hasOnlySubstanceUnits="false" id="M_indole_p" name="Indole" fbc:charge="0" />
      <species boundaryCondition="false" compartment="e" constant="false" hasOnlySubstanceUnits="false" id="M_indole_e" name="Indole" fbc:charge="0" />
      <species boundaryCondition="false" compartment="c" constant="false" hasOnlySubstanceUnits="false" id="M_indole_c" name="Indole" fbc:charge="0" />
      <species boundaryCondition="false" compartment="c" constant="false" hasOnlySubstanceUnits="false" id="M_indpyr_c" name="Indolepyruvate" fbc:charge="0" />
      <species boundaryCondition="false" compartment="p" constant="false" hasOnlySubstanceUnits="false" id="M_inost_p" name="myo-Inositol" fbc:charge="0" />
      <species boundaryCondition="false" compartment="c" constant="false" hasOnlySubstanceUnits="false" id="M_inost_c" name="myo-Inositol" fbc:charge="0" />
      <species boundaryCondition="false" compartment="e" constant="false" hasOnlySubstanceUnits="false" id="M_inost_e" name="myo-Inositol" fbc:charge="0" />
      <species boundaryCondition="false" compartment="p" constant="false" hasOnlySubstanceUnits="false" id="M_ins_p" name="Inosine" fbc:charge="0" />
      <species boundaryCondition="false" compartment="e" constant="false" hasOnlySubstanceUnits="false" id="M_ins_e" name="Inosine" fbc:charge="0" />
      <species boundaryCondition="false" compartment="c" constant="false" hasOnlySubstanceUnits="false" id="M_ins_c" name="Inosine" fbc:charge="0" />
      <species boundaryCondition="false" compartment="c" constant="false" hasOnlySubstanceUnits="false" id="M_ipdp_c" name="Isopentenyl diphosphate" fbc:charge="0" />
      <species boundaryCondition="false" compartment="p" constant="false" hasOnlySubstanceUnits="false" id="M_isetac_p" name="Isethionic acid" fbc:charge="0" />
      <species boundaryCondition="false" compartment="e" constant="false" hasOnlySubstanceUnits="false" id="M_isetac_e" name="Isethionic acid" fbc:charge="0" />
      <species boundaryCondition="false" compartment="c" constant="false" hasOnlySubstanceUnits="false" id="M_isetac_c" name="Isethionic acid" fbc:charge="0" />
      <species boundaryCondition="false" compartment="c" constant="false" hasOnlySubstanceUnits="false" id="M_itp_c" name="ITP" fbc:charge="0" />
      <species boundaryCondition="false" compartment="p" constant="false" hasOnlySubstanceUnits="false" id="M_k_p" name="potassium" fbc:charge="0" />
      <species boundaryCondition="false" compartment="c" constant="false" hasOnlySubstanceUnits="false" id="M_k_c" name="potassium" fbc:charge="0" />
      <species boundaryCondition="false" compartment="e" constant="false" hasOnlySubstanceUnits="false" id="M_k_e" name="potassium" fbc:charge="0" />
      <species boundaryCondition="false" compartment="c" constant="false" hasOnlySubstanceUnits="false" id="M_kdo_c" name="3-Deoxy-D-manno-2-octulosonate" fbc:charge="0" />
      <species boundaryCondition="false" compartment="p" constant="false" hasOnlySubstanceUnits="false" id="M_kdo2lipid4_p" name="KDO(2)-lipid IV(A)" fbc:charge="0" />
      <species boundaryCondition="false" compartment="e" constant="false" hasOnlySubstanceUnits="false" id="M_kdo2lipid4_e" name="KDO(2)-lipid IV(A)" fbc:charge="0" />
      <species boundaryCondition="false" compartment="c" constant="false" hasOnlySubstanceUnits="false" id="M_kdo2lipid4_c" name="KDO(2)-lipid IV(A)" fbc:charge="0" />
      <species boundaryCondition="false" compartment="c" constant="false" hasOnlySubstanceUnits="false" id="M_kdo2lipid4L_c" name="KDO(2)-lipid IV(A) with laurate" fbc:charge="0" />
      <species boundaryCondition="false" compartment="c" constant="false" hasOnlySubstanceUnits="false" id="M_kdo2lipid4p_c" name="KDO(2)-lipid IV(A) with palmitoleoyl" fbc:charge="0" />
      <species boundaryCondition="false" compartment="c" constant="false" hasOnlySubstanceUnits="false" id="M_kdo8p_c" name="3-Deoxy-D-manno-octulosonate 8-phosphate" fbc:charge="0" />
      <species boundaryCondition="false" compartment="c" constant="false" hasOnlySubstanceUnits="false" id="M_kdolipid4_c" name="KDO-lipid IV(A)" fbc:charge="0" />
      <species boundaryCondition="false" compartment="p" constant="false" hasOnlySubstanceUnits="false" id="M_lac_D_p" name="D-Lactate" fbc:charge="0" />
      <species boundaryCondition="false" compartment="e" constant="false" hasOnlySubstanceUnits="false" id="M_lac_D_e" name="D-Lactate" fbc:charge="0" />
      <species boundaryCondition="false" compartment="c" constant="false" hasOnlySubstanceUnits="false" id="M_lac_D_c" name="D-Lactate" fbc:charge="0" />
      <species boundaryCondition="false" compartment="p" constant="false" hasOnlySubstanceUnits="false" id="M_lac_L_p" name="L-Lactate" fbc:charge="0" />
      <species boundaryCondition="false" compartment="e" constant="false" hasOnlySubstanceUnits="false" id="M_lac_L_e" name="L-Lactate" fbc:charge="0" />
      <species boundaryCondition="false" compartment="c" constant="false" hasOnlySubstanceUnits="false" id="M_lac_L_c" name="L-Lactate" fbc:charge="0" />
      <species boundaryCondition="false" compartment="c" constant="false" hasOnlySubstanceUnits="false" id="M_lald_D_c" name="D-Lactaldehyde" fbc:charge="0" />
      <species boundaryCondition="false" compartment="c" constant="false" hasOnlySubstanceUnits="false" id="M_lald_L_c" name="L-Lactaldehyde" fbc:charge="0" />
      <species boundaryCondition="false" compartment="p" constant="false" hasOnlySubstanceUnits="false" id="M_lcts_p" name="Lactose" fbc:charge="0" />
      <species boundaryCondition="false" compartment="e" constant="false" hasOnlySubstanceUnits="false" id="M_lcts_e" name="Lactose" fbc:charge="0" />
      <species boundaryCondition="false" compartment="c" constant="false" hasOnlySubstanceUnits="false" id="M_lcts_c" name="Lactose" fbc:charge="0" />
      <species boundaryCondition="false" compartment="p" constant="false" hasOnlySubstanceUnits="false" id="M_leu_L_p" name="L-Leucine" fbc:charge="0" />
      <species boundaryCondition="false" compartment="e" constant="false" hasOnlySubstanceUnits="false" id="M_leu_L_e" name="L-Leucine" fbc:charge="0" />
      <species boundaryCondition="false" compartment="c" constant="false" hasOnlySubstanceUnits="false" id="M_leu_L_c" name="L-Leucine" fbc:charge="0" />
      <species boundaryCondition="false" compartment="c" constant="false" hasOnlySubstanceUnits="false" id="M_leutrna_c" name="L-Leucyl-tRNA(Leu)" fbc:charge="0" />
      <species boundaryCondition="false" compartment="c" constant="false" hasOnlySubstanceUnits="false" id="M_lgt_S_c" name="(R)-S-Lactoylglutathione" fbc:charge="0" />
      <species boundaryCondition="false" compartment="p" constant="false" hasOnlySubstanceUnits="false" id="M_lipa_p" name="KDO(2)-lipid (A)" fbc:charge="0" />
      <species boundaryCondition="false" compartment="e" constant="false" hasOnlySubstanceUnits="false" id="M_lipa_e" name="KDO(2)-lipid (A)" fbc:charge="0" />
      <species boundaryCondition="false" compartment="c" constant="false" hasOnlySubstanceUnits="false" id="M_lipa_c" name="KDO(2)-lipid (A)" fbc:charge="0" />
      <species boundaryCondition="false" compartment="p" constant="false" hasOnlySubstanceUnits="false" id="M_lipa_cold_p" name="cold adapted KDO(2)-lipid (A)" fbc:charge="0" />
      <species boundaryCondition="false" compartment="e" constant="false" hasOnlySubstanceUnits="false" id="M_lipa_cold_e" name="cold adapted KDO(2)-lipid (A)" fbc:charge="0" />
      <species boundaryCondition="false" compartment="c" constant="false" hasOnlySubstanceUnits="false" id="M_lipa_cold_c" name="cold adapted KDO(2)-lipid (A)" fbc:charge="0" />
      <species boundaryCondition="false" compartment="c" constant="false" hasOnlySubstanceUnits="false" id="M_lipidA_c" name="2,3,2'3'-Tetrakis(beta-hydroxymyristoyl)-D-glucosaminyl-1,6-beta-D-glucosamine 1,4'-bisphosphate" fbc:charge="0" />
      <species boundaryCondition="false" compartment="c" constant="false" hasOnlySubstanceUnits="false" id="M_lipidAds_c" name="Lipid A Disaccharide" fbc:charge="0" />
      <species boundaryCondition="false" compartment="c" constant="false" hasOnlySubstanceUnits="false" id="M_lipidX_c" name="2,3-Bis(3-hydroxytetradecanoyl)-beta-D-glucosaminyl 1-phosphate" fbc:charge="0" />
      <species boundaryCondition="false" compartment="p" constant="false" hasOnlySubstanceUnits="false" id="M_lpp_p" name="lipoprotein" fbc:charge="0" />
      <species boundaryCondition="false" compartment="p" constant="false" hasOnlySubstanceUnits="false" id="M_lys_L_p" name="L-Lysine" fbc:charge="0" />
      <species boundaryCondition="false" compartment="e" constant="false" hasOnlySubstanceUnits="false" id="M_lys_L_e" name="L-Lysine" fbc:charge="0" />
      <species boundaryCondition="false" compartment="c" constant="false" hasOnlySubstanceUnits="false" id="M_lys_L_c" name="L-Lysine" fbc:charge="0" />
      <species boundaryCondition="false" compartment="c" constant="false" hasOnlySubstanceUnits="false" id="M_lystrna_c" name="L-Lysine-tRNA (Lys)" fbc:charge="0" />
      <species boundaryCondition="false" compartment="p" constant="false" hasOnlySubstanceUnits="false" id="M_lyx_L_p" name="L-Lyxose" fbc:charge="0" />
      <species boundaryCondition="false" compartment="e" constant="false" hasOnlySubstanceUnits="false" id="M_lyx_L_e" name="L-Lyxose" fbc:charge="0" />
      <species boundaryCondition="false" compartment="c" constant="false" hasOnlySubstanceUnits="false" id="M_lyx_L_c" name="L-Lyxose" fbc:charge="0" />
      <species boundaryCondition="false" compartment="p" constant="false" hasOnlySubstanceUnits="false" id="M_mal_D_p" name="D-Malate" fbc:charge="0" />
      <species boundaryCondition="false" compartment="e" constant="false" hasOnlySubstanceUnits="false" id="M_mal_D_e" name="D-Malate" fbc:charge="0" />
      <species boundaryCondition="false" compartment="c" constant="false" hasOnlySubstanceUnits="false" id="M_mal_D_c" name="D-Malate" fbc:charge="0" />
      <species boundaryCondition="false" compartment="p" constant="false" hasOnlySubstanceUnits="false" id="M_mal_L_p" name="L-Malate" fbc:charge="0" />
      <species boundaryCondition="false" compartment="e" constant="false" hasOnlySubstanceUnits="false" id="M_mal_L_e" name="L-Malate" fbc:charge="0" />
      <species boundaryCondition="false" compartment="c" constant="false" hasOnlySubstanceUnits="false" id="M_mal_L_c" name="L-Malate" fbc:charge="0" />
      <species boundaryCondition="false" compartment="c" constant="false" hasOnlySubstanceUnits="false" id="M_malACP_c" name="Malonyl-[acyl-carrier protein]" fbc:charge="0" />
      <species boundaryCondition="false" compartment="c" constant="false" hasOnlySubstanceUnits="false" id="M_malcoa_c" name="Malonyl-CoA" fbc:charge="0" />
      <species boundaryCondition="false" compartment="c" constant="false" hasOnlySubstanceUnits="false" id="M_malon_c" name="Malonate" fbc:charge="0" />
      <species boundaryCondition="false" compartment="p" constant="false" hasOnlySubstanceUnits="false" id="M_malt_p" name="Maltose" fbc:charge="0" />
      <species boundaryCondition="false" compartment="c" constant="false" hasOnlySubstanceUnits="false" id="M_malt_c" name="Maltose" fbc:charge="0" />
      <species boundaryCondition="false" compartment="e" constant="false" hasOnlySubstanceUnits="false" id="M_malt_e" name="Maltose" fbc:charge="0" />
      <species boundaryCondition="false" compartment="c" constant="false" hasOnlySubstanceUnits="false" id="M_malt6p_c" name="Maltose 6'-phosphate" fbc:charge="0" />
      <species boundaryCondition="false" compartment="c" constant="false" hasOnlySubstanceUnits="false" id="M_malthp_c" name="Maltoheptaose" fbc:charge="0" />
      <species boundaryCondition="false" compartment="p" constant="false" hasOnlySubstanceUnits="false" id="M_malthx_p" name="Maltohexaose" fbc:charge="0" />
      <species boundaryCondition="false" compartment="e" constant="false" hasOnlySubstanceUnits="false" id="M_malthx_e" name="Maltohexaose" fbc:charge="0" />
      <species boundaryCondition="false" compartment="c" constant="false" hasOnlySubstanceUnits="false" id="M_malthx_c" name="Maltohexaose" fbc:charge="0" />
      <species boundaryCondition="false" compartment="p" constant="false" hasOnlySubstanceUnits="false" id="M_maltpt_p" name="Maltopentaose" fbc:charge="0" />
      <species boundaryCondition="false" compartment="e" constant="false" hasOnlySubstanceUnits="false" id="M_maltpt_e" name="Maltopentaose" fbc:charge="0" />
      <species boundaryCondition="false" compartment="c" constant="false" hasOnlySubstanceUnits="false" id="M_maltpt_c" name="Maltopentaose" fbc:charge="0" />
      <species boundaryCondition="false" compartment="p" constant="false" hasOnlySubstanceUnits="false" id="M_malttr_p" name="Maltotriose" fbc:charge="0" />
      <species boundaryCondition="false" compartment="e" constant="false" hasOnlySubstanceUnits="false" id="M_malttr_e" name="Maltotriose" fbc:charge="0" />
      <species boundaryCondition="false" compartment="c" constant="false" hasOnlySubstanceUnits="false" id="M_malttr_c" name="Maltotriose" fbc:charge="0" />
      <species boundaryCondition="false" compartment="p" constant="false" hasOnlySubstanceUnits="false" id="M_maltttr_p" name="Maltotetraose" fbc:charge="0" />
      <species boundaryCondition="false" compartment="e" constant="false" hasOnlySubstanceUnits="false" id="M_maltttr_e" name="Maltotetraose" fbc:charge="0" />
      <species boundaryCondition="false" compartment="c" constant="false" hasOnlySubstanceUnits="false" id="M_maltttr_c" name="Maltotetraose" fbc:charge="0" />
      <species boundaryCondition="false" compartment="p" constant="false" hasOnlySubstanceUnits="false" id="M_man_p" name="D-Mannose" fbc:charge="0" />
      <species boundaryCondition="false" compartment="e" constant="false" hasOnlySubstanceUnits="false" id="M_man_e" name="D-Mannose" fbc:charge="0" />
      <species boundaryCondition="false" compartment="c" constant="false" hasOnlySubstanceUnits="false" id="M_man_c" name="D-Mannose" fbc:charge="0" />
      <species boundaryCondition="false" compartment="c" constant="false" hasOnlySubstanceUnits="false" id="M_man1p_c" name="D-Mannose 1-phosphate" fbc:charge="0" />
      <species boundaryCondition="false" compartment="p" constant="false" hasOnlySubstanceUnits="false" id="M_man6p_p" name="D-Mannose 6-phosphate" fbc:charge="0" />
      <species boundaryCondition="false" compartment="e" constant="false" hasOnlySubstanceUnits="false" id="M_man6p_e" name="D-Mannose 6-phosphate" fbc:charge="0" />
      <species boundaryCondition="false" compartment="c" constant="false" hasOnlySubstanceUnits="false" id="M_man6p_c" name="D-Mannose 6-phosphate" fbc:charge="0" />
      <species boundaryCondition="false" compartment="c" constant="false" hasOnlySubstanceUnits="false" id="M_mana_c" name="D-Mannonate" fbc:charge="0" />
      <species boundaryCondition="false" compartment="p" constant="false" hasOnlySubstanceUnits="false" id="M_manglyc_p" name="2(alpha-D-Mannosyl)-D-glycerate" fbc:charge="0" />
      <species boundaryCondition="false" compartment="e" constant="false" hasOnlySubstanceUnits="false" id="M_manglyc_e" name="2(alpha-D-Mannosyl)-D-glycerate" fbc:charge="0" />
      <species boundaryCondition="false" compartment="p" constant="false" hasOnlySubstanceUnits="false" id="M_melib_p" name="Melibiose" fbc:charge="0" />
      <species boundaryCondition="false" compartment="e" constant="false" hasOnlySubstanceUnits="false" id="M_melib_e" name="Melibiose" fbc:charge="0" />
      <species boundaryCondition="false" compartment="c" constant="false" hasOnlySubstanceUnits="false" id="M_melib_c" name="Melibiose" fbc:charge="0" />
      <species boundaryCondition="false" compartment="c" constant="false" hasOnlySubstanceUnits="false" id="M_mercppyr_c" name="Mercaptopyruvate" fbc:charge="0" />
      <species boundaryCondition="false" compartment="p" constant="false" hasOnlySubstanceUnits="false" id="M_met_D_p" name="D-Methionine" fbc:charge="0" />
      <species boundaryCondition="false" compartment="e" constant="false" hasOnlySubstanceUnits="false" id="M_met_D_e" name="D-Methionine" fbc:charge="0" />
      <species boundaryCondition="false" compartment="c" constant="false" hasOnlySubstanceUnits="false" id="M_met_D_c" name="D-Methionine" fbc:charge="0" />
      <species boundaryCondition="false" compartment="p" constant="false" hasOnlySubstanceUnits="false" id="M_met_L_p" name="L-Methionine" fbc:charge="0" />
      <species boundaryCondition="false" compartment="e" constant="false" hasOnlySubstanceUnits="false" id="M_met_L_e" name="L-Methionine" fbc:charge="0" />
      <species boundaryCondition="false" compartment="c" constant="false" hasOnlySubstanceUnits="false" id="M_met_L_c" name="L-Methionine" fbc:charge="0" />
      <species boundaryCondition="false" compartment="c" constant="false" hasOnlySubstanceUnits="false" id="M_methf_c" name="5,10-Methenyltetrahydrofolate" fbc:charge="0" />
      <species boundaryCondition="false" compartment="p" constant="false" hasOnlySubstanceUnits="false" id="M_metsox_R_L_p" name="L-methionine-R-sulfoxide" fbc:charge="0" />
      <species boundaryCondition="false" compartment="e" constant="false" hasOnlySubstanceUnits="false" id="M_metsox_R_L_e" name="L-methionine-R-sulfoxide" fbc:charge="0" />
      <species boundaryCondition="false" compartment="c" constant="false" hasOnlySubstanceUnits="false" id="M_metsox_R_L_c" name="L-methionine-R-sulfoxide" fbc:charge="0" />
      <species boundaryCondition="false" compartment="p" constant="false" hasOnlySubstanceUnits="false" id="M_metsox_S_L_p" name="L-Methionine Sulfoxide" fbc:charge="0" />
      <species boundaryCondition="false" compartment="e" constant="false" hasOnlySubstanceUnits="false" id="M_metsox_S_L_e" name="L-Methionine Sulfoxide" fbc:charge="0" />
      <species boundaryCondition="false" compartment="c" constant="false" hasOnlySubstanceUnits="false" id="M_metsox_S_L_c" name="L-Methionine Sulfoxide" fbc:charge="0" />
      <species boundaryCondition="false" compartment="c" constant="false" hasOnlySubstanceUnits="false" id="M_mettrna_c" name="L-Methionyl-tRNA (Met)" fbc:charge="0" />
      <species boundaryCondition="false" compartment="p" constant="false" hasOnlySubstanceUnits="false" id="M_mg2_p" name="magnesium" fbc:charge="0" />
      <species boundaryCondition="false" compartment="e" constant="false" hasOnlySubstanceUnits="false" id="M_mg2_e" name="magnesium" fbc:charge="0" />
      <species boundaryCondition="false" compartment="c" constant="false" hasOnlySubstanceUnits="false" id="M_mg2_c" name="magnesium" fbc:charge="0" />
      <species boundaryCondition="false" compartment="c" constant="false" hasOnlySubstanceUnits="false" id="M_mi1p_D_c" name="1D-myo-Inositol 1-phosphate" fbc:charge="0" />
      <species boundaryCondition="false" compartment="c" constant="false" hasOnlySubstanceUnits="false" id="M_mlthf_c" name="5,10-Methylenetetrahydrofolate" fbc:charge="0" />
      <species boundaryCondition="false" compartment="p" constant="false" hasOnlySubstanceUnits="false" id="M_mmet_p" name="S-Methyl-L-methionine" fbc:charge="0" />
      <species boundaryCondition="false" compartment="e" constant="false" hasOnlySubstanceUnits="false" id="M_mmet_e" name="S-Methyl-L-methionine" fbc:charge="0" />
      <species boundaryCondition="false" compartment="c" constant="false" hasOnlySubstanceUnits="false" id="M_mmet_c" name="S-Methyl-L-methionine" fbc:charge="0" />
      <species boundaryCondition="false" compartment="e" constant="false" hasOnlySubstanceUnits="false" id="M_mn2_e" name="Mn2+" fbc:charge="0" />
      <species boundaryCondition="false" compartment="p" constant="false" hasOnlySubstanceUnits="false" id="M_mn2_p" name="Mn2+" fbc:charge="0" />
      <species boundaryCondition="false" compartment="c" constant="false" hasOnlySubstanceUnits="false" id="M_mn2_c" name="Mn2+" fbc:charge="0" />
      <species boundaryCondition="false" compartment="p" constant="false" hasOnlySubstanceUnits="false" id="M_mnl_p" name="D-Mannitol" fbc:charge="0" />
      <species boundaryCondition="false" compartment="e" constant="false" hasOnlySubstanceUnits="false" id="M_mnl_e" name="D-Mannitol" fbc:charge="0" />
      <species boundaryCondition="false" compartment="c" constant="false" hasOnlySubstanceUnits="false" id="M_mnl1p_c" name="D-Mannitol 1-phosphate" fbc:charge="0" />
      <species boundaryCondition="false" compartment="p" constant="false" hasOnlySubstanceUnits="false" id="M_mobd_p" name="Molybdate" fbc:charge="0" />
      <species boundaryCondition="false" compartment="e" constant="false" hasOnlySubstanceUnits="false" id="M_mobd_e" name="Molybdate" fbc:charge="0" />
      <species boundaryCondition="false" compartment="c" constant="false" hasOnlySubstanceUnits="false" id="M_mobd_c" name="Molybdate" fbc:charge="0" />
      <species boundaryCondition="false" compartment="c" constant="false" hasOnlySubstanceUnits="false" id="M_mql8_c" name="Menaquinol 8" fbc:charge="0" />
      <species boundaryCondition="false" compartment="c" constant="false" hasOnlySubstanceUnits="false" id="M_mqn8_c" name="Menaquinone 8" fbc:charge="0" />
      <species boundaryCondition="false" compartment="c" constant="false" hasOnlySubstanceUnits="false" id="M_msa_c" name="Malonate semialdehyde" fbc:charge="0" />
      <species boundaryCondition="false" compartment="p" constant="false" hasOnlySubstanceUnits="false" id="M_mso3_p" name="methanesulfonate" fbc:charge="0" />
      <species boundaryCondition="false" compartment="e" constant="false" hasOnlySubstanceUnits="false" id="M_mso3_e" name="methanesulfonate" fbc:charge="0" />
      <species boundaryCondition="false" compartment="c" constant="false" hasOnlySubstanceUnits="false" id="M_mso3_c" name="methanesulfonate" fbc:charge="0" />
      <species boundaryCondition="false" compartment="c" constant="false" hasOnlySubstanceUnits="false" id="M_mthgxl_c" name="Methylglyoxal" fbc:charge="0" />
      <species boundaryCondition="false" compartment="c" constant="false" hasOnlySubstanceUnits="false" id="M_mtpp_c" name="3-methylthiopropionate" fbc:charge="0" />
      <species boundaryCondition="false" compartment="c" constant="false" hasOnlySubstanceUnits="false" id="M_mucl_c" name="mucolactone" fbc:charge="0" />
      <species boundaryCondition="false" compartment="p" constant="false" hasOnlySubstanceUnits="false" id="M_murein3p3p_p" name="two linked disacharide tripeptide murein units (uncrosslinked, middle of chain)" fbc:charge="0" />
      <species boundaryCondition="false" compartment="p" constant="false" hasOnlySubstanceUnits="false" id="M_murein3px4p_p" name="two disacharide linked murein units, tripeptide crosslinked tetrapeptide (A2pm-&gt;D-ala) (middle of chain)" fbc:charge="0" />
      <species boundaryCondition="false" compartment="p" constant="false" hasOnlySubstanceUnits="false" id="M_murein4p3p_p" name="two linked disacharide tetrapeptide and tripeptide murein units (uncrosslinked, middle of chain)" fbc:charge="0" />
      <species boundaryCondition="false" compartment="p" constant="false" hasOnlySubstanceUnits="false" id="M_murein4p4p_p" name="two linked disacharide tetrapeptide murein units (uncrosslinked, middle of chain)" fbc:charge="0" />
      <species boundaryCondition="false" compartment="p" constant="false" hasOnlySubstanceUnits="false" id="M_murein4px4p_p" name="two disacharide linked murein units, tetrapeptide corsslinked tetrapeptide (A2pm-&gt;D-ala) (middle of chain)" fbc:charge="0" />
      <species boundaryCondition="false" compartment="p" constant="false" hasOnlySubstanceUnits="false" id="M_murein4px4p4p_p" name="three disacharide linked murein units (tetrapeptide crosslinked tetrapeptide (A2pm-&gt;D-ala), one uncrosslinked tetrapaptide) (middle of chain)" fbc:charge="0" />
      <species boundaryCondition="false" compartment="p" constant="false" hasOnlySubstanceUnits="false" id="M_murein4px4px4p_p" name="three disacharide linked murein units (tetrapeptide crosslinked tetrapeptide (A2pm-&gt;D-ala) &amp; tetrapeptide corsslinked tetrapeptide (A2pm-&gt;D-ala)) (middle of chain)" fbc:charge="0" />
      <species boundaryCondition="false" compartment="p" constant="false" hasOnlySubstanceUnits="false" id="M_murein5p3p_p" name="two linked disacharide pentapeptide and tripeptide murein units (uncrosslinked, middle of chain)" fbc:charge="0" />
      <species boundaryCondition="false" compartment="p" constant="false" hasOnlySubstanceUnits="false" id="M_murein5p4p_p" name="two linked disacharide pentapeptide and tetrapeptide murein units (uncrosslinked, middle of chain)" fbc:charge="0" />
      <species boundaryCondition="false" compartment="p" constant="false" hasOnlySubstanceUnits="false" id="M_murein5p5p_p" name="two linked disacharide pentapeptide murein units (uncrosslinked, middle of chain)" fbc:charge="0" />
      <species boundaryCondition="false" compartment="p" constant="false" hasOnlySubstanceUnits="false" id="M_murein5p5p5p_p" name="three linked disacharide pentapeptide murein units (uncrosslinked, middle of chain)" fbc:charge="0" />
      <species boundaryCondition="false" compartment="p" constant="false" hasOnlySubstanceUnits="false" id="M_murein5px3p_p" name="two disacharide linked murein units, pentapeptide corsslinked tripeptide (A2pm-&gt;A2pm) (middle of chain)" fbc:charge="0" />
      <species boundaryCondition="false" compartment="p" constant="false" hasOnlySubstanceUnits="false" id="M_murein5px4p_p" name="two disacharide linked murein units, pentapeptide crosslinked tetrapeptide (A2pm-&gt;D-ala) (middle of chain)" fbc:charge="0" />
      <species boundaryCondition="false" compartment="p" constant="false" hasOnlySubstanceUnits="false" id="M_murein5px4px4p_p" name="three disacharide linked murein units (pentapeptide crosslinked tetrapeptide (A2pm-&gt;D-ala) tetrapeptide corsslinked tetrapeptide (A2pm-&gt;D-ala)) (middle of chain)" fbc:charge="0" />
      <species boundaryCondition="false" compartment="c" constant="false" hasOnlySubstanceUnits="false" id="M_myrsACP_c" name="Myristoyl-ACP (n-C14:0ACP)" fbc:charge="0" />
      <species boundaryCondition="false" compartment="p" constant="false" hasOnlySubstanceUnits="false" id="M_n2o_p" name="Nitrous oxide" fbc:charge="0" />
      <species boundaryCondition="false" compartment="e" constant="false" hasOnlySubstanceUnits="false" id="M_n2o_e" name="Nitrous oxide" fbc:charge="0" />
      <species boundaryCondition="false" compartment="c" constant="false" hasOnlySubstanceUnits="false" id="M_n2o_c" name="Nitrous oxide" fbc:charge="0" />
      <species boundaryCondition="false" compartment="c" constant="false" hasOnlySubstanceUnits="false" id="M_n8aspmd_c" name="N8-Acetylspermidine" fbc:charge="0" />
      <species boundaryCondition="false" compartment="e" constant="false" hasOnlySubstanceUnits="false" id="M_na1_e" name="Sodium" fbc:charge="0" />
      <species boundaryCondition="false" compartment="p" constant="false" hasOnlySubstanceUnits="false" id="M_na1_p" name="Sodium" fbc:charge="0" />
      <species boundaryCondition="false" compartment="c" constant="false" hasOnlySubstanceUnits="false" id="M_na1_c" name="Sodium" fbc:charge="0" />
      <species boundaryCondition="false" compartment="p" constant="false" hasOnlySubstanceUnits="false" id="M_nac_p" name="Nicotinate" fbc:charge="0" />
      <species boundaryCondition="false" compartment="c" constant="false" hasOnlySubstanceUnits="false" id="M_nac_c" name="Nicotinate" fbc:charge="0" />
      <species boundaryCondition="false" compartment="e" constant="false" hasOnlySubstanceUnits="false" id="M_nac_e" name="Nicotinate" fbc:charge="0" />
      <species boundaryCondition="false" compartment="c" constant="false" hasOnlySubstanceUnits="false" id="M_nad_c" name="Nicotinamide adenine dinucleotide" fbc:charge="0" />
      <species boundaryCondition="false" compartment="c" constant="false" hasOnlySubstanceUnits="false" id="M_nadh_c" name="Nicotinamide adenine dinucleotide - reduced" fbc:charge="0" />
      <species boundaryCondition="false" compartment="c" constant="false" hasOnlySubstanceUnits="false" id="M_nadp_c" name="Nicotinamide adenine dinucleotide phosphate" fbc:charge="0" />
      <species boundaryCondition="false" compartment="c" constant="false" hasOnlySubstanceUnits="false" id="M_nadph_c" name="Nicotinamide adenine dinucleotide phosphate - reduced" fbc:charge="0" />
      <species boundaryCondition="false" compartment="c" constant="false" hasOnlySubstanceUnits="false" id="M_ncam_c" name="Nicotinamide" fbc:charge="0" />
      <species boundaryCondition="false" compartment="p" constant="false" hasOnlySubstanceUnits="false" id="M_nh4_p" name="Ammonium" fbc:charge="0" />
      <species boundaryCondition="false" compartment="e" constant="false" hasOnlySubstanceUnits="false" id="M_nh4_e" name="Ammonium" fbc:charge="0" />
      <species boundaryCondition="false" compartment="c" constant="false" hasOnlySubstanceUnits="false" id="M_nh4_c" name="Ammonium" fbc:charge="0" />
      <species boundaryCondition="false" compartment="e" constant="false" hasOnlySubstanceUnits="false" id="M_ni2_e" name="nickel" fbc:charge="0" />
      <species boundaryCondition="false" compartment="p" constant="false" hasOnlySubstanceUnits="false" id="M_ni2_p" name="nickel" fbc:charge="0" />
      <species boundaryCondition="false" compartment="c" constant="false" hasOnlySubstanceUnits="false" id="M_ni2_c" name="nickel" fbc:charge="0" />
      <species boundaryCondition="false" compartment="c" constant="false" hasOnlySubstanceUnits="false" id="M_nicrnt_c" name="Nicotinate D-ribonucleotide" fbc:charge="0" />
      <species boundaryCondition="false" compartment="e" constant="false" hasOnlySubstanceUnits="false" id="M_nmn_e" name="NMN" fbc:charge="0" />
      <species boundaryCondition="false" compartment="p" constant="false" hasOnlySubstanceUnits="false" id="M_nmn_p" name="NMN" fbc:charge="0" />
      <species boundaryCondition="false" compartment="c" constant="false" hasOnlySubstanceUnits="false" id="M_nmn_c" name="NMN" fbc:charge="0" />
      <species boundaryCondition="false" compartment="e" constant="false" hasOnlySubstanceUnits="false" id="M_no_e" name="Nitric oxide" fbc:charge="0" />
      <species boundaryCondition="false" compartment="p" constant="false" hasOnlySubstanceUnits="false" id="M_no_p" name="Nitric oxide" fbc:charge="0" />
      <species boundaryCondition="false" compartment="c" constant="false" hasOnlySubstanceUnits="false" id="M_no_c" name="Nitric oxide" fbc:charge="0" />
      <species boundaryCondition="false" compartment="p" constant="false" hasOnlySubstanceUnits="false" id="M_no2_p" name="Nitrite" fbc:charge="0" />
      <species boundaryCondition="false" compartment="e" constant="false" hasOnlySubstanceUnits="false" id="M_no2_e" name="Nitrite" fbc:charge="0" />
      <species boundaryCondition="false" compartment="c" constant="false" hasOnlySubstanceUnits="false" id="M_no2_c" name="Nitrite" fbc:charge="0" />
      <species boundaryCondition="false" compartment="p" constant="false" hasOnlySubstanceUnits="false" id="M_no3_p" name="Nitrate" fbc:charge="0" />
      <species boundaryCondition="false" compartment="c" constant="false" hasOnlySubstanceUnits="false" id="M_no3_c" name="Nitrate" fbc:charge="0" />
      <species boundaryCondition="false" compartment="e" constant="false" hasOnlySubstanceUnits="false" id="M_no3_e" name="Nitrate" fbc:charge="0" />
      <species boundaryCondition="false" compartment="c" constant="false" hasOnlySubstanceUnits="false" id="M_o2_c" name="O2" fbc:charge="0" />
      <species boundaryCondition="false" compartment="e" constant="false" hasOnlySubstanceUnits="false" id="M_o2_e" name="O2" fbc:charge="0" />
      <species boundaryCondition="false" compartment="p" constant="false" hasOnlySubstanceUnits="false" id="M_o2_p" name="O2" fbc:charge="0" />
      <species boundaryCondition="false" compartment="p" constant="false" hasOnlySubstanceUnits="false" id="M_o2s_p" name="Superoxide anion" fbc:charge="0" />
      <species boundaryCondition="false" compartment="e" constant="false" hasOnlySubstanceUnits="false" id="M_o2s_e" name="Superoxide anion" fbc:charge="0" />
      <species boundaryCondition="false" compartment="c" constant="false" hasOnlySubstanceUnits="false" id="M_o2s_c" name="Superoxide anion" fbc:charge="0" />
      <species boundaryCondition="false" compartment="c" constant="false" hasOnlySubstanceUnits="false" id="M_oaa_c" name="Oxaloacetate" fbc:charge="0" />
      <species boundaryCondition="false" compartment="c" constant="false" hasOnlySubstanceUnits="false" id="M_oc2coa_c" name="trans-Oct-2-enoyl-CoA" fbc:charge="0" />
      <species boundaryCondition="false" compartment="c" constant="false" hasOnlySubstanceUnits="false" id="M_ocACP_c" name="Octanoyl-ACP (n-C8:0ACP)" fbc:charge="0" />
      <species boundaryCondition="false" compartment="c" constant="false" hasOnlySubstanceUnits="false" id="M_occoa_c" name="Octanoyl-CoA (n-C8:0CoA)" fbc:charge="0" />
      <species boundaryCondition="false" compartment="p" constant="false" hasOnlySubstanceUnits="false" id="M_ocdca_p" name="octadecanoate (n-C18:0)" fbc:charge="0" />
      <species boundaryCondition="false" compartment="e" constant="false" hasOnlySubstanceUnits="false" id="M_ocdca_e" name="octadecanoate (n-C18:0)" fbc:charge="0" />
      <species boundaryCondition="false" compartment="c" constant="false" hasOnlySubstanceUnits="false" id="M_ocdca_c" name="octadecanoate (n-C18:0)" fbc:charge="0" />
      <species boundaryCondition="false" compartment="c" constant="false" hasOnlySubstanceUnits="false" id="M_ocdcaACP_c" name="Octadecanoyl-ACP (n-C18:0ACP)" fbc:charge="0" />
      <species boundaryCondition="false" compartment="p" constant="false" hasOnlySubstanceUnits="false" id="M_ocdcea_p" name="octadecenoate (n-C18:1)" fbc:charge="0" />
      <species boundaryCondition="false" compartment="e" constant="false" hasOnlySubstanceUnits="false" id="M_ocdcea_e" name="octadecenoate (n-C18:1)" fbc:charge="0" />
      <species boundaryCondition="false" compartment="c" constant="false" hasOnlySubstanceUnits="false" id="M_ocdcea_c" name="octadecenoate (n-C18:1)" fbc:charge="0" />
      <species boundaryCondition="false" compartment="p" constant="false" hasOnlySubstanceUnits="false" id="M_octa_p" name="octanoate (n-C8:0)" fbc:charge="0" />
      <species boundaryCondition="false" compartment="e" constant="false" hasOnlySubstanceUnits="false" id="M_octa_e" name="octanoate (n-C8:0)" fbc:charge="0" />
      <species boundaryCondition="false" compartment="c" constant="false" hasOnlySubstanceUnits="false" id="M_octa_c" name="octanoate (n-C8:0)" fbc:charge="0" />
      <species boundaryCondition="false" compartment="c" constant="false" hasOnlySubstanceUnits="false" id="M_octdp_c" name="all-trans-Octaprenyl diphosphate" fbc:charge="0" />
      <species boundaryCondition="false" compartment="c" constant="false" hasOnlySubstanceUnits="false" id="M_octeACP_c" name="cis-octadec-11-enoyl-[acyl-carrier protein] (n-C18:1)" fbc:charge="0" />
      <species boundaryCondition="false" compartment="c" constant="false" hasOnlySubstanceUnits="false" id="M_od2coa_c" name="trans-Octadec-2-enoyl-CoA" fbc:charge="0" />
      <species boundaryCondition="false" compartment="c" constant="false" hasOnlySubstanceUnits="false" id="M_odecoa_c" name="Octadecenoyl-CoA (n-C18:1CoA)" fbc:charge="0" />
      <species boundaryCondition="false" compartment="c" constant="false" hasOnlySubstanceUnits="false" id="M_ohpb_c" name="2-Oxo-3-hydroxy-4-phosphobutanoate" fbc:charge="0" />
      <species boundaryCondition="false" compartment="c" constant="false" hasOnlySubstanceUnits="false" id="M_op4en_c" name="2-Oxopent-4-enoate" fbc:charge="0" />
      <species boundaryCondition="false" compartment="p" constant="false" hasOnlySubstanceUnits="false" id="M_orn_p" name="Ornithine" fbc:charge="0" />
      <species boundaryCondition="false" compartment="e" constant="false" hasOnlySubstanceUnits="false" id="M_orn_e" name="Ornithine" fbc:charge="0" />
      <species boundaryCondition="false" compartment="c" constant="false" hasOnlySubstanceUnits="false" id="M_orn_c" name="Ornithine" fbc:charge="0" />
      <species boundaryCondition="false" compartment="p" constant="false" hasOnlySubstanceUnits="false" id="M_orot_p" name="Orotate" fbc:charge="0" />
      <species boundaryCondition="false" compartment="e" constant="false" hasOnlySubstanceUnits="false" id="M_orot_e" name="Orotate" fbc:charge="0" />
      <species boundaryCondition="false" compartment="c" constant="false" hasOnlySubstanceUnits="false" id="M_orot_c" name="Orotate" fbc:charge="0" />
      <species boundaryCondition="false" compartment="c" constant="false" hasOnlySubstanceUnits="false" id="M_orot5p_c" name="Orotidine 5'-phosphate" fbc:charge="0" />
      <species boundaryCondition="false" compartment="c" constant="false" hasOnlySubstanceUnits="false" id="M_oxadpcoa_c" name="3-Oxoadipyl-CoA" fbc:charge="0" />
      <species boundaryCondition="false" compartment="c" constant="false" hasOnlySubstanceUnits="false" id="M_oxptn_c" name="5-Oxopentanoate" fbc:charge="0" />
      <species boundaryCondition="false" compartment="p" constant="false" hasOnlySubstanceUnits="false" id="M_pa120_p" name="1,2-didodecanoyl-sn-glycerol 3-phosphate" fbc:charge="0" />
      <species boundaryCondition="false" compartment="c" constant="false" hasOnlySubstanceUnits="false" id="M_pa120_c" name="1,2-didodecanoyl-sn-glycerol 3-phosphate" fbc:charge="0" />
      <species boundaryCondition="false" compartment="c" constant="false" hasOnlySubstanceUnits="false" id="M_pa140_c" name="1,2-ditetradecanoyl-sn-glycerol 3-phosphate" fbc:charge="0" />
      <species boundaryCondition="false" compartment="p" constant="false" hasOnlySubstanceUnits="false" id="M_pa140_p" name="1,2-ditetradecanoyl-sn-glycerol 3-phosphate" fbc:charge="0" />
      <species boundaryCondition="false" compartment="p" constant="false" hasOnlySubstanceUnits="false" id="M_pa141_p" name="1,2-ditetradec-7-enoyl-sn-glycerol 3-phosphate" fbc:charge="0" />
      <species boundaryCondition="false" compartment="c" constant="false" hasOnlySubstanceUnits="false" id="M_pa141_c" name="1,2-ditetradec-7-enoyl-sn-glycerol 3-phosphate" fbc:charge="0" />
      <species boundaryCondition="false" compartment="p" constant="false" hasOnlySubstanceUnits="false" id="M_pa160_p" name="1,2-dihexadecanoyl-sn-glycerol 3-phosphate" fbc:charge="0" />
      <species boundaryCondition="false" compartment="c" constant="false" hasOnlySubstanceUnits="false" id="M_pa160_c" name="1,2-dihexadecanoyl-sn-glycerol 3-phosphate" fbc:charge="0" />
      <species boundaryCondition="false" compartment="p" constant="false" hasOnlySubstanceUnits="false" id="M_pa161_p" name="1,2-dihexadec-9-enoyl-sn-glycerol 3-phosphate" fbc:charge="0" />
      <species boundaryCondition="false" compartment="c" constant="false" hasOnlySubstanceUnits="false" id="M_pa161_c" name="1,2-dihexadec-9-enoyl-sn-glycerol 3-phosphate" fbc:charge="0" />
      <species boundaryCondition="false" compartment="p" constant="false" hasOnlySubstanceUnits="false" id="M_pa180_p" name="1,2-dioctadecanoyl-sn-glycerol 3-phosphate" fbc:charge="0" />
      <species boundaryCondition="false" compartment="c" constant="false" hasOnlySubstanceUnits="false" id="M_pa180_c" name="1,2-dioctadecanoyl-sn-glycerol 3-phosphate" fbc:charge="0" />
      <species boundaryCondition="false" compartment="p" constant="false" hasOnlySubstanceUnits="false" id="M_pa181_p" name="1,2-dioctadec-11-enoyl-sn-glycerol 3-phosphate" fbc:charge="0" />
      <species boundaryCondition="false" compartment="c" constant="false" hasOnlySubstanceUnits="false" id="M_pa181_c" name="1,2-dioctadec-11-enoyl-sn-glycerol 3-phosphate" fbc:charge="0" />
      <species boundaryCondition="false" compartment="c" constant="false" hasOnlySubstanceUnits="false" id="M_pac_c" name="Phenylacetic acid" fbc:charge="0" />
      <species boundaryCondition="false" compartment="p" constant="false" hasOnlySubstanceUnits="false" id="M_pacald_p" name="Phenylacetaldehyde" fbc:charge="0" />
      <species boundaryCondition="false" compartment="e" constant="false" hasOnlySubstanceUnits="false" id="M_pacald_e" name="Phenylacetaldehyde" fbc:charge="0" />
      <species boundaryCondition="false" compartment="c" constant="false" hasOnlySubstanceUnits="false" id="M_pacald_c" name="Phenylacetaldehyde" fbc:charge="0" />
      <species boundaryCondition="false" compartment="c" constant="false" hasOnlySubstanceUnits="false" id="M_palmACP_c" name="Palmitoyl-ACP (n-C16:0ACP)" fbc:charge="0" />
      <species boundaryCondition="false" compartment="c" constant="false" hasOnlySubstanceUnits="false" id="M_pan4p_c" name="Pantetheine 4'-phosphate" fbc:charge="0" />
      <species boundaryCondition="false" compartment="c" constant="false" hasOnlySubstanceUnits="false" id="M_pant_R_c" name="(R)-Pantoate" fbc:charge="0" />
      <species boundaryCondition="false" compartment="c" constant="false" hasOnlySubstanceUnits="false" id="M_pap_c" name="Adenosine 3',5'-bisphosphate" fbc:charge="0" />
      <species boundaryCondition="false" compartment="c" constant="false" hasOnlySubstanceUnits="false" id="M_paps_c" name="3'-Phosphoadenylyl sulfate" fbc:charge="0" />
      <species boundaryCondition="false" compartment="c" constant="false" hasOnlySubstanceUnits="false" id="M_pdx5p_c" name="Pyridoxine 5'-phosphate" fbc:charge="0" />
      <species boundaryCondition="false" compartment="c" constant="false" hasOnlySubstanceUnits="false" id="M_pe120_c" name="phosphatidylethanolamine (didodecanoyl, n-C12:0)" fbc:charge="0" />
      <species boundaryCondition="false" compartment="p" constant="false" hasOnlySubstanceUnits="false" id="M_pe120_p" name="phosphatidylethanolamine (didodecanoyl, n-C12:0)" fbc:charge="0" />
      <species boundaryCondition="false" compartment="p" constant="false" hasOnlySubstanceUnits="false" id="M_pe140_p" name="phosphatidylethanolamine (ditetradecanoyl, n-C14:0)" fbc:charge="0" />
      <species boundaryCondition="false" compartment="c" constant="false" hasOnlySubstanceUnits="false" id="M_pe140_c" name="phosphatidylethanolamine (ditetradecanoyl, n-C14:0)" fbc:charge="0" />
      <species boundaryCondition="false" compartment="p" constant="false" hasOnlySubstanceUnits="false" id="M_pe141_p" name="phosphatidylethanolamine (ditetradec-7-enoyl, n-C14:1)" fbc:charge="0" />
      <species boundaryCondition="false" compartment="c" constant="false" hasOnlySubstanceUnits="false" id="M_pe141_c" name="phosphatidylethanolamine (ditetradec-7-enoyl, n-C14:1)" fbc:charge="0" />
      <species boundaryCondition="false" compartment="p" constant="false" hasOnlySubstanceUnits="false" id="M_pe160_p" name="phosphatidylethanolamine (dihexadecanoyl, n-C16:0)" fbc:charge="0" />
      <species boundaryCondition="false" compartment="c" constant="false" hasOnlySubstanceUnits="false" id="M_pe160_c" name="phosphatidylethanolamine (dihexadecanoyl, n-C16:0)" fbc:charge="0" />
      <species boundaryCondition="false" compartment="p" constant="false" hasOnlySubstanceUnits="false" id="M_pe161_p" name="phosphatidylethanolamine (dihexadec-9enoyl, n-C16:1)" fbc:charge="0" />
      <species boundaryCondition="false" compartment="c" constant="false" hasOnlySubstanceUnits="false" id="M_pe161_c" name="phosphatidylethanolamine (dihexadec-9enoyl, n-C16:1)" fbc:charge="0" />
      <species boundaryCondition="false" compartment="p" constant="false" hasOnlySubstanceUnits="false" id="M_pe180_p" name="phosphatidylethanolamine (dioctadecanoyl, n-C18:0)" fbc:charge="0" />
      <species boundaryCondition="false" compartment="c" constant="false" hasOnlySubstanceUnits="false" id="M_pe180_c" name="phosphatidylethanolamine (dioctadecanoyl, n-C18:0)" fbc:charge="0" />
      <species boundaryCondition="false" compartment="p" constant="false" hasOnlySubstanceUnits="false" id="M_pe181_p" name="phosphatidylethanolamine (dioctadec-11-enoyl, n-C18:1)" fbc:charge="0" />
      <species boundaryCondition="false" compartment="c" constant="false" hasOnlySubstanceUnits="false" id="M_pe181_c" name="phosphatidylethanolamine (dioctadec-11-enoyl, n-C18:1)" fbc:charge="0" />
      <species boundaryCondition="false" compartment="p" constant="false" hasOnlySubstanceUnits="false" id="M_peamn_p" name="Phenethylamine" fbc:charge="0" />
      <species boundaryCondition="false" compartment="e" constant="false" hasOnlySubstanceUnits="false" id="M_peamn_e" name="Phenethylamine" fbc:charge="0" />
      <species boundaryCondition="false" compartment="c" constant="false" hasOnlySubstanceUnits="false" id="M_pep_c" name="Phosphoenolpyruvate" fbc:charge="0" />
      <species boundaryCondition="false" compartment="p" constant="false" hasOnlySubstanceUnits="false" id="M_pg120_p" name="Phosphatidylglycerol (didodecanoyl, n-C12:0)" fbc:charge="0" />
      <species boundaryCondition="false" compartment="c" constant="false" hasOnlySubstanceUnits="false" id="M_pg120_c" name="Phosphatidylglycerol (didodecanoyl, n-C12:0)" fbc:charge="0" />
      <species boundaryCondition="false" compartment="p" constant="false" hasOnlySubstanceUnits="false" id="M_pg140_p" name="Phosphatidylglycerol (ditetradecanoyl, n-C14:0)" fbc:charge="0" />
      <species boundaryCondition="false" compartment="c" constant="false" hasOnlySubstanceUnits="false" id="M_pg140_c" name="Phosphatidylglycerol (ditetradecanoyl, n-C14:0)" fbc:charge="0" />
      <species boundaryCondition="false" compartment="p" constant="false" hasOnlySubstanceUnits="false" id="M_pg141_p" name="Phosphatidylglycerol (ditetradec-7-enoyl, n-C14:1)" fbc:charge="0" />
      <species boundaryCondition="false" compartment="c" constant="false" hasOnlySubstanceUnits="false" id="M_pg141_c" name="Phosphatidylglycerol (ditetradec-7-enoyl, n-C14:1)" fbc:charge="0" />
      <species boundaryCondition="false" compartment="p" constant="false" hasOnlySubstanceUnits="false" id="M_pg160_p" name="Phosphatidylglycerol (dihexadecanoyl, n-C16:0)" fbc:charge="0" />
      <species boundaryCondition="false" compartment="c" constant="false" hasOnlySubstanceUnits="false" id="M_pg160_c" name="Phosphatidylglycerol (dihexadecanoyl, n-C16:0)" fbc:charge="0" />
      <species boundaryCondition="false" compartment="p" constant="false" hasOnlySubstanceUnits="false" id="M_pg161_p" name="Phosphatidylglycerol (dihexadec-9-enoyl, n-C16:1)" fbc:charge="0" />
      <species boundaryCondition="false" compartment="c" constant="false" hasOnlySubstanceUnits="false" id="M_pg161_c" name="Phosphatidylglycerol (dihexadec-9-enoyl, n-C16:1)" fbc:charge="0" />
      <species boundaryCondition="false" compartment="p" constant="false" hasOnlySubstanceUnits="false" id="M_pg180_p" name="Phosphatidylglycerol (dioctadecanoyl, n-C18:0)" fbc:charge="0" />
      <species boundaryCondition="false" compartment="c" constant="false" hasOnlySubstanceUnits="false" id="M_pg180_c" name="Phosphatidylglycerol (dioctadecanoyl, n-C18:0)" fbc:charge="0" />
      <species boundaryCondition="false" compartment="p" constant="false" hasOnlySubstanceUnits="false" id="M_pg181_p" name="Phosphatidylglycerol (dioctadec-11-enoyl, n-C18:1)" fbc:charge="0" />
      <species boundaryCondition="false" compartment="c" constant="false" hasOnlySubstanceUnits="false" id="M_pg181_c" name="Phosphatidylglycerol (dioctadec-11-enoyl, n-C18:1)" fbc:charge="0" />
      <species boundaryCondition="false" compartment="p" constant="false" hasOnlySubstanceUnits="false" id="M_pgp120_p" name="Phosphatidylglycerophosphate (didodecanoyl, n-C12:0)" fbc:charge="0" />
      <species boundaryCondition="false" compartment="c" constant="false" hasOnlySubstanceUnits="false" id="M_pgp120_c" name="Phosphatidylglycerophosphate (didodecanoyl, n-C12:0)" fbc:charge="0" />
      <species boundaryCondition="false" compartment="p" constant="false" hasOnlySubstanceUnits="false" id="M_pgp140_p" name="Phosphatidylglycerophosphate (ditetradecanoyl, n-C14:0)" fbc:charge="0" />
      <species boundaryCondition="false" compartment="c" constant="false" hasOnlySubstanceUnits="false" id="M_pgp140_c" name="Phosphatidylglycerophosphate (ditetradecanoyl, n-C14:0)" fbc:charge="0" />
      <species boundaryCondition="false" compartment="p" constant="false" hasOnlySubstanceUnits="false" id="M_pgp141_p" name="Phosphatidylglycerophosphate (ditetradec-7-enoyl, n-C14:1)" fbc:charge="0" />
      <species boundaryCondition="false" compartment="c" constant="false" hasOnlySubstanceUnits="false" id="M_pgp141_c" name="Phosphatidylglycerophosphate (ditetradec-7-enoyl, n-C14:1)" fbc:charge="0" />
      <species boundaryCondition="false" compartment="p" constant="false" hasOnlySubstanceUnits="false" id="M_pgp160_p" name="Phosphatidylglycerophosphate (dihexadecanoyl, n-C16:0)" fbc:charge="0" />
      <species boundaryCondition="false" compartment="c" constant="false" hasOnlySubstanceUnits="false" id="M_pgp160_c" name="Phosphatidylglycerophosphate (dihexadecanoyl, n-C16:0)" fbc:charge="0" />
      <species boundaryCondition="false" compartment="p" constant="false" hasOnlySubstanceUnits="false" id="M_pgp161_p" name="Phosphatidylglycerophosphate (dihexadec-9-enoyl, n-C16:1)" fbc:charge="0" />
      <species boundaryCondition="false" compartment="c" constant="false" hasOnlySubstanceUnits="false" id="M_pgp161_c" name="Phosphatidylglycerophosphate (dihexadec-9-enoyl, n-C16:1)" fbc:charge="0" />
      <species boundaryCondition="false" compartment="p" constant="false" hasOnlySubstanceUnits="false" id="M_pgp180_p" name="Phosphatidylglycerophosphate (dioctadecanoyl, n-C18:0)" fbc:charge="0" />
      <species boundaryCondition="false" compartment="c" constant="false" hasOnlySubstanceUnits="false" id="M_pgp180_c" name="Phosphatidylglycerophosphate (dioctadecanoyl, n-C18:0)" fbc:charge="0" />
      <species boundaryCondition="false" compartment="p" constant="false" hasOnlySubstanceUnits="false" id="M_pgp181_p" name="Phosphatidylglycerophosphate (dioctadec-11-enoyl, n-C18:1)" fbc:charge="0" />
      <species boundaryCondition="false" compartment="c" constant="false" hasOnlySubstanceUnits="false" id="M_pgp181_c" name="Phosphatidylglycerophosphate (dioctadec-11-enoyl, n-C18:1)" fbc:charge="0" />
      <species boundaryCondition="false" compartment="c" constant="false" hasOnlySubstanceUnits="false" id="M_phaccoa_c" name="Phenylacetyl-CoA" fbc:charge="0" />
      <species boundaryCondition="false" compartment="p" constant="false" hasOnlySubstanceUnits="false" id="M_phe_L_p" name="L-Phenylalanine" fbc:charge="0" />
      <species boundaryCondition="false" compartment="e" constant="false" hasOnlySubstanceUnits="false" id="M_phe_L_e" name="L-Phenylalanine" fbc:charge="0" />
      <species boundaryCondition="false" compartment="c" constant="false" hasOnlySubstanceUnits="false" id="M_phe_L_c" name="L-Phenylalanine" fbc:charge="0" />
      <species boundaryCondition="false" compartment="p" constant="false" hasOnlySubstanceUnits="false" id="M_pheme_p" name="Protoheme" fbc:charge="0" />
      <species boundaryCondition="false" compartment="e" constant="false" hasOnlySubstanceUnits="false" id="M_pheme_e" name="Protoheme" fbc:charge="0" />
      <species boundaryCondition="false" compartment="c" constant="false" hasOnlySubstanceUnits="false" id="M_pheme_c" name="Protoheme" fbc:charge="0" />
      <species boundaryCondition="false" compartment="c" constant="false" hasOnlySubstanceUnits="false" id="M_phetrna_c" name="L-Phenylalanyl-tRNA(Phe)" fbc:charge="0" />
      <species boundaryCondition="false" compartment="c" constant="false" hasOnlySubstanceUnits="false" id="M_phhlipa_c" name="phospho-heptosyl-heptosyl-kdo2-lipidA" fbc:charge="0" />
      <species boundaryCondition="false" compartment="c" constant="false" hasOnlySubstanceUnits="false" id="M_phom_c" name="O-Phospho-L-homoserine" fbc:charge="0" />
      <species boundaryCondition="false" compartment="c" constant="false" hasOnlySubstanceUnits="false" id="M_phpyr_c" name="Phenylpyruvate" fbc:charge="0" />
      <species boundaryCondition="false" compartment="c" constant="false" hasOnlySubstanceUnits="false" id="M_phthr_c" name="O-Phospho-4-hydroxy-L-threonine" fbc:charge="0" />
      <species boundaryCondition="false" compartment="e" constant="false" hasOnlySubstanceUnits="false" id="M_pi_e" name="Phosphate" fbc:charge="0" />
      <species boundaryCondition="false" compartment="p" constant="false" hasOnlySubstanceUnits="false" id="M_pi_p" name="Phosphate" fbc:charge="0" />
      <species boundaryCondition="false" compartment="c" constant="false" hasOnlySubstanceUnits="false" id="M_pi_c" name="Phosphate" fbc:charge="0" />
      <species boundaryCondition="false" compartment="c" constant="false" hasOnlySubstanceUnits="false" id="M_pmcoa_c" name="Pimeloyl-CoA" fbc:charge="0" />
      <species boundaryCondition="false" compartment="c" constant="false" hasOnlySubstanceUnits="false" id="M_pmtcoa_c" name="Palmitoyl-CoA (n-C16:0CoA)" fbc:charge="0" />
      <species boundaryCondition="false" compartment="p" constant="false" hasOnlySubstanceUnits="false" id="M_pnto_R_p" name="(R)-Pantothenate" fbc:charge="0" />
      <species boundaryCondition="false" compartment="e" constant="false" hasOnlySubstanceUnits="false" id="M_pnto_R_e" name="(R)-Pantothenate" fbc:charge="0" />
      <species boundaryCondition="false" compartment="c" constant="false" hasOnlySubstanceUnits="false" id="M_pnto_R_c" name="(R)-Pantothenate" fbc:charge="0" />
      <species boundaryCondition="false" compartment="p" constant="false" hasOnlySubstanceUnits="false" id="M_ppa_p" name="Propionate (n-C3:0)" fbc:charge="0" />
      <species boundaryCondition="false" compartment="e" constant="false" hasOnlySubstanceUnits="false" id="M_ppa_e" name="Propionate (n-C3:0)" fbc:charge="0" />
      <species boundaryCondition="false" compartment="c" constant="false" hasOnlySubstanceUnits="false" id="M_ppa_c" name="Propionate (n-C3:0)" fbc:charge="0" />
      <species boundaryCondition="false" compartment="p" constant="false" hasOnlySubstanceUnits="false" id="M_ppal_p" name="Propanal" fbc:charge="0" />
      <species boundaryCondition="false" compartment="e" constant="false" hasOnlySubstanceUnits="false" id="M_ppal_e" name="Propanal" fbc:charge="0" />
      <species boundaryCondition="false" compartment="c" constant="false" hasOnlySubstanceUnits="false" id="M_ppal_c" name="Propanal" fbc:charge="0" />
      <species boundaryCondition="false" compartment="c" constant="false" hasOnlySubstanceUnits="false" id="M_ppap_c" name="Propanoyl phosphate" fbc:charge="0" />
      <species boundaryCondition="false" compartment="c" constant="false" hasOnlySubstanceUnits="false" id="M_ppbng_c" name="Porphobilinogen" fbc:charge="0" />
      <species boundaryCondition="false" compartment="c" constant="false" hasOnlySubstanceUnits="false" id="M_ppcoa_c" name="Propanoyl-CoA" fbc:charge="0" />
      <species boundaryCondition="false" compartment="c" constant="false" hasOnlySubstanceUnits="false" id="M_ppgpp_c" name="Guanosine 3',5'-bis(diphosphate)" fbc:charge="0" />
      <species boundaryCondition="false" compartment="c" constant="false" hasOnlySubstanceUnits="false" id="M_pphn_c" name="Prephenate" fbc:charge="0" />
      <species boundaryCondition="false" compartment="c" constant="false" hasOnlySubstanceUnits="false" id="M_ppi_c" name="Diphosphate" fbc:charge="0" />
      <species boundaryCondition="false" compartment="c" constant="false" hasOnlySubstanceUnits="false" id="M_ppoh_c" name="Propanol" fbc:charge="0" />
      <species boundaryCondition="false" compartment="c" constant="false" hasOnlySubstanceUnits="false" id="M_ppp9_c" name="Protoporphyrin" fbc:charge="0" />
      <species boundaryCondition="false" compartment="c" constant="false" hasOnlySubstanceUnits="false" id="M_pppg9_c" name="Protoporphyrinogen IX" fbc:charge="0" />
      <species boundaryCondition="false" compartment="c" constant="false" hasOnlySubstanceUnits="false" id="M_pppi_c" name="Inorganic triphosphate" fbc:charge="0" />
      <species boundaryCondition="false" compartment="p" constant="false" hasOnlySubstanceUnits="false" id="M_pppn_p" name="Phenylpropanoate" fbc:charge="0" />
      <species boundaryCondition="false" compartment="e" constant="false" hasOnlySubstanceUnits="false" id="M_pppn_e" name="Phenylpropanoate" fbc:charge="0" />
      <species boundaryCondition="false" compartment="c" constant="false" hasOnlySubstanceUnits="false" id="M_pppn_c" name="Phenylpropanoate" fbc:charge="0" />
      <species boundaryCondition="false" compartment="c" constant="false" hasOnlySubstanceUnits="false" id="M_pprdn_c" name="Piperideine" fbc:charge="0" />
      <species boundaryCondition="false" compartment="p" constant="false" hasOnlySubstanceUnits="false" id="M_ppt_p" name="Phosphonate" fbc:charge="0" />
      <species boundaryCondition="false" compartment="e" constant="false" hasOnlySubstanceUnits="false" id="M_ppt_e" name="Phosphonate" fbc:charge="0" />
      <species boundaryCondition="false" compartment="c" constant="false" hasOnlySubstanceUnits="false" id="M_pram_c" name="5-Phospho-beta-D-ribosylamine" fbc:charge="0" />
      <species boundaryCondition="false" compartment="c" constant="false" hasOnlySubstanceUnits="false" id="M_pran_c" name="N-(5-Phospho-D-ribosyl)anthranilate" fbc:charge="0" />
      <species boundaryCondition="false" compartment="c" constant="false" hasOnlySubstanceUnits="false" id="M_prbamp_c" name="1-(5-Phosphoribosyl)-AMP" fbc:charge="0" />
      <species boundaryCondition="false" compartment="c" constant="false" hasOnlySubstanceUnits="false" id="M_prbatp_c" name="1-(5-Phosphoribosyl)-ATP" fbc:charge="0" />
      <species boundaryCondition="false" compartment="c" constant="false" hasOnlySubstanceUnits="false" id="M_prfp_c" name="1-(5-Phosphoribosyl)-5-[(5-phosphoribosylamino)methylideneamino]imidazole-4-carboxamide" fbc:charge="0" />
      <species boundaryCondition="false" compartment="c" constant="false" hasOnlySubstanceUnits="false" id="M_prlp_c" name="5-[(5-phospho-1-deoxyribulos-1-ylamino)methylideneamino]-1-(5-phosphoribosyl)imidazole-4-carboxamide" fbc:charge="0" />
      <species boundaryCondition="false" compartment="p" constant="false" hasOnlySubstanceUnits="false" id="M_pro_L_p" name="L-Proline" fbc:charge="0" />
      <species boundaryCondition="false" compartment="e" constant="false" hasOnlySubstanceUnits="false" id="M_pro_L_e" name="L-Proline" fbc:charge="0" />
      <species boundaryCondition="false" compartment="c" constant="false" hasOnlySubstanceUnits="false" id="M_pro_L_c" name="L-Proline" fbc:charge="0" />
      <species boundaryCondition="false" compartment="p" constant="false" hasOnlySubstanceUnits="false" id="M_progly_p" name="L-Prolinylglycine" fbc:charge="0" />
      <species boundaryCondition="false" compartment="e" constant="false" hasOnlySubstanceUnits="false" id="M_progly_e" name="L-Prolinylglycine" fbc:charge="0" />
      <species boundaryCondition="false" compartment="c" constant="false" hasOnlySubstanceUnits="false" id="M_progly_c" name="L-Prolinylglycine" fbc:charge="0" />
      <species boundaryCondition="false" compartment="c" constant="false" hasOnlySubstanceUnits="false" id="M_protrna_c" name="L-Prolyl-tRNA(Pro)" fbc:charge="0" />
      <species boundaryCondition="false" compartment="c" constant="false" hasOnlySubstanceUnits="false" id="M_prpp_c" name="5-Phospho-alpha-D-ribose 1-diphosphate" fbc:charge="0" />
      <species boundaryCondition="false" compartment="c" constant="false" hasOnlySubstanceUnits="false" id="M_ps120_c" name="phosphatidylserine (didodecanoyl, n-C12:0)" fbc:charge="0" />
      <species boundaryCondition="false" compartment="c" constant="false" hasOnlySubstanceUnits="false" id="M_ps140_c" name="phosphatidylserine (ditetradecanoyl, n-C14:0)" fbc:charge="0" />
      <species boundaryCondition="false" compartment="c" constant="false" hasOnlySubstanceUnits="false" id="M_ps141_c" name="phosphatidylserine (ditetradec-7-enoyl, n-C14:1)" fbc:charge="0" />
      <species boundaryCondition="false" compartment="c" constant="false" hasOnlySubstanceUnits="false" id="M_ps160_c" name="phosphatidylserine (dihexadecanoyl, n-C16:0)" fbc:charge="0" />
      <species boundaryCondition="false" compartment="c" constant="false" hasOnlySubstanceUnits="false" id="M_ps161_c" name="phosphatidylserine (dihexadec-9-enoyl, n-C16:1)" fbc:charge="0" />
      <species boundaryCondition="false" compartment="c" constant="false" hasOnlySubstanceUnits="false" id="M_ps180_c" name="phosphatidylserine (dioctadecanoyl, n-C18:0)" fbc:charge="0" />
      <species boundaryCondition="false" compartment="c" constant="false" hasOnlySubstanceUnits="false" id="M_ps181_c" name="phosphatidylserine (dioctadec-11-enoyl, n-C18:1)" fbc:charge="0" />
      <species boundaryCondition="false" compartment="p" constant="false" hasOnlySubstanceUnits="false" id="M_psclys_p" name="psicoselysine" fbc:charge="0" />
      <species boundaryCondition="false" compartment="e" constant="false" hasOnlySubstanceUnits="false" id="M_psclys_e" name="psicoselysine" fbc:charge="0" />
      <species boundaryCondition="false" compartment="p" constant="false" hasOnlySubstanceUnits="false" id="M_pser_L_p" name="O-Phospho-L-serine" fbc:charge="0" />
      <species boundaryCondition="false" compartment="e" constant="false" hasOnlySubstanceUnits="false" id="M_pser_L_e" name="O-Phospho-L-serine" fbc:charge="0" />
      <species boundaryCondition="false" compartment="c" constant="false" hasOnlySubstanceUnits="false" id="M_pser_L_c" name="O-Phospho-L-serine" fbc:charge="0" />
      <species boundaryCondition="false" compartment="p" constant="false" hasOnlySubstanceUnits="false" id="M_ptrc_p" name="Putrescine" fbc:charge="0" />
      <species boundaryCondition="false" compartment="e" constant="false" hasOnlySubstanceUnits="false" id="M_ptrc_e" name="Putrescine" fbc:charge="0" />
      <species boundaryCondition="false" compartment="c" constant="false" hasOnlySubstanceUnits="false" id="M_ptrc_c" name="Putrescine" fbc:charge="0" />
      <species boundaryCondition="false" compartment="c" constant="false" hasOnlySubstanceUnits="false" id="M_pyam5p_c" name="Pyridoxamine 5'-phosphate" fbc:charge="0" />
      <species boundaryCondition="false" compartment="c" constant="false" hasOnlySubstanceUnits="false" id="M_pydam_c" name="Pyridoxamine" fbc:charge="0" />
      <species boundaryCondition="false" compartment="c" constant="false" hasOnlySubstanceUnits="false" id="M_pydx_c" name="Pyridoxal" fbc:charge="0" />
      <species boundaryCondition="false" compartment="c" constant="false" hasOnlySubstanceUnits="false" id="M_pydx5p_c" name="Pyridoxal 5'-phosphate" fbc:charge="0" />
      <species boundaryCondition="false" compartment="c" constant="false" hasOnlySubstanceUnits="false" id="M_pydxn_c" name="Pyridoxine" fbc:charge="0" />
      <species boundaryCondition="false" compartment="p" constant="false" hasOnlySubstanceUnits="false" id="M_pyr_p" name="Pyruvate" fbc:charge="0" />
      <species boundaryCondition="false" compartment="e" constant="false" hasOnlySubstanceUnits="false" id="M_pyr_e" name="Pyruvate" fbc:charge="0" />
      <species boundaryCondition="false" compartment="c" constant="false" hasOnlySubstanceUnits="false" id="M_pyr_c" name="Pyruvate" fbc:charge="0" />
      <species boundaryCondition="false" compartment="c" constant="false" hasOnlySubstanceUnits="false" id="M_q8_c" name="Ubiquinone-8" fbc:charge="0" />
      <species boundaryCondition="false" compartment="c" constant="false" hasOnlySubstanceUnits="false" id="M_q8h2_c" name="Ubiquinol-8" fbc:charge="0" />
      <species boundaryCondition="false" compartment="c" constant="false" hasOnlySubstanceUnits="false" id="M_quln_c" name="Quinolinate" fbc:charge="0" />
      <species boundaryCondition="false" compartment="c" constant="false" hasOnlySubstanceUnits="false" id="M_r15bp_c" name="D-Ribose 1,5-bisphosphate" fbc:charge="0" />
      <species boundaryCondition="false" compartment="c" constant="false" hasOnlySubstanceUnits="false" id="M_r1p_c" name="alpha-D-Ribose 1-phosphate" fbc:charge="0" />
      <species boundaryCondition="false" compartment="p" constant="false" hasOnlySubstanceUnits="false" id="M_r5p_p" name="alpha-D-Ribose 5-phosphate" fbc:charge="0" />
      <species boundaryCondition="false" compartment="e" constant="false" hasOnlySubstanceUnits="false" id="M_r5p_e" name="alpha-D-Ribose 5-phosphate" fbc:charge="0" />
      <species boundaryCondition="false" compartment="c" constant="false" hasOnlySubstanceUnits="false" id="M_r5p_c" name="alpha-D-Ribose 5-phosphate" fbc:charge="0" />
      <species boundaryCondition="false" compartment="c" constant="false" hasOnlySubstanceUnits="false" id="M_rbflvrd_c" name="Reduced riboflavin" fbc:charge="0" />
      <species boundaryCondition="false" compartment="c" constant="false" hasOnlySubstanceUnits="false" id="M_rbl_D_c" name="D-Ribulose" fbc:charge="0" />
      <species boundaryCondition="false" compartment="c" constant="false" hasOnlySubstanceUnits="false" id="M_rbl_L_c" name="L-Ribulose" fbc:charge="0" />
      <species boundaryCondition="false" compartment="c" constant="false" hasOnlySubstanceUnits="false" id="M_rbt_c" name="Ribitol" fbc:charge="0" />
      <species boundaryCondition="false" compartment="e" constant="false" hasOnlySubstanceUnits="false" id="M_rbt_e" name="Ribitol" fbc:charge="0" />
      <species boundaryCondition="false" compartment="c" constant="false" hasOnlySubstanceUnits="false" id="M_rdmbzi_c" name="N1-(alpha-D-ribosyl)-5,6-dimethylbenzimidazole" fbc:charge="0" />
      <species boundaryCondition="false" compartment="c" constant="false" hasOnlySubstanceUnits="false" id="M_rhcys_c" name="S-Ribosyl-L-homocysteine" fbc:charge="0" />
      <species boundaryCondition="false" compartment="p" constant="false" hasOnlySubstanceUnits="false" id="M_rib_D_p" name="D-Ribose" fbc:charge="0" />
      <species boundaryCondition="false" compartment="e" constant="false" hasOnlySubstanceUnits="false" id="M_rib_D_e" name="D-Ribose" fbc:charge="0" />
      <species boundaryCondition="false" compartment="c" constant="false" hasOnlySubstanceUnits="false" id="M_rib_D_c" name="D-Ribose" fbc:charge="0" />
      <species boundaryCondition="false" compartment="c" constant="false" hasOnlySubstanceUnits="false" id="M_ribflv_c" name="Riboflavin" fbc:charge="0" />
      <species boundaryCondition="false" compartment="c" constant="false" hasOnlySubstanceUnits="false" id="M_rml_c" name="L-Rhamnulose" fbc:charge="0" />
      <species boundaryCondition="false" compartment="c" constant="false" hasOnlySubstanceUnits="false" id="M_rml1p_c" name="L-Rhamnulose 1-phosphate" fbc:charge="0" />
      <species boundaryCondition="false" compartment="p" constant="false" hasOnlySubstanceUnits="false" id="M_rmn_p" name="L-Rhamnose" fbc:charge="0" />
      <species boundaryCondition="false" compartment="e" constant="false" hasOnlySubstanceUnits="false" id="M_rmn_e" name="L-Rhamnose" fbc:charge="0" />
      <species boundaryCondition="false" compartment="c" constant="false" hasOnlySubstanceUnits="false" id="M_rmn_c" name="L-Rhamnose" fbc:charge="0" />
      <species boundaryCondition="false" compartment="c" constant="false" hasOnlySubstanceUnits="false" id="M_ru5p_D_c" name="D-Ribulose 5-phosphate" fbc:charge="0" />
      <species boundaryCondition="false" compartment="c" constant="false" hasOnlySubstanceUnits="false" id="M_ru5p_L_c" name="L-Ribulose 5-phosphate" fbc:charge="0" />
      <species boundaryCondition="false" compartment="c" constant="false" hasOnlySubstanceUnits="false" id="M_s_c" name="Sulfur" fbc:charge="0" />
      <species boundaryCondition="false" compartment="c" constant="false" hasOnlySubstanceUnits="false" id="M_s7p_c" name="Sedoheptulose 7-phosphate" fbc:charge="0" />
      <species boundaryCondition="false" compartment="c" constant="false" hasOnlySubstanceUnits="false" id="M_sarcs_c" name="Sarcosine" fbc:charge="0" />
      <species boundaryCondition="false" compartment="p" constant="false" hasOnlySubstanceUnits="false" id="M_sbt_D_p" name="D-Sorbitol" fbc:charge="0" />
      <species boundaryCondition="false" compartment="e" constant="false" hasOnlySubstanceUnits="false" id="M_sbt_D_e" name="D-Sorbitol" fbc:charge="0" />
      <species boundaryCondition="false" compartment="c" constant="false" hasOnlySubstanceUnits="false" id="M_sbt6p_c" name="D-Sorbitol 6-phosphate" fbc:charge="0" />
      <species boundaryCondition="false" compartment="c" constant="false" hasOnlySubstanceUnits="false" id="M_sbzcoa_c" name="O-Succinylbenzoyl-CoA" fbc:charge="0" />
      <species boundaryCondition="false" compartment="c" constant="false" hasOnlySubstanceUnits="false" id="M_scl_c" name="sirohydrochlorin" fbc:charge="0" />
      <species boundaryCondition="false" compartment="c" constant="false" hasOnlySubstanceUnits="false" id="M_sectrna_c" name="L-Selenocysteinyl-tRNA(Sec)" fbc:charge="0" />
      <species boundaryCondition="false" compartment="c" constant="false" hasOnlySubstanceUnits="false" id="M_seln_c" name="Selenide" fbc:charge="0" />
      <species boundaryCondition="false" compartment="c" constant="false" hasOnlySubstanceUnits="false" id="M_selnp_c" name="Selenophosphate" fbc:charge="0" />
      <species boundaryCondition="false" compartment="p" constant="false" hasOnlySubstanceUnits="false" id="M_ser_D_p" name="D-Serine" fbc:charge="0" />
      <species boundaryCondition="false" compartment="e" constant="false" hasOnlySubstanceUnits="false" id="M_ser_D_e" name="D-Serine" fbc:charge="0" />
      <species boundaryCondition="false" compartment="c" constant="false" hasOnlySubstanceUnits="false" id="M_ser_D_c" name="D-Serine" fbc:charge="0" />
      <species boundaryCondition="false" compartment="p" constant="false" hasOnlySubstanceUnits="false" id="M_ser_L_p" name="L-Serine" fbc:charge="0" />
      <species boundaryCondition="false" compartment="e" constant="false" hasOnlySubstanceUnits="false" id="M_ser_L_e" name="L-Serine" fbc:charge="0" />
      <species boundaryCondition="false" compartment="c" constant="false" hasOnlySubstanceUnits="false" id="M_ser_L_c" name="L-Serine" fbc:charge="0" />
      <species boundaryCondition="false" compartment="c" constant="false" hasOnlySubstanceUnits="false" id="M_seramp_c" name="L-seryl-AMP" fbc:charge="0" />
      <species boundaryCondition="false" compartment="c" constant="false" hasOnlySubstanceUnits="false" id="M_sertrna_c" name="L-Seryl-tRNA(Ser)" fbc:charge="0" />
      <species boundaryCondition="false" compartment="c" constant="false" hasOnlySubstanceUnits="false" id="M_sertrna_sec__c" name="L-Seryl-tRNA(Sec)" fbc:charge="0" />
      <species boundaryCondition="false" compartment="c" constant="false" hasOnlySubstanceUnits="false" id="M_sheme_c" name="Siroheme" fbc:charge="0" />
      <species boundaryCondition="false" compartment="e" constant="false" hasOnlySubstanceUnits="false" id="M_skm_e" name="Shikimate" fbc:charge="0" />
      <species boundaryCondition="false" compartment="p" constant="false" hasOnlySubstanceUnits="false" id="M_skm_p" name="Shikimate" fbc:charge="0" />
      <species boundaryCondition="false" compartment="c" constant="false" hasOnlySubstanceUnits="false" id="M_skm_c" name="Shikimate" fbc:charge="0" />
      <species boundaryCondition="false" compartment="c" constant="false" hasOnlySubstanceUnits="false" id="M_skm5p_c" name="Shikimate 5-phosphate" fbc:charge="0" />
      <species boundaryCondition="false" compartment="c" constant="false" hasOnlySubstanceUnits="false" id="M_sl26da_c" name="N-Succinyl-LL-2,6-diaminoheptanedioate" fbc:charge="0" />
      <species boundaryCondition="false" compartment="c" constant="false" hasOnlySubstanceUnits="false" id="M_sl2a6o_c" name="N-Succinyl-2-L-amino-6-oxoheptanedioate" fbc:charge="0" />
      <species boundaryCondition="false" compartment="e" constant="false" hasOnlySubstanceUnits="false" id="M_so2_e" name="sulfur dioxide" fbc:charge="0" />
      <species boundaryCondition="false" compartment="p" constant="false" hasOnlySubstanceUnits="false" id="M_so2_p" name="sulfur dioxide" fbc:charge="0" />
      <species boundaryCondition="false" compartment="c" constant="false" hasOnlySubstanceUnits="false" id="M_so2_c" name="sulfur dioxide" fbc:charge="0" />
      <species boundaryCondition="false" compartment="e" constant="false" hasOnlySubstanceUnits="false" id="M_so3_e" name="Sulfite" fbc:charge="0" />
      <species boundaryCondition="false" compartment="p" constant="false" hasOnlySubstanceUnits="false" id="M_so3_p" name="Sulfite" fbc:charge="0" />
      <species boundaryCondition="false" compartment="c" constant="false" hasOnlySubstanceUnits="false" id="M_so3_c" name="Sulfite" fbc:charge="0" />
      <species boundaryCondition="false" compartment="p" constant="false" hasOnlySubstanceUnits="false" id="M_so4_p" name="Sulfate" fbc:charge="0" />
      <species boundaryCondition="false" compartment="c" constant="false" hasOnlySubstanceUnits="false" id="M_so4_c" name="Sulfate" fbc:charge="0" />
      <species boundaryCondition="false" compartment="e" constant="false" hasOnlySubstanceUnits="false" id="M_so4_e" name="Sulfate" fbc:charge="0" />
      <species boundaryCondition="false" compartment="p" constant="false" hasOnlySubstanceUnits="false" id="M_spmd_p" name="Spermidine" fbc:charge="0" />
      <species boundaryCondition="false" compartment="e" constant="false" hasOnlySubstanceUnits="false" id="M_spmd_e" name="Spermidine" fbc:charge="0" />
      <species boundaryCondition="false" compartment="c" constant="false" hasOnlySubstanceUnits="false" id="M_spmd_c" name="Spermidine" fbc:charge="0" />
      <species boundaryCondition="false" compartment="c" constant="false" hasOnlySubstanceUnits="false" id="M_ssaltpp_c" name="Succinate semialdehyde-thiamin diphosphate anion" fbc:charge="0" />
      <species boundaryCondition="false" compartment="c" constant="false" hasOnlySubstanceUnits="false" id="M_stcoa_c" name="Stearoyl-CoA (n-C18:0CoA)" fbc:charge="0" />
      <species boundaryCondition="false" compartment="c" constant="false" hasOnlySubstanceUnits="false" id="M_suc6p_c" name="Sucrose 6-phosphate" fbc:charge="0" />
      <species boundaryCondition="false" compartment="c" constant="false" hasOnlySubstanceUnits="false" id="M_sucarg_c" name="N2-Succinyl-L-arginine" fbc:charge="0" />
      <species boundaryCondition="false" compartment="c" constant="false" hasOnlySubstanceUnits="false" id="M_sucbz_c" name="o-Succinylbenzoate" fbc:charge="0" />
      <species boundaryCondition="false" compartment="p" constant="false" hasOnlySubstanceUnits="false" id="M_succ_p" name="Succinate" fbc:charge="0" />
      <species boundaryCondition="false" compartment="c" constant="false" hasOnlySubstanceUnits="false" id="M_succ_c" name="Succinate" fbc:charge="0" />
      <species boundaryCondition="false" compartment="e" constant="false" hasOnlySubstanceUnits="false" id="M_succ_e" name="Succinate" fbc:charge="0" />
      <species boundaryCondition="false" compartment="c" constant="false" hasOnlySubstanceUnits="false" id="M_succoa_c" name="Succinyl-CoA" fbc:charge="0" />
      <species boundaryCondition="false" compartment="c" constant="false" hasOnlySubstanceUnits="false" id="M_sucglu_c" name="N2-Succinyl-L-glutamate" fbc:charge="0" />
      <species boundaryCondition="false" compartment="c" constant="false" hasOnlySubstanceUnits="false" id="M_sucgsa_c" name="N2-Succinyl-L-glutamate 5-semialdehyde" fbc:charge="0" />
      <species boundaryCondition="false" compartment="c" constant="false" hasOnlySubstanceUnits="false" id="M_suchms_c" name="O-Succinyl-L-homoserine" fbc:charge="0" />
      <species boundaryCondition="false" compartment="c" constant="false" hasOnlySubstanceUnits="false" id="M_sucorn_c" name="N2-Succinyl-L-ornithine" fbc:charge="0" />
      <species boundaryCondition="false" compartment="p" constant="false" hasOnlySubstanceUnits="false" id="M_sucr_p" name="Sucrose" fbc:charge="0" />
      <species boundaryCondition="false" compartment="e" constant="false" hasOnlySubstanceUnits="false" id="M_sucr_e" name="Sucrose" fbc:charge="0" />
      <species boundaryCondition="false" compartment="c" constant="false" hasOnlySubstanceUnits="false" id="M_sucsal_c" name="Succinic semialdehyde" fbc:charge="0" />
      <species boundaryCondition="false" compartment="p" constant="false" hasOnlySubstanceUnits="false" id="M_sulfac_p" name="sulfoacetate" fbc:charge="0" />
      <species boundaryCondition="false" compartment="e" constant="false" hasOnlySubstanceUnits="false" id="M_sulfac_e" name="sulfoacetate" fbc:charge="0" />
      <species boundaryCondition="false" compartment="c" constant="false" hasOnlySubstanceUnits="false" id="M_sulfac_c" name="sulfoacetate" fbc:charge="0" />
      <species boundaryCondition="false" compartment="c" constant="false" hasOnlySubstanceUnits="false" id="M_t3c11vaceACP_c" name="trans-3-cis-11-vacceoyl-[acyl-carrier protein]" fbc:charge="0" />
      <species boundaryCondition="false" compartment="c" constant="false" hasOnlySubstanceUnits="false" id="M_t3c5ddeceACP_c" name="trans-3-cis-5-dodecenoyl-[acyl-carrier protein]" fbc:charge="0" />
      <species boundaryCondition="false" compartment="c" constant="false" hasOnlySubstanceUnits="false" id="M_t3c7mrseACP_c" name="trans-3-cis-7-myristoleoyl-[acyl-carrier protein]" fbc:charge="0" />
      <species boundaryCondition="false" compartment="c" constant="false" hasOnlySubstanceUnits="false" id="M_t3c9palmeACP_c" name="trans-3-cis-9-palmitoleoyl-[acyl-carrier protein]" fbc:charge="0" />
      <species boundaryCondition="false" compartment="c" constant="false" hasOnlySubstanceUnits="false" id="M_tag6p_D_c" name="D-Tagatose 6-phosphate" fbc:charge="0" />
      <species boundaryCondition="false" compartment="c" constant="false" hasOnlySubstanceUnits="false" id="M_tagdp_D_c" name="D-Tagatose 1,6-biphosphate" fbc:charge="0" />
      <species boundaryCondition="false" compartment="c" constant="false" hasOnlySubstanceUnits="false" id="M_tagur_c" name="D-Tagaturonate" fbc:charge="0" />
      <species boundaryCondition="false" compartment="p" constant="false" hasOnlySubstanceUnits="false" id="M_tartr_L_p" name="L-tartrate" fbc:charge="0" />
      <species boundaryCondition="false" compartment="e" constant="false" hasOnlySubstanceUnits="false" id="M_tartr_L_e" name="L-tartrate" fbc:charge="0" />
      <species boundaryCondition="false" compartment="c" constant="false" hasOnlySubstanceUnits="false" id="M_tartr_L_c" name="L-tartrate" fbc:charge="0" />
      <species boundaryCondition="false" compartment="p" constant="false" hasOnlySubstanceUnits="false" id="M_taur_p" name="Taurine" fbc:charge="0" />
      <species boundaryCondition="false" compartment="c" constant="false" hasOnlySubstanceUnits="false" id="M_taur_c" name="Taurine" fbc:charge="0" />
      <species boundaryCondition="false" compartment="e" constant="false" hasOnlySubstanceUnits="false" id="M_taur_e" name="Taurine" fbc:charge="0" />
      <species boundaryCondition="false" compartment="p" constant="false" hasOnlySubstanceUnits="false" id="M_tcynt_p" name="Thiocyanate" fbc:charge="0" />
      <species boundaryCondition="false" compartment="e" constant="false" hasOnlySubstanceUnits="false" id="M_tcynt_e" name="Thiocyanate" fbc:charge="0" />
      <species boundaryCondition="false" compartment="c" constant="false" hasOnlySubstanceUnits="false" id="M_tcynt_c" name="Thiocyanate" fbc:charge="0" />
      <species boundaryCondition="false" compartment="c" constant="false" hasOnlySubstanceUnits="false" id="M_td2coa_c" name="trans-Tetradec-2-enoyl-CoA" fbc:charge="0" />
      <species boundaryCondition="false" compartment="c" constant="false" hasOnlySubstanceUnits="false" id="M_tdcoa_c" name="Tetradecanoyl-CoA (n-C14:0CoA)" fbc:charge="0" />
      <species boundaryCondition="false" compartment="c" constant="false" hasOnlySubstanceUnits="false" id="M_tddec2eACP_c" name="trans-Dodec-2-enoyl-[acyl-carrier protein]" fbc:charge="0" />
      <species boundaryCondition="false" compartment="c" constant="false" hasOnlySubstanceUnits="false" id="M_tdeACP_c" name="cis-tetradec-7-enoyl-[acyl-carrier protein] (n-C14:1)" fbc:charge="0" />
      <species boundaryCondition="false" compartment="c" constant="false" hasOnlySubstanceUnits="false" id="M_tdec2eACP_c" name="trans-Dec-2-enoyl-[acyl-carrier protein]" fbc:charge="0" />
      <species boundaryCondition="false" compartment="c" constant="false" hasOnlySubstanceUnits="false" id="M_tdecoa_c" name="Tetradecenoyl-CoA (n-C14:1CoA)" fbc:charge="0" />
      <species boundaryCondition="false" compartment="c" constant="false" hasOnlySubstanceUnits="false" id="M_thdp_c" name="2,3,4,5-Tetrahydrodipicolinate" fbc:charge="0" />
      <species boundaryCondition="false" compartment="c" constant="false" hasOnlySubstanceUnits="false" id="M_thex2eACP_c" name="trans-Hex-2-enoyl-[acyl-carrier protein]" fbc:charge="0" />
      <species boundaryCondition="false" compartment="c" constant="false" hasOnlySubstanceUnits="false" id="M_thf_c" name="5,6,7,8-Tetrahydrofolate" fbc:charge="0" />
      <species boundaryCondition="false" compartment="p" constant="false" hasOnlySubstanceUnits="false" id="M_thm_p" name="Thiamin" fbc:charge="0" />
      <species boundaryCondition="false" compartment="e" constant="false" hasOnlySubstanceUnits="false" id="M_thm_e" name="Thiamin" fbc:charge="0" />
      <species boundaryCondition="false" compartment="c" constant="false" hasOnlySubstanceUnits="false" id="M_thm_c" name="Thiamin" fbc:charge="0" />
      <species boundaryCondition="false" compartment="c" constant="false" hasOnlySubstanceUnits="false" id="M_thmmp_c" name="Thiamin monophosphate" fbc:charge="0" />
      <species boundaryCondition="false" compartment="c" constant="false" hasOnlySubstanceUnits="false" id="M_thmpp_c" name="Thiamine diphosphate" fbc:charge="0" />
      <species boundaryCondition="false" compartment="p" constant="false" hasOnlySubstanceUnits="false" id="M_thr_L_p" name="L-Threonine" fbc:charge="0" />
      <species boundaryCondition="false" compartment="e" constant="false" hasOnlySubstanceUnits="false" id="M_thr_L_e" name="L-Threonine" fbc:charge="0" />
      <species boundaryCondition="false" compartment="c" constant="false" hasOnlySubstanceUnits="false" id="M_thr_L_c" name="L-Threonine" fbc:charge="0" />
      <species boundaryCondition="false" compartment="p" constant="false" hasOnlySubstanceUnits="false" id="M_thrp_p" name="L-Threonine O-3-phosphate" fbc:charge="0" />
      <species boundaryCondition="false" compartment="e" constant="false" hasOnlySubstanceUnits="false" id="M_thrp_e" name="L-Threonine O-3-phosphate" fbc:charge="0" />
      <species boundaryCondition="false" compartment="c" constant="false" hasOnlySubstanceUnits="false" id="M_thrtrna_c" name="L-Threonyl-tRNA(Thr)" fbc:charge="0" />
      <species boundaryCondition="false" compartment="p" constant="false" hasOnlySubstanceUnits="false" id="M_thym_p" name="Thymine" fbc:charge="0" />
      <species boundaryCondition="false" compartment="e" constant="false" hasOnlySubstanceUnits="false" id="M_thym_e" name="Thymine" fbc:charge="0" />
      <species boundaryCondition="false" compartment="c" constant="false" hasOnlySubstanceUnits="false" id="M_thym_c" name="Thymine" fbc:charge="0" />
      <species boundaryCondition="false" compartment="p" constant="false" hasOnlySubstanceUnits="false" id="M_thymd_p" name="Thymidine" fbc:charge="0" />
      <species boundaryCondition="false" compartment="e" constant="false" hasOnlySubstanceUnits="false" id="M_thymd_e" name="Thymidine" fbc:charge="0" />
      <species boundaryCondition="false" compartment="c" constant="false" hasOnlySubstanceUnits="false" id="M_thymd_c" name="Thymidine" fbc:charge="0" />
      <species boundaryCondition="false" compartment="e" constant="false" hasOnlySubstanceUnits="false" id="M_tma_e" name="trimethylamine" fbc:charge="0" />
      <species boundaryCondition="false" compartment="p" constant="false" hasOnlySubstanceUnits="false" id="M_tma_p" name="trimethylamine" fbc:charge="0" />
      <species boundaryCondition="false" compartment="c" constant="false" hasOnlySubstanceUnits="false" id="M_tma_c" name="trimethylamine" fbc:charge="0" />
      <species boundaryCondition="false" compartment="p" constant="false" hasOnlySubstanceUnits="false" id="M_tmao_p" name="Trimethylamine N-oxide" fbc:charge="0" />
      <species boundaryCondition="false" compartment="e" constant="false" hasOnlySubstanceUnits="false" id="M_tmao_e" name="Trimethylamine N-oxide" fbc:charge="0" />
      <species boundaryCondition="false" compartment="c" constant="false" hasOnlySubstanceUnits="false" id="M_tmao_c" name="Trimethylamine N-oxide" fbc:charge="0" />
      <species boundaryCondition="false" compartment="c" constant="false" hasOnlySubstanceUnits="false" id="M_tmrs2eACP_c" name="trans-Tetradec-2-enoyl-[acyl-carrier protein]" fbc:charge="0" />
      <species boundaryCondition="false" compartment="c" constant="false" hasOnlySubstanceUnits="false" id="M_toct2eACP_c" name="trans-Oct-2-enoyl-[acyl-carrier protein]" fbc:charge="0" />
      <species boundaryCondition="false" compartment="c" constant="false" hasOnlySubstanceUnits="false" id="M_toctd2eACP_c" name="trans-octadec-2-enoyl-[acyl-carrier protein]" fbc:charge="0" />
      <species boundaryCondition="false" compartment="c" constant="false" hasOnlySubstanceUnits="false" id="M_tpalm2eACP_c" name="trans-Hexadec-2-enoyl-[acyl-carrier protein]" fbc:charge="0" />
      <species boundaryCondition="false" compartment="c" constant="false" hasOnlySubstanceUnits="false" id="M_trdox_c" name="Oxidized thioredoxin" fbc:charge="0" />
      <species boundaryCondition="false" compartment="c" constant="false" hasOnlySubstanceUnits="false" id="M_trdrd_c" name="Reduced thioredoxin" fbc:charge="0" />
      <species boundaryCondition="false" compartment="p" constant="false" hasOnlySubstanceUnits="false" id="M_tre_p" name="Trehalose" fbc:charge="0" />
      <species boundaryCondition="false" compartment="e" constant="false" hasOnlySubstanceUnits="false" id="M_tre_e" name="Trehalose" fbc:charge="0" />
      <species boundaryCondition="false" compartment="c" constant="false" hasOnlySubstanceUnits="false" id="M_tre_c" name="Trehalose" fbc:charge="0" />
      <species boundaryCondition="false" compartment="c" constant="false" hasOnlySubstanceUnits="false" id="M_tre6p_c" name="alpha,alpha'-Trehalose 6-phosphate" fbc:charge="0" />
      <species boundaryCondition="false" compartment="c" constant="false" hasOnlySubstanceUnits="false" id="M_trnaala_c" name="tRNA(Ala)" fbc:charge="0" />
      <species boundaryCondition="false" compartment="c" constant="false" hasOnlySubstanceUnits="false" id="M_trnaarg_c" name="tRNA(Arg)" fbc:charge="0" />
      <species boundaryCondition="false" compartment="c" constant="false" hasOnlySubstanceUnits="false" id="M_trnaasn_c" name="tRNA(Asn)" fbc:charge="0" />
      <species boundaryCondition="false" compartment="c" constant="false" hasOnlySubstanceUnits="false" id="M_trnaasp_c" name="tRNA(Asp)" fbc:charge="0" />
      <species boundaryCondition="false" compartment="c" constant="false" hasOnlySubstanceUnits="false" id="M_trnacys_c" name="tRNA(Cys)" fbc:charge="0" />
      <species boundaryCondition="false" compartment="c" constant="false" hasOnlySubstanceUnits="false" id="M_trnagln_c" name="tRNA(Gln)" fbc:charge="0" />
      <species boundaryCondition="false" compartment="c" constant="false" hasOnlySubstanceUnits="false" id="M_trnaglu_c" name="tRNA (Glu)" fbc:charge="0" />
      <species boundaryCondition="false" compartment="c" constant="false" hasOnlySubstanceUnits="false" id="M_trnagly_c" name="tRNA(Gly)" fbc:charge="0" />
      <species boundaryCondition="false" compartment="c" constant="false" hasOnlySubstanceUnits="false" id="M_trnahis_c" name="tRNA(His)" fbc:charge="0" />
      <species boundaryCondition="false" compartment="c" constant="false" hasOnlySubstanceUnits="false" id="M_trnaile_c" name="tRNA(Ile)" fbc:charge="0" />
      <species boundaryCondition="false" compartment="c" constant="false" hasOnlySubstanceUnits="false" id="M_trnaleu_c" name="tRNA(Leu)" fbc:charge="0" />
      <species boundaryCondition="false" compartment="c" constant="false" hasOnlySubstanceUnits="false" id="M_trnalys_c" name="tRNA(Lys)" fbc:charge="0" />
      <species boundaryCondition="false" compartment="c" constant="false" hasOnlySubstanceUnits="false" id="M_trnamet_c" name="tRNA(Met)" fbc:charge="0" />
      <species boundaryCondition="false" compartment="c" constant="false" hasOnlySubstanceUnits="false" id="M_trnaphe_c" name="tRNA(Phe)" fbc:charge="0" />
      <species boundaryCondition="false" compartment="c" constant="false" hasOnlySubstanceUnits="false" id="M_trnapro_c" name="tRNA(Pro)" fbc:charge="0" />
      <species boundaryCondition="false" compartment="c" constant="false" hasOnlySubstanceUnits="false" id="M_trnasecys_c" name="tRNA(SeCys)" fbc:charge="0" />
      <species boundaryCondition="false" compartment="c" constant="false" hasOnlySubstanceUnits="false" id="M_trnaser_c" name="tRNA(Ser)" fbc:charge="0" />
      <species boundaryCondition="false" compartment="c" constant="false" hasOnlySubstanceUnits="false" id="M_trnathr_c" name="tRNA(Thr)" fbc:charge="0" />
      <species boundaryCondition="false" compartment="c" constant="false" hasOnlySubstanceUnits="false" id="M_trnatrp_c" name="tRNA(Trp)" fbc:charge="0" />
      <species boundaryCondition="false" compartment="c" constant="false" hasOnlySubstanceUnits="false" id="M_trnatyr_c" name="tRNA(Tyr)" fbc:charge="0" />
      <species boundaryCondition="false" compartment="c" constant="false" hasOnlySubstanceUnits="false" id="M_trnaval_c" name="tRNA(Val)" fbc:charge="0" />
      <species boundaryCondition="false" compartment="p" constant="false" hasOnlySubstanceUnits="false" id="M_trp_L_p" name="L-Tryptophan" fbc:charge="0" />
      <species boundaryCondition="false" compartment="e" constant="false" hasOnlySubstanceUnits="false" id="M_trp_L_e" name="L-Tryptophan" fbc:charge="0" />
      <species boundaryCondition="false" compartment="c" constant="false" hasOnlySubstanceUnits="false" id="M_trp_L_c" name="L-Tryptophan" fbc:charge="0" />
      <species boundaryCondition="false" compartment="c" constant="false" hasOnlySubstanceUnits="false" id="M_trptrna_c" name="L-Tryptophanyl-tRNA(Trp)" fbc:charge="0" />
      <species boundaryCondition="false" compartment="c" constant="false" hasOnlySubstanceUnits="false" id="M_tsul_c" name="Thiosulfate" fbc:charge="0" />
      <species boundaryCondition="false" compartment="e" constant="false" hasOnlySubstanceUnits="false" id="M_tsul_e" name="Thiosulfate" fbc:charge="0" />
      <species boundaryCondition="false" compartment="p" constant="false" hasOnlySubstanceUnits="false" id="M_tsul_p" name="Thiosulfate" fbc:charge="0" />
      <species boundaryCondition="false" compartment="p" constant="false" hasOnlySubstanceUnits="false" id="M_ttdca_p" name="tetradecanoate (n-C14:0)" fbc:charge="0" />
      <species boundaryCondition="false" compartment="c" constant="false" hasOnlySubstanceUnits="false" id="M_ttdca_c" name="tetradecanoate (n-C14:0)" fbc:charge="0" />
      <species boundaryCondition="false" compartment="e" constant="false" hasOnlySubstanceUnits="false" id="M_ttdca_e" name="tetradecanoate (n-C14:0)" fbc:charge="0" />
      <species boundaryCondition="false" compartment="p" constant="false" hasOnlySubstanceUnits="false" id="M_ttdcea_p" name="tetradecenoate (n-C14:1)" fbc:charge="0" />
      <species boundaryCondition="false" compartment="c" constant="false" hasOnlySubstanceUnits="false" id="M_ttdcea_c" name="tetradecenoate (n-C14:1)" fbc:charge="0" />
      <species boundaryCondition="false" compartment="e" constant="false" hasOnlySubstanceUnits="false" id="M_ttdcea_e" name="tetradecenoate (n-C14:1)" fbc:charge="0" />
      <species boundaryCondition="false" compartment="p" constant="false" hasOnlySubstanceUnits="false" id="M_tungs_p" name="tungstate" fbc:charge="0" />
      <species boundaryCondition="false" compartment="c" constant="false" hasOnlySubstanceUnits="false" id="M_tungs_c" name="tungstate" fbc:charge="0" />
      <species boundaryCondition="false" compartment="e" constant="false" hasOnlySubstanceUnits="false" id="M_tungs_e" name="tungstate" fbc:charge="0" />
      <species boundaryCondition="false" compartment="p" constant="false" hasOnlySubstanceUnits="false" id="M_tym_p" name="Tyramine" fbc:charge="0" />
      <species boundaryCondition="false" compartment="e" constant="false" hasOnlySubstanceUnits="false" id="M_tym_e" name="Tyramine" fbc:charge="0" />
      <species boundaryCondition="false" compartment="p" constant="false" hasOnlySubstanceUnits="false" id="M_tyr_L_p" name="L-Tyrosine" fbc:charge="0" />
      <species boundaryCondition="false" compartment="c" constant="false" hasOnlySubstanceUnits="false" id="M_tyr_L_c" name="L-Tyrosine" fbc:charge="0" />
      <species boundaryCondition="false" compartment="e" constant="false" hasOnlySubstanceUnits="false" id="M_tyr_L_e" name="L-Tyrosine" fbc:charge="0" />
      <species boundaryCondition="false" compartment="p" constant="false" hasOnlySubstanceUnits="false" id="M_tyrp_p" name="Phosphotyrosine" fbc:charge="0" />
      <species boundaryCondition="false" compartment="e" constant="false" hasOnlySubstanceUnits="false" id="M_tyrp_e" name="Phosphotyrosine" fbc:charge="0" />
      <species boundaryCondition="false" compartment="c" constant="false" hasOnlySubstanceUnits="false" id="M_tyrtrna_c" name="L-Tyrosyl-tRNA(Tyr)" fbc:charge="0" />
      <species boundaryCondition="false" compartment="c" constant="false" hasOnlySubstanceUnits="false" id="M_u23ga_c" name="UDP-2,3-bis(3-hydroxytetradecanoyl)glucosamine" fbc:charge="0" />
      <species boundaryCondition="false" compartment="c" constant="false" hasOnlySubstanceUnits="false" id="M_u3aga_c" name="UDP-3-O-(3-hydroxytetradecanoyl)-N-acetylglucosamine" fbc:charge="0" />
      <species boundaryCondition="false" compartment="c" constant="false" hasOnlySubstanceUnits="false" id="M_u3hga_c" name="UDP-3-O-(3-hydroxytetradecanoyl)-D-glucosamine" fbc:charge="0" />
      <species boundaryCondition="false" compartment="c" constant="false" hasOnlySubstanceUnits="false" id="M_uLa4fn_c" name="undecaprenyl phosphate-4-amino-4-formyl-L-arabinose" fbc:charge="0" />
      <species boundaryCondition="false" compartment="p" constant="false" hasOnlySubstanceUnits="false" id="M_uLa4n_p" name="undecaprenyl phosphate-4-amino-4-deoxy-L-arabinose" fbc:charge="0" />
      <species boundaryCondition="false" compartment="c" constant="false" hasOnlySubstanceUnits="false" id="M_uLa4n_c" name="undecaprenyl phosphate-4-amino-4-deoxy-L-arabinose" fbc:charge="0" />
      <species boundaryCondition="false" compartment="c" constant="false" hasOnlySubstanceUnits="false" id="M_uaagmda_c" name="Undecaprenyl-diphospho-N-acetylmuramoyl-(N-acetylglucosamine)-L-ala-D-glu-meso-2,6-diaminopimeloyl-D-ala-D-ala" fbc:charge="0" />
      <species boundaryCondition="false" compartment="c" constant="false" hasOnlySubstanceUnits="false" id="M_uaccg_c" name="UDP-N-acetyl-3-O-(1-carboxyvinyl)-D-glucosamine" fbc:charge="0" />
      <species boundaryCondition="false" compartment="p" constant="false" hasOnlySubstanceUnits="false" id="M_uacgam_p" name="UDP-N-acetyl-D-glucosamine" fbc:charge="0" />
      <species boundaryCondition="false" compartment="e" constant="false" hasOnlySubstanceUnits="false" id="M_uacgam_e" name="UDP-N-acetyl-D-glucosamine" fbc:charge="0" />
      <species boundaryCondition="false" compartment="c" constant="false" hasOnlySubstanceUnits="false" id="M_uacgam_c" name="UDP-N-acetyl-D-glucosamine" fbc:charge="0" />
      <species boundaryCondition="false" compartment="c" constant="false" hasOnlySubstanceUnits="false" id="M_uacmam_c" name="UDP-N-acetyl-D-mannosamine" fbc:charge="0" />
      <species boundaryCondition="false" compartment="c" constant="false" hasOnlySubstanceUnits="false" id="M_uacmamu_c" name="UDP-N-acetyl-D-mannosaminouronate" fbc:charge="0" />
      <species boundaryCondition="false" compartment="c" constant="false" hasOnlySubstanceUnits="false" id="M_uagmda_c" name="Undecaprenyl-diphospho-N-acetylmuramoyl-L-alanyl-D-glutamyl-meso-2,6-diaminopimeloyl-D-alanyl-D-alanine" fbc:charge="0" />
      <species boundaryCondition="false" compartment="c" constant="false" hasOnlySubstanceUnits="false" id="M_uama_c" name="UDP-N-acetylmuramoyl-L-alanine" fbc:charge="0" />
      <species boundaryCondition="false" compartment="c" constant="false" hasOnlySubstanceUnits="false" id="M_uamag_c" name="UDP-N-acetylmuramoyl-L-alanyl-D-glutamate" fbc:charge="0" />
      <species boundaryCondition="false" compartment="c" constant="false" hasOnlySubstanceUnits="false" id="M_uamr_c" name="UDP-N-acetylmuramate" fbc:charge="0" />
      <species boundaryCondition="false" compartment="p" constant="false" hasOnlySubstanceUnits="false" id="M_udcpdp_p" name="Undecaprenyl diphosphate" fbc:charge="0" />
      <species boundaryCondition="false" compartment="c" constant="false" hasOnlySubstanceUnits="false" id="M_udcpdp_c" name="Undecaprenyl diphosphate" fbc:charge="0" />
      <species boundaryCondition="false" compartment="p" constant="false" hasOnlySubstanceUnits="false" id="M_udcpp_p" name="Undecaprenyl phosphate" fbc:charge="0" />
      <species boundaryCondition="false" compartment="c" constant="false" hasOnlySubstanceUnits="false" id="M_udcpp_c" name="Undecaprenyl phosphate" fbc:charge="0" />
      <species boundaryCondition="false" compartment="c" constant="false" hasOnlySubstanceUnits="false" id="M_udp_c" name="UDP" fbc:charge="0" />
      <species boundaryCondition="false" compartment="c" constant="false" hasOnlySubstanceUnits="false" id="M_udpLa4fn_c" name="uridine 5''-diphospho-{beta}-4-deoxy-4-formamido-L-arabinose" fbc:charge="0" />
      <species boundaryCondition="false" compartment="c" constant="false" hasOnlySubstanceUnits="false" id="M_udpLa4n_c" name="uridine 5''-diphospho-{beta}-4-deoxy-4-amino-L-arabinose" fbc:charge="0" />
      <species boundaryCondition="false" compartment="c" constant="false" hasOnlySubstanceUnits="false" id="M_udpLa4o_c" name="UDP-4-keto-pyranose" fbc:charge="0" />
      <species boundaryCondition="false" compartment="p" constant="false" hasOnlySubstanceUnits="false" id="M_udpacgal_p" name="UDP-N-acetyl-D-galactosamine" fbc:charge="0" />
      <species boundaryCondition="false" compartment="e" constant="false" hasOnlySubstanceUnits="false" id="M_udpacgal_e" name="UDP-N-acetyl-D-galactosamine" fbc:charge="0" />
      <species boundaryCondition="false" compartment="p" constant="false" hasOnlySubstanceUnits="false" id="M_udpg_p" name="UDPglucose" fbc:charge="0" />
      <species boundaryCondition="false" compartment="e" constant="false" hasOnlySubstanceUnits="false" id="M_udpg_e" name="UDPglucose" fbc:charge="0" />
      <species boundaryCondition="false" compartment="c" constant="false" hasOnlySubstanceUnits="false" id="M_udpg_c" name="UDPglucose" fbc:charge="0" />
      <species boundaryCondition="false" compartment="p" constant="false" hasOnlySubstanceUnits="false" id="M_udpgal_p" name="UDPgalactose" fbc:charge="0" />
      <species boundaryCondition="false" compartment="e" constant="false" hasOnlySubstanceUnits="false" id="M_udpgal_e" name="UDPgalactose" fbc:charge="0" />
      <species boundaryCondition="false" compartment="c" constant="false" hasOnlySubstanceUnits="false" id="M_udpgal_c" name="UDPgalactose" fbc:charge="0" />
      <species boundaryCondition="false" compartment="c" constant="false" hasOnlySubstanceUnits="false" id="M_udpgalur_c" name="UDPgalacturonate" fbc:charge="0" />
      <species boundaryCondition="false" compartment="p" constant="false" hasOnlySubstanceUnits="false" id="M_udpglcur_p" name="UDP-D-glucuronate" fbc:charge="0" />
      <species boundaryCondition="false" compartment="e" constant="false" hasOnlySubstanceUnits="false" id="M_udpglcur_e" name="UDP-D-glucuronate" fbc:charge="0" />
      <species boundaryCondition="false" compartment="c" constant="false" hasOnlySubstanceUnits="false" id="M_udpglcur_c" name="UDP-D-glucuronate" fbc:charge="0" />
      <species boundaryCondition="false" compartment="c" constant="false" hasOnlySubstanceUnits="false" id="M_ugmd_c" name="UDP-N-acetylmuramoyl-L-alanyl-D-gamma-glutamyl-meso-2,6-diaminopimelate" fbc:charge="0" />
      <species boundaryCondition="false" compartment="c" constant="false" hasOnlySubstanceUnits="false" id="M_ugmda_c" name="UDP-N-acetylmuramoyl-L-alanyl-D-glutamyl-meso-2,6-diaminopimeloyl-D-alanyl-D-alanine" fbc:charge="0" />
      <species boundaryCondition="false" compartment="c" constant="false" hasOnlySubstanceUnits="false" id="M_um4p_c" name="UDP-N-acetylmuramoyl-L-alanyl-D-gamma-glutamyl-meso-2,6-diaminopimelate-D-alanine" fbc:charge="0" />
      <species boundaryCondition="false" compartment="p" constant="false" hasOnlySubstanceUnits="false" id="M_ump_p" name="UMP" fbc:charge="0" />
      <species boundaryCondition="false" compartment="e" constant="false" hasOnlySubstanceUnits="false" id="M_ump_e" name="UMP" fbc:charge="0" />
      <species boundaryCondition="false" compartment="c" constant="false" hasOnlySubstanceUnits="false" id="M_ump_c" name="UMP" fbc:charge="0" />
      <species boundaryCondition="false" compartment="c" constant="false" hasOnlySubstanceUnits="false" id="M_unaga_c" name="Undecaprenyl diphospho N-acetyl-glucosamine" fbc:charge="0" />
      <species boundaryCondition="false" compartment="c" constant="false" hasOnlySubstanceUnits="false" id="M_unagamu_c" name="Undecaprenyl-diphospho-N-acetylglucosamine-N-acetylmannosaminuronate" fbc:charge="0" />
      <species boundaryCondition="false" compartment="p" constant="false" hasOnlySubstanceUnits="false" id="M_unagamuf_p" name="Undecaprenyl-diphospho N-acetylglucosamine-N-acetylmannosaminuronate-N-acetamido-4,6-dideoxy-D-galactose" fbc:charge="0" />
      <species boundaryCondition="false" compartment="c" constant="false" hasOnlySubstanceUnits="false" id="M_unagamuf_c" name="Undecaprenyl-diphospho N-acetylglucosamine-N-acetylmannosaminuronate-N-acetamido-4,6-dideoxy-D-galactose" fbc:charge="0" />
      <species boundaryCondition="false" compartment="c" constant="false" hasOnlySubstanceUnits="false" id="M_uppg3_c" name="Uroporphyrinogen III" fbc:charge="0" />
      <species boundaryCondition="false" compartment="p" constant="false" hasOnlySubstanceUnits="false" id="M_ura_p" name="Uracil" fbc:charge="0" />
      <species boundaryCondition="false" compartment="c" constant="false" hasOnlySubstanceUnits="false" id="M_ura_c" name="Uracil" fbc:charge="0" />
      <species boundaryCondition="false" compartment="e" constant="false" hasOnlySubstanceUnits="false" id="M_ura_e" name="Uracil" fbc:charge="0" />
      <species boundaryCondition="false" compartment="c" constant="false" hasOnlySubstanceUnits="false" id="M_urate_c" name="Urate" fbc:charge="0" />
      <species boundaryCondition="false" compartment="c" constant="false" hasOnlySubstanceUnits="false" id="M_urcan_c" name="Urocanate" fbc:charge="0" />
      <species boundaryCondition="false" compartment="c" constant="false" hasOnlySubstanceUnits="false" id="M_urdglyc_c" name="(-)-Ureidoglycolate" fbc:charge="0" />
      <species boundaryCondition="false" compartment="p" constant="false" hasOnlySubstanceUnits="false" id="M_urea_p" name="Urea" fbc:charge="0" />
      <species boundaryCondition="false" compartment="e" constant="false" hasOnlySubstanceUnits="false" id="M_urea_e" name="Urea" fbc:charge="0" />
      <species boundaryCondition="false" compartment="c" constant="false" hasOnlySubstanceUnits="false" id="M_urea_c" name="Urea" fbc:charge="0" />
      <species boundaryCondition="false" compartment="p" constant="false" hasOnlySubstanceUnits="false" id="M_uri_p" name="Uridine" fbc:charge="0" />
      <species boundaryCondition="false" compartment="e" constant="false" hasOnlySubstanceUnits="false" id="M_uri_e" name="Uridine" fbc:charge="0" />
      <species boundaryCondition="false" compartment="c" constant="false" hasOnlySubstanceUnits="false" id="M_uri_c" name="Uridine" fbc:charge="0" />
      <species boundaryCondition="false" compartment="c" constant="false" hasOnlySubstanceUnits="false" id="M_utp_c" name="UTP" fbc:charge="0" />
      <species boundaryCondition="false" compartment="p" constant="false" hasOnlySubstanceUnits="false" id="M_val_L_p" name="L-Valine" fbc:charge="0" />
      <species boundaryCondition="false" compartment="e" constant="false" hasOnlySubstanceUnits="false" id="M_val_L_e" name="L-Valine" fbc:charge="0" />
      <species boundaryCondition="false" compartment="c" constant="false" hasOnlySubstanceUnits="false" id="M_val_L_c" name="L-Valine" fbc:charge="0" />
      <species boundaryCondition="false" compartment="c" constant="false" hasOnlySubstanceUnits="false" id="M_valtrna_c" name="L-Valyl-tRNA(Val)" fbc:charge="0" />
      <species boundaryCondition="false" compartment="p" constant="false" hasOnlySubstanceUnits="false" id="M_xan_p" name="Xanthine" fbc:charge="0" />
      <species boundaryCondition="false" compartment="e" constant="false" hasOnlySubstanceUnits="false" id="M_xan_e" name="Xanthine" fbc:charge="0" />
      <species boundaryCondition="false" compartment="c" constant="false" hasOnlySubstanceUnits="false" id="M_xan_c" name="Xanthine" fbc:charge="0" />
      <species boundaryCondition="false" compartment="c" constant="false" hasOnlySubstanceUnits="false" id="M_xdp_c" name="XDP" fbc:charge="0" />
      <species boundaryCondition="false" compartment="p" constant="false" hasOnlySubstanceUnits="false" id="M_xmp_p" name="Xanthosine 5'-phosphate" fbc:charge="0" />
      <species boundaryCondition="false" compartment="e" constant="false" hasOnlySubstanceUnits="false" id="M_xmp_e" name="Xanthosine 5'-phosphate" fbc:charge="0" />
      <species boundaryCondition="false" compartment="c" constant="false" hasOnlySubstanceUnits="false" id="M_xmp_c" name="Xanthosine 5'-phosphate" fbc:charge="0" />
      <species boundaryCondition="false" compartment="c" constant="false" hasOnlySubstanceUnits="false" id="M_xtp_c" name="XTP" fbc:charge="0" />
      <species boundaryCondition="false" compartment="p" constant="false" hasOnlySubstanceUnits="false" id="M_xtsn_p" name="Xanthosine" fbc:charge="0" />
      <species boundaryCondition="false" compartment="e" constant="false" hasOnlySubstanceUnits="false" id="M_xtsn_e" name="Xanthosine" fbc:charge="0" />
      <species boundaryCondition="false" compartment="c" constant="false" hasOnlySubstanceUnits="false" id="M_xtsn_c" name="Xanthosine" fbc:charge="0" />
      <species boundaryCondition="false" compartment="c" constant="false" hasOnlySubstanceUnits="false" id="M_xu5p_D_c" name="D-Xylulose 5-phosphate" fbc:charge="0" />
      <species boundaryCondition="false" compartment="c" constant="false" hasOnlySubstanceUnits="false" id="M_xu5p_L_c" name="L-Xylulose 5-phosphate" fbc:charge="0" />
      <species boundaryCondition="false" compartment="p" constant="false" hasOnlySubstanceUnits="false" id="M_xyl_D_p" name="D-Xylose" fbc:charge="0" />
      <species boundaryCondition="false" compartment="e" constant="false" hasOnlySubstanceUnits="false" id="M_xyl_D_e" name="D-Xylose" fbc:charge="0" />
      <species boundaryCondition="false" compartment="c" constant="false" hasOnlySubstanceUnits="false" id="M_xyl_D_c" name="D-Xylose" fbc:charge="0" />
      <species boundaryCondition="false" compartment="c" constant="false" hasOnlySubstanceUnits="false" id="M_xylu_D_c" name="D-Xylulose" fbc:charge="0" />
      <species boundaryCondition="false" compartment="p" constant="false" hasOnlySubstanceUnits="false" id="M_xylu_L_p" name="L-Xylulose" fbc:charge="0" />
      <species boundaryCondition="false" compartment="e" constant="false" hasOnlySubstanceUnits="false" id="M_xylu_L_e" name="L-Xylulose" fbc:charge="0" />
      <species boundaryCondition="false" compartment="c" constant="false" hasOnlySubstanceUnits="false" id="M_xylu_L_c" name="L-Xylulose" fbc:charge="0" />
      <species boundaryCondition="false" compartment="p" constant="false" hasOnlySubstanceUnits="false" id="M_zn2_p" name="Zinc" fbc:charge="0" />
      <species boundaryCondition="false" compartment="e" constant="false" hasOnlySubstanceUnits="false" id="M_zn2_e" name="Zinc" fbc:charge="0" />
      <species boundaryCondition="false" compartment="c" constant="false" hasOnlySubstanceUnits="false" id="M_zn2_c" name="Zinc" fbc:charge="0" />
    </listOfSpecies>
    <fbc:listOfGeneProducts>
      <fbc:geneProduct fbc:id="G_KPN_00002" fbc:label="KPN_00002" fbc:name="KPN_00002" />
      <fbc:geneProduct fbc:id="G_KPN_00003" fbc:label="KPN_00003" fbc:name="KPN_00003" />
      <fbc:geneProduct fbc:id="G_KPN_00004" fbc:label="KPN_00004" fbc:name="KPN_00004" />
      <fbc:geneProduct fbc:id="G_KPN_00007" fbc:label="KPN_00007" fbc:name="KPN_00007" />
      <fbc:geneProduct fbc:id="G_KPN_00008" fbc:label="KPN_00008" fbc:name="KPN_00008" />
      <fbc:geneProduct fbc:id="G_KPN_00016" fbc:label="KPN_00016" fbc:name="KPN_00016" />
      <fbc:geneProduct fbc:id="G_KPN_00020" fbc:label="KPN_00020" fbc:name="KPN_00020" />
      <fbc:geneProduct fbc:id="G_KPN_00021" fbc:label="KPN_00021" fbc:name="KPN_00021" />
      <fbc:geneProduct fbc:id="G_KPN_00024" fbc:label="KPN_00024" fbc:name="KPN_00024" />
      <fbc:geneProduct fbc:id="G_KPN_00025" fbc:label="KPN_00025" fbc:name="KPN_00025" />
      <fbc:geneProduct fbc:id="G_KPN_00030" fbc:label="KPN_00030" fbc:name="KPN_00030" />
      <fbc:geneProduct fbc:id="G_KPN_00031" fbc:label="KPN_00031" fbc:name="KPN_00031" />
      <fbc:geneProduct fbc:id="G_KPN_00032" fbc:label="KPN_00032" fbc:name="KPN_00032" />
      <fbc:geneProduct fbc:id="G_KPN_00033" fbc:label="KPN_00033" fbc:name="KPN_00033" />
      <fbc:geneProduct fbc:id="G_KPN_00035" fbc:label="KPN_00035" fbc:name="KPN_00035" />
      <fbc:geneProduct fbc:id="G_KPN_00036" fbc:label="KPN_00036" fbc:name="KPN_00036" />
      <fbc:geneProduct fbc:id="G_KPN_00037" fbc:label="KPN_00037" fbc:name="KPN_00037" />
      <fbc:geneProduct fbc:id="G_KPN_00038" fbc:label="KPN_00038" fbc:name="KPN_00038" />
      <fbc:geneProduct fbc:id="G_KPN_00039" fbc:label="KPN_00039" fbc:name="KPN_00039" />
      <fbc:geneProduct fbc:id="G_KPN_00040" fbc:label="KPN_00040" fbc:name="KPN_00040" />
      <fbc:geneProduct fbc:id="G_KPN_00041" fbc:label="KPN_00041" fbc:name="KPN_00041" />
      <fbc:geneProduct fbc:id="G_KPN_00044" fbc:label="KPN_00044" fbc:name="KPN_00044" />
      <fbc:geneProduct fbc:id="G_KPN_00045" fbc:label="KPN_00045" fbc:name="KPN_00045" />
      <fbc:geneProduct fbc:id="G_KPN_00046" fbc:label="KPN_00046" fbc:name="KPN_00046" />
      <fbc:geneProduct fbc:id="G_KPN_00049" fbc:label="KPN_00049" fbc:name="KPN_00049" />
      <fbc:geneProduct fbc:id="G_KPN_00055" fbc:label="KPN_00055" fbc:name="KPN_00055" />
      <fbc:geneProduct fbc:id="G_KPN_00056" fbc:label="KPN_00056" fbc:name="KPN_00056" />
      <fbc:geneProduct fbc:id="G_KPN_00060" fbc:label="KPN_00060" fbc:name="KPN_00060" />
      <fbc:geneProduct fbc:id="G_KPN_00061" fbc:label="KPN_00061" fbc:name="KPN_00061" />
      <fbc:geneProduct fbc:id="G_KPN_00062" fbc:label="KPN_00062" fbc:name="KPN_00062" />
      <fbc:geneProduct fbc:id="G_KPN_00065" fbc:label="KPN_00065" fbc:name="KPN_00065" />
      <fbc:geneProduct fbc:id="G_KPN_00066" fbc:label="KPN_00066" fbc:name="KPN_00066" />
      <fbc:geneProduct fbc:id="G_KPN_00067" fbc:label="KPN_00067" fbc:name="KPN_00067" />
      <fbc:geneProduct fbc:id="G_KPN_00070" fbc:label="KPN_00070" fbc:name="KPN_00070" />
      <fbc:geneProduct fbc:id="G_KPN_00073" fbc:label="KPN_00073" fbc:name="KPN_00073" />
      <fbc:geneProduct fbc:id="G_KPN_00075" fbc:label="KPN_00075" fbc:name="KPN_00075" />
      <fbc:geneProduct fbc:id="G_KPN_00077" fbc:label="KPN_00077" fbc:name="KPN_00077" />
      <fbc:geneProduct fbc:id="G_KPN_00078" fbc:label="KPN_00078" fbc:name="KPN_00078" />
      <fbc:geneProduct fbc:id="G_KPN_00079" fbc:label="KPN_00079" fbc:name="KPN_00079" />
      <fbc:geneProduct fbc:id="G_KPN_00080" fbc:label="KPN_00080" fbc:name="KPN_00080" />
      <fbc:geneProduct fbc:id="G_KPN_00082" fbc:label="KPN_00082" fbc:name="KPN_00082" />
      <fbc:geneProduct fbc:id="G_KPN_00083" fbc:label="KPN_00083" fbc:name="KPN_00083" />
      <fbc:geneProduct fbc:id="G_KPN_00088" fbc:label="KPN_00088" fbc:name="KPN_00088" />
      <fbc:geneProduct fbc:id="G_KPN_00089" fbc:label="KPN_00089" fbc:name="KPN_00089" />
      <fbc:geneProduct fbc:id="G_KPN_00090" fbc:label="KPN_00090" fbc:name="KPN_00090" />
      <fbc:geneProduct fbc:id="G_KPN_00091" fbc:label="KPN_00091" fbc:name="KPN_00091" />
      <fbc:geneProduct fbc:id="G_KPN_00092" fbc:label="KPN_00092" fbc:name="KPN_00092" />
      <fbc:geneProduct fbc:id="G_KPN_00094" fbc:label="KPN_00094" fbc:name="KPN_00094" />
      <fbc:geneProduct fbc:id="G_KPN_00095" fbc:label="KPN_00095" fbc:name="KPN_00095" />
      <fbc:geneProduct fbc:id="G_KPN_00096" fbc:label="KPN_00096" fbc:name="KPN_00096" />
      <fbc:geneProduct fbc:id="G_KPN_00100" fbc:label="KPN_00100" fbc:name="KPN_00100" />
      <fbc:geneProduct fbc:id="G_KPN_00103" fbc:label="KPN_00103" fbc:name="KPN_00103" />
      <fbc:geneProduct fbc:id="G_KPN_00106" fbc:label="KPN_00106" fbc:name="KPN_00106" />
      <fbc:geneProduct fbc:id="G_KPN_00107" fbc:label="KPN_00107" fbc:name="KPN_00107" />
      <fbc:geneProduct fbc:id="G_KPN_00111" fbc:label="KPN_00111" fbc:name="KPN_00111" />
      <fbc:geneProduct fbc:id="G_KPN_00112" fbc:label="KPN_00112" fbc:name="KPN_00112" />
      <fbc:geneProduct fbc:id="G_KPN_00116" fbc:label="KPN_00116" fbc:name="KPN_00116" />
      <fbc:geneProduct fbc:id="G_KPN_00118" fbc:label="KPN_00118" fbc:name="KPN_00118" />
      <fbc:geneProduct fbc:id="G_KPN_00119" fbc:label="KPN_00119" fbc:name="KPN_00119" />
      <fbc:geneProduct fbc:id="G_KPN_00120" fbc:label="KPN_00120" fbc:name="KPN_00120" />
      <fbc:geneProduct fbc:id="G_KPN_00124" fbc:label="KPN_00124" fbc:name="KPN_00124" />
      <fbc:geneProduct fbc:id="G_KPN_00126" fbc:label="KPN_00126" fbc:name="KPN_00126" />
      <fbc:geneProduct fbc:id="G_KPN_00127" fbc:label="KPN_00127" fbc:name="KPN_00127" />
      <fbc:geneProduct fbc:id="G_KPN_00131" fbc:label="KPN_00131" fbc:name="KPN_00131" />
      <fbc:geneProduct fbc:id="G_KPN_00132" fbc:label="KPN_00132" fbc:name="KPN_00132" />
      <fbc:geneProduct fbc:id="G_KPN_00133" fbc:label="KPN_00133" fbc:name="KPN_00133" />
      <fbc:geneProduct fbc:id="G_KPN_00134" fbc:label="KPN_00134" fbc:name="KPN_00134" />
      <fbc:geneProduct fbc:id="G_KPN_00139" fbc:label="KPN_00139" fbc:name="KPN_00139" />
      <fbc:geneProduct fbc:id="G_KPN_00140" fbc:label="KPN_00140" fbc:name="KPN_00140" />
      <fbc:geneProduct fbc:id="G_KPN_00141" fbc:label="KPN_00141" fbc:name="KPN_00141" />
      <fbc:geneProduct fbc:id="G_KPN_00142" fbc:label="KPN_00142" fbc:name="KPN_00142" />
      <fbc:geneProduct fbc:id="G_KPN_00164" fbc:label="KPN_00164" fbc:name="KPN_00164" />
      <fbc:geneProduct fbc:id="G_KPN_00165" fbc:label="KPN_00165" fbc:name="KPN_00165" />
      <fbc:geneProduct fbc:id="G_KPN_00166" fbc:label="KPN_00166" fbc:name="KPN_00166" />
      <fbc:geneProduct fbc:id="G_KPN_00167" fbc:label="KPN_00167" fbc:name="KPN_00167" />
      <fbc:geneProduct fbc:id="G_KPN_00168" fbc:label="KPN_00168" fbc:name="KPN_00168" />
      <fbc:geneProduct fbc:id="G_KPN_00169" fbc:label="KPN_00169" fbc:name="KPN_00169" />
      <fbc:geneProduct fbc:id="G_KPN_00170" fbc:label="KPN_00170" fbc:name="KPN_00170" />
      <fbc:geneProduct fbc:id="G_KPN_00173" fbc:label="KPN_00173" fbc:name="KPN_00173" />
      <fbc:geneProduct fbc:id="G_KPN_00174" fbc:label="KPN_00174" fbc:name="KPN_00174" />
      <fbc:geneProduct fbc:id="G_KPN_00175" fbc:label="KPN_00175" fbc:name="KPN_00175" />
      <fbc:geneProduct fbc:id="G_KPN_00179" fbc:label="KPN_00179" fbc:name="KPN_00179" />
      <fbc:geneProduct fbc:id="G_KPN_00184" fbc:label="KPN_00184" fbc:name="KPN_00184" />
      <fbc:geneProduct fbc:id="G_KPN_00186" fbc:label="KPN_00186" fbc:name="KPN_00186" />
      <fbc:geneProduct fbc:id="G_KPN_00187" fbc:label="KPN_00187" fbc:name="KPN_00187" />
      <fbc:geneProduct fbc:id="G_KPN_00188" fbc:label="KPN_00188" fbc:name="KPN_00188" />
      <fbc:geneProduct fbc:id="G_KPN_00192" fbc:label="KPN_00192" fbc:name="KPN_00192" />
      <fbc:geneProduct fbc:id="G_KPN_00193" fbc:label="KPN_00193" fbc:name="KPN_00193" />
      <fbc:geneProduct fbc:id="G_KPN_00194" fbc:label="KPN_00194" fbc:name="KPN_00194" />
      <fbc:geneProduct fbc:id="G_KPN_00195" fbc:label="KPN_00195" fbc:name="KPN_00195" />
      <fbc:geneProduct fbc:id="G_KPN_00198" fbc:label="KPN_00198" fbc:name="KPN_00198" />
      <fbc:geneProduct fbc:id="G_KPN_00199" fbc:label="KPN_00199" fbc:name="KPN_00199" />
      <fbc:geneProduct fbc:id="G_KPN_00208" fbc:label="KPN_00208" fbc:name="KPN_00208" />
      <fbc:geneProduct fbc:id="G_KPN_00211" fbc:label="KPN_00211" fbc:name="KPN_00211" />
      <fbc:geneProduct fbc:id="G_KPN_00212" fbc:label="KPN_00212" fbc:name="KPN_00212" />
      <fbc:geneProduct fbc:id="G_KPN_00213" fbc:label="KPN_00213" fbc:name="KPN_00213" />
      <fbc:geneProduct fbc:id="G_KPN_00214" fbc:label="KPN_00214" fbc:name="KPN_00214" />
      <fbc:geneProduct fbc:id="G_KPN_00221" fbc:label="KPN_00221" fbc:name="KPN_00221" />
      <fbc:geneProduct fbc:id="G_KPN_00227" fbc:label="KPN_00227" fbc:name="KPN_00227" />
      <fbc:geneProduct fbc:id="G_KPN_00233" fbc:label="KPN_00233" fbc:name="KPN_00233" />
      <fbc:geneProduct fbc:id="G_KPN_00235" fbc:label="KPN_00235" fbc:name="KPN_00235" />
      <fbc:geneProduct fbc:id="G_KPN_00236" fbc:label="KPN_00236" fbc:name="KPN_00236" />
      <fbc:geneProduct fbc:id="G_KPN_00239" fbc:label="KPN_00239" fbc:name="KPN_00239" />
      <fbc:geneProduct fbc:id="G_KPN_00240" fbc:label="KPN_00240" fbc:name="KPN_00240" />
      <fbc:geneProduct fbc:id="G_KPN_00241" fbc:label="KPN_00241" fbc:name="KPN_00241" />
      <fbc:geneProduct fbc:id="G_KPN_00242" fbc:label="KPN_00242" fbc:name="KPN_00242" />
      <fbc:geneProduct fbc:id="G_KPN_00243" fbc:label="KPN_00243" fbc:name="KPN_00243" />
      <fbc:geneProduct fbc:id="G_KPN_00244" fbc:label="KPN_00244" fbc:name="KPN_00244" />
      <fbc:geneProduct fbc:id="G_KPN_00249" fbc:label="KPN_00249" fbc:name="KPN_00249" />
      <fbc:geneProduct fbc:id="G_KPN_00250" fbc:label="KPN_00250" fbc:name="KPN_00250" />
      <fbc:geneProduct fbc:id="G_KPN_00254" fbc:label="KPN_00254" fbc:name="KPN_00254" />
      <fbc:geneProduct fbc:id="G_KPN_00255" fbc:label="KPN_00255" fbc:name="KPN_00255" />
      <fbc:geneProduct fbc:id="G_KPN_00256" fbc:label="KPN_00256" fbc:name="KPN_00256" />
      <fbc:geneProduct fbc:id="G_KPN_00280" fbc:label="KPN_00280" fbc:name="KPN_00280" />
      <fbc:geneProduct fbc:id="G_KPN_00281" fbc:label="KPN_00281" fbc:name="KPN_00281" />
      <fbc:geneProduct fbc:id="G_KPN_00282" fbc:label="KPN_00282" fbc:name="KPN_00282" />
      <fbc:geneProduct fbc:id="G_KPN_00309" fbc:label="KPN_00309" fbc:name="KPN_00309" />
      <fbc:geneProduct fbc:id="G_KPN_00310" fbc:label="KPN_00310" fbc:name="KPN_00310" />
      <fbc:geneProduct fbc:id="G_KPN_00311" fbc:label="KPN_00311" fbc:name="KPN_00311" />
      <fbc:geneProduct fbc:id="G_KPN_00312" fbc:label="KPN_00312" fbc:name="KPN_00312" />
      <fbc:geneProduct fbc:id="G_KPN_00313" fbc:label="KPN_00313" fbc:name="KPN_00313" />
      <fbc:geneProduct fbc:id="G_KPN_00314" fbc:label="KPN_00314" fbc:name="KPN_00314" />
      <fbc:geneProduct fbc:id="G_KPN_00316" fbc:label="KPN_00316" fbc:name="KPN_00316" />
      <fbc:geneProduct fbc:id="G_KPN_00323" fbc:label="KPN_00323" fbc:name="KPN_00323" />
      <fbc:geneProduct fbc:id="G_KPN_00327" fbc:label="KPN_00327" fbc:name="KPN_00327" />
      <fbc:geneProduct fbc:id="G_KPN_00329" fbc:label="KPN_00329" fbc:name="KPN_00329" />
      <fbc:geneProduct fbc:id="G_KPN_00332" fbc:label="KPN_00332" fbc:name="KPN_00332" />
      <fbc:geneProduct fbc:id="G_KPN_00337" fbc:label="KPN_00337" fbc:name="KPN_00337" />
      <fbc:geneProduct fbc:id="G_KPN_00342" fbc:label="KPN_00342" fbc:name="KPN_00342" />
      <fbc:geneProduct fbc:id="G_KPN_00344" fbc:label="KPN_00344" fbc:name="KPN_00344" />
      <fbc:geneProduct fbc:id="G_KPN_00355" fbc:label="KPN_00355" fbc:name="KPN_00355" />
      <fbc:geneProduct fbc:id="G_KPN_00363" fbc:label="KPN_00363" fbc:name="KPN_00363" />
      <fbc:geneProduct fbc:id="G_KPN_00366" fbc:label="KPN_00366" fbc:name="KPN_00366" />
      <fbc:geneProduct fbc:id="G_KPN_00367" fbc:label="KPN_00367" fbc:name="KPN_00367" />
      <fbc:geneProduct fbc:id="G_KPN_00369" fbc:label="KPN_00369" fbc:name="KPN_00369" />
      <fbc:geneProduct fbc:id="G_KPN_00370" fbc:label="KPN_00370" fbc:name="KPN_00370" />
      <fbc:geneProduct fbc:id="G_KPN_00372" fbc:label="KPN_00372" fbc:name="KPN_00372" />
      <fbc:geneProduct fbc:id="G_KPN_00373" fbc:label="KPN_00373" fbc:name="KPN_00373" />
      <fbc:geneProduct fbc:id="G_KPN_00375" fbc:label="KPN_00375" fbc:name="KPN_00375" />
      <fbc:geneProduct fbc:id="G_KPN_00378" fbc:label="KPN_00378" fbc:name="KPN_00378" />
      <fbc:geneProduct fbc:id="G_KPN_00390" fbc:label="KPN_00390" fbc:name="KPN_00390" />
      <fbc:geneProduct fbc:id="G_KPN_00391" fbc:label="KPN_00391" fbc:name="KPN_00391" />
      <fbc:geneProduct fbc:id="G_KPN_00392" fbc:label="KPN_00392" fbc:name="KPN_00392" />
      <fbc:geneProduct fbc:id="G_KPN_00393" fbc:label="KPN_00393" fbc:name="KPN_00393" />
      <fbc:geneProduct fbc:id="G_KPN_00394" fbc:label="KPN_00394" fbc:name="KPN_00394" />
      <fbc:geneProduct fbc:id="G_KPN_00395" fbc:label="KPN_00395" fbc:name="KPN_00395" />
      <fbc:geneProduct fbc:id="G_KPN_00408" fbc:label="KPN_00408" fbc:name="KPN_00408" />
      <fbc:geneProduct fbc:id="G_KPN_00409" fbc:label="KPN_00409" fbc:name="KPN_00409" />
      <fbc:geneProduct fbc:id="G_KPN_00414" fbc:label="KPN_00414" fbc:name="KPN_00414" />
      <fbc:geneProduct fbc:id="G_KPN_00415" fbc:label="KPN_00415" fbc:name="KPN_00415" />
      <fbc:geneProduct fbc:id="G_KPN_00440" fbc:label="KPN_00440" fbc:name="KPN_00440" />
      <fbc:geneProduct fbc:id="G_KPN_00451" fbc:label="KPN_00451" fbc:name="KPN_00451" />
      <fbc:geneProduct fbc:id="G_KPN_00456" fbc:label="KPN_00456" fbc:name="KPN_00456" />
      <fbc:geneProduct fbc:id="G_KPN_00458" fbc:label="KPN_00458" fbc:name="KPN_00458" />
      <fbc:geneProduct fbc:id="G_KPN_00461" fbc:label="KPN_00461" fbc:name="KPN_00461" />
      <fbc:geneProduct fbc:id="G_KPN_00464" fbc:label="KPN_00464" fbc:name="KPN_00464" />
      <fbc:geneProduct fbc:id="G_KPN_00472" fbc:label="KPN_00472" fbc:name="KPN_00472" />
      <fbc:geneProduct fbc:id="G_KPN_00477" fbc:label="KPN_00477" fbc:name="KPN_00477" />
      <fbc:geneProduct fbc:id="G_KPN_00478" fbc:label="KPN_00478" fbc:name="KPN_00478" />
      <fbc:geneProduct fbc:id="G_KPN_00480" fbc:label="KPN_00480" fbc:name="KPN_00480" />
      <fbc:geneProduct fbc:id="G_KPN_00482" fbc:label="KPN_00482" fbc:name="KPN_00482" />
      <fbc:geneProduct fbc:id="G_KPN_00484" fbc:label="KPN_00484" fbc:name="KPN_00484" />
      <fbc:geneProduct fbc:id="G_KPN_00499" fbc:label="KPN_00499" fbc:name="KPN_00499" />
      <fbc:geneProduct fbc:id="G_KPN_00500" fbc:label="KPN_00500" fbc:name="KPN_00500" />
      <fbc:geneProduct fbc:id="G_KPN_00502" fbc:label="KPN_00502" fbc:name="KPN_00502" />
      <fbc:geneProduct fbc:id="G_KPN_00507" fbc:label="KPN_00507" fbc:name="KPN_00507" />
      <fbc:geneProduct fbc:id="G_KPN_00513" fbc:label="KPN_00513" fbc:name="KPN_00513" />
      <fbc:geneProduct fbc:id="G_KPN_00514" fbc:label="KPN_00514" fbc:name="KPN_00514" />
      <fbc:geneProduct fbc:id="G_KPN_00515" fbc:label="KPN_00515" fbc:name="KPN_00515" />
      <fbc:geneProduct fbc:id="G_KPN_00516" fbc:label="KPN_00516" fbc:name="KPN_00516" />
      <fbc:geneProduct fbc:id="G_KPN_00537" fbc:label="KPN_00537" fbc:name="KPN_00537" />
      <fbc:geneProduct fbc:id="G_KPN_00585" fbc:label="KPN_00585" fbc:name="KPN_00585" />
      <fbc:geneProduct fbc:id="G_KPN_00587" fbc:label="KPN_00587" fbc:name="KPN_00587" />
      <fbc:geneProduct fbc:id="G_KPN_00601" fbc:label="KPN_00601" fbc:name="KPN_00601" />
      <fbc:geneProduct fbc:id="G_KPN_00602" fbc:label="KPN_00602" fbc:name="KPN_00602" />
      <fbc:geneProduct fbc:id="G_KPN_00603" fbc:label="KPN_00603" fbc:name="KPN_00603" />
      <fbc:geneProduct fbc:id="G_KPN_00605" fbc:label="KPN_00605" fbc:name="KPN_00605" />
      <fbc:geneProduct fbc:id="G_KPN_00606" fbc:label="KPN_00606" fbc:name="KPN_00606" />
      <fbc:geneProduct fbc:id="G_KPN_00607" fbc:label="KPN_00607" fbc:name="KPN_00607" />
      <fbc:geneProduct fbc:id="G_KPN_00608" fbc:label="KPN_00608" fbc:name="KPN_00608" />
      <fbc:geneProduct fbc:id="G_KPN_00609" fbc:label="KPN_00609" fbc:name="KPN_00609" />
      <fbc:geneProduct fbc:id="G_KPN_00610" fbc:label="KPN_00610" fbc:name="KPN_00610" />
      <fbc:geneProduct fbc:id="G_KPN_00611" fbc:label="KPN_00611" fbc:name="KPN_00611" />
      <fbc:geneProduct fbc:id="G_KPN_00612" fbc:label="KPN_00612" fbc:name="KPN_00612" />
      <fbc:geneProduct fbc:id="G_KPN_00613" fbc:label="KPN_00613" fbc:name="KPN_00613" />
      <fbc:geneProduct fbc:id="G_KPN_00614" fbc:label="KPN_00614" fbc:name="KPN_00614" />
      <fbc:geneProduct fbc:id="G_KPN_00626" fbc:label="KPN_00626" fbc:name="KPN_00626" />
      <fbc:geneProduct fbc:id="G_KPN_00627" fbc:label="KPN_00627" fbc:name="KPN_00627" />
      <fbc:geneProduct fbc:id="G_KPN_00632" fbc:label="KPN_00632" fbc:name="KPN_00632" />
      <fbc:geneProduct fbc:id="G_KPN_00633" fbc:label="KPN_00633" fbc:name="KPN_00633" />
      <fbc:geneProduct fbc:id="G_KPN_00643" fbc:label="KPN_00643" fbc:name="KPN_00643" />
      <fbc:geneProduct fbc:id="G_KPN_00645" fbc:label="KPN_00645" fbc:name="KPN_00645" />
      <fbc:geneProduct fbc:id="G_KPN_00649" fbc:label="KPN_00649" fbc:name="KPN_00649" />
      <fbc:geneProduct fbc:id="G_KPN_00654" fbc:label="KPN_00654" fbc:name="KPN_00654" />
      <fbc:geneProduct fbc:id="G_KPN_00655" fbc:label="KPN_00655" fbc:name="KPN_00655" />
      <fbc:geneProduct fbc:id="G_KPN_00664" fbc:label="KPN_00664" fbc:name="KPN_00664" />
      <fbc:geneProduct fbc:id="G_KPN_00667" fbc:label="KPN_00667" fbc:name="KPN_00667" />
      <fbc:geneProduct fbc:id="G_KPN_00670" fbc:label="KPN_00670" fbc:name="KPN_00670" />
      <fbc:geneProduct fbc:id="G_KPN_00671" fbc:label="KPN_00671" fbc:name="KPN_00671" />
      <fbc:geneProduct fbc:id="G_KPN_00674" fbc:label="KPN_00674" fbc:name="KPN_00674" />
      <fbc:geneProduct fbc:id="G_KPN_00678" fbc:label="KPN_00678" fbc:name="KPN_00678" />
      <fbc:geneProduct fbc:id="G_KPN_00679" fbc:label="KPN_00679" fbc:name="KPN_00679" />
      <fbc:geneProduct fbc:id="G_KPN_00680" fbc:label="KPN_00680" fbc:name="KPN_00680" />
      <fbc:geneProduct fbc:id="G_KPN_00681" fbc:label="KPN_00681" fbc:name="KPN_00681" />
      <fbc:geneProduct fbc:id="G_KPN_00682" fbc:label="KPN_00682" fbc:name="KPN_00682" />
      <fbc:geneProduct fbc:id="G_KPN_00687" fbc:label="KPN_00687" fbc:name="KPN_00687" />
      <fbc:geneProduct fbc:id="G_KPN_00695" fbc:label="KPN_00695" fbc:name="KPN_00695" />
      <fbc:geneProduct fbc:id="G_KPN_00698" fbc:label="KPN_00698" fbc:name="KPN_00698" />
      <fbc:geneProduct fbc:id="G_KPN_00699" fbc:label="KPN_00699" fbc:name="KPN_00699" />
      <fbc:geneProduct fbc:id="G_KPN_00700" fbc:label="KPN_00700" fbc:name="KPN_00700" />
      <fbc:geneProduct fbc:id="G_KPN_00701" fbc:label="KPN_00701" fbc:name="KPN_00701" />
      <fbc:geneProduct fbc:id="G_KPN_00707" fbc:label="KPN_00707" fbc:name="KPN_00707" />
      <fbc:geneProduct fbc:id="G_KPN_00711" fbc:label="KPN_00711" fbc:name="KPN_00711" />
      <fbc:geneProduct fbc:id="G_KPN_00715" fbc:label="KPN_00715" fbc:name="KPN_00715" />
      <fbc:geneProduct fbc:id="G_KPN_00716" fbc:label="KPN_00716" fbc:name="KPN_00716" />
      <fbc:geneProduct fbc:id="G_KPN_00717" fbc:label="KPN_00717" fbc:name="KPN_00717" />
      <fbc:geneProduct fbc:id="G_KPN_00727" fbc:label="KPN_00727" fbc:name="KPN_00727" />
      <fbc:geneProduct fbc:id="G_KPN_00728" fbc:label="KPN_00728" fbc:name="KPN_00728" />
      <fbc:geneProduct fbc:id="G_KPN_00729" fbc:label="KPN_00729" fbc:name="KPN_00729" />
      <fbc:geneProduct fbc:id="G_KPN_00730" fbc:label="KPN_00730" fbc:name="KPN_00730" />
      <fbc:geneProduct fbc:id="G_KPN_00731" fbc:label="KPN_00731" fbc:name="KPN_00731" />
      <fbc:geneProduct fbc:id="G_KPN_00732" fbc:label="KPN_00732" fbc:name="KPN_00732" />
      <fbc:geneProduct fbc:id="G_KPN_00733" fbc:label="KPN_00733" fbc:name="KPN_00733" />
      <fbc:geneProduct fbc:id="G_KPN_00734" fbc:label="KPN_00734" fbc:name="KPN_00734" />
      <fbc:geneProduct fbc:id="G_KPN_00735" fbc:label="KPN_00735" fbc:name="KPN_00735" />
      <fbc:geneProduct fbc:id="G_KPN_00736" fbc:label="KPN_00736" fbc:name="KPN_00736" />
      <fbc:geneProduct fbc:id="G_KPN_00737" fbc:label="KPN_00737" fbc:name="KPN_00737" />
      <fbc:geneProduct fbc:id="G_KPN_00754" fbc:label="KPN_00754" fbc:name="KPN_00754" />
      <fbc:geneProduct fbc:id="G_KPN_00755" fbc:label="KPN_00755" fbc:name="KPN_00755" />
      <fbc:geneProduct fbc:id="G_KPN_00756" fbc:label="KPN_00756" fbc:name="KPN_00756" />
      <fbc:geneProduct fbc:id="G_KPN_00758" fbc:label="KPN_00758" fbc:name="KPN_00758" />
      <fbc:geneProduct fbc:id="G_KPN_00768" fbc:label="KPN_00768" fbc:name="KPN_00768" />
      <fbc:geneProduct fbc:id="G_KPN_00770" fbc:label="KPN_00770" fbc:name="KPN_00770" />
      <fbc:geneProduct fbc:id="G_KPN_00771" fbc:label="KPN_00771" fbc:name="KPN_00771" />
      <fbc:geneProduct fbc:id="G_KPN_00772" fbc:label="KPN_00772" fbc:name="KPN_00772" />
      <fbc:geneProduct fbc:id="G_KPN_00773" fbc:label="KPN_00773" fbc:name="KPN_00773" />
      <fbc:geneProduct fbc:id="G_KPN_00777" fbc:label="KPN_00777" fbc:name="KPN_00777" />
      <fbc:geneProduct fbc:id="G_KPN_00778" fbc:label="KPN_00778" fbc:name="KPN_00778" />
      <fbc:geneProduct fbc:id="G_KPN_00779" fbc:label="KPN_00779" fbc:name="KPN_00779" />
      <fbc:geneProduct fbc:id="G_KPN_00781" fbc:label="KPN_00781" fbc:name="KPN_00781" />
      <fbc:geneProduct fbc:id="G_KPN_00792" fbc:label="KPN_00792" fbc:name="KPN_00792" />
      <fbc:geneProduct fbc:id="G_KPN_00793" fbc:label="KPN_00793" fbc:name="KPN_00793" />
      <fbc:geneProduct fbc:id="G_KPN_00795" fbc:label="KPN_00795" fbc:name="KPN_00795" />
      <fbc:geneProduct fbc:id="G_KPN_00796" fbc:label="KPN_00796" fbc:name="KPN_00796" />
      <fbc:geneProduct fbc:id="G_KPN_00799" fbc:label="KPN_00799" fbc:name="KPN_00799" />
      <fbc:geneProduct fbc:id="G_KPN_00800" fbc:label="KPN_00800" fbc:name="KPN_00800" />
      <fbc:geneProduct fbc:id="G_KPN_00801" fbc:label="KPN_00801" fbc:name="KPN_00801" />
      <fbc:geneProduct fbc:id="G_KPN_00803" fbc:label="KPN_00803" fbc:name="KPN_00803" />
      <fbc:geneProduct fbc:id="G_KPN_00817" fbc:label="KPN_00817" fbc:name="KPN_00817" />
      <fbc:geneProduct fbc:id="G_KPN_00838" fbc:label="KPN_00838" fbc:name="KPN_00838" />
      <fbc:geneProduct fbc:id="G_KPN_00839" fbc:label="KPN_00839" fbc:name="KPN_00839" />
      <fbc:geneProduct fbc:id="G_KPN_00840" fbc:label="KPN_00840" fbc:name="KPN_00840" />
      <fbc:geneProduct fbc:id="G_KPN_00842" fbc:label="KPN_00842" fbc:name="KPN_00842" />
      <fbc:geneProduct fbc:id="G_KPN_00852" fbc:label="KPN_00852" fbc:name="KPN_00852" />
      <fbc:geneProduct fbc:id="G_KPN_00856" fbc:label="KPN_00856" fbc:name="KPN_00856" />
      <fbc:geneProduct fbc:id="G_KPN_00861" fbc:label="KPN_00861" fbc:name="KPN_00861" />
      <fbc:geneProduct fbc:id="G_KPN_00862" fbc:label="KPN_00862" fbc:name="KPN_00862" />
      <fbc:geneProduct fbc:id="G_KPN_00863" fbc:label="KPN_00863" fbc:name="KPN_00863" />
      <fbc:geneProduct fbc:id="G_KPN_00864" fbc:label="KPN_00864" fbc:name="KPN_00864" />
      <fbc:geneProduct fbc:id="G_KPN_00865" fbc:label="KPN_00865" fbc:name="KPN_00865" />
      <fbc:geneProduct fbc:id="G_KPN_00869" fbc:label="KPN_00869" fbc:name="KPN_00869" />
      <fbc:geneProduct fbc:id="G_KPN_00871" fbc:label="KPN_00871" fbc:name="KPN_00871" />
      <fbc:geneProduct fbc:id="G_KPN_00873" fbc:label="KPN_00873" fbc:name="KPN_00873" />
      <fbc:geneProduct fbc:id="G_KPN_00874" fbc:label="KPN_00874" fbc:name="KPN_00874" />
      <fbc:geneProduct fbc:id="G_KPN_00880" fbc:label="KPN_00880" fbc:name="KPN_00880" />
      <fbc:geneProduct fbc:id="G_KPN_00885" fbc:label="KPN_00885" fbc:name="KPN_00885" />
      <fbc:geneProduct fbc:id="G_KPN_00886" fbc:label="KPN_00886" fbc:name="KPN_00886" />
      <fbc:geneProduct fbc:id="G_KPN_00887" fbc:label="KPN_00887" fbc:name="KPN_00887" />
      <fbc:geneProduct fbc:id="G_KPN_00888" fbc:label="KPN_00888" fbc:name="KPN_00888" />
      <fbc:geneProduct fbc:id="G_KPN_00893" fbc:label="KPN_00893" fbc:name="KPN_00893" />
      <fbc:geneProduct fbc:id="G_KPN_00894" fbc:label="KPN_00894" fbc:name="KPN_00894" />
      <fbc:geneProduct fbc:id="G_KPN_00895" fbc:label="KPN_00895" fbc:name="KPN_00895" />
      <fbc:geneProduct fbc:id="G_KPN_00896" fbc:label="KPN_00896" fbc:name="KPN_00896" />
      <fbc:geneProduct fbc:id="G_KPN_00897" fbc:label="KPN_00897" fbc:name="KPN_00897" />
      <fbc:geneProduct fbc:id="G_KPN_00903" fbc:label="KPN_00903" fbc:name="KPN_00903" />
      <fbc:geneProduct fbc:id="G_KPN_00904" fbc:label="KPN_00904" fbc:name="KPN_00904" />
      <fbc:geneProduct fbc:id="G_KPN_00909" fbc:label="KPN_00909" fbc:name="KPN_00909" />
      <fbc:geneProduct fbc:id="G_KPN_00918" fbc:label="KPN_00918" fbc:name="KPN_00918" />
      <fbc:geneProduct fbc:id="G_KPN_00919" fbc:label="KPN_00919" fbc:name="KPN_00919" />
      <fbc:geneProduct fbc:id="G_KPN_00920" fbc:label="KPN_00920" fbc:name="KPN_00920" />
      <fbc:geneProduct fbc:id="G_KPN_00925" fbc:label="KPN_00925" fbc:name="KPN_00925" />
      <fbc:geneProduct fbc:id="G_KPN_00926" fbc:label="KPN_00926" fbc:name="KPN_00926" />
      <fbc:geneProduct fbc:id="G_KPN_00928" fbc:label="KPN_00928" fbc:name="KPN_00928" />
      <fbc:geneProduct fbc:id="G_KPN_00930" fbc:label="KPN_00930" fbc:name="KPN_00930" />
      <fbc:geneProduct fbc:id="G_KPN_00931" fbc:label="KPN_00931" fbc:name="KPN_00931" />
      <fbc:geneProduct fbc:id="G_KPN_00932" fbc:label="KPN_00932" fbc:name="KPN_00932" />
      <fbc:geneProduct fbc:id="G_KPN_00935" fbc:label="KPN_00935" fbc:name="KPN_00935" />
      <fbc:geneProduct fbc:id="G_KPN_00936" fbc:label="KPN_00936" fbc:name="KPN_00936" />
      <fbc:geneProduct fbc:id="G_KPN_00937" fbc:label="KPN_00937" fbc:name="KPN_00937" />
      <fbc:geneProduct fbc:id="G_KPN_00941" fbc:label="KPN_00941" fbc:name="KPN_00941" />
      <fbc:geneProduct fbc:id="G_KPN_00942" fbc:label="KPN_00942" fbc:name="KPN_00942" />
      <fbc:geneProduct fbc:id="G_KPN_00945" fbc:label="KPN_00945" fbc:name="KPN_00945" />
      <fbc:geneProduct fbc:id="G_KPN_00955" fbc:label="KPN_00955" fbc:name="KPN_00955" />
      <fbc:geneProduct fbc:id="G_KPN_00956" fbc:label="KPN_00956" fbc:name="KPN_00956" />
      <fbc:geneProduct fbc:id="G_KPN_00961" fbc:label="KPN_00961" fbc:name="KPN_00961" />
      <fbc:geneProduct fbc:id="G_KPN_00963" fbc:label="KPN_00963" fbc:name="KPN_00963" />
      <fbc:geneProduct fbc:id="G_KPN_00967" fbc:label="KPN_00967" fbc:name="KPN_00967" />
      <fbc:geneProduct fbc:id="G_KPN_00968" fbc:label="KPN_00968" fbc:name="KPN_00968" />
      <fbc:geneProduct fbc:id="G_KPN_00969" fbc:label="KPN_00969" fbc:name="KPN_00969" />
      <fbc:geneProduct fbc:id="G_KPN_00970" fbc:label="KPN_00970" fbc:name="KPN_00970" />
      <fbc:geneProduct fbc:id="G_KPN_00971" fbc:label="KPN_00971" fbc:name="KPN_00971" />
      <fbc:geneProduct fbc:id="G_KPN_00972" fbc:label="KPN_00972" fbc:name="KPN_00972" />
      <fbc:geneProduct fbc:id="G_KPN_00973" fbc:label="KPN_00973" fbc:name="KPN_00973" />
      <fbc:geneProduct fbc:id="G_KPN_00974" fbc:label="KPN_00974" fbc:name="KPN_00974" />
      <fbc:geneProduct fbc:id="G_KPN_00983" fbc:label="KPN_00983" fbc:name="KPN_00983" />
      <fbc:geneProduct fbc:id="G_KPN_00986" fbc:label="KPN_00986" fbc:name="KPN_00986" />
      <fbc:geneProduct fbc:id="G_KPN_00992" fbc:label="KPN_00992" fbc:name="KPN_00992" />
      <fbc:geneProduct fbc:id="G_KPN_01014" fbc:label="KPN_01014" fbc:name="KPN_01014" />
      <fbc:geneProduct fbc:id="G_KPN_01015" fbc:label="KPN_01015" fbc:name="KPN_01015" />
      <fbc:geneProduct fbc:id="G_KPN_01017" fbc:label="KPN_01017" fbc:name="KPN_01017" />
      <fbc:geneProduct fbc:id="G_KPN_01018" fbc:label="KPN_01018" fbc:name="KPN_01018" />
      <fbc:geneProduct fbc:id="G_KPN_01020" fbc:label="KPN_01020" fbc:name="KPN_01020" />
      <fbc:geneProduct fbc:id="G_KPN_01021" fbc:label="KPN_01021" fbc:name="KPN_01021" />
      <fbc:geneProduct fbc:id="G_KPN_01022" fbc:label="KPN_01022" fbc:name="KPN_01022" />
      <fbc:geneProduct fbc:id="G_KPN_01027" fbc:label="KPN_01027" fbc:name="KPN_01027" />
      <fbc:geneProduct fbc:id="G_KPN_01032" fbc:label="KPN_01032" fbc:name="KPN_01032" />
      <fbc:geneProduct fbc:id="G_KPN_01041" fbc:label="KPN_01041" fbc:name="KPN_01041" />
      <fbc:geneProduct fbc:id="G_KPN_01042" fbc:label="KPN_01042" fbc:name="KPN_01042" />
      <fbc:geneProduct fbc:id="G_KPN_01056" fbc:label="KPN_01056" fbc:name="KPN_01056" />
      <fbc:geneProduct fbc:id="G_KPN_01068" fbc:label="KPN_01068" fbc:name="KPN_01068" />
      <fbc:geneProduct fbc:id="G_KPN_01071" fbc:label="KPN_01071" fbc:name="KPN_01071" />
      <fbc:geneProduct fbc:id="G_KPN_01074" fbc:label="KPN_01074" fbc:name="KPN_01074" />
      <fbc:geneProduct fbc:id="G_KPN_01089" fbc:label="KPN_01089" fbc:name="KPN_01089" />
      <fbc:geneProduct fbc:id="G_KPN_01090" fbc:label="KPN_01090" fbc:name="KPN_01090" />
      <fbc:geneProduct fbc:id="G_KPN_01091" fbc:label="KPN_01091" fbc:name="KPN_01091" />
      <fbc:geneProduct fbc:id="G_KPN_01092" fbc:label="KPN_01092" fbc:name="KPN_01092" />
      <fbc:geneProduct fbc:id="G_KPN_01093" fbc:label="KPN_01093" fbc:name="KPN_01093" />
      <fbc:geneProduct fbc:id="G_KPN_01094" fbc:label="KPN_01094" fbc:name="KPN_01094" />
      <fbc:geneProduct fbc:id="G_KPN_01096" fbc:label="KPN_01096" fbc:name="KPN_01096" />
      <fbc:geneProduct fbc:id="G_KPN_01099" fbc:label="KPN_01099" fbc:name="KPN_01099" />
      <fbc:geneProduct fbc:id="G_KPN_01103" fbc:label="KPN_01103" fbc:name="KPN_01103" />
      <fbc:geneProduct fbc:id="G_KPN_01104" fbc:label="KPN_01104" fbc:name="KPN_01104" />
      <fbc:geneProduct fbc:id="G_KPN_01106" fbc:label="KPN_01106" fbc:name="KPN_01106" />
      <fbc:geneProduct fbc:id="G_KPN_01116" fbc:label="KPN_01116" fbc:name="KPN_01116" />
      <fbc:geneProduct fbc:id="G_KPN_01120" fbc:label="KPN_01120" fbc:name="KPN_01120" />
      <fbc:geneProduct fbc:id="G_KPN_01121" fbc:label="KPN_01121" fbc:name="KPN_01121" />
      <fbc:geneProduct fbc:id="G_KPN_01123" fbc:label="KPN_01123" fbc:name="KPN_01123" />
      <fbc:geneProduct fbc:id="G_KPN_01125" fbc:label="KPN_01125" fbc:name="KPN_01125" />
      <fbc:geneProduct fbc:id="G_KPN_01126" fbc:label="KPN_01126" fbc:name="KPN_01126" />
      <fbc:geneProduct fbc:id="G_KPN_01127" fbc:label="KPN_01127" fbc:name="KPN_01127" />
      <fbc:geneProduct fbc:id="G_KPN_01129" fbc:label="KPN_01129" fbc:name="KPN_01129" />
      <fbc:geneProduct fbc:id="G_KPN_01130" fbc:label="KPN_01130" fbc:name="KPN_01130" />
      <fbc:geneProduct fbc:id="G_KPN_01131" fbc:label="KPN_01131" fbc:name="KPN_01131" />
      <fbc:geneProduct fbc:id="G_KPN_01132" fbc:label="KPN_01132" fbc:name="KPN_01132" />
      <fbc:geneProduct fbc:id="G_KPN_01139" fbc:label="KPN_01139" fbc:name="KPN_01139" />
      <fbc:geneProduct fbc:id="G_KPN_01142" fbc:label="KPN_01142" fbc:name="KPN_01142" />
      <fbc:geneProduct fbc:id="G_KPN_01144" fbc:label="KPN_01144" fbc:name="KPN_01144" />
      <fbc:geneProduct fbc:id="G_KPN_01165" fbc:label="KPN_01165" fbc:name="KPN_01165" />
      <fbc:geneProduct fbc:id="G_KPN_01167" fbc:label="KPN_01167" fbc:name="KPN_01167" />
      <fbc:geneProduct fbc:id="G_KPN_01195" fbc:label="KPN_01195" fbc:name="KPN_01195" />
      <fbc:geneProduct fbc:id="G_KPN_01197" fbc:label="KPN_01197" fbc:name="KPN_01197" />
      <fbc:geneProduct fbc:id="G_KPN_01198" fbc:label="KPN_01198" fbc:name="KPN_01198" />
      <fbc:geneProduct fbc:id="G_KPN_01202" fbc:label="KPN_01202" fbc:name="KPN_01202" />
      <fbc:geneProduct fbc:id="G_KPN_01203" fbc:label="KPN_01203" fbc:name="KPN_01203" />
      <fbc:geneProduct fbc:id="G_KPN_01207" fbc:label="KPN_01207" fbc:name="KPN_01207" />
      <fbc:geneProduct fbc:id="G_KPN_01210" fbc:label="KPN_01210" fbc:name="KPN_01210" />
      <fbc:geneProduct fbc:id="G_KPN_01211" fbc:label="KPN_01211" fbc:name="KPN_01211" />
      <fbc:geneProduct fbc:id="G_KPN_01213" fbc:label="KPN_01213" fbc:name="KPN_01213" />
      <fbc:geneProduct fbc:id="G_KPN_01221" fbc:label="KPN_01221" fbc:name="KPN_01221" />
      <fbc:geneProduct fbc:id="G_KPN_01222" fbc:label="KPN_01222" fbc:name="KPN_01222" />
      <fbc:geneProduct fbc:id="G_KPN_01223" fbc:label="KPN_01223" fbc:name="KPN_01223" />
      <fbc:geneProduct fbc:id="G_KPN_01224" fbc:label="KPN_01224" fbc:name="KPN_01224" />
      <fbc:geneProduct fbc:id="G_KPN_01225" fbc:label="KPN_01225" fbc:name="KPN_01225" />
      <fbc:geneProduct fbc:id="G_KPN_01228" fbc:label="KPN_01228" fbc:name="KPN_01228" />
      <fbc:geneProduct fbc:id="G_KPN_01236" fbc:label="KPN_01236" fbc:name="KPN_01236" />
      <fbc:geneProduct fbc:id="G_KPN_01250" fbc:label="KPN_01250" fbc:name="KPN_01250" />
      <fbc:geneProduct fbc:id="G_KPN_01253" fbc:label="KPN_01253" fbc:name="KPN_01253" />
      <fbc:geneProduct fbc:id="G_KPN_01254" fbc:label="KPN_01254" fbc:name="KPN_01254" />
      <fbc:geneProduct fbc:id="G_KPN_01255" fbc:label="KPN_01255" fbc:name="KPN_01255" />
      <fbc:geneProduct fbc:id="G_KPN_01256" fbc:label="KPN_01256" fbc:name="KPN_01256" />
      <fbc:geneProduct fbc:id="G_KPN_01257" fbc:label="KPN_01257" fbc:name="KPN_01257" />
      <fbc:geneProduct fbc:id="G_KPN_01266" fbc:label="KPN_01266" fbc:name="KPN_01266" />
      <fbc:geneProduct fbc:id="G_KPN_01272" fbc:label="KPN_01272" fbc:name="KPN_01272" />
      <fbc:geneProduct fbc:id="G_KPN_01273" fbc:label="KPN_01273" fbc:name="KPN_01273" />
      <fbc:geneProduct fbc:id="G_KPN_01274" fbc:label="KPN_01274" fbc:name="KPN_01274" />
      <fbc:geneProduct fbc:id="G_KPN_01277" fbc:label="KPN_01277" fbc:name="KPN_01277" />
      <fbc:geneProduct fbc:id="G_KPN_01284" fbc:label="KPN_01284" fbc:name="KPN_01284" />
      <fbc:geneProduct fbc:id="G_KPN_01288" fbc:label="KPN_01288" fbc:name="KPN_01288" />
      <fbc:geneProduct fbc:id="G_KPN_01308" fbc:label="KPN_01308" fbc:name="KPN_01308" />
      <fbc:geneProduct fbc:id="G_KPN_01309" fbc:label="KPN_01309" fbc:name="KPN_01309" />
      <fbc:geneProduct fbc:id="G_KPN_01310" fbc:label="KPN_01310" fbc:name="KPN_01310" />
      <fbc:geneProduct fbc:id="G_KPN_01365" fbc:label="KPN_01365" fbc:name="KPN_01365" />
      <fbc:geneProduct fbc:id="G_KPN_01445" fbc:label="KPN_01445" fbc:name="KPN_01445" />
      <fbc:geneProduct fbc:id="G_KPN_01449" fbc:label="KPN_01449" fbc:name="KPN_01449" />
      <fbc:geneProduct fbc:id="G_KPN_01455" fbc:label="KPN_01455" fbc:name="KPN_01455" />
      <fbc:geneProduct fbc:id="G_KPN_01464" fbc:label="KPN_01464" fbc:name="KPN_01464" />
      <fbc:geneProduct fbc:id="G_KPN_01467" fbc:label="KPN_01467" fbc:name="KPN_01467" />
      <fbc:geneProduct fbc:id="G_KPN_01468" fbc:label="KPN_01468" fbc:name="KPN_01468" />
      <fbc:geneProduct fbc:id="G_KPN_01469" fbc:label="KPN_01469" fbc:name="KPN_01469" />
      <fbc:geneProduct fbc:id="G_KPN_01470" fbc:label="KPN_01470" fbc:name="KPN_01470" />
      <fbc:geneProduct fbc:id="G_KPN_01471" fbc:label="KPN_01471" fbc:name="KPN_01471" />
      <fbc:geneProduct fbc:id="G_KPN_01472" fbc:label="KPN_01472" fbc:name="KPN_01472" />
      <fbc:geneProduct fbc:id="G_KPN_01473" fbc:label="KPN_01473" fbc:name="KPN_01473" />
      <fbc:geneProduct fbc:id="G_KPN_01474" fbc:label="KPN_01474" fbc:name="KPN_01474" />
      <fbc:geneProduct fbc:id="G_KPN_01475" fbc:label="KPN_01475" fbc:name="KPN_01475" />
      <fbc:geneProduct fbc:id="G_KPN_01476" fbc:label="KPN_01476" fbc:name="KPN_01476" />
      <fbc:geneProduct fbc:id="G_KPN_01478" fbc:label="KPN_01478" fbc:name="KPN_01478" />
      <fbc:geneProduct fbc:id="G_KPN_01479" fbc:label="KPN_01479" fbc:name="KPN_01479" />
      <fbc:geneProduct fbc:id="G_KPN_01492" fbc:label="KPN_01492" fbc:name="KPN_01492" />
      <fbc:geneProduct fbc:id="G_KPN_01493" fbc:label="KPN_01493" fbc:name="KPN_01493" />
      <fbc:geneProduct fbc:id="G_KPN_01494" fbc:label="KPN_01494" fbc:name="KPN_01494" />
      <fbc:geneProduct fbc:id="G_KPN_01496" fbc:label="KPN_01496" fbc:name="KPN_01496" />
      <fbc:geneProduct fbc:id="G_KPN_01497" fbc:label="KPN_01497" fbc:name="KPN_01497" />
      <fbc:geneProduct fbc:id="G_KPN_01501" fbc:label="KPN_01501" fbc:name="KPN_01501" />
      <fbc:geneProduct fbc:id="G_KPN_01511" fbc:label="KPN_01511" fbc:name="KPN_01511" />
      <fbc:geneProduct fbc:id="G_KPN_01512" fbc:label="KPN_01512" fbc:name="KPN_01512" />
      <fbc:geneProduct fbc:id="G_KPN_01515" fbc:label="KPN_01515" fbc:name="KPN_01515" />
      <fbc:geneProduct fbc:id="G_KPN_01516" fbc:label="KPN_01516" fbc:name="KPN_01516" />
      <fbc:geneProduct fbc:id="G_KPN_01517" fbc:label="KPN_01517" fbc:name="KPN_01517" />
      <fbc:geneProduct fbc:id="G_KPN_01523" fbc:label="KPN_01523" fbc:name="KPN_01523" />
      <fbc:geneProduct fbc:id="G_KPN_01524" fbc:label="KPN_01524" fbc:name="KPN_01524" />
      <fbc:geneProduct fbc:id="G_KPN_01526" fbc:label="KPN_01526" fbc:name="KPN_01526" />
      <fbc:geneProduct fbc:id="G_KPN_01527" fbc:label="KPN_01527" fbc:name="KPN_01527" />
      <fbc:geneProduct fbc:id="G_KPN_01538" fbc:label="KPN_01538" fbc:name="KPN_01538" />
      <fbc:geneProduct fbc:id="G_KPN_01539" fbc:label="KPN_01539" fbc:name="KPN_01539" />
      <fbc:geneProduct fbc:id="G_KPN_01540" fbc:label="KPN_01540" fbc:name="KPN_01540" />
      <fbc:geneProduct fbc:id="G_KPN_01542" fbc:label="KPN_01542" fbc:name="KPN_01542" />
      <fbc:geneProduct fbc:id="G_KPN_01547" fbc:label="KPN_01547" fbc:name="KPN_01547" />
      <fbc:geneProduct fbc:id="G_KPN_01560" fbc:label="KPN_01560" fbc:name="KPN_01560" />
      <fbc:geneProduct fbc:id="G_KPN_01561" fbc:label="KPN_01561" fbc:name="KPN_01561" />
      <fbc:geneProduct fbc:id="G_KPN_01563" fbc:label="KPN_01563" fbc:name="KPN_01563" />
      <fbc:geneProduct fbc:id="G_KPN_01576" fbc:label="KPN_01576" fbc:name="KPN_01576" />
      <fbc:geneProduct fbc:id="G_KPN_01579" fbc:label="KPN_01579" fbc:name="KPN_01579" />
      <fbc:geneProduct fbc:id="G_KPN_01583" fbc:label="KPN_01583" fbc:name="KPN_01583" />
      <fbc:geneProduct fbc:id="G_KPN_01586" fbc:label="KPN_01586" fbc:name="KPN_01586" />
      <fbc:geneProduct fbc:id="G_KPN_01587" fbc:label="KPN_01587" fbc:name="KPN_01587" />
      <fbc:geneProduct fbc:id="G_KPN_01590" fbc:label="KPN_01590" fbc:name="KPN_01590" />
      <fbc:geneProduct fbc:id="G_KPN_01603" fbc:label="KPN_01603" fbc:name="KPN_01603" />
      <fbc:geneProduct fbc:id="G_KPN_01609" fbc:label="KPN_01609" fbc:name="KPN_01609" />
      <fbc:geneProduct fbc:id="G_KPN_01610" fbc:label="KPN_01610" fbc:name="KPN_01610" />
      <fbc:geneProduct fbc:id="G_KPN_01622" fbc:label="KPN_01622" fbc:name="KPN_01622" />
      <fbc:geneProduct fbc:id="G_KPN_01628" fbc:label="KPN_01628" fbc:name="KPN_01628" />
      <fbc:geneProduct fbc:id="G_KPN_01636" fbc:label="KPN_01636" fbc:name="KPN_01636" />
      <fbc:geneProduct fbc:id="G_KPN_01640" fbc:label="KPN_01640" fbc:name="KPN_01640" />
      <fbc:geneProduct fbc:id="G_KPN_01646" fbc:label="KPN_01646" fbc:name="KPN_01646" />
      <fbc:geneProduct fbc:id="G_KPN_01661" fbc:label="KPN_01661" fbc:name="KPN_01661" />
      <fbc:geneProduct fbc:id="G_KPN_01663" fbc:label="KPN_01663" fbc:name="KPN_01663" />
      <fbc:geneProduct fbc:id="G_KPN_01664" fbc:label="KPN_01664" fbc:name="KPN_01664" />
      <fbc:geneProduct fbc:id="G_KPN_01665" fbc:label="KPN_01665" fbc:name="KPN_01665" />
      <fbc:geneProduct fbc:id="G_KPN_01666" fbc:label="KPN_01666" fbc:name="KPN_01666" />
      <fbc:geneProduct fbc:id="G_KPN_01700" fbc:label="KPN_01700" fbc:name="KPN_01700" />
      <fbc:geneProduct fbc:id="G_KPN_01761" fbc:label="KPN_01761" fbc:name="KPN_01761" />
      <fbc:geneProduct fbc:id="G_KPN_01762" fbc:label="KPN_01762" fbc:name="KPN_01762" />
      <fbc:geneProduct fbc:id="G_KPN_01770" fbc:label="KPN_01770" fbc:name="KPN_01770" />
      <fbc:geneProduct fbc:id="G_KPN_01787" fbc:label="KPN_01787" fbc:name="KPN_01787" />
      <fbc:geneProduct fbc:id="G_KPN_01788" fbc:label="KPN_01788" fbc:name="KPN_01788" />
      <fbc:geneProduct fbc:id="G_KPN_01791" fbc:label="KPN_01791" fbc:name="KPN_01791" />
      <fbc:geneProduct fbc:id="G_KPN_01799" fbc:label="KPN_01799" fbc:name="KPN_01799" />
      <fbc:geneProduct fbc:id="G_KPN_01819" fbc:label="KPN_01819" fbc:name="KPN_01819" />
      <fbc:geneProduct fbc:id="G_KPN_01847" fbc:label="KPN_01847" fbc:name="KPN_01847" />
      <fbc:geneProduct fbc:id="G_KPN_01853" fbc:label="KPN_01853" fbc:name="KPN_01853" />
      <fbc:geneProduct fbc:id="G_KPN_01865" fbc:label="KPN_01865" fbc:name="KPN_01865" />
      <fbc:geneProduct fbc:id="G_KPN_01866" fbc:label="KPN_01866" fbc:name="KPN_01866" />
      <fbc:geneProduct fbc:id="G_KPN_01867" fbc:label="KPN_01867" fbc:name="KPN_01867" />
      <fbc:geneProduct fbc:id="G_KPN_01869" fbc:label="KPN_01869" fbc:name="KPN_01869" />
      <fbc:geneProduct fbc:id="G_KPN_01870" fbc:label="KPN_01870" fbc:name="KPN_01870" />
      <fbc:geneProduct fbc:id="G_KPN_01871" fbc:label="KPN_01871" fbc:name="KPN_01871" />
      <fbc:geneProduct fbc:id="G_KPN_01872" fbc:label="KPN_01872" fbc:name="KPN_01872" />
      <fbc:geneProduct fbc:id="G_KPN_01873" fbc:label="KPN_01873" fbc:name="KPN_01873" />
      <fbc:geneProduct fbc:id="G_KPN_01874" fbc:label="KPN_01874" fbc:name="KPN_01874" />
      <fbc:geneProduct fbc:id="G_KPN_01875" fbc:label="KPN_01875" fbc:name="KPN_01875" />
      <fbc:geneProduct fbc:id="G_KPN_01880" fbc:label="KPN_01880" fbc:name="KPN_01880" />
      <fbc:geneProduct fbc:id="G_KPN_01881" fbc:label="KPN_01881" fbc:name="KPN_01881" />
      <fbc:geneProduct fbc:id="G_KPN_01882" fbc:label="KPN_01882" fbc:name="KPN_01882" />
      <fbc:geneProduct fbc:id="G_KPN_01883" fbc:label="KPN_01883" fbc:name="KPN_01883" />
      <fbc:geneProduct fbc:id="G_KPN_01884" fbc:label="KPN_01884" fbc:name="KPN_01884" />
      <fbc:geneProduct fbc:id="G_KPN_01906" fbc:label="KPN_01906" fbc:name="KPN_01906" />
      <fbc:geneProduct fbc:id="G_KPN_01912" fbc:label="KPN_01912" fbc:name="KPN_01912" />
      <fbc:geneProduct fbc:id="G_KPN_01924" fbc:label="KPN_01924" fbc:name="KPN_01924" />
      <fbc:geneProduct fbc:id="G_KPN_01925" fbc:label="KPN_01925" fbc:name="KPN_01925" />
      <fbc:geneProduct fbc:id="G_KPN_01926" fbc:label="KPN_01926" fbc:name="KPN_01926" />
      <fbc:geneProduct fbc:id="G_KPN_01927" fbc:label="KPN_01927" fbc:name="KPN_01927" />
      <fbc:geneProduct fbc:id="G_KPN_01928" fbc:label="KPN_01928" fbc:name="KPN_01928" />
      <fbc:geneProduct fbc:id="G_KPN_01952" fbc:label="KPN_01952" fbc:name="KPN_01952" />
      <fbc:geneProduct fbc:id="G_KPN_01958" fbc:label="KPN_01958" fbc:name="KPN_01958" />
      <fbc:geneProduct fbc:id="G_KPN_01974" fbc:label="KPN_01974" fbc:name="KPN_01974" />
      <fbc:geneProduct fbc:id="G_KPN_01975" fbc:label="KPN_01975" fbc:name="KPN_01975" />
      <fbc:geneProduct fbc:id="G_KPN_01976" fbc:label="KPN_01976" fbc:name="KPN_01976" />
      <fbc:geneProduct fbc:id="G_KPN_01978" fbc:label="KPN_01978" fbc:name="KPN_01978" />
      <fbc:geneProduct fbc:id="G_KPN_01985" fbc:label="KPN_01985" fbc:name="KPN_01985" />
      <fbc:geneProduct fbc:id="G_KPN_01990" fbc:label="KPN_01990" fbc:name="KPN_01990" />
      <fbc:geneProduct fbc:id="G_KPN_01992" fbc:label="KPN_01992" fbc:name="KPN_01992" />
      <fbc:geneProduct fbc:id="G_KPN_01994" fbc:label="KPN_01994" fbc:name="KPN_01994" />
      <fbc:geneProduct fbc:id="G_KPN_01999" fbc:label="KPN_01999" fbc:name="KPN_01999" />
      <fbc:geneProduct fbc:id="G_KPN_02000" fbc:label="KPN_02000" fbc:name="KPN_02000" />
      <fbc:geneProduct fbc:id="G_KPN_02014" fbc:label="KPN_02014" fbc:name="KPN_02014" />
      <fbc:geneProduct fbc:id="G_KPN_02054" fbc:label="KPN_02054" fbc:name="KPN_02054" />
      <fbc:geneProduct fbc:id="G_KPN_02055" fbc:label="KPN_02055" fbc:name="KPN_02055" />
      <fbc:geneProduct fbc:id="G_KPN_02059" fbc:label="KPN_02059" fbc:name="KPN_02059" />
      <fbc:geneProduct fbc:id="G_KPN_02061" fbc:label="KPN_02061" fbc:name="KPN_02061" />
      <fbc:geneProduct fbc:id="G_KPN_02079" fbc:label="KPN_02079" fbc:name="KPN_02079" />
      <fbc:geneProduct fbc:id="G_KPN_02080" fbc:label="KPN_02080" fbc:name="KPN_02080" />
      <fbc:geneProduct fbc:id="G_KPN_02081" fbc:label="KPN_02081" fbc:name="KPN_02081" />
      <fbc:geneProduct fbc:id="G_KPN_02116" fbc:label="KPN_02116" fbc:name="KPN_02116" />
      <fbc:geneProduct fbc:id="G_KPN_02117" fbc:label="KPN_02117" fbc:name="KPN_02117" />
      <fbc:geneProduct fbc:id="G_KPN_02118" fbc:label="KPN_02118" fbc:name="KPN_02118" />
      <fbc:geneProduct fbc:id="G_KPN_02119" fbc:label="KPN_02119" fbc:name="KPN_02119" />
      <fbc:geneProduct fbc:id="G_KPN_02120" fbc:label="KPN_02120" fbc:name="KPN_02120" />
      <fbc:geneProduct fbc:id="G_KPN_02121" fbc:label="KPN_02121" fbc:name="KPN_02121" />
      <fbc:geneProduct fbc:id="G_KPN_02122" fbc:label="KPN_02122" fbc:name="KPN_02122" />
      <fbc:geneProduct fbc:id="G_KPN_02133" fbc:label="KPN_02133" fbc:name="KPN_02133" />
      <fbc:geneProduct fbc:id="G_KPN_02134" fbc:label="KPN_02134" fbc:name="KPN_02134" />
      <fbc:geneProduct fbc:id="G_KPN_02160" fbc:label="KPN_02160" fbc:name="KPN_02160" />
      <fbc:geneProduct fbc:id="G_KPN_02162" fbc:label="KPN_02162" fbc:name="KPN_02162" />
      <fbc:geneProduct fbc:id="G_KPN_02166" fbc:label="KPN_02166" fbc:name="KPN_02166" />
      <fbc:geneProduct fbc:id="G_KPN_02169" fbc:label="KPN_02169" fbc:name="KPN_02169" />
      <fbc:geneProduct fbc:id="G_KPN_02175" fbc:label="KPN_02175" fbc:name="KPN_02175" />
      <fbc:geneProduct fbc:id="G_KPN_02176" fbc:label="KPN_02176" fbc:name="KPN_02176" />
      <fbc:geneProduct fbc:id="G_KPN_02180" fbc:label="KPN_02180" fbc:name="KPN_02180" />
      <fbc:geneProduct fbc:id="G_KPN_02183" fbc:label="KPN_02183" fbc:name="KPN_02183" />
      <fbc:geneProduct fbc:id="G_KPN_02186" fbc:label="KPN_02186" fbc:name="KPN_02186" />
      <fbc:geneProduct fbc:id="G_KPN_02190" fbc:label="KPN_02190" fbc:name="KPN_02190" />
      <fbc:geneProduct fbc:id="G_KPN_02193" fbc:label="KPN_02193" fbc:name="KPN_02193" />
      <fbc:geneProduct fbc:id="G_KPN_02194" fbc:label="KPN_02194" fbc:name="KPN_02194" />
      <fbc:geneProduct fbc:id="G_KPN_02195" fbc:label="KPN_02195" fbc:name="KPN_02195" />
      <fbc:geneProduct fbc:id="G_KPN_02196" fbc:label="KPN_02196" fbc:name="KPN_02196" />
      <fbc:geneProduct fbc:id="G_KPN_02197" fbc:label="KPN_02197" fbc:name="KPN_02197" />
      <fbc:geneProduct fbc:id="G_KPN_02199" fbc:label="KPN_02199" fbc:name="KPN_02199" />
      <fbc:geneProduct fbc:id="G_KPN_02200" fbc:label="KPN_02200" fbc:name="KPN_02200" />
      <fbc:geneProduct fbc:id="G_KPN_02202" fbc:label="KPN_02202" fbc:name="KPN_02202" />
      <fbc:geneProduct fbc:id="G_KPN_02206" fbc:label="KPN_02206" fbc:name="KPN_02206" />
      <fbc:geneProduct fbc:id="G_KPN_02211" fbc:label="KPN_02211" fbc:name="KPN_02211" />
      <fbc:geneProduct fbc:id="G_KPN_02212" fbc:label="KPN_02212" fbc:name="KPN_02212" />
      <fbc:geneProduct fbc:id="G_KPN_02213" fbc:label="KPN_02213" fbc:name="KPN_02213" />
      <fbc:geneProduct fbc:id="G_KPN_02214" fbc:label="KPN_02214" fbc:name="KPN_02214" />
      <fbc:geneProduct fbc:id="G_KPN_02215" fbc:label="KPN_02215" fbc:name="KPN_02215" />
      <fbc:geneProduct fbc:id="G_KPN_02229" fbc:label="KPN_02229" fbc:name="KPN_02229" />
      <fbc:geneProduct fbc:id="G_KPN_02230" fbc:label="KPN_02230" fbc:name="KPN_02230" />
      <fbc:geneProduct fbc:id="G_KPN_02235" fbc:label="KPN_02235" fbc:name="KPN_02235" />
      <fbc:geneProduct fbc:id="G_KPN_02237" fbc:label="KPN_02237" fbc:name="KPN_02237" />
      <fbc:geneProduct fbc:id="G_KPN_02238" fbc:label="KPN_02238" fbc:name="KPN_02238" />
      <fbc:geneProduct fbc:id="G_KPN_02293" fbc:label="KPN_02293" fbc:name="KPN_02293" />
      <fbc:geneProduct fbc:id="G_KPN_02294" fbc:label="KPN_02294" fbc:name="KPN_02294" />
      <fbc:geneProduct fbc:id="G_KPN_02295" fbc:label="KPN_02295" fbc:name="KPN_02295" />
      <fbc:geneProduct fbc:id="G_KPN_02303" fbc:label="KPN_02303" fbc:name="KPN_02303" />
      <fbc:geneProduct fbc:id="G_KPN_02305" fbc:label="KPN_02305" fbc:name="KPN_02305" />
      <fbc:geneProduct fbc:id="G_KPN_02306" fbc:label="KPN_02306" fbc:name="KPN_02306" />
      <fbc:geneProduct fbc:id="G_KPN_02308" fbc:label="KPN_02308" fbc:name="KPN_02308" />
      <fbc:geneProduct fbc:id="G_KPN_02309" fbc:label="KPN_02309" fbc:name="KPN_02309" />
      <fbc:geneProduct fbc:id="G_KPN_02312" fbc:label="KPN_02312" fbc:name="KPN_02312" />
      <fbc:geneProduct fbc:id="G_KPN_02313" fbc:label="KPN_02313" fbc:name="KPN_02313" />
      <fbc:geneProduct fbc:id="G_KPN_02322" fbc:label="KPN_02322" fbc:name="KPN_02322" />
      <fbc:geneProduct fbc:id="G_KPN_02328" fbc:label="KPN_02328" fbc:name="KPN_02328" />
      <fbc:geneProduct fbc:id="G_KPN_02330" fbc:label="KPN_02330" fbc:name="KPN_02330" />
      <fbc:geneProduct fbc:id="G_KPN_02333" fbc:label="KPN_02333" fbc:name="KPN_02333" />
      <fbc:geneProduct fbc:id="G_KPN_02334" fbc:label="KPN_02334" fbc:name="KPN_02334" />
      <fbc:geneProduct fbc:id="G_KPN_02335" fbc:label="KPN_02335" fbc:name="KPN_02335" />
      <fbc:geneProduct fbc:id="G_KPN_02364" fbc:label="KPN_02364" fbc:name="KPN_02364" />
      <fbc:geneProduct fbc:id="G_KPN_02365" fbc:label="KPN_02365" fbc:name="KPN_02365" />
      <fbc:geneProduct fbc:id="G_KPN_02366" fbc:label="KPN_02366" fbc:name="KPN_02366" />
      <fbc:geneProduct fbc:id="G_KPN_02367" fbc:label="KPN_02367" fbc:name="KPN_02367" />
      <fbc:geneProduct fbc:id="G_KPN_02369" fbc:label="KPN_02369" fbc:name="KPN_02369" />
      <fbc:geneProduct fbc:id="G_KPN_02370" fbc:label="KPN_02370" fbc:name="KPN_02370" />
      <fbc:geneProduct fbc:id="G_KPN_02372" fbc:label="KPN_02372" fbc:name="KPN_02372" />
      <fbc:geneProduct fbc:id="G_KPN_02373" fbc:label="KPN_02373" fbc:name="KPN_02373" />
      <fbc:geneProduct fbc:id="G_KPN_02374" fbc:label="KPN_02374" fbc:name="KPN_02374" />
      <fbc:geneProduct fbc:id="G_KPN_02379" fbc:label="KPN_02379" fbc:name="KPN_02379" />
      <fbc:geneProduct fbc:id="G_KPN_02380" fbc:label="KPN_02380" fbc:name="KPN_02380" />
      <fbc:geneProduct fbc:id="G_KPN_02388" fbc:label="KPN_02388" fbc:name="KPN_02388" />
      <fbc:geneProduct fbc:id="G_KPN_02392" fbc:label="KPN_02392" fbc:name="KPN_02392" />
      <fbc:geneProduct fbc:id="G_KPN_02393" fbc:label="KPN_02393" fbc:name="KPN_02393" />
      <fbc:geneProduct fbc:id="G_KPN_02404" fbc:label="KPN_02404" fbc:name="KPN_02404" />
      <fbc:geneProduct fbc:id="G_KPN_02410" fbc:label="KPN_02410" fbc:name="KPN_02410" />
      <fbc:geneProduct fbc:id="G_KPN_02417" fbc:label="KPN_02417" fbc:name="KPN_02417" />
      <fbc:geneProduct fbc:id="G_KPN_02419" fbc:label="KPN_02419" fbc:name="KPN_02419" />
      <fbc:geneProduct fbc:id="G_KPN_02428" fbc:label="KPN_02428" fbc:name="KPN_02428" />
      <fbc:geneProduct fbc:id="G_KPN_02430" fbc:label="KPN_02430" fbc:name="KPN_02430" />
      <fbc:geneProduct fbc:id="G_KPN_02445" fbc:label="KPN_02445" fbc:name="KPN_02445" />
      <fbc:geneProduct fbc:id="G_KPN_02455" fbc:label="KPN_02455" fbc:name="KPN_02455" />
      <fbc:geneProduct fbc:id="G_KPN_02458" fbc:label="KPN_02458" fbc:name="KPN_02458" />
      <fbc:geneProduct fbc:id="G_KPN_02462" fbc:label="KPN_02462" fbc:name="KPN_02462" />
      <fbc:geneProduct fbc:id="G_KPN_02463" fbc:label="KPN_02463" fbc:name="KPN_02463" />
      <fbc:geneProduct fbc:id="G_KPN_02464" fbc:label="KPN_02464" fbc:name="KPN_02464" />
      <fbc:geneProduct fbc:id="G_KPN_02468" fbc:label="KPN_02468" fbc:name="KPN_02468" />
      <fbc:geneProduct fbc:id="G_KPN_02475" fbc:label="KPN_02475" fbc:name="KPN_02475" />
      <fbc:geneProduct fbc:id="G_KPN_02476" fbc:label="KPN_02476" fbc:name="KPN_02476" />
      <fbc:geneProduct fbc:id="G_KPN_02477" fbc:label="KPN_02477" fbc:name="KPN_02477" />
      <fbc:geneProduct fbc:id="G_KPN_02478" fbc:label="KPN_02478" fbc:name="KPN_02478" />
      <fbc:geneProduct fbc:id="G_KPN_02479" fbc:label="KPN_02479" fbc:name="KPN_02479" />
      <fbc:geneProduct fbc:id="G_KPN_02480" fbc:label="KPN_02480" fbc:name="KPN_02480" />
      <fbc:geneProduct fbc:id="G_KPN_02481" fbc:label="KPN_02481" fbc:name="KPN_02481" />
      <fbc:geneProduct fbc:id="G_KPN_02482" fbc:label="KPN_02482" fbc:name="KPN_02482" />
      <fbc:geneProduct fbc:id="G_KPN_02488" fbc:label="KPN_02488" fbc:name="KPN_02488" />
      <fbc:geneProduct fbc:id="G_KPN_02489" fbc:label="KPN_02489" fbc:name="KPN_02489" />
      <fbc:geneProduct fbc:id="G_KPN_02490" fbc:label="KPN_02490" fbc:name="KPN_02490" />
      <fbc:geneProduct fbc:id="G_KPN_02491" fbc:label="KPN_02491" fbc:name="KPN_02491" />
      <fbc:geneProduct fbc:id="G_KPN_02492" fbc:label="KPN_02492" fbc:name="KPN_02492" />
      <fbc:geneProduct fbc:id="G_KPN_02493" fbc:label="KPN_02493" fbc:name="KPN_02493" />
      <fbc:geneProduct fbc:id="G_KPN_02494" fbc:label="KPN_02494" fbc:name="KPN_02494" />
      <fbc:geneProduct fbc:id="G_KPN_02495" fbc:label="KPN_02495" fbc:name="KPN_02495" />
      <fbc:geneProduct fbc:id="G_KPN_02496" fbc:label="KPN_02496" fbc:name="KPN_02496" />
      <fbc:geneProduct fbc:id="G_KPN_02497" fbc:label="KPN_02497" fbc:name="KPN_02497" />
      <fbc:geneProduct fbc:id="G_KPN_02499" fbc:label="KPN_02499" fbc:name="KPN_02499" />
      <fbc:geneProduct fbc:id="G_KPN_02518" fbc:label="KPN_02518" fbc:name="KPN_02518" />
      <fbc:geneProduct fbc:id="G_KPN_02519" fbc:label="KPN_02519" fbc:name="KPN_02519" />
      <fbc:geneProduct fbc:id="G_KPN_02541" fbc:label="KPN_02541" fbc:name="KPN_02541" />
      <fbc:geneProduct fbc:id="G_KPN_02542" fbc:label="KPN_02542" fbc:name="KPN_02542" />
      <fbc:geneProduct fbc:id="G_KPN_02543" fbc:label="KPN_02543" fbc:name="KPN_02543" />
      <fbc:geneProduct fbc:id="G_KPN_02546" fbc:label="KPN_02546" fbc:name="KPN_02546" />
      <fbc:geneProduct fbc:id="G_KPN_02547" fbc:label="KPN_02547" fbc:name="KPN_02547" />
      <fbc:geneProduct fbc:id="G_KPN_02548" fbc:label="KPN_02548" fbc:name="KPN_02548" />
      <fbc:geneProduct fbc:id="G_KPN_02549" fbc:label="KPN_02549" fbc:name="KPN_02549" />
      <fbc:geneProduct fbc:id="G_KPN_02550" fbc:label="KPN_02550" fbc:name="KPN_02550" />
      <fbc:geneProduct fbc:id="G_KPN_02551" fbc:label="KPN_02551" fbc:name="KPN_02551" />
      <fbc:geneProduct fbc:id="G_KPN_02554" fbc:label="KPN_02554" fbc:name="KPN_02554" />
      <fbc:geneProduct fbc:id="G_KPN_02560" fbc:label="KPN_02560" fbc:name="KPN_02560" />
      <fbc:geneProduct fbc:id="G_KPN_02564" fbc:label="KPN_02564" fbc:name="KPN_02564" />
      <fbc:geneProduct fbc:id="G_KPN_02565" fbc:label="KPN_02565" fbc:name="KPN_02565" />
      <fbc:geneProduct fbc:id="G_KPN_02566" fbc:label="KPN_02566" fbc:name="KPN_02566" />
      <fbc:geneProduct fbc:id="G_KPN_02567" fbc:label="KPN_02567" fbc:name="KPN_02567" />
      <fbc:geneProduct fbc:id="G_KPN_02568" fbc:label="KPN_02568" fbc:name="KPN_02568" />
      <fbc:geneProduct fbc:id="G_KPN_02569" fbc:label="KPN_02569" fbc:name="KPN_02569" />
      <fbc:geneProduct fbc:id="G_KPN_02573" fbc:label="KPN_02573" fbc:name="KPN_02573" />
      <fbc:geneProduct fbc:id="G_KPN_02584" fbc:label="KPN_02584" fbc:name="KPN_02584" />
      <fbc:geneProduct fbc:id="G_KPN_02586" fbc:label="KPN_02586" fbc:name="KPN_02586" />
      <fbc:geneProduct fbc:id="G_KPN_02587" fbc:label="KPN_02587" fbc:name="KPN_02587" />
      <fbc:geneProduct fbc:id="G_KPN_02588" fbc:label="KPN_02588" fbc:name="KPN_02588" />
      <fbc:geneProduct fbc:id="G_KPN_02591" fbc:label="KPN_02591" fbc:name="KPN_02591" />
      <fbc:geneProduct fbc:id="G_KPN_02592" fbc:label="KPN_02592" fbc:name="KPN_02592" />
      <fbc:geneProduct fbc:id="G_KPN_02593" fbc:label="KPN_02593" fbc:name="KPN_02593" />
      <fbc:geneProduct fbc:id="G_KPN_02594" fbc:label="KPN_02594" fbc:name="KPN_02594" />
      <fbc:geneProduct fbc:id="G_KPN_02598" fbc:label="KPN_02598" fbc:name="KPN_02598" />
      <fbc:geneProduct fbc:id="G_KPN_02599" fbc:label="KPN_02599" fbc:name="KPN_02599" />
      <fbc:geneProduct fbc:id="G_KPN_02600" fbc:label="KPN_02600" fbc:name="KPN_02600" />
      <fbc:geneProduct fbc:id="G_KPN_02601" fbc:label="KPN_02601" fbc:name="KPN_02601" />
      <fbc:geneProduct fbc:id="G_KPN_02604" fbc:label="KPN_02604" fbc:name="KPN_02604" />
      <fbc:geneProduct fbc:id="G_KPN_02629" fbc:label="KPN_02629" fbc:name="KPN_02629" />
      <fbc:geneProduct fbc:id="G_KPN_02636" fbc:label="KPN_02636" fbc:name="KPN_02636" />
      <fbc:geneProduct fbc:id="G_KPN_02641" fbc:label="KPN_02641" fbc:name="KPN_02641" />
      <fbc:geneProduct fbc:id="G_KPN_02642" fbc:label="KPN_02642" fbc:name="KPN_02642" />
      <fbc:geneProduct fbc:id="G_KPN_02643" fbc:label="KPN_02643" fbc:name="KPN_02643" />
      <fbc:geneProduct fbc:id="G_KPN_02645" fbc:label="KPN_02645" fbc:name="KPN_02645" />
      <fbc:geneProduct fbc:id="G_KPN_02646" fbc:label="KPN_02646" fbc:name="KPN_02646" />
      <fbc:geneProduct fbc:id="G_KPN_02647" fbc:label="KPN_02647" fbc:name="KPN_02647" />
      <fbc:geneProduct fbc:id="G_KPN_02648" fbc:label="KPN_02648" fbc:name="KPN_02648" />
      <fbc:geneProduct fbc:id="G_KPN_02649" fbc:label="KPN_02649" fbc:name="KPN_02649" />
      <fbc:geneProduct fbc:id="G_KPN_02657" fbc:label="KPN_02657" fbc:name="KPN_02657" />
      <fbc:geneProduct fbc:id="G_KPN_02658" fbc:label="KPN_02658" fbc:name="KPN_02658" />
      <fbc:geneProduct fbc:id="G_KPN_02659" fbc:label="KPN_02659" fbc:name="KPN_02659" />
      <fbc:geneProduct fbc:id="G_KPN_02660" fbc:label="KPN_02660" fbc:name="KPN_02660" />
      <fbc:geneProduct fbc:id="G_KPN_02662" fbc:label="KPN_02662" fbc:name="KPN_02662" />
      <fbc:geneProduct fbc:id="G_KPN_02663" fbc:label="KPN_02663" fbc:name="KPN_02663" />
      <fbc:geneProduct fbc:id="G_KPN_02666" fbc:label="KPN_02666" fbc:name="KPN_02666" />
      <fbc:geneProduct fbc:id="G_KPN_02667" fbc:label="KPN_02667" fbc:name="KPN_02667" />
      <fbc:geneProduct fbc:id="G_KPN_02668" fbc:label="KPN_02668" fbc:name="KPN_02668" />
      <fbc:geneProduct fbc:id="G_KPN_02669" fbc:label="KPN_02669" fbc:name="KPN_02669" />
      <fbc:geneProduct fbc:id="G_KPN_02670" fbc:label="KPN_02670" fbc:name="KPN_02670" />
      <fbc:geneProduct fbc:id="G_KPN_02671" fbc:label="KPN_02671" fbc:name="KPN_02671" />
      <fbc:geneProduct fbc:id="G_KPN_02672" fbc:label="KPN_02672" fbc:name="KPN_02672" />
      <fbc:geneProduct fbc:id="G_KPN_02673" fbc:label="KPN_02673" fbc:name="KPN_02673" />
      <fbc:geneProduct fbc:id="G_KPN_02674" fbc:label="KPN_02674" fbc:name="KPN_02674" />
      <fbc:geneProduct fbc:id="G_KPN_02675" fbc:label="KPN_02675" fbc:name="KPN_02675" />
      <fbc:geneProduct fbc:id="G_KPN_02676" fbc:label="KPN_02676" fbc:name="KPN_02676" />
      <fbc:geneProduct fbc:id="G_KPN_02677" fbc:label="KPN_02677" fbc:name="KPN_02677" />
      <fbc:geneProduct fbc:id="G_KPN_02678" fbc:label="KPN_02678" fbc:name="KPN_02678" />
      <fbc:geneProduct fbc:id="G_KPN_02681" fbc:label="KPN_02681" fbc:name="KPN_02681" />
      <fbc:geneProduct fbc:id="G_KPN_02687" fbc:label="KPN_02687" fbc:name="KPN_02687" />
      <fbc:geneProduct fbc:id="G_KPN_02688" fbc:label="KPN_02688" fbc:name="KPN_02688" />
      <fbc:geneProduct fbc:id="G_KPN_02693" fbc:label="KPN_02693" fbc:name="KPN_02693" />
      <fbc:geneProduct fbc:id="G_KPN_02696" fbc:label="KPN_02696" fbc:name="KPN_02696" />
      <fbc:geneProduct fbc:id="G_KPN_02697" fbc:label="KPN_02697" fbc:name="KPN_02697" />
      <fbc:geneProduct fbc:id="G_KPN_02698" fbc:label="KPN_02698" fbc:name="KPN_02698" />
      <fbc:geneProduct fbc:id="G_KPN_02699" fbc:label="KPN_02699" fbc:name="KPN_02699" />
      <fbc:geneProduct fbc:id="G_KPN_02700" fbc:label="KPN_02700" fbc:name="KPN_02700" />
      <fbc:geneProduct fbc:id="G_KPN_02701" fbc:label="KPN_02701" fbc:name="KPN_02701" />
      <fbc:geneProduct fbc:id="G_KPN_02702" fbc:label="KPN_02702" fbc:name="KPN_02702" />
      <fbc:geneProduct fbc:id="G_KPN_02705" fbc:label="KPN_02705" fbc:name="KPN_02705" />
      <fbc:geneProduct fbc:id="G_KPN_02706" fbc:label="KPN_02706" fbc:name="KPN_02706" />
      <fbc:geneProduct fbc:id="G_KPN_02710" fbc:label="KPN_02710" fbc:name="KPN_02710" />
      <fbc:geneProduct fbc:id="G_KPN_02713" fbc:label="KPN_02713" fbc:name="KPN_02713" />
      <fbc:geneProduct fbc:id="G_KPN_02718" fbc:label="KPN_02718" fbc:name="KPN_02718" />
      <fbc:geneProduct fbc:id="G_KPN_02719" fbc:label="KPN_02719" fbc:name="KPN_02719" />
      <fbc:geneProduct fbc:id="G_KPN_02723" fbc:label="KPN_02723" fbc:name="KPN_02723" />
      <fbc:geneProduct fbc:id="G_KPN_02724" fbc:label="KPN_02724" fbc:name="KPN_02724" />
      <fbc:geneProduct fbc:id="G_KPN_02726" fbc:label="KPN_02726" fbc:name="KPN_02726" />
      <fbc:geneProduct fbc:id="G_KPN_02734" fbc:label="KPN_02734" fbc:name="KPN_02734" />
      <fbc:geneProduct fbc:id="G_KPN_02738" fbc:label="KPN_02738" fbc:name="KPN_02738" />
      <fbc:geneProduct fbc:id="G_KPN_02741" fbc:label="KPN_02741" fbc:name="KPN_02741" />
      <fbc:geneProduct fbc:id="G_KPN_02743" fbc:label="KPN_02743" fbc:name="KPN_02743" />
      <fbc:geneProduct fbc:id="G_KPN_02744" fbc:label="KPN_02744" fbc:name="KPN_02744" />
      <fbc:geneProduct fbc:id="G_KPN_02750" fbc:label="KPN_02750" fbc:name="KPN_02750" />
      <fbc:geneProduct fbc:id="G_KPN_02758" fbc:label="KPN_02758" fbc:name="KPN_02758" />
      <fbc:geneProduct fbc:id="G_KPN_02760" fbc:label="KPN_02760" fbc:name="KPN_02760" />
      <fbc:geneProduct fbc:id="G_KPN_02761" fbc:label="KPN_02761" fbc:name="KPN_02761" />
      <fbc:geneProduct fbc:id="G_KPN_02762" fbc:label="KPN_02762" fbc:name="KPN_02762" />
      <fbc:geneProduct fbc:id="G_KPN_02763" fbc:label="KPN_02763" fbc:name="KPN_02763" />
      <fbc:geneProduct fbc:id="G_KPN_02764" fbc:label="KPN_02764" fbc:name="KPN_02764" />
      <fbc:geneProduct fbc:id="G_KPN_02766" fbc:label="KPN_02766" fbc:name="KPN_02766" />
      <fbc:geneProduct fbc:id="G_KPN_02768" fbc:label="KPN_02768" fbc:name="KPN_02768" />
      <fbc:geneProduct fbc:id="G_KPN_02769" fbc:label="KPN_02769" fbc:name="KPN_02769" />
      <fbc:geneProduct fbc:id="G_KPN_02770" fbc:label="KPN_02770" fbc:name="KPN_02770" />
      <fbc:geneProduct fbc:id="G_KPN_02771" fbc:label="KPN_02771" fbc:name="KPN_02771" />
      <fbc:geneProduct fbc:id="G_KPN_02772" fbc:label="KPN_02772" fbc:name="KPN_02772" />
      <fbc:geneProduct fbc:id="G_KPN_02773" fbc:label="KPN_02773" fbc:name="KPN_02773" />
      <fbc:geneProduct fbc:id="G_KPN_02778" fbc:label="KPN_02778" fbc:name="KPN_02778" />
      <fbc:geneProduct fbc:id="G_KPN_02779" fbc:label="KPN_02779" fbc:name="KPN_02779" />
      <fbc:geneProduct fbc:id="G_KPN_02783" fbc:label="KPN_02783" fbc:name="KPN_02783" />
      <fbc:geneProduct fbc:id="G_KPN_02784" fbc:label="KPN_02784" fbc:name="KPN_02784" />
      <fbc:geneProduct fbc:id="G_KPN_02792" fbc:label="KPN_02792" fbc:name="KPN_02792" />
      <fbc:geneProduct fbc:id="G_KPN_02797" fbc:label="KPN_02797" fbc:name="KPN_02797" />
      <fbc:geneProduct fbc:id="G_KPN_02798" fbc:label="KPN_02798" fbc:name="KPN_02798" />
      <fbc:geneProduct fbc:id="G_KPN_02799" fbc:label="KPN_02799" fbc:name="KPN_02799" />
      <fbc:geneProduct fbc:id="G_KPN_02801" fbc:label="KPN_02801" fbc:name="KPN_02801" />
      <fbc:geneProduct fbc:id="G_KPN_02805" fbc:label="KPN_02805" fbc:name="KPN_02805" />
      <fbc:geneProduct fbc:id="G_KPN_02810" fbc:label="KPN_02810" fbc:name="KPN_02810" />
      <fbc:geneProduct fbc:id="G_KPN_02812" fbc:label="KPN_02812" fbc:name="KPN_02812" />
      <fbc:geneProduct fbc:id="G_KPN_02814" fbc:label="KPN_02814" fbc:name="KPN_02814" />
      <fbc:geneProduct fbc:id="G_KPN_02820" fbc:label="KPN_02820" fbc:name="KPN_02820" />
      <fbc:geneProduct fbc:id="G_KPN_02821" fbc:label="KPN_02821" fbc:name="KPN_02821" />
      <fbc:geneProduct fbc:id="G_KPN_02823" fbc:label="KPN_02823" fbc:name="KPN_02823" />
      <fbc:geneProduct fbc:id="G_KPN_02824" fbc:label="KPN_02824" fbc:name="KPN_02824" />
      <fbc:geneProduct fbc:id="G_KPN_02825" fbc:label="KPN_02825" fbc:name="KPN_02825" />
      <fbc:geneProduct fbc:id="G_KPN_02826" fbc:label="KPN_02826" fbc:name="KPN_02826" />
      <fbc:geneProduct fbc:id="G_KPN_02827" fbc:label="KPN_02827" fbc:name="KPN_02827" />
      <fbc:geneProduct fbc:id="G_KPN_02833" fbc:label="KPN_02833" fbc:name="KPN_02833" />
      <fbc:geneProduct fbc:id="G_KPN_02834" fbc:label="KPN_02834" fbc:name="KPN_02834" />
      <fbc:geneProduct fbc:id="G_KPN_02844" fbc:label="KPN_02844" fbc:name="KPN_02844" />
      <fbc:geneProduct fbc:id="G_KPN_02845" fbc:label="KPN_02845" fbc:name="KPN_02845" />
      <fbc:geneProduct fbc:id="G_KPN_02848" fbc:label="KPN_02848" fbc:name="KPN_02848" />
      <fbc:geneProduct fbc:id="G_KPN_02849" fbc:label="KPN_02849" fbc:name="KPN_02849" />
      <fbc:geneProduct fbc:id="G_KPN_02851" fbc:label="KPN_02851" fbc:name="KPN_02851" />
      <fbc:geneProduct fbc:id="G_KPN_02855" fbc:label="KPN_02855" fbc:name="KPN_02855" />
      <fbc:geneProduct fbc:id="G_KPN_02862" fbc:label="KPN_02862" fbc:name="KPN_02862" />
      <fbc:geneProduct fbc:id="G_KPN_02865" fbc:label="KPN_02865" fbc:name="KPN_02865" />
      <fbc:geneProduct fbc:id="G_KPN_02870" fbc:label="KPN_02870" fbc:name="KPN_02870" />
      <fbc:geneProduct fbc:id="G_KPN_02872" fbc:label="KPN_02872" fbc:name="KPN_02872" />
      <fbc:geneProduct fbc:id="G_KPN_02876" fbc:label="KPN_02876" fbc:name="KPN_02876" />
      <fbc:geneProduct fbc:id="G_KPN_02877" fbc:label="KPN_02877" fbc:name="KPN_02877" />
      <fbc:geneProduct fbc:id="G_KPN_02882" fbc:label="KPN_02882" fbc:name="KPN_02882" />
      <fbc:geneProduct fbc:id="G_KPN_02888" fbc:label="KPN_02888" fbc:name="KPN_02888" />
      <fbc:geneProduct fbc:id="G_KPN_02889" fbc:label="KPN_02889" fbc:name="KPN_02889" />
      <fbc:geneProduct fbc:id="G_KPN_02899" fbc:label="KPN_02899" fbc:name="KPN_02899" />
      <fbc:geneProduct fbc:id="G_KPN_02902" fbc:label="KPN_02902" fbc:name="KPN_02902" />
      <fbc:geneProduct fbc:id="G_KPN_02905" fbc:label="KPN_02905" fbc:name="KPN_02905" />
      <fbc:geneProduct fbc:id="G_KPN_02908" fbc:label="KPN_02908" fbc:name="KPN_02908" />
      <fbc:geneProduct fbc:id="G_KPN_02910" fbc:label="KPN_02910" fbc:name="KPN_02910" />
      <fbc:geneProduct fbc:id="G_KPN_02920" fbc:label="KPN_02920" fbc:name="KPN_02920" />
      <fbc:geneProduct fbc:id="G_KPN_02922" fbc:label="KPN_02922" fbc:name="KPN_02922" />
      <fbc:geneProduct fbc:id="G_KPN_02923" fbc:label="KPN_02923" fbc:name="KPN_02923" />
      <fbc:geneProduct fbc:id="G_KPN_02937" fbc:label="KPN_02937" fbc:name="KPN_02937" />
      <fbc:geneProduct fbc:id="G_KPN_02991" fbc:label="KPN_02991" fbc:name="KPN_02991" />
      <fbc:geneProduct fbc:id="G_KPN_03006" fbc:label="KPN_03006" fbc:name="KPN_03006" />
      <fbc:geneProduct fbc:id="G_KPN_03007" fbc:label="KPN_03007" fbc:name="KPN_03007" />
      <fbc:geneProduct fbc:id="G_KPN_03008" fbc:label="KPN_03008" fbc:name="KPN_03008" />
      <fbc:geneProduct fbc:id="G_KPN_03009" fbc:label="KPN_03009" fbc:name="KPN_03009" />
      <fbc:geneProduct fbc:id="G_KPN_03010" fbc:label="KPN_03010" fbc:name="KPN_03010" />
      <fbc:geneProduct fbc:id="G_KPN_03016" fbc:label="KPN_03016" fbc:name="KPN_03016" />
      <fbc:geneProduct fbc:id="G_KPN_03018" fbc:label="KPN_03018" fbc:name="KPN_03018" />
      <fbc:geneProduct fbc:id="G_KPN_03019" fbc:label="KPN_03019" fbc:name="KPN_03019" />
      <fbc:geneProduct fbc:id="G_KPN_03021" fbc:label="KPN_03021" fbc:name="KPN_03021" />
      <fbc:geneProduct fbc:id="G_KPN_03029" fbc:label="KPN_03029" fbc:name="KPN_03029" />
      <fbc:geneProduct fbc:id="G_KPN_03036" fbc:label="KPN_03036" fbc:name="KPN_03036" />
      <fbc:geneProduct fbc:id="G_KPN_03037" fbc:label="KPN_03037" fbc:name="KPN_03037" />
      <fbc:geneProduct fbc:id="G_KPN_03038" fbc:label="KPN_03038" fbc:name="KPN_03038" />
      <fbc:geneProduct fbc:id="G_KPN_03039" fbc:label="KPN_03039" fbc:name="KPN_03039" />
      <fbc:geneProduct fbc:id="G_KPN_03040" fbc:label="KPN_03040" fbc:name="KPN_03040" />
      <fbc:geneProduct fbc:id="G_KPN_03043" fbc:label="KPN_03043" fbc:name="KPN_03043" />
      <fbc:geneProduct fbc:id="G_KPN_03045" fbc:label="KPN_03045" fbc:name="KPN_03045" />
      <fbc:geneProduct fbc:id="G_KPN_03046" fbc:label="KPN_03046" fbc:name="KPN_03046" />
      <fbc:geneProduct fbc:id="G_KPN_03056" fbc:label="KPN_03056" fbc:name="KPN_03056" />
      <fbc:geneProduct fbc:id="G_KPN_03057" fbc:label="KPN_03057" fbc:name="KPN_03057" />
      <fbc:geneProduct fbc:id="G_KPN_03058" fbc:label="KPN_03058" fbc:name="KPN_03058" />
      <fbc:geneProduct fbc:id="G_KPN_03059" fbc:label="KPN_03059" fbc:name="KPN_03059" />
      <fbc:geneProduct fbc:id="G_KPN_03060" fbc:label="KPN_03060" fbc:name="KPN_03060" />
      <fbc:geneProduct fbc:id="G_KPN_03061" fbc:label="KPN_03061" fbc:name="KPN_03061" />
      <fbc:geneProduct fbc:id="G_KPN_03106" fbc:label="KPN_03106" fbc:name="KPN_03106" />
      <fbc:geneProduct fbc:id="G_KPN_03108" fbc:label="KPN_03108" fbc:name="KPN_03108" />
      <fbc:geneProduct fbc:id="G_KPN_03109" fbc:label="KPN_03109" fbc:name="KPN_03109" />
      <fbc:geneProduct fbc:id="G_KPN_03112" fbc:label="KPN_03112" fbc:name="KPN_03112" />
      <fbc:geneProduct fbc:id="G_KPN_03113" fbc:label="KPN_03113" fbc:name="KPN_03113" />
      <fbc:geneProduct fbc:id="G_KPN_03114" fbc:label="KPN_03114" fbc:name="KPN_03114" />
      <fbc:geneProduct fbc:id="G_KPN_03117" fbc:label="KPN_03117" fbc:name="KPN_03117" />
      <fbc:geneProduct fbc:id="G_KPN_03118" fbc:label="KPN_03118" fbc:name="KPN_03118" />
      <fbc:geneProduct fbc:id="G_KPN_03119" fbc:label="KPN_03119" fbc:name="KPN_03119" />
      <fbc:geneProduct fbc:id="G_KPN_03123" fbc:label="KPN_03123" fbc:name="KPN_03123" />
      <fbc:geneProduct fbc:id="G_KPN_03124" fbc:label="KPN_03124" fbc:name="KPN_03124" />
      <fbc:geneProduct fbc:id="G_KPN_03125" fbc:label="KPN_03125" fbc:name="KPN_03125" />
      <fbc:geneProduct fbc:id="G_KPN_03126" fbc:label="KPN_03126" fbc:name="KPN_03126" />
      <fbc:geneProduct fbc:id="G_KPN_03130" fbc:label="KPN_03130" fbc:name="KPN_03130" />
      <fbc:geneProduct fbc:id="G_KPN_03131" fbc:label="KPN_03131" fbc:name="KPN_03131" />
      <fbc:geneProduct fbc:id="G_KPN_03132" fbc:label="KPN_03132" fbc:name="KPN_03132" />
      <fbc:geneProduct fbc:id="G_KPN_03139" fbc:label="KPN_03139" fbc:name="KPN_03139" />
      <fbc:geneProduct fbc:id="G_KPN_03140" fbc:label="KPN_03140" fbc:name="KPN_03140" />
      <fbc:geneProduct fbc:id="G_KPN_03150" fbc:label="KPN_03150" fbc:name="KPN_03150" />
      <fbc:geneProduct fbc:id="G_KPN_03151" fbc:label="KPN_03151" fbc:name="KPN_03151" />
      <fbc:geneProduct fbc:id="G_KPN_03152" fbc:label="KPN_03152" fbc:name="KPN_03152" />
      <fbc:geneProduct fbc:id="G_KPN_03153" fbc:label="KPN_03153" fbc:name="KPN_03153" />
      <fbc:geneProduct fbc:id="G_KPN_03154" fbc:label="KPN_03154" fbc:name="KPN_03154" />
      <fbc:geneProduct fbc:id="G_KPN_03161" fbc:label="KPN_03161" fbc:name="KPN_03161" />
      <fbc:geneProduct fbc:id="G_KPN_03164" fbc:label="KPN_03164" fbc:name="KPN_03164" />
      <fbc:geneProduct fbc:id="G_KPN_03182" fbc:label="KPN_03182" fbc:name="KPN_03182" />
      <fbc:geneProduct fbc:id="G_KPN_03183" fbc:label="KPN_03183" fbc:name="KPN_03183" />
      <fbc:geneProduct fbc:id="G_KPN_03184" fbc:label="KPN_03184" fbc:name="KPN_03184" />
      <fbc:geneProduct fbc:id="G_KPN_03189" fbc:label="KPN_03189" fbc:name="KPN_03189" />
      <fbc:geneProduct fbc:id="G_KPN_03190" fbc:label="KPN_03190" fbc:name="KPN_03190" />
      <fbc:geneProduct fbc:id="G_KPN_03191" fbc:label="KPN_03191" fbc:name="KPN_03191" />
      <fbc:geneProduct fbc:id="G_KPN_03192" fbc:label="KPN_03192" fbc:name="KPN_03192" />
      <fbc:geneProduct fbc:id="G_KPN_03193" fbc:label="KPN_03193" fbc:name="KPN_03193" />
      <fbc:geneProduct fbc:id="G_KPN_03194" fbc:label="KPN_03194" fbc:name="KPN_03194" />
      <fbc:geneProduct fbc:id="G_KPN_03195" fbc:label="KPN_03195" fbc:name="KPN_03195" />
      <fbc:geneProduct fbc:id="G_KPN_03196" fbc:label="KPN_03196" fbc:name="KPN_03196" />
      <fbc:geneProduct fbc:id="G_KPN_03197" fbc:label="KPN_03197" fbc:name="KPN_03197" />
      <fbc:geneProduct fbc:id="G_KPN_03198" fbc:label="KPN_03198" fbc:name="KPN_03198" />
      <fbc:geneProduct fbc:id="G_KPN_03199" fbc:label="KPN_03199" fbc:name="KPN_03199" />
      <fbc:geneProduct fbc:id="G_KPN_03202" fbc:label="KPN_03202" fbc:name="KPN_03202" />
      <fbc:geneProduct fbc:id="G_KPN_03205" fbc:label="KPN_03205" fbc:name="KPN_03205" />
      <fbc:geneProduct fbc:id="G_KPN_03206" fbc:label="KPN_03206" fbc:name="KPN_03206" />
      <fbc:geneProduct fbc:id="G_KPN_03207" fbc:label="KPN_03207" fbc:name="KPN_03207" />
      <fbc:geneProduct fbc:id="G_KPN_03216" fbc:label="KPN_03216" fbc:name="KPN_03216" />
      <fbc:geneProduct fbc:id="G_KPN_03217" fbc:label="KPN_03217" fbc:name="KPN_03217" />
      <fbc:geneProduct fbc:id="G_KPN_03222" fbc:label="KPN_03222" fbc:name="KPN_03222" />
      <fbc:geneProduct fbc:id="G_KPN_03225" fbc:label="KPN_03225" fbc:name="KPN_03225" />
      <fbc:geneProduct fbc:id="G_KPN_03226" fbc:label="KPN_03226" fbc:name="KPN_03226" />
      <fbc:geneProduct fbc:id="G_KPN_03236" fbc:label="KPN_03236" fbc:name="KPN_03236" />
      <fbc:geneProduct fbc:id="G_KPN_03244" fbc:label="KPN_03244" fbc:name="KPN_03244" />
      <fbc:geneProduct fbc:id="G_KPN_03245" fbc:label="KPN_03245" fbc:name="KPN_03245" />
      <fbc:geneProduct fbc:id="G_KPN_03252" fbc:label="KPN_03252" fbc:name="KPN_03252" />
      <fbc:geneProduct fbc:id="G_KPN_03264" fbc:label="KPN_03264" fbc:name="KPN_03264" />
      <fbc:geneProduct fbc:id="G_KPN_03268" fbc:label="KPN_03268" fbc:name="KPN_03268" />
      <fbc:geneProduct fbc:id="G_KPN_03304" fbc:label="KPN_03304" fbc:name="KPN_03304" />
      <fbc:geneProduct fbc:id="G_KPN_03317" fbc:label="KPN_03317" fbc:name="KPN_03317" />
      <fbc:geneProduct fbc:id="G_KPN_03318" fbc:label="KPN_03318" fbc:name="KPN_03318" />
      <fbc:geneProduct fbc:id="G_KPN_03321" fbc:label="KPN_03321" fbc:name="KPN_03321" />
      <fbc:geneProduct fbc:id="G_KPN_03323" fbc:label="KPN_03323" fbc:name="KPN_03323" />
      <fbc:geneProduct fbc:id="G_KPN_03330" fbc:label="KPN_03330" fbc:name="KPN_03330" />
      <fbc:geneProduct fbc:id="G_KPN_03339" fbc:label="KPN_03339" fbc:name="KPN_03339" />
      <fbc:geneProduct fbc:id="G_KPN_03340" fbc:label="KPN_03340" fbc:name="KPN_03340" />
      <fbc:geneProduct fbc:id="G_KPN_03341" fbc:label="KPN_03341" fbc:name="KPN_03341" />
      <fbc:geneProduct fbc:id="G_KPN_03343" fbc:label="KPN_03343" fbc:name="KPN_03343" />
      <fbc:geneProduct fbc:id="G_KPN_03348" fbc:label="KPN_03348" fbc:name="KPN_03348" />
      <fbc:geneProduct fbc:id="G_KPN_03349" fbc:label="KPN_03349" fbc:name="KPN_03349" />
      <fbc:geneProduct fbc:id="G_KPN_03352" fbc:label="KPN_03352" fbc:name="KPN_03352" />
      <fbc:geneProduct fbc:id="G_KPN_03354" fbc:label="KPN_03354" fbc:name="KPN_03354" />
      <fbc:geneProduct fbc:id="G_KPN_03355" fbc:label="KPN_03355" fbc:name="KPN_03355" />
      <fbc:geneProduct fbc:id="G_KPN_03356" fbc:label="KPN_03356" fbc:name="KPN_03356" />
      <fbc:geneProduct fbc:id="G_KPN_03357" fbc:label="KPN_03357" fbc:name="KPN_03357" />
      <fbc:geneProduct fbc:id="G_KPN_03373" fbc:label="KPN_03373" fbc:name="KPN_03373" />
      <fbc:geneProduct fbc:id="G_KPN_03374" fbc:label="KPN_03374" fbc:name="KPN_03374" />
      <fbc:geneProduct fbc:id="G_KPN_03375" fbc:label="KPN_03375" fbc:name="KPN_03375" />
      <fbc:geneProduct fbc:id="G_KPN_03376" fbc:label="KPN_03376" fbc:name="KPN_03376" />
      <fbc:geneProduct fbc:id="G_KPN_03380" fbc:label="KPN_03380" fbc:name="KPN_03380" />
      <fbc:geneProduct fbc:id="G_KPN_03388" fbc:label="KPN_03388" fbc:name="KPN_03388" />
      <fbc:geneProduct fbc:id="G_KPN_03389" fbc:label="KPN_03389" fbc:name="KPN_03389" />
      <fbc:geneProduct fbc:id="G_KPN_03395" fbc:label="KPN_03395" fbc:name="KPN_03395" />
      <fbc:geneProduct fbc:id="G_KPN_03396" fbc:label="KPN_03396" fbc:name="KPN_03396" />
      <fbc:geneProduct fbc:id="G_KPN_03397" fbc:label="KPN_03397" fbc:name="KPN_03397" />
      <fbc:geneProduct fbc:id="G_KPN_03409" fbc:label="KPN_03409" fbc:name="KPN_03409" />
      <fbc:geneProduct fbc:id="G_KPN_03410" fbc:label="KPN_03410" fbc:name="KPN_03410" />
      <fbc:geneProduct fbc:id="G_KPN_03416" fbc:label="KPN_03416" fbc:name="KPN_03416" />
      <fbc:geneProduct fbc:id="G_KPN_03425" fbc:label="KPN_03425" fbc:name="KPN_03425" />
      <fbc:geneProduct fbc:id="G_KPN_03426" fbc:label="KPN_03426" fbc:name="KPN_03426" />
      <fbc:geneProduct fbc:id="G_KPN_03428" fbc:label="KPN_03428" fbc:name="KPN_03428" />
      <fbc:geneProduct fbc:id="G_KPN_03432" fbc:label="KPN_03432" fbc:name="KPN_03432" />
      <fbc:geneProduct fbc:id="G_KPN_03436" fbc:label="KPN_03436" fbc:name="KPN_03436" />
      <fbc:geneProduct fbc:id="G_KPN_03442" fbc:label="KPN_03442" fbc:name="KPN_03442" />
      <fbc:geneProduct fbc:id="G_KPN_03443" fbc:label="KPN_03443" fbc:name="KPN_03443" />
      <fbc:geneProduct fbc:id="G_KPN_03453" fbc:label="KPN_03453" fbc:name="KPN_03453" />
      <fbc:geneProduct fbc:id="G_KPN_03454" fbc:label="KPN_03454" fbc:name="KPN_03454" />
      <fbc:geneProduct fbc:id="G_KPN_03461" fbc:label="KPN_03461" fbc:name="KPN_03461" />
      <fbc:geneProduct fbc:id="G_KPN_03462" fbc:label="KPN_03462" fbc:name="KPN_03462" />
      <fbc:geneProduct fbc:id="G_KPN_03465" fbc:label="KPN_03465" fbc:name="KPN_03465" />
      <fbc:geneProduct fbc:id="G_KPN_03466" fbc:label="KPN_03466" fbc:name="KPN_03466" />
      <fbc:geneProduct fbc:id="G_KPN_03467" fbc:label="KPN_03467" fbc:name="KPN_03467" />
      <fbc:geneProduct fbc:id="G_KPN_03485" fbc:label="KPN_03485" fbc:name="KPN_03485" />
      <fbc:geneProduct fbc:id="G_KPN_03487" fbc:label="KPN_03487" fbc:name="KPN_03487" />
      <fbc:geneProduct fbc:id="G_KPN_03488" fbc:label="KPN_03488" fbc:name="KPN_03488" />
      <fbc:geneProduct fbc:id="G_KPN_03489" fbc:label="KPN_03489" fbc:name="KPN_03489" />
      <fbc:geneProduct fbc:id="G_KPN_03491" fbc:label="KPN_03491" fbc:name="KPN_03491" />
      <fbc:geneProduct fbc:id="G_KPN_03494" fbc:label="KPN_03494" fbc:name="KPN_03494" />
      <fbc:geneProduct fbc:id="G_KPN_03495" fbc:label="KPN_03495" fbc:name="KPN_03495" />
      <fbc:geneProduct fbc:id="G_KPN_03496" fbc:label="KPN_03496" fbc:name="KPN_03496" />
      <fbc:geneProduct fbc:id="G_KPN_03497" fbc:label="KPN_03497" fbc:name="KPN_03497" />
      <fbc:geneProduct fbc:id="G_KPN_03498" fbc:label="KPN_03498" fbc:name="KPN_03498" />
      <fbc:geneProduct fbc:id="G_KPN_03501" fbc:label="KPN_03501" fbc:name="KPN_03501" />
      <fbc:geneProduct fbc:id="G_KPN_03517" fbc:label="KPN_03517" fbc:name="KPN_03517" />
      <fbc:geneProduct fbc:id="G_KPN_03519" fbc:label="KPN_03519" fbc:name="KPN_03519" />
      <fbc:geneProduct fbc:id="G_KPN_03520" fbc:label="KPN_03520" fbc:name="KPN_03520" />
      <fbc:geneProduct fbc:id="G_KPN_03521" fbc:label="KPN_03521" fbc:name="KPN_03521" />
      <fbc:geneProduct fbc:id="G_KPN_03536" fbc:label="KPN_03536" fbc:name="KPN_03536" />
      <fbc:geneProduct fbc:id="G_KPN_03537" fbc:label="KPN_03537" fbc:name="KPN_03537" />
      <fbc:geneProduct fbc:id="G_KPN_03538" fbc:label="KPN_03538" fbc:name="KPN_03538" />
      <fbc:geneProduct fbc:id="G_KPN_03539" fbc:label="KPN_03539" fbc:name="KPN_03539" />
      <fbc:geneProduct fbc:id="G_KPN_03540" fbc:label="KPN_03540" fbc:name="KPN_03540" />
      <fbc:geneProduct fbc:id="G_KPN_03543" fbc:label="KPN_03543" fbc:name="KPN_03543" />
      <fbc:geneProduct fbc:id="G_KPN_03547" fbc:label="KPN_03547" fbc:name="KPN_03547" />
      <fbc:geneProduct fbc:id="G_KPN_03548" fbc:label="KPN_03548" fbc:name="KPN_03548" />
      <fbc:geneProduct fbc:id="G_KPN_03549" fbc:label="KPN_03549" fbc:name="KPN_03549" />
      <fbc:geneProduct fbc:id="G_KPN_03550" fbc:label="KPN_03550" fbc:name="KPN_03550" />
      <fbc:geneProduct fbc:id="G_KPN_03551" fbc:label="KPN_03551" fbc:name="KPN_03551" />
      <fbc:geneProduct fbc:id="G_KPN_03569" fbc:label="KPN_03569" fbc:name="KPN_03569" />
      <fbc:geneProduct fbc:id="G_KPN_03580" fbc:label="KPN_03580" fbc:name="KPN_03580" />
      <fbc:geneProduct fbc:id="G_KPN_03586" fbc:label="KPN_03586" fbc:name="KPN_03586" />
      <fbc:geneProduct fbc:id="G_KPN_03587" fbc:label="KPN_03587" fbc:name="KPN_03587" />
      <fbc:geneProduct fbc:id="G_KPN_03592" fbc:label="KPN_03592" fbc:name="KPN_03592" />
      <fbc:geneProduct fbc:id="G_KPN_03597" fbc:label="KPN_03597" fbc:name="KPN_03597" />
      <fbc:geneProduct fbc:id="G_KPN_03599" fbc:label="KPN_03599" fbc:name="KPN_03599" />
      <fbc:geneProduct fbc:id="G_KPN_03606" fbc:label="KPN_03606" fbc:name="KPN_03606" />
      <fbc:geneProduct fbc:id="G_KPN_03607" fbc:label="KPN_03607" fbc:name="KPN_03607" />
      <fbc:geneProduct fbc:id="G_KPN_03608" fbc:label="KPN_03608" fbc:name="KPN_03608" />
      <fbc:geneProduct fbc:id="G_KPN_03624" fbc:label="KPN_03624" fbc:name="KPN_03624" />
      <fbc:geneProduct fbc:id="G_KPN_03625" fbc:label="KPN_03625" fbc:name="KPN_03625" />
      <fbc:geneProduct fbc:id="G_KPN_03626" fbc:label="KPN_03626" fbc:name="KPN_03626" />
      <fbc:geneProduct fbc:id="G_KPN_03639" fbc:label="KPN_03639" fbc:name="KPN_03639" />
      <fbc:geneProduct fbc:id="G_KPN_03640" fbc:label="KPN_03640" fbc:name="KPN_03640" />
      <fbc:geneProduct fbc:id="G_KPN_03644" fbc:label="KPN_03644" fbc:name="KPN_03644" />
      <fbc:geneProduct fbc:id="G_KPN_03664" fbc:label="KPN_03664" fbc:name="KPN_03664" />
      <fbc:geneProduct fbc:id="G_KPN_03665" fbc:label="KPN_03665" fbc:name="KPN_03665" />
      <fbc:geneProduct fbc:id="G_KPN_03667" fbc:label="KPN_03667" fbc:name="KPN_03667" />
      <fbc:geneProduct fbc:id="G_KPN_03672" fbc:label="KPN_03672" fbc:name="KPN_03672" />
      <fbc:geneProduct fbc:id="G_KPN_03673" fbc:label="KPN_03673" fbc:name="KPN_03673" />
      <fbc:geneProduct fbc:id="G_KPN_03682" fbc:label="KPN_03682" fbc:name="KPN_03682" />
      <fbc:geneProduct fbc:id="G_KPN_03688" fbc:label="KPN_03688" fbc:name="KPN_03688" />
      <fbc:geneProduct fbc:id="G_KPN_03690" fbc:label="KPN_03690" fbc:name="KPN_03690" />
      <fbc:geneProduct fbc:id="G_KPN_03736" fbc:label="KPN_03736" fbc:name="KPN_03736" />
      <fbc:geneProduct fbc:id="G_KPN_03745" fbc:label="KPN_03745" fbc:name="KPN_03745" />
      <fbc:geneProduct fbc:id="G_KPN_03746" fbc:label="KPN_03746" fbc:name="KPN_03746" />
      <fbc:geneProduct fbc:id="G_KPN_03751" fbc:label="KPN_03751" fbc:name="KPN_03751" />
      <fbc:geneProduct fbc:id="G_KPN_03752" fbc:label="KPN_03752" fbc:name="KPN_03752" />
      <fbc:geneProduct fbc:id="G_KPN_03753" fbc:label="KPN_03753" fbc:name="KPN_03753" />
      <fbc:geneProduct fbc:id="G_KPN_03754" fbc:label="KPN_03754" fbc:name="KPN_03754" />
      <fbc:geneProduct fbc:id="G_KPN_03755" fbc:label="KPN_03755" fbc:name="KPN_03755" />
      <fbc:geneProduct fbc:id="G_KPN_03756" fbc:label="KPN_03756" fbc:name="KPN_03756" />
      <fbc:geneProduct fbc:id="G_KPN_03757" fbc:label="KPN_03757" fbc:name="KPN_03757" />
      <fbc:geneProduct fbc:id="G_KPN_03760" fbc:label="KPN_03760" fbc:name="KPN_03760" />
      <fbc:geneProduct fbc:id="G_KPN_03761" fbc:label="KPN_03761" fbc:name="KPN_03761" />
      <fbc:geneProduct fbc:id="G_KPN_03767" fbc:label="KPN_03767" fbc:name="KPN_03767" />
      <fbc:geneProduct fbc:id="G_KPN_03768" fbc:label="KPN_03768" fbc:name="KPN_03768" />
      <fbc:geneProduct fbc:id="G_KPN_03773" fbc:label="KPN_03773" fbc:name="KPN_03773" />
      <fbc:geneProduct fbc:id="G_KPN_03779" fbc:label="KPN_03779" fbc:name="KPN_03779" />
      <fbc:geneProduct fbc:id="G_KPN_03785" fbc:label="KPN_03785" fbc:name="KPN_03785" />
      <fbc:geneProduct fbc:id="G_KPN_03786" fbc:label="KPN_03786" fbc:name="KPN_03786" />
      <fbc:geneProduct fbc:id="G_KPN_03787" fbc:label="KPN_03787" fbc:name="KPN_03787" />
      <fbc:geneProduct fbc:id="G_KPN_03791" fbc:label="KPN_03791" fbc:name="KPN_03791" />
      <fbc:geneProduct fbc:id="G_KPN_03792" fbc:label="KPN_03792" fbc:name="KPN_03792" />
      <fbc:geneProduct fbc:id="G_KPN_03794" fbc:label="KPN_03794" fbc:name="KPN_03794" />
      <fbc:geneProduct fbc:id="G_KPN_03795" fbc:label="KPN_03795" fbc:name="KPN_03795" />
      <fbc:geneProduct fbc:id="G_KPN_03796" fbc:label="KPN_03796" fbc:name="KPN_03796" />
      <fbc:geneProduct fbc:id="G_KPN_03797" fbc:label="KPN_03797" fbc:name="KPN_03797" />
      <fbc:geneProduct fbc:id="G_KPN_03798" fbc:label="KPN_03798" fbc:name="KPN_03798" />
      <fbc:geneProduct fbc:id="G_KPN_03799" fbc:label="KPN_03799" fbc:name="KPN_03799" />
      <fbc:geneProduct fbc:id="G_KPN_03800" fbc:label="KPN_03800" fbc:name="KPN_03800" />
      <fbc:geneProduct fbc:id="G_KPN_03801" fbc:label="KPN_03801" fbc:name="KPN_03801" />
      <fbc:geneProduct fbc:id="G_KPN_03807" fbc:label="KPN_03807" fbc:name="KPN_03807" />
      <fbc:geneProduct fbc:id="G_KPN_03809" fbc:label="KPN_03809" fbc:name="KPN_03809" />
      <fbc:geneProduct fbc:id="G_KPN_03810" fbc:label="KPN_03810" fbc:name="KPN_03810" />
      <fbc:geneProduct fbc:id="G_KPN_03811" fbc:label="KPN_03811" fbc:name="KPN_03811" />
      <fbc:geneProduct fbc:id="G_KPN_03812" fbc:label="KPN_03812" fbc:name="KPN_03812" />
      <fbc:geneProduct fbc:id="G_KPN_03813" fbc:label="KPN_03813" fbc:name="KPN_03813" />
      <fbc:geneProduct fbc:id="G_KPN_03816" fbc:label="KPN_03816" fbc:name="KPN_03816" />
      <fbc:geneProduct fbc:id="G_KPN_03817" fbc:label="KPN_03817" fbc:name="KPN_03817" />
      <fbc:geneProduct fbc:id="G_KPN_03818" fbc:label="KPN_03818" fbc:name="KPN_03818" />
      <fbc:geneProduct fbc:id="G_KPN_03819" fbc:label="KPN_03819" fbc:name="KPN_03819" />
      <fbc:geneProduct fbc:id="G_KPN_03820" fbc:label="KPN_03820" fbc:name="KPN_03820" />
      <fbc:geneProduct fbc:id="G_KPN_03822" fbc:label="KPN_03822" fbc:name="KPN_03822" />
      <fbc:geneProduct fbc:id="G_KPN_03825" fbc:label="KPN_03825" fbc:name="KPN_03825" />
      <fbc:geneProduct fbc:id="G_KPN_03835" fbc:label="KPN_03835" fbc:name="KPN_03835" />
      <fbc:geneProduct fbc:id="G_KPN_03843" fbc:label="KPN_03843" fbc:name="KPN_03843" />
      <fbc:geneProduct fbc:id="G_KPN_03845" fbc:label="KPN_03845" fbc:name="KPN_03845" />
      <fbc:geneProduct fbc:id="G_KPN_03846" fbc:label="KPN_03846" fbc:name="KPN_03846" />
      <fbc:geneProduct fbc:id="G_KPN_03847" fbc:label="KPN_03847" fbc:name="KPN_03847" />
      <fbc:geneProduct fbc:id="G_KPN_03850" fbc:label="KPN_03850" fbc:name="KPN_03850" />
      <fbc:geneProduct fbc:id="G_KPN_03851" fbc:label="KPN_03851" fbc:name="KPN_03851" />
      <fbc:geneProduct fbc:id="G_KPN_03852" fbc:label="KPN_03852" fbc:name="KPN_03852" />
      <fbc:geneProduct fbc:id="G_KPN_03853" fbc:label="KPN_03853" fbc:name="KPN_03853" />
      <fbc:geneProduct fbc:id="G_KPN_03854" fbc:label="KPN_03854" fbc:name="KPN_03854" />
      <fbc:geneProduct fbc:id="G_KPN_03858" fbc:label="KPN_03858" fbc:name="KPN_03858" />
      <fbc:geneProduct fbc:id="G_KPN_03866" fbc:label="KPN_03866" fbc:name="KPN_03866" />
      <fbc:geneProduct fbc:id="G_KPN_03869" fbc:label="KPN_03869" fbc:name="KPN_03869" />
      <fbc:geneProduct fbc:id="G_KPN_03876" fbc:label="KPN_03876" fbc:name="KPN_03876" />
      <fbc:geneProduct fbc:id="G_KPN_03878" fbc:label="KPN_03878" fbc:name="KPN_03878" />
      <fbc:geneProduct fbc:id="G_KPN_03895" fbc:label="KPN_03895" fbc:name="KPN_03895" />
      <fbc:geneProduct fbc:id="G_KPN_03896" fbc:label="KPN_03896" fbc:name="KPN_03896" />
      <fbc:geneProduct fbc:id="G_KPN_03897" fbc:label="KPN_03897" fbc:name="KPN_03897" />
      <fbc:geneProduct fbc:id="G_KPN_03898" fbc:label="KPN_03898" fbc:name="KPN_03898" />
      <fbc:geneProduct fbc:id="G_KPN_03899" fbc:label="KPN_03899" fbc:name="KPN_03899" />
      <fbc:geneProduct fbc:id="G_KPN_03904" fbc:label="KPN_03904" fbc:name="KPN_03904" />
      <fbc:geneProduct fbc:id="G_KPN_03909" fbc:label="KPN_03909" fbc:name="KPN_03909" />
      <fbc:geneProduct fbc:id="G_KPN_03915" fbc:label="KPN_03915" fbc:name="KPN_03915" />
      <fbc:geneProduct fbc:id="G_KPN_03922" fbc:label="KPN_03922" fbc:name="KPN_03922" />
      <fbc:geneProduct fbc:id="G_KPN_03923" fbc:label="KPN_03923" fbc:name="KPN_03923" />
      <fbc:geneProduct fbc:id="G_KPN_03928" fbc:label="KPN_03928" fbc:name="KPN_03928" />
      <fbc:geneProduct fbc:id="G_KPN_03929" fbc:label="KPN_03929" fbc:name="KPN_03929" />
      <fbc:geneProduct fbc:id="G_KPN_03930" fbc:label="KPN_03930" fbc:name="KPN_03930" />
      <fbc:geneProduct fbc:id="G_KPN_03931" fbc:label="KPN_03931" fbc:name="KPN_03931" />
      <fbc:geneProduct fbc:id="G_KPN_03932" fbc:label="KPN_03932" fbc:name="KPN_03932" />
      <fbc:geneProduct fbc:id="G_KPN_03935" fbc:label="KPN_03935" fbc:name="KPN_03935" />
      <fbc:geneProduct fbc:id="G_KPN_03936" fbc:label="KPN_03936" fbc:name="KPN_03936" />
      <fbc:geneProduct fbc:id="G_KPN_03939" fbc:label="KPN_03939" fbc:name="KPN_03939" />
      <fbc:geneProduct fbc:id="G_KPN_03942" fbc:label="KPN_03942" fbc:name="KPN_03942" />
      <fbc:geneProduct fbc:id="G_KPN_03943" fbc:label="KPN_03943" fbc:name="KPN_03943" />
      <fbc:geneProduct fbc:id="G_KPN_03947" fbc:label="KPN_03947" fbc:name="KPN_03947" />
      <fbc:geneProduct fbc:id="G_KPN_03949" fbc:label="KPN_03949" fbc:name="KPN_03949" />
      <fbc:geneProduct fbc:id="G_KPN_03951" fbc:label="KPN_03951" fbc:name="KPN_03951" />
      <fbc:geneProduct fbc:id="G_KPN_03952" fbc:label="KPN_03952" fbc:name="KPN_03952" />
      <fbc:geneProduct fbc:id="G_KPN_03954" fbc:label="KPN_03954" fbc:name="KPN_03954" />
      <fbc:geneProduct fbc:id="G_KPN_03956" fbc:label="KPN_03956" fbc:name="KPN_03956" />
      <fbc:geneProduct fbc:id="G_KPN_03961" fbc:label="KPN_03961" fbc:name="KPN_03961" />
      <fbc:geneProduct fbc:id="G_KPN_03962" fbc:label="KPN_03962" fbc:name="KPN_03962" />
      <fbc:geneProduct fbc:id="G_KPN_03963" fbc:label="KPN_03963" fbc:name="KPN_03963" />
      <fbc:geneProduct fbc:id="G_KPN_03964" fbc:label="KPN_03964" fbc:name="KPN_03964" />
      <fbc:geneProduct fbc:id="G_KPN_03965" fbc:label="KPN_03965" fbc:name="KPN_03965" />
      <fbc:geneProduct fbc:id="G_KPN_03968" fbc:label="KPN_03968" fbc:name="KPN_03968" />
      <fbc:geneProduct fbc:id="G_KPN_03972" fbc:label="KPN_03972" fbc:name="KPN_03972" />
      <fbc:geneProduct fbc:id="G_KPN_03974" fbc:label="KPN_03974" fbc:name="KPN_03974" />
      <fbc:geneProduct fbc:id="G_KPN_03979" fbc:label="KPN_03979" fbc:name="KPN_03979" />
      <fbc:geneProduct fbc:id="G_KPN_03980" fbc:label="KPN_03980" fbc:name="KPN_03980" />
      <fbc:geneProduct fbc:id="G_KPN_03983" fbc:label="KPN_03983" fbc:name="KPN_03983" />
      <fbc:geneProduct fbc:id="G_KPN_03996" fbc:label="KPN_03996" fbc:name="KPN_03996" />
      <fbc:geneProduct fbc:id="G_KPN_03998" fbc:label="KPN_03998" fbc:name="KPN_03998" />
      <fbc:geneProduct fbc:id="G_KPN_04001" fbc:label="KPN_04001" fbc:name="KPN_04001" />
      <fbc:geneProduct fbc:id="G_KPN_04002" fbc:label="KPN_04002" fbc:name="KPN_04002" />
      <fbc:geneProduct fbc:id="G_KPN_04005" fbc:label="KPN_04005" fbc:name="KPN_04005" />
      <fbc:geneProduct fbc:id="G_KPN_04007" fbc:label="KPN_04007" fbc:name="KPN_04007" />
      <fbc:geneProduct fbc:id="G_KPN_04008" fbc:label="KPN_04008" fbc:name="KPN_04008" />
      <fbc:geneProduct fbc:id="G_KPN_04010" fbc:label="KPN_04010" fbc:name="KPN_04010" />
      <fbc:geneProduct fbc:id="G_KPN_04011" fbc:label="KPN_04011" fbc:name="KPN_04011" />
      <fbc:geneProduct fbc:id="G_KPN_04012" fbc:label="KPN_04012" fbc:name="KPN_04012" />
      <fbc:geneProduct fbc:id="G_KPN_04013" fbc:label="KPN_04013" fbc:name="KPN_04013" />
      <fbc:geneProduct fbc:id="G_KPN_04044" fbc:label="KPN_04044" fbc:name="KPN_04044" />
      <fbc:geneProduct fbc:id="G_KPN_04069" fbc:label="KPN_04069" fbc:name="KPN_04069" />
      <fbc:geneProduct fbc:id="G_KPN_04073" fbc:label="KPN_04073" fbc:name="KPN_04073" />
      <fbc:geneProduct fbc:id="G_KPN_04074" fbc:label="KPN_04074" fbc:name="KPN_04074" />
      <fbc:geneProduct fbc:id="G_KPN_04081" fbc:label="KPN_04081" fbc:name="KPN_04081" />
      <fbc:geneProduct fbc:id="G_KPN_04085" fbc:label="KPN_04085" fbc:name="KPN_04085" />
      <fbc:geneProduct fbc:id="G_KPN_04086" fbc:label="KPN_04086" fbc:name="KPN_04086" />
      <fbc:geneProduct fbc:id="G_KPN_04094" fbc:label="KPN_04094" fbc:name="KPN_04094" />
      <fbc:geneProduct fbc:id="G_KPN_04095" fbc:label="KPN_04095" fbc:name="KPN_04095" />
      <fbc:geneProduct fbc:id="G_KPN_04096" fbc:label="KPN_04096" fbc:name="KPN_04096" />
      <fbc:geneProduct fbc:id="G_KPN_04097" fbc:label="KPN_04097" fbc:name="KPN_04097" />
      <fbc:geneProduct fbc:id="G_KPN_04130" fbc:label="KPN_04130" fbc:name="KPN_04130" />
      <fbc:geneProduct fbc:id="G_KPN_04131" fbc:label="KPN_04131" fbc:name="KPN_04131" />
      <fbc:geneProduct fbc:id="G_KPN_04132" fbc:label="KPN_04132" fbc:name="KPN_04132" />
      <fbc:geneProduct fbc:id="G_KPN_04133" fbc:label="KPN_04133" fbc:name="KPN_04133" />
      <fbc:geneProduct fbc:id="G_KPN_04134" fbc:label="KPN_04134" fbc:name="KPN_04134" />
      <fbc:geneProduct fbc:id="G_KPN_04135" fbc:label="KPN_04135" fbc:name="KPN_04135" />
      <fbc:geneProduct fbc:id="G_KPN_04136" fbc:label="KPN_04136" fbc:name="KPN_04136" />
      <fbc:geneProduct fbc:id="G_KPN_04137" fbc:label="KPN_04137" fbc:name="KPN_04137" />
      <fbc:geneProduct fbc:id="G_KPN_04138" fbc:label="KPN_04138" fbc:name="KPN_04138" />
      <fbc:geneProduct fbc:id="G_KPN_04139" fbc:label="KPN_04139" fbc:name="KPN_04139" />
      <fbc:geneProduct fbc:id="G_KPN_04140" fbc:label="KPN_04140" fbc:name="KPN_04140" />
      <fbc:geneProduct fbc:id="G_KPN_04141" fbc:label="KPN_04141" fbc:name="KPN_04141" />
      <fbc:geneProduct fbc:id="G_KPN_04142" fbc:label="KPN_04142" fbc:name="KPN_04142" />
      <fbc:geneProduct fbc:id="G_KPN_04143" fbc:label="KPN_04143" fbc:name="KPN_04143" />
      <fbc:geneProduct fbc:id="G_KPN_04144" fbc:label="KPN_04144" fbc:name="KPN_04144" />
      <fbc:geneProduct fbc:id="G_KPN_04149" fbc:label="KPN_04149" fbc:name="KPN_04149" />
      <fbc:geneProduct fbc:id="G_KPN_04152" fbc:label="KPN_04152" fbc:name="KPN_04152" />
      <fbc:geneProduct fbc:id="G_KPN_04153" fbc:label="KPN_04153" fbc:name="KPN_04153" />
      <fbc:geneProduct fbc:id="G_KPN_04154" fbc:label="KPN_04154" fbc:name="KPN_04154" />
      <fbc:geneProduct fbc:id="G_KPN_04155" fbc:label="KPN_04155" fbc:name="KPN_04155" />
      <fbc:geneProduct fbc:id="G_KPN_04156" fbc:label="KPN_04156" fbc:name="KPN_04156" />
      <fbc:geneProduct fbc:id="G_KPN_04157" fbc:label="KPN_04157" fbc:name="KPN_04157" />
      <fbc:geneProduct fbc:id="G_KPN_04170" fbc:label="KPN_04170" fbc:name="KPN_04170" />
      <fbc:geneProduct fbc:id="G_KPN_04175" fbc:label="KPN_04175" fbc:name="KPN_04175" />
      <fbc:geneProduct fbc:id="G_KPN_04178" fbc:label="KPN_04178" fbc:name="KPN_04178" />
      <fbc:geneProduct fbc:id="G_KPN_04188" fbc:label="KPN_04188" fbc:name="KPN_04188" />
      <fbc:geneProduct fbc:id="G_KPN_04189" fbc:label="KPN_04189" fbc:name="KPN_04189" />
      <fbc:geneProduct fbc:id="G_KPN_04190" fbc:label="KPN_04190" fbc:name="KPN_04190" />
      <fbc:geneProduct fbc:id="G_KPN_04203" fbc:label="KPN_04203" fbc:name="KPN_04203" />
      <fbc:geneProduct fbc:id="G_KPN_04211" fbc:label="KPN_04211" fbc:name="KPN_04211" />
      <fbc:geneProduct fbc:id="G_KPN_04212" fbc:label="KPN_04212" fbc:name="KPN_04212" />
      <fbc:geneProduct fbc:id="G_KPN_04213" fbc:label="KPN_04213" fbc:name="KPN_04213" />
      <fbc:geneProduct fbc:id="G_KPN_04216" fbc:label="KPN_04216" fbc:name="KPN_04216" />
      <fbc:geneProduct fbc:id="G_KPN_04217" fbc:label="KPN_04217" fbc:name="KPN_04217" />
      <fbc:geneProduct fbc:id="G_KPN_04222" fbc:label="KPN_04222" fbc:name="KPN_04222" />
      <fbc:geneProduct fbc:id="G_KPN_04223" fbc:label="KPN_04223" fbc:name="KPN_04223" />
      <fbc:geneProduct fbc:id="G_KPN_04225" fbc:label="KPN_04225" fbc:name="KPN_04225" />
      <fbc:geneProduct fbc:id="G_KPN_04233" fbc:label="KPN_04233" fbc:name="KPN_04233" />
      <fbc:geneProduct fbc:id="G_KPN_04234" fbc:label="KPN_04234" fbc:name="KPN_04234" />
      <fbc:geneProduct fbc:id="G_KPN_04239" fbc:label="KPN_04239" fbc:name="KPN_04239" />
      <fbc:geneProduct fbc:id="G_KPN_04241" fbc:label="KPN_04241" fbc:name="KPN_04241" />
      <fbc:geneProduct fbc:id="G_KPN_04242" fbc:label="KPN_04242" fbc:name="KPN_04242" />
      <fbc:geneProduct fbc:id="G_KPN_04245" fbc:label="KPN_04245" fbc:name="KPN_04245" />
      <fbc:geneProduct fbc:id="G_KPN_04246" fbc:label="KPN_04246" fbc:name="KPN_04246" />
      <fbc:geneProduct fbc:id="G_KPN_04247" fbc:label="KPN_04247" fbc:name="KPN_04247" />
      <fbc:geneProduct fbc:id="G_KPN_04248" fbc:label="KPN_04248" fbc:name="KPN_04248" />
      <fbc:geneProduct fbc:id="G_KPN_04249" fbc:label="KPN_04249" fbc:name="KPN_04249" />
      <fbc:geneProduct fbc:id="G_KPN_04251" fbc:label="KPN_04251" fbc:name="KPN_04251" />
      <fbc:geneProduct fbc:id="G_KPN_04255" fbc:label="KPN_04255" fbc:name="KPN_04255" />
      <fbc:geneProduct fbc:id="G_KPN_04256" fbc:label="KPN_04256" fbc:name="KPN_04256" />
      <fbc:geneProduct fbc:id="G_KPN_04267" fbc:label="KPN_04267" fbc:name="KPN_04267" />
      <fbc:geneProduct fbc:id="G_KPN_04268" fbc:label="KPN_04268" fbc:name="KPN_04268" />
      <fbc:geneProduct fbc:id="G_KPN_04269" fbc:label="KPN_04269" fbc:name="KPN_04269" />
      <fbc:geneProduct fbc:id="G_KPN_04270" fbc:label="KPN_04270" fbc:name="KPN_04270" />
      <fbc:geneProduct fbc:id="G_KPN_04271" fbc:label="KPN_04271" fbc:name="KPN_04271" />
      <fbc:geneProduct fbc:id="G_KPN_04273" fbc:label="KPN_04273" fbc:name="KPN_04273" />
      <fbc:geneProduct fbc:id="G_KPN_04280" fbc:label="KPN_04280" fbc:name="KPN_04280" />
      <fbc:geneProduct fbc:id="G_KPN_04282" fbc:label="KPN_04282" fbc:name="KPN_04282" />
      <fbc:geneProduct fbc:id="G_KPN_04284" fbc:label="KPN_04284" fbc:name="KPN_04284" />
      <fbc:geneProduct fbc:id="G_KPN_04285" fbc:label="KPN_04285" fbc:name="KPN_04285" />
      <fbc:geneProduct fbc:id="G_KPN_04286" fbc:label="KPN_04286" fbc:name="KPN_04286" />
      <fbc:geneProduct fbc:id="G_KPN_04287" fbc:label="KPN_04287" fbc:name="KPN_04287" />
      <fbc:geneProduct fbc:id="G_KPN_04288" fbc:label="KPN_04288" fbc:name="KPN_04288" />
      <fbc:geneProduct fbc:id="G_KPN_04289" fbc:label="KPN_04289" fbc:name="KPN_04289" />
      <fbc:geneProduct fbc:id="G_KPN_04290" fbc:label="KPN_04290" fbc:name="KPN_04290" />
      <fbc:geneProduct fbc:id="G_KPN_04291" fbc:label="KPN_04291" fbc:name="KPN_04291" />
      <fbc:geneProduct fbc:id="G_KPN_04292" fbc:label="KPN_04292" fbc:name="KPN_04292" />
      <fbc:geneProduct fbc:id="G_KPN_04294" fbc:label="KPN_04294" fbc:name="KPN_04294" />
      <fbc:geneProduct fbc:id="G_KPN_04295" fbc:label="KPN_04295" fbc:name="KPN_04295" />
      <fbc:geneProduct fbc:id="G_KPN_04302" fbc:label="KPN_04302" fbc:name="KPN_04302" />
      <fbc:geneProduct fbc:id="G_KPN_04303" fbc:label="KPN_04303" fbc:name="KPN_04303" />
      <fbc:geneProduct fbc:id="G_KPN_04304" fbc:label="KPN_04304" fbc:name="KPN_04304" />
      <fbc:geneProduct fbc:id="G_KPN_04305" fbc:label="KPN_04305" fbc:name="KPN_04305" />
      <fbc:geneProduct fbc:id="G_KPN_04308" fbc:label="KPN_04308" fbc:name="KPN_04308" />
      <fbc:geneProduct fbc:id="G_KPN_04313" fbc:label="KPN_04313" fbc:name="KPN_04313" />
      <fbc:geneProduct fbc:id="G_KPN_04316" fbc:label="KPN_04316" fbc:name="KPN_04316" />
      <fbc:geneProduct fbc:id="G_KPN_04318" fbc:label="KPN_04318" fbc:name="KPN_04318" />
      <fbc:geneProduct fbc:id="G_KPN_04320" fbc:label="KPN_04320" fbc:name="KPN_04320" />
      <fbc:geneProduct fbc:id="G_KPN_04321" fbc:label="KPN_04321" fbc:name="KPN_04321" />
      <fbc:geneProduct fbc:id="G_KPN_04325" fbc:label="KPN_04325" fbc:name="KPN_04325" />
      <fbc:geneProduct fbc:id="G_KPN_04327" fbc:label="KPN_04327" fbc:name="KPN_04327" />
      <fbc:geneProduct fbc:id="G_KPN_04329" fbc:label="KPN_04329" fbc:name="KPN_04329" />
      <fbc:geneProduct fbc:id="G_KPN_04331" fbc:label="KPN_04331" fbc:name="KPN_04331" />
      <fbc:geneProduct fbc:id="G_KPN_04337" fbc:label="KPN_04337" fbc:name="KPN_04337" />
      <fbc:geneProduct fbc:id="G_KPN_04338" fbc:label="KPN_04338" fbc:name="KPN_04338" />
      <fbc:geneProduct fbc:id="G_KPN_04339" fbc:label="KPN_04339" fbc:name="KPN_04339" />
      <fbc:geneProduct fbc:id="G_KPN_04340" fbc:label="KPN_04340" fbc:name="KPN_04340" />
      <fbc:geneProduct fbc:id="G_KPN_04343" fbc:label="KPN_04343" fbc:name="KPN_04343" />
      <fbc:geneProduct fbc:id="G_KPN_04344" fbc:label="KPN_04344" fbc:name="KPN_04344" />
      <fbc:geneProduct fbc:id="G_KPN_04350" fbc:label="KPN_04350" fbc:name="KPN_04350" />
      <fbc:geneProduct fbc:id="G_KPN_04352" fbc:label="KPN_04352" fbc:name="KPN_04352" />
      <fbc:geneProduct fbc:id="G_KPN_04367" fbc:label="KPN_04367" fbc:name="KPN_04367" />
      <fbc:geneProduct fbc:id="G_KPN_04371" fbc:label="KPN_04371" fbc:name="KPN_04371" />
      <fbc:geneProduct fbc:id="G_KPN_04372" fbc:label="KPN_04372" fbc:name="KPN_04372" />
      <fbc:geneProduct fbc:id="G_KPN_04373" fbc:label="KPN_04373" fbc:name="KPN_04373" />
      <fbc:geneProduct fbc:id="G_KPN_04374" fbc:label="KPN_04374" fbc:name="KPN_04374" />
      <fbc:geneProduct fbc:id="G_KPN_04375" fbc:label="KPN_04375" fbc:name="KPN_04375" />
      <fbc:geneProduct fbc:id="G_KPN_04376" fbc:label="KPN_04376" fbc:name="KPN_04376" />
      <fbc:geneProduct fbc:id="G_KPN_04378" fbc:label="KPN_04378" fbc:name="KPN_04378" />
      <fbc:geneProduct fbc:id="G_KPN_04379" fbc:label="KPN_04379" fbc:name="KPN_04379" />
      <fbc:geneProduct fbc:id="G_KPN_04387" fbc:label="KPN_04387" fbc:name="KPN_04387" />
      <fbc:geneProduct fbc:id="G_KPN_04388" fbc:label="KPN_04388" fbc:name="KPN_04388" />
      <fbc:geneProduct fbc:id="G_KPN_04394" fbc:label="KPN_04394" fbc:name="KPN_04394" />
      <fbc:geneProduct fbc:id="G_KPN_04395" fbc:label="KPN_04395" fbc:name="KPN_04395" />
      <fbc:geneProduct fbc:id="G_KPN_04396" fbc:label="KPN_04396" fbc:name="KPN_04396" />
      <fbc:geneProduct fbc:id="G_KPN_04397" fbc:label="KPN_04397" fbc:name="KPN_04397" />
      <fbc:geneProduct fbc:id="G_KPN_04399" fbc:label="KPN_04399" fbc:name="KPN_04399" />
      <fbc:geneProduct fbc:id="G_KPN_04412" fbc:label="KPN_04412" fbc:name="KPN_04412" />
      <fbc:geneProduct fbc:id="G_KPN_04413" fbc:label="KPN_04413" fbc:name="KPN_04413" />
      <fbc:geneProduct fbc:id="G_KPN_04421" fbc:label="KPN_04421" fbc:name="KPN_04421" />
      <fbc:geneProduct fbc:id="G_KPN_04422" fbc:label="KPN_04422" fbc:name="KPN_04422" />
      <fbc:geneProduct fbc:id="G_KPN_04423" fbc:label="KPN_04423" fbc:name="KPN_04423" />
      <fbc:geneProduct fbc:id="G_KPN_04424" fbc:label="KPN_04424" fbc:name="KPN_04424" />
      <fbc:geneProduct fbc:id="G_KPN_04425" fbc:label="KPN_04425" fbc:name="KPN_04425" />
      <fbc:geneProduct fbc:id="G_KPN_04427" fbc:label="KPN_04427" fbc:name="KPN_04427" />
      <fbc:geneProduct fbc:id="G_KPN_04428" fbc:label="KPN_04428" fbc:name="KPN_04428" />
      <fbc:geneProduct fbc:id="G_KPN_04429" fbc:label="KPN_04429" fbc:name="KPN_04429" />
      <fbc:geneProduct fbc:id="G_KPN_04430" fbc:label="KPN_04430" fbc:name="KPN_04430" />
      <fbc:geneProduct fbc:id="G_KPN_04440" fbc:label="KPN_04440" fbc:name="KPN_04440" />
      <fbc:geneProduct fbc:id="G_KPN_04441" fbc:label="KPN_04441" fbc:name="KPN_04441" />
      <fbc:geneProduct fbc:id="G_KPN_04442" fbc:label="KPN_04442" fbc:name="KPN_04442" />
      <fbc:geneProduct fbc:id="G_KPN_04476" fbc:label="KPN_04476" fbc:name="KPN_04476" />
      <fbc:geneProduct fbc:id="G_KPN_04478" fbc:label="KPN_04478" fbc:name="KPN_04478" />
      <fbc:geneProduct fbc:id="G_KPN_04480" fbc:label="KPN_04480" fbc:name="KPN_04480" />
      <fbc:geneProduct fbc:id="G_KPN_04482" fbc:label="KPN_04482" fbc:name="KPN_04482" />
      <fbc:geneProduct fbc:id="G_KPN_04492" fbc:label="KPN_04492" fbc:name="KPN_04492" />
      <fbc:geneProduct fbc:id="G_KPN_04503" fbc:label="KPN_04503" fbc:name="KPN_04503" />
      <fbc:geneProduct fbc:id="G_KPN_04505" fbc:label="KPN_04505" fbc:name="KPN_04505" />
      <fbc:geneProduct fbc:id="G_KPN_04506" fbc:label="KPN_04506" fbc:name="KPN_04506" />
      <fbc:geneProduct fbc:id="G_KPN_04526" fbc:label="KPN_04526" fbc:name="KPN_04526" />
      <fbc:geneProduct fbc:id="G_KPN_04528" fbc:label="KPN_04528" fbc:name="KPN_04528" />
      <fbc:geneProduct fbc:id="G_KPN_04529" fbc:label="KPN_04529" fbc:name="KPN_04529" />
      <fbc:geneProduct fbc:id="G_KPN_04550" fbc:label="KPN_04550" fbc:name="KPN_04550" />
      <fbc:geneProduct fbc:id="G_KPN_04551" fbc:label="KPN_04551" fbc:name="KPN_04551" />
      <fbc:geneProduct fbc:id="G_KPN_04552" fbc:label="KPN_04552" fbc:name="KPN_04552" />
      <fbc:geneProduct fbc:id="G_KPN_04553" fbc:label="KPN_04553" fbc:name="KPN_04553" />
      <fbc:geneProduct fbc:id="G_KPN_04557" fbc:label="KPN_04557" fbc:name="KPN_04557" />
      <fbc:geneProduct fbc:id="G_KPN_04558" fbc:label="KPN_04558" fbc:name="KPN_04558" />
      <fbc:geneProduct fbc:id="G_KPN_04567" fbc:label="KPN_04567" fbc:name="KPN_04567" />
      <fbc:geneProduct fbc:id="G_KPN_04576" fbc:label="KPN_04576" fbc:name="KPN_04576" />
      <fbc:geneProduct fbc:id="G_KPN_04585" fbc:label="KPN_04585" fbc:name="KPN_04585" />
      <fbc:geneProduct fbc:id="G_KPN_04586" fbc:label="KPN_04586" fbc:name="KPN_04586" />
      <fbc:geneProduct fbc:id="G_KPN_04587" fbc:label="KPN_04587" fbc:name="KPN_04587" />
      <fbc:geneProduct fbc:id="G_KPN_04588" fbc:label="KPN_04588" fbc:name="KPN_04588" />
      <fbc:geneProduct fbc:id="G_KPN_04589" fbc:label="KPN_04589" fbc:name="KPN_04589" />
      <fbc:geneProduct fbc:id="G_KPN_04590" fbc:label="KPN_04590" fbc:name="KPN_04590" />
      <fbc:geneProduct fbc:id="G_KPN_04591" fbc:label="KPN_04591" fbc:name="KPN_04591" />
      <fbc:geneProduct fbc:id="G_KPN_04601" fbc:label="KPN_04601" fbc:name="KPN_04601" />
      <fbc:geneProduct fbc:id="G_KPN_04607" fbc:label="KPN_04607" fbc:name="KPN_04607" />
      <fbc:geneProduct fbc:id="G_KPN_04615" fbc:label="KPN_04615" fbc:name="KPN_04615" />
      <fbc:geneProduct fbc:id="G_KPN_04621" fbc:label="KPN_04621" fbc:name="KPN_04621" />
      <fbc:geneProduct fbc:id="G_KPN_04622" fbc:label="KPN_04622" fbc:name="KPN_04622" />
      <fbc:geneProduct fbc:id="G_KPN_04623" fbc:label="KPN_04623" fbc:name="KPN_04623" />
      <fbc:geneProduct fbc:id="G_KPN_04624" fbc:label="KPN_04624" fbc:name="KPN_04624" />
      <fbc:geneProduct fbc:id="G_KPN_04625" fbc:label="KPN_04625" fbc:name="KPN_04625" />
      <fbc:geneProduct fbc:id="G_KPN_04626" fbc:label="KPN_04626" fbc:name="KPN_04626" />
      <fbc:geneProduct fbc:id="G_KPN_04627" fbc:label="KPN_04627" fbc:name="KPN_04627" />
      <fbc:geneProduct fbc:id="G_KPN_04645" fbc:label="KPN_04645" fbc:name="KPN_04645" />
      <fbc:geneProduct fbc:id="G_KPN_04646" fbc:label="KPN_04646" fbc:name="KPN_04646" />
      <fbc:geneProduct fbc:id="G_KPN_04651" fbc:label="KPN_04651" fbc:name="KPN_04651" />
      <fbc:geneProduct fbc:id="G_KPN_04652" fbc:label="KPN_04652" fbc:name="KPN_04652" />
      <fbc:geneProduct fbc:id="G_KPN_04654" fbc:label="KPN_04654" fbc:name="KPN_04654" />
      <fbc:geneProduct fbc:id="G_KPN_04656" fbc:label="KPN_04656" fbc:name="KPN_04656" />
      <fbc:geneProduct fbc:id="G_KPN_04657" fbc:label="KPN_04657" fbc:name="KPN_04657" />
      <fbc:geneProduct fbc:id="G_KPN_04659" fbc:label="KPN_04659" fbc:name="KPN_04659" />
      <fbc:geneProduct fbc:id="G_KPN_04663" fbc:label="KPN_04663" fbc:name="KPN_04663" />
      <fbc:geneProduct fbc:id="G_KPN_04665" fbc:label="KPN_04665" fbc:name="KPN_04665" />
      <fbc:geneProduct fbc:id="G_KPN_04670" fbc:label="KPN_04670" fbc:name="KPN_04670" />
      <fbc:geneProduct fbc:id="G_KPN_04671" fbc:label="KPN_04671" fbc:name="KPN_04671" />
      <fbc:geneProduct fbc:id="G_KPN_04673" fbc:label="KPN_04673" fbc:name="KPN_04673" />
      <fbc:geneProduct fbc:id="G_KPN_04674" fbc:label="KPN_04674" fbc:name="KPN_04674" />
      <fbc:geneProduct fbc:id="G_KPN_04675" fbc:label="KPN_04675" fbc:name="KPN_04675" />
      <fbc:geneProduct fbc:id="G_KPN_04677" fbc:label="KPN_04677" fbc:name="KPN_04677" />
      <fbc:geneProduct fbc:id="G_KPN_04707" fbc:label="KPN_04707" fbc:name="KPN_04707" />
      <fbc:geneProduct fbc:id="G_KPN_04736" fbc:label="KPN_04736" fbc:name="KPN_04736" />
      <fbc:geneProduct fbc:id="G_KPN_04737" fbc:label="KPN_04737" fbc:name="KPN_04737" />
      <fbc:geneProduct fbc:id="G_KPN_04738" fbc:label="KPN_04738" fbc:name="KPN_04738" />
      <fbc:geneProduct fbc:id="G_KPN_04739" fbc:label="KPN_04739" fbc:name="KPN_04739" />
      <fbc:geneProduct fbc:id="G_KPN_04772" fbc:label="KPN_04772" fbc:name="KPN_04772" />
      <fbc:geneProduct fbc:id="G_KPN_04779" fbc:label="KPN_04779" fbc:name="KPN_04779" />
      <fbc:geneProduct fbc:id="G_KPN_04780" fbc:label="KPN_04780" fbc:name="KPN_04780" />
      <fbc:geneProduct fbc:id="G_KPN_04782" fbc:label="KPN_04782" fbc:name="KPN_04782" />
      <fbc:geneProduct fbc:id="G_KPN_04783" fbc:label="KPN_04783" fbc:name="KPN_04783" />
      <fbc:geneProduct fbc:id="G_KPN_04784" fbc:label="KPN_04784" fbc:name="KPN_04784" />
      <fbc:geneProduct fbc:id="G_KPN_04785" fbc:label="KPN_04785" fbc:name="KPN_04785" />
      <fbc:geneProduct fbc:id="G_KPN_04786" fbc:label="KPN_04786" fbc:name="KPN_04786" />
      <fbc:geneProduct fbc:id="G_KPN_04787" fbc:label="KPN_04787" fbc:name="KPN_04787" />
      <fbc:geneProduct fbc:id="G_KPN_04788" fbc:label="KPN_04788" fbc:name="KPN_04788" />
      <fbc:geneProduct fbc:id="G_KPN_04789" fbc:label="KPN_04789" fbc:name="KPN_04789" />
      <fbc:geneProduct fbc:id="G_KPN_04830" fbc:label="KPN_04830" fbc:name="KPN_04830" />
      <fbc:geneProduct fbc:id="G_KPN_04837" fbc:label="KPN_04837" fbc:name="KPN_04837" />
      <fbc:geneProduct fbc:id="G_KPN_04838" fbc:label="KPN_04838" fbc:name="KPN_04838" />
      <fbc:geneProduct fbc:id="G_KPN_04839" fbc:label="KPN_04839" fbc:name="KPN_04839" />
      <fbc:geneProduct fbc:id="G_KPN_04840" fbc:label="KPN_04840" fbc:name="KPN_04840" />
      <fbc:geneProduct fbc:id="G_KPN_04843" fbc:label="KPN_04843" fbc:name="KPN_04843" />
      <fbc:geneProduct fbc:id="G_KPN_04845" fbc:label="KPN_04845" fbc:name="KPN_04845" />
      <fbc:geneProduct fbc:id="G_KPN_04847" fbc:label="KPN_04847" fbc:name="KPN_04847" />
      <fbc:geneProduct fbc:id="G_KPN_04849" fbc:label="KPN_04849" fbc:name="KPN_04849" />
      <fbc:geneProduct fbc:id="G_KPN_04850" fbc:label="KPN_04850" fbc:name="KPN_04850" />
      <fbc:geneProduct fbc:id="G_KPN_SPONT" fbc:label="KPN_SPONT" fbc:name="KPN_SPONT" />
    </fbc:listOfGeneProducts>
    <listOfReactions>
      <reaction fast="false" id="R_12DGR120tipp" name="1,2 diacylglycerol transport via flipping (periplasm to cytoplasm, n-C12:0)" reversible="false" fbc:lowerFluxBound="cobra_0_bound" fbc:upperFluxBound="cobra_default_ub">
        <listOfReactants>
          <speciesReference constant="true" species="M_12dgr120_p" stoichiometry="1" />
        </listOfReactants>
        <listOfProducts>
          <speciesReference constant="true" species="M_12dgr120_c" stoichiometry="1" />
        </listOfProducts>
      </reaction>
      <reaction fast="false" id="R_12DGR140tipp" name="1,2 diacylglycerol transport via flipping (periplasm to cytoplasm, n-C14:0)" reversible="false" fbc:lowerFluxBound="cobra_0_bound" fbc:upperFluxBound="cobra_default_ub">
        <listOfReactants>
          <speciesReference constant="true" species="M_12dgr140_p" stoichiometry="1" />
        </listOfReactants>
        <listOfProducts>
          <speciesReference constant="true" species="M_12dgr140_c" stoichiometry="1" />
        </listOfProducts>
      </reaction>
      <reaction fast="false" id="R_12DGR141tipp" name="1,2 diacylglycerol transport via flipping (periplasm to cytoplasm, n-C14:1)" reversible="false" fbc:lowerFluxBound="cobra_0_bound" fbc:upperFluxBound="cobra_default_ub">
        <listOfReactants>
          <speciesReference constant="true" species="M_12dgr141_p" stoichiometry="1" />
        </listOfReactants>
        <listOfProducts>
          <speciesReference constant="true" species="M_12dgr141_c" stoichiometry="1" />
        </listOfProducts>
      </reaction>
      <reaction fast="false" id="R_12DGR160tipp" name="1,2 diacylglycerol transport via flipping (periplasm to cytoplasm, n-C16:0)" reversible="false" fbc:lowerFluxBound="cobra_0_bound" fbc:upperFluxBound="cobra_default_ub">
        <listOfReactants>
          <speciesReference constant="true" species="M_12dgr160_p" stoichiometry="1" />
        </listOfReactants>
        <listOfProducts>
          <speciesReference constant="true" species="M_12dgr160_c" stoichiometry="1" />
        </listOfProducts>
      </reaction>
      <reaction fast="false" id="R_12DGR161tipp" name="1,2 diacylglycerol transport via flipping (periplasm to cytoplasm, n-C16:1)" reversible="false" fbc:lowerFluxBound="cobra_0_bound" fbc:upperFluxBound="cobra_default_ub">
        <listOfReactants>
          <speciesReference constant="true" species="M_12dgr161_p" stoichiometry="1" />
        </listOfReactants>
        <listOfProducts>
          <speciesReference constant="true" species="M_12dgr161_c" stoichiometry="1" />
        </listOfProducts>
      </reaction>
      <reaction fast="false" id="R_12DGR180tipp" name="1,2 diacylglycerol transport via flipping (periplasm to cytoplasm, n-C18:0)" reversible="false" fbc:lowerFluxBound="cobra_0_bound" fbc:upperFluxBound="cobra_default_ub">
        <listOfReactants>
          <speciesReference constant="true" species="M_12dgr180_p" stoichiometry="1" />
        </listOfReactants>
        <listOfProducts>
          <speciesReference constant="true" species="M_12dgr180_c" stoichiometry="1" />
        </listOfProducts>
      </reaction>
      <reaction fast="false" id="R_12DGR181tipp" name="1,2 diacylglycerol transport via flipping (periplasm to cytoplasm, n-C18:1)" reversible="false" fbc:lowerFluxBound="cobra_0_bound" fbc:upperFluxBound="cobra_default_ub">
        <listOfReactants>
          <speciesReference constant="true" species="M_12dgr181_p" stoichiometry="1" />
        </listOfReactants>
        <listOfProducts>
          <speciesReference constant="true" species="M_12dgr181_c" stoichiometry="1" />
        </listOfProducts>
      </reaction>
      <reaction fast="false" id="R_12PPDt" name="S-Propane-1,2-diol facilitated transport" reversible="true" fbc:lowerFluxBound="cobra_default_lb" fbc:upperFluxBound="cobra_default_ub">
        <listOfReactants>
          <speciesReference constant="true" species="M_12ppd_S_e" stoichiometry="1" />
        </listOfReactants>
        <listOfProducts>
          <speciesReference constant="true" species="M_12ppd_S_c" stoichiometry="1" />
        </listOfProducts>
        <fbc:geneProductAssociation>
          <fbc:geneProductRef fbc:geneProduct="G_KPN_03202" />
        </fbc:geneProductAssociation>
      </reaction>
      <reaction fast="false" id="R_13PPDH" name="1,3-propanediol dehydrogenase" reversible="false" fbc:lowerFluxBound="cobra_0_bound" fbc:upperFluxBound="cobra_default_ub">
        <listOfReactants>
          <speciesReference constant="true" species="M_3hppnl_c" stoichiometry="1" />
          <speciesReference constant="true" species="M_h_c" stoichiometry="1" />
          <speciesReference constant="true" species="M_nadh_c" stoichiometry="1" />
        </listOfReactants>
        <listOfProducts>
          <speciesReference constant="true" species="M_13ppd_c" stoichiometry="1" />
          <speciesReference constant="true" species="M_nad_c" stoichiometry="1" />
        </listOfProducts>
        <fbc:geneProductAssociation>
          <fbc:geneProductRef fbc:geneProduct="G_KPN_03491" />
        </fbc:geneProductAssociation>
      </reaction>
      <reaction fast="false" id="R_13PPDtex" name="1,3-propanediol transporter via diffusion (extracellular to periplasm)" reversible="true" fbc:lowerFluxBound="cobra_default_lb" fbc:upperFluxBound="cobra_default_ub">
        <listOfReactants>
          <speciesReference constant="true" species="M_13ppd_e" stoichiometry="1" />
        </listOfReactants>
        <listOfProducts>
          <speciesReference constant="true" species="M_13ppd_p" stoichiometry="1" />
        </listOfProducts>
      </reaction>
      <reaction fast="false" id="R_13PPDtpp" name="1,3-propanediol transporter (facilitated diffusion, periplasm)" reversible="true" fbc:lowerFluxBound="cobra_default_lb" fbc:upperFluxBound="cobra_default_ub">
        <listOfReactants>
          <speciesReference constant="true" species="M_13ppd_p" stoichiometry="1" />
        </listOfReactants>
        <listOfProducts>
          <speciesReference constant="true" species="M_13ppd_c" stoichiometry="1" />
        </listOfProducts>
      </reaction>
      <reaction fast="false" id="R_14GLUCANabcpp" name="1,4-alpha-D-glucan transport via ABC system (periplasm)" reversible="false" fbc:lowerFluxBound="cobra_0_bound" fbc:upperFluxBound="cobra_default_ub">
        <listOfReactants>
          <speciesReference constant="true" species="M_h2o_c" stoichiometry="1" />
          <speciesReference constant="true" species="M_atp_c" stoichiometry="1" />
          <speciesReference constant="true" species="M_14glucan_p" stoichiometry="1" />
        </listOfReactants>
        <listOfProducts>
          <speciesReference constant="true" species="M_pi_c" stoichiometry="1" />
          <speciesReference constant="true" species="M_h_c" stoichiometry="1" />
          <speciesReference constant="true" species="M_adp_c" stoichiometry="1" />
          <speciesReference constant="true" species="M_14glucan_c" stoichiometry="1" />
        </listOfProducts>
        <fbc:geneProductAssociation>
          <fbc:and>
            <fbc:geneProductRef fbc:geneProduct="G_KPN_04423" />
            <fbc:geneProductRef fbc:geneProduct="G_KPN_04421" />
            <fbc:geneProductRef fbc:geneProduct="G_KPN_04424" />
            <fbc:geneProductRef fbc:geneProduct="G_KPN_04422" />
          </fbc:and>
        </fbc:geneProductAssociation>
      </reaction>
      <reaction fast="false" id="R_14GLUCANtexi" name="1,4-alpha-D-glucan transport via diffusion (extracellular to periplasm) irreversible" reversible="false" fbc:lowerFluxBound="cobra_0_bound" fbc:upperFluxBound="cobra_default_ub">
        <listOfReactants>
          <speciesReference constant="true" species="M_14glucan_e" stoichiometry="1" />
        </listOfReactants>
        <listOfProducts>
          <speciesReference constant="true" species="M_14glucan_p" stoichiometry="1" />
        </listOfProducts>
        <fbc:geneProductAssociation>
          <fbc:geneProductRef fbc:geneProduct="G_KPN_04425" />
        </fbc:geneProductAssociation>
      </reaction>
      <reaction fast="false" id="R_23CAMPtex" name="23cAMP transport via diffusion (extracellular to periplasm)" reversible="true" fbc:lowerFluxBound="cobra_default_lb" fbc:upperFluxBound="cobra_default_ub">
        <listOfReactants>
[truncated: 1,847,367 more chars]
