# Supplementary material for: Do genome-scale models need exact solvers or clearer standards?
Source: Mol Syst Biol. 2015 Oct 14;11(10):831. doi: 10.15252/msb.20156157 (PMC4631202; doi:10.15252/msb.20156157)
Supplement: Supplementary file 2 — Dataset EV1 [file msb0011-0831-sd2.zip › m_model_collection-master/sbml3/iYO844.xml]

<?xml version='1.0' encoding='UTF-8'?>
<sbml xmlns:fbc="http://www.sbml.org/sbml/level3/version1/fbc/version2" level="3" sboTerm="SBO:0000624" version="1" xmlns="http://www.sbml.org/sbml/level3/version1/core" fbc:required="false">
  <model id="iYO844" fbc:strict="true">
    <listOfUnitDefinitions>
      <unitDefinition id="mmol_per_gDW_per_hr">
        <listOfUnits>
          <unit exponent="1" kind="mole" multiplier="1" scale="-3" />
          <unit exponent="-1" kind="gram" multiplier="1" scale="0" />
          <unit exponent="-1" kind="second" multiplier="3600" scale="0" />
        </listOfUnits>
      </unitDefinition>
    </listOfUnitDefinitions>
    <fbc:listOfObjectives fbc:activeObjective="obj">
      <fbc:objective fbc:id="obj" fbc:type="maximize">
        <fbc:listOfFluxObjectives>
          <fbc:fluxObjective fbc:coefficient="1" fbc:reaction="R_biomass" />
        </fbc:listOfFluxObjectives>
      </fbc:objective>
    </fbc:listOfObjectives>
    <listOfParameters>
      <parameter constant="true" id="cobra_default_lb" sboTerm="SBO:0000626" units="mmol_per_gDW_per_hr" value="-1000" />
      <parameter constant="true" id="cobra_default_ub" sboTerm="SBO:0000626" units="mmol_per_gDW_per_hr" value="1000" />
      <parameter constant="true" id="cobra_0_bound" sboTerm="SBO:0000626" units="mmol_per_gDW_per_hr" value="0" />
      <parameter constant="true" id="R_EX_alaala_LSQBKTe_RSQBKT_upper_bound" sboTerm="SBO:0000625" units="mmol_per_gDW_per_hr" value="10" />
      <parameter constant="true" id="R_EX_alaala_LSQBKTe_RSQBKT_lower_bound" sboTerm="SBO:0000625" units="mmol_per_gDW_per_hr" value="-10" />
      <parameter constant="true" id="R_EX_h2o_LSQBKTe_RSQBKT_upper_bound" sboTerm="SBO:0000625" units="mmol_per_gDW_per_hr" value="10" />
      <parameter constant="true" id="R_EX_h2o_LSQBKTe_RSQBKT_lower_bound" sboTerm="SBO:0000625" units="mmol_per_gDW_per_hr" value="-10" />
      <parameter constant="true" id="R_EX_ala__D_LSQBKTe_RSQBKT_upper_bound" sboTerm="SBO:0000625" units="mmol_per_gDW_per_hr" value="10" />
      <parameter constant="true" id="R_EX_ala__D_LSQBKTe_RSQBKT_lower_bound" sboTerm="SBO:0000625" units="mmol_per_gDW_per_hr" value="-10" />
      <parameter constant="true" id="R_EX_gthrd_LSQBKTe_RSQBKT_upper_bound" sboTerm="SBO:0000625" units="mmol_per_gDW_per_hr" value="10" />
      <parameter constant="true" id="R_EX_gthrd_LSQBKTe_RSQBKT_lower_bound" sboTerm="SBO:0000625" units="mmol_per_gDW_per_hr" value="-10" />
      <parameter constant="true" id="R_EX_cgly_LSQBKTe_RSQBKT_upper_bound" sboTerm="SBO:0000625" units="mmol_per_gDW_per_hr" value="10" />
      <parameter constant="true" id="R_EX_cgly_LSQBKTe_RSQBKT_lower_bound" sboTerm="SBO:0000625" units="mmol_per_gDW_per_hr" value="-10" />
      <parameter constant="true" id="R_EX_glu__L_LSQBKTe_RSQBKT_upper_bound" sboTerm="SBO:0000625" units="mmol_per_gDW_per_hr" value="10" />
      <parameter constant="true" id="R_EX_glu__L_LSQBKTe_RSQBKT_lower_bound" sboTerm="SBO:0000625" units="mmol_per_gDW_per_hr" value="-10" />
      <parameter constant="true" id="R_EX_Larab_LSQBKTe_RSQBKT_upper_bound" sboTerm="SBO:0000625" units="mmol_per_gDW_per_hr" value="10" />
      <parameter constant="true" id="R_EX_Larab_LSQBKTe_RSQBKT_lower_bound" sboTerm="SBO:0000625" units="mmol_per_gDW_per_hr" value="-10" />
      <parameter constant="true" id="R_EX_arab__L_LSQBKTe_RSQBKT_upper_bound" sboTerm="SBO:0000625" units="mmol_per_gDW_per_hr" value="10" />
      <parameter constant="true" id="R_EX_arab__L_LSQBKTe_RSQBKT_lower_bound" sboTerm="SBO:0000625" units="mmol_per_gDW_per_hr" value="-10" />
      <parameter constant="true" id="R_EX_madg_LSQBKTe_RSQBKT_upper_bound" sboTerm="SBO:0000625" units="mmol_per_gDW_per_hr" value="10" />
      <parameter constant="true" id="R_EX_madg_LSQBKTe_RSQBKT_lower_bound" sboTerm="SBO:0000625" units="mmol_per_gDW_per_hr" value="-10" />
      <parameter constant="true" id="R_EX_glc__D_LSQBKTe_RSQBKT_upper_bound" sboTerm="SBO:0000625" units="mmol_per_gDW_per_hr" value="10" />
      <parameter constant="true" id="R_EX_glc__D_LSQBKTe_RSQBKT_lower_bound" sboTerm="SBO:0000625" units="mmol_per_gDW_per_hr" value="-10" />
      <parameter constant="true" id="R_EX_meoh_LSQBKTe_RSQBKT_upper_bound" sboTerm="SBO:0000625" units="mmol_per_gDW_per_hr" value="10" />
      <parameter constant="true" id="R_EX_meoh_LSQBKTe_RSQBKT_lower_bound" sboTerm="SBO:0000625" units="mmol_per_gDW_per_hr" value="-10" />
      <parameter constant="true" id="R_EX_mbdg_LSQBKTe_RSQBKT_upper_bound" sboTerm="SBO:0000625" units="mmol_per_gDW_per_hr" value="10" />
      <parameter constant="true" id="R_EX_mbdg_LSQBKTe_RSQBKT_lower_bound" sboTerm="SBO:0000625" units="mmol_per_gDW_per_hr" value="-10" />
      <parameter constant="true" id="R_EX_starch_LSQBKTe_RSQBKT_upper_bound" sboTerm="SBO:0000625" units="mmol_per_gDW_per_hr" value="10" />
      <parameter constant="true" id="R_EX_starch_LSQBKTe_RSQBKT_lower_bound" sboTerm="SBO:0000625" units="mmol_per_gDW_per_hr" value="-10" />
      <parameter constant="true" id="R_EX_dextrin_LSQBKTe_RSQBKT_upper_bound" sboTerm="SBO:0000625" units="mmol_per_gDW_per_hr" value="10" />
      <parameter constant="true" id="R_EX_dextrin_LSQBKTe_RSQBKT_lower_bound" sboTerm="SBO:0000625" units="mmol_per_gDW_per_hr" value="-10" />
      <parameter constant="true" id="R_EX_cellb_LSQBKTe_RSQBKT_upper_bound" sboTerm="SBO:0000625" units="mmol_per_gDW_per_hr" value="10" />
      <parameter constant="true" id="R_EX_cellb_LSQBKTe_RSQBKT_lower_bound" sboTerm="SBO:0000625" units="mmol_per_gDW_per_hr" value="-10" />
      <parameter constant="true" id="R_EX_h_LSQBKTe_RSQBKT_upper_bound" sboTerm="SBO:0000625" units="mmol_per_gDW_per_hr" value="10" />
      <parameter constant="true" id="R_EX_h_LSQBKTe_RSQBKT_lower_bound" sboTerm="SBO:0000625" units="mmol_per_gDW_per_hr" value="-10" />
      <parameter constant="true" id="R_EX_gthox_LSQBKTe_RSQBKT_upper_bound" sboTerm="SBO:0000625" units="mmol_per_gDW_per_hr" value="10" />
      <parameter constant="true" id="R_EX_gthox_LSQBKTe_RSQBKT_lower_bound" sboTerm="SBO:0000625" units="mmol_per_gDW_per_hr" value="-10" />
      <parameter constant="true" id="R_EX_h2o2_LSQBKTe_RSQBKT_upper_bound" sboTerm="SBO:0000625" units="mmol_per_gDW_per_hr" value="10" />
      <parameter constant="true" id="R_EX_h2o2_LSQBKTe_RSQBKT_lower_bound" sboTerm="SBO:0000625" units="mmol_per_gDW_per_hr" value="-10" />
      <parameter constant="true" id="R_EX_fum_LSQBKTe_RSQBKT_upper_bound" sboTerm="SBO:0000625" units="mmol_per_gDW_per_hr" value="10" />
      <parameter constant="true" id="R_EX_fum_LSQBKTe_RSQBKT_lower_bound" sboTerm="SBO:0000625" units="mmol_per_gDW_per_hr" value="-10" />
      <parameter constant="true" id="R_EX_arg__L_LSQBKTe_RSQBKT_upper_bound" sboTerm="SBO:0000625" units="mmol_per_gDW_per_hr" value="10" />
      <parameter constant="true" id="R_EX_arg__L_LSQBKTe_RSQBKT_lower_bound" sboTerm="SBO:0000625" units="mmol_per_gDW_per_hr" value="-10" />
      <parameter constant="true" id="R_EX_pi_LSQBKTe_RSQBKT_upper_bound" sboTerm="SBO:0000625" units="mmol_per_gDW_per_hr" value="10" />
      <parameter constant="true" id="R_EX_pi_LSQBKTe_RSQBKT_lower_bound" sboTerm="SBO:0000625" units="mmol_per_gDW_per_hr" value="-10" />
      <parameter constant="true" id="R_EX_gln__L_LSQBKTe_RSQBKT_upper_bound" sboTerm="SBO:0000625" units="mmol_per_gDW_per_hr" value="10" />
      <parameter constant="true" id="R_EX_gln__L_LSQBKTe_RSQBKT_lower_bound" sboTerm="SBO:0000625" units="mmol_per_gDW_per_hr" value="-10" />
      <parameter constant="true" id="R_EX_ade_LSQBKTe_RSQBKT_upper_bound" sboTerm="SBO:0000625" units="mmol_per_gDW_per_hr" value="10" />
      <parameter constant="true" id="R_EX_ade_LSQBKTe_RSQBKT_lower_bound" sboTerm="SBO:0000625" units="mmol_per_gDW_per_hr" value="-10" />
      <parameter constant="true" id="R_EX_glyc3p_LSQBKTe_RSQBKT_upper_bound" sboTerm="SBO:0000625" units="mmol_per_gDW_per_hr" value="10" />
      <parameter constant="true" id="R_EX_glyc3p_LSQBKTe_RSQBKT_lower_bound" sboTerm="SBO:0000625" units="mmol_per_gDW_per_hr" value="-10" />
      <parameter constant="true" id="R_EX_ser__L_LSQBKTe_RSQBKT_upper_bound" sboTerm="SBO:0000625" units="mmol_per_gDW_per_hr" value="10" />
      <parameter constant="true" id="R_EX_ser__L_LSQBKTe_RSQBKT_lower_bound" sboTerm="SBO:0000625" units="mmol_per_gDW_per_hr" value="-10" />
      <parameter constant="true" id="R_EX_asn__L_LSQBKTe_RSQBKT_upper_bound" sboTerm="SBO:0000625" units="mmol_per_gDW_per_hr" value="10" />
      <parameter constant="true" id="R_EX_asn__L_LSQBKTe_RSQBKT_lower_bound" sboTerm="SBO:0000625" units="mmol_per_gDW_per_hr" value="-10" />
      <parameter constant="true" id="R_EX_3amba_LSQBKTe_RSQBKT_upper_bound" sboTerm="SBO:0000625" units="mmol_per_gDW_per_hr" value="10" />
      <parameter constant="true" id="R_EX_3amba_LSQBKTe_RSQBKT_lower_bound" sboTerm="SBO:0000625" units="mmol_per_gDW_per_hr" value="-10" />
      <parameter constant="true" id="R_EX_ala__B_LSQBKTe_RSQBKT_upper_bound" sboTerm="SBO:0000625" units="mmol_per_gDW_per_hr" value="10" />
      <parameter constant="true" id="R_EX_ala__B_LSQBKTe_RSQBKT_lower_bound" sboTerm="SBO:0000625" units="mmol_per_gDW_per_hr" value="-10" />
      <parameter constant="true" id="R_EX_4abut_LSQBKTe_RSQBKT_upper_bound" sboTerm="SBO:0000625" units="mmol_per_gDW_per_hr" value="10" />
      <parameter constant="true" id="R_EX_4abut_LSQBKTe_RSQBKT_lower_bound" sboTerm="SBO:0000625" units="mmol_per_gDW_per_hr" value="-10" />
      <parameter constant="true" id="R_EX_arsenb_LSQBKTe_RSQBKT_upper_bound" sboTerm="SBO:0000625" units="mmol_per_gDW_per_hr" value="10" />
      <parameter constant="true" id="R_EX_arsenb_LSQBKTe_RSQBKT_lower_bound" sboTerm="SBO:0000625" units="mmol_per_gDW_per_hr" value="-10" />
      <parameter constant="true" id="R_EX_glyb_LSQBKTe_RSQBKT_upper_bound" sboTerm="SBO:0000625" units="mmol_per_gDW_per_hr" value="10" />
      <parameter constant="true" id="R_EX_glyb_LSQBKTe_RSQBKT_lower_bound" sboTerm="SBO:0000625" units="mmol_per_gDW_per_hr" value="-10" />
      <parameter constant="true" id="R_EX_lcts_LSQBKTe_RSQBKT_upper_bound" sboTerm="SBO:0000625" units="mmol_per_gDW_per_hr" value="10" />
      <parameter constant="true" id="R_EX_lcts_LSQBKTe_RSQBKT_lower_bound" sboTerm="SBO:0000625" units="mmol_per_gDW_per_hr" value="-10" />
      <parameter constant="true" id="R_EX_btd__RR_LSQBKTe_RSQBKT_upper_bound" sboTerm="SBO:0000625" units="mmol_per_gDW_per_hr" value="10" />
      <parameter constant="true" id="R_EX_btd__RR_LSQBKTe_RSQBKT_lower_bound" sboTerm="SBO:0000625" units="mmol_per_gDW_per_hr" value="-10" />
      <parameter constant="true" id="R_EX_ppi_LSQBKTe_RSQBKT_upper_bound" sboTerm="SBO:0000625" units="mmol_per_gDW_per_hr" value="10" />
      <parameter constant="true" id="R_EX_ppi_LSQBKTe_RSQBKT_lower_bound" sboTerm="SBO:0000625" units="mmol_per_gDW_per_hr" value="-10" />
      <parameter constant="true" id="R_EX_rib__D_LSQBKTe_RSQBKT_upper_bound" sboTerm="SBO:0000625" units="mmol_per_gDW_per_hr" value="10" />
      <parameter constant="true" id="R_EX_rib__D_LSQBKTe_RSQBKT_lower_bound" sboTerm="SBO:0000625" units="mmol_per_gDW_per_hr" value="-10" />
      <parameter constant="true" id="R_EX_mnl_LSQBKTe_RSQBKT_upper_bound" sboTerm="SBO:0000625" units="mmol_per_gDW_per_hr" value="10" />
      <parameter constant="true" id="R_EX_mnl_LSQBKTe_RSQBKT_lower_bound" sboTerm="SBO:0000625" units="mmol_per_gDW_per_hr" value="-10" />
      <parameter constant="true" id="R_EX_thr__L_LSQBKTe_RSQBKT_upper_bound" sboTerm="SBO:0000625" units="mmol_per_gDW_per_hr" value="10" />
      <parameter constant="true" id="R_EX_thr__L_LSQBKTe_RSQBKT_lower_bound" sboTerm="SBO:0000625" units="mmol_per_gDW_per_hr" value="-10" />
      <parameter constant="true" id="R_EX_urea_LSQBKTe_RSQBKT_upper_bound" sboTerm="SBO:0000625" units="mmol_per_gDW_per_hr" value="10" />
      <parameter constant="true" id="R_EX_urea_LSQBKTe_RSQBKT_lower_bound" sboTerm="SBO:0000625" units="mmol_per_gDW_per_hr" value="-10" />
      <parameter constant="true" id="R_EX_his__L_LSQBKTe_RSQBKT_upper_bound" sboTerm="SBO:0000625" units="mmol_per_gDW_per_hr" value="10" />
      <parameter constant="true" id="R_EX_his__L_LSQBKTe_RSQBKT_lower_bound" sboTerm="SBO:0000625" units="mmol_per_gDW_per_hr" value="-10" />
      <parameter constant="true" id="R_EX_ile__L_LSQBKTe_RSQBKT_upper_bound" sboTerm="SBO:0000625" units="mmol_per_gDW_per_hr" value="10" />
      <parameter constant="true" id="R_EX_ile__L_LSQBKTe_RSQBKT_lower_bound" sboTerm="SBO:0000625" units="mmol_per_gDW_per_hr" value="-10" />
      <parameter constant="true" id="R_EX_no3_LSQBKTe_RSQBKT_upper_bound" sboTerm="SBO:0000625" units="mmol_per_gDW_per_hr" value="10" />
      <parameter constant="true" id="R_EX_no3_LSQBKTe_RSQBKT_lower_bound" sboTerm="SBO:0000625" units="mmol_per_gDW_per_hr" value="-10" />
      <parameter constant="true" id="R_EX_ectoine_LSQBKTe_RSQBKT_upper_bound" sboTerm="SBO:0000625" units="mmol_per_gDW_per_hr" value="10" />
      <parameter constant="true" id="R_EX_ectoine_LSQBKTe_RSQBKT_lower_bound" sboTerm="SBO:0000625" units="mmol_per_gDW_per_hr" value="-10" />
      <parameter constant="true" id="R_EX_ctbt_LSQBKTe_RSQBKT_upper_bound" sboTerm="SBO:0000625" units="mmol_per_gDW_per_hr" value="10" />
      <parameter constant="true" id="R_EX_ctbt_LSQBKTe_RSQBKT_lower_bound" sboTerm="SBO:0000625" units="mmol_per_gDW_per_hr" value="-10" />
      <parameter constant="true" id="R_EX_gbbtn_LSQBKTe_RSQBKT_upper_bound" sboTerm="SBO:0000625" units="mmol_per_gDW_per_hr" value="10" />
      <parameter constant="true" id="R_EX_gbbtn_LSQBKTe_RSQBKT_lower_bound" sboTerm="SBO:0000625" units="mmol_per_gDW_per_hr" value="-10" />
      <parameter constant="true" id="R_EX_prolb_LSQBKTe_RSQBKT_upper_bound" sboTerm="SBO:0000625" units="mmol_per_gDW_per_hr" value="10" />
      <parameter constant="true" id="R_EX_prolb_LSQBKTe_RSQBKT_lower_bound" sboTerm="SBO:0000625" units="mmol_per_gDW_per_hr" value="-10" />
      <parameter constant="true" id="R_EX_chols_LSQBKTe_RSQBKT_upper_bound" sboTerm="SBO:0000625" units="mmol_per_gDW_per_hr" value="10" />
      <parameter constant="true" id="R_EX_chols_LSQBKTe_RSQBKT_lower_bound" sboTerm="SBO:0000625" units="mmol_per_gDW_per_hr" value="-10" />
      <parameter constant="true" id="R_EX_chol_LSQBKTe_RSQBKT_upper_bound" sboTerm="SBO:0000625" units="mmol_per_gDW_per_hr" value="10" />
      <parameter constant="true" id="R_EX_chol_LSQBKTe_RSQBKT_lower_bound" sboTerm="SBO:0000625" units="mmol_per_gDW_per_hr" value="-10" />
      <parameter constant="true" id="R_EX_crn_LSQBKTe_RSQBKT_upper_bound" sboTerm="SBO:0000625" units="mmol_per_gDW_per_hr" value="10" />
      <parameter constant="true" id="R_EX_crn_LSQBKTe_RSQBKT_lower_bound" sboTerm="SBO:0000625" units="mmol_per_gDW_per_hr" value="-10" />
      <parameter constant="true" id="R_EX_k_LSQBKTe_RSQBKT_upper_bound" sboTerm="SBO:0000625" units="mmol_per_gDW_per_hr" value="10" />
      <parameter constant="true" id="R_EX_k_LSQBKTe_RSQBKT_lower_bound" sboTerm="SBO:0000625" units="mmol_per_gDW_per_hr" value="-10" />
      <parameter constant="true" id="R_EX_galctr__D_LSQBKTe_RSQBKT_upper_bound" sboTerm="SBO:0000625" units="mmol_per_gDW_per_hr" value="10" />
      <parameter constant="true" id="R_EX_galctr__D_LSQBKTe_RSQBKT_lower_bound" sboTerm="SBO:0000625" units="mmol_per_gDW_per_hr" value="-10" />
      <parameter constant="true" id="R_EX_met__D_LSQBKTe_RSQBKT_upper_bound" sboTerm="SBO:0000625" units="mmol_per_gDW_per_hr" value="10" />
      <parameter constant="true" id="R_EX_met__D_LSQBKTe_RSQBKT_lower_bound" sboTerm="SBO:0000625" units="mmol_per_gDW_per_hr" value="-10" />
      <parameter constant="true" id="R_EX_met__L_LSQBKTe_RSQBKT_upper_bound" sboTerm="SBO:0000625" units="mmol_per_gDW_per_hr" value="10" />
      <parameter constant="true" id="R_EX_met__L_LSQBKTe_RSQBKT_lower_bound" sboTerm="SBO:0000625" units="mmol_per_gDW_per_hr" value="-10" />
      <parameter constant="true" id="R_EX_cd2_LSQBKTe_RSQBKT_upper_bound" sboTerm="SBO:0000625" units="mmol_per_gDW_per_hr" value="10" />
      <parameter constant="true" id="R_EX_cd2_LSQBKTe_RSQBKT_lower_bound" sboTerm="SBO:0000625" units="mmol_per_gDW_per_hr" value="-10" />
      <parameter constant="true" id="R_EX_ins_LSQBKTe_RSQBKT_upper_bound" sboTerm="SBO:0000625" units="mmol_per_gDW_per_hr" value="10" />
      <parameter constant="true" id="R_EX_ins_LSQBKTe_RSQBKT_lower_bound" sboTerm="SBO:0000625" units="mmol_per_gDW_per_hr" value="-10" />
      <parameter constant="true" id="R_EX_gal_LSQBKTe_RSQBKT_upper_bound" sboTerm="SBO:0000625" units="mmol_per_gDW_per_hr" value="10" />
      <parameter constant="true" id="R_EX_gal_LSQBKTe_RSQBKT_lower_bound" sboTerm="SBO:0000625" units="mmol_per_gDW_per_hr" value="-10" />
      <parameter constant="true" id="R_EX_mal__L_LSQBKTe_RSQBKT_upper_bound" sboTerm="SBO:0000625" units="mmol_per_gDW_per_hr" value="10" />
      <parameter constant="true" id="R_EX_mal__L_LSQBKTe_RSQBKT_lower_bound" sboTerm="SBO:0000625" units="mmol_per_gDW_per_hr" value="-10" />
      <parameter constant="true" id="R_EX_cit_LSQBKTe_RSQBKT_upper_bound" sboTerm="SBO:0000625" units="mmol_per_gDW_per_hr" value="10" />
      <parameter constant="true" id="R_EX_cit_LSQBKTe_RSQBKT_lower_bound" sboTerm="SBO:0000625" units="mmol_per_gDW_per_hr" value="-10" />
      <parameter constant="true" id="R_EX_arbt_LSQBKTe_RSQBKT_upper_bound" sboTerm="SBO:0000625" units="mmol_per_gDW_per_hr" value="10" />
      <parameter constant="true" id="R_EX_arbt_LSQBKTe_RSQBKT_lower_bound" sboTerm="SBO:0000625" units="mmol_per_gDW_per_hr" value="-10" />
      <parameter constant="true" id="R_EX_salcn_LSQBKTe_RSQBKT_upper_bound" sboTerm="SBO:0000625" units="mmol_per_gDW_per_hr" value="10" />
      <parameter constant="true" id="R_EX_salcn_LSQBKTe_RSQBKT_lower_bound" sboTerm="SBO:0000625" units="mmol_per_gDW_per_hr" value="-10" />
      <parameter constant="true" id="R_EX_zn2_LSQBKTe_RSQBKT_upper_bound" sboTerm="SBO:0000625" units="mmol_per_gDW_per_hr" value="10" />
      <parameter constant="true" id="R_EX_zn2_LSQBKTe_RSQBKT_lower_bound" sboTerm="SBO:0000625" units="mmol_per_gDW_per_hr" value="-10" />
      <parameter constant="true" id="R_EX_mg2_LSQBKTe_RSQBKT_upper_bound" sboTerm="SBO:0000625" units="mmol_per_gDW_per_hr" value="10" />
      <parameter constant="true" id="R_EX_mg2_LSQBKTe_RSQBKT_lower_bound" sboTerm="SBO:0000625" units="mmol_per_gDW_per_hr" value="-10" />
      <parameter constant="true" id="R_EX_mn2_LSQBKTe_RSQBKT_upper_bound" sboTerm="SBO:0000625" units="mmol_per_gDW_per_hr" value="10" />
      <parameter constant="true" id="R_EX_mn2_LSQBKTe_RSQBKT_lower_bound" sboTerm="SBO:0000625" units="mmol_per_gDW_per_hr" value="-10" />
      <parameter constant="true" id="R_EX_ni2_LSQBKTe_RSQBKT_upper_bound" sboTerm="SBO:0000625" units="mmol_per_gDW_per_hr" value="10" />
      <parameter constant="true" id="R_EX_ni2_LSQBKTe_RSQBKT_lower_bound" sboTerm="SBO:0000625" units="mmol_per_gDW_per_hr" value="-10" />
      <parameter constant="true" id="R_EX_cobalt2_LSQBKTe_RSQBKT_upper_bound" sboTerm="SBO:0000625" units="mmol_per_gDW_per_hr" value="10" />
      <parameter constant="true" id="R_EX_cobalt2_LSQBKTe_RSQBKT_lower_bound" sboTerm="SBO:0000625" units="mmol_per_gDW_per_hr" value="-10" />
      <parameter constant="true" id="R_EX_ca2_LSQBKTe_RSQBKT_upper_bound" sboTerm="SBO:0000625" units="mmol_per_gDW_per_hr" value="10" />
      <parameter constant="true" id="R_EX_ca2_LSQBKTe_RSQBKT_lower_bound" sboTerm="SBO:0000625" units="mmol_per_gDW_per_hr" value="-10" />
      <parameter constant="true" id="R_EX_so4_LSQBKTe_RSQBKT_upper_bound" sboTerm="SBO:0000625" units="mmol_per_gDW_per_hr" value="10" />
      <parameter constant="true" id="R_EX_so4_LSQBKTe_RSQBKT_lower_bound" sboTerm="SBO:0000625" units="mmol_per_gDW_per_hr" value="-10" />
      <parameter constant="true" id="R_EX_icit_LSQBKTe_RSQBKT_upper_bound" sboTerm="SBO:0000625" units="mmol_per_gDW_per_hr" value="10" />
      <parameter constant="true" id="R_EX_icit_LSQBKTe_RSQBKT_lower_bound" sboTerm="SBO:0000625" units="mmol_per_gDW_per_hr" value="-10" />
      <parameter constant="true" id="R_EX_galur_LSQBKTe_RSQBKT_upper_bound" sboTerm="SBO:0000625" units="mmol_per_gDW_per_hr" value="10" />
      <parameter constant="true" id="R_EX_galur_LSQBKTe_RSQBKT_lower_bound" sboTerm="SBO:0000625" units="mmol_per_gDW_per_hr" value="-10" />
      <parameter constant="true" id="R_EX_glcur_LSQBKTe_RSQBKT_upper_bound" sboTerm="SBO:0000625" units="mmol_per_gDW_per_hr" value="10" />
      <parameter constant="true" id="R_EX_glcur_LSQBKTe_RSQBKT_lower_bound" sboTerm="SBO:0000625" units="mmol_per_gDW_per_hr" value="-10" />
      <parameter constant="true" id="R_EX_glyc_LSQBKTe_RSQBKT_upper_bound" sboTerm="SBO:0000625" units="mmol_per_gDW_per_hr" value="10" />
      <parameter constant="true" id="R_EX_glyc_LSQBKTe_RSQBKT_lower_bound" sboTerm="SBO:0000625" units="mmol_per_gDW_per_hr" value="-10" />
      <parameter constant="true" id="R_EX_man_LSQBKTe_RSQBKT_upper_bound" sboTerm="SBO:0000625" units="mmol_per_gDW_per_hr" value="10" />
      <parameter constant="true" id="R_EX_man_LSQBKTe_RSQBKT_lower_bound" sboTerm="SBO:0000625" units="mmol_per_gDW_per_hr" value="-10" />
      <parameter constant="true" id="R_EX_sucr_LSQBKTe_RSQBKT_upper_bound" sboTerm="SBO:0000625" units="mmol_per_gDW_per_hr" value="10" />
      <parameter constant="true" id="R_EX_sucr_LSQBKTe_RSQBKT_lower_bound" sboTerm="SBO:0000625" units="mmol_per_gDW_per_hr" value="-10" />
      <parameter constant="true" id="R_EX_cbl2_LSQBKTe_RSQBKT_upper_bound" sboTerm="SBO:0000625" units="mmol_per_gDW_per_hr" value="10" />
      <parameter constant="true" id="R_EX_cbl2_LSQBKTe_RSQBKT_lower_bound" sboTerm="SBO:0000625" units="mmol_per_gDW_per_hr" value="-10" />
      <parameter constant="true" id="R_EX_fe3_LSQBKTe_RSQBKT_upper_bound" sboTerm="SBO:0000625" units="mmol_per_gDW_per_hr" value="10" />
      <parameter constant="true" id="R_EX_fe3_LSQBKTe_RSQBKT_lower_bound" sboTerm="SBO:0000625" units="mmol_per_gDW_per_hr" value="-10" />
      <parameter constant="true" id="R_EX_ferxa_LSQBKTe_RSQBKT_upper_bound" sboTerm="SBO:0000625" units="mmol_per_gDW_per_hr" value="10" />
      <parameter constant="true" id="R_EX_ferxa_LSQBKTe_RSQBKT_lower_bound" sboTerm="SBO:0000625" units="mmol_per_gDW_per_hr" value="-10" />
      <parameter constant="true" id="R_EX_no2_LSQBKTe_RSQBKT_upper_bound" sboTerm="SBO:0000625" units="mmol_per_gDW_per_hr" value="10" />
      <parameter constant="true" id="R_EX_no2_LSQBKTe_RSQBKT_lower_bound" sboTerm="SBO:0000625" units="mmol_per_gDW_per_hr" value="-10" />
      <parameter constant="true" id="R_EX_pyr_LSQBKTe_RSQBKT_upper_bound" sboTerm="SBO:0000625" units="mmol_per_gDW_per_hr" value="10" />
      <parameter constant="true" id="R_EX_pyr_LSQBKTe_RSQBKT_lower_bound" sboTerm="SBO:0000625" units="mmol_per_gDW_per_hr" value="-10" />
      <parameter constant="true" id="R_EX_succ_LSQBKTe_RSQBKT_upper_bound" sboTerm="SBO:0000625" units="mmol_per_gDW_per_hr" value="10" />
      <parameter constant="true" id="R_EX_succ_LSQBKTe_RSQBKT_lower_bound" sboTerm="SBO:0000625" units="mmol_per_gDW_per_hr" value="-10" />
      <parameter constant="true" id="R_EX_ac_LSQBKTe_RSQBKT_upper_bound" sboTerm="SBO:0000625" units="mmol_per_gDW_per_hr" value="10" />
      <parameter constant="true" id="R_EX_ac_LSQBKTe_RSQBKT_lower_bound" sboTerm="SBO:0000625" units="mmol_per_gDW_per_hr" value="-10" />
      <parameter constant="true" id="R_EX_etoh_LSQBKTe_RSQBKT_upper_bound" sboTerm="SBO:0000625" units="mmol_per_gDW_per_hr" value="10" />
      <parameter constant="true" id="R_EX_etoh_LSQBKTe_RSQBKT_lower_bound" sboTerm="SBO:0000625" units="mmol_per_gDW_per_hr" value="-10" />
      <parameter constant="true" id="R_EX_hxan_LSQBKTe_RSQBKT_upper_bound" sboTerm="SBO:0000625" units="mmol_per_gDW_per_hr" value="10" />
      <parameter constant="true" id="R_EX_hxan_LSQBKTe_RSQBKT_lower_bound" sboTerm="SBO:0000625" units="mmol_per_gDW_per_hr" value="-10" />
      <parameter constant="true" id="R_EX_asp__L_LSQBKTe_RSQBKT_upper_bound" sboTerm="SBO:0000625" units="mmol_per_gDW_per_hr" value="10" />
      <parameter constant="true" id="R_EX_asp__L_LSQBKTe_RSQBKT_lower_bound" sboTerm="SBO:0000625" units="mmol_per_gDW_per_hr" value="-10" />
      <parameter constant="true" id="R_EX_gam_LSQBKTe_RSQBKT_upper_bound" sboTerm="SBO:0000625" units="mmol_per_gDW_per_hr" value="10" />
      <parameter constant="true" id="R_EX_gam_LSQBKTe_RSQBKT_lower_bound" sboTerm="SBO:0000625" units="mmol_per_gDW_per_hr" value="-10" />
      <parameter constant="true" id="R_EX_acgam_LSQBKTe_RSQBKT_upper_bound" sboTerm="SBO:0000625" units="mmol_per_gDW_per_hr" value="10" />
      <parameter constant="true" id="R_EX_acgam_LSQBKTe_RSQBKT_lower_bound" sboTerm="SBO:0000625" units="mmol_per_gDW_per_hr" value="-10" />
      <parameter constant="true" id="R_EX_cu2_LSQBKTe_RSQBKT_upper_bound" sboTerm="SBO:0000625" units="mmol_per_gDW_per_hr" value="10" />
      <parameter constant="true" id="R_EX_cu2_LSQBKTe_RSQBKT_lower_bound" sboTerm="SBO:0000625" units="mmol_per_gDW_per_hr" value="-10" />
      <parameter constant="true" id="R_EX_pnto__R_LSQBKTe_RSQBKT_upper_bound" sboTerm="SBO:0000625" units="mmol_per_gDW_per_hr" value="10" />
      <parameter constant="true" id="R_EX_pnto__R_LSQBKTe_RSQBKT_lower_bound" sboTerm="SBO:0000625" units="mmol_per_gDW_per_hr" value="-10" />
      <parameter constant="true" id="R_EX_trp__L_LSQBKTe_RSQBKT_upper_bound" sboTerm="SBO:0000625" units="mmol_per_gDW_per_hr" value="10" />
      <parameter constant="true" id="R_EX_trp__L_LSQBKTe_RSQBKT_lower_bound" sboTerm="SBO:0000625" units="mmol_per_gDW_per_hr" value="-10" />
      <parameter constant="true" id="R_EX_cytd_LSQBKTe_RSQBKT_upper_bound" sboTerm="SBO:0000625" units="mmol_per_gDW_per_hr" value="10" />
      <parameter constant="true" id="R_EX_cytd_LSQBKTe_RSQBKT_lower_bound" sboTerm="SBO:0000625" units="mmol_per_gDW_per_hr" value="-10" />
      <parameter constant="true" id="R_EX_fru_LSQBKTe_RSQBKT_upper_bound" sboTerm="SBO:0000625" units="mmol_per_gDW_per_hr" value="10" />
      <parameter constant="true" id="R_EX_fru_LSQBKTe_RSQBKT_lower_bound" sboTerm="SBO:0000625" units="mmol_per_gDW_per_hr" value="-10" />
      <parameter constant="true" id="R_EX_glcn__D_LSQBKTe_RSQBKT_upper_bound" sboTerm="SBO:0000625" units="mmol_per_gDW_per_hr" value="10" />
      <parameter constant="true" id="R_EX_glcn__D_LSQBKTe_RSQBKT_lower_bound" sboTerm="SBO:0000625" units="mmol_per_gDW_per_hr" value="-10" />
      <parameter constant="true" id="R_EX_glcr_LSQBKTe_RSQBKT_upper_bound" sboTerm="SBO:0000625" units="mmol_per_gDW_per_hr" value="10" />
      <parameter constant="true" id="R_EX_glcr_LSQBKTe_RSQBKT_lower_bound" sboTerm="SBO:0000625" units="mmol_per_gDW_per_hr" value="-10" />
      <parameter constant="true" id="R_EX_2ddglcn_LSQBKTe_RSQBKT_upper_bound" sboTerm="SBO:0000625" units="mmol_per_gDW_per_hr" value="10" />
      <parameter constant="true" id="R_EX_2ddglcn_LSQBKTe_RSQBKT_lower_bound" sboTerm="SBO:0000625" units="mmol_per_gDW_per_hr" value="-10" />
      <parameter constant="true" id="R_EX_dcyt_LSQBKTe_RSQBKT_upper_bound" sboTerm="SBO:0000625" units="mmol_per_gDW_per_hr" value="10" />
      <parameter constant="true" id="R_EX_dcyt_LSQBKTe_RSQBKT_lower_bound" sboTerm="SBO:0000625" units="mmol_per_gDW_per_hr" value="-10" />
      <parameter constant="true" id="R_EX_cro4_LSQBKTe_RSQBKT_upper_bound" sboTerm="SBO:0000625" units="mmol_per_gDW_per_hr" value="10" />
      <parameter constant="true" id="R_EX_cro4_LSQBKTe_RSQBKT_lower_bound" sboTerm="SBO:0000625" units="mmol_per_gDW_per_hr" value="-10" />
      <parameter constant="true" id="R_EX_ferrich_LSQBKTe_RSQBKT_upper_bound" sboTerm="SBO:0000625" units="mmol_per_gDW_per_hr" value="10" />
      <parameter constant="true" id="R_EX_ferrich_LSQBKTe_RSQBKT_lower_bound" sboTerm="SBO:0000625" units="mmol_per_gDW_per_hr" value="-10" />
      <parameter constant="true" id="R_EX_fe2_LSQBKTe_RSQBKT_upper_bound" sboTerm="SBO:0000625" units="mmol_per_gDW_per_hr" value="10" />
      <parameter constant="true" id="R_EX_fe2_LSQBKTe_RSQBKT_lower_bound" sboTerm="SBO:0000625" units="mmol_per_gDW_per_hr" value="-10" />
      <parameter constant="true" id="R_EX_for_LSQBKTe_RSQBKT_upper_bound" sboTerm="SBO:0000625" units="mmol_per_gDW_per_hr" value="10" />
      <parameter constant="true" id="R_EX_for_LSQBKTe_RSQBKT_lower_bound" sboTerm="SBO:0000625" units="mmol_per_gDW_per_hr" value="-10" />
      <parameter constant="true" id="R_EX_arsna_LSQBKTe_RSQBKT_upper_bound" sboTerm="SBO:0000625" units="mmol_per_gDW_per_hr" value="10" />
      <parameter constant="true" id="R_EX_arsna_LSQBKTe_RSQBKT_lower_bound" sboTerm="SBO:0000625" units="mmol_per_gDW_per_hr" value="-10" />
      <parameter constant="true" id="R_EX_arsni2_LSQBKTe_RSQBKT_upper_bound" sboTerm="SBO:0000625" units="mmol_per_gDW_per_hr" value="10" />
      <parameter constant="true" id="R_EX_arsni2_LSQBKTe_RSQBKT_lower_bound" sboTerm="SBO:0000625" units="mmol_per_gDW_per_hr" value="-10" />
      <parameter constant="true" id="R_EX_antim_LSQBKTe_RSQBKT_upper_bound" sboTerm="SBO:0000625" units="mmol_per_gDW_per_hr" value="10" />
      <parameter constant="true" id="R_EX_antim_LSQBKTe_RSQBKT_lower_bound" sboTerm="SBO:0000625" units="mmol_per_gDW_per_hr" value="-10" />
      <parameter constant="true" id="R_EX_gua_LSQBKTe_RSQBKT_upper_bound" sboTerm="SBO:0000625" units="mmol_per_gDW_per_hr" value="10" />
      <parameter constant="true" id="R_EX_gua_LSQBKTe_RSQBKT_lower_bound" sboTerm="SBO:0000625" units="mmol_per_gDW_per_hr" value="-10" />
      <parameter constant="true" id="R_EX_fol_LSQBKTe_RSQBKT_upper_bound" sboTerm="SBO:0000625" units="mmol_per_gDW_per_hr" value="10" />
      <parameter constant="true" id="R_EX_fol_LSQBKTe_RSQBKT_lower_bound" sboTerm="SBO:0000625" units="mmol_per_gDW_per_hr" value="-10" />
      <parameter constant="true" id="R_EX_adn_LSQBKTe_RSQBKT_upper_bound" sboTerm="SBO:0000625" units="mmol_per_gDW_per_hr" value="10" />
      <parameter constant="true" id="R_EX_adn_LSQBKTe_RSQBKT_lower_bound" sboTerm="SBO:0000625" units="mmol_per_gDW_per_hr" value="-10" />
      <parameter constant="true" id="R_EX_gsn_LSQBKTe_RSQBKT_upper_bound" sboTerm="SBO:0000625" units="mmol_per_gDW_per_hr" value="10" />
      <parameter constant="true" id="R_EX_gsn_LSQBKTe_RSQBKT_lower_bound" sboTerm="SBO:0000625" units="mmol_per_gDW_per_hr" value="-10" />
      <parameter constant="true" id="R_EX_ribflv_LSQBKTe_RSQBKT_upper_bound" sboTerm="SBO:0000625" units="mmol_per_gDW_per_hr" value="10" />
      <parameter constant="true" id="R_EX_ribflv_LSQBKTe_RSQBKT_lower_bound" sboTerm="SBO:0000625" units="mmol_per_gDW_per_hr" value="-10" />
      <parameter constant="true" id="R_EX_malttr_LSQBKTe_RSQBKT_upper_bound" sboTerm="SBO:0000625" units="mmol_per_gDW_per_hr" value="10" />
      <parameter constant="true" id="R_EX_malttr_LSQBKTe_RSQBKT_lower_bound" sboTerm="SBO:0000625" units="mmol_per_gDW_per_hr" value="-10" />
      <parameter constant="true" id="R_EX_drib_LSQBKTe_RSQBKT_upper_bound" sboTerm="SBO:0000625" units="mmol_per_gDW_per_hr" value="10" />
      <parameter constant="true" id="R_EX_drib_LSQBKTe_RSQBKT_lower_bound" sboTerm="SBO:0000625" units="mmol_per_gDW_per_hr" value="-10" />
      <parameter constant="true" id="R_EX_thymd_LSQBKTe_RSQBKT_upper_bound" sboTerm="SBO:0000625" units="mmol_per_gDW_per_hr" value="10" />
      <parameter constant="true" id="R_EX_thymd_LSQBKTe_RSQBKT_lower_bound" sboTerm="SBO:0000625" units="mmol_per_gDW_per_hr" value="-10" />
      <parameter constant="true" id="R_EX_alltn_LSQBKTe_RSQBKT_upper_bound" sboTerm="SBO:0000625" units="mmol_per_gDW_per_hr" value="10" />
      <parameter constant="true" id="R_EX_alltn_LSQBKTe_RSQBKT_lower_bound" sboTerm="SBO:0000625" units="mmol_per_gDW_per_hr" value="-10" />
      <parameter constant="true" id="R_EX_5mtr_LSQBKTe_RSQBKT_upper_bound" sboTerm="SBO:0000625" units="mmol_per_gDW_per_hr" value="10" />
      <parameter constant="true" id="R_EX_5mtr_LSQBKTe_RSQBKT_lower_bound" sboTerm="SBO:0000625" units="mmol_per_gDW_per_hr" value="-10" />
      <parameter constant="true" id="R_EX_metox_LSQBKTe_RSQBKT_upper_bound" sboTerm="SBO:0000625" units="mmol_per_gDW_per_hr" value="10" />
      <parameter constant="true" id="R_EX_metox_LSQBKTe_RSQBKT_lower_bound" sboTerm="SBO:0000625" units="mmol_per_gDW_per_hr" value="-10" />
      <parameter constant="true" id="R_EX_csn_LSQBKTe_RSQBKT_upper_bound" sboTerm="SBO:0000625" units="mmol_per_gDW_per_hr" value="10" />
      <parameter constant="true" id="R_EX_csn_LSQBKTe_RSQBKT_lower_bound" sboTerm="SBO:0000625" units="mmol_per_gDW_per_hr" value="-10" />
      <parameter constant="true" id="R_EX_dad__2_LSQBKTe_RSQBKT_upper_bound" sboTerm="SBO:0000625" units="mmol_per_gDW_per_hr" value="10" />
      <parameter constant="true" id="R_EX_dad__2_LSQBKTe_RSQBKT_lower_bound" sboTerm="SBO:0000625" units="mmol_per_gDW_per_hr" value="-10" />
      <parameter constant="true" id="R_EX_ala__L__asp__L_LSQBKTe_RSQBKT_upper_bound" sboTerm="SBO:0000625" units="mmol_per_gDW_per_hr" value="10" />
      <parameter constant="true" id="R_EX_ala__L__asp__L_LSQBKTe_RSQBKT_lower_bound" sboTerm="SBO:0000625" units="mmol_per_gDW_per_hr" value="-10" />
      <parameter constant="true" id="R_EX_gly__glu__L_LSQBKTe_RSQBKT_upper_bound" sboTerm="SBO:0000625" units="mmol_per_gDW_per_hr" value="10" />
      <parameter constant="true" id="R_EX_gly__glu__L_LSQBKTe_RSQBKT_lower_bound" sboTerm="SBO:0000625" units="mmol_per_gDW_per_hr" value="-10" />
      <parameter constant="true" id="R_EX_gly__met__L_LSQBKTe_RSQBKT_upper_bound" sboTerm="SBO:0000625" units="mmol_per_gDW_per_hr" value="10" />
      <parameter constant="true" id="R_EX_gly__met__L_LSQBKTe_RSQBKT_lower_bound" sboTerm="SBO:0000625" units="mmol_per_gDW_per_hr" value="-10" />
      <parameter constant="true" id="R_EX_met__L__ala__L_LSQBKTe_RSQBKT_upper_bound" sboTerm="SBO:0000625" units="mmol_per_gDW_per_hr" value="10" />
      <parameter constant="true" id="R_EX_met__L__ala__L_LSQBKTe_RSQBKT_lower_bound" sboTerm="SBO:0000625" units="mmol_per_gDW_per_hr" value="-10" />
      <parameter constant="true" id="R_EX_gly__asp__L_LSQBKTe_RSQBKT_upper_bound" sboTerm="SBO:0000625" units="mmol_per_gDW_per_hr" value="10" />
      <parameter constant="true" id="R_EX_gly__asp__L_LSQBKTe_RSQBKT_lower_bound" sboTerm="SBO:0000625" units="mmol_per_gDW_per_hr" value="-10" />
      <parameter constant="true" id="R_EX_gly__pro__L_LSQBKTe_RSQBKT_upper_bound" sboTerm="SBO:0000625" units="mmol_per_gDW_per_hr" value="10" />
      <parameter constant="true" id="R_EX_gly__pro__L_LSQBKTe_RSQBKT_lower_bound" sboTerm="SBO:0000625" units="mmol_per_gDW_per_hr" value="-10" />
      <parameter constant="true" id="R_EX_ala__L__gln__L_LSQBKTe_RSQBKT_upper_bound" sboTerm="SBO:0000625" units="mmol_per_gDW_per_hr" value="10" />
      <parameter constant="true" id="R_EX_ala__L__gln__L_LSQBKTe_RSQBKT_lower_bound" sboTerm="SBO:0000625" units="mmol_per_gDW_per_hr" value="-10" />
      <parameter constant="true" id="R_EX_ala__L__glu__L_LSQBKTe_RSQBKT_upper_bound" sboTerm="SBO:0000625" units="mmol_per_gDW_per_hr" value="10" />
      <parameter constant="true" id="R_EX_ala__L__glu__L_LSQBKTe_RSQBKT_lower_bound" sboTerm="SBO:0000625" units="mmol_per_gDW_per_hr" value="-10" />
      <parameter constant="true" id="R_EX_L__alagly_LSQBKTe_RSQBKT_upper_bound" sboTerm="SBO:0000625" units="mmol_per_gDW_per_hr" value="10" />
      <parameter constant="true" id="R_EX_L__alagly_LSQBKTe_RSQBKT_lower_bound" sboTerm="SBO:0000625" units="mmol_per_gDW_per_hr" value="-10" />
      <parameter constant="true" id="R_EX_ala__L__his__L_LSQBKTe_RSQBKT_upper_bound" sboTerm="SBO:0000625" units="mmol_per_gDW_per_hr" value="10" />
      <parameter constant="true" id="R_EX_ala__L__his__L_LSQBKTe_RSQBKT_lower_bound" sboTerm="SBO:0000625" units="mmol_per_gDW_per_hr" value="-10" />
      <parameter constant="true" id="R_EX_ala__L__leu__L_LSQBKTe_RSQBKT_upper_bound" sboTerm="SBO:0000625" units="mmol_per_gDW_per_hr" value="10" />
      <parameter constant="true" id="R_EX_ala__L__leu__L_LSQBKTe_RSQBKT_lower_bound" sboTerm="SBO:0000625" units="mmol_per_gDW_per_hr" value="-10" />
      <parameter constant="true" id="R_EX_ala__L__Thr__L_LSQBKTe_RSQBKT_upper_bound" sboTerm="SBO:0000625" units="mmol_per_gDW_per_hr" value="10" />
      <parameter constant="true" id="R_EX_ala__L__Thr__L_LSQBKTe_RSQBKT_lower_bound" sboTerm="SBO:0000625" units="mmol_per_gDW_per_hr" value="-10" />
      <parameter constant="true" id="R_EX_gly__asn__L_LSQBKTe_RSQBKT_upper_bound" sboTerm="SBO:0000625" units="mmol_per_gDW_per_hr" value="10" />
      <parameter constant="true" id="R_EX_gly__asn__L_LSQBKTe_RSQBKT_lower_bound" sboTerm="SBO:0000625" units="mmol_per_gDW_per_hr" value="-10" />
      <parameter constant="true" id="R_EX_gly__gln__L_LSQBKTe_RSQBKT_upper_bound" sboTerm="SBO:0000625" units="mmol_per_gDW_per_hr" value="10" />
      <parameter constant="true" id="R_EX_gly__gln__L_LSQBKTe_RSQBKT_lower_bound" sboTerm="SBO:0000625" units="mmol_per_gDW_per_hr" value="-10" />
      <parameter constant="true" id="R_EX_etha_LSQBKTe_RSQBKT_upper_bound" sboTerm="SBO:0000625" units="mmol_per_gDW_per_hr" value="10" />
      <parameter constant="true" id="R_EX_etha_LSQBKTe_RSQBKT_lower_bound" sboTerm="SBO:0000625" units="mmol_per_gDW_per_hr" value="-10" />
      <parameter constant="true" id="R_EX_na1_LSQBKTe_RSQBKT_upper_bound" sboTerm="SBO:0000625" units="mmol_per_gDW_per_hr" value="10" />
      <parameter constant="true" id="R_EX_na1_LSQBKTe_RSQBKT_lower_bound" sboTerm="SBO:0000625" units="mmol_per_gDW_per_hr" value="-10" />
      <parameter constant="true" id="R_EX_hg2_LSQBKTe_RSQBKT_upper_bound" sboTerm="SBO:0000625" units="mmol_per_gDW_per_hr" value="10" />
      <parameter constant="true" id="R_EX_hg2_LSQBKTe_RSQBKT_lower_bound" sboTerm="SBO:0000625" units="mmol_per_gDW_per_hr" value="-10" />
      <parameter constant="true" id="R_EX_leu__L_LSQBKTe_RSQBKT_upper_bound" sboTerm="SBO:0000625" units="mmol_per_gDW_per_hr" value="10" />
      <parameter constant="true" id="R_EX_leu__L_LSQBKTe_RSQBKT_lower_bound" sboTerm="SBO:0000625" units="mmol_per_gDW_per_hr" value="-10" />
      <parameter constant="true" id="R_EX_orn__L_LSQBKTe_RSQBKT_upper_bound" sboTerm="SBO:0000625" units="mmol_per_gDW_per_hr" value="10" />
      <parameter constant="true" id="R_EX_orn__L_LSQBKTe_RSQBKT_lower_bound" sboTerm="SBO:0000625" units="mmol_per_gDW_per_hr" value="-10" />
      <parameter constant="true" id="R_EX_urate_LSQBKTe_RSQBKT_upper_bound" sboTerm="SBO:0000625" units="mmol_per_gDW_per_hr" value="10" />
      <parameter constant="true" id="R_EX_urate_LSQBKTe_RSQBKT_lower_bound" sboTerm="SBO:0000625" units="mmol_per_gDW_per_hr" value="-10" />
      <parameter constant="true" id="R_EX_pur_LSQBKTe_RSQBKT_upper_bound" sboTerm="SBO:0000625" units="mmol_per_gDW_per_hr" value="10" />
      <parameter constant="true" id="R_EX_pur_LSQBKTe_RSQBKT_lower_bound" sboTerm="SBO:0000625" units="mmol_per_gDW_per_hr" value="-10" />
      <parameter constant="true" id="R_EX_val__L_LSQBKTe_RSQBKT_upper_bound" sboTerm="SBO:0000625" units="mmol_per_gDW_per_hr" value="10" />
      <parameter constant="true" id="R_EX_val__L_LSQBKTe_RSQBKT_lower_bound" sboTerm="SBO:0000625" units="mmol_per_gDW_per_hr" value="-10" />
      <parameter constant="true" id="R_EX_xyl__D_LSQBKTe_RSQBKT_upper_bound" sboTerm="SBO:0000625" units="mmol_per_gDW_per_hr" value="10" />
      <parameter constant="true" id="R_EX_xyl__D_LSQBKTe_RSQBKT_lower_bound" sboTerm="SBO:0000625" units="mmol_per_gDW_per_hr" value="-10" />
      <parameter constant="true" id="R_EX_uri_LSQBKTe_RSQBKT_upper_bound" sboTerm="SBO:0000625" units="mmol_per_gDW_per_hr" value="10" />
      <parameter constant="true" id="R_EX_uri_LSQBKTe_RSQBKT_lower_bound" sboTerm="SBO:0000625" units="mmol_per_gDW_per_hr" value="-10" />
      <parameter constant="true" id="R_EX_xan_LSQBKTe_RSQBKT_upper_bound" sboTerm="SBO:0000625" units="mmol_per_gDW_per_hr" value="10" />
      <parameter constant="true" id="R_EX_xan_LSQBKTe_RSQBKT_lower_bound" sboTerm="SBO:0000625" units="mmol_per_gDW_per_hr" value="-10" />
      <parameter constant="true" id="R_EX_xtsn_LSQBKTe_RSQBKT_upper_bound" sboTerm="SBO:0000625" units="mmol_per_gDW_per_hr" value="10" />
      <parameter constant="true" id="R_EX_xtsn_LSQBKTe_RSQBKT_lower_bound" sboTerm="SBO:0000625" units="mmol_per_gDW_per_hr" value="-10" />
      <parameter constant="true" id="R_EX_ura_LSQBKTe_RSQBKT_upper_bound" sboTerm="SBO:0000625" units="mmol_per_gDW_per_hr" value="10" />
      <parameter constant="true" id="R_EX_ura_LSQBKTe_RSQBKT_lower_bound" sboTerm="SBO:0000625" units="mmol_per_gDW_per_hr" value="-10" />
      <parameter constant="true" id="R_EX_malt_LSQBKTe_RSQBKT_upper_bound" sboTerm="SBO:0000625" units="mmol_per_gDW_per_hr" value="10" />
      <parameter constant="true" id="R_EX_malt_LSQBKTe_RSQBKT_lower_bound" sboTerm="SBO:0000625" units="mmol_per_gDW_per_hr" value="-10" />
      <parameter constant="true" id="R_EX_akg_LSQBKTe_RSQBKT_upper_bound" sboTerm="SBO:0000625" units="mmol_per_gDW_per_hr" value="10" />
      <parameter constant="true" id="R_EX_akg_LSQBKTe_RSQBKT_lower_bound" sboTerm="SBO:0000625" units="mmol_per_gDW_per_hr" value="-10" />
      <parameter constant="true" id="R_EX_ala__L_LSQBKTe_RSQBKT_upper_bound" sboTerm="SBO:0000625" units="mmol_per_gDW_per_hr" value="10" />
      <parameter constant="true" id="R_EX_ala__L_LSQBKTe_RSQBKT_lower_bound" sboTerm="SBO:0000625" units="mmol_per_gDW_per_hr" value="-10" />
      <parameter constant="true" id="R_EX_mobd_LSQBKTe_RSQBKT_upper_bound" sboTerm="SBO:0000625" units="mmol_per_gDW_per_hr" value="10" />
      <parameter constant="true" id="R_EX_mobd_LSQBKTe_RSQBKT_lower_bound" sboTerm="SBO:0000625" units="mmol_per_gDW_per_hr" value="-10" />
      <parameter constant="true" id="R_EX_bilea_LSQBKTe_RSQBKT_upper_bound" sboTerm="SBO:0000625" units="mmol_per_gDW_per_hr" value="10" />
      <parameter constant="true" id="R_EX_bilea_LSQBKTe_RSQBKT_lower_bound" sboTerm="SBO:0000625" units="mmol_per_gDW_per_hr" value="-10" />
      <parameter constant="true" id="R_EX_glyclt_LSQBKTe_RSQBKT_upper_bound" sboTerm="SBO:0000625" units="mmol_per_gDW_per_hr" value="10" />
      <parameter constant="true" id="R_EX_glyclt_LSQBKTe_RSQBKT_lower_bound" sboTerm="SBO:0000625" units="mmol_per_gDW_per_hr" value="-10" />
      <parameter constant="true" id="R_EX_lys__L_LSQBKTe_RSQBKT_upper_bound" sboTerm="SBO:0000625" units="mmol_per_gDW_per_hr" value="10" />
      <parameter constant="true" id="R_EX_lys__L_LSQBKTe_RSQBKT_lower_bound" sboTerm="SBO:0000625" units="mmol_per_gDW_per_hr" value="-10" />
      <parameter constant="true" id="R_EX_pro__L_LSQBKTe_RSQBKT_upper_bound" sboTerm="SBO:0000625" units="mmol_per_gDW_per_hr" value="10" />
      <parameter constant="true" id="R_EX_pro__L_LSQBKTe_RSQBKT_lower_bound" sboTerm="SBO:0000625" units="mmol_per_gDW_per_hr" value="-10" />
      <parameter constant="true" id="R_EX_nh4_LSQBKTe_RSQBKT_upper_bound" sboTerm="SBO:0000625" units="mmol_per_gDW_per_hr" value="10" />
      <parameter constant="true" id="R_EX_nh4_LSQBKTe_RSQBKT_lower_bound" sboTerm="SBO:0000625" units="mmol_per_gDW_per_hr" value="-10" />
      <parameter constant="true" id="R_EX_tre_LSQBKTe_RSQBKT_upper_bound" sboTerm="SBO:0000625" units="mmol_per_gDW_per_hr" value="10" />
      <parameter constant="true" id="R_EX_tre_LSQBKTe_RSQBKT_lower_bound" sboTerm="SBO:0000625" units="mmol_per_gDW_per_hr" value="-10" />
      <parameter constant="true" id="R_EX_lac__L_LSQBKTe_RSQBKT_upper_bound" sboTerm="SBO:0000625" units="mmol_per_gDW_per_hr" value="10" />
      <parameter constant="true" id="R_EX_lac__L_LSQBKTe_RSQBKT_lower_bound" sboTerm="SBO:0000625" units="mmol_per_gDW_per_hr" value="-10" />
      <parameter constant="true" id="R_EX_buts_LSQBKTe_RSQBKT_upper_bound" sboTerm="SBO:0000625" units="mmol_per_gDW_per_hr" value="10" />
      <parameter constant="true" id="R_EX_buts_LSQBKTe_RSQBKT_lower_bound" sboTerm="SBO:0000625" units="mmol_per_gDW_per_hr" value="-10" />
      <parameter constant="true" id="R_EX_cys__L_LSQBKTe_RSQBKT_upper_bound" sboTerm="SBO:0000625" units="mmol_per_gDW_per_hr" value="10" />
      <parameter constant="true" id="R_EX_cys__L_LSQBKTe_RSQBKT_lower_bound" sboTerm="SBO:0000625" units="mmol_per_gDW_per_hr" value="-10" />
      <parameter constant="true" id="R_EX_cyst__L_LSQBKTe_RSQBKT_upper_bound" sboTerm="SBO:0000625" units="mmol_per_gDW_per_hr" value="10" />
      <parameter constant="true" id="R_EX_cyst__L_LSQBKTe_RSQBKT_lower_bound" sboTerm="SBO:0000625" units="mmol_per_gDW_per_hr" value="-10" />
      <parameter constant="true" id="R_EX_djenk_LSQBKTe_RSQBKT_upper_bound" sboTerm="SBO:0000625" units="mmol_per_gDW_per_hr" value="10" />
      <parameter constant="true" id="R_EX_djenk_LSQBKTe_RSQBKT_lower_bound" sboTerm="SBO:0000625" units="mmol_per_gDW_per_hr" value="-10" />
      <parameter constant="true" id="R_EX_eths_LSQBKTe_RSQBKT_upper_bound" sboTerm="SBO:0000625" units="mmol_per_gDW_per_hr" value="10" />
      <parameter constant="true" id="R_EX_eths_LSQBKTe_RSQBKT_lower_bound" sboTerm="SBO:0000625" units="mmol_per_gDW_per_hr" value="-10" />
      <parameter constant="true" id="R_EX_hexs_LSQBKTe_RSQBKT_upper_bound" sboTerm="SBO:0000625" units="mmol_per_gDW_per_hr" value="10" />
      <parameter constant="true" id="R_EX_hexs_LSQBKTe_RSQBKT_lower_bound" sboTerm="SBO:0000625" units="mmol_per_gDW_per_hr" value="-10" />
      <parameter constant="true" id="R_EX_istnt_LSQBKTe_RSQBKT_upper_bound" sboTerm="SBO:0000625" units="mmol_per_gDW_per_hr" value="10" />
      <parameter constant="true" id="R_EX_istnt_LSQBKTe_RSQBKT_lower_bound" sboTerm="SBO:0000625" units="mmol_per_gDW_per_hr" value="-10" />
      <parameter constant="true" id="R_EX_lanth_LSQBKTe_RSQBKT_upper_bound" sboTerm="SBO:0000625" units="mmol_per_gDW_per_hr" value="10" />
      <parameter constant="true" id="R_EX_lanth_LSQBKTe_RSQBKT_lower_bound" sboTerm="SBO:0000625" units="mmol_per_gDW_per_hr" value="-10" />
      <parameter constant="true" id="R_EX_Lcyst_LSQBKTe_RSQBKT_upper_bound" sboTerm="SBO:0000625" units="mmol_per_gDW_per_hr" value="10" />
      <parameter constant="true" id="R_EX_Lcyst_LSQBKTe_RSQBKT_lower_bound" sboTerm="SBO:0000625" units="mmol_per_gDW_per_hr" value="-10" />
      <parameter constant="true" id="R_EX_lipt_LSQBKTe_RSQBKT_upper_bound" sboTerm="SBO:0000625" units="mmol_per_gDW_per_hr" value="10" />
      <parameter constant="true" id="R_EX_lipt_LSQBKTe_RSQBKT_lower_bound" sboTerm="SBO:0000625" units="mmol_per_gDW_per_hr" value="-10" />
      <parameter constant="true" id="R_EX_metox__R_LSQBKTe_RSQBKT_upper_bound" sboTerm="SBO:0000625" units="mmol_per_gDW_per_hr" value="10" />
      <parameter constant="true" id="R_EX_metox__R_LSQBKTe_RSQBKT_lower_bound" sboTerm="SBO:0000625" units="mmol_per_gDW_per_hr" value="-10" />
      <parameter constant="true" id="R_EX_mops_LSQBKTe_RSQBKT_upper_bound" sboTerm="SBO:0000625" units="mmol_per_gDW_per_hr" value="10" />
      <parameter constant="true" id="R_EX_mops_LSQBKTe_RSQBKT_lower_bound" sboTerm="SBO:0000625" units="mmol_per_gDW_per_hr" value="-10" />
      <parameter constant="true" id="R_EX_mso3_LSQBKTe_RSQBKT_upper_bound" sboTerm="SBO:0000625" units="mmol_per_gDW_per_hr" value="10" />
      <parameter constant="true" id="R_EX_mso3_LSQBKTe_RSQBKT_lower_bound" sboTerm="SBO:0000625" units="mmol_per_gDW_per_hr" value="-10" />
      <parameter constant="true" id="R_EX_sula_LSQBKTe_RSQBKT_upper_bound" sboTerm="SBO:0000625" units="mmol_per_gDW_per_hr" value="10" />
      <parameter constant="true" id="R_EX_sula_LSQBKTe_RSQBKT_lower_bound" sboTerm="SBO:0000625" units="mmol_per_gDW_per_hr" value="-10" />
      <parameter constant="true" id="R_EX_taur_LSQBKTe_RSQBKT_upper_bound" sboTerm="SBO:0000625" units="mmol_per_gDW_per_hr" value="10" />
      <parameter constant="true" id="R_EX_taur_LSQBKTe_RSQBKT_lower_bound" sboTerm="SBO:0000625" units="mmol_per_gDW_per_hr" value="-10" />
      <parameter constant="true" id="R_EX_thiog_LSQBKTe_RSQBKT_upper_bound" sboTerm="SBO:0000625" units="mmol_per_gDW_per_hr" value="10" />
      <parameter constant="true" id="R_EX_thiog_LSQBKTe_RSQBKT_lower_bound" sboTerm="SBO:0000625" units="mmol_per_gDW_per_hr" value="-10" />
      <parameter constant="true" id="R_EX_sbt__D_LSQBKTe_RSQBKT_upper_bound" sboTerm="SBO:0000625" units="mmol_per_gDW_per_hr" value="10" />
      <parameter constant="true" id="R_EX_sbt__D_LSQBKTe_RSQBKT_lower_bound" sboTerm="SBO:0000625" units="mmol_per_gDW_per_hr" value="-10" />
      <parameter constant="true" id="R_EX_spmd_LSQBKTe_RSQBKT_upper_bound" sboTerm="SBO:0000625" units="mmol_per_gDW_per_hr" value="10" />
      <parameter constant="true" id="R_EX_spmd_LSQBKTe_RSQBKT_lower_bound" sboTerm="SBO:0000625" units="mmol_per_gDW_per_hr" value="-10" />
      <parameter constant="true" id="R_EX_inost_LSQBKTe_RSQBKT_upper_bound" sboTerm="SBO:0000625" units="mmol_per_gDW_per_hr" value="10" />
      <parameter constant="true" id="R_EX_inost_LSQBKTe_RSQBKT_lower_bound" sboTerm="SBO:0000625" units="mmol_per_gDW_per_hr" value="-10" />
      <parameter constant="true" id="R_EX_actn__R_LSQBKTe_RSQBKT_upper_bound" sboTerm="SBO:0000625" units="mmol_per_gDW_per_hr" value="10" />
      <parameter constant="true" id="R_EX_actn__R_LSQBKTe_RSQBKT_lower_bound" sboTerm="SBO:0000625" units="mmol_per_gDW_per_hr" value="-10" />
      <parameter constant="true" id="R_EX_2hxmp_LSQBKTe_RSQBKT_upper_bound" sboTerm="SBO:0000625" units="mmol_per_gDW_per_hr" value="10" />
      <parameter constant="true" id="R_EX_2hxmp_LSQBKTe_RSQBKT_lower_bound" sboTerm="SBO:0000625" units="mmol_per_gDW_per_hr" value="-10" />
      <parameter constant="true" id="R_EX_2pglyc_LSQBKTe_RSQBKT_upper_bound" sboTerm="SBO:0000625" units="mmol_per_gDW_per_hr" value="10" />
      <parameter constant="true" id="R_EX_2pglyc_LSQBKTe_RSQBKT_lower_bound" sboTerm="SBO:0000625" units="mmol_per_gDW_per_hr" value="-10" />
      <parameter constant="true" id="R_EX_2pg_LSQBKTe_RSQBKT_upper_bound" sboTerm="SBO:0000625" units="mmol_per_gDW_per_hr" value="10" />
      <parameter constant="true" id="R_EX_2pg_LSQBKTe_RSQBKT_lower_bound" sboTerm="SBO:0000625" units="mmol_per_gDW_per_hr" value="-10" />
      <parameter constant="true" id="R_EX_3amp_LSQBKTe_RSQBKT_upper_bound" sboTerm="SBO:0000625" units="mmol_per_gDW_per_hr" value="10" />
      <parameter constant="true" id="R_EX_3amp_LSQBKTe_RSQBKT_lower_bound" sboTerm="SBO:0000625" units="mmol_per_gDW_per_hr" value="-10" />
      <parameter constant="true" id="R_EX_3cmp_LSQBKTe_RSQBKT_upper_bound" sboTerm="SBO:0000625" units="mmol_per_gDW_per_hr" value="10" />
      <parameter constant="true" id="R_EX_3cmp_LSQBKTe_RSQBKT_lower_bound" sboTerm="SBO:0000625" units="mmol_per_gDW_per_hr" value="-10" />
      <parameter constant="true" id="R_EX_3gmp_LSQBKTe_RSQBKT_upper_bound" sboTerm="SBO:0000625" units="mmol_per_gDW_per_hr" value="10" />
      <parameter constant="true" id="R_EX_3gmp_LSQBKTe_RSQBKT_lower_bound" sboTerm="SBO:0000625" units="mmol_per_gDW_per_hr" value="-10" />
      <parameter constant="true" id="R_EX_3pg_LSQBKTe_RSQBKT_upper_bound" sboTerm="SBO:0000625" units="mmol_per_gDW_per_hr" value="10" />
      <parameter constant="true" id="R_EX_3pg_LSQBKTe_RSQBKT_lower_bound" sboTerm="SBO:0000625" units="mmol_per_gDW_per_hr" value="-10" />
      <parameter constant="true" id="R_EX_3ump_LSQBKTe_RSQBKT_upper_bound" sboTerm="SBO:0000625" units="mmol_per_gDW_per_hr" value="10" />
      <parameter constant="true" id="R_EX_3ump_LSQBKTe_RSQBKT_lower_bound" sboTerm="SBO:0000625" units="mmol_per_gDW_per_hr" value="-10" />
      <parameter constant="true" id="R_EX_6pgc_LSQBKTe_RSQBKT_upper_bound" sboTerm="SBO:0000625" units="mmol_per_gDW_per_hr" value="10" />
      <parameter constant="true" id="R_EX_6pgc_LSQBKTe_RSQBKT_lower_bound" sboTerm="SBO:0000625" units="mmol_per_gDW_per_hr" value="-10" />
      <parameter constant="true" id="R_EX_abt__L_LSQBKTe_RSQBKT_upper_bound" sboTerm="SBO:0000625" units="mmol_per_gDW_per_hr" value="10" />
      <parameter constant="true" id="R_EX_abt__L_LSQBKTe_RSQBKT_lower_bound" sboTerm="SBO:0000625" units="mmol_per_gDW_per_hr" value="-10" />
      <parameter constant="true" id="R_EX_acac_LSQBKTe_RSQBKT_upper_bound" sboTerm="SBO:0000625" units="mmol_per_gDW_per_hr" value="10" />
      <parameter constant="true" id="R_EX_acac_LSQBKTe_RSQBKT_lower_bound" sboTerm="SBO:0000625" units="mmol_per_gDW_per_hr" value="-10" />
      <parameter constant="true" id="R_EX_acmana_LSQBKTe_RSQBKT_upper_bound" sboTerm="SBO:0000625" units="mmol_per_gDW_per_hr" value="10" />
      <parameter constant="true" id="R_EX_acmana_LSQBKTe_RSQBKT_lower_bound" sboTerm="SBO:0000625" units="mmol_per_gDW_per_hr" value="-10" />
      <parameter constant="true" id="R_EX_acnam_LSQBKTe_RSQBKT_upper_bound" sboTerm="SBO:0000625" units="mmol_per_gDW_per_hr" value="10" />
      <parameter constant="true" id="R_EX_acnam_LSQBKTe_RSQBKT_lower_bound" sboTerm="SBO:0000625" units="mmol_per_gDW_per_hr" value="-10" />
      <parameter constant="true" id="R_EX_amp_LSQBKTe_RSQBKT_upper_bound" sboTerm="SBO:0000625" units="mmol_per_gDW_per_hr" value="10" />
      <parameter constant="true" id="R_EX_amp_LSQBKTe_RSQBKT_lower_bound" sboTerm="SBO:0000625" units="mmol_per_gDW_per_hr" value="-10" />
      <parameter constant="true" id="R_EX_arab__D_LSQBKTe_RSQBKT_upper_bound" sboTerm="SBO:0000625" units="mmol_per_gDW_per_hr" value="10" />
      <parameter constant="true" id="R_EX_arab__D_LSQBKTe_RSQBKT_lower_bound" sboTerm="SBO:0000625" units="mmol_per_gDW_per_hr" value="-10" />
      <parameter constant="true" id="R_EX_argp_LSQBKTe_RSQBKT_upper_bound" sboTerm="SBO:0000625" units="mmol_per_gDW_per_hr" value="10" />
      <parameter constant="true" id="R_EX_argp_LSQBKTe_RSQBKT_lower_bound" sboTerm="SBO:0000625" units="mmol_per_gDW_per_hr" value="-10" />
      <parameter constant="true" id="R_EX_chor_LSQBKTe_RSQBKT_upper_bound" sboTerm="SBO:0000625" units="mmol_per_gDW_per_hr" value="10" />
      <parameter constant="true" id="R_EX_chor_LSQBKTe_RSQBKT_lower_bound" sboTerm="SBO:0000625" units="mmol_per_gDW_per_hr" value="-10" />
      <parameter constant="true" id="R_EX_citr__L_LSQBKTe_RSQBKT_upper_bound" sboTerm="SBO:0000625" units="mmol_per_gDW_per_hr" value="10" />
      <parameter constant="true" id="R_EX_citr__L_LSQBKTe_RSQBKT_lower_bound" sboTerm="SBO:0000625" units="mmol_per_gDW_per_hr" value="-10" />
      <parameter constant="true" id="R_EX_cmp_LSQBKTe_RSQBKT_upper_bound" sboTerm="SBO:0000625" units="mmol_per_gDW_per_hr" value="10" />
      <parameter constant="true" id="R_EX_cmp_LSQBKTe_RSQBKT_lower_bound" sboTerm="SBO:0000625" units="mmol_per_gDW_per_hr" value="-10" />
      <parameter constant="true" id="R_EX_co2_LSQBKTe_RSQBKT_upper_bound" sboTerm="SBO:0000625" units="mmol_per_gDW_per_hr" value="10" />
      <parameter constant="true" id="R_EX_co2_LSQBKTe_RSQBKT_lower_bound" sboTerm="SBO:0000625" units="mmol_per_gDW_per_hr" value="-10" />
      <parameter constant="true" id="R_EX_dha_LSQBKTe_RSQBKT_upper_bound" sboTerm="SBO:0000625" units="mmol_per_gDW_per_hr" value="10" />
      <parameter constant="true" id="R_EX_dha_LSQBKTe_RSQBKT_lower_bound" sboTerm="SBO:0000625" units="mmol_per_gDW_per_hr" value="-10" />
      <parameter constant="true" id="R_EX_dtmp_LSQBKTe_RSQBKT_upper_bound" sboTerm="SBO:0000625" units="mmol_per_gDW_per_hr" value="10" />
      <parameter constant="true" id="R_EX_dtmp_LSQBKTe_RSQBKT_lower_bound" sboTerm="SBO:0000625" units="mmol_per_gDW_per_hr" value="-10" />
      <parameter constant="true" id="R_EX_f6p_LSQBKTe_RSQBKT_upper_bound" sboTerm="SBO:0000625" units="mmol_per_gDW_per_hr" value="10" />
      <parameter constant="true" id="R_EX_f6p_LSQBKTe_RSQBKT_lower_bound" sboTerm="SBO:0000625" units="mmol_per_gDW_per_hr" value="-10" />
      <parameter constant="true" id="R_EX_g1p_LSQBKTe_RSQBKT_upper_bound" sboTerm="SBO:0000625" units="mmol_per_gDW_per_hr" value="10" />
      <parameter constant="true" id="R_EX_g1p_LSQBKTe_RSQBKT_lower_bound" sboTerm="SBO:0000625" units="mmol_per_gDW_per_hr" value="-10" />
      <parameter constant="true" id="R_EX_g6p_LSQBKTe_RSQBKT_upper_bound" sboTerm="SBO:0000625" units="mmol_per_gDW_per_hr" value="10" />
      <parameter constant="true" id="R_EX_g6p_LSQBKTe_RSQBKT_lower_bound" sboTerm="SBO:0000625" units="mmol_per_gDW_per_hr" value="-10" />
      <parameter constant="true" id="R_EX_galt_LSQBKTe_RSQBKT_upper_bound" sboTerm="SBO:0000625" units="mmol_per_gDW_per_hr" value="10" />
      <parameter constant="true" id="R_EX_galt_LSQBKTe_RSQBKT_lower_bound" sboTerm="SBO:0000625" units="mmol_per_gDW_per_hr" value="-10" />
      <parameter constant="true" id="R_EX_gam6p_LSQBKTe_RSQBKT_upper_bound" sboTerm="SBO:0000625" units="mmol_per_gDW_per_hr" value="10" />
      <parameter constant="true" id="R_EX_gam6p_LSQBKTe_RSQBKT_lower_bound" sboTerm="SBO:0000625" units="mmol_per_gDW_per_hr" value="-10" />
      <parameter constant="true" id="R_EX_glu__D_LSQBKTe_RSQBKT_upper_bound" sboTerm="SBO:0000625" units="mmol_per_gDW_per_hr" value="10" />
      <parameter constant="true" id="R_EX_glu__D_LSQBKTe_RSQBKT_lower_bound" sboTerm="SBO:0000625" units="mmol_per_gDW_per_hr" value="-10" />
      <parameter constant="true" id="R_EX_glx_LSQBKTe_RSQBKT_upper_bound" sboTerm="SBO:0000625" units="mmol_per_gDW_per_hr" value="10" />
      <parameter constant="true" id="R_EX_glx_LSQBKTe_RSQBKT_lower_bound" sboTerm="SBO:0000625" units="mmol_per_gDW_per_hr" value="-10" />
      <parameter constant="true" id="R_EX_glycogen_LSQBKTe_RSQBKT_upper_bound" sboTerm="SBO:0000625" units="mmol_per_gDW_per_hr" value="10" />
      <parameter constant="true" id="R_EX_glycogen_LSQBKTe_RSQBKT_lower_bound" sboTerm="SBO:0000625" units="mmol_per_gDW_per_hr" value="-10" />
      <parameter constant="true" id="R_EX_gly_LSQBKTe_RSQBKT_upper_bound" sboTerm="SBO:0000625" units="mmol_per_gDW_per_hr" value="10" />
      <parameter constant="true" id="R_EX_gly_LSQBKTe_RSQBKT_lower_bound" sboTerm="SBO:0000625" units="mmol_per_gDW_per_hr" value="-10" />
      <parameter constant="true" id="R_EX_gmp_LSQBKTe_RSQBKT_upper_bound" sboTerm="SBO:0000625" units="mmol_per_gDW_per_hr" value="10" />
      <parameter constant="true" id="R_EX_gmp_LSQBKTe_RSQBKT_lower_bound" sboTerm="SBO:0000625" units="mmol_per_gDW_per_hr" value="-10" />
      <parameter constant="true" id="R_EX_hqn_LSQBKTe_RSQBKT_upper_bound" sboTerm="SBO:0000625" units="mmol_per_gDW_per_hr" value="10" />
      <parameter constant="true" id="R_EX_hqn_LSQBKTe_RSQBKT_lower_bound" sboTerm="SBO:0000625" units="mmol_per_gDW_per_hr" value="-10" />
      <parameter constant="true" id="R_EX_mal__D_LSQBKTe_RSQBKT_upper_bound" sboTerm="SBO:0000625" units="mmol_per_gDW_per_hr" value="10" />
      <parameter constant="true" id="R_EX_mal__D_LSQBKTe_RSQBKT_lower_bound" sboTerm="SBO:0000625" units="mmol_per_gDW_per_hr" value="-10" />
      <parameter constant="true" id="R_EX_man1p_LSQBKTe_RSQBKT_upper_bound" sboTerm="SBO:0000625" units="mmol_per_gDW_per_hr" value="10" />
      <parameter constant="true" id="R_EX_man1p_LSQBKTe_RSQBKT_lower_bound" sboTerm="SBO:0000625" units="mmol_per_gDW_per_hr" value="-10" />
      <parameter constant="true" id="R_EX_man6p_LSQBKTe_RSQBKT_upper_bound" sboTerm="SBO:0000625" units="mmol_per_gDW_per_hr" value="10" />
      <parameter constant="true" id="R_EX_man6p_LSQBKTe_RSQBKT_lower_bound" sboTerm="SBO:0000625" units="mmol_per_gDW_per_hr" value="-10" />
      <parameter constant="true" id="R_EX_melib_LSQBKTe_RSQBKT_upper_bound" sboTerm="SBO:0000625" units="mmol_per_gDW_per_hr" value="10" />
      <parameter constant="true" id="R_EX_melib_LSQBKTe_RSQBKT_lower_bound" sboTerm="SBO:0000625" units="mmol_per_gDW_per_hr" value="-10" />
      <parameter constant="true" id="R_EX_nac_LSQBKTe_RSQBKT_upper_bound" sboTerm="SBO:0000625" units="mmol_per_gDW_per_hr" value="10" />
      <parameter constant="true" id="R_EX_nac_LSQBKTe_RSQBKT_lower_bound" sboTerm="SBO:0000625" units="mmol_per_gDW_per_hr" value="-10" />
      <parameter constant="true" id="R_EX_o2_LSQBKTe_RSQBKT_upper_bound" sboTerm="SBO:0000625" units="mmol_per_gDW_per_hr" value="10" />
      <parameter constant="true" id="R_EX_o2_LSQBKTe_RSQBKT_lower_bound" sboTerm="SBO:0000625" units="mmol_per_gDW_per_hr" value="-10" />
      <parameter constant="true" id="R_EX_pala_LSQBKTe_RSQBKT_upper_bound" sboTerm="SBO:0000625" units="mmol_per_gDW_per_hr" value="10" />
      <parameter constant="true" id="R_EX_pala_LSQBKTe_RSQBKT_lower_bound" sboTerm="SBO:0000625" units="mmol_per_gDW_per_hr" value="-10" />
      <parameter constant="true" id="R_EX_pep_LSQBKTe_RSQBKT_upper_bound" sboTerm="SBO:0000625" units="mmol_per_gDW_per_hr" value="10" />
      <parameter constant="true" id="R_EX_pep_LSQBKTe_RSQBKT_lower_bound" sboTerm="SBO:0000625" units="mmol_per_gDW_per_hr" value="-10" />
      <parameter constant="true" id="R_EX_phe__L_LSQBKTe_RSQBKT_upper_bound" sboTerm="SBO:0000625" units="mmol_per_gDW_per_hr" value="10" />
      <parameter constant="true" id="R_EX_phe__L_LSQBKTe_RSQBKT_lower_bound" sboTerm="SBO:0000625" units="mmol_per_gDW_per_hr" value="-10" />
      <parameter constant="true" id="R_EX_ppa_LSQBKTe_RSQBKT_upper_bound" sboTerm="SBO:0000625" units="mmol_per_gDW_per_hr" value="10" />
      <parameter constant="true" id="R_EX_ppa_LSQBKTe_RSQBKT_lower_bound" sboTerm="SBO:0000625" units="mmol_per_gDW_per_hr" value="-10" />
      <parameter constant="true" id="R_EX_pser__D_LSQBKTe_RSQBKT_upper_bound" sboTerm="SBO:0000625" units="mmol_per_gDW_per_hr" value="10" />
      <parameter constant="true" id="R_EX_pser__D_LSQBKTe_RSQBKT_lower_bound" sboTerm="SBO:0000625" units="mmol_per_gDW_per_hr" value="-10" />
      <parameter constant="true" id="R_EX_pser__L_LSQBKTe_RSQBKT_upper_bound" sboTerm="SBO:0000625" units="mmol_per_gDW_per_hr" value="10" />
      <parameter constant="true" id="R_EX_pser__L_LSQBKTe_RSQBKT_lower_bound" sboTerm="SBO:0000625" units="mmol_per_gDW_per_hr" value="-10" />
      <parameter constant="true" id="R_EX_raffin_LSQBKTe_RSQBKT_upper_bound" sboTerm="SBO:0000625" units="mmol_per_gDW_per_hr" value="10" />
      <parameter constant="true" id="R_EX_raffin_LSQBKTe_RSQBKT_lower_bound" sboTerm="SBO:0000625" units="mmol_per_gDW_per_hr" value="-10" />
      <parameter constant="true" id="R_EX_rmn_LSQBKTe_RSQBKT_upper_bound" sboTerm="SBO:0000625" units="mmol_per_gDW_per_hr" value="10" />
      <parameter constant="true" id="R_EX_rmn_LSQBKTe_RSQBKT_lower_bound" sboTerm="SBO:0000625" units="mmol_per_gDW_per_hr" value="-10" />
      <parameter constant="true" id="R_EX_ser__D_LSQBKTe_RSQBKT_upper_bound" sboTerm="SBO:0000625" units="mmol_per_gDW_per_hr" value="10" />
      <parameter constant="true" id="R_EX_ser__D_LSQBKTe_RSQBKT_lower_bound" sboTerm="SBO:0000625" units="mmol_per_gDW_per_hr" value="-10" />
      <parameter constant="true" id="R_EX_srb__L_LSQBKTe_RSQBKT_upper_bound" sboTerm="SBO:0000625" units="mmol_per_gDW_per_hr" value="10" />
      <parameter constant="true" id="R_EX_srb__L_LSQBKTe_RSQBKT_lower_bound" sboTerm="SBO:0000625" units="mmol_per_gDW_per_hr" value="-10" />
      <parameter constant="true" id="R_EX_thym_LSQBKTe_RSQBKT_upper_bound" sboTerm="SBO:0000625" units="mmol_per_gDW_per_hr" value="10" />
      <parameter constant="true" id="R_EX_thym_LSQBKTe_RSQBKT_lower_bound" sboTerm="SBO:0000625" units="mmol_per_gDW_per_hr" value="-10" />
      <parameter constant="true" id="R_EX_tmp_LSQBKTe_RSQBKT_upper_bound" sboTerm="SBO:0000625" units="mmol_per_gDW_per_hr" value="10" />
      <parameter constant="true" id="R_EX_tmp_LSQBKTe_RSQBKT_lower_bound" sboTerm="SBO:0000625" units="mmol_per_gDW_per_hr" value="-10" />
      <parameter constant="true" id="R_EX_tyr__L_LSQBKTe_RSQBKT_upper_bound" sboTerm="SBO:0000625" units="mmol_per_gDW_per_hr" value="10" />
      <parameter constant="true" id="R_EX_tyr__L_LSQBKTe_RSQBKT_lower_bound" sboTerm="SBO:0000625" units="mmol_per_gDW_per_hr" value="-10" />
      <parameter constant="true" id="R_EX_ump_LSQBKTe_RSQBKT_upper_bound" sboTerm="SBO:0000625" units="mmol_per_gDW_per_hr" value="10" />
      <parameter constant="true" id="R_EX_ump_LSQBKTe_RSQBKT_lower_bound" sboTerm="SBO:0000625" units="mmol_per_gDW_per_hr" value="-10" />
    </listOfParameters>
    <listOfCompartments>
      <compartment constant="true" id="c" name="Cytoplasm" />
      <compartment constant="true" id="e" name="Extracellular" />
    </listOfCompartments>
    <listOfSpecies>
      <species boundaryCondition="false" compartment="c" constant="false" hasOnlySubstanceUnits="false" id="M_12d3k5m_c" name="12d3k5m[c]" />
      <species boundaryCondition="false" compartment="c" constant="false" hasOnlySubstanceUnits="false" id="M_o2_c" name="o2[c]" />
      <species boundaryCondition="false" compartment="c" constant="false" hasOnlySubstanceUnits="false" id="M_2kmb_c" name="2kmb[c]" />
      <species boundaryCondition="false" compartment="c" constant="false" hasOnlySubstanceUnits="false" id="M_for_c" name="for[c]" />
      <species boundaryCondition="false" compartment="c" constant="false" hasOnlySubstanceUnits="false" id="M_3mtp_c" name="3mtp[c]" />
      <species boundaryCondition="false" compartment="c" constant="false" hasOnlySubstanceUnits="false" id="M_co_c" name="co[c]" />
      <species boundaryCondition="false" compartment="c" constant="false" hasOnlySubstanceUnits="false" id="M_dkmpp_c" name="dkmpp[c]" />
      <species boundaryCondition="false" compartment="c" constant="false" hasOnlySubstanceUnits="false" id="M_2h3k5m_c" name="2h3k5m[c]" />
      <species boundaryCondition="false" compartment="c" constant="false" hasOnlySubstanceUnits="false" id="M_h_c" name="h[c]" />
      <species boundaryCondition="false" compartment="c" constant="false" hasOnlySubstanceUnits="false" id="M_h2o_c" name="h2o[c]" />
      <species boundaryCondition="false" compartment="c" constant="false" hasOnlySubstanceUnits="false" id="M_pi_c" name="pi[c]" />
      <species boundaryCondition="false" compartment="c" constant="false" hasOnlySubstanceUnits="false" id="M_5mdru1p_c" name="5mdru1p[c]" />
      <species boundaryCondition="false" compartment="c" constant="false" hasOnlySubstanceUnits="false" id="M_5mdr1p_c" name="5mdr1p[c]" />
      <species boundaryCondition="false" compartment="c" constant="false" hasOnlySubstanceUnits="false" id="M_gln__L_c" name="gln-L[c]" />
      <species boundaryCondition="false" compartment="c" constant="false" hasOnlySubstanceUnits="false" id="M_prlp_c" name="prlp[c]" />
      <species boundaryCondition="false" compartment="c" constant="false" hasOnlySubstanceUnits="false" id="M_aicar_c" name="aicar[c]" />
      <species boundaryCondition="false" compartment="c" constant="false" hasOnlySubstanceUnits="false" id="M_eig3p_c" name="eig3p[c]" />
      <species boundaryCondition="false" compartment="c" constant="false" hasOnlySubstanceUnits="false" id="M_glu__L_c" name="glu-L[c]" />
      <species boundaryCondition="false" compartment="c" constant="false" hasOnlySubstanceUnits="false" id="M_akg_c" name="akg[c]" />
      <species boundaryCondition="false" compartment="c" constant="false" hasOnlySubstanceUnits="false" id="M_nadph_c" name="nadph[c]" />
      <species boundaryCondition="false" compartment="c" constant="false" hasOnlySubstanceUnits="false" id="M_nadp_c" name="nadp[c]" />
      <species boundaryCondition="false" compartment="c" constant="false" hasOnlySubstanceUnits="false" id="M_atp_c" name="atp[c]" />
      <species boundaryCondition="false" compartment="c" constant="false" hasOnlySubstanceUnits="false" id="M_hco3_c" name="hco3[c]" />
      <species boundaryCondition="false" compartment="c" constant="false" hasOnlySubstanceUnits="false" id="M_adp_c" name="adp[c]" />
      <species boundaryCondition="false" compartment="c" constant="false" hasOnlySubstanceUnits="false" id="M_cbp_c" name="cbp[c]" />
      <species boundaryCondition="false" compartment="c" constant="false" hasOnlySubstanceUnits="false" id="M_nh4_c" name="nh4[c]" />
      <species boundaryCondition="false" compartment="c" constant="false" hasOnlySubstanceUnits="false" id="M_accoa_c" name="accoa[c]" />
      <species boundaryCondition="false" compartment="c" constant="false" hasOnlySubstanceUnits="false" id="M_acglu_c" name="acglu[c]" />
      <species boundaryCondition="false" compartment="c" constant="false" hasOnlySubstanceUnits="false" id="M_coa_c" name="coa[c]" />
      <species boundaryCondition="false" compartment="c" constant="false" hasOnlySubstanceUnits="false" id="M_26dapime_c" name="26dapime[c]" />
      <species boundaryCondition="false" compartment="c" constant="false" hasOnlySubstanceUnits="false" id="M_26dap__LL_c" name="26dap-LL[c]" />
      <species boundaryCondition="false" compartment="c" constant="false" hasOnlySubstanceUnits="false" id="M_ac_c" name="ac[c]" />
      <species boundaryCondition="false" compartment="c" constant="false" hasOnlySubstanceUnits="false" id="M_ala__L_c" name="ala-L[c]" />
      <species boundaryCondition="false" compartment="c" constant="false" hasOnlySubstanceUnits="false" id="M_nad_c" name="nad[c]" />
      <species boundaryCondition="false" compartment="c" constant="false" hasOnlySubstanceUnits="false" id="M_nadh_c" name="nadh[c]" />
      <species boundaryCondition="false" compartment="c" constant="false" hasOnlySubstanceUnits="false" id="M_pyr_c" name="pyr[c]" />
      <species boundaryCondition="false" compartment="c" constant="false" hasOnlySubstanceUnits="false" id="M_glu5sa_c" name="glu5sa[c]" />
      <species boundaryCondition="false" compartment="c" constant="false" hasOnlySubstanceUnits="false" id="M_1pyr5c_c" name="1pyr5c[c]" />
      <species boundaryCondition="false" compartment="c" constant="false" hasOnlySubstanceUnits="false" id="M_pro__L_c" name="pro-L[c]" />
      <species boundaryCondition="false" compartment="c" constant="false" hasOnlySubstanceUnits="false" id="M_orn__L_c" name="orn-L[c]" />
      <species boundaryCondition="false" compartment="c" constant="false" hasOnlySubstanceUnits="false" id="M_citr__L_c" name="citr-L[c]" />
      <species boundaryCondition="false" compartment="c" constant="false" hasOnlySubstanceUnits="false" id="M_acg5p_c" name="acg5p[c]" />
      <species boundaryCondition="false" compartment="c" constant="false" hasOnlySubstanceUnits="false" id="M_acorn_c" name="acorn[c]" />
      <species boundaryCondition="false" compartment="c" constant="false" hasOnlySubstanceUnits="false" id="M_acg5sa_c" name="acg5sa[c]" />
      <species boundaryCondition="false" compartment="c" constant="false" hasOnlySubstanceUnits="false" id="M_agm_c" name="agm[c]" />
      <species boundaryCondition="false" compartment="c" constant="false" hasOnlySubstanceUnits="false" id="M_ptrc_c" name="ptrc[c]" />
      <species boundaryCondition="false" compartment="c" constant="false" hasOnlySubstanceUnits="false" id="M_urea_c" name="urea[c]" />
      <species boundaryCondition="false" compartment="c" constant="false" hasOnlySubstanceUnits="false" id="M_arg__L_c" name="arg-L[c]" />
      <species boundaryCondition="false" compartment="c" constant="false" hasOnlySubstanceUnits="false" id="M_co2_c" name="co2[c]" />
      <species boundaryCondition="false" compartment="c" constant="false" hasOnlySubstanceUnits="false" id="M_aspsa_c" name="aspsa[c]" />
      <species boundaryCondition="false" compartment="c" constant="false" hasOnlySubstanceUnits="false" id="M_4pasp_c" name="4pasp[c]" />
      <species boundaryCondition="false" compartment="c" constant="false" hasOnlySubstanceUnits="false" id="M_asp__L_c" name="asp-L[c]" />
      <species boundaryCondition="false" compartment="c" constant="false" hasOnlySubstanceUnits="false" id="M_amp_c" name="amp[c]" />
      <species boundaryCondition="false" compartment="c" constant="false" hasOnlySubstanceUnits="false" id="M_asn__L_c" name="asn-L[c]" />
      <species boundaryCondition="false" compartment="c" constant="false" hasOnlySubstanceUnits="false" id="M_ppi_c" name="ppi[c]" />
      <species boundaryCondition="false" compartment="c" constant="false" hasOnlySubstanceUnits="false" id="M_oaa_c" name="oaa[c]" />
      <species boundaryCondition="false" compartment="c" constant="false" hasOnlySubstanceUnits="false" id="M_26dap__M_c" name="26dap-M[c]" />
      <species boundaryCondition="false" compartment="c" constant="false" hasOnlySubstanceUnits="false" id="M_lys__L_c" name="lys-L[c]" />
      <species boundaryCondition="false" compartment="c" constant="false" hasOnlySubstanceUnits="false" id="M_23dhdp_c" name="23dhdp[c]" />
      <species boundaryCondition="false" compartment="c" constant="false" hasOnlySubstanceUnits="false" id="M_thdp_c" name="thdp[c]" />
      <species boundaryCondition="false" compartment="c" constant="false" hasOnlySubstanceUnits="false" id="M_hom__L_c" name="hom-L[c]" />
      <species boundaryCondition="false" compartment="c" constant="false" hasOnlySubstanceUnits="false" id="M_phom_c" name="phom[c]" />
      <species boundaryCondition="false" compartment="c" constant="false" hasOnlySubstanceUnits="false" id="M_thr__L_c" name="thr-L[c]" />
      <species boundaryCondition="false" compartment="c" constant="false" hasOnlySubstanceUnits="false" id="M_aps_c" name="aps[c]" />
      <species boundaryCondition="false" compartment="c" constant="false" hasOnlySubstanceUnits="false" id="M_trdrd_c" name="trdrd[c]" />
      <species boundaryCondition="false" compartment="c" constant="false" hasOnlySubstanceUnits="false" id="M_so3_c" name="so3[c]" />
      <species boundaryCondition="false" compartment="c" constant="false" hasOnlySubstanceUnits="false" id="M_trdox_c" name="trdox[c]" />
      <species boundaryCondition="false" compartment="c" constant="false" hasOnlySubstanceUnits="false" id="M_glu5p_c" name="glu5p[c]" />
      <species boundaryCondition="false" compartment="e" constant="false" hasOnlySubstanceUnits="false" id="M_alaala_e" name="alaala[e]" />
      <species boundaryCondition="false" compartment="e" constant="false" hasOnlySubstanceUnits="false" id="M_h2o_e" name="h2o[e]" />
      <species boundaryCondition="false" compartment="e" constant="false" hasOnlySubstanceUnits="false" id="M_ala__D_e" name="ala-D[e]" />
      <species boundaryCondition="false" compartment="c" constant="false" hasOnlySubstanceUnits="false" id="M_alac__S_c" name="alac-S[c]" />
      <species boundaryCondition="false" compartment="c" constant="false" hasOnlySubstanceUnits="false" id="M_mmalsa_c" name="mmalsa[c]" />
      <species boundaryCondition="false" compartment="c" constant="false" hasOnlySubstanceUnits="false" id="M_ppcoa_c" name="ppcoa[c]" />
      <species boundaryCondition="false" compartment="c" constant="false" hasOnlySubstanceUnits="false" id="M_argp_c" name="argp[c]" />
      <species boundaryCondition="false" compartment="c" constant="false" hasOnlySubstanceUnits="false" id="M_chor_c" name="chor[c]" />
      <species boundaryCondition="false" compartment="c" constant="false" hasOnlySubstanceUnits="false" id="M_anth_c" name="anth[c]" />
      <species boundaryCondition="false" compartment="c" constant="false" hasOnlySubstanceUnits="false" id="M_prpp_c" name="prpp[c]" />
      <species boundaryCondition="false" compartment="c" constant="false" hasOnlySubstanceUnits="false" id="M_pran_c" name="pran[c]" />
      <species boundaryCondition="false" compartment="c" constant="false" hasOnlySubstanceUnits="false" id="M_pphn_c" name="pphn[c]" />
      <species boundaryCondition="false" compartment="c" constant="false" hasOnlySubstanceUnits="false" id="M_3psme_c" name="3psme[c]" />
      <species boundaryCondition="false" compartment="c" constant="false" hasOnlySubstanceUnits="false" id="M_e4p_c" name="e4p[c]" />
      <species boundaryCondition="false" compartment="c" constant="false" hasOnlySubstanceUnits="false" id="M_pep_c" name="pep[c]" />
      <species boundaryCondition="false" compartment="c" constant="false" hasOnlySubstanceUnits="false" id="M_2dda7p_c" name="2dda7p[c]" />
      <species boundaryCondition="false" compartment="c" constant="false" hasOnlySubstanceUnits="false" id="M_3dhq_c" name="3dhq[c]" />
      <species boundaryCondition="false" compartment="c" constant="false" hasOnlySubstanceUnits="false" id="M_3dhsk_c" name="3dhsk[c]" />
      <species boundaryCondition="false" compartment="c" constant="false" hasOnlySubstanceUnits="false" id="M_2cpr5p_c" name="2cpr5p[c]" />
      <species boundaryCondition="false" compartment="c" constant="false" hasOnlySubstanceUnits="false" id="M_3ig3p_c" name="3ig3p[c]" />
      <species boundaryCondition="false" compartment="c" constant="false" hasOnlySubstanceUnits="false" id="M_34hpp_c" name="34hpp[c]" />
      <species boundaryCondition="false" compartment="c" constant="false" hasOnlySubstanceUnits="false" id="M_phpyr_c" name="phpyr[c]" />
      <species boundaryCondition="false" compartment="c" constant="false" hasOnlySubstanceUnits="false" id="M_skm5p_c" name="skm5p[c]" />
      <species boundaryCondition="false" compartment="c" constant="false" hasOnlySubstanceUnits="false" id="M_skm_c" name="skm[c]" />
      <species boundaryCondition="false" compartment="c" constant="false" hasOnlySubstanceUnits="false" id="M_ser__L_c" name="ser-L[c]" />
      <species boundaryCondition="false" compartment="c" constant="false" hasOnlySubstanceUnits="false" id="M_g3p_c" name="g3p[c]" />
      <species boundaryCondition="false" compartment="c" constant="false" hasOnlySubstanceUnits="false" id="M_trp__L_c" name="trp-L[c]" />
      <species boundaryCondition="false" compartment="c" constant="false" hasOnlySubstanceUnits="false" id="M_tyr__L_c" name="tyr-L[c]" />
      <species boundaryCondition="false" compartment="c" constant="false" hasOnlySubstanceUnits="false" id="M_hcys__L_c" name="hcys-L[c]" />
      <species boundaryCondition="false" compartment="c" constant="false" hasOnlySubstanceUnits="false" id="M_cysth__L_c" name="cysth-L[c]" />
      <species boundaryCondition="false" compartment="c" constant="false" hasOnlySubstanceUnits="false" id="M_cys__L_c" name="cys-L[c]" />
      <species boundaryCondition="false" compartment="c" constant="false" hasOnlySubstanceUnits="false" id="M_h2s_c" name="h2s[c]" />
      <species boundaryCondition="false" compartment="c" constant="false" hasOnlySubstanceUnits="false" id="M_paps_c" name="paps[c]" />
      <species boundaryCondition="false" compartment="c" constant="false" hasOnlySubstanceUnits="false" id="M_pap_c" name="pap[c]" />
      <species boundaryCondition="false" compartment="c" constant="false" hasOnlySubstanceUnits="false" id="M_thf_c" name="thf[c]" />
      <species boundaryCondition="false" compartment="c" constant="false" hasOnlySubstanceUnits="false" id="M_gly_c" name="gly[c]" />
      <species boundaryCondition="false" compartment="c" constant="false" hasOnlySubstanceUnits="false" id="M_mlthf_c" name="mlthf[c]" />
      <species boundaryCondition="false" compartment="c" constant="false" hasOnlySubstanceUnits="false" id="M_acser_c" name="acser[c]" />
      <species boundaryCondition="false" compartment="c" constant="false" hasOnlySubstanceUnits="false" id="M_2obut_c" name="2obut[c]" />
      <species boundaryCondition="false" compartment="c" constant="false" hasOnlySubstanceUnits="false" id="M_3pg_c" name="3pg[c]" />
      <species boundaryCondition="false" compartment="c" constant="false" hasOnlySubstanceUnits="false" id="M_3php_c" name="3php[c]" />
      <species boundaryCondition="false" compartment="c" constant="false" hasOnlySubstanceUnits="false" id="M_pser__L_c" name="pser-L[c]" />
      <species boundaryCondition="false" compartment="c" constant="false" hasOnlySubstanceUnits="false" id="M_imacp_c" name="imacp[c]" />
      <species boundaryCondition="false" compartment="c" constant="false" hasOnlySubstanceUnits="false" id="M_hisp_c" name="hisp[c]" />
      <species boundaryCondition="false" compartment="c" constant="false" hasOnlySubstanceUnits="false" id="M_phe__L_c" name="phe-L[c]" />
      <species boundaryCondition="false" compartment="c" constant="false" hasOnlySubstanceUnits="false" id="M_ala__D_c" name="ala-D[c]" />
      <species boundaryCondition="false" compartment="c" constant="false" hasOnlySubstanceUnits="false" id="M_h2o2_c" name="h2o2[c]" />
      <species boundaryCondition="false" compartment="c" constant="false" hasOnlySubstanceUnits="false" id="M_met__L_c" name="met-L[c]" />
      <species boundaryCondition="false" compartment="c" constant="false" hasOnlySubstanceUnits="false" id="M_amet_c" name="amet[c]" />
      <species boundaryCondition="false" compartment="c" constant="false" hasOnlySubstanceUnits="false" id="M_f6p_c" name="f6p[c]" />
      <species boundaryCondition="false" compartment="c" constant="false" hasOnlySubstanceUnits="false" id="M_gam6p_c" name="gam6p[c]" />
      <species boundaryCondition="false" compartment="c" constant="false" hasOnlySubstanceUnits="false" id="M_5mthf_c" name="5mthf[c]" />
      <species boundaryCondition="false" compartment="c" constant="false" hasOnlySubstanceUnits="false" id="M_metox_c" name="metox[c]" />
      <species boundaryCondition="false" compartment="c" constant="false" hasOnlySubstanceUnits="false" id="M_metox__R_c" name="metox-R[c]" />
      <species boundaryCondition="false" compartment="e" constant="false" hasOnlySubstanceUnits="false" id="M_gthrd_e" name="gthrd[e]" />
      <species boundaryCondition="false" compartment="e" constant="false" hasOnlySubstanceUnits="false" id="M_cgly_e" name="cgly[e]" />
      <species boundaryCondition="false" compartment="e" constant="false" hasOnlySubstanceUnits="false" id="M_glu__L_e" name="glu-L[e]" />
      <species boundaryCondition="false" compartment="c" constant="false" hasOnlySubstanceUnits="false" id="M_glx_c" name="glx[c]" />
      <species boundaryCondition="false" compartment="c" constant="false" hasOnlySubstanceUnits="false" id="M_sarcs_c" name="sarcs[c]" />
      <species boundaryCondition="false" compartment="c" constant="false" hasOnlySubstanceUnits="false" id="M_fald_c" name="fald[c]" />
      <species boundaryCondition="false" compartment="c" constant="false" hasOnlySubstanceUnits="false" id="M_no2_c" name="no2[c]" />
      <species boundaryCondition="false" compartment="c" constant="false" hasOnlySubstanceUnits="false" id="M_acamoxm_c" name="acamoxm[c]" />
      <species boundaryCondition="false" compartment="c" constant="false" hasOnlySubstanceUnits="false" id="M_5mta_c" name="5mta[c]" />
      <species boundaryCondition="false" compartment="c" constant="false" hasOnlySubstanceUnits="false" id="M_5mtr_c" name="5mtr[c]" />
      <species boundaryCondition="false" compartment="c" constant="false" hasOnlySubstanceUnits="false" id="M_ade_c" name="ade[c]" />
      <species boundaryCondition="false" compartment="c" constant="false" hasOnlySubstanceUnits="false" id="M_ametam_c" name="ametam[c]" />
      <species boundaryCondition="false" compartment="c" constant="false" hasOnlySubstanceUnits="false" id="M_spmd_c" name="spmd[c]" />
      <species boundaryCondition="false" compartment="c" constant="false" hasOnlySubstanceUnits="false" id="M_sprm_c" name="sprm[c]" />
      <species boundaryCondition="false" compartment="c" constant="false" hasOnlySubstanceUnits="false" id="M_4abut_c" name="4abut[c]" />
      <species boundaryCondition="false" compartment="c" constant="false" hasOnlySubstanceUnits="false" id="M_sucsal_c" name="sucsal[c]" />
      <species boundaryCondition="false" compartment="c" constant="false" hasOnlySubstanceUnits="false" id="M_2ahbut_c" name="2ahbut[c]" />
      <species boundaryCondition="false" compartment="c" constant="false" hasOnlySubstanceUnits="false" id="M_seln_c" name="seln[c]" />
      <species boundaryCondition="false" compartment="c" constant="false" hasOnlySubstanceUnits="false" id="M_scys__L_c" name="scys-L[c]" />
      <species boundaryCondition="false" compartment="c" constant="false" hasOnlySubstanceUnits="false" id="M_tsul_c" name="tsul[c]" />
      <species boundaryCondition="false" compartment="c" constant="false" hasOnlySubstanceUnits="false" id="M_argsuc_c" name="argsuc[c]" />
      <species boundaryCondition="false" compartment="c" constant="false" hasOnlySubstanceUnits="false" id="M_fum_c" name="fum[c]" />
      <species boundaryCondition="false" compartment="c" constant="false" hasOnlySubstanceUnits="false" id="M_prbatp_c" name="prbatp[c]" />
      <species boundaryCondition="false" compartment="c" constant="false" hasOnlySubstanceUnits="false" id="M_23dhmb_c" name="23dhmb[c]" />
      <species boundaryCondition="false" compartment="c" constant="false" hasOnlySubstanceUnits="false" id="M_3mob_c" name="3mob[c]" />
      <species boundaryCondition="false" compartment="c" constant="false" hasOnlySubstanceUnits="false" id="M_23dhmp_c" name="23dhmp[c]" />
      <species boundaryCondition="false" compartment="c" constant="false" hasOnlySubstanceUnits="false" id="M_3mop_c" name="3mop[c]" />
      <species boundaryCondition="false" compartment="c" constant="false" hasOnlySubstanceUnits="false" id="M_2o3mpt_c" name="2o3mpt[c]" />
      <species boundaryCondition="false" compartment="c" constant="false" hasOnlySubstanceUnits="false" id="M_forglu_c" name="forglu[c]" />
      <species boundaryCondition="false" compartment="c" constant="false" hasOnlySubstanceUnits="false" id="M_frmd_c" name="frmd[c]" />
      <species boundaryCondition="false" compartment="c" constant="false" hasOnlySubstanceUnits="false" id="M_fmet_c" name="fmet[c]" />
      <species boundaryCondition="false" compartment="c" constant="false" hasOnlySubstanceUnits="false" id="M_glu__D_c" name="glu-D[c]" />
      <species boundaryCondition="false" compartment="c" constant="false" hasOnlySubstanceUnits="false" id="M_2aobut_c" name="2aobut[c]" />
      <species boundaryCondition="false" compartment="c" constant="false" hasOnlySubstanceUnits="false" id="M_3hmp_c" name="3hmp[c]" />
      <species boundaryCondition="false" compartment="c" constant="false" hasOnlySubstanceUnits="false" id="M_2mop_c" name="2mop[c]" />
      <species boundaryCondition="false" compartment="c" constant="false" hasOnlySubstanceUnits="false" id="M_his__L_c" name="his-L[c]" />
      <species boundaryCondition="false" compartment="c" constant="false" hasOnlySubstanceUnits="false" id="M_urcan_c" name="urcan[c]" />
      <species boundaryCondition="false" compartment="c" constant="false" hasOnlySubstanceUnits="false" id="M_histd_c" name="histd[c]" />
      <species boundaryCondition="false" compartment="c" constant="false" hasOnlySubstanceUnits="false" id="M_1p3h5c_c" name="1p3h5c[c]" />
      <species boundaryCondition="false" compartment="c" constant="false" hasOnlySubstanceUnits="false" id="M_4hglu_c" name="4hglu[c]" />
      <species boundaryCondition="false" compartment="c" constant="false" hasOnlySubstanceUnits="false" id="M_succoa_c" name="succoa[c]" />
      <species boundaryCondition="false" compartment="c" constant="false" hasOnlySubstanceUnits="false" id="M_suchms_c" name="suchms[c]" />
      <species boundaryCondition="false" compartment="c" constant="false" hasOnlySubstanceUnits="false" id="M_ile__L_c" name="ile-L[c]" />
      <species boundaryCondition="false" compartment="c" constant="false" hasOnlySubstanceUnits="false" id="M_3c2hmp_c" name="3c2hmp[c]" />
      <species boundaryCondition="false" compartment="c" constant="false" hasOnlySubstanceUnits="false" id="M_3c4mop_c" name="3c4mop[c]" />
      <species boundaryCondition="false" compartment="c" constant="false" hasOnlySubstanceUnits="false" id="M_2ippm_c" name="2ippm[c]" />
      <species boundaryCondition="false" compartment="c" constant="false" hasOnlySubstanceUnits="false" id="M_3c3hmp_c" name="3c3hmp[c]" />
      <species boundaryCondition="false" compartment="c" constant="false" hasOnlySubstanceUnits="false" id="M_4izp_c" name="4izp[c]" />
      <species boundaryCondition="false" compartment="c" constant="false" hasOnlySubstanceUnits="false" id="M_leu__L_c" name="leu-L[c]" />
      <species boundaryCondition="false" compartment="c" constant="false" hasOnlySubstanceUnits="false" id="M_4mop_c" name="4mop[c]" />
      <species boundaryCondition="false" compartment="c" constant="false" hasOnlySubstanceUnits="false" id="M_36dahx_c" name="36dahx[c]" />
      <species boundaryCondition="false" compartment="c" constant="false" hasOnlySubstanceUnits="false" id="M_15dap_c" name="15dap[c]" />
      <species boundaryCondition="false" compartment="c" constant="false" hasOnlySubstanceUnits="false" id="M_ppal_c" name="ppal[c]" />
      <species boundaryCondition="false" compartment="c" constant="false" hasOnlySubstanceUnits="false" id="M_prbamp_c" name="prbamp[c]" />
      <species boundaryCondition="false" compartment="c" constant="false" hasOnlySubstanceUnits="false" id="M_prfp_c" name="prfp[c]" />
      <species boundaryCondition="false" compartment="c" constant="false" hasOnlySubstanceUnits="false" id="M_pser__D_c" name="pser-D[c]" />
      <species boundaryCondition="false" compartment="c" constant="false" hasOnlySubstanceUnits="false" id="M_ser__D_c" name="ser-D[c]" />
      <species boundaryCondition="false" compartment="c" constant="false" hasOnlySubstanceUnits="false" id="M_sl26da_c" name="sl26da[c]" />
      <species boundaryCondition="false" compartment="c" constant="false" hasOnlySubstanceUnits="false" id="M_succ_c" name="succ[c]" />
      <species boundaryCondition="false" compartment="c" constant="false" hasOnlySubstanceUnits="false" id="M_ch4s_c" name="ch4s[c]" />
      <species boundaryCondition="false" compartment="c" constant="false" hasOnlySubstanceUnits="false" id="M_slcys_c" name="slcys[c]" />
      <species boundaryCondition="false" compartment="c" constant="false" hasOnlySubstanceUnits="false" id="M_val__L_c" name="val-L[c]" />
      <species boundaryCondition="false" compartment="c" constant="false" hasOnlySubstanceUnits="false" id="M_glygly_c" name="glygly[c]" />
      <species boundaryCondition="false" compartment="c" constant="false" hasOnlySubstanceUnits="false" id="M_thr__L__thr__L_c" name="thr-L-thr-L[c]" />
      <species boundaryCondition="false" compartment="c" constant="false" hasOnlySubstanceUnits="false" id="M_ala__L__val__L_c" name="ala-L-val-L[c]" />
      <species boundaryCondition="false" compartment="c" constant="false" hasOnlySubstanceUnits="false" id="M_ser__L__val__L_c" name="ser-L-val-L[c]" />
      <species boundaryCondition="false" compartment="c" constant="false" hasOnlySubstanceUnits="false" id="M_gly__leu__L_c" name="gly-leu-L[c]" />
      <species boundaryCondition="false" compartment="c" constant="false" hasOnlySubstanceUnits="false" id="M_ser__L__leu__L_c" name="ser-L-leu-L[c]" />
      <species boundaryCondition="false" compartment="c" constant="false" hasOnlySubstanceUnits="false" id="M_ala__L__leu__L_c" name="ala-L-leu-L[c]" />
      <species boundaryCondition="false" compartment="c" constant="false" hasOnlySubstanceUnits="false" id="M_thr__L__leu__L_c" name="thr-L-leu-L[c]" />
      <species boundaryCondition="false" compartment="c" constant="false" hasOnlySubstanceUnits="false" id="M_ala__L__ile__L_c" name="ala-L-ile-L[c]" />
      <species boundaryCondition="false" compartment="c" constant="false" hasOnlySubstanceUnits="false" id="M_ser__L__ile__L_c" name="ser-L-ile-L[c]" />
      <species boundaryCondition="false" compartment="c" constant="false" hasOnlySubstanceUnits="false" id="M_gly__met__L_c" name="gly-met-L[c]" />
      <species boundaryCondition="false" compartment="c" constant="false" hasOnlySubstanceUnits="false" id="M_L__alagly_c" name="L-alagly[c]" />
      <species boundaryCondition="false" compartment="c" constant="false" hasOnlySubstanceUnits="false" id="M_ala__L__met__L_c" name="ala-L-met-L[c]" />
      <species boundaryCondition="false" compartment="c" constant="false" hasOnlySubstanceUnits="false" id="M_ser__L__met__L_c" name="ser-L-met-L[c]" />
      <species boundaryCondition="false" compartment="c" constant="false" hasOnlySubstanceUnits="false" id="M_thr__L__met__L_c" name="thr-L-met-L[c]" />
      <species boundaryCondition="false" compartment="c" constant="false" hasOnlySubstanceUnits="false" id="M_met__L__met__L_c" name="met-L-met-L[c]" />
      <species boundaryCondition="false" compartment="c" constant="false" hasOnlySubstanceUnits="false" id="M_gly__phe__L_c" name="gly-phe-L[c]" />
      <species boundaryCondition="false" compartment="c" constant="false" hasOnlySubstanceUnits="false" id="M_ala__L__phe__L_c" name="ala-L-phe-L[c]" />
      <species boundaryCondition="false" compartment="c" constant="false" hasOnlySubstanceUnits="false" id="M_ser__L__phe__L_c" name="ser-L-phe-L[c]" />
      <species boundaryCondition="false" compartment="c" constant="false" hasOnlySubstanceUnits="false" id="M_thr__L__phe__L_c" name="thr-L-phe-L[c]" />
      <species boundaryCondition="false" compartment="c" constant="false" hasOnlySubstanceUnits="false" id="M_met__L__phe__L_c" name="met-L-phe-L[c]" />
      <species boundaryCondition="false" compartment="c" constant="false" hasOnlySubstanceUnits="false" id="M_gly__tyr__L_c" name="gly-tyr-L[c]" />
      <species boundaryCondition="false" compartment="c" constant="false" hasOnlySubstanceUnits="false" id="M_L__sergly_c" name="L-sergly[c]" />
      <species boundaryCondition="false" compartment="c" constant="false" hasOnlySubstanceUnits="false" id="M_ala__L__tyr__L_c" name="ala-L-tyr-L[c]" />
      <species boundaryCondition="false" compartment="c" constant="false" hasOnlySubstanceUnits="false" id="M_ser__L__tyr__L_c" name="ser-L-tyr-L[c]" />
      <species boundaryCondition="false" compartment="c" constant="false" hasOnlySubstanceUnits="false" id="M_met__L__tyr__L_c" name="met-L-tyr-L[c]" />
      <species boundaryCondition="false" compartment="c" constant="false" hasOnlySubstanceUnits="false" id="M_ala__L__trp__L_c" name="ala-L-trp-L[c]" />
      <species boundaryCondition="false" compartment="c" constant="false" hasOnlySubstanceUnits="false" id="M_ser__L__trp__L_c" name="ser-L-trp-L[c]" />
      <species boundaryCondition="false" compartment="c" constant="false" hasOnlySubstanceUnits="false" id="M_gly__gln__L_c" name="gly-gln-L[c]" />
      <species boundaryCondition="false" compartment="c" constant="false" hasOnlySubstanceUnits="false" id="M_ala__L__gln__L_c" name="ala-L-gln-L[c]" />
      <species boundaryCondition="false" compartment="c" constant="false" hasOnlySubstanceUnits="false" id="M_ser__L__gln__L_c" name="ser-L-gln-L[c]" />
      <species boundaryCondition="false" compartment="c" constant="false" hasOnlySubstanceUnits="false" id="M_thr__L__gln__L_c" name="thr-L-gln-L[c]" />
      <species boundaryCondition="false" compartment="c" constant="false" hasOnlySubstanceUnits="false" id="M_ala__L__asn__L_c" name="ala-L-asn-L[c]" />
      <species boundaryCondition="false" compartment="c" constant="false" hasOnlySubstanceUnits="false" id="M_L__thrgly_c" name="L-thrgly[c]" />
      <species boundaryCondition="false" compartment="c" constant="false" hasOnlySubstanceUnits="false" id="M_ala__L__his__L_c" name="ala-L-his-L[c]" />
      <species boundaryCondition="false" compartment="c" constant="false" hasOnlySubstanceUnits="false" id="M_ser__L__his__L_c" name="ser-L-his-L[c]" />
      <species boundaryCondition="false" compartment="c" constant="false" hasOnlySubstanceUnits="false" id="M_met__L__his__L_c" name="met-L-his-L[c]" />
      <species boundaryCondition="false" compartment="c" constant="false" hasOnlySubstanceUnits="false" id="M_diala__L_c" name="diala-L[c]" />
      <species boundaryCondition="false" compartment="c" constant="false" hasOnlySubstanceUnits="false" id="M_ser__L__ala__L_c" name="ser-L-ala-L[c]" />
      <species boundaryCondition="false" compartment="c" constant="false" hasOnlySubstanceUnits="false" id="M_ala__L__ser__L_c" name="ala-L-ser-L[c]" />
      <species boundaryCondition="false" compartment="c" constant="false" hasOnlySubstanceUnits="false" id="M_ser__L__ser__L_c" name="ser-L-ser-L[c]" />
      <species boundaryCondition="false" compartment="c" constant="false" hasOnlySubstanceUnits="false" id="M_gly__cys__L_c" name="gly-cys-L[c]" />
      <species boundaryCondition="false" compartment="c" constant="false" hasOnlySubstanceUnits="false" id="M_glutrna_c" name="glutrna[c]" />
      <species boundaryCondition="false" compartment="c" constant="false" hasOnlySubstanceUnits="false" id="M_glu1sa_c" name="glu1sa[c]" />
      <species boundaryCondition="false" compartment="c" constant="false" hasOnlySubstanceUnits="false" id="M_trnaglu_c" name="trnaglu[c]" />
      <species boundaryCondition="false" compartment="c" constant="false" hasOnlySubstanceUnits="false" id="M_N1aspmd_c" name="N1aspmd[c]" />
      <species boundaryCondition="false" compartment="c" constant="false" hasOnlySubstanceUnits="false" id="M_diasprm_c" name="diasprm[c]" />
      <species boundaryCondition="false" compartment="c" constant="false" hasOnlySubstanceUnits="false" id="M_msa_c" name="msa[c]" />
      <species boundaryCondition="false" compartment="c" constant="false" hasOnlySubstanceUnits="false" id="M_csn_c" name="csn[c]" />
      <species boundaryCondition="false" compartment="c" constant="false" hasOnlySubstanceUnits="false" id="M_5mcsn_c" name="5mcsn[c]" />
      <species boundaryCondition="false" compartment="c" constant="false" hasOnlySubstanceUnits="false" id="M_ahcys_c" name="ahcys[c]" />
      <species boundaryCondition="false" compartment="c" constant="false" hasOnlySubstanceUnits="false" id="M_hibcoa_c" name="hibcoa[c]" />
      <species boundaryCondition="false" compartment="c" constant="false" hasOnlySubstanceUnits="false" id="M_rhcys_c" name="rhcys[c]" />
      <species boundaryCondition="false" compartment="c" constant="false" hasOnlySubstanceUnits="false" id="M_rib__D_c" name="rib-D[c]" />
      <species boundaryCondition="false" compartment="c" constant="false" hasOnlySubstanceUnits="false" id="M_Lcyst_c" name="Lcyst[c]" />
      <species boundaryCondition="false" compartment="c" constant="false" hasOnlySubstanceUnits="false" id="M_taur_c" name="taur[c]" />
      <species boundaryCondition="false" compartment="c" constant="false" hasOnlySubstanceUnits="false" id="M_quc_c" name="quc[c]" />
      <species boundaryCondition="false" compartment="c" constant="false" hasOnlySubstanceUnits="false" id="M_2pcpgc_c" name="2pcpgc[c]" />
      <species boundaryCondition="false" compartment="c" constant="false" hasOnlySubstanceUnits="false" id="M_etoh_c" name="etoh[c]" />
      <species boundaryCondition="false" compartment="c" constant="false" hasOnlySubstanceUnits="false" id="M_acald_c" name="acald[c]" />
      <species boundaryCondition="false" compartment="c" constant="false" hasOnlySubstanceUnits="false" id="M_btd__RR_c" name="btd-RR[c]" />
      <species boundaryCondition="false" compartment="c" constant="false" hasOnlySubstanceUnits="false" id="M_actn__R_c" name="actn-R[c]" />
      <species boundaryCondition="false" compartment="c" constant="false" hasOnlySubstanceUnits="false" id="M_glyc3p_c" name="glyc3p[c]" />
      <species boundaryCondition="false" compartment="c" constant="false" hasOnlySubstanceUnits="false" id="M_dhap_c" name="dhap[c]" />
      <species boundaryCondition="false" compartment="c" constant="false" hasOnlySubstanceUnits="false" id="M_glcn__D_c" name="glcn-D[c]" />
      <species boundaryCondition="false" compartment="c" constant="false" hasOnlySubstanceUnits="false" id="M_6pgc_c" name="6pgc[c]" />
      <species boundaryCondition="false" compartment="c" constant="false" hasOnlySubstanceUnits="false" id="M_r5p_c" name="r5p[c]" />
      <species boundaryCondition="false" compartment="c" constant="false" hasOnlySubstanceUnits="false" id="M_sbt__D_c" name="sbt-D[c]" />
      <species boundaryCondition="false" compartment="c" constant="false" hasOnlySubstanceUnits="false" id="M_fru_c" name="fru[c]" />
      <species boundaryCondition="false" compartment="c" constant="false" hasOnlySubstanceUnits="false" id="M_13dpg_c" name="13dpg[c]" />
      <species boundaryCondition="false" compartment="c" constant="false" hasOnlySubstanceUnits="false" id="M_ru5p__D_c" name="ru5p-D[c]" />
      <species boundaryCondition="false" compartment="c" constant="false" hasOnlySubstanceUnits="false" id="M_g1p_c" name="g1p[c]" />
      <species boundaryCondition="false" compartment="c" constant="false" hasOnlySubstanceUnits="false" id="M_g6p_c" name="g6p[c]" />
      <species boundaryCondition="false" compartment="c" constant="false" hasOnlySubstanceUnits="false" id="M_xu5p__D_c" name="xu5p-D[c]" />
      <species boundaryCondition="false" compartment="c" constant="false" hasOnlySubstanceUnits="false" id="M_mqn7_c" name="mqn7[c]" />
      <species boundaryCondition="false" compartment="c" constant="false" hasOnlySubstanceUnits="false" id="M_mql7_c" name="mql7[c]" />
      <species boundaryCondition="false" compartment="c" constant="false" hasOnlySubstanceUnits="false" id="M_6pgl_c" name="6pgl[c]" />
      <species boundaryCondition="false" compartment="c" constant="false" hasOnlySubstanceUnits="false" id="M_actp_c" name="actp[c]" />
      <species boundaryCondition="false" compartment="c" constant="false" hasOnlySubstanceUnits="false" id="M_2pg_c" name="2pg[c]" />
      <species boundaryCondition="false" compartment="c" constant="false" hasOnlySubstanceUnits="false" id="M_fdp_c" name="fdp[c]" />
      <species boundaryCondition="false" compartment="c" constant="false" hasOnlySubstanceUnits="false" id="M_mnl1p_c" name="mnl1p[c]" />
      <species boundaryCondition="false" compartment="c" constant="false" hasOnlySubstanceUnits="false" id="M_mal__L_c" name="mal-L[c]" />
      <species boundaryCondition="false" compartment="c" constant="false" hasOnlySubstanceUnits="false" id="M_glyald_c" name="glyald[c]" />
      <species boundaryCondition="false" compartment="c" constant="false" hasOnlySubstanceUnits="false" id="M_glyc_c" name="glyc[c]" />
      <species boundaryCondition="false" compartment="c" constant="false" hasOnlySubstanceUnits="false" id="M_Lglyald_c" name="Lglyald[c]" />
      <species boundaryCondition="false" compartment="c" constant="false" hasOnlySubstanceUnits="false" id="M_lcts_c" name="lcts[c]" />
      <species boundaryCondition="false" compartment="c" constant="false" hasOnlySubstanceUnits="false" id="M_gal_c" name="gal[c]" />
      <species boundaryCondition="false" compartment="c" constant="false" hasOnlySubstanceUnits="false" id="M_glc__D_c" name="glc-D[c]" />
      <species boundaryCondition="false" compartment="c" constant="false" hasOnlySubstanceUnits="false" id="M_uacgam_c" name="uacgam[c]" />
      <species boundaryCondition="false" compartment="c" constant="false" hasOnlySubstanceUnits="false" id="M_uacmam_c" name="uacmam[c]" />
      <species boundaryCondition="false" compartment="c" constant="false" hasOnlySubstanceUnits="false" id="M_galctr__D_c" name="galctr-D[c]" />
      <species boundaryCondition="false" compartment="c" constant="false" hasOnlySubstanceUnits="false" id="M_5d4dglcr_c" name="5d4dglcr[c]" />
      <species boundaryCondition="false" compartment="c" constant="false" hasOnlySubstanceUnits="false" id="M_glcr_c" name="glcr[c]" />
      <species boundaryCondition="false" compartment="c" constant="false" hasOnlySubstanceUnits="false" id="M_oxa_c" name="oxa[c]" />
      <species boundaryCondition="false" compartment="c" constant="false" hasOnlySubstanceUnits="false" id="M_glyclt_c" name="glyclt[c]" />
      <species boundaryCondition="false" compartment="c" constant="false" hasOnlySubstanceUnits="false" id="M_gam1p_c" name="gam1p[c]" />
      <species boundaryCondition="false" compartment="c" constant="false" hasOnlySubstanceUnits="false" id="M_acgam6p_c" name="acgam6p[c]" />
      <species boundaryCondition="false" compartment="c" constant="false" hasOnlySubstanceUnits="false" id="M_4c2me_c" name="4c2me[c]" />
      <species boundaryCondition="false" compartment="c" constant="false" hasOnlySubstanceUnits="false" id="M_2p4c2me_c" name="2p4c2me[c]" />
      <species boundaryCondition="false" compartment="c" constant="false" hasOnlySubstanceUnits="false" id="M_dxyl5p_c" name="dxyl5p[c]" />
      <species boundaryCondition="false" compartment="c" constant="false" hasOnlySubstanceUnits="false" id="M_2me4p_c" name="2me4p[c]" />
      <species boundaryCondition="false" compartment="e" constant="false" hasOnlySubstanceUnits="false" id="M_Larab_e" name="Larab[e]" />
      <species boundaryCondition="false" compartment="e" constant="false" hasOnlySubstanceUnits="false" id="M_arab__L_e" name="arab-L[e]" />
      <species boundaryCondition="false" compartment="c" constant="false" hasOnlySubstanceUnits="false" id="M_f1p_c" name="f1p[c]" />
      <species boundaryCondition="false" compartment="c" constant="false" hasOnlySubstanceUnits="false" id="M_altrn_c" name="altrn[c]" />
      <species boundaryCondition="false" compartment="c" constant="false" hasOnlySubstanceUnits="false" id="M_2ddglcn_c" name="2ddglcn[c]" />
      <species boundaryCondition="false" compartment="c" constant="false" hasOnlySubstanceUnits="false" id="M_glcur_c" name="glcur[c]" />
      <species boundaryCondition="false" compartment="c" constant="false" hasOnlySubstanceUnits="false" id="M_fruur_c" name="fruur[c]" />
      <species boundaryCondition="false" compartment="c" constant="false" hasOnlySubstanceUnits="false" id="M_mana_c" name="mana[c]" />
      <species boundaryCondition="false" compartment="c" constant="false" hasOnlySubstanceUnits="false" id="M_tagur_c" name="tagur[c]" />
      <species boundaryCondition="false" compartment="c" constant="false" hasOnlySubstanceUnits="false" id="M_galur_c" name="galur[c]" />
      <species boundaryCondition="false" compartment="c" constant="false" hasOnlySubstanceUnits="false" id="M_5dh4dglcn_c" name="5dh4dglcn[c]" />
      <species boundaryCondition="false" compartment="c" constant="false" hasOnlySubstanceUnits="false" id="M_46dh25dohxn_c" name="46dh25dohxn[c]" />
      <species boundaryCondition="false" compartment="c" constant="false" hasOnlySubstanceUnits="false" id="M_2ddg6p_c" name="2ddg6p[c]" />
      <species boundaryCondition="false" compartment="c" constant="false" hasOnlySubstanceUnits="false" id="M_malt_c" name="malt[c]" />
      <species boundaryCondition="false" compartment="c" constant="false" hasOnlySubstanceUnits="false" id="M_malttr_c" name="malttr[c]" />
      <species boundaryCondition="false" compartment="c" constant="false" hasOnlySubstanceUnits="false" id="M_maltttr_c" name="maltttr[c]" />
      <species boundaryCondition="false" compartment="c" constant="false" hasOnlySubstanceUnits="false" id="M_maltpt_c" name="maltpt[c]" />
      <species boundaryCondition="false" compartment="c" constant="false" hasOnlySubstanceUnits="false" id="M_malthx_c" name="malthx[c]" />
      <species boundaryCondition="false" compartment="c" constant="false" hasOnlySubstanceUnits="false" id="M_malthp_c" name="malthp[c]" />
      <species boundaryCondition="false" compartment="c" constant="false" hasOnlySubstanceUnits="false" id="M_isomal_c" name="isomal[c]" />
      <species boundaryCondition="false" compartment="c" constant="false" hasOnlySubstanceUnits="false" id="M_sucr_c" name="sucr[c]" />
      <species boundaryCondition="false" compartment="c" constant="false" hasOnlySubstanceUnits="false" id="M_drib_c" name="drib[c]" />
      <species boundaryCondition="false" compartment="c" constant="false" hasOnlySubstanceUnits="false" id="M_2dr5p_c" name="2dr5p[c]" />
      <species boundaryCondition="false" compartment="c" constant="false" hasOnlySubstanceUnits="false" id="M_arab__L_c" name="arab-L[c]" />
      <species boundaryCondition="false" compartment="c" constant="false" hasOnlySubstanceUnits="false" id="M_abt__L_c" name="abt-L[c]" />
      <species boundaryCondition="false" compartment="c" constant="false" hasOnlySubstanceUnits="false" id="M_galt1p_c" name="galt1p[c]" />
      <species boundaryCondition="false" compartment="c" constant="false" hasOnlySubstanceUnits="false" id="M_tag6p__D_c" name="tag6p-D[c]" />
      <species boundaryCondition="false" compartment="c" constant="false" hasOnlySubstanceUnits="false" id="M_2h3opp_c" name="2h3opp[c]" />
      <species boundaryCondition="false" compartment="c" constant="false" hasOnlySubstanceUnits="false" id="M_glyc__R_c" name="glyc-R[c]" />
      <species boundaryCondition="false" compartment="c" constant="false" hasOnlySubstanceUnits="false" id="M_mal__D_c" name="mal-D[c]" />
      <species boundaryCondition="false" compartment="c" constant="false" hasOnlySubstanceUnits="false" id="M_tartr__L_c" name="tartr-L[c]" />
      <species boundaryCondition="false" compartment="c" constant="false" hasOnlySubstanceUnits="false" id="M_oxglyc_c" name="oxglyc[c]" />
      <species boundaryCondition="false" compartment="c" constant="false" hasOnlySubstanceUnits="false" id="M_tartr__M_c" name="tartr-M[c]" />
      <species boundaryCondition="false" compartment="c" constant="false" hasOnlySubstanceUnits="false" id="M_imzacd_c" name="imzacd[c]" />
      <species boundaryCondition="false" compartment="c" constant="false" hasOnlySubstanceUnits="false" id="M_imzac_c" name="imzac[c]" />
      <species boundaryCondition="false" compartment="c" constant="false" hasOnlySubstanceUnits="false" id="M_hxal_c" name="hxal[c]" />
      <species boundaryCondition="false" compartment="c" constant="false" hasOnlySubstanceUnits="false" id="M_hxa_c" name="hxa[c]" />
      <species boundaryCondition="false" compartment="c" constant="false" hasOnlySubstanceUnits="false" id="M_udpg_c" name="udpg[c]" />
      <species boundaryCondition="false" compartment="c" constant="false" hasOnlySubstanceUnits="false" id="M_udpgal_c" name="udpgal[c]" />
      <species boundaryCondition="false" compartment="c" constant="false" hasOnlySubstanceUnits="false" id="M_fad_c" name="fad[c]" />
      <species boundaryCondition="false" compartment="c" constant="false" hasOnlySubstanceUnits="false" id="M_fadh2_c" name="fadh2[c]" />
      <species boundaryCondition="false" compartment="c" constant="false" hasOnlySubstanceUnits="false" id="M_2mcit_c" name="2mcit[c]" />
      <species boundaryCondition="false" compartment="c" constant="false" hasOnlySubstanceUnits="false" id="M_micit_c" name="micit[c]" />
      <species boundaryCondition="false" compartment="c" constant="false" hasOnlySubstanceUnits="false" id="M_cit_c" name="cit[c]" />
      <species boundaryCondition="false" compartment="c" constant="false" hasOnlySubstanceUnits="false" id="M_icit_c" name="icit[c]" />
      <species boundaryCondition="false" compartment="e" constant="false" hasOnlySubstanceUnits="false" id="M_madg_e" name="madg[e]" />
      <species boundaryCondition="false" compartment="e" constant="false" hasOnlySubstanceUnits="false" id="M_glc__D_e" name="glc-D[e]" />
      <species boundaryCondition="false" compartment="e" constant="false" hasOnlySubstanceUnits="false" id="M_meoh_e" name="meoh[e]" />
      <species boundaryCondition="false" compartment="e" constant="false" hasOnlySubstanceUnits="false" id="M_mbdg_e" name="mbdg[e]" />
      <species boundaryCondition="false" compartment="c" constant="false" hasOnlySubstanceUnits="false" id="M_suc6p_c" name="suc6p[c]" />
      <species boundaryCondition="false" compartment="e" constant="false" hasOnlySubstanceUnits="false" id="M_starch_e" name="starch[e]" />
      <species boundaryCondition="false" compartment="e" constant="false" hasOnlySubstanceUnits="false" id="M_dextrin_e" name="dextrin[e]" />
      <species boundaryCondition="false" compartment="c" constant="false" hasOnlySubstanceUnits="false" id="M_arbt6p_c" name="arbt6p[c]" />
      <species boundaryCondition="false" compartment="c" constant="false" hasOnlySubstanceUnits="false" id="M_hqn_c" name="hqn[c]" />
      <species boundaryCondition="false" compartment="c" constant="false" hasOnlySubstanceUnits="false" id="M_4abutn_c" name="4abutn[c]" />
      <species boundaryCondition="false" compartment="c" constant="false" hasOnlySubstanceUnits="false" id="M_adprib_c" name="adprib[c]" />
      <species boundaryCondition="false" compartment="c" constant="false" hasOnlySubstanceUnits="false" id="M_dcal_c" name="dcal[c]" />
      <species boundaryCondition="false" compartment="c" constant="false" hasOnlySubstanceUnits="false" id="M_dca_c" name="dca[c]" />
      <species boundaryCondition="false" compartment="c" constant="false" hasOnlySubstanceUnits="false" id="M_udcal_c" name="udcal[c]" />
      <species boundaryCondition="false" compartment="c" constant="false" hasOnlySubstanceUnits="false" id="M_udca_c" name="udca[c]" />
      <species boundaryCondition="false" compartment="c" constant="false" hasOnlySubstanceUnits="false" id="M_ddcal_c" name="ddcal[c]" />
      <species boundaryCondition="false" compartment="c" constant="false" hasOnlySubstanceUnits="false" id="M_ddca_c" name="ddca[c]" />
      <species boundaryCondition="false" compartment="c" constant="false" hasOnlySubstanceUnits="false" id="M_trdcal_c" name="trdcal[c]" />
      <species boundaryCondition="false" compartment="c" constant="false" hasOnlySubstanceUnits="false" id="M_trdca_c" name="trdca[c]" />
      <species boundaryCondition="false" compartment="c" constant="false" hasOnlySubstanceUnits="false" id="M_ttdcal_c" name="ttdcal[c]" />
      <species boundaryCondition="false" compartment="c" constant="false" hasOnlySubstanceUnits="false" id="M_ttdca_c" name="ttdca[c]" />
      <species boundaryCondition="false" compartment="c" constant="false" hasOnlySubstanceUnits="false" id="M_ptdcal_c" name="ptdcal[c]" />
      <species boundaryCondition="false" compartment="c" constant="false" hasOnlySubstanceUnits="false" id="M_ptdca_c" name="ptdca[c]" />
      <species boundaryCondition="false" compartment="c" constant="false" hasOnlySubstanceUnits="false" id="M_hxdcal_c" name="hxdcal[c]" />
      <species boundaryCondition="false" compartment="c" constant="false" hasOnlySubstanceUnits="false" id="M_hdca_c" name="hdca[c]" />
      <species boundaryCondition="false" compartment="c" constant="false" hasOnlySubstanceUnits="false" id="M_hpdcal_c" name="hpdcal[c]" />
      <species boundaryCondition="false" compartment="c" constant="false" hasOnlySubstanceUnits="false" id="M_hpdca_c" name="hpdca[c]" />
      <species boundaryCondition="false" compartment="c" constant="false" hasOnlySubstanceUnits="false" id="M_ocdcal_c" name="ocdcal[c]" />
      <species boundaryCondition="false" compartment="c" constant="false" hasOnlySubstanceUnits="false" id="M_ocdca_c" name="ocdca[c]" />
      <species boundaryCondition="false" compartment="c" constant="false" hasOnlySubstanceUnits="false" id="M_ppa_c" name="ppa[c]" />
      <species boundaryCondition="false" compartment="c" constant="false" hasOnlySubstanceUnits="false" id="M_amacald_c" name="amacald[c]" />
      <species boundaryCondition="false" compartment="c" constant="false" hasOnlySubstanceUnits="false" id="M_glcurn_c" name="glcurn[c]" />
      <species boundaryCondition="false" compartment="c" constant="false" hasOnlySubstanceUnits="false" id="M_btal_c" name="btal[c]" />
      <species boundaryCondition="false" compartment="c" constant="false" hasOnlySubstanceUnits="false" id="M_but_c" name="but[c]" />
      <species boundaryCondition="false" compartment="c" constant="false" hasOnlySubstanceUnits="false" id="M_mmal_c" name="mmal[c]" />
      <species boundaryCondition="false" compartment="c" constant="false" hasOnlySubstanceUnits="false" id="M_ptal_c" name="ptal[c]" />
      <species boundaryCondition="false" compartment="c" constant="false" hasOnlySubstanceUnits="false" id="M_pta_c" name="pta[c]" />
      <species boundaryCondition="false" compartment="c" constant="false" hasOnlySubstanceUnits="false" id="M_hpal_c" name="hpal[c]" />
      <species boundaryCondition="false" compartment="c" constant="false" hasOnlySubstanceUnits="false" id="M_hpa_c" name="hpa[c]" />
      <species boundaryCondition="false" compartment="c" constant="false" hasOnlySubstanceUnits="false" id="M_octal_c" name="octal[c]" />
      <species boundaryCondition="false" compartment="c" constant="false" hasOnlySubstanceUnits="false" id="M_octa_c" name="octa[c]" />
      <species boundaryCondition="false" compartment="c" constant="false" hasOnlySubstanceUnits="false" id="M_nonal_c" name="nonal[c]" />
      <species boundaryCondition="false" compartment="c" constant="false" hasOnlySubstanceUnits="false" id="M_nona_c" name="nona[c]" />
      <species boundaryCondition="false" compartment="c" constant="false" hasOnlySubstanceUnits="false" id="M_rbl__L_c" name="rbl-L[c]" />
      <species boundaryCondition="false" compartment="e" constant="false" hasOnlySubstanceUnits="false" id="M_cellb_e" name="cellb[e]" />
      <species boundaryCondition="false" compartment="c" constant="false" hasOnlySubstanceUnits="false" id="M_butpi_c" name="butpi[c]" />
      <species boundaryCondition="false" compartment="c" constant="false" hasOnlySubstanceUnits="false" id="M_25dop_c" name="25dop[c]" />
      <species boundaryCondition="false" compartment="c" constant="false" hasOnlySubstanceUnits="false" id="M_g15lac_c" name="g15lac[c]" />
      <species boundaryCondition="false" compartment="c" constant="false" hasOnlySubstanceUnits="false" id="M_g16bp_c" name="g16bp[c]" />
      <species boundaryCondition="false" compartment="c" constant="false" hasOnlySubstanceUnits="false" id="M_g6p__B_c" name="g6p-B[c]" />
      <species boundaryCondition="false" compartment="c" constant="false" hasOnlySubstanceUnits="false" id="M_gal1p_c" name="gal1p[c]" />
      <species boundaryCondition="false" compartment="c" constant="false" hasOnlySubstanceUnits="false" id="M_galman_c" name="galman[c]" />
      <species boundaryCondition="false" compartment="c" constant="false" hasOnlySubstanceUnits="false" id="M_galogs_c" name="galogs[c]" />
      <species boundaryCondition="false" compartment="c" constant="false" hasOnlySubstanceUnits="false" id="M_melib_c" name="melib[c]" />
      <species boundaryCondition="false" compartment="c" constant="false" hasOnlySubstanceUnits="false" id="M_stchs_c" name="stchs[c]" />
      <species boundaryCondition="false" compartment="c" constant="false" hasOnlySubstanceUnits="false" id="M_raffin_c" name="raffin[c]" />
      <species boundaryCondition="false" compartment="c" constant="false" hasOnlySubstanceUnits="false" id="M_utp_c" name="utp[c]" />
      <species boundaryCondition="false" compartment="c" constant="false" hasOnlySubstanceUnits="false" id="M_14glun_c" name="14glun[c]" />
      <species boundaryCondition="false" compartment="c" constant="false" hasOnlySubstanceUnits="false" id="M_glycogen_c" name="glycogen[c]" />
      <species boundaryCondition="false" compartment="c" constant="false" hasOnlySubstanceUnits="false" id="M_gcald_c" name="gcald[c]" />
      <species boundaryCondition="false" compartment="c" constant="false" hasOnlySubstanceUnits="false" id="M_adpglc_c" name="adpglc[c]" />
      <species boundaryCondition="false" compartment="c" constant="false" hasOnlySubstanceUnits="false" id="M_aacoa_c" name="aacoa[c]" />
      <species boundaryCondition="false" compartment="c" constant="false" hasOnlySubstanceUnits="false" id="M_hmgcoa_c" name="hmgcoa[c]" />
      <species boundaryCondition="false" compartment="c" constant="false" hasOnlySubstanceUnits="false" id="M_malt6p_c" name="malt6p[c]" />
      <species boundaryCondition="false" compartment="c" constant="false" hasOnlySubstanceUnits="false" id="M_acmalt_c" name="acmalt[c]" />
      <species boundaryCondition="false" compartment="c" constant="false" hasOnlySubstanceUnits="false" id="M_man6p_c" name="man6p[c]" />
      <species boundaryCondition="false" compartment="c" constant="false" hasOnlySubstanceUnits="false" id="M_mthgxl_c" name="mthgxl[c]" />
      <species boundaryCondition="false" compartment="c" constant="false" hasOnlySubstanceUnits="false" id="M_acac_c" name="acac[c]" />
      <species boundaryCondition="false" compartment="c" constant="false" hasOnlySubstanceUnits="false" id="M_btcoa_c" name="btcoa[c]" />
      <species boundaryCondition="false" compartment="c" constant="false" hasOnlySubstanceUnits="false" id="M_tagdp__D_c" name="tagdp-D[c]" />
      <species boundaryCondition="false" compartment="c" constant="false" hasOnlySubstanceUnits="false" id="M_6pgg_c" name="6pgg[c]" />
      <species boundaryCondition="false" compartment="c" constant="false" hasOnlySubstanceUnits="false" id="M_2pglyc_c" name="2pglyc[c]" />
      <species boundaryCondition="false" compartment="c" constant="false" hasOnlySubstanceUnits="false" id="M_g1p__B_c" name="g1p-B[c]" />
      <species boundaryCondition="false" compartment="c" constant="false" hasOnlySubstanceUnits="false" id="M_inoshp_c" name="inoshp[c]" />
      <species boundaryCondition="false" compartment="c" constant="false" hasOnlySubstanceUnits="false" id="M_inospp1_c" name="inospp1[c]" />
      <species boundaryCondition="false" compartment="c" constant="false" hasOnlySubstanceUnits="false" id="M_man1p_c" name="man1p[c]" />
      <species boundaryCondition="false" compartment="c" constant="false" hasOnlySubstanceUnits="false" id="M_mmcoa__S_c" name="mmcoa-S[c]" />
      <species boundaryCondition="false" compartment="c" constant="false" hasOnlySubstanceUnits="false" id="M_rbl__D_c" name="rbl-D[c]" />
      <species boundaryCondition="false" compartment="c" constant="false" hasOnlySubstanceUnits="false" id="M_ru5p__L_c" name="ru5p-L[c]" />
      <species boundaryCondition="false" compartment="c" constant="false" hasOnlySubstanceUnits="false" id="M_rml_c" name="rml[c]" />
      <species boundaryCondition="false" compartment="c" constant="false" hasOnlySubstanceUnits="false" id="M_rml1p_c" name="rml1p[c]" />
      <species boundaryCondition="false" compartment="c" constant="false" hasOnlySubstanceUnits="false" id="M_salc6p_c" name="salc6p[c]" />
      <species boundaryCondition="false" compartment="c" constant="false" hasOnlySubstanceUnits="false" id="M_2hxmp_c" name="2hxmp[c]" />
      <species boundaryCondition="false" compartment="c" constant="false" hasOnlySubstanceUnits="false" id="M_s7p_c" name="s7p[c]" />
      <species boundaryCondition="false" compartment="c" constant="false" hasOnlySubstanceUnits="false" id="M_tre6p_c" name="tre6p[c]" />
      <species boundaryCondition="false" compartment="c" constant="false" hasOnlySubstanceUnits="false" id="M_acmana_c" name="acmana[c]" />
      <species boundaryCondition="false" compartment="c" constant="false" hasOnlySubstanceUnits="false" id="M_udp_c" name="udp[c]" />
      <species boundaryCondition="false" compartment="c" constant="false" hasOnlySubstanceUnits="false" id="M_xyl__D_c" name="xyl-D[c]" />
      <species boundaryCondition="false" compartment="c" constant="false" hasOnlySubstanceUnits="false" id="M_xylu__D_c" name="xylu-D[c]" />
      <species boundaryCondition="false" compartment="c" constant="false" hasOnlySubstanceUnits="false" id="M_rmn_c" name="rmn[c]" />
      <species boundaryCondition="false" compartment="e" constant="false" hasOnlySubstanceUnits="false" id="M_h_e" name="h[e]" />
      <species boundaryCondition="false" compartment="c" constant="false" hasOnlySubstanceUnits="false" id="M_2ins_c" name="2ins[c]" />
      <species boundaryCondition="false" compartment="c" constant="false" hasOnlySubstanceUnits="false" id="M_inost_c" name="inost[c]" />
      <species boundaryCondition="false" compartment="c" constant="false" hasOnlySubstanceUnits="false" id="M_acnam_c" name="acnam[c]" />
      <species boundaryCondition="false" compartment="c" constant="false" hasOnlySubstanceUnits="false" id="M_arab__D_c" name="arab-D[c]" />
      <species boundaryCondition="false" compartment="c" constant="false" hasOnlySubstanceUnits="false" id="M_etha_c" name="etha[c]" />
      <species boundaryCondition="false" compartment="c" constant="false" hasOnlySubstanceUnits="false" id="M_pala_c" name="pala[c]" />
      <species boundaryCondition="false" compartment="c" constant="false" hasOnlySubstanceUnits="false" id="M_lald__L_c" name="lald-L[c]" />
      <species boundaryCondition="false" compartment="c" constant="false" hasOnlySubstanceUnits="false" id="M_lac__L_c" name="lac-L[c]" />
      <species boundaryCondition="false" compartment="c" constant="false" hasOnlySubstanceUnits="false" id="M_mi1p__D_c" name="mi1p-D[c]" />
      <species boundaryCondition="false" compartment="c" constant="false" hasOnlySubstanceUnits="false" id="M_dextrin_c" name="dextrin[c]" />
      <species boundaryCondition="false" compartment="c" constant="false" hasOnlySubstanceUnits="false" id="M_ppap_c" name="ppap[c]" />
      <species boundaryCondition="false" compartment="c" constant="false" hasOnlySubstanceUnits="false" id="M_srb__L_c" name="srb-L[c]" />
      <species boundaryCondition="false" compartment="c" constant="false" hasOnlySubstanceUnits="false" id="M_uacgala_c" name="uacgala[c]" />
      <species boundaryCondition="false" compartment="c" constant="false" hasOnlySubstanceUnits="false" id="M_urdglyc_c" name="urdglyc[c]" />
      <species boundaryCondition="false" compartment="c" constant="false" hasOnlySubstanceUnits="false" id="M_14bxyl_c" name="14bxyl[c]" />
      <species boundaryCondition="false" compartment="c" constant="false" hasOnlySubstanceUnits="false" id="M_udcpp_c" name="udcpp[c]" />
      <species boundaryCondition="false" compartment="c" constant="false" hasOnlySubstanceUnits="false" id="M_ugmda_c" name="ugmda[c]" />
      <species boundaryCondition="false" compartment="c" constant="false" hasOnlySubstanceUnits="false" id="M_uagmda_c" name="uagmda[c]" />
      <species boundaryCondition="false" compartment="c" constant="false" hasOnlySubstanceUnits="false" id="M_ump_c" name="ump[c]" />
      <species boundaryCondition="false" compartment="c" constant="false" hasOnlySubstanceUnits="false" id="M_cdpglyc_c" name="cdpglyc[c]" />
      <species boundaryCondition="false" compartment="c" constant="false" hasOnlySubstanceUnits="false" id="M_d12dg_BS_c" name="d12dg_BS[c]" />
      <species boundaryCondition="false" compartment="c" constant="false" hasOnlySubstanceUnits="false" id="M_cmp_c" name="cmp[c]" />
      <species boundaryCondition="false" compartment="c" constant="false" hasOnlySubstanceUnits="false" id="M_lipo4__24_BS_c" name="lipo4-24_BS[c]" />
      <species boundaryCondition="false" compartment="c" constant="false" hasOnlySubstanceUnits="false" id="M_lipo1__24_BS_c" name="lipo1-24_BS[c]" />
      <species boundaryCondition="false" compartment="c" constant="false" hasOnlySubstanceUnits="false" id="M_lipo2__24_BS_c" name="lipo2-24_BS[c]" />
      <species boundaryCondition="false" compartment="c" constant="false" hasOnlySubstanceUnits="false" id="M_gtca1__45_BS_c" name="gtca1-45_BS[c]" />
      <species boundaryCondition="false" compartment="c" constant="false" hasOnlySubstanceUnits="false" id="M_gtca3__45_BS_c" name="gtca3-45_BS[c]" />
      <species boundaryCondition="false" compartment="c" constant="false" hasOnlySubstanceUnits="false" id="M_gtca2__45_BS_c" name="gtca2-45_BS[c]" />
      <species boundaryCondition="false" compartment="c" constant="false" hasOnlySubstanceUnits="false" id="M_tcam_BS_c" name="tcam_BS[c]" />
      <species boundaryCondition="false" compartment="c" constant="false" hasOnlySubstanceUnits="false" id="M_udpglcur_c" name="udpglcur[c]" />
      <species boundaryCondition="false" compartment="c" constant="false" hasOnlySubstanceUnits="false" id="M_teich__45_BS_c" name="teich-45_BS[c]" />
      <species boundaryCondition="false" compartment="c" constant="false" hasOnlySubstanceUnits="false" id="M_ctp_c" name="ctp[c]" />
      <species boundaryCondition="false" compartment="c" constant="false" hasOnlySubstanceUnits="false" id="M_lipo3__24_BS_c" name="lipo3-24_BS[c]" />
      <species boundaryCondition="false" compartment="c" constant="false" hasOnlySubstanceUnits="false" id="M_acgam1p_c" name="acgam1p[c]" />
      <species boundaryCondition="false" compartment="c" constant="false" hasOnlySubstanceUnits="false" id="M_alaala_c" name="alaala[c]" />
      <species boundaryCondition="false" compartment="c" constant="false" hasOnlySubstanceUnits="false" id="M_acmama_c" name="acmama[c]" />
      <species boundaryCondition="false" compartment="c" constant="false" hasOnlySubstanceUnits="false" id="M_acmam_c" name="acmam[c]" />
      <species boundaryCondition="false" compartment="c" constant="false" hasOnlySubstanceUnits="false" id="M_chitob_c" name="chitob[c]" />
      <species boundaryCondition="false" compartment="c" constant="false" hasOnlySubstanceUnits="false" id="M_acgam_c" name="acgam[c]" />
      <species boundaryCondition="false" compartment="c" constant="false" hasOnlySubstanceUnits="false" id="M_uamag_c" name="uamag[c]" />
      <species boundaryCondition="false" compartment="c" constant="false" hasOnlySubstanceUnits="false" id="M_ugmd_c" name="ugmd[c]" />
      <species boundaryCondition="false" compartment="c" constant="false" hasOnlySubstanceUnits="false" id="M_uaccg_c" name="uaccg[c]" />
      <species boundaryCondition="false" compartment="c" constant="false" hasOnlySubstanceUnits="false" id="M_uaagmda_c" name="uaagmda[c]" />
      <species boundaryCondition="false" compartment="c" constant="false" hasOnlySubstanceUnits="false" id="M_uama_c" name="uama[c]" />
      <species boundaryCondition="false" compartment="c" constant="false" hasOnlySubstanceUnits="false" id="M_uamr_c" name="uamr[c]" />
      <species boundaryCondition="false" compartment="c" constant="false" hasOnlySubstanceUnits="false" id="M_peptido_BS_c" name="peptido_BS[c]" />
      <species boundaryCondition="false" compartment="c" constant="false" hasOnlySubstanceUnits="false" id="M_udcpdp_c" name="udcpdp[c]" />
      <species boundaryCondition="false" compartment="c" constant="false" hasOnlySubstanceUnits="false" id="M_methf_c" name="methf[c]" />
      <species boundaryCondition="false" compartment="c" constant="false" hasOnlySubstanceUnits="false" id="M_nmn_c" name="nmn[c]" />
      <species boundaryCondition="false" compartment="c" constant="false" hasOnlySubstanceUnits="false" id="M_pan4p_c" name="pan4p[c]" />
      <species boundaryCondition="false" compartment="c" constant="false" hasOnlySubstanceUnits="false" id="M_dpcoa_c" name="dpcoa[c]" />
      <species boundaryCondition="false" compartment="c" constant="false" hasOnlySubstanceUnits="false" id="M_4adcho_c" name="4adcho[c]" />
      <species boundaryCondition="false" compartment="c" constant="false" hasOnlySubstanceUnits="false" id="M_4abz_c" name="4abz[c]" />
      <species boundaryCondition="false" compartment="c" constant="false" hasOnlySubstanceUnits="false" id="M_2dmmq7_c" name="2dmmq7[c]" />
      <species boundaryCondition="false" compartment="c" constant="false" hasOnlySubstanceUnits="false" id="M_dhna_c" name="dhna[c]" />
      <species boundaryCondition="false" compartment="c" constant="false" hasOnlySubstanceUnits="false" id="M_hepdp_c" name="hepdp[c]" />
      <species boundaryCondition="false" compartment="c" constant="false" hasOnlySubstanceUnits="false" id="M_2dhp_c" name="2dhp[c]" />
      <species boundaryCondition="false" compartment="c" constant="false" hasOnlySubstanceUnits="false" id="M_pant__R_c" name="pant-R[c]" />
      <species boundaryCondition="false" compartment="c" constant="false" hasOnlySubstanceUnits="false" id="M_hexdp_c" name="hexdp[c]" />
      <species boundaryCondition="false" compartment="c" constant="false" hasOnlySubstanceUnits="false" id="M_ipdp_c" name="ipdp[c]" />
      <species boundaryCondition="false" compartment="c" constant="false" hasOnlySubstanceUnits="false" id="M_ichor_c" name="ichor[c]" />
      <species boundaryCondition="false" compartment="c" constant="false" hasOnlySubstanceUnits="false" id="M_nicrnt_c" name="nicrnt[c]" />
      <species boundaryCondition="false" compartment="c" constant="false" hasOnlySubstanceUnits="false" id="M_nac_c" name="nac[c]" />
      <species boundaryCondition="false" compartment="c" constant="false" hasOnlySubstanceUnits="false" id="M_ncam_c" name="ncam[c]" />
      <species boundaryCondition="false" compartment="c" constant="false" hasOnlySubstanceUnits="false" id="M_dnad_c" name="dnad[c]" />
      <species boundaryCondition="false" compartment="c" constant="false" hasOnlySubstanceUnits="false" id="M_sbzcoa_c" name="sbzcoa[c]" />
      <species boundaryCondition="false" compartment="c" constant="false" hasOnlySubstanceUnits="false" id="M_ala__B_c" name="ala-B[c]" />
      <species boundaryCondition="false" compartment="c" constant="false" hasOnlySubstanceUnits="false" id="M_pnto__R_c" name="pnto-R[c]" />
      <species boundaryCondition="false" compartment="c" constant="false" hasOnlySubstanceUnits="false" id="M_ptth_c" name="ptth[c]" />
      <species boundaryCondition="false" compartment="c" constant="false" hasOnlySubstanceUnits="false" id="M_sucbz_c" name="sucbz[c]" />
      <species boundaryCondition="false" compartment="c" constant="false" hasOnlySubstanceUnits="false" id="M_2shchc_c" name="2shchc[c]" />
      <species boundaryCondition="false" compartment="c" constant="false" hasOnlySubstanceUnits="false" id="M_pydx5p_c" name="pydx5p[c]" />
      <species boundaryCondition="false" compartment="c" constant="false" hasOnlySubstanceUnits="false" id="M_unk2_BS_c" name="unk2_BS[c]" />
      <species boundaryCondition="false" compartment="c" constant="false" hasOnlySubstanceUnits="false" id="M_23dhb_c" name="23dhb[c]" />
      <species boundaryCondition="false" compartment="c" constant="false" hasOnlySubstanceUnits="false" id="M_23dhba_c" name="23dhba[c]" />
      <species boundaryCondition="false" compartment="c" constant="false" hasOnlySubstanceUnits="false" id="M_pmcoa_c" name="pmcoa[c]" />
      <species boundaryCondition="false" compartment="c" constant="false" hasOnlySubstanceUnits="false" id="M_8aonn_c" name="8aonn[c]" />
      <species boundaryCondition="false" compartment="c" constant="false" hasOnlySubstanceUnits="false" id="M_air_c" name="air[c]" />
      <species boundaryCondition="false" compartment="c" constant="false" hasOnlySubstanceUnits="false" id="M_4ahmmp_c" name="4ahmmp[c]" />
      <species boundaryCondition="false" compartment="c" constant="false" hasOnlySubstanceUnits="false" id="M_5apru_c" name="5apru[c]" />
      <species boundaryCondition="false" compartment="c" constant="false" hasOnlySubstanceUnits="false" id="M_5aprbu_c" name="5aprbu[c]" />
      <species boundaryCondition="false" compartment="c" constant="false" hasOnlySubstanceUnits="false" id="M_dhf_c" name="dhf[c]" />
      <species boundaryCondition="false" compartment="c" constant="false" hasOnlySubstanceUnits="false" id="M_fol_c" name="fol[c]" />
      <species boundaryCondition="false" compartment="c" constant="false" hasOnlySubstanceUnits="false" id="M_dhpt_c" name="dhpt[c]" />
      <species boundaryCondition="false" compartment="c" constant="false" hasOnlySubstanceUnits="false" id="M_2ahhmd_c" name="2ahhmd[c]" />
      <species boundaryCondition="false" compartment="c" constant="false" hasOnlySubstanceUnits="false" id="M_4r5au_c" name="4r5au[c]" />
      <species boundaryCondition="false" compartment="c" constant="false" hasOnlySubstanceUnits="false" id="M_dmlz_c" name="dmlz[c]" />
      <species boundaryCondition="false" compartment="c" constant="false" hasOnlySubstanceUnits="false" id="M_ribflv_c" name="ribflv[c]" />
      <species boundaryCondition="false" compartment="c" constant="false" hasOnlySubstanceUnits="false" id="M_gtp_c" name="gtp[c]" />
      <species boundaryCondition="false" compartment="c" constant="false" hasOnlySubstanceUnits="false" id="M_ahdt_c" name="ahdt[c]" />
      <species boundaryCondition="false" compartment="c" constant="false" hasOnlySubstanceUnits="false" id="M_10fthf_c" name="10fthf[c]" />
      <species boundaryCondition="false" compartment="c" constant="false" hasOnlySubstanceUnits="false" id="M_dhnpt_c" name="dhnpt[c]" />
      <species boundaryCondition="false" compartment="c" constant="false" hasOnlySubstanceUnits="false" id="M_2ahhmp_c" name="2ahhmp[c]" />
      <species boundaryCondition="false" compartment="c" constant="false" hasOnlySubstanceUnits="false" id="M_amob_c" name="amob[c]" />
      <species boundaryCondition="false" compartment="c" constant="false" hasOnlySubstanceUnits="false" id="M_dann_c" name="dann[c]" />
      <species boundaryCondition="false" compartment="c" constant="false" hasOnlySubstanceUnits="false" id="M_dtbt_c" name="dtbt[c]" />
      <species boundaryCondition="false" compartment="c" constant="false" hasOnlySubstanceUnits="false" id="M_s_c" name="s[c]" />
      <species boundaryCondition="false" compartment="c" constant="false" hasOnlySubstanceUnits="false" id="M_btn_c" name="btn[c]" />
      <species boundaryCondition="false" compartment="c" constant="false" hasOnlySubstanceUnits="false" id="M_pime_c" name="pime[c]" />
      <species boundaryCondition="false" compartment="c" constant="false" hasOnlySubstanceUnits="false" id="M_db4p_c" name="db4p[c]" />
      <species boundaryCondition="false" compartment="c" constant="false" hasOnlySubstanceUnits="false" id="M_25dhpp_c" name="25dhpp[c]" />
      <species boundaryCondition="false" compartment="c" constant="false" hasOnlySubstanceUnits="false" id="M_4mhetz_c" name="4mhetz[c]" />
      <species boundaryCondition="false" compartment="c" constant="false" hasOnlySubstanceUnits="false" id="M_4mpetz_c" name="4mpetz[c]" />
      <species boundaryCondition="false" compartment="c" constant="false" hasOnlySubstanceUnits="false" id="M_4ampm_c" name="4ampm[c]" />
      <species boundaryCondition="false" compartment="c" constant="false" hasOnlySubstanceUnits="false" id="M_2mahmp_c" name="2mahmp[c]" />
      <species boundaryCondition="false" compartment="c" constant="false" hasOnlySubstanceUnits="false" id="M_thmmp_c" name="thmmp[c]" />
      <species boundaryCondition="false" compartment="c" constant="false" hasOnlySubstanceUnits="false" id="M_thmpp_c" name="thmpp[c]" />
      <species boundaryCondition="false" compartment="c" constant="false" hasOnlySubstanceUnits="false" id="M_iasp_c" name="iasp[c]" />
      <species boundaryCondition="false" compartment="c" constant="false" hasOnlySubstanceUnits="false" id="M_23ddhb_c" name="23ddhb[c]" />
      <species boundaryCondition="false" compartment="c" constant="false" hasOnlySubstanceUnits="false" id="M_fmn_c" name="fmn[c]" />
      <species boundaryCondition="false" compartment="c" constant="false" hasOnlySubstanceUnits="false" id="M_cysam_c" name="cysam[c]" />
      <species boundaryCondition="false" compartment="c" constant="false" hasOnlySubstanceUnits="false" id="M_4ppan_c" name="4ppan[c]" />
      <species boundaryCondition="false" compartment="c" constant="false" hasOnlySubstanceUnits="false" id="M_pppg9_c" name="pppg9[c]" />
      <species boundaryCondition="false" compartment="c" constant="false" hasOnlySubstanceUnits="false" id="M_ppp9_c" name="ppp9[c]" />
      <species boundaryCondition="false" compartment="c" constant="false" hasOnlySubstanceUnits="false" id="M_6pthp_c" name="6pthp[c]" />
      <species boundaryCondition="false" compartment="c" constant="false" hasOnlySubstanceUnits="false" id="M_pppi_c" name="pppi[c]" />
      <species boundaryCondition="false" compartment="c" constant="false" hasOnlySubstanceUnits="false" id="M_quln_c" name="quln[c]" />
      <species boundaryCondition="false" compartment="c" constant="false" hasOnlySubstanceUnits="false" id="M_thm_c" name="thm[c]" />
      <species boundaryCondition="false" compartment="c" constant="false" hasOnlySubstanceUnits="false" id="M_cpppg3_c" name="cpppg3[c]" />
      <species boundaryCondition="false" compartment="c" constant="false" hasOnlySubstanceUnits="false" id="M_fe2_c" name="fe2[c]" />
      <species boundaryCondition="false" compartment="c" constant="false" hasOnlySubstanceUnits="false" id="M_pheme_c" name="pheme[c]" />
      <species boundaryCondition="false" compartment="c" constant="false" hasOnlySubstanceUnits="false" id="M_5aop_c" name="5aop[c]" />
      <species boundaryCondition="false" compartment="c" constant="false" hasOnlySubstanceUnits="false" id="M_hemeC_c" name="hemeC[c]" />
      <species boundaryCondition="false" compartment="c" constant="false" hasOnlySubstanceUnits="false" id="M_hemeD_c" name="hemeD[c]" />
      <species boundaryCondition="false" compartment="c" constant="false" hasOnlySubstanceUnits="false" id="M_ppbng_c" name="ppbng[c]" />
      <species boundaryCondition="false" compartment="c" constant="false" hasOnlySubstanceUnits="false" id="M_hmbil_c" name="hmbil[c]" />
      <species boundaryCondition="false" compartment="c" constant="false" hasOnlySubstanceUnits="false" id="M_shcl_c" name="shcl[c]" />
      <species boundaryCondition="false" compartment="c" constant="false" hasOnlySubstanceUnits="false" id="M_srch_c" name="srch[c]" />
      <species boundaryCondition="false" compartment="c" constant="false" hasOnlySubstanceUnits="false" id="M_sheme_c" name="sheme[c]" />
      <species boundaryCondition="false" compartment="c" constant="false" hasOnlySubstanceUnits="false" id="M_uppg3_c" name="uppg3[c]" />
      <species boundaryCondition="false" compartment="c" constant="false" hasOnlySubstanceUnits="false" id="M_rnam_c" name="rnam[c]" />
      <species boundaryCondition="false" compartment="c" constant="false" hasOnlySubstanceUnits="false" id="M_4ppcys_c" name="4ppcys[c]" />
      <species boundaryCondition="false" compartment="c" constant="false" hasOnlySubstanceUnits="false" id="M_cdp_c" name="cdp[c]" />
      <species boundaryCondition="false" compartment="c" constant="false" hasOnlySubstanceUnits="false" id="M_cdpdag_BS_c" name="cdpdag_BS[c]" />
      <species boundaryCondition="false" compartment="c" constant="false" hasOnlySubstanceUnits="false" id="M_pglyp_BS_c" name="pglyp_BS[c]" />
      <species boundaryCondition="false" compartment="c" constant="false" hasOnlySubstanceUnits="false" id="M_fa11coa_c" name="fa11coa[c]" />
      <species boundaryCondition="false" compartment="c" constant="false" hasOnlySubstanceUnits="false" id="M_fa12coa_c" name="fa12coa[c]" />
      <species boundaryCondition="false" compartment="c" constant="false" hasOnlySubstanceUnits="false" id="M_fa1coa_c" name="fa1coa[c]" />
      <species boundaryCondition="false" compartment="c" constant="false" hasOnlySubstanceUnits="false" id="M_fa3coa_c" name="fa3coa[c]" />
      <species boundaryCondition="false" compartment="c" constant="false" hasOnlySubstanceUnits="false" id="M_fa4coa_c" name="fa4coa[c]" />
      <species boundaryCondition="false" compartment="c" constant="false" hasOnlySubstanceUnits="false" id="M_fa6coa_c" name="fa6coa[c]" />
      <species boundaryCondition="false" compartment="c" constant="false" hasOnlySubstanceUnits="false" id="M_pmtcoa_c" name="pmtcoa[c]" />
      <species boundaryCondition="false" compartment="c" constant="false" hasOnlySubstanceUnits="false" id="M_strcoa_c" name="strcoa[c]" />
      <species boundaryCondition="false" compartment="c" constant="false" hasOnlySubstanceUnits="false" id="M_tdcoa_c" name="tdcoa[c]" />
      <species boundaryCondition="false" compartment="c" constant="false" hasOnlySubstanceUnits="false" id="M_1ag3p_BS_c" name="1ag3p_BS[c]" />
      <species boundaryCondition="false" compartment="c" constant="false" hasOnlySubstanceUnits="false" id="M_12dag3p_BS_c" name="12dag3p_BS[c]" />
      <species boundaryCondition="false" compartment="c" constant="false" hasOnlySubstanceUnits="false" id="M_12dgr_BS_c" name="12dgr_BS[c]" />
      <species boundaryCondition="false" compartment="c" constant="false" hasOnlySubstanceUnits="false" id="M_pgly_BS_c" name="pgly_BS[c]" />
      <species boundaryCondition="false" compartment="c" constant="false" hasOnlySubstanceUnits="false" id="M_ps_BS_c" name="ps_BS[c]" />
      <species boundaryCondition="false" compartment="c" constant="false" hasOnlySubstanceUnits="false" id="M_psetha_BS_c" name="psetha_BS[c]" />
      <species boundaryCondition="false" compartment="c" constant="false" hasOnlySubstanceUnits="false" id="M_malcoa_c" name="malcoa[c]" />
      <species boundaryCondition="false" compartment="c" constant="false" hasOnlySubstanceUnits="false" id="M_ivcoa_c" name="ivcoa[c]" />
      <species boundaryCondition="false" compartment="c" constant="false" hasOnlySubstanceUnits="false" id="M_ibcoa_c" name="ibcoa[c]" />
      <species boundaryCondition="false" compartment="c" constant="false" hasOnlySubstanceUnits="false" id="M_2mbcoa_c" name="2mbcoa[c]" />
      <species boundaryCondition="false" compartment="c" constant="false" hasOnlySubstanceUnits="false" id="M_h2mb4p_c" name="h2mb4p[c]" />
      <species boundaryCondition="false" compartment="c" constant="false" hasOnlySubstanceUnits="false" id="M_dmpp_c" name="dmpp[c]" />
      <species boundaryCondition="false" compartment="c" constant="false" hasOnlySubstanceUnits="false" id="M_grdp_c" name="grdp[c]" />
      <species boundaryCondition="false" compartment="c" constant="false" hasOnlySubstanceUnits="false" id="M_2mecdp_c" name="2mecdp[c]" />
      <species boundaryCondition="false" compartment="c" constant="false" hasOnlySubstanceUnits="false" id="M_fa1_c" name="fa1[c]" />
      <species boundaryCondition="false" compartment="c" constant="false" hasOnlySubstanceUnits="false" id="M_fa10_c" name="fa10[c]" />
      <species boundaryCondition="false" compartment="c" constant="false" hasOnlySubstanceUnits="false" id="M_fa11_c" name="fa11[c]" />
      <species boundaryCondition="false" compartment="c" constant="false" hasOnlySubstanceUnits="false" id="M_fa12_c" name="fa12[c]" />
      <species boundaryCondition="false" compartment="c" constant="false" hasOnlySubstanceUnits="false" id="M_ocdcea_c" name="ocdcea[c]" />
      <species boundaryCondition="false" compartment="c" constant="false" hasOnlySubstanceUnits="false" id="M_fa3_c" name="fa3[c]" />
      <species boundaryCondition="false" compartment="c" constant="false" hasOnlySubstanceUnits="false" id="M_fa4_c" name="fa4[c]" />
      <species boundaryCondition="false" compartment="c" constant="false" hasOnlySubstanceUnits="false" id="M_fa5_c" name="fa5[c]" />
      <species boundaryCondition="false" compartment="c" constant="false" hasOnlySubstanceUnits="false" id="M_fa6_c" name="fa6[c]" />
      <species boundaryCondition="false" compartment="c" constant="false" hasOnlySubstanceUnits="false" id="M_hdcea_c" name="hdcea[c]" />
      <species boundaryCondition="false" compartment="c" constant="false" hasOnlySubstanceUnits="false" id="M_fa9_c" name="fa9[c]" />
      <species boundaryCondition="false" compartment="c" constant="false" hasOnlySubstanceUnits="false" id="M_apoACP_c" name="apoACP[c]" />
      <species boundaryCondition="false" compartment="c" constant="false" hasOnlySubstanceUnits="false" id="M_ACP_c" name="ACP[c]" />
      <species boundaryCondition="false" compartment="c" constant="false" hasOnlySubstanceUnits="false" id="M_hdcoa_c" name="hdcoa[c]" />
      <species boundaryCondition="false" compartment="c" constant="false" hasOnlySubstanceUnits="false" id="M_fa5coa_c" name="fa5coa[c]" />
      <species boundaryCondition="false" compartment="c" constant="false" hasOnlySubstanceUnits="false" id="M_fa10coa_c" name="fa10coa[c]" />
      <species boundaryCondition="false" compartment="c" constant="false" hasOnlySubstanceUnits="false" id="M_fa9coa_c" name="fa9coa[c]" />
      <species boundaryCondition="false" compartment="c" constant="false" hasOnlySubstanceUnits="false" id="M_frdp_c" name="frdp[c]" />
      <species boundaryCondition="false" compartment="c" constant="false" hasOnlySubstanceUnits="false" id="M_m12dg_BS_c" name="m12dg_BS[c]" />
      <species boundaryCondition="false" compartment="c" constant="false" hasOnlySubstanceUnits="false" id="M_t12dg_BS_c" name="t12dg_BS[c]" />
      <species boundaryCondition="false" compartment="c" constant="false" hasOnlySubstanceUnits="false" id="M_lysylpgly_BS_c" name="lysylpgly_BS[c]" />
      <species boundaryCondition="false" compartment="c" constant="false" hasOnlySubstanceUnits="false" id="M_cdlp_BS_c" name="cdlp_BS[c]" />
      <species boundaryCondition="false" compartment="c" constant="false" hasOnlySubstanceUnits="false" id="M_2maacoa_c" name="2maacoa[c]" />
      <species boundaryCondition="false" compartment="c" constant="false" hasOnlySubstanceUnits="false" id="M_3ohcoa_c" name="3ohcoa[c]" />
      <species boundaryCondition="false" compartment="c" constant="false" hasOnlySubstanceUnits="false" id="M_hxcoa_c" name="hxcoa[c]" />
      <species boundaryCondition="false" compartment="c" constant="false" hasOnlySubstanceUnits="false" id="M_3oocoa_c" name="3oocoa[c]" />
      <species boundaryCondition="false" compartment="c" constant="false" hasOnlySubstanceUnits="false" id="M_occoa_c" name="occoa[c]" />
      <species boundaryCondition="false" compartment="c" constant="false" hasOnlySubstanceUnits="false" id="M_3odcoa_c" name="3odcoa[c]" />
      <species boundaryCondition="false" compartment="c" constant="false" hasOnlySubstanceUnits="false" id="M_dccoa_c" name="dccoa[c]" />
      <species boundaryCondition="false" compartment="c" constant="false" hasOnlySubstanceUnits="false" id="M_3oddcoa_c" name="3oddcoa[c]" />
      <species boundaryCondition="false" compartment="c" constant="false" hasOnlySubstanceUnits="false" id="M_ddcoa_c" name="ddcoa[c]" />
      <species boundaryCondition="false" compartment="c" constant="false" hasOnlySubstanceUnits="false" id="M_3otdcoa_c" name="3otdcoa[c]" />
      <species boundaryCondition="false" compartment="c" constant="false" hasOnlySubstanceUnits="false" id="M_3ohdcoa_c" name="3ohdcoa[c]" />
      <species boundaryCondition="false" compartment="c" constant="false" hasOnlySubstanceUnits="false" id="M_b2coa_c" name="b2coa[c]" />
      <species boundaryCondition="false" compartment="c" constant="false" hasOnlySubstanceUnits="false" id="M_2mp2coa_c" name="2mp2coa[c]" />
      <species boundaryCondition="false" compartment="c" constant="false" hasOnlySubstanceUnits="false" id="M_hx2coa_c" name="hx2coa[c]" />
      <species boundaryCondition="false" compartment="c" constant="false" hasOnlySubstanceUnits="false" id="M_2mb2coa_c" name="2mb2coa[c]" />
      <species boundaryCondition="false" compartment="c" constant="false" hasOnlySubstanceUnits="false" id="M_oc2coa_c" name="oc2coa[c]" />
      <species boundaryCondition="false" compartment="c" constant="false" hasOnlySubstanceUnits="false" id="M_dc2coa_c" name="dc2coa[c]" />
      <species boundaryCondition="false" compartment="c" constant="false" hasOnlySubstanceUnits="false" id="M_trans__dd2coa_c" name="trans-dd2coa[c]" />
      <species boundaryCondition="false" compartment="c" constant="false" hasOnlySubstanceUnits="false" id="M_td2coa_c" name="td2coa[c]" />
      <species boundaryCondition="false" compartment="c" constant="false" hasOnlySubstanceUnits="false" id="M_hdd2coa_c" name="hdd2coa[c]" />
      <species boundaryCondition="false" compartment="c" constant="false" hasOnlySubstanceUnits="false" id="M_3hbycoa_c" name="3hbycoa[c]" />
      <species boundaryCondition="false" compartment="c" constant="false" hasOnlySubstanceUnits="false" id="M_3hhcoa_c" name="3hhcoa[c]" />
      <species boundaryCondition="false" compartment="c" constant="false" hasOnlySubstanceUnits="false" id="M_3hocoa_c" name="3hocoa[c]" />
      <species boundaryCondition="false" compartment="c" constant="false" hasOnlySubstanceUnits="false" id="M_3hdcoa_c" name="3hdcoa[c]" />
      <species boundaryCondition="false" compartment="c" constant="false" hasOnlySubstanceUnits="false" id="M_3hddcoa_c" name="3hddcoa[c]" />
      <species boundaryCondition="false" compartment="c" constant="false" hasOnlySubstanceUnits="false" id="M_3htdcoa_c" name="3htdcoa[c]" />
      <species boundaryCondition="false" compartment="c" constant="false" hasOnlySubstanceUnits="false" id="M_3hhdcoa_c" name="3hhdcoa[c]" />
      <species boundaryCondition="false" compartment="c" constant="false" hasOnlySubstanceUnits="false" id="M_3hmbcoa_c" name="3hmbcoa[c]" />
      <species boundaryCondition="false" compartment="c" constant="false" hasOnlySubstanceUnits="false" id="M_odecoa_c" name="odecoa[c]" />
      <species boundaryCondition="false" compartment="c" constant="false" hasOnlySubstanceUnits="false" id="M_g3pc_c" name="g3pc[c]" />
      <species boundaryCondition="false" compartment="c" constant="false" hasOnlySubstanceUnits="false" id="M_chol_c" name="chol[c]" />
      <species boundaryCondition="false" compartment="c" constant="false" hasOnlySubstanceUnits="false" id="M_g3pe_c" name="g3pe[c]" />
      <species boundaryCondition="false" compartment="c" constant="false" hasOnlySubstanceUnits="false" id="M_g3pg_c" name="g3pg[c]" />
      <species boundaryCondition="false" compartment="c" constant="false" hasOnlySubstanceUnits="false" id="M_tcggrpp_c" name="tcggrpp[c]" />
      <species boundaryCondition="false" compartment="c" constant="false" hasOnlySubstanceUnits="false" id="M_dtpcudcpp_c" name="dtpcudcpp[c]" />
      <species boundaryCondition="false" compartment="c" constant="false" hasOnlySubstanceUnits="false" id="M_ggdp_c" name="ggdp[c]" />
      <species boundaryCondition="false" compartment="c" constant="false" hasOnlySubstanceUnits="false" id="M_pendp_c" name="pendp[c]" />
      <species boundaryCondition="false" compartment="c" constant="false" hasOnlySubstanceUnits="false" id="M_no3_c" name="no3[c]" />
      <species boundaryCondition="false" compartment="c" constant="false" hasOnlySubstanceUnits="false" id="M_ribflvRD_c" name="ribflvRD[c]" />
      <species boundaryCondition="false" compartment="c" constant="false" hasOnlySubstanceUnits="false" id="M_focytc_c" name="focytc[c]" />
      <species boundaryCondition="false" compartment="c" constant="false" hasOnlySubstanceUnits="false" id="M_ficytc_c" name="ficytc[c]" />
      <species boundaryCondition="false" compartment="c" constant="false" hasOnlySubstanceUnits="false" id="M_hemeO_c" name="hemeO[c]" />
      <species boundaryCondition="false" compartment="c" constant="false" hasOnlySubstanceUnits="false" id="M_hemeA_c" name="hemeA[c]" />
      <species boundaryCondition="false" compartment="c" constant="false" hasOnlySubstanceUnits="false" id="M_fmnRD_c" name="fmnRD[c]" />
      <species boundaryCondition="false" compartment="c" constant="false" hasOnlySubstanceUnits="false" id="M_2hbut_c" name="2hbut[c]" />
      <species boundaryCondition="false" compartment="c" constant="false" hasOnlySubstanceUnits="false" id="M_dump_c" name="dump[c]" />
      <species boundaryCondition="false" compartment="c" constant="false" hasOnlySubstanceUnits="false" id="M_duri_c" name="duri[c]" />
      <species boundaryCondition="false" compartment="c" constant="false" hasOnlySubstanceUnits="false" id="M_xmp_c" name="xmp[c]" />
      <species boundaryCondition="false" compartment="c" constant="false" hasOnlySubstanceUnits="false" id="M_xtsn_c" name="xtsn[c]" />
      <species boundaryCondition="false" compartment="c" constant="false" hasOnlySubstanceUnits="false" id="M_uri_c" name="uri[c]" />
      <species boundaryCondition="false" compartment="c" constant="false" hasOnlySubstanceUnits="false" id="M_dcmp_c" name="dcmp[c]" />
      <species boundaryCondition="false" compartment="c" constant="false" hasOnlySubstanceUnits="false" id="M_dcyt_c" name="dcyt[c]" />
      <species boundaryCondition="false" compartment="c" constant="false" hasOnlySubstanceUnits="false" id="M_cytd_c" name="cytd[c]" />
      <species boundaryCondition="false" compartment="c" constant="false" hasOnlySubstanceUnits="false" id="M_dtmp_c" name="dtmp[c]" />
      <species boundaryCondition="false" compartment="c" constant="false" hasOnlySubstanceUnits="false" id="M_thymd_c" name="thymd[c]" />
      <species boundaryCondition="false" compartment="c" constant="false" hasOnlySubstanceUnits="false" id="M_damp_c" name="damp[c]" />
      <species boundaryCondition="false" compartment="c" constant="false" hasOnlySubstanceUnits="false" id="M_dad__2_c" name="dad-2[c]" />
      <species boundaryCondition="false" compartment="c" constant="false" hasOnlySubstanceUnits="false" id="M_adn_c" name="adn[c]" />
      <species boundaryCondition="false" compartment="c" constant="false" hasOnlySubstanceUnits="false" id="M_dgmp_c" name="dgmp[c]" />
      <species boundaryCondition="false" compartment="c" constant="false" hasOnlySubstanceUnits="false" id="M_dgsn_c" name="dgsn[c]" />
      <species boundaryCondition="false" compartment="c" constant="false" hasOnlySubstanceUnits="false" id="M_gmp_c" name="gmp[c]" />
      <species boundaryCondition="false" compartment="c" constant="false" hasOnlySubstanceUnits="false" id="M_gsn_c" name="gsn[c]" />
      <species boundaryCondition="false" compartment="c" constant="false" hasOnlySubstanceUnits="false" id="M_23camp_c" name="23camp[c]" />
      <species boundaryCondition="false" compartment="c" constant="false" hasOnlySubstanceUnits="false" id="M_3amp_c" name="3amp[c]" />
      <species boundaryCondition="false" compartment="c" constant="false" hasOnlySubstanceUnits="false" id="M_23cump_c" name="23cump[c]" />
      <species boundaryCondition="false" compartment="c" constant="false" hasOnlySubstanceUnits="false" id="M_3ump_c" name="3ump[c]" />
      <species boundaryCondition="false" compartment="c" constant="false" hasOnlySubstanceUnits="false" id="M_23ccmp_c" name="23ccmp[c]" />
      <species boundaryCondition="false" compartment="c" constant="false" hasOnlySubstanceUnits="false" id="M_3cmp_c" name="3cmp[c]" />
      <species boundaryCondition="false" compartment="c" constant="false" hasOnlySubstanceUnits="false" id="M_23cgmp_c" name="23cgmp[c]" />
      <species boundaryCondition="false" compartment="c" constant="false" hasOnlySubstanceUnits="false" id="M_3gmp_c" name="3gmp[c]" />
      <species boundaryCondition="false" compartment="c" constant="false" hasOnlySubstanceUnits="false" id="M_gdp_c" name="gdp[c]" />
      <species boundaryCondition="false" compartment="c" constant="false" hasOnlySubstanceUnits="false" id="M_datp_c" name="datp[c]" />
      <species boundaryCondition="false" compartment="c" constant="false" hasOnlySubstanceUnits="false" id="M_dadp_c" name="dadp[c]" />
      <species boundaryCondition="false" compartment="c" constant="false" hasOnlySubstanceUnits="false" id="M_dgtp_c" name="dgtp[c]" />
      <species boundaryCondition="false" compartment="c" constant="false" hasOnlySubstanceUnits="false" id="M_dgdp_c" name="dgdp[c]" />
      <species boundaryCondition="false" compartment="c" constant="false" hasOnlySubstanceUnits="false" id="M_dctp_c" name="dctp[c]" />
      <species boundaryCondition="false" compartment="c" constant="false" hasOnlySubstanceUnits="false" id="M_dcdp_c" name="dcdp[c]" />
      <species boundaryCondition="false" compartment="c" constant="false" hasOnlySubstanceUnits="false" id="M_dttp_c" name="dttp[c]" />
      <species boundaryCondition="false" compartment="c" constant="false" hasOnlySubstanceUnits="false" id="M_dtdp_c" name="dtdp[c]" />
      <species boundaryCondition="false" compartment="c" constant="false" hasOnlySubstanceUnits="false" id="M_dudp_c" name="dudp[c]" />
      <species boundaryCondition="false" compartment="c" constant="false" hasOnlySubstanceUnits="false" id="M_gua_c" name="gua[c]" />
      <species boundaryCondition="false" compartment="c" constant="false" hasOnlySubstanceUnits="false" id="M_xan_c" name="xan[c]" />
      <species boundaryCondition="false" compartment="c" constant="false" hasOnlySubstanceUnits="false" id="M_2dr1p_c" name="2dr1p[c]" />
      <species boundaryCondition="false" compartment="c" constant="false" hasOnlySubstanceUnits="false" id="M_ura_c" name="ura[c]" />
      <species boundaryCondition="false" compartment="c" constant="false" hasOnlySubstanceUnits="false" id="M_r1p_c" name="r1p[c]" />
      <species boundaryCondition="false" compartment="c" constant="false" hasOnlySubstanceUnits="false" id="M_thym_c" name="thym[c]" />
      <species boundaryCondition="false" compartment="c" constant="false" hasOnlySubstanceUnits="false" id="M_hxan_c" name="hxan[c]" />
      <species boundaryCondition="false" compartment="c" constant="false" hasOnlySubstanceUnits="false" id="M_alltn_c" name="alltn[c]" />
      <species boundaryCondition="false" compartment="c" constant="false" hasOnlySubstanceUnits="false" id="M_alltt_c" name="alltt[c]" />
      <species boundaryCondition="false" compartment="c" constant="false" hasOnlySubstanceUnits="false" id="M_itp_c" name="itp[c]" />
      <species boundaryCondition="false" compartment="c" constant="false" hasOnlySubstanceUnits="false" id="M_idp_c" name="idp[c]" />
      <species boundaryCondition="false" compartment="c" constant="false" hasOnlySubstanceUnits="false" id="M_din_c" name="din[c]" />
      <species boundaryCondition="false" compartment="c" constant="false" hasOnlySubstanceUnits="false" id="M_dimp_c" name="dimp[c]" />
      <species boundaryCondition="false" compartment="c" constant="false" hasOnlySubstanceUnits="false" id="M_dutp_c" name="dutp[c]" />
      <species boundaryCondition="false" compartment="c" constant="false" hasOnlySubstanceUnits="false" id="M_imp_c" name="imp[c]" />
      <species boundaryCondition="false" compartment="c" constant="false" hasOnlySubstanceUnits="false" id="M_gdptp_c" name="gdptp[c]" />
      <species boundaryCondition="false" compartment="c" constant="false" hasOnlySubstanceUnits="false" id="M_5aizc_c" name="5aizc[c]" />
      <species boundaryCondition="false" compartment="c" constant="false" hasOnlySubstanceUnits="false" id="M_25aics_c" name="25aics[c]" />
      <species boundaryCondition="false" compartment="c" constant="false" hasOnlySubstanceUnits="false" id="M_ins_c" name="ins[c]" />
      <species boundaryCondition="false" compartment="c" constant="false" hasOnlySubstanceUnits="false" id="M_nebari_c" name="nebari[c]" />
      <species boundaryCondition="false" compartment="c" constant="false" hasOnlySubstanceUnits="false" id="M_purine_c" name="purine[c]" />
      <species boundaryCondition="false" compartment="c" constant="false" hasOnlySubstanceUnits="false" id="M_urate_c" name="urate[c]" />
      <species boundaryCondition="false" compartment="c" constant="false" hasOnlySubstanceUnits="false" id="M_pram_c" name="pram[c]" />
      <species boundaryCondition="false" compartment="c" constant="false" hasOnlySubstanceUnits="false" id="M_gar_c" name="gar[c]" />
      <species boundaryCondition="false" compartment="c" constant="false" hasOnlySubstanceUnits="false" id="M_fpram_c" name="fpram[c]" />
      <species boundaryCondition="false" compartment="c" constant="false" hasOnlySubstanceUnits="false" id="M_fgam_c" name="fgam[c]" />
      <species boundaryCondition="false" compartment="c" constant="false" hasOnlySubstanceUnits="false" id="M_dcamp_c" name="dcamp[c]" />
      <species boundaryCondition="false" compartment="c" constant="false" hasOnlySubstanceUnits="false" id="M_fprica_c" name="fprica[c]" />
      <species boundaryCondition="false" compartment="c" constant="false" hasOnlySubstanceUnits="false" id="M_cbasp_c" name="cbasp[c]" />
      <species boundaryCondition="false" compartment="c" constant="false" hasOnlySubstanceUnits="false" id="M_dhor__S_c" name="dhor-S[c]" />
      <species boundaryCondition="false" compartment="c" constant="false" hasOnlySubstanceUnits="false" id="M_orot_c" name="orot[c]" />
      <species boundaryCondition="false" compartment="c" constant="false" hasOnlySubstanceUnits="false" id="M_orot5p_c" name="orot5p[c]" />
      <species boundaryCondition="false" compartment="c" constant="false" hasOnlySubstanceUnits="false" id="M_betald_c" name="betald[c]" />
      <species boundaryCondition="false" compartment="c" constant="false" hasOnlySubstanceUnits="false" id="M_glyb_c" name="glyb[c]" />
      <species boundaryCondition="false" compartment="c" constant="false" hasOnlySubstanceUnits="false" id="M_pencil_c" name="pencil[c]" />
      <species boundaryCondition="false" compartment="c" constant="false" hasOnlySubstanceUnits="false" id="M_pencilca_c" name="pencilca[c]" />
      <species boundaryCondition="false" compartment="c" constant="false" hasOnlySubstanceUnits="false" id="M_mettrna_c" name="mettrna[c]" />
      <species boundaryCondition="false" compartment="c" constant="false" hasOnlySubstanceUnits="false" id="M_fmettrna_c" name="fmettrna[c]" />
      <species boundaryCondition="false" compartment="c" constant="false" hasOnlySubstanceUnits="false" id="M_DPA_c" name="DPA[c]" />
      <species boundaryCondition="false" compartment="e" constant="false" hasOnlySubstanceUnits="false" id="M_gthox_e" name="gthox[e]" />
      <species boundaryCondition="false" compartment="e" constant="false" hasOnlySubstanceUnits="false" id="M_h2o2_e" name="h2o2[e]" />
      <species boundaryCondition="false" compartment="c" constant="false" hasOnlySubstanceUnits="false" id="M_trnamet_c" name="trnamet[c]" />
      <species boundaryCondition="false" compartment="c" constant="false" hasOnlySubstanceUnits="false" id="M_6ampenc_c" name="6ampenc[c]" />
      <species boundaryCondition="false" compartment="c" constant="false" hasOnlySubstanceUnits="false" id="M_o2___c" name="o2-[c]" />
      <species boundaryCondition="false" compartment="c" constant="false" hasOnlySubstanceUnits="false" id="M_so4_c" name="so4[c]" />
      <species boundaryCondition="false" compartment="c" constant="false" hasOnlySubstanceUnits="false" id="M_eths_c" name="eths[c]" />
      <species boundaryCondition="false" compartment="c" constant="false" hasOnlySubstanceUnits="false" id="M_buts_c" name="buts[c]" />
      <species boundaryCondition="false" compartment="c" constant="false" hasOnlySubstanceUnits="false" id="M_hexs_c" name="hexs[c]" />
      <species boundaryCondition="false" compartment="c" constant="false" hasOnlySubstanceUnits="false" id="M_sula_c" name="sula[c]" />
      <species boundaryCondition="false" compartment="c" constant="false" hasOnlySubstanceUnits="false" id="M_istnt_c" name="istnt[c]" />
      <species boundaryCondition="false" compartment="c" constant="false" hasOnlySubstanceUnits="false" id="M_mso3_c" name="mso3[c]" />
      <species boundaryCondition="false" compartment="c" constant="false" hasOnlySubstanceUnits="false" id="M_dha_c" name="dha[c]" />
      <species boundaryCondition="false" compartment="c" constant="false" hasOnlySubstanceUnits="false" id="M_tmp_c" name="tmp[c]" />
      <species boundaryCondition="false" compartment="e" constant="false" hasOnlySubstanceUnits="false" id="M_fum_e" name="fum[e]" />
      <species boundaryCondition="false" compartment="e" constant="false" hasOnlySubstanceUnits="false" id="M_arg__L_e" name="arg-L[e]" />
      <species boundaryCondition="false" compartment="e" constant="false" hasOnlySubstanceUnits="false" id="M_pi_e" name="pi[e]" />
      <species boundaryCondition="false" compartment="e" constant="false" hasOnlySubstanceUnits="false" id="M_gln__L_e" name="gln-L[e]" />
      <species boundaryCondition="false" compartment="e" constant="false" hasOnlySubstanceUnits="false" id="M_ade_e" name="ade[e]" />
      <species boundaryCondition="false" compartment="e" constant="false" hasOnlySubstanceUnits="false" id="M_glyc3p_e" name="glyc3p[e]" />
      <species boundaryCondition="false" compartment="e" constant="false" hasOnlySubstanceUnits="false" id="M_ser__L_e" name="ser-L[e]" />
      <species boundaryCondition="false" compartment="e" constant="false" hasOnlySubstanceUnits="false" id="M_asn__L_e" name="asn-L[e]" />
      <species boundaryCondition="false" compartment="e" constant="false" hasOnlySubstanceUnits="false" id="M_3amba_e" name="3amba[e]" />
      <species boundaryCondition="false" compartment="c" constant="false" hasOnlySubstanceUnits="false" id="M_3amba_c" name="3amba[c]" />
      <species boundaryCondition="false" compartment="e" constant="false" hasOnlySubstanceUnits="false" id="M_ala__B_e" name="ala-B[e]" />
      <species boundaryCondition="false" compartment="e" constant="false" hasOnlySubstanceUnits="false" id="M_4abut_e" name="4abut[e]" />
      <species boundaryCondition="false" compartment="e" constant="false" hasOnlySubstanceUnits="false" id="M_arsenb_e" name="arsenb[e]" />
      <species boundaryCondition="false" compartment="c" constant="false" hasOnlySubstanceUnits="false" id="M_arsenb_c" name="arsenb[c]" />
      <species boundaryCondition="false" compartment="e" constant="false" hasOnlySubstanceUnits="false" id="M_glyb_e" name="glyb[e]" />
      <species boundaryCondition="false" compartment="e" constant="false" hasOnlySubstanceUnits="false" id="M_lcts_e" name="lcts[e]" />
      <species boundaryCondition="false" compartment="e" constant="false" hasOnlySubstanceUnits="false" id="M_btd__RR_e" name="btd-RR[e]" />
      <species boundaryCondition="false" compartment="e" constant="false" hasOnlySubstanceUnits="false" id="M_ppi_e" name="ppi[e]" />
      <species boundaryCondition="false" compartment="e" constant="false" hasOnlySubstanceUnits="false" id="M_rib__D_e" name="rib-D[e]" />
      <species boundaryCondition="false" compartment="e" constant="false" hasOnlySubstanceUnits="false" id="M_mnl_e" name="mnl[e]" />
      <species boundaryCondition="false" compartment="e" constant="false" hasOnlySubstanceUnits="false" id="M_thr__L_e" name="thr-L[e]" />
      <species boundaryCondition="false" compartment="e" constant="false" hasOnlySubstanceUnits="false" id="M_urea_e" name="urea[e]" />
      <species boundaryCondition="false" compartment="e" constant="false" hasOnlySubstanceUnits="false" id="M_his__L_e" name="his-L[e]" />
      <species boundaryCondition="false" compartment="e" constant="false" hasOnlySubstanceUnits="false" id="M_ile__L_e" name="ile-L[e]" />
      <species boundaryCondition="false" compartment="e" constant="false" hasOnlySubstanceUnits="false" id="M_no3_e" name="no3[e]" />
      <species boundaryCondition="false" compartment="e" constant="false" hasOnlySubstanceUnits="false" id="M_ectoine_e" name="ectoine[e]" />
      <species boundaryCondition="false" compartment="c" constant="false" hasOnlySubstanceUnits="false" id="M_ectoine_c" name="ectoine[c]" />
      <species boundaryCondition="false" compartment="e" constant="false" hasOnlySubstanceUnits="false" id="M_ctbt_e" name="ctbt[e]" />
      <species boundaryCondition="false" compartment="c" constant="false" hasOnlySubstanceUnits="false" id="M_ctbt_c" name="ctbt[c]" />
      <species boundaryCondition="false" compartment="e" constant="false" hasOnlySubstanceUnits="false" id="M_gbbtn_e" name="gbbtn[e]" />
      <species boundaryCondition="false" compartment="c" constant="false" hasOnlySubstanceUnits="false" id="M_gbbtn_c" name="gbbtn[c]" />
      <species boundaryCondition="false" compartment="e" constant="false" hasOnlySubstanceUnits="false" id="M_prolb_e" name="prolb[e]" />
      <species boundaryCondition="false" compartment="c" constant="false" hasOnlySubstanceUnits="false" id="M_prolb_c" name="prolb[c]" />
      <species boundaryCondition="false" compartment="e" constant="false" hasOnlySubstanceUnits="false" id="M_chols_e" name="chols[e]" />
      <species boundaryCondition="false" compartment="c" constant="false" hasOnlySubstanceUnits="false" id="M_chols_c" name="chols[c]" />
      <species boundaryCondition="false" compartment="e" constant="false" hasOnlySubstanceUnits="false" id="M_chol_e" name="chol[e]" />
      <species boundaryCondition="false" compartment="e" constant="false" hasOnlySubstanceUnits="false" id="M_crn_e" name="crn[e]" />
      <species boundaryCondition="false" compartment="c" constant="false" hasOnlySubstanceUnits="false" id="M_crn_c" name="crn[c]" />
      <species boundaryCondition="false" compartment="e" constant="false" hasOnlySubstanceUnits="false" id="M_k_e" name="k[e]" />
      <species boundaryCondition="false" compartment="c" constant="false" hasOnlySubstanceUnits="false" id="M_k_c" name="k[c]" />
      <species boundaryCondition="false" compartment="e" constant="false" hasOnlySubstanceUnits="false" id="M_galctr__D_e" name="galctr-D[e]" />
      <species boundaryCondition="false" compartment="e" constant="false" hasOnlySubstanceUnits="false" id="M_met__D_e" name="met-D[e]" />
      <species boundaryCondition="false" compartment="c" constant="false" hasOnlySubstanceUnits="false" id="M_met__D_c" name="met-D[c]" />
      <species boundaryCondition="false" compartment="e" constant="false" hasOnlySubstanceUnits="false" id="M_met__L_e" name="met-L[e]" />
      <species boundaryCondition="false" compartment="c" constant="false" hasOnlySubstanceUnits="false" id="M_cd2_c" name="cd2[c]" />
      <species boundaryCondition="false" compartment="e" constant="false" hasOnlySubstanceUnits="false" id="M_cd2_e" name="cd2[e]" />
      <species boundaryCondition="false" compartment="e" constant="false" hasOnlySubstanceUnits="false" id="M_ins_e" name="ins[e]" />
      <species boundaryCondition="false" compartment="e" constant="false" hasOnlySubstanceUnits="false" id="M_gal_e" name="gal[e]" />
      <species boundaryCondition="false" compartment="e" constant="false" hasOnlySubstanceUnits="false" id="M_mal__L_e" name="mal-L[e]" />
      <species boundaryCondition="false" compartment="e" constant="false" hasOnlySubstanceUnits="false" id="M_cit_e" name="cit[e]" />
      <species boundaryCondition="false" compartment="e" constant="false" hasOnlySubstanceUnits="false" id="M_arbt_e" name="arbt[e]" />
      <species boundaryCondition="false" compartment="e" constant="false" hasOnlySubstanceUnits="false" id="M_salcn_e" name="salcn[e]" />
      <species boundaryCondition="false" compartment="e" constant="false" hasOnlySubstanceUnits="false" id="M_zn2_e" name="zn2[e]" />
      <species boundaryCondition="false" compartment="c" constant="false" hasOnlySubstanceUnits="false" id="M_zn2_c" name="zn2[c]" />
      <species boundaryCondition="false" compartment="e" constant="false" hasOnlySubstanceUnits="false" id="M_mg2_e" name="mg2[e]" />
      <species boundaryCondition="false" compartment="c" constant="false" hasOnlySubstanceUnits="false" id="M_mg2_c" name="mg2[c]" />
      <species boundaryCondition="false" compartment="e" constant="false" hasOnlySubstanceUnits="false" id="M_mn2_e" name="mn2[e]" />
      <species boundaryCondition="false" compartment="c" constant="false" hasOnlySubstanceUnits="false" id="M_mn2_c" name="mn2[c]" />
      <species boundaryCondition="false" compartment="e" constant="false" hasOnlySubstanceUnits="false" id="M_ni2_e" name="ni2[e]" />
      <species boundaryCondition="false" compartment="c" constant="false" hasOnlySubstanceUnits="false" id="M_ni2_c" name="ni2[c]" />
      <species boundaryCondition="false" compartment="e" constant="false" hasOnlySubstanceUnits="false" id="M_cobalt2_e" name="cobalt2[e]" />
      <species boundaryCondition="false" compartment="c" constant="false" hasOnlySubstanceUnits="false" id="M_cobalt2_c" name="cobalt2[c]" />
      <species boundaryCondition="false" compartment="e" constant="false" hasOnlySubstanceUnits="false" id="M_ca2_e" name="ca2[e]" />
      <species boundaryCondition="false" compartment="c" constant="false" hasOnlySubstanceUnits="false" id="M_ca2_c" name="ca2[c]" />
      <species boundaryCondition="false" compartment="e" constant="false" hasOnlySubstanceUnits="false" id="M_so4_e" name="so4[e]" />
      <species boundaryCondition="false" compartment="e" constant="false" hasOnlySubstanceUnits="false" id="M_icit_e" name="icit[e]" />
      <species boundaryCondition="false" compartment="e" constant="false" hasOnlySubstanceUnits="false" id="M_galur_e" name="galur[e]" />
      <species boundaryCondition="false" compartment="e" constant="false" hasOnlySubstanceUnits="false" id="M_glcur_e" name="glcur[e]" />
      <species boundaryCondition="false" compartment="c" constant="false" hasOnlySubstanceUnits="false" id="M_cgly_c" name="cgly[c]" />
      <species boundaryCondition="false" compartment="e" constant="false" hasOnlySubstanceUnits="false" id="M_glyc_e" name="glyc[e]" />
      <species boundaryCondition="false" compartment="e" constant="false" hasOnlySubstanceUnits="false" id="M_man_e" name="man[e]" />
      <species boundaryCondition="false" compartment="e" constant="false" hasOnlySubstanceUnits="false" id="M_sucr_e" name="sucr[e]" />
      <species boundaryCondition="false" compartment="e" constant="false" hasOnlySubstanceUnits="false" id="M_cbl2_e" name="cbl2[e]" />
      <species boundaryCondition="false" compartment="c" constant="false" hasOnlySubstanceUnits="false" id="M_cbl2_c" name="cbl2[c]" />
      <species boundaryCondition="false" compartment="e" constant="false" hasOnlySubstanceUnits="false" id="M_fe3_e" name="fe3[e]" />
      <species boundaryCondition="false" compartment="c" constant="false" hasOnlySubstanceUnits="false" id="M_fe3_c" name="fe3[c]" />
      <species boundaryCondition="false" compartment="e" constant="false" hasOnlySubstanceUnits="false" id="M_ferxa_e" name="ferxa[e]" />
      <species boundaryCondition="false" compartment="c" constant="false" hasOnlySubstanceUnits="false" id="M_ferxa_c" name="ferxa[c]" />
      <species boundaryCondition="false" compartment="e" constant="false" hasOnlySubstanceUnits="false" id="M_no2_e" name="no2[e]" />
      <species boundaryCondition="false" compartment="e" constant="false" hasOnlySubstanceUnits="false" id="M_pyr_e" name="pyr[e]" />
      <species boundaryCondition="false" compartment="e" constant="false" hasOnlySubstanceUnits="false" id="M_succ_e" name="succ[e]" />
      <species boundaryCondition="false" compartment="e" constant="false" hasOnlySubstanceUnits="false" id="M_ac_e" name="ac[e]" />
      <species boundaryCondition="false" compartment="e" constant="false" hasOnlySubstanceUnits="false" id="M_etoh_e" name="etoh[e]" />
      <species boundaryCondition="false" compartment="e" constant="false" hasOnlySubstanceUnits="false" id="M_hxan_e" name="hxan[e]" />
      <species boundaryCondition="false" compartment="e" constant="false" hasOnlySubstanceUnits="false" id="M_asp__L_e" name="asp-L[e]" />
      <species boundaryCondition="false" compartment="e" constant="false" hasOnlySubstanceUnits="false" id="M_gam_e" name="gam[e]" />
      <species boundaryCondition="false" compartment="e" constant="false" hasOnlySubstanceUnits="false" id="M_acgam_e" name="acgam[e]" />
      <species boundaryCondition="false" compartment="c" constant="false" hasOnlySubstanceUnits="false" id="M_cu2_c" name="cu2[c]" />
      <species boundaryCondition="false" compartment="e" constant="false" hasOnlySubstanceUnits="false" id="M_cu2_e" name="cu2[e]" />
      <species boundaryCondition="false" compartment="c" constant="false" hasOnlySubstanceUnits="false" id="M_man_c" name="man[c]" />
      <species boundaryCondition="false" compartment="e" constant="false" hasOnlySubstanceUnits="false" id="M_pnto__R_e" name="pnto-R[e]" />
      <species boundaryCondition="false" compartment="e" constant="false" hasOnlySubstanceUnits="false" id="M_trp__L_e" name="trp-L[e]" />
      <species boundaryCondition="false" compartment="e" constant="false" hasOnlySubstanceUnits="false" id="M_cytd_e" name="cytd[e]" />
      <species boundaryCondition="false" compartment="e" constant="false" hasOnlySubstanceUnits="false" id="M_fru_e" name="fru[e]" />
      <species boundaryCondition="false" compartment="e" constant="false" hasOnlySubstanceUnits="false" id="M_glcn__D_e" name="glcn-D[e]" />
      <species boundaryCondition="false" compartment="e" constant="false" hasOnlySubstanceUnits="false" id="M_glcr_e" name="glcr[e]" />
      <species boundaryCondition="false" compartment="e" constant="false" hasOnlySubstanceUnits="false" id="M_2ddglcn_e" name="2ddglcn[e]" />
      <species boundaryCondition="false" compartment="e" constant="false" hasOnlySubstanceUnits="false" id="M_dcyt_e" name="dcyt[e]" />
      <species boundaryCondition="false" compartment="c" constant="false" hasOnlySubstanceUnits="false" id="M_cro4_c" name="cro4[c]" />
      <species boundaryCondition="false" compartment="e" constant="false" hasOnlySubstanceUnits="false" id="M_cro4_e" name="cro4[e]" />
      <species boundaryCondition="false" compartment="e" constant="false" hasOnlySubstanceUnits="false" id="M_ferrich_e" name="ferrich[e]" />
      <species boundaryCondition="false" compartment="c" constant="false" hasOnlySubstanceUnits="false" id="M_ferrich_c" name="ferrich[c]" />
      <species boundaryCondition="false" compartment="e" constant="false" hasOnlySubstanceUnits="false" id="M_fe2_e" name="fe2[e]" />
      <species boundaryCondition="false" compartment="e" constant="false" hasOnlySubstanceUnits="false" id="M_for_e" name="for[e]" />
      <species boundaryCondition="false" compartment="c" constant="false" hasOnlySubstanceUnits="false" id="M_arsna_c" name="arsna[c]" />
      <species boundaryCondition="false" compartment="e" constant="false" hasOnlySubstanceUnits="false" id="M_arsna_e" name="arsna[e]" />
      <species boundaryCondition="false" compartment="c" constant="false" hasOnlySubstanceUnits="false" id="M_arsni2_c" name="arsni2[c]" />
      <species boundaryCondition="false" compartment="e" constant="false" hasOnlySubstanceUnits="false" id="M_arsni2_e" name="arsni2[e]" />
      <species boundaryCondition="false" compartment="c" constant="false" hasOnlySubstanceUnits="false" id="M_antim_c" name="antim[c]" />
      <species boundaryCondition="false" compartment="e" constant="false" hasOnlySubstanceUnits="false" id="M_antim_e" name="antim[e]" />
      <species boundaryCondition="false" compartment="e" constant="false" hasOnlySubstanceUnits="false" id="M_gua_e" name="gua[e]" />
      <species boundaryCondition="false" compartment="e" constant="false" hasOnlySubstanceUnits="false" id="M_fol_e" name="fol[e]" />
      <species boundaryCondition="false" compartment="e" constant="false" hasOnlySubstanceUnits="false" id="M_adn_e" name="adn[e]" />
      <species boundaryCondition="false" compartment="e" constant="false" hasOnlySubstanceUnits="false" id="M_gsn_e" name="gsn[e]" />
      <species boundaryCondition="false" compartment="e" constant="false" hasOnlySubstanceUnits="false" id="M_ribflv_e" name="ribflv[e]" />
      <species boundaryCondition="false" compartment="e" constant="false" hasOnlySubstanceUnits="false" id="M_malttr_e" name="malttr[e]" />
      <species boundaryCondition="false" compartment="e" constant="false" hasOnlySubstanceUnits="false" id="M_drib_e" name="drib[e]" />
      <species boundaryCondition="false" compartment="e" constant="false" hasOnlySubstanceUnits="false" id="M_thymd_e" name="thymd[e]" />
      <species boundaryCondition="false" compartment="e" constant="false" hasOnlySubstanceUnits="false" id="M_alltn_e" name="alltn[e]" />
      <species boundaryCondition="false" compartment="e" constant="false" hasOnlySubstanceUnits="false" id="M_5mtr_e" name="5mtr[e]" />
      <species boundaryCondition="false" compartment="e" constant="false" hasOnlySubstanceUnits="false" id="M_metox_e" name="metox[e]" />
      <species boundaryCondition="false" compartment="e" constant="false" hasOnlySubstanceUnits="false" id="M_csn_e" name="csn[e]" />
      <species boundaryCondition="false" compartment="e" constant="false" hasOnlySubstanceUnits="false" id="M_dad__2_e" name="dad-2[e]" />
      <species boundaryCondition="false" compartment="e" constant="false" hasOnlySubstanceUnits="false" id="M_ala__L__asp__L_e" name="ala-L-asp-L[e]" />
      <species boundaryCondition="false" compartment="c" constant="false" hasOnlySubstanceUnits="false" id="M_ala__L__asp__L_c" name="ala-L-asp-L[c]" />
      <species boundaryCondition="false" compartment="e" constant="false" hasOnlySubstanceUnits="false" id="M_gly__glu__L_e" name="gly-glu-L[e]" />
      <species boundaryCondition="false" compartment="c" constant="false" hasOnlySubstanceUnits="false" id="M_gly__glu__L_c" name="gly-glu-L[c]" />
      <species boundaryCondition="false" compartment="e" constant="false" hasOnlySubstanceUnits="false" id="M_gly__met__L_e" name="gly-met-L[e]" />
      <species boundaryCondition="false" compartment="e" constant="false" hasOnlySubstanceUnits="false" id="M_met__L__ala__L_e" name="met-L-ala-L[e]" />
      <species boundaryCondition="false" compartment="c" constant="false" hasOnlySubstanceUnits="false" id="M_met__L__ala__L_c" name="met-L-ala-L[c]" />
      <species boundaryCondition="false" compartment="e" constant="false" hasOnlySubstanceUnits="false" id="M_gly__asp__L_e" name="gly-asp-L[e]" />
      <species boundaryCondition="false" compartment="c" constant="false" hasOnlySubstanceUnits="false" id="M_gly__asp__L_c" name="gly-asp-L[c]" />
      <species boundaryCondition="false" compartment="e" constant="false" hasOnlySubstanceUnits="false" id="M_gly__pro__L_e" name="gly-pro-L[e]" />
      <species boundaryCondition="false" compartment="c" constant="false" hasOnlySubstanceUnits="false" id="M_gly__pro__L_c" name="gly-pro-L[c]" />
      <species boundaryCondition="false" compartment="e" constant="false" hasOnlySubstanceUnits="false" id="M_ala__L__gln__L_e" name="ala-L-gln-L[e]" />
      <species boundaryCondition="false" compartment="e" constant="false" hasOnlySubstanceUnits="false" id="M_ala__L__glu__L_e" name="ala-L-glu-L[e]" />
      <species boundaryCondition="false" compartment="c" constant="false" hasOnlySubstanceUnits="false" id="M_ala__L__glu__L_c" name="ala-L-glu-L[c]" />
      <species boundaryCondition="false" compartment="e" constant="false" hasOnlySubstanceUnits="false" id="M_L__alagly_e" name="L-alagly[e]" />
      <species boundaryCondition="false" compartment="e" constant="false" hasOnlySubstanceUnits="false" id="M_ala__L__his__L_e" name="ala-L-his-L[e]" />
      <species boundaryCondition="false" compartment="e" constant="false" hasOnlySubstanceUnits="false" id="M_ala__L__leu__L_e" name="ala-L-leu-L[e]" />
      <species boundaryCondition="false" compartment="e" constant="false" hasOnlySubstanceUnits="false" id="M_ala__L__Thr__L_e" name="ala-L-Thr-L[e]" />
      <species boundaryCondition="false" compartment="c" constant="false" hasOnlySubstanceUnits="false" id="M_ala__L__Thr__L_c" name="ala-L-Thr-L[c]" />
      <species boundaryCondition="false" compartment="e" constant="false" hasOnlySubstanceUnits="false" id="M_gly__asn__L_e" name="gly-asn-L[e]" />
      <species boundaryCondition="false" compartment="c" constant="false" hasOnlySubstanceUnits="false" id="M_gly__asn__L_c" name="gly-asn-L[c]" />
      <species boundaryCondition="false" compartment="e" constant="false" hasOnlySubstanceUnits="false" id="M_gly__gln__L_e" name="gly-gln-L[e]" />
      <species boundaryCondition="false" compartment="e" constant="false" hasOnlySubstanceUnits="false" id="M_etha_e" name="etha[e]" />
      <species boundaryCondition="false" compartment="e" constant="false" hasOnlySubstanceUnits="false" id="M_na1_e" name="na1[e]" />
      <species boundaryCondition="false" compartment="c" constant="false" hasOnlySubstanceUnits="false" id="M_na1_c" name="na1[c]" />
      <species boundaryCondition="false" compartment="e" constant="false" hasOnlySubstanceUnits="false" id="M_hg2_e" name="hg2[e]" />
      <species boundaryCondition="false" compartment="c" constant="false" hasOnlySubstanceUnits="false" id="M_hg2_c" name="hg2[c]" />
      <species boundaryCondition="false" compartment="e" constant="false" hasOnlySubstanceUnits="false" id="M_leu__L_e" name="leu-L[e]" />
      <species boundaryCondition="false" compartment="e" constant="false" hasOnlySubstanceUnits="false" id="M_orn__L_e" name="orn-L[e]" />
      <species boundaryCondition="false" compartment="e" constant="false" hasOnlySubstanceUnits="false" id="M_urate_e" name="urate[e]" />
      <species boundaryCondition="false" compartment="c" constant="false" hasOnlySubstanceUnits="false" id="M_pur_c" name="pur[c]" />
      <species boundaryCondition="false" compartment="e" constant="false" hasOnlySubstanceUnits="false" id="M_pur_e" name="pur[e]" />
      <species boundaryCondition="false" compartment="e" constant="false" hasOnlySubstanceUnits="false" id="M_val__L_e" name="val-L[e]" />
      <species boundaryCondition="false" compartment="e" constant="false" hasOnlySubstanceUnits="false" id="M_xyl__D_e" name="xyl-D[e]" />
      <species boundaryCondition="false" compartment="e" constant="false" hasOnlySubstanceUnits="false" id="M_uri_e" name="uri[e]" />
      <species boundaryCondition="false" compartment="e" constant="false" hasOnlySubstanceUnits="false" id="M_xan_e" name="xan[e]" />
      <species boundaryCondition="false" compartment="e" constant="false" hasOnlySubstanceUnits="false" id="M_xtsn_e" name="xtsn[e]" />
      <species boundaryCondition="false" compartment="e" constant="false" hasOnlySubstanceUnits="false" id="M_ura_e" name="ura[e]" />
      <species boundaryCondition="false" compartment="e" constant="false" hasOnlySubstanceUnits="false" id="M_malt_e" name="malt[e]" />
      <species boundaryCondition="false" compartment="e" constant="false" hasOnlySubstanceUnits="false" id="M_akg_e" name="akg[e]" />
      <species boundaryCondition="false" compartment="e" constant="false" hasOnlySubstanceUnits="false" id="M_ala__L_e" name="ala-L[e]" />
      <species boundaryCondition="false" compartment="e" constant="false" hasOnlySubstanceUnits="false" id="M_mobd_e" name="mobd[e]" />
      <species boundaryCondition="false" compartment="c" constant="false" hasOnlySubstanceUnits="false" id="M_mobd_c" name="mobd[c]" />
      <species boundaryCondition="false" compartment="e" constant="false" hasOnlySubstanceUnits="false" id="M_bilea_e" name="bilea[e]" />
      <species boundaryCondition="false" compartment="c" constant="false" hasOnlySubstanceUnits="false" id="M_bilea_c" name="bilea[c]" />
      <species boundaryCondition="false" compartment="e" constant="false" hasOnlySubstanceUnits="false" id="M_glyclt_e" name="glyclt[e]" />
      <species boundaryCondition="false" compartment="e" constant="false" hasOnlySubstanceUnits="false" id="M_lys__L_e" name="lys-L[e]" />
      <species boundaryCondition="false" compartment="e" constant="false" hasOnlySubstanceUnits="false" id="M_pro__L_e" name="pro-L[e]" />
      <species boundaryCondition="false" compartment="e" constant="false" hasOnlySubstanceUnits="false" id="M_nh4_e" name="nh4[e]" />
      <species boundaryCondition="false" compartment="e" constant="false" hasOnlySubstanceUnits="false" id="M_tre_e" name="tre[e]" />
      <species boundaryCondition="false" compartment="e" constant="false" hasOnlySubstanceUnits="false" id="M_lac__L_e" name="lac-L[e]" />
      <species boundaryCondition="false" compartment="e" constant="false" hasOnlySubstanceUnits="false" id="M_buts_e" name="buts[e]" />
      <species boundaryCondition="false" compartment="e" constant="false" hasOnlySubstanceUnits="false" id="M_cys__L_e" name="cys-L[e]" />
      <species boundaryCondition="false" compartment="e" constant="false" hasOnlySubstanceUnits="false" id="M_cyst__L_e" name="cyst-L[e]" />
      <species boundaryCondition="false" compartment="c" constant="false" hasOnlySubstanceUnits="false" id="M_cyst__L_c" name="cyst-L[c]" />
      <species boundaryCondition="false" compartment="e" constant="false" hasOnlySubstanceUnits="false" id="M_djenk_e" name="djenk[e]" />
      <species boundaryCondition="false" compartment="c" constant="false" hasOnlySubstanceUnits="false" id="M_djenk_c" name="djenk[c]" />
      <species boundaryCondition="false" compartment="e" constant="false" hasOnlySubstanceUnits="false" id="M_eths_e" name="eths[e]" />
      <species boundaryCondition="false" compartment="e" constant="false" hasOnlySubstanceUnits="false" id="M_hexs_e" name="hexs[e]" />
      <species boundaryCondition="false" compartment="e" constant="false" hasOnlySubstanceUnits="false" id="M_istnt_e" name="istnt[e]" />
      <species boundaryCondition="false" compartment="e" constant="false" hasOnlySubstanceUnits="false" id="M_lanth_e" name="lanth[e]" />
      <species boundaryCondition="false" compartment="c" constant="false" hasOnlySubstanceUnits="false" id="M_lanth_c" name="lanth[c]" />
      <species boundaryCondition="false" compartment="e" constant="false" hasOnlySubstanceUnits="false" id="M_Lcyst_e" name="Lcyst[e]" />
      <species boundaryCondition="false" compartment="e" constant="false" hasOnlySubstanceUnits="false" id="M_lipt_e" name="lipt[e]" />
      <species boundaryCondition="false" compartment="c" constant="false" hasOnlySubstanceUnits="false" id="M_lipt_c" name="lipt[c]" />
      <species boundaryCondition="false" compartment="e" constant="false" hasOnlySubstanceUnits="false" id="M_metox__R_e" name="metox-R[e]" />
      <species boundaryCondition="false" compartment="e" constant="false" hasOnlySubstanceUnits="false" id="M_mops_e" name="mops[e]" />
      <species boundaryCondition="false" compartment="c" constant="false" hasOnlySubstanceUnits="false" id="M_mops_c" name="mops[c]" />
      <species boundaryCondition="false" compartment="e" constant="false" hasOnlySubstanceUnits="false" id="M_mso3_e" name="mso3[e]" />
      <species boundaryCondition="false" compartment="e" constant="false" hasOnlySubstanceUnits="false" id="M_sula_e" name="sula[e]" />
      <species boundaryCondition="false" compartment="e" constant="false" hasOnlySubstanceUnits="false" id="M_taur_e" name="taur[e]" />
      <species boundaryCondition="false" compartment="e" constant="false" hasOnlySubstanceUnits="false" id="M_thiog_e" name="thiog[e]" />
      <species boundaryCondition="false" compartment="c" constant="false" hasOnlySubstanceUnits="false" id="M_thiog_c" name="thiog[c]" />
      <species boundaryCondition="false" compartment="e" constant="false" hasOnlySubstanceUnits="false" id="M_sbt__D_e" name="sbt-D[e]" />
      <species boundaryCondition="false" compartment="e" constant="false" hasOnlySubstanceUnits="false" id="M_spmd_e" name="spmd[e]" />
      <species boundaryCondition="false" compartment="e" constant="false" hasOnlySubstanceUnits="false" id="M_inost_e" name="inost[e]" />
      <species boundaryCondition="false" compartment="e" constant="false" hasOnlySubstanceUnits="false" id="M_actn__R_e" name="actn-R[e]" />
      <species boundaryCondition="false" compartment="e" constant="false" hasOnlySubstanceUnits="false" id="M_2hxmp_e" name="2hxmp[e]" />
      <species boundaryCondition="false" compartment="e" constant="false" hasOnlySubstanceUnits="false" id="M_2pglyc_e" name="2pglyc[e]" />
      <species boundaryCondition="false" compartment="e" constant="false" hasOnlySubstanceUnits="false" id="M_2pg_e" name="2pg[e]" />
      <species boundaryCondition="false" compartment="e" constant="false" hasOnlySubstanceUnits="false" id="M_3amp_e" name="3amp[e]" />
      <species boundaryCondition="false" compartment="e" constant="false" hasOnlySubstanceUnits="false" id="M_3cmp_e" name="3cmp[e]" />
      <species boundaryCondition="false" compartment="e" constant="false" hasOnlySubstanceUnits="false" id="M_3gmp_e" name="3gmp[e]" />
      <species boundaryCondition="false" compartment="e" constant="false" hasOnlySubstanceUnits="false" id="M_3pg_e" name="3pg[e]" />
      <species boundaryCondition="false" compartment="e" constant="false" hasOnlySubstanceUnits="false" id="M_3ump_e" name="3ump[e]" />
      <species boundaryCondition="false" compartment="e" constant="false" hasOnlySubstanceUnits="false" id="M_6pgc_e" name="6pgc[e]" />
      <species boundaryCondition="false" compartment="e" constant="false" hasOnlySubstanceUnits="false" id="M_abt__L_e" name="abt-L[e]" />
      <species boundaryCondition="false" compartment="e" constant="false" hasOnlySubstanceUnits="false" id="M_acac_e" name="acac[e]" />
      <species boundaryCondition="false" compartment="e" constant="false" hasOnlySubstanceUnits="false" id="M_acmana_e" name="acmana[e]" />
      <species boundaryCondition="false" compartment="e" constant="false" hasOnlySubstanceUnits="false" id="M_acnam_e" name="acnam[e]" />
      <species boundaryCondition="false" compartment="e" constant="false" hasOnlySubstanceUnits="false" id="M_amp_e" name="amp[e]" />
      <species boundaryCondition="false" compartment="e" constant="false" hasOnlySubstanceUnits="false" id="M_arab__D_e" name="arab-D[e]" />
      <species boundaryCondition="false" compartment="e" constant="false" hasOnlySubstanceUnits="false" id="M_argp_e" name="argp[e]" />
      <species boundaryCondition="false" compartment="e" constant="false" hasOnlySubstanceUnits="false" id="M_chor_e" name="chor[e]" />
      <species boundaryCondition="false" compartment="e" constant="false" hasOnlySubstanceUnits="false" id="M_citr__L_e" name="citr-L[e]" />
      <species boundaryCondition="false" compartment="e" constant="false" hasOnlySubstanceUnits="false" id="M_cmp_e" name="cmp[e]" />
      <species boundaryCondition="false" compartment="e" constant="false" hasOnlySubstanceUnits="false" id="M_co2_e" name="co2[e]" />
      <species boundaryCondition="false" compartment="e" constant="false" hasOnlySubstanceUnits="false" id="M_dha_e" name="dha[e]" />
      <species boundaryCondition="false" compartment="e" constant="false" hasOnlySubstanceUnits="false" id="M_dtmp_e" name="dtmp[e]" />
      <species boundaryCondition="false" compartment="e" constant="false" hasOnlySubstanceUnits="false" id="M_f6p_e" name="f6p[e]" />
      <species boundaryCondition="false" compartment="e" constant="false" hasOnlySubstanceUnits="false" id="M_g1p_e" name="g1p[e]" />
      <species boundaryCondition="false" compartment="e" constant="false" hasOnlySubstanceUnits="false" id="M_g6p_e" name="g6p[e]" />
      <species boundaryCondition="false" compartment="e" constant="false" hasOnlySubstanceUnits="false" id="M_galt_e" name="galt[e]" />
      <species boundaryCondition="false" compartment="e" constant="false" hasOnlySubstanceUnits="false" id="M_gam6p_e" name="gam6p[e]" />
      <species boundaryCondition="false" compartment="e" constant="false" hasOnlySubstanceUnits="false" id="M_glu__D_e" name="glu-D[e]" />
      <species boundaryCondition="false" compartment="e" constant="false" hasOnlySubstanceUnits="false" id="M_glx_e" name="glx[e]" />
      <species boundaryCondition="false" compartment="e" constant="false" hasOnlySubstanceUnits="false" id="M_glycogen_e" name="glycogen[e]" />
      <species boundaryCondition="false" compartment="e" constant="false" hasOnlySubstanceUnits="false" id="M_gly_e" name="gly[e]" />
      <species boundaryCondition="false" compartment="e" constant="false" hasOnlySubstanceUnits="false" id="M_gmp_e" name="gmp[e]" />
      <species boundaryCondition="false" compartment="e" constant="false" hasOnlySubstanceUnits="false" id="M_hqn_e" name="hqn[e]" />
      <species boundaryCondition="false" compartment="e" constant="false" hasOnlySubstanceUnits="false" id="M_mal__D_e" name="mal-D[e]" />
      <species boundaryCondition="false" compartment="e" constant="false" hasOnlySubstanceUnits="false" id="M_man1p_e" name="man1p[e]" />
      <species boundaryCondition="false" compartment="e" constant="false" hasOnlySubstanceUnits="false" id="M_man6p_e" name="man6p[e]" />
      <species boundaryCondition="false" compartment="e" constant="false" hasOnlySubstanceUnits="false" id="M_melib_e" name="melib[e]" />
      <species boundaryCondition="false" compartment="e" constant="false" hasOnlySubstanceUnits="false" id="M_nac_e" name="nac[e]" />
      <species boundaryCondition="false" compartment="e" constant="false" hasOnlySubstanceUnits="false" id="M_o2_e" name="o2[e]" />
      <species boundaryCondition="false" compartment="e" constant="false" hasOnlySubstanceUnits="false" id="M_pala_e" name="pala[e]" />
      <species boundaryCondition="false" compartment="e" constant="false" hasOnlySubstanceUnits="false" id="M_pep_e" name="pep[e]" />
      <species boundaryCondition="false" compartment="e" constant="false" hasOnlySubstanceUnits="false" id="M_phe__L_e" name="phe-L[e]" />
      <species boundaryCondition="false" compartment="e" constant="false" hasOnlySubstanceUnits="false" id="M_ppa_e" name="ppa[e]" />
      <species boundaryCondition="false" compartment="e" constant="false" hasOnlySubstanceUnits="false" id="M_pser__D_e" name="pser-D[e]" />
      <species boundaryCondition="false" compartment="e" constant="false" hasOnlySubstanceUnits="false" id="M_pser__L_e" name="pser-L[e]" />
      <species boundaryCondition="false" compartment="e" constant="false" hasOnlySubstanceUnits="false" id="M_raffin_e" name="raffin[e]" />
      <species boundaryCondition="false" compartment="e" constant="false" hasOnlySubstanceUnits="false" id="M_rmn_e" name="rmn[e]" />
      <species boundaryCondition="false" compartment="e" constant="false" hasOnlySubstanceUnits="false" id="M_ser__D_e" name="ser-D[e]" />
      <species boundaryCondition="false" compartment="e" constant="false" hasOnlySubstanceUnits="false" id="M_srb__L_e" name="srb-L[e]" />
      <species boundaryCondition="false" compartment="e" constant="false" hasOnlySubstanceUnits="false" id="M_thym_e" name="thym[e]" />
      <species boundaryCondition="false" compartment="e" constant="false" hasOnlySubstanceUnits="false" id="M_tmp_e" name="tmp[e]" />
      <species boundaryCondition="false" compartment="e" constant="false" hasOnlySubstanceUnits="false" id="M_tyr__L_e" name="tyr-L[e]" />
      <species boundaryCondition="false" compartment="e" constant="false" hasOnlySubstanceUnits="false" id="M_ump_e" name="ump[e]" />
    </listOfSpecies>
    <fbc:listOfGeneProducts>
      <fbc:geneProduct fbc:id="G_BG10002" fbc:label="BG10002" fbc:name="BG10002" />
      <fbc:geneProduct fbc:id="G_BG10014" fbc:label="BG10014" fbc:name="BG10014" />
      <fbc:geneProduct fbc:id="G_BG10043" fbc:label="BG10043" fbc:name="BG10043" />
      <fbc:geneProduct fbc:id="G_BG10073" fbc:label="BG10073" fbc:name="BG10073" />
      <fbc:geneProduct fbc:id="G_BG10075" fbc:label="BG10075" fbc:name="BG10075" />
      <fbc:geneProduct fbc:id="G_BG10076" fbc:label="BG10076" fbc:name="BG10076" />
      <fbc:geneProduct fbc:id="G_BG10078" fbc:label="BG10078" fbc:name="BG10078" />
      <fbc:geneProduct fbc:id="G_BG10079" fbc:label="BG10079" fbc:name="BG10079" />
      <fbc:geneProduct fbc:id="G_BG10082" fbc:label="BG10082" fbc:name="BG10082" />
      <fbc:geneProduct fbc:id="G_BG10091" fbc:label="BG10091" fbc:name="BG10091" />
      <fbc:geneProduct fbc:id="G_BG10092" fbc:label="BG10092" fbc:name="BG10092" />
      <fbc:geneProduct fbc:id="G_BG10101" fbc:label="BG10101" fbc:name="BG10101" />
      <fbc:geneProduct fbc:id="G_BG10109" fbc:label="BG10109" fbc:name="BG10109" />
      <fbc:geneProduct fbc:id="G_BG10113" fbc:label="BG10113" fbc:name="BG10113" />
      <fbc:geneProduct fbc:id="G_BG10114" fbc:label="BG10114" fbc:name="BG10114" />
      <fbc:geneProduct fbc:id="G_BG10131" fbc:label="BG10131" fbc:name="BG10131" />
      <fbc:geneProduct fbc:id="G_BG10136" fbc:label="BG10136" fbc:name="BG10136" />
      <fbc:geneProduct fbc:id="G_BG10137" fbc:label="BG10137" fbc:name="BG10137" />
      <fbc:geneProduct fbc:id="G_BG10138" fbc:label="BG10138" fbc:name="BG10138" />
      <fbc:geneProduct fbc:id="G_BG10139" fbc:label="BG10139" fbc:name="BG10139" />
      <fbc:geneProduct fbc:id="G_BG10140" fbc:label="BG10140" fbc:name="BG10140" />
      <fbc:geneProduct fbc:id="G_BG10141" fbc:label="BG10141" fbc:name="BG10141" />
      <fbc:geneProduct fbc:id="G_BG10142" fbc:label="BG10142" fbc:name="BG10142" />
      <fbc:geneProduct fbc:id="G_BG10152" fbc:label="BG10152" fbc:name="BG10152" />
      <fbc:geneProduct fbc:id="G_BG10153" fbc:label="BG10153" fbc:name="BG10153" />
      <fbc:geneProduct fbc:id="G_BG10154" fbc:label="BG10154" fbc:name="BG10154" />
      <fbc:geneProduct fbc:id="G_BG10155" fbc:label="BG10155" fbc:name="BG10155" />
      <fbc:geneProduct fbc:id="G_BG10177" fbc:label="BG10177" fbc:name="BG10177" />
      <fbc:geneProduct fbc:id="G_BG10183" fbc:label="BG10183" fbc:name="BG10183" />
      <fbc:geneProduct fbc:id="G_BG10186" fbc:label="BG10186" fbc:name="BG10186" />
      <fbc:geneProduct fbc:id="G_BG10187" fbc:label="BG10187" fbc:name="BG10187" />
      <fbc:geneProduct fbc:id="G_BG10188" fbc:label="BG10188" fbc:name="BG10188" />
      <fbc:geneProduct fbc:id="G_BG10189" fbc:label="BG10189" fbc:name="BG10189" />
      <fbc:geneProduct fbc:id="G_BG10191" fbc:label="BG10191" fbc:name="BG10191" />
      <fbc:geneProduct fbc:id="G_BG10192" fbc:label="BG10192" fbc:name="BG10192" />
      <fbc:geneProduct fbc:id="G_BG10193" fbc:label="BG10193" fbc:name="BG10193" />
      <fbc:geneProduct fbc:id="G_BG10194" fbc:label="BG10194" fbc:name="BG10194" />
      <fbc:geneProduct fbc:id="G_BG10195" fbc:label="BG10195" fbc:name="BG10195" />
      <fbc:geneProduct fbc:id="G_BG10196" fbc:label="BG10196" fbc:name="BG10196" />
      <fbc:geneProduct fbc:id="G_BG10197" fbc:label="BG10197" fbc:name="BG10197" />
      <fbc:geneProduct fbc:id="G_BG10198" fbc:label="BG10198" fbc:name="BG10198" />
      <fbc:geneProduct fbc:id="G_BG10200" fbc:label="BG10200" fbc:name="BG10200" />
      <fbc:geneProduct fbc:id="G_BG10201" fbc:label="BG10201" fbc:name="BG10201" />
      <fbc:geneProduct fbc:id="G_BG10205" fbc:label="BG10205" fbc:name="BG10205" />
      <fbc:geneProduct fbc:id="G_BG10207" fbc:label="BG10207" fbc:name="BG10207" />
      <fbc:geneProduct fbc:id="G_BG10208" fbc:label="BG10208" fbc:name="BG10208" />
      <fbc:geneProduct fbc:id="G_BG10209" fbc:label="BG10209" fbc:name="BG10209" />
      <fbc:geneProduct fbc:id="G_BG10210" fbc:label="BG10210" fbc:name="BG10210" />
      <fbc:geneProduct fbc:id="G_BG10212" fbc:label="BG10212" fbc:name="BG10212" />
      <fbc:geneProduct fbc:id="G_BG10213" fbc:label="BG10213" fbc:name="BG10213" />
      <fbc:geneProduct fbc:id="G_BG10214" fbc:label="BG10214" fbc:name="BG10214" />
      <fbc:geneProduct fbc:id="G_BG10215" fbc:label="BG10215" fbc:name="BG10215" />
      <fbc:geneProduct fbc:id="G_BG10216" fbc:label="BG10216" fbc:name="BG10216" />
      <fbc:geneProduct fbc:id="G_BG10217" fbc:label="BG10217" fbc:name="BG10217" />
      <fbc:geneProduct fbc:id="G_BG10218" fbc:label="BG10218" fbc:name="BG10218" />
      <fbc:geneProduct fbc:id="G_BG10223" fbc:label="BG10223" fbc:name="BG10223" />
      <fbc:geneProduct fbc:id="G_BG10224" fbc:label="BG10224" fbc:name="BG10224" />
      <fbc:geneProduct fbc:id="G_BG10225" fbc:label="BG10225" fbc:name="BG10225" />
      <fbc:geneProduct fbc:id="G_BG10227" fbc:label="BG10227" fbc:name="BG10227" />
      <fbc:geneProduct fbc:id="G_BG10228" fbc:label="BG10228" fbc:name="BG10228" />
      <fbc:geneProduct fbc:id="G_BG10272" fbc:label="BG10272" fbc:name="BG10272" />
      <fbc:geneProduct fbc:id="G_BG10273" fbc:label="BG10273" fbc:name="BG10273" />
      <fbc:geneProduct fbc:id="G_BG10277" fbc:label="BG10277" fbc:name="BG10277" />
      <fbc:geneProduct fbc:id="G_BG10279" fbc:label="BG10279" fbc:name="BG10279" />
      <fbc:geneProduct fbc:id="G_BG10280" fbc:label="BG10280" fbc:name="BG10280" />
      <fbc:geneProduct fbc:id="G_BG10281" fbc:label="BG10281" fbc:name="BG10281" />
      <fbc:geneProduct fbc:id="G_BG10282" fbc:label="BG10282" fbc:name="BG10282" />
      <fbc:geneProduct fbc:id="G_BG10284" fbc:label="BG10284" fbc:name="BG10284" />
      <fbc:geneProduct fbc:id="G_BG10285" fbc:label="BG10285" fbc:name="BG10285" />
      <fbc:geneProduct fbc:id="G_BG10286" fbc:label="BG10286" fbc:name="BG10286" />
      <fbc:geneProduct fbc:id="G_BG10287" fbc:label="BG10287" fbc:name="BG10287" />
      <fbc:geneProduct fbc:id="G_BG10288" fbc:label="BG10288" fbc:name="BG10288" />
      <fbc:geneProduct fbc:id="G_BG10289" fbc:label="BG10289" fbc:name="BG10289" />
      <fbc:geneProduct fbc:id="G_BG10290" fbc:label="BG10290" fbc:name="BG10290" />
      <fbc:geneProduct fbc:id="G_BG10291" fbc:label="BG10291" fbc:name="BG10291" />
      <fbc:geneProduct fbc:id="G_BG10292" fbc:label="BG10292" fbc:name="BG10292" />
      <fbc:geneProduct fbc:id="G_BG10293" fbc:label="BG10293" fbc:name="BG10293" />
      <fbc:geneProduct fbc:id="G_BG10294" fbc:label="BG10294" fbc:name="BG10294" />
      <fbc:geneProduct fbc:id="G_BG10300" fbc:label="BG10300" fbc:name="BG10300" />
      <fbc:geneProduct fbc:id="G_BG10301" fbc:label="BG10301" fbc:name="BG10301" />
      <fbc:geneProduct fbc:id="G_BG10305" fbc:label="BG10305" fbc:name="BG10305" />
      <fbc:geneProduct fbc:id="G_BG10306" fbc:label="BG10306" fbc:name="BG10306" />
      <fbc:geneProduct fbc:id="G_BG10307" fbc:label="BG10307" fbc:name="BG10307" />
      <fbc:geneProduct fbc:id="G_BG10316" fbc:label="BG10316" fbc:name="BG10316" />
      <fbc:geneProduct fbc:id="G_BG10317" fbc:label="BG10317" fbc:name="BG10317" />
      <fbc:geneProduct fbc:id="G_BG10318" fbc:label="BG10318" fbc:name="BG10318" />
      <fbc:geneProduct fbc:id="G_BG10319" fbc:label="BG10319" fbc:name="BG10319" />
      <fbc:geneProduct fbc:id="G_BG10322" fbc:label="BG10322" fbc:name="BG10322" />
      <fbc:geneProduct fbc:id="G_BG10340" fbc:label="BG10340" fbc:name="BG10340" />
      <fbc:geneProduct fbc:id="G_BG10342" fbc:label="BG10342" fbc:name="BG10342" />
      <fbc:geneProduct fbc:id="G_BG10343" fbc:label="BG10343" fbc:name="BG10343" />
      <fbc:geneProduct fbc:id="G_BG10344" fbc:label="BG10344" fbc:name="BG10344" />
      <fbc:geneProduct fbc:id="G_BG10345" fbc:label="BG10345" fbc:name="BG10345" />
      <fbc:geneProduct fbc:id="G_BG10350" fbc:label="BG10350" fbc:name="BG10350" />
      <fbc:geneProduct fbc:id="G_BG10351" fbc:label="BG10351" fbc:name="BG10351" />
      <fbc:geneProduct fbc:id="G_BG10352" fbc:label="BG10352" fbc:name="BG10352" />
      <fbc:geneProduct fbc:id="G_BG10353" fbc:label="BG10353" fbc:name="BG10353" />
      <fbc:geneProduct fbc:id="G_BG10367" fbc:label="BG10367" fbc:name="BG10367" />
      <fbc:geneProduct fbc:id="G_BG10368" fbc:label="BG10368" fbc:name="BG10368" />
      <fbc:geneProduct fbc:id="G_BG10369" fbc:label="BG10369" fbc:name="BG10369" />
      <fbc:geneProduct fbc:id="G_BG10370" fbc:label="BG10370" fbc:name="BG10370" />
      <fbc:geneProduct fbc:id="G_BG10375" fbc:label="BG10375" fbc:name="BG10375" />
      <fbc:geneProduct fbc:id="G_BG10384" fbc:label="BG10384" fbc:name="BG10384" />
      <fbc:geneProduct fbc:id="G_BG10402" fbc:label="BG10402" fbc:name="BG10402" />
      <fbc:geneProduct fbc:id="G_BG10403" fbc:label="BG10403" fbc:name="BG10403" />
      <fbc:geneProduct fbc:id="G_BG10407" fbc:label="BG10407" fbc:name="BG10407" />
      <fbc:geneProduct fbc:id="G_BG10410" fbc:label="BG10410" fbc:name="BG10410" />
      <fbc:geneProduct fbc:id="G_BG10412" fbc:label="BG10412" fbc:name="BG10412" />
      <fbc:geneProduct fbc:id="G_BG10413" fbc:label="BG10413" fbc:name="BG10413" />
      <fbc:geneProduct fbc:id="G_BG10414" fbc:label="BG10414" fbc:name="BG10414" />
      <fbc:geneProduct fbc:id="G_BG10419" fbc:label="BG10419" fbc:name="BG10419" />
      <fbc:geneProduct fbc:id="G_BG10425" fbc:label="BG10425" fbc:name="BG10425" />
      <fbc:geneProduct fbc:id="G_BG10429" fbc:label="BG10429" fbc:name="BG10429" />
      <fbc:geneProduct fbc:id="G_BG10430" fbc:label="BG10430" fbc:name="BG10430" />
      <fbc:geneProduct fbc:id="G_BG10431" fbc:label="BG10431" fbc:name="BG10431" />
      <fbc:geneProduct fbc:id="G_BG10446" fbc:label="BG10446" fbc:name="BG10446" />
      <fbc:geneProduct fbc:id="G_BG10449" fbc:label="BG10449" fbc:name="BG10449" />
      <fbc:geneProduct fbc:id="G_BG10450" fbc:label="BG10450" fbc:name="BG10450" />
      <fbc:geneProduct fbc:id="G_BG10451" fbc:label="BG10451" fbc:name="BG10451" />
      <fbc:geneProduct fbc:id="G_BG10454" fbc:label="BG10454" fbc:name="BG10454" />
      <fbc:geneProduct fbc:id="G_BG10455" fbc:label="BG10455" fbc:name="BG10455" />
      <fbc:geneProduct fbc:id="G_BG10457" fbc:label="BG10457" fbc:name="BG10457" />
      <fbc:geneProduct fbc:id="G_BG10460" fbc:label="BG10460" fbc:name="BG10460" />
      <fbc:geneProduct fbc:id="G_BG10461" fbc:label="BG10461" fbc:name="BG10461" />
      <fbc:geneProduct fbc:id="G_BG10462" fbc:label="BG10462" fbc:name="BG10462" />
      <fbc:geneProduct fbc:id="G_BG10468" fbc:label="BG10468" fbc:name="BG10468" />
      <fbc:geneProduct fbc:id="G_BG10471" fbc:label="BG10471" fbc:name="BG10471" />
      <fbc:geneProduct fbc:id="G_BG10472" fbc:label="BG10472" fbc:name="BG10472" />
      <fbc:geneProduct fbc:id="G_BG10473" fbc:label="BG10473" fbc:name="BG10473" />
      <fbc:geneProduct fbc:id="G_BG10477" fbc:label="BG10477" fbc:name="BG10477" />
      <fbc:geneProduct fbc:id="G_BG10478" fbc:label="BG10478" fbc:name="BG10478" />
      <fbc:geneProduct fbc:id="G_BG10481" fbc:label="BG10481" fbc:name="BG10481" />
      <fbc:geneProduct fbc:id="G_BG10505" fbc:label="BG10505" fbc:name="BG10505" />
      <fbc:geneProduct fbc:id="G_BG10509" fbc:label="BG10509" fbc:name="BG10509" />
      <fbc:geneProduct fbc:id="G_BG10510" fbc:label="BG10510" fbc:name="BG10510" />
      <fbc:geneProduct fbc:id="G_BG10518" fbc:label="BG10518" fbc:name="BG10518" />
      <fbc:geneProduct fbc:id="G_BG10519" fbc:label="BG10519" fbc:name="BG10519" />
      <fbc:geneProduct fbc:id="G_BG10520" fbc:label="BG10520" fbc:name="BG10520" />
      <fbc:geneProduct fbc:id="G_BG10521" fbc:label="BG10521" fbc:name="BG10521" />
      <fbc:geneProduct fbc:id="G_BG10538" fbc:label="BG10538" fbc:name="BG10538" />
      <fbc:geneProduct fbc:id="G_BG10545" fbc:label="BG10545" fbc:name="BG10545" />
      <fbc:geneProduct fbc:id="G_BG10546" fbc:label="BG10546" fbc:name="BG10546" />
      <fbc:geneProduct fbc:id="G_BG10548" fbc:label="BG10548" fbc:name="BG10548" />
      <fbc:geneProduct fbc:id="G_BG10549" fbc:label="BG10549" fbc:name="BG10549" />
      <fbc:geneProduct fbc:id="G_BG10550" fbc:label="BG10550" fbc:name="BG10550" />
      <fbc:geneProduct fbc:id="G_BG10551" fbc:label="BG10551" fbc:name="BG10551" />
      <fbc:geneProduct fbc:id="G_BG10552" fbc:label="BG10552" fbc:name="BG10552" />
      <fbc:geneProduct fbc:id="G_BG10562" fbc:label="BG10562" fbc:name="BG10562" />
      <fbc:geneProduct fbc:id="G_BG10571" fbc:label="BG10571" fbc:name="BG10571" />
      <fbc:geneProduct fbc:id="G_BG10572" fbc:label="BG10572" fbc:name="BG10572" />
      <fbc:geneProduct fbc:id="G_BG10573" fbc:label="BG10573" fbc:name="BG10573" />
      <fbc:geneProduct fbc:id="G_BG10574" fbc:label="BG10574" fbc:name="BG10574" />
      <fbc:geneProduct fbc:id="G_BG10575" fbc:label="BG10575" fbc:name="BG10575" />
      <fbc:geneProduct fbc:id="G_BG10577" fbc:label="BG10577" fbc:name="BG10577" />
      <fbc:geneProduct fbc:id="G_BG10581" fbc:label="BG10581" fbc:name="BG10581" />
      <fbc:geneProduct fbc:id="G_BG10582" fbc:label="BG10582" fbc:name="BG10582" />
      <fbc:geneProduct fbc:id="G_BG10583" fbc:label="BG10583" fbc:name="BG10583" />
      <fbc:geneProduct fbc:id="G_BG10584" fbc:label="BG10584" fbc:name="BG10584" />
      <fbc:geneProduct fbc:id="G_BG10585" fbc:label="BG10585" fbc:name="BG10585" />
      <fbc:geneProduct fbc:id="G_BG10586" fbc:label="BG10586" fbc:name="BG10586" />
      <fbc:geneProduct fbc:id="G_BG10589" fbc:label="BG10589" fbc:name="BG10589" />
      <fbc:geneProduct fbc:id="G_BG10594" fbc:label="BG10594" fbc:name="BG10594" />
      <fbc:geneProduct fbc:id="G_BG10595" fbc:label="BG10595" fbc:name="BG10595" />
      <fbc:geneProduct fbc:id="G_BG10596" fbc:label="BG10596" fbc:name="BG10596" />
      <fbc:geneProduct fbc:id="G_BG10598" fbc:label="BG10598" fbc:name="BG10598" />
      <fbc:geneProduct fbc:id="G_BG10621" fbc:label="BG10621" fbc:name="BG10621" />
      <fbc:geneProduct fbc:id="G_BG10622" fbc:label="BG10622" fbc:name="BG10622" />
      <fbc:geneProduct fbc:id="G_BG10624" fbc:label="BG10624" fbc:name="BG10624" />
      <fbc:geneProduct fbc:id="G_BG10629" fbc:label="BG10629" fbc:name="BG10629" />
      <fbc:geneProduct fbc:id="G_BG10634" fbc:label="BG10634" fbc:name="BG10634" />
      <fbc:geneProduct fbc:id="G_BG10645" fbc:label="BG10645" fbc:name="BG10645" />
      <fbc:geneProduct fbc:id="G_BG10646" fbc:label="BG10646" fbc:name="BG10646" />
      <fbc:geneProduct fbc:id="G_BG10647" fbc:label="BG10647" fbc:name="BG10647" />
      <fbc:geneProduct fbc:id="G_BG10649" fbc:label="BG10649" fbc:name="BG10649" />
      <fbc:geneProduct fbc:id="G_BG10650" fbc:label="BG10650" fbc:name="BG10650" />
      <fbc:geneProduct fbc:id="G_BG10656" fbc:label="BG10656" fbc:name="BG10656" />
      <fbc:geneProduct fbc:id="G_BG10657" fbc:label="BG10657" fbc:name="BG10657" />
      <fbc:geneProduct fbc:id="G_BG10658" fbc:label="BG10658" fbc:name="BG10658" />
      <fbc:geneProduct fbc:id="G_BG10667" fbc:label="BG10667" fbc:name="BG10667" />
      <fbc:geneProduct fbc:id="G_BG10668" fbc:label="BG10668" fbc:name="BG10668" />
      <fbc:geneProduct fbc:id="G_BG10669" fbc:label="BG10669" fbc:name="BG10669" />
      <fbc:geneProduct fbc:id="G_BG10670" fbc:label="BG10670" fbc:name="BG10670" />
      <fbc:geneProduct fbc:id="G_BG10671" fbc:label="BG10671" fbc:name="BG10671" />
      <fbc:geneProduct fbc:id="G_BG10672" fbc:label="BG10672" fbc:name="BG10672" />
      <fbc:geneProduct fbc:id="G_BG10673" fbc:label="BG10673" fbc:name="BG10673" />
      <fbc:geneProduct fbc:id="G_BG10675" fbc:label="BG10675" fbc:name="BG10675" />
      <fbc:geneProduct fbc:id="G_BG10682" fbc:label="BG10682" fbc:name="BG10682" />
      <fbc:geneProduct fbc:id="G_BG10683" fbc:label="BG10683" fbc:name="BG10683" />
      <fbc:geneProduct fbc:id="G_BG10686" fbc:label="BG10686" fbc:name="BG10686" />
      <fbc:geneProduct fbc:id="G_BG10687" fbc:label="BG10687" fbc:name="BG10687" />
      <fbc:geneProduct fbc:id="G_BG10693" fbc:label="BG10693" fbc:name="BG10693" />
      <fbc:geneProduct fbc:id="G_BG10694" fbc:label="BG10694" fbc:name="BG10694" />
      <fbc:geneProduct fbc:id="G_BG10697" fbc:label="BG10697" fbc:name="BG10697" />
      <fbc:geneProduct fbc:id="G_BG10700" fbc:label="BG10700" fbc:name="BG10700" />
      <fbc:geneProduct fbc:id="G_BG10701" fbc:label="BG10701" fbc:name="BG10701" />
      <fbc:geneProduct fbc:id="G_BG10702" fbc:label="BG10702" fbc:name="BG10702" />
      <fbc:geneProduct fbc:id="G_BG10703" fbc:label="BG10703" fbc:name="BG10703" />
      <fbc:geneProduct fbc:id="G_BG10704" fbc:label="BG10704" fbc:name="BG10704" />
      <fbc:geneProduct fbc:id="G_BG10705" fbc:label="BG10705" fbc:name="BG10705" />
      <fbc:geneProduct fbc:id="G_BG10706" fbc:label="BG10706" fbc:name="BG10706" />
      <fbc:geneProduct fbc:id="G_BG10707" fbc:label="BG10707" fbc:name="BG10707" />
      <fbc:geneProduct fbc:id="G_BG10708" fbc:label="BG10708" fbc:name="BG10708" />
      <fbc:geneProduct fbc:id="G_BG10709" fbc:label="BG10709" fbc:name="BG10709" />
      <fbc:geneProduct fbc:id="G_BG10710" fbc:label="BG10710" fbc:name="BG10710" />
      <fbc:geneProduct fbc:id="G_BG10711" fbc:label="BG10711" fbc:name="BG10711" />
      <fbc:geneProduct fbc:id="G_BG10713" fbc:label="BG10713" fbc:name="BG10713" />
      <fbc:geneProduct fbc:id="G_BG10714" fbc:label="BG10714" fbc:name="BG10714" />
      <fbc:geneProduct fbc:id="G_BG10715" fbc:label="BG10715" fbc:name="BG10715" />
      <fbc:geneProduct fbc:id="G_BG10716" fbc:label="BG10716" fbc:name="BG10716" />
      <fbc:geneProduct fbc:id="G_BG10717" fbc:label="BG10717" fbc:name="BG10717" />
      <fbc:geneProduct fbc:id="G_BG10718" fbc:label="BG10718" fbc:name="BG10718" />
      <fbc:geneProduct fbc:id="G_BG10719" fbc:label="BG10719" fbc:name="BG10719" />
      <fbc:geneProduct fbc:id="G_BG10720" fbc:label="BG10720" fbc:name="BG10720" />
      <fbc:geneProduct fbc:id="G_BG10722" fbc:label="BG10722" fbc:name="BG10722" />
      <fbc:geneProduct fbc:id="G_BG10724" fbc:label="BG10724" fbc:name="BG10724" />
      <fbc:geneProduct fbc:id="G_BG10725" fbc:label="BG10725" fbc:name="BG10725" />
      <fbc:geneProduct fbc:id="G_BG10736" fbc:label="BG10736" fbc:name="BG10736" />
      <fbc:geneProduct fbc:id="G_BG10781" fbc:label="BG10781" fbc:name="BG10781" />
      <fbc:geneProduct fbc:id="G_BG10782" fbc:label="BG10782" fbc:name="BG10782" />
      <fbc:geneProduct fbc:id="G_BG10783" fbc:label="BG10783" fbc:name="BG10783" />
      <fbc:geneProduct fbc:id="G_BG10784" fbc:label="BG10784" fbc:name="BG10784" />
      <fbc:geneProduct fbc:id="G_BG10785" fbc:label="BG10785" fbc:name="BG10785" />
      <fbc:geneProduct fbc:id="G_BG10791" fbc:label="BG10791" fbc:name="BG10791" />
      <fbc:geneProduct fbc:id="G_BG10794" fbc:label="BG10794" fbc:name="BG10794" />
      <fbc:geneProduct fbc:id="G_BG10795" fbc:label="BG10795" fbc:name="BG10795" />
      <fbc:geneProduct fbc:id="G_BG10806" fbc:label="BG10806" fbc:name="BG10806" />
      <fbc:geneProduct fbc:id="G_BG10807" fbc:label="BG10807" fbc:name="BG10807" />
      <fbc:geneProduct fbc:id="G_BG10811" fbc:label="BG10811" fbc:name="BG10811" />
      <fbc:geneProduct fbc:id="G_BG10813" fbc:label="BG10813" fbc:name="BG10813" />
      <fbc:geneProduct fbc:id="G_BG10814" fbc:label="BG10814" fbc:name="BG10814" />
      <fbc:geneProduct fbc:id="G_BG10815" fbc:label="BG10815" fbc:name="BG10815" />
      <fbc:geneProduct fbc:id="G_BG10816" fbc:label="BG10816" fbc:name="BG10816" />
      <fbc:geneProduct fbc:id="G_BG10817" fbc:label="BG10817" fbc:name="BG10817" />
      <fbc:geneProduct fbc:id="G_BG10818" fbc:label="BG10818" fbc:name="BG10818" />
      <fbc:geneProduct fbc:id="G_BG10819" fbc:label="BG10819" fbc:name="BG10819" />
      <fbc:geneProduct fbc:id="G_BG10820" fbc:label="BG10820" fbc:name="BG10820" />
      <fbc:geneProduct fbc:id="G_BG10821" fbc:label="BG10821" fbc:name="BG10821" />
      <fbc:geneProduct fbc:id="G_BG10822" fbc:label="BG10822" fbc:name="BG10822" />
      <fbc:geneProduct fbc:id="G_BG10825" fbc:label="BG10825" fbc:name="BG10825" />
      <fbc:geneProduct fbc:id="G_BG10827" fbc:label="BG10827" fbc:name="BG10827" />
      <fbc:geneProduct fbc:id="G_BG10828" fbc:label="BG10828" fbc:name="BG10828" />
      <fbc:geneProduct fbc:id="G_BG10835" fbc:label="BG10835" fbc:name="BG10835" />
      <fbc:geneProduct fbc:id="G_BG10836" fbc:label="BG10836" fbc:name="BG10836" />
      <fbc:geneProduct fbc:id="G_BG10837" fbc:label="BG10837" fbc:name="BG10837" />
      <fbc:geneProduct fbc:id="G_BG10841" fbc:label="BG10841" fbc:name="BG10841" />
      <fbc:geneProduct fbc:id="G_BG10842" fbc:label="BG10842" fbc:name="BG10842" />
      <fbc:geneProduct fbc:id="G_BG10843" fbc:label="BG10843" fbc:name="BG10843" />
      <fbc:geneProduct fbc:id="G_BG10844" fbc:label="BG10844" fbc:name="BG10844" />
      <fbc:geneProduct fbc:id="G_BG10845" fbc:label="BG10845" fbc:name="BG10845" />
      <fbc:geneProduct fbc:id="G_BG10846" fbc:label="BG10846" fbc:name="BG10846" />
      <fbc:geneProduct fbc:id="G_BG10849" fbc:label="BG10849" fbc:name="BG10849" />
      <fbc:geneProduct fbc:id="G_BG10854" fbc:label="BG10854" fbc:name="BG10854" />
      <fbc:geneProduct fbc:id="G_BG10855" fbc:label="BG10855" fbc:name="BG10855" />
      <fbc:geneProduct fbc:id="G_BG10856" fbc:label="BG10856" fbc:name="BG10856" />
      <fbc:geneProduct fbc:id="G_BG10867" fbc:label="BG10867" fbc:name="BG10867" />
      <fbc:geneProduct fbc:id="G_BG10868" fbc:label="BG10868" fbc:name="BG10868" />
      <fbc:geneProduct fbc:id="G_BG10869" fbc:label="BG10869" fbc:name="BG10869" />
      <fbc:geneProduct fbc:id="G_BG10877" fbc:label="BG10877" fbc:name="BG10877" />
      <fbc:geneProduct fbc:id="G_BG10878" fbc:label="BG10878" fbc:name="BG10878" />
      <fbc:geneProduct fbc:id="G_BG10879" fbc:label="BG10879" fbc:name="BG10879" />
      <fbc:geneProduct fbc:id="G_BG10880" fbc:label="BG10880" fbc:name="BG10880" />
      <fbc:geneProduct fbc:id="G_BG10881" fbc:label="BG10881" fbc:name="BG10881" />
      <fbc:geneProduct fbc:id="G_BG10897" fbc:label="BG10897" fbc:name="BG10897" />
      <fbc:geneProduct fbc:id="G_BG10898" fbc:label="BG10898" fbc:name="BG10898" />
      <fbc:geneProduct fbc:id="G_BG10899" fbc:label="BG10899" fbc:name="BG10899" />
      <fbc:geneProduct fbc:id="G_BG10905" fbc:label="BG10905" fbc:name="BG10905" />
      <fbc:geneProduct fbc:id="G_BG10906" fbc:label="BG10906" fbc:name="BG10906" />
      <fbc:geneProduct fbc:id="G_BG10907" fbc:label="BG10907" fbc:name="BG10907" />
      <fbc:geneProduct fbc:id="G_BG10908" fbc:label="BG10908" fbc:name="BG10908" />
      <fbc:geneProduct fbc:id="G_BG10909" fbc:label="BG10909" fbc:name="BG10909" />
      <fbc:geneProduct fbc:id="G_BG10910" fbc:label="BG10910" fbc:name="BG10910" />
      <fbc:geneProduct fbc:id="G_BG10911" fbc:label="BG10911" fbc:name="BG10911" />
      <fbc:geneProduct fbc:id="G_BG10913" fbc:label="BG10913" fbc:name="BG10913" />
      <fbc:geneProduct fbc:id="G_BG10914" fbc:label="BG10914" fbc:name="BG10914" />
      <fbc:geneProduct fbc:id="G_BG10924" fbc:label="BG10924" fbc:name="BG10924" />
      <fbc:geneProduct fbc:id="G_BG10926" fbc:label="BG10926" fbc:name="BG10926" />
      <fbc:geneProduct fbc:id="G_BG10932" fbc:label="BG10932" fbc:name="BG10932" />
      <fbc:geneProduct fbc:id="G_BG10933" fbc:label="BG10933" fbc:name="BG10933" />
      <fbc:geneProduct fbc:id="G_BG10934" fbc:label="BG10934" fbc:name="BG10934" />
      <fbc:geneProduct fbc:id="G_BG10935" fbc:label="BG10935" fbc:name="BG10935" />
      <fbc:geneProduct fbc:id="G_BG10942" fbc:label="BG10942" fbc:name="BG10942" />
      <fbc:geneProduct fbc:id="G_BG10944" fbc:label="BG10944" fbc:name="BG10944" />
      <fbc:geneProduct fbc:id="G_BG10945" fbc:label="BG10945" fbc:name="BG10945" />
      <fbc:geneProduct fbc:id="G_BG10948" fbc:label="BG10948" fbc:name="BG10948" />
      <fbc:geneProduct fbc:id="G_BG10950" fbc:label="BG10950" fbc:name="BG10950" />
      <fbc:geneProduct fbc:id="G_BG10963" fbc:label="BG10963" fbc:name="BG10963" />
      <fbc:geneProduct fbc:id="G_BG10964" fbc:label="BG10964" fbc:name="BG10964" />
      <fbc:geneProduct fbc:id="G_BG10973" fbc:label="BG10973" fbc:name="BG10973" />
      <fbc:geneProduct fbc:id="G_BG10979" fbc:label="BG10979" fbc:name="BG10979" />
      <fbc:geneProduct fbc:id="G_BG10983" fbc:label="BG10983" fbc:name="BG10983" />
      <fbc:geneProduct fbc:id="G_BG10984" fbc:label="BG10984" fbc:name="BG10984" />
      <fbc:geneProduct fbc:id="G_BG10985" fbc:label="BG10985" fbc:name="BG10985" />
      <fbc:geneProduct fbc:id="G_BG10991" fbc:label="BG10991" fbc:name="BG10991" />
      <fbc:geneProduct fbc:id="G_BG10992" fbc:label="BG10992" fbc:name="BG10992" />
      <fbc:geneProduct fbc:id="G_BG11004" fbc:label="BG11004" fbc:name="BG11004" />
      <fbc:geneProduct fbc:id="G_BG11009" fbc:label="BG11009" fbc:name="BG11009" />
      <fbc:geneProduct fbc:id="G_BG11010" fbc:label="BG11010" fbc:name="BG11010" />
      <fbc:geneProduct fbc:id="G_BG11012" fbc:label="BG11012" fbc:name="BG11012" />
      <fbc:geneProduct fbc:id="G_BG11013" fbc:label="BG11013" fbc:name="BG11013" />
      <fbc:geneProduct fbc:id="G_BG11014" fbc:label="BG11014" fbc:name="BG11014" />
      <fbc:geneProduct fbc:id="G_BG11015" fbc:label="BG11015" fbc:name="BG11015" />
      <fbc:geneProduct fbc:id="G_BG11016" fbc:label="BG11016" fbc:name="BG11016" />
      <fbc:geneProduct fbc:id="G_BG11019" fbc:label="BG11019" fbc:name="BG11019" />
      <fbc:geneProduct fbc:id="G_BG11020" fbc:label="BG11020" fbc:name="BG11020" />
      <fbc:geneProduct fbc:id="G_BG11038" fbc:label="BG11038" fbc:name="BG11038" />
      <fbc:geneProduct fbc:id="G_BG11040" fbc:label="BG11040" fbc:name="BG11040" />
      <fbc:geneProduct fbc:id="G_BG11044" fbc:label="BG11044" fbc:name="BG11044" />
      <fbc:geneProduct fbc:id="G_BG11049" fbc:label="BG11049" fbc:name="BG11049" />
      <fbc:geneProduct fbc:id="G_BG11062" fbc:label="BG11062" fbc:name="BG11062" />
      <fbc:geneProduct fbc:id="G_BG11075" fbc:label="BG11075" fbc:name="BG11075" />
      <fbc:geneProduct fbc:id="G_BG11079" fbc:label="BG11079" fbc:name="BG11079" />
      <fbc:geneProduct fbc:id="G_BG11080" fbc:label="BG11080" fbc:name="BG11080" />
      <fbc:geneProduct fbc:id="G_BG11081" fbc:label="BG11081" fbc:name="BG11081" />
      <fbc:geneProduct fbc:id="G_BG11082" fbc:label="BG11082" fbc:name="BG11082" />
      <fbc:geneProduct fbc:id="G_BG11083" fbc:label="BG11083" fbc:name="BG11083" />
      <fbc:geneProduct fbc:id="G_BG11093" fbc:label="BG11093" fbc:name="BG11093" />
      <fbc:geneProduct fbc:id="G_BG11094" fbc:label="BG11094" fbc:name="BG11094" />
      <fbc:geneProduct fbc:id="G_BG11095" fbc:label="BG11095" fbc:name="BG11095" />
      <fbc:geneProduct fbc:id="G_BG11096" fbc:label="BG11096" fbc:name="BG11096" />
      <fbc:geneProduct fbc:id="G_BG11097" fbc:label="BG11097" fbc:name="BG11097" />
      <fbc:geneProduct fbc:id="G_BG11098" fbc:label="BG11098" fbc:name="BG11098" />
      <fbc:geneProduct fbc:id="G_BG11099" fbc:label="BG11099" fbc:name="BG11099" />
      <fbc:geneProduct fbc:id="G_BG11100" fbc:label="BG11100" fbc:name="BG11100" />
      <fbc:geneProduct fbc:id="G_BG11101" fbc:label="BG11101" fbc:name="BG11101" />
      <fbc:geneProduct fbc:id="G_BG11102" fbc:label="BG11102" fbc:name="BG11102" />
      <fbc:geneProduct fbc:id="G_BG11103" fbc:label="BG11103" fbc:name="BG11103" />
      <fbc:geneProduct fbc:id="G_BG11109" fbc:label="BG11109" fbc:name="BG11109" />
      <fbc:geneProduct fbc:id="G_BG11116" fbc:label="BG11116" fbc:name="BG11116" />
      <fbc:geneProduct fbc:id="G_BG11117" fbc:label="BG11117" fbc:name="BG11117" />
      <fbc:geneProduct fbc:id="G_BG11118" fbc:label="BG11118" fbc:name="BG11118" />
      <fbc:geneProduct fbc:id="G_BG11119" fbc:label="BG11119" fbc:name="BG11119" />
      <fbc:geneProduct fbc:id="G_BG11120" fbc:label="BG11120" fbc:name="BG11120" />
      <fbc:geneProduct fbc:id="G_BG11121" fbc:label="BG11121" fbc:name="BG11121" />
      <fbc:geneProduct fbc:id="G_BG11122" fbc:label="BG11122" fbc:name="BG11122" />
      <fbc:geneProduct fbc:id="G_BG11125" fbc:label="BG11125" fbc:name="BG11125" />
      <fbc:geneProduct fbc:id="G_BG11146" fbc:label="BG11146" fbc:name="BG11146" />
      <fbc:geneProduct fbc:id="G_BG11150" fbc:label="BG11150" fbc:name="BG11150" />
      <fbc:geneProduct fbc:id="G_BG11153" fbc:label="BG11153" fbc:name="BG11153" />
      <fbc:geneProduct fbc:id="G_BG11154" fbc:label="BG11154" fbc:name="BG11154" />
      <fbc:geneProduct fbc:id="G_BG11158" fbc:label="BG11158" fbc:name="BG11158" />
      <fbc:geneProduct fbc:id="G_BG11160" fbc:label="BG11160" fbc:name="BG11160" />
      <fbc:geneProduct fbc:id="G_BG11161" fbc:label="BG11161" fbc:name="BG11161" />
      <fbc:geneProduct fbc:id="G_BG11163" fbc:label="BG11163" fbc:name="BG11163" />
      <fbc:geneProduct fbc:id="G_BG11185" fbc:label="BG11185" fbc:name="BG11185" />
      <fbc:geneProduct fbc:id="G_BG11186" fbc:label="BG11186" fbc:name="BG11186" />
      <fbc:geneProduct fbc:id="G_BG11187" fbc:label="BG11187" fbc:name="BG11187" />
      <fbc:geneProduct fbc:id="G_BG11190" fbc:label="BG11190" fbc:name="BG11190" />
      <fbc:geneProduct fbc:id="G_BG11191" fbc:label="BG11191" fbc:name="BG11191" />
      <fbc:geneProduct fbc:id="G_BG11192" fbc:label="BG11192" fbc:name="BG11192" />
      <fbc:geneProduct fbc:id="G_BG11198" fbc:label="BG11198" fbc:name="BG11198" />
      <fbc:geneProduct fbc:id="G_BG11203" fbc:label="BG11203" fbc:name="BG11203" />
      <fbc:geneProduct fbc:id="G_BG11205" fbc:label="BG11205" fbc:name="BG11205" />
      <fbc:geneProduct fbc:id="G_BG11206" fbc:label="BG11206" fbc:name="BG11206" />
      <fbc:geneProduct fbc:id="G_BG11207" fbc:label="BG11207" fbc:name="BG11207" />
      <fbc:geneProduct fbc:id="G_BG11211" fbc:label="BG11211" fbc:name="BG11211" />
      <fbc:geneProduct fbc:id="G_BG11215" fbc:label="BG11215" fbc:name="BG11215" />
      <fbc:geneProduct fbc:id="G_BG11216" fbc:label="BG11216" fbc:name="BG11216" />
      <fbc:geneProduct fbc:id="G_BG11222" fbc:label="BG11222" fbc:name="BG11222" />
      <fbc:geneProduct fbc:id="G_BG11225" fbc:label="BG11225" fbc:name="BG11225" />
      <fbc:geneProduct fbc:id="G_BG11239" fbc:label="BG11239" fbc:name="BG11239" />
      <fbc:geneProduct fbc:id="G_BG11241" fbc:label="BG11241" fbc:name="BG11241" />
      <fbc:geneProduct fbc:id="G_BG11242" fbc:label="BG11242" fbc:name="BG11242" />
      <fbc:geneProduct fbc:id="G_BG11246" fbc:label="BG11246" fbc:name="BG11246" />
      <fbc:geneProduct fbc:id="G_BG11247" fbc:label="BG11247" fbc:name="BG11247" />
      <fbc:geneProduct fbc:id="G_BG11303" fbc:label="BG11303" fbc:name="BG11303" />
      <fbc:geneProduct fbc:id="G_BG11305" fbc:label="BG11305" fbc:name="BG11305" />
      <fbc:geneProduct fbc:id="G_BG11310" fbc:label="BG11310" fbc:name="BG11310" />
      <fbc:geneProduct fbc:id="G_BG11319" fbc:label="BG11319" fbc:name="BG11319" />
      <fbc:geneProduct fbc:id="G_BG11320" fbc:label="BG11320" fbc:name="BG11320" />
      <fbc:geneProduct fbc:id="G_BG11321" fbc:label="BG11321" fbc:name="BG11321" />
      <fbc:geneProduct fbc:id="G_BG11322" fbc:label="BG11322" fbc:name="BG11322" />
      <fbc:geneProduct fbc:id="G_BG11323" fbc:label="BG11323" fbc:name="BG11323" />
      <fbc:geneProduct fbc:id="G_BG11325" fbc:label="BG11325" fbc:name="BG11325" />
      <fbc:geneProduct fbc:id="G_BG11326" fbc:label="BG11326" fbc:name="BG11326" />
      <fbc:geneProduct fbc:id="G_BG11327" fbc:label="BG11327" fbc:name="BG11327" />
      <fbc:geneProduct fbc:id="G_BG11328" fbc:label="BG11328" fbc:name="BG11328" />
      <fbc:geneProduct fbc:id="G_BG11330" fbc:label="BG11330" fbc:name="BG11330" />
      <fbc:geneProduct fbc:id="G_BG11331" fbc:label="BG11331" fbc:name="BG11331" />
      <fbc:geneProduct fbc:id="G_BG11338" fbc:label="BG11338" fbc:name="BG11338" />
      <fbc:geneProduct fbc:id="G_BG11339" fbc:label="BG11339" fbc:name="BG11339" />
      <fbc:geneProduct fbc:id="G_BG11342" fbc:label="BG11342" fbc:name="BG11342" />
      <fbc:geneProduct fbc:id="G_BG11347" fbc:label="BG11347" fbc:name="BG11347" />
      <fbc:geneProduct fbc:id="G_BG11348" fbc:label="BG11348" fbc:name="BG11348" />
      <fbc:geneProduct fbc:id="G_BG11349" fbc:label="BG11349" fbc:name="BG11349" />
      <fbc:geneProduct fbc:id="G_BG11350" fbc:label="BG11350" fbc:name="BG11350" />
      <fbc:geneProduct fbc:id="G_BG11355" fbc:label="BG11355" fbc:name="BG11355" />
      <fbc:geneProduct fbc:id="G_BG11363" fbc:label="BG11363" fbc:name="BG11363" />
      <fbc:geneProduct fbc:id="G_BG11366" fbc:label="BG11366" fbc:name="BG11366" />
      <fbc:geneProduct fbc:id="G_BG11367" fbc:label="BG11367" fbc:name="BG11367" />
      <fbc:geneProduct fbc:id="G_BG11370" fbc:label="BG11370" fbc:name="BG11370" />
      <fbc:geneProduct fbc:id="G_BG11371" fbc:label="BG11371" fbc:name="BG11371" />
      <fbc:geneProduct fbc:id="G_BG11372" fbc:label="BG11372" fbc:name="BG11372" />
      <fbc:geneProduct fbc:id="G_BG11373" fbc:label="BG11373" fbc:name="BG11373" />
      <fbc:geneProduct fbc:id="G_BG11375" fbc:label="BG11375" fbc:name="BG11375" />
      <fbc:geneProduct fbc:id="G_BG11376" fbc:label="BG11376" fbc:name="BG11376" />
      <fbc:geneProduct fbc:id="G_BG11377" fbc:label="BG11377" fbc:name="BG11377" />
      <fbc:geneProduct fbc:id="G_BG11378" fbc:label="BG11378" fbc:name="BG11378" />
      <fbc:geneProduct fbc:id="G_BG11379" fbc:label="BG11379" fbc:name="BG11379" />
      <fbc:geneProduct fbc:id="G_BG11383" fbc:label="BG11383" fbc:name="BG11383" />
      <fbc:geneProduct fbc:id="G_BG11384" fbc:label="BG11384" fbc:name="BG11384" />
      <fbc:geneProduct fbc:id="G_BG11386" fbc:label="BG11386" fbc:name="BG11386" />
      <fbc:geneProduct fbc:id="G_BG11389" fbc:label="BG11389" fbc:name="BG11389" />
      <fbc:geneProduct fbc:id="G_BG11390" fbc:label="BG11390" fbc:name="BG11390" />
      <fbc:geneProduct fbc:id="G_BG11391" fbc:label="BG11391" fbc:name="BG11391" />
      <fbc:geneProduct fbc:id="G_BG11395" fbc:label="BG11395" fbc:name="BG11395" />
      <fbc:geneProduct fbc:id="G_BG11396" fbc:label="BG11396" fbc:name="BG11396" />
      <fbc:geneProduct fbc:id="G_BG11397" fbc:label="BG11397" fbc:name="BG11397" />
      <fbc:geneProduct fbc:id="G_BG11399" fbc:label="BG11399" fbc:name="BG11399" />
      <fbc:geneProduct fbc:id="G_BG11400" fbc:label="BG11400" fbc:name="BG11400" />
      <fbc:geneProduct fbc:id="G_BG11401" fbc:label="BG11401" fbc:name="BG11401" />
      <fbc:geneProduct fbc:id="G_BG11404" fbc:label="BG11404" fbc:name="BG11404" />
      <fbc:geneProduct fbc:id="G_BG11405" fbc:label="BG11405" fbc:name="BG11405" />
      <fbc:geneProduct fbc:id="G_BG11426" fbc:label="BG11426" fbc:name="BG11426" />
      <fbc:geneProduct fbc:id="G_BG11435" fbc:label="BG11435" fbc:name="BG11435" />
      <fbc:geneProduct fbc:id="G_BG11440" fbc:label="BG11440" fbc:name="BG11440" />
      <fbc:geneProduct fbc:id="G_BG11478" fbc:label="BG11478" fbc:name="BG11478" />
      <fbc:geneProduct fbc:id="G_BG11485" fbc:label="BG11485" fbc:name="BG11485" />
      <fbc:geneProduct fbc:id="G_BG11486" fbc:label="BG11486" fbc:name="BG11486" />
      <fbc:geneProduct fbc:id="G_BG11487" fbc:label="BG11487" fbc:name="BG11487" />
      <fbc:geneProduct fbc:id="G_BG11488" fbc:label="BG11488" fbc:name="BG11488" />
      <fbc:geneProduct fbc:id="G_BG11493" fbc:label="BG11493" fbc:name="BG11493" />
      <fbc:geneProduct fbc:id="G_BG11495" fbc:label="BG11495" fbc:name="BG11495" />
      <fbc:geneProduct fbc:id="G_BG11507" fbc:label="BG11507" fbc:name="BG11507" />
      <fbc:geneProduct fbc:id="G_BG11513" fbc:label="BG11513" fbc:name="BG11513" />
      <fbc:geneProduct fbc:id="G_BG11514" fbc:label="BG11514" fbc:name="BG11514" />
      <fbc:geneProduct fbc:id="G_BG11519" fbc:label="BG11519" fbc:name="BG11519" />
      <fbc:geneProduct fbc:id="G_BG11520" fbc:label="BG11520" fbc:name="BG11520" />
      <fbc:geneProduct fbc:id="G_BG11522" fbc:label="BG11522" fbc:name="BG11522" />
      <fbc:geneProduct fbc:id="G_BG11524" fbc:label="BG11524" fbc:name="BG11524" />
      <fbc:geneProduct fbc:id="G_BG11525" fbc:label="BG11525" fbc:name="BG11525" />
      <fbc:geneProduct fbc:id="G_BG11526" fbc:label="BG11526" fbc:name="BG11526" />
      <fbc:geneProduct fbc:id="G_BG11527" fbc:label="BG11527" fbc:name="BG11527" />
      <fbc:geneProduct fbc:id="G_BG11529" fbc:label="BG11529" fbc:name="BG11529" />
      <fbc:geneProduct fbc:id="G_BG11530" fbc:label="BG11530" fbc:name="BG11530" />
      <fbc:geneProduct fbc:id="G_BG11532" fbc:label="BG11532" fbc:name="BG11532" />
      <fbc:geneProduct fbc:id="G_BG11534" fbc:label="BG11534" fbc:name="BG11534" />
      <fbc:geneProduct fbc:id="G_BG11535" fbc:label="BG11535" fbc:name="BG11535" />
      <fbc:geneProduct fbc:id="G_BG11562" fbc:label="BG11562" fbc:name="BG11562" />
      <fbc:geneProduct fbc:id="G_BG11567" fbc:label="BG11567" fbc:name="BG11567" />
      <fbc:geneProduct fbc:id="G_BG11590" fbc:label="BG11590" fbc:name="BG11590" />
      <fbc:geneProduct fbc:id="G_BG11601" fbc:label="BG11601" fbc:name="BG11601" />
      <fbc:geneProduct fbc:id="G_BG11611" fbc:label="BG11611" fbc:name="BG11611" />
      <fbc:geneProduct fbc:id="G_BG11627" fbc:label="BG11627" fbc:name="BG11627" />
      <fbc:geneProduct fbc:id="G_BG11628" fbc:label="BG11628" fbc:name="BG11628" />
      <fbc:geneProduct fbc:id="G_BG11633" fbc:label="BG11633" fbc:name="BG11633" />
      <fbc:geneProduct fbc:id="G_BG11638" fbc:label="BG11638" fbc:name="BG11638" />
      <fbc:geneProduct fbc:id="G_BG11647" fbc:label="BG11647" fbc:name="BG11647" />
      <fbc:geneProduct fbc:id="G_BG11662" fbc:label="BG11662" fbc:name="BG11662" />
      <fbc:geneProduct fbc:id="G_BG11671" fbc:label="BG11671" fbc:name="BG11671" />
      <fbc:geneProduct fbc:id="G_BG11676" fbc:label="BG11676" fbc:name="BG11676" />
      <fbc:geneProduct fbc:id="G_BG11685" fbc:label="BG11685" fbc:name="BG11685" />
      <fbc:geneProduct fbc:id="G_BG11711" fbc:label="BG11711" fbc:name="BG11711" />
      <fbc:geneProduct fbc:id="G_BG11714" fbc:label="BG11714" fbc:name="BG11714" />
      <fbc:geneProduct fbc:id="G_BG11715" fbc:label="BG11715" fbc:name="BG11715" />
      <fbc:geneProduct fbc:id="G_BG11720" fbc:label="BG11720" fbc:name="BG11720" />
      <fbc:geneProduct fbc:id="G_BG11722" fbc:label="BG11722" fbc:name="BG11722" />
      <fbc:geneProduct fbc:id="G_BG11723" fbc:label="BG11723" fbc:name="BG11723" />
      <fbc:geneProduct fbc:id="G_BG11724" fbc:label="BG11724" fbc:name="BG11724" />
      <fbc:geneProduct fbc:id="G_BG11725" fbc:label="BG11725" fbc:name="BG11725" />
      <fbc:geneProduct fbc:id="G_BG11727" fbc:label="BG11727" fbc:name="BG11727" />
      <fbc:geneProduct fbc:id="G_BG11728" fbc:label="BG11728" fbc:name="BG11728" />
      <fbc:geneProduct fbc:id="G_BG11729" fbc:label="BG11729" fbc:name="BG11729" />
      <fbc:geneProduct fbc:id="G_BG11733" fbc:label="BG11733" fbc:name="BG11733" />
      <fbc:geneProduct fbc:id="G_BG11738" fbc:label="BG11738" fbc:name="BG11738" />
      <fbc:geneProduct fbc:id="G_BG11739" fbc:label="BG11739" fbc:name="BG11739" />
      <fbc:geneProduct fbc:id="G_BG11744" fbc:label="BG11744" fbc:name="BG11744" />
      <fbc:geneProduct fbc:id="G_BG11747" fbc:label="BG11747" fbc:name="BG11747" />
      <fbc:geneProduct fbc:id="G_BG11748" fbc:label="BG11748" fbc:name="BG11748" />
      <fbc:geneProduct fbc:id="G_BG11762" fbc:label="BG11762" fbc:name="BG11762" />
      <fbc:geneProduct fbc:id="G_BG11763" fbc:label="BG11763" fbc:name="BG11763" />
      <fbc:geneProduct fbc:id="G_BG11789" fbc:label="BG11789" fbc:name="BG11789" />
      <fbc:geneProduct fbc:id="G_BG11798" fbc:label="BG11798" fbc:name="BG11798" />
      <fbc:geneProduct fbc:id="G_BG11818" fbc:label="BG11818" fbc:name="BG11818" />
      <fbc:geneProduct fbc:id="G_BG11831" fbc:label="BG11831" fbc:name="BG11831" />
      <fbc:geneProduct fbc:id="G_BG11832" fbc:label="BG11832" fbc:name="BG11832" />
      <fbc:geneProduct fbc:id="G_BG11836" fbc:label="BG11836" fbc:name="BG11836" />
      <fbc:geneProduct fbc:id="G_BG11837" fbc:label="BG11837" fbc:name="BG11837" />
      <fbc:geneProduct fbc:id="G_BG11838" fbc:label="BG11838" fbc:name="BG11838" />
      <fbc:geneProduct fbc:id="G_BG11839" fbc:label="BG11839" fbc:name="BG11839" />
      <fbc:geneProduct fbc:id="G_BG11840" fbc:label="BG11840" fbc:name="BG11840" />
      <fbc:geneProduct fbc:id="G_BG11841" fbc:label="BG11841" fbc:name="BG11841" />
      <fbc:geneProduct fbc:id="G_BG11848" fbc:label="BG11848" fbc:name="BG11848" />
      <fbc:geneProduct fbc:id="G_BG11875" fbc:label="BG11875" fbc:name="BG11875" />
      <fbc:geneProduct fbc:id="G_BG11878" fbc:label="BG11878" fbc:name="BG11878" />
      <fbc:geneProduct fbc:id="G_BG11885" fbc:label="BG11885" fbc:name="BG11885" />
      <fbc:geneProduct fbc:id="G_BG11894" fbc:label="BG11894" fbc:name="BG11894" />
      <fbc:geneProduct fbc:id="G_BG11900" fbc:label="BG11900" fbc:name="BG11900" />
      <fbc:geneProduct fbc:id="G_BG11902" fbc:label="BG11902" fbc:name="BG11902" />
      <fbc:geneProduct fbc:id="G_BG11903" fbc:label="BG11903" fbc:name="BG11903" />
      <fbc:geneProduct fbc:id="G_BG11904" fbc:label="BG11904" fbc:name="BG11904" />
      <fbc:geneProduct fbc:id="G_BG11905" fbc:label="BG11905" fbc:name="BG11905" />
      <fbc:geneProduct fbc:id="G_BG11906" fbc:label="BG11906" fbc:name="BG11906" />
      <fbc:geneProduct fbc:id="G_BG11907" fbc:label="BG11907" fbc:name="BG11907" />
      <fbc:geneProduct fbc:id="G_BG11910" fbc:label="BG11910" fbc:name="BG11910" />
      <fbc:geneProduct fbc:id="G_BG11911" fbc:label="BG11911" fbc:name="BG11911" />
      <fbc:geneProduct fbc:id="G_BG11912" fbc:label="BG11912" fbc:name="BG11912" />
      <fbc:geneProduct fbc:id="G_BG11915" fbc:label="BG11915" fbc:name="BG11915" />
      <fbc:geneProduct fbc:id="G_BG11916" fbc:label="BG11916" fbc:name="BG11916" />
      <fbc:geneProduct fbc:id="G_BG11918" fbc:label="BG11918" fbc:name="BG11918" />
      <fbc:geneProduct fbc:id="G_BG11925" fbc:label="BG11925" fbc:name="BG11925" />
      <fbc:geneProduct fbc:id="G_BG11926" fbc:label="BG11926" fbc:name="BG11926" />
      <fbc:geneProduct fbc:id="G_BG11930" fbc:label="BG11930" fbc:name="BG11930" />
      <fbc:geneProduct fbc:id="G_BG11931" fbc:label="BG11931" fbc:name="BG11931" />
      <fbc:geneProduct fbc:id="G_BG11932" fbc:label="BG11932" fbc:name="BG11932" />
      <fbc:geneProduct fbc:id="G_BG11933" fbc:label="BG11933" fbc:name="BG11933" />
      <fbc:geneProduct fbc:id="G_BG11937" fbc:label="BG11937" fbc:name="BG11937" />
      <fbc:geneProduct fbc:id="G_BG11938" fbc:label="BG11938" fbc:name="BG11938" />
      <fbc:geneProduct fbc:id="G_BG11940" fbc:label="BG11940" fbc:name="BG11940" />
      <fbc:geneProduct fbc:id="G_BG11941" fbc:label="BG11941" fbc:name="BG11941" />
      <fbc:geneProduct fbc:id="G_BG11943" fbc:label="BG11943" fbc:name="BG11943" />
      <fbc:geneProduct fbc:id="G_BG11945" fbc:label="BG11945" fbc:name="BG11945" />
      <fbc:geneProduct fbc:id="G_BG11946" fbc:label="BG11946" fbc:name="BG11946" />
      <fbc:geneProduct fbc:id="G_BG11948" fbc:label="BG11948" fbc:name="BG11948" />
      <fbc:geneProduct fbc:id="G_BG11949" fbc:label="BG11949" fbc:name="BG11949" />
      <fbc:geneProduct fbc:id="G_BG11950" fbc:label="BG11950" fbc:name="BG11950" />
      <fbc:geneProduct fbc:id="G_BG11955" fbc:label="BG11955" fbc:name="BG11955" />
      <fbc:geneProduct fbc:id="G_BG11958" fbc:label="BG11958" fbc:name="BG11958" />
      <fbc:geneProduct fbc:id="G_BG11964" fbc:label="BG11964" fbc:name="BG11964" />
      <fbc:geneProduct fbc:id="G_BG11969" fbc:label="BG11969" fbc:name="BG11969" />
      <fbc:geneProduct fbc:id="G_BG11980" fbc:label="BG11980" fbc:name="BG11980" />
      <fbc:geneProduct fbc:id="G_BG11981" fbc:label="BG11981" fbc:name="BG11981" />
      <fbc:geneProduct fbc:id="G_BG11982" fbc:label="BG11982" fbc:name="BG11982" />
      <fbc:geneProduct fbc:id="G_BG11983" fbc:label="BG11983" fbc:name="BG11983" />
      <fbc:geneProduct fbc:id="G_BG11985" fbc:label="BG11985" fbc:name="BG11985" />
      <fbc:geneProduct fbc:id="G_BG12001" fbc:label="BG12001" fbc:name="BG12001" />
      <fbc:geneProduct fbc:id="G_BG12002" fbc:label="BG12002" fbc:name="BG12002" />
      <fbc:geneProduct fbc:id="G_BG12011" fbc:label="BG12011" fbc:name="BG12011" />
      <fbc:geneProduct fbc:id="G_BG12013" fbc:label="BG12013" fbc:name="BG12013" />
      <fbc:geneProduct fbc:id="G_BG12018" fbc:label="BG12018" fbc:name="BG12018" />
      <fbc:geneProduct fbc:id="G_BG12033" fbc:label="BG12033" fbc:name="BG12033" />
      <fbc:geneProduct fbc:id="G_BG12034" fbc:label="BG12034" fbc:name="BG12034" />
      <fbc:geneProduct fbc:id="G_BG12035" fbc:label="BG12035" fbc:name="BG12035" />
      <fbc:geneProduct fbc:id="G_BG12036" fbc:label="BG12036" fbc:name="BG12036" />
      <fbc:geneProduct fbc:id="G_BG12037" fbc:label="BG12037" fbc:name="BG12037" />
      <fbc:geneProduct fbc:id="G_BG12040" fbc:label="BG12040" fbc:name="BG12040" />
      <fbc:geneProduct fbc:id="G_BG12043" fbc:label="BG12043" fbc:name="BG12043" />
      <fbc:geneProduct fbc:id="G_BG12044" fbc:label="BG12044" fbc:name="BG12044" />
      <fbc:geneProduct fbc:id="G_BG12046" fbc:label="BG12046" fbc:name="BG12046" />
      <fbc:geneProduct fbc:id="G_BG12063" fbc:label="BG12063" fbc:name="BG12063" />
      <fbc:geneProduct fbc:id="G_BG12065" fbc:label="BG12065" fbc:name="BG12065" />
      <fbc:geneProduct fbc:id="G_BG12075" fbc:label="BG12075" fbc:name="BG12075" />
      <fbc:geneProduct fbc:id="G_BG12080" fbc:label="BG12080" fbc:name="BG12080" />
      <fbc:geneProduct fbc:id="G_BG12084" fbc:label="BG12084" fbc:name="BG12084" />
      <fbc:geneProduct fbc:id="G_BG12089" fbc:label="BG12089" fbc:name="BG12089" />
      <fbc:geneProduct fbc:id="G_BG12148" fbc:label="BG12148" fbc:name="BG12148" />
      <fbc:geneProduct fbc:id="G_BG12190" fbc:label="BG12190" fbc:name="BG12190" />
      <fbc:geneProduct fbc:id="G_BG12191" fbc:label="BG12191" fbc:name="BG12191" />
      <fbc:geneProduct fbc:id="G_BG12192" fbc:label="BG12192" fbc:name="BG12192" />
      <fbc:geneProduct fbc:id="G_BG12195" fbc:label="BG12195" fbc:name="BG12195" />
      <fbc:geneProduct fbc:id="G_BG12221" fbc:label="BG12221" fbc:name="BG12221" />
      <fbc:geneProduct fbc:id="G_BG12232" fbc:label="BG12232" fbc:name="BG12232" />
      <fbc:geneProduct fbc:id="G_BG12240" fbc:label="BG12240" fbc:name="BG12240" />
      <fbc:geneProduct fbc:id="G_BG12279" fbc:label="BG12279" fbc:name="BG12279" />
      <fbc:geneProduct fbc:id="G_BG12290" fbc:label="BG12290" fbc:name="BG12290" />
      <fbc:geneProduct fbc:id="G_BG12291" fbc:label="BG12291" fbc:name="BG12291" />
      <fbc:geneProduct fbc:id="G_BG12294" fbc:label="BG12294" fbc:name="BG12294" />
      <fbc:geneProduct fbc:id="G_BG12296" fbc:label="BG12296" fbc:name="BG12296" />
      <fbc:geneProduct fbc:id="G_BG12306" fbc:label="BG12306" fbc:name="BG12306" />
      <fbc:geneProduct fbc:id="G_BG12320" fbc:label="BG12320" fbc:name="BG12320" />
      <fbc:geneProduct fbc:id="G_BG12331" fbc:label="BG12331" fbc:name="BG12331" />
      <fbc:geneProduct fbc:id="G_BG12343" fbc:label="BG12343" fbc:name="BG12343" />
      <fbc:geneProduct fbc:id="G_BG12344" fbc:label="BG12344" fbc:name="BG12344" />
      <fbc:geneProduct fbc:id="G_BG12345" fbc:label="BG12345" fbc:name="BG12345" />
      <fbc:geneProduct fbc:id="G_BG12353" fbc:label="BG12353" fbc:name="BG12353" />
      <fbc:geneProduct fbc:id="G_BG12355" fbc:label="BG12355" fbc:name="BG12355" />
      <fbc:geneProduct fbc:id="G_BG12356" fbc:label="BG12356" fbc:name="BG12356" />
      <fbc:geneProduct fbc:id="G_BG12357" fbc:label="BG12357" fbc:name="BG12357" />
      <fbc:geneProduct fbc:id="G_BG12362" fbc:label="BG12362" fbc:name="BG12362" />
      <fbc:geneProduct fbc:id="G_BG12366" fbc:label="BG12366" fbc:name="BG12366" />
      <fbc:geneProduct fbc:id="G_BG12369" fbc:label="BG12369" fbc:name="BG12369" />
      <fbc:geneProduct fbc:id="G_BG12385" fbc:label="BG12385" fbc:name="BG12385" />
      <fbc:geneProduct fbc:id="G_BG12387" fbc:label="BG12387" fbc:name="BG12387" />
      <fbc:geneProduct fbc:id="G_BG12390" fbc:label="BG12390" fbc:name="BG12390" />
      <fbc:geneProduct fbc:id="G_BG12391" fbc:label="BG12391" fbc:name="BG12391" />
      <fbc:geneProduct fbc:id="G_BG12392" fbc:label="BG12392" fbc:name="BG12392" />
      <fbc:geneProduct fbc:id="G_BG12398" fbc:label="BG12398" fbc:name="BG12398" />
      <fbc:geneProduct fbc:id="G_BG12411" fbc:label="BG12411" fbc:name="BG12411" />
      <fbc:geneProduct fbc:id="G_BG12416" fbc:label="BG12416" fbc:name="BG12416" />
      <fbc:geneProduct fbc:id="G_BG12417" fbc:label="BG12417" fbc:name="BG12417" />
      <fbc:geneProduct fbc:id="G_BG12418" fbc:label="BG12418" fbc:name="BG12418" />
      <fbc:geneProduct fbc:id="G_BG12420" fbc:label="BG12420" fbc:name="BG12420" />
      <fbc:geneProduct fbc:id="G_BG12421" fbc:label="BG12421" fbc:name="BG12421" />
      <fbc:geneProduct fbc:id="G_BG12422" fbc:label="BG12422" fbc:name="BG12422" />
      <fbc:geneProduct fbc:id="G_BG12436" fbc:label="BG12436" fbc:name="BG12436" />
      <fbc:geneProduct fbc:id="G_BG12437" fbc:label="BG12437" fbc:name="BG12437" />
      <fbc:geneProduct fbc:id="G_BG12438" fbc:label="BG12438" fbc:name="BG12438" />
      <fbc:geneProduct fbc:id="G_BG12439" fbc:label="BG12439" fbc:name="BG12439" />
      <fbc:geneProduct fbc:id="G_BG12460" fbc:label="BG12460" fbc:name="BG12460" />
      <fbc:geneProduct fbc:id="G_BG12461" fbc:label="BG12461" fbc:name="BG12461" />
      <fbc:geneProduct fbc:id="G_BG12483" fbc:label="BG12483" fbc:name="BG12483" />
      <fbc:geneProduct fbc:id="G_BG12492" fbc:label="BG12492" fbc:name="BG12492" />
      <fbc:geneProduct fbc:id="G_BG12496" fbc:label="BG12496" fbc:name="BG12496" />
      <fbc:geneProduct fbc:id="G_BG12520" fbc:label="BG12520" fbc:name="BG12520" />
      <fbc:geneProduct fbc:id="G_BG12521" fbc:label="BG12521" fbc:name="BG12521" />
      <fbc:geneProduct fbc:id="G_BG12527" fbc:label="BG12527" fbc:name="BG12527" />
      <fbc:geneProduct fbc:id="G_BG12546" fbc:label="BG12546" fbc:name="BG12546" />
      <fbc:geneProduct fbc:id="G_BG12548" fbc:label="BG12548" fbc:name="BG12548" />
      <fbc:geneProduct fbc:id="G_BG12557" fbc:label="BG12557" fbc:name="BG12557" />
      <fbc:geneProduct fbc:id="G_BG12558" fbc:label="BG12558" fbc:name="BG12558" />
      <fbc:geneProduct fbc:id="G_BG12559" fbc:label="BG12559" fbc:name="BG12559" />
      <fbc:geneProduct fbc:id="G_BG12560" fbc:label="BG12560" fbc:name="BG12560" />
      <fbc:geneProduct fbc:id="G_BG12561" fbc:label="BG12561" fbc:name="BG12561" />
      <fbc:geneProduct fbc:id="G_BG12563" fbc:label="BG12563" fbc:name="BG12563" />
      <fbc:geneProduct fbc:id="G_BG12564" fbc:label="BG12564" fbc:name="BG12564" />
      <fbc:geneProduct fbc:id="G_BG12565" fbc:label="BG12565" fbc:name="BG12565" />
      <fbc:geneProduct fbc:id="G_BG12568" fbc:label="BG12568" fbc:name="BG12568" />
      <fbc:geneProduct fbc:id="G_BG12569" fbc:label="BG12569" fbc:name="BG12569" />
      <fbc:geneProduct fbc:id="G_BG12570" fbc:label="BG12570" fbc:name="BG12570" />
      <fbc:geneProduct fbc:id="G_BG12571" fbc:label="BG12571" fbc:name="BG12571" />
      <fbc:geneProduct fbc:id="G_BG12573" fbc:label="BG12573" fbc:name="BG12573" />
      <fbc:geneProduct fbc:id="G_BG12575" fbc:label="BG12575" fbc:name="BG12575" />
      <fbc:geneProduct fbc:id="G_BG12581" fbc:label="BG12581" fbc:name="BG12581" />
      <fbc:geneProduct fbc:id="G_BG12582" fbc:label="BG12582" fbc:name="BG12582" />
      <fbc:geneProduct fbc:id="G_BG12588" fbc:label="BG12588" fbc:name="BG12588" />
      <fbc:geneProduct fbc:id="G_BG12592" fbc:label="BG12592" fbc:name="BG12592" />
      <fbc:geneProduct fbc:id="G_BG12594" fbc:label="BG12594" fbc:name="BG12594" />
      <fbc:geneProduct fbc:id="G_BG12595" fbc:label="BG12595" fbc:name="BG12595" />
      <fbc:geneProduct fbc:id="G_BG12597" fbc:label="BG12597" fbc:name="BG12597" />
      <fbc:geneProduct fbc:id="G_BG12598" fbc:label="BG12598" fbc:name="BG12598" />
      <fbc:geneProduct fbc:id="G_BG12599" fbc:label="BG12599" fbc:name="BG12599" />
      <fbc:geneProduct fbc:id="G_BG12600" fbc:label="BG12600" fbc:name="BG12600" />
      <fbc:geneProduct fbc:id="G_BG12601" fbc:label="BG12601" fbc:name="BG12601" />
      <fbc:geneProduct fbc:id="G_BG12602" fbc:label="BG12602" fbc:name="BG12602" />
      <fbc:geneProduct fbc:id="G_BG12603" fbc:label="BG12603" fbc:name="BG12603" />
      <fbc:geneProduct fbc:id="G_BG12604" fbc:label="BG12604" fbc:name="BG12604" />
      <fbc:geneProduct fbc:id="G_BG12610" fbc:label="BG12610" fbc:name="BG12610" />
      <fbc:geneProduct fbc:id="G_BG12615" fbc:label="BG12615" fbc:name="BG12615" />
      <fbc:geneProduct fbc:id="G_BG12616" fbc:label="BG12616" fbc:name="BG12616" />
      <fbc:geneProduct fbc:id="G_BG12625" fbc:label="BG12625" fbc:name="BG12625" />
      <fbc:geneProduct fbc:id="G_BG12627" fbc:label="BG12627" fbc:name="BG12627" />
      <fbc:geneProduct fbc:id="G_BG12629" fbc:label="BG12629" fbc:name="BG12629" />
      <fbc:geneProduct fbc:id="G_BG12630" fbc:label="BG12630" fbc:name="BG12630" />
      <fbc:geneProduct fbc:id="G_BG12631" fbc:label="BG12631" fbc:name="BG12631" />
      <fbc:geneProduct fbc:id="G_BG12633" fbc:label="BG12633" fbc:name="BG12633" />
      <fbc:geneProduct fbc:id="G_BG12634" fbc:label="BG12634" fbc:name="BG12634" />
      <fbc:geneProduct fbc:id="G_BG12635" fbc:label="BG12635" fbc:name="BG12635" />
      <fbc:geneProduct fbc:id="G_BG12636" fbc:label="BG12636" fbc:name="BG12636" />
      <fbc:geneProduct fbc:id="G_BG12637" fbc:label="BG12637" fbc:name="BG12637" />
      <fbc:geneProduct fbc:id="G_BG12638" fbc:label="BG12638" fbc:name="BG12638" />
      <fbc:geneProduct fbc:id="G_BG12639" fbc:label="BG12639" fbc:name="BG12639" />
      <fbc:geneProduct fbc:id="G_BG12640" fbc:label="BG12640" fbc:name="BG12640" />
      <fbc:geneProduct fbc:id="G_BG12641" fbc:label="BG12641" fbc:name="BG12641" />
      <fbc:geneProduct fbc:id="G_BG12644" fbc:label="BG12644" fbc:name="BG12644" />
      <fbc:geneProduct fbc:id="G_BG12657" fbc:label="BG12657" fbc:name="BG12657" />
      <fbc:geneProduct fbc:id="G_BG12658" fbc:label="BG12658" fbc:name="BG12658" />
      <fbc:geneProduct fbc:id="G_BG12660" fbc:label="BG12660" fbc:name="BG12660" />
      <fbc:geneProduct fbc:id="G_BG12661" fbc:label="BG12661" fbc:name="BG12661" />
      <fbc:geneProduct fbc:id="G_BG12665" fbc:label="BG12665" fbc:name="BG12665" />
      <fbc:geneProduct fbc:id="G_BG12673" fbc:label="BG12673" fbc:name="BG12673" />
      <fbc:geneProduct fbc:id="G_BG12675" fbc:label="BG12675" fbc:name="BG12675" />
      <fbc:geneProduct fbc:id="G_BG12680" fbc:label="BG12680" fbc:name="BG12680" />
      <fbc:geneProduct fbc:id="G_BG12681" fbc:label="BG12681" fbc:name="BG12681" />
      <fbc:geneProduct fbc:id="G_BG12684" fbc:label="BG12684" fbc:name="BG12684" />
      <fbc:geneProduct fbc:id="G_BG12685" fbc:label="BG12685" fbc:name="BG12685" />
      <fbc:geneProduct fbc:id="G_BG12688" fbc:label="BG12688" fbc:name="BG12688" />
      <fbc:geneProduct fbc:id="G_BG12689" fbc:label="BG12689" fbc:name="BG12689" />
      <fbc:geneProduct fbc:id="G_BG12690" fbc:label="BG12690" fbc:name="BG12690" />
      <fbc:geneProduct fbc:id="G_BG12691" fbc:label="BG12691" fbc:name="BG12691" />
      <fbc:geneProduct fbc:id="G_BG12692" fbc:label="BG12692" fbc:name="BG12692" />
      <fbc:geneProduct fbc:id="G_BG12694" fbc:label="BG12694" fbc:name="BG12694" />
      <fbc:geneProduct fbc:id="G_BG12695" fbc:label="BG12695" fbc:name="BG12695" />
      <fbc:geneProduct fbc:id="G_BG12696" fbc:label="BG12696" fbc:name="BG12696" />
      <fbc:geneProduct fbc:id="G_BG12704" fbc:label="BG12704" fbc:name="BG12704" />
      <fbc:geneProduct fbc:id="G_BG12746" fbc:label="BG12746" fbc:name="BG12746" />
      <fbc:geneProduct fbc:id="G_BG12749" fbc:label="BG12749" fbc:name="BG12749" />
      <fbc:geneProduct fbc:id="G_BG12750" fbc:label="BG12750" fbc:name="BG12750" />
      <fbc:geneProduct fbc:id="G_BG12752" fbc:label="BG12752" fbc:name="BG12752" />
      <fbc:geneProduct fbc:id="G_BG12753" fbc:label="BG12753" fbc:name="BG12753" />
      <fbc:geneProduct fbc:id="G_BG12763" fbc:label="BG12763" fbc:name="BG12763" />
      <fbc:geneProduct fbc:id="G_BG12764" fbc:label="BG12764" fbc:name="BG12764" />
      <fbc:geneProduct fbc:id="G_BG12765" fbc:label="BG12765" fbc:name="BG12765" />
      <fbc:geneProduct fbc:id="G_BG12795" fbc:label="BG12795" fbc:name="BG12795" />
      <fbc:geneProduct fbc:id="G_BG12796" fbc:label="BG12796" fbc:name="BG12796" />
      <fbc:geneProduct fbc:id="G_BG12802" fbc:label="BG12802" fbc:name="BG12802" />
      <fbc:geneProduct fbc:id="G_BG12803" fbc:label="BG12803" fbc:name="BG12803" />
      <fbc:geneProduct fbc:id="G_BG12811" fbc:label="BG12811" fbc:name="BG12811" />
      <fbc:geneProduct fbc:id="G_BG12849" fbc:label="BG12849" fbc:name="BG12849" />
      <fbc:geneProduct fbc:id="G_BG12850" fbc:label="BG12850" fbc:name="BG12850" />
      <fbc:geneProduct fbc:id="G_BG12851" fbc:label="BG12851" fbc:name="BG12851" />
      <fbc:geneProduct fbc:id="G_BG12876" fbc:label="BG12876" fbc:name="BG12876" />
      <fbc:geneProduct fbc:id="G_BG12900" fbc:label="BG12900" fbc:name="BG12900" />
      <fbc:geneProduct fbc:id="G_BG12901" fbc:label="BG12901" fbc:name="BG12901" />
      <fbc:geneProduct fbc:id="G_BG12902" fbc:label="BG12902" fbc:name="BG12902" />
      <fbc:geneProduct fbc:id="G_BG12913" fbc:label="BG12913" fbc:name="BG12913" />
      <fbc:geneProduct fbc:id="G_BG12914" fbc:label="BG12914" fbc:name="BG12914" />
      <fbc:geneProduct fbc:id="G_BG12922" fbc:label="BG12922" fbc:name="BG12922" />
      <fbc:geneProduct fbc:id="G_BG12930" fbc:label="BG12930" fbc:name="BG12930" />
      <fbc:geneProduct fbc:id="G_BG12931" fbc:label="BG12931" fbc:name="BG12931" />
      <fbc:geneProduct fbc:id="G_BG12941" fbc:label="BG12941" fbc:name="BG12941" />
      <fbc:geneProduct fbc:id="G_BG12951" fbc:label="BG12951" fbc:name="BG12951" />
      <fbc:geneProduct fbc:id="G_BG12954" fbc:label="BG12954" fbc:name="BG12954" />
      <fbc:geneProduct fbc:id="G_BG12955" fbc:label="BG12955" fbc:name="BG12955" />
      <fbc:geneProduct fbc:id="G_BG12956" fbc:label="BG12956" fbc:name="BG12956" />
      <fbc:geneProduct fbc:id="G_BG12957" fbc:label="BG12957" fbc:name="BG12957" />
      <fbc:geneProduct fbc:id="G_BG12983" fbc:label="BG12983" fbc:name="BG12983" />
      <fbc:geneProduct fbc:id="G_BG12997" fbc:label="BG12997" fbc:name="BG12997" />
      <fbc:geneProduct fbc:id="G_BG12999" fbc:label="BG12999" fbc:name="BG12999" />
      <fbc:geneProduct fbc:id="G_BG13020" fbc:label="BG13020" fbc:name="BG13020" />
      <fbc:geneProduct fbc:id="G_BG13021" fbc:label="BG13021" fbc:name="BG13021" />
      <fbc:geneProduct fbc:id="G_BG13044" fbc:label="BG13044" fbc:name="BG13044" />
      <fbc:geneProduct fbc:id="G_BG13048" fbc:label="BG13048" fbc:name="BG13048" />
      <fbc:geneProduct fbc:id="G_BG13057" fbc:label="BG13057" fbc:name="BG13057" />
      <fbc:geneProduct fbc:id="G_BG13064" fbc:label="BG13064" fbc:name="BG13064" />
      <fbc:geneProduct fbc:id="G_BG13075" fbc:label="BG13075" fbc:name="BG13075" />
      <fbc:geneProduct fbc:id="G_BG13100" fbc:label="BG13100" fbc:name="BG13100" />
      <fbc:geneProduct fbc:id="G_BG13115" fbc:label="BG13115" fbc:name="BG13115" />
      <fbc:geneProduct fbc:id="G_BG13127" fbc:label="BG13127" fbc:name="BG13127" />
      <fbc:geneProduct fbc:id="G_BG13128" fbc:label="BG13128" fbc:name="BG13128" />
      <fbc:geneProduct fbc:id="G_BG13143" fbc:label="BG13143" fbc:name="BG13143" />
      <fbc:geneProduct fbc:id="G_BG13146" fbc:label="BG13146" fbc:name="BG13146" />
      <fbc:geneProduct fbc:id="G_BG13147" fbc:label="BG13147" fbc:name="BG13147" />
      <fbc:geneProduct fbc:id="G_BG13151" fbc:label="BG13151" fbc:name="BG13151" />
      <fbc:geneProduct fbc:id="G_BG13152" fbc:label="BG13152" fbc:name="BG13152" />
      <fbc:geneProduct fbc:id="G_BG13162" fbc:label="BG13162" fbc:name="BG13162" />
      <fbc:geneProduct fbc:id="G_BG13163" fbc:label="BG13163" fbc:name="BG13163" />
      <fbc:geneProduct fbc:id="G_BG13176" fbc:label="BG13176" fbc:name="BG13176" />
      <fbc:geneProduct fbc:id="G_BG13177" fbc:label="BG13177" fbc:name="BG13177" />
      <fbc:geneProduct fbc:id="G_BG13183" fbc:label="BG13183" fbc:name="BG13183" />
      <fbc:geneProduct fbc:id="G_BG13190" fbc:label="BG13190" fbc:name="BG13190" />
      <fbc:geneProduct fbc:id="G_BG13203" fbc:label="BG13203" fbc:name="BG13203" />
      <fbc:geneProduct fbc:id="G_BG13204" fbc:label="BG13204" fbc:name="BG13204" />
      <fbc:geneProduct fbc:id="G_BG13207" fbc:label="BG13207" fbc:name="BG13207" />
      <fbc:geneProduct fbc:id="G_BG13208" fbc:label="BG13208" fbc:name="BG13208" />
      <fbc:geneProduct fbc:id="G_BG13210" fbc:label="BG13210" fbc:name="BG13210" />
      <fbc:geneProduct fbc:id="G_BG13212" fbc:label="BG13212" fbc:name="BG13212" />
      <fbc:geneProduct fbc:id="G_BG13213" fbc:label="BG13213" fbc:name="BG13213" />
      <fbc:geneProduct fbc:id="G_BG13226" fbc:label="BG13226" fbc:name="BG13226" />
      <fbc:geneProduct fbc:id="G_BG13237" fbc:label="BG13237" fbc:name="BG13237" />
      <fbc:geneProduct fbc:id="G_BG13240" fbc:label="BG13240" fbc:name="BG13240" />
      <fbc:geneProduct fbc:id="G_BG13256" fbc:label="BG13256" fbc:name="BG13256" />
      <fbc:geneProduct fbc:id="G_BG13275" fbc:label="BG13275" fbc:name="BG13275" />
      <fbc:geneProduct fbc:id="G_BG13278" fbc:label="BG13278" fbc:name="BG13278" />
      <fbc:geneProduct fbc:id="G_BG13279" fbc:label="BG13279" fbc:name="BG13279" />
      <fbc:geneProduct fbc:id="G_BG13281" fbc:label="BG13281" fbc:name="BG13281" />
      <fbc:geneProduct fbc:id="G_BG13282" fbc:label="BG13282" fbc:name="BG13282" />
      <fbc:geneProduct fbc:id="G_BG13283" fbc:label="BG13283" fbc:name="BG13283" />
      <fbc:geneProduct fbc:id="G_BG13284" fbc:label="BG13284" fbc:name="BG13284" />
      <fbc:geneProduct fbc:id="G_BG13285" fbc:label="BG13285" fbc:name="BG13285" />
      <fbc:geneProduct fbc:id="G_BG13301" fbc:label="BG13301" fbc:name="BG13301" />
      <fbc:geneProduct fbc:id="G_BG13302" fbc:label="BG13302" fbc:name="BG13302" />
      <fbc:geneProduct fbc:id="G_BG13313" fbc:label="BG13313" fbc:name="BG13313" />
      <fbc:geneProduct fbc:id="G_BG13325" fbc:label="BG13325" fbc:name="BG13325" />
      <fbc:geneProduct fbc:id="G_BG13328" fbc:label="BG13328" fbc:name="BG13328" />
      <fbc:geneProduct fbc:id="G_BG13350" fbc:label="BG13350" fbc:name="BG13350" />
      <fbc:geneProduct fbc:id="G_BG13361" fbc:label="BG13361" fbc:name="BG13361" />
      <fbc:geneProduct fbc:id="G_BG13369" fbc:label="BG13369" fbc:name="BG13369" />
      <fbc:geneProduct fbc:id="G_BG13371" fbc:label="BG13371" fbc:name="BG13371" />
      <fbc:geneProduct fbc:id="G_BG13377" fbc:label="BG13377" fbc:name="BG13377" />
      <fbc:geneProduct fbc:id="G_BG13378" fbc:label="BG13378" fbc:name="BG13378" />
      <fbc:geneProduct fbc:id="G_BG13379" fbc:label="BG13379" fbc:name="BG13379" />
      <fbc:geneProduct fbc:id="G_BG13380" fbc:label="BG13380" fbc:name="BG13380" />
      <fbc:geneProduct fbc:id="G_BG13381" fbc:label="BG13381" fbc:name="BG13381" />
      <fbc:geneProduct fbc:id="G_BG13382" fbc:label="BG13382" fbc:name="BG13382" />
      <fbc:geneProduct fbc:id="G_BG13384" fbc:label="BG13384" fbc:name="BG13384" />
      <fbc:geneProduct fbc:id="G_BG13386" fbc:label="BG13386" fbc:name="BG13386" />
      <fbc:geneProduct fbc:id="G_BG13388" fbc:label="BG13388" fbc:name="BG13388" />
      <fbc:geneProduct fbc:id="G_BG13393" fbc:label="BG13393" fbc:name="BG13393" />
      <fbc:geneProduct fbc:id="G_BG13397" fbc:label="BG13397" fbc:name="BG13397" />
      <fbc:geneProduct fbc:id="G_BG13398" fbc:label="BG13398" fbc:name="BG13398" />
      <fbc:geneProduct fbc:id="G_BG13408" fbc:label="BG13408" fbc:name="BG13408" />
      <fbc:geneProduct fbc:id="G_BG13409" fbc:label="BG13409" fbc:name="BG13409" />
      <fbc:geneProduct fbc:id="G_BG13437" fbc:label="BG13437" fbc:name="BG13437" />
      <fbc:geneProduct fbc:id="G_BG13456" fbc:label="BG13456" fbc:name="BG13456" />
      <fbc:geneProduct fbc:id="G_BG13457" fbc:label="BG13457" fbc:name="BG13457" />
      <fbc:geneProduct fbc:id="G_BG13458" fbc:label="BG13458" fbc:name="BG13458" />
      <fbc:geneProduct fbc:id="G_BG13460" fbc:label="BG13460" fbc:name="BG13460" />
      <fbc:geneProduct fbc:id="G_BG13461" fbc:label="BG13461" fbc:name="BG13461" />
      <fbc:geneProduct fbc:id="G_BG13473" fbc:label="BG13473" fbc:name="BG13473" />
      <fbc:geneProduct fbc:id="G_BG13476" fbc:label="BG13476" fbc:name="BG13476" />
      <fbc:geneProduct fbc:id="G_BG13484" fbc:label="BG13484" fbc:name="BG13484" />
      <fbc:geneProduct fbc:id="G_BG13523" fbc:label="BG13523" fbc:name="BG13523" />
      <fbc:geneProduct fbc:id="G_BG13529" fbc:label="BG13529" fbc:name="BG13529" />
      <fbc:geneProduct fbc:id="G_BG13535" fbc:label="BG13535" fbc:name="BG13535" />
      <fbc:geneProduct fbc:id="G_BG13542" fbc:label="BG13542" fbc:name="BG13542" />
      <fbc:geneProduct fbc:id="G_BG13554" fbc:label="BG13554" fbc:name="BG13554" />
      <fbc:geneProduct fbc:id="G_BG13728" fbc:label="BG13728" fbc:name="BG13728" />
      <fbc:geneProduct fbc:id="G_BG13784" fbc:label="BG13784" fbc:name="BG13784" />
      <fbc:geneProduct fbc:id="G_BG13800" fbc:label="BG13800" fbc:name="BG13800" />
      <fbc:geneProduct fbc:id="G_BG13824" fbc:label="BG13824" fbc:name="BG13824" />
      <fbc:geneProduct fbc:id="G_BG13826" fbc:label="BG13826" fbc:name="BG13826" />
      <fbc:geneProduct fbc:id="G_BG13829" fbc:label="BG13829" fbc:name="BG13829" />
      <fbc:geneProduct fbc:id="G_BG13832" fbc:label="BG13832" fbc:name="BG13832" />
      <fbc:geneProduct fbc:id="G_BG13847" fbc:label="BG13847" fbc:name="BG13847" />
      <fbc:geneProduct fbc:id="G_BG13851" fbc:label="BG13851" fbc:name="BG13851" />
      <fbc:geneProduct fbc:id="G_BG13852" fbc:label="BG13852" fbc:name="BG13852" />
      <fbc:geneProduct fbc:id="G_BG13853" fbc:label="BG13853" fbc:name="BG13853" />
      <fbc:geneProduct fbc:id="G_BG13854" fbc:label="BG13854" fbc:name="BG13854" />
      <fbc:geneProduct fbc:id="G_BG13857" fbc:label="BG13857" fbc:name="BG13857" />
      <fbc:geneProduct fbc:id="G_BG13858" fbc:label="BG13858" fbc:name="BG13858" />
      <fbc:geneProduct fbc:id="G_BG13864" fbc:label="BG13864" fbc:name="BG13864" />
      <fbc:geneProduct fbc:id="G_BG13884" fbc:label="BG13884" fbc:name="BG13884" />
      <fbc:geneProduct fbc:id="G_BG13885" fbc:label="BG13885" fbc:name="BG13885" />
      <fbc:geneProduct fbc:id="G_BG13886" fbc:label="BG13886" fbc:name="BG13886" />
      <fbc:geneProduct fbc:id="G_BG13887" fbc:label="BG13887" fbc:name="BG13887" />
      <fbc:geneProduct fbc:id="G_BG13891" fbc:label="BG13891" fbc:name="BG13891" />
      <fbc:geneProduct fbc:id="G_BG13912" fbc:label="BG13912" fbc:name="BG13912" />
      <fbc:geneProduct fbc:id="G_BG13913" fbc:label="BG13913" fbc:name="BG13913" />
      <fbc:geneProduct fbc:id="G_BG13914" fbc:label="BG13914" fbc:name="BG13914" />
      <fbc:geneProduct fbc:id="G_BG13915" fbc:label="BG13915" fbc:name="BG13915" />
      <fbc:geneProduct fbc:id="G_BG13916" fbc:label="BG13916" fbc:name="BG13916" />
      <fbc:geneProduct fbc:id="G_BG13922" fbc:label="BG13922" fbc:name="BG13922" />
      <fbc:geneProduct fbc:id="G_BG13926" fbc:label="BG13926" fbc:name="BG13926" />
      <fbc:geneProduct fbc:id="G_BG13931" fbc:label="BG13931" fbc:name="BG13931" />
      <fbc:geneProduct fbc:id="G_BG13943" fbc:label="BG13943" fbc:name="BG13943" />
      <fbc:geneProduct fbc:id="G_BG13951" fbc:label="BG13951" fbc:name="BG13951" />
      <fbc:geneProduct fbc:id="G_BG13956" fbc:label="BG13956" fbc:name="BG13956" />
      <fbc:geneProduct fbc:id="G_BG13965" fbc:label="BG13965" fbc:name="BG13965" />
      <fbc:geneProduct fbc:id="G_BG13966" fbc:label="BG13966" fbc:name="BG13966" />
      <fbc:geneProduct fbc:id="G_BG13982" fbc:label="BG13982" fbc:name="BG13982" />
      <fbc:geneProduct fbc:id="G_BG13984" fbc:label="BG13984" fbc:name="BG13984" />
      <fbc:geneProduct fbc:id="G_BG13985" fbc:label="BG13985" fbc:name="BG13985" />
      <fbc:geneProduct fbc:id="G_BG13986" fbc:label="BG13986" fbc:name="BG13986" />
      <fbc:geneProduct fbc:id="G_BG13987" fbc:label="BG13987" fbc:name="BG13987" />
      <fbc:geneProduct fbc:id="G_BG13988" fbc:label="BG13988" fbc:name="BG13988" />
      <fbc:geneProduct fbc:id="G_BG13989" fbc:label="BG13989" fbc:name="BG13989" />
      <fbc:geneProduct fbc:id="G_BG13990" fbc:label="BG13990" fbc:name="BG13990" />
      <fbc:geneProduct fbc:id="G_BG13991" fbc:label="BG13991" fbc:name="BG13991" />
      <fbc:geneProduct fbc:id="G_BG13992" fbc:label="BG13992" fbc:name="BG13992" />
      <fbc:geneProduct fbc:id="G_BG14013" fbc:label="BG14013" fbc:name="BG14013" />
      <fbc:geneProduct fbc:id="G_BG14014" fbc:label="BG14014" fbc:name="BG14014" />
      <fbc:geneProduct fbc:id="G_BG14015" fbc:label="BG14015" fbc:name="BG14015" />
      <fbc:geneProduct fbc:id="G_BG14022" fbc:label="BG14022" fbc:name="BG14022" />
      <fbc:geneProduct fbc:id="G_BG14023" fbc:label="BG14023" fbc:name="BG14023" />
      <fbc:geneProduct fbc:id="G_BG14024" fbc:label="BG14024" fbc:name="BG14024" />
      <fbc:geneProduct fbc:id="G_BG14046" fbc:label="BG14046" fbc:name="BG14046" />
      <fbc:geneProduct fbc:id="G_BG14047" fbc:label="BG14047" fbc:name="BG14047" />
      <fbc:geneProduct fbc:id="G_BG14048" fbc:label="BG14048" fbc:name="BG14048" />
      <fbc:geneProduct fbc:id="G_BG14093" fbc:label="BG14093" fbc:name="BG14093" />
      <fbc:geneProduct fbc:id="G_BG14094" fbc:label="BG14094" fbc:name="BG14094" />
      <fbc:geneProduct fbc:id="G_BG14095" fbc:label="BG14095" fbc:name="BG14095" />
      <fbc:geneProduct fbc:id="G_BG14096" fbc:label="BG14096" fbc:name="BG14096" />
      <fbc:geneProduct fbc:id="G_BG14098" fbc:label="BG14098" fbc:name="BG14098" />
      <fbc:geneProduct fbc:id="G_BG14099" fbc:label="BG14099" fbc:name="BG14099" />
      <fbc:geneProduct fbc:id="G_BG14100" fbc:label="BG14100" fbc:name="BG14100" />
      <fbc:geneProduct fbc:id="G_BG14105" fbc:label="BG14105" fbc:name="BG14105" />
      <fbc:geneProduct fbc:id="G_BG14106" fbc:label="BG14106" fbc:name="BG14106" />
      <fbc:geneProduct fbc:id="G_BG14107" fbc:label="BG14107" fbc:name="BG14107" />
      <fbc:geneProduct fbc:id="G_BG14141" fbc:label="BG14141" fbc:name="BG14141" />
      <fbc:geneProduct fbc:id="G_BG14142" fbc:label="BG14142" fbc:name="BG14142" />
      <fbc:geneProduct fbc:id="G_BG14143" fbc:label="BG14143" fbc:name="BG14143" />
      <fbc:geneProduct fbc:id="G_BG14148" fbc:label="BG14148" fbc:name="BG14148" />
      <fbc:geneProduct fbc:id="G_BG14154" fbc:label="BG14154" fbc:name="BG14154" />
      <fbc:geneProduct fbc:id="G_BG14181" fbc:label="BG14181" fbc:name="BG14181" />
      <fbc:geneProduct fbc:id="G_BG19003" fbc:label="BG19003" fbc:name="BG19003" />
    </fbc:listOfGeneProducts>
    <listOfReactions>
      <reaction fast="false" id="R_DKMD2K" name="1,2-dihydroxy-3-keto-5-methylthiopentene dioxygenase (2-keto-4-methylthiobutyrate)" reversible="false" fbc:lowerFluxBound="cobra_0_bound" fbc:upperFluxBound="cobra_default_ub">
        <listOfReactants>
          <speciesReference constant="true" species="M_o2_c" stoichiometry="1" />
          <speciesReference constant="true" species="M_12d3k5m_c" stoichiometry="1" />
        </listOfReactants>
        <listOfProducts>
          <speciesReference constant="true" species="M_2kmb_c" stoichiometry="1" />
          <speciesReference constant="true" species="M_for_c" stoichiometry="1" />
        </listOfProducts>
        <fbc:geneProductAssociation>
          <fbc:geneProductRef fbc:geneProduct="G_BG13285" />
        </fbc:geneProductAssociation>
      </reaction>
      <reaction fast="false" id="R_DKMD3M" name="1,2-dihydroxy-3-keto-5-methylthiopentene dioxygenase (3-methylthiopropionate)" reversible="false" fbc:lowerFluxBound="cobra_0_bound" fbc:upperFluxBound="cobra_default_ub">
        <listOfReactants>
          <speciesReference constant="true" species="M_o2_c" stoichiometry="1" />
          <speciesReference constant="true" species="M_12d3k5m_c" stoichiometry="1" />
        </listOfReactants>
        <listOfProducts>
          <speciesReference constant="true" species="M_co_c" stoichiometry="1" />
          <speciesReference constant="true" species="M_for_c" stoichiometry="1" />
          <speciesReference constant="true" species="M_3mtp_c" stoichiometry="1" />
        </listOfProducts>
        <fbc:geneProductAssociation>
          <fbc:geneProductRef fbc:geneProduct="G_BG13285" />
        </fbc:geneProductAssociation>
      </reaction>
      <reaction fast="false" id="R_DM1PE" name="2,3-diketo-5-methylthiopentyl-1-phosphate enolase" reversible="true" fbc:lowerFluxBound="cobra_default_lb" fbc:upperFluxBound="cobra_default_ub">
        <listOfReactants>
          <speciesReference constant="true" species="M_dkmpp_c" stoichiometry="1" />
        </listOfReactants>
        <listOfProducts>
          <speciesReference constant="true" species="M_2h3k5m_c" stoichiometry="1" />
          <speciesReference constant="true" species="M_h_c" stoichiometry="1" />
        </listOfProducts>
        <fbc:geneProductAssociation>
          <fbc:geneProductRef fbc:geneProduct="G_BG13282" />
        </fbc:geneProductAssociation>
      </reaction>
      <reaction fast="false" id="R_HKM1PP" name="2-hydroxy-3-keto-5-methylthiopentenyl-1-phosphate phophatase" reversible="false" fbc:lowerFluxBound="cobra_0_bound" fbc:upperFluxBound="cobra_default_ub">
        <listOfReactants>
          <speciesReference constant="true" species="M_h2o_c" stoichiometry="1" />
          <speciesReference constant="true" species="M_2h3k5m_c" stoichiometry="1" />
        </listOfReactants>
        <listOfProducts>
          <speciesReference constant="true" species="M_pi_c" stoichiometry="1" />
          <speciesReference constant="true" species="M_h_c" stoichiometry="1" />
          <speciesReference constant="true" species="M_12d3k5m_c" stoichiometry="1" />
        </listOfProducts>
        <fbc:geneProductAssociation>
          <fbc:geneProductRef fbc:geneProduct="G_BG13283" />
        </fbc:geneProductAssociation>
      </reaction>
      <reaction fast="false" id="R_MDRPD" name="5-Methylthio-5-deoxy-D-ribulose 1-phosphate dehydratase" reversible="false" fbc:lowerFluxBound="cobra_0_bound" fbc:upperFluxBound="cobra_default_ub">
        <listOfReactants>
          <speciesReference constant="true" species="M_5mdru1p_c" stoichiometry="1" />
        </listOfReactants>
        <listOfProducts>
          <speciesReference constant="true" species="M_h2o_c" stoichiometry="1" />
          <speciesReference constant="true" species="M_dkmpp_c" stoichiometry="1" />
        </listOfProducts>
        <fbc:geneProductAssociation>
          <fbc:geneProductRef fbc:geneProduct="G_BG13284" />
        </fbc:geneProductAssociation>
      </reaction>
      <reaction fast="false" id="R_MTRI" name="5-methylthioribose-1-phosphate isomerase" reversible="true" fbc:lowerFluxBound="cobra_default_lb" fbc:upperFluxBound="cobra_default_ub">
        <listOfReactants>
          <speciesReference constant="true" species="M_5mdr1p_c" stoichiometry="1" />
        </listOfReactants>
        <listOfProducts>
          <speciesReference constant="true" species="M_5mdru1p_c" stoichiometry="1" />
        </listOfProducts>
        <fbc:geneProductAssociation>
          <fbc:geneProductRef fbc:geneProduct="G_BG13278" />
        </fbc:geneProductAssociation>
      </reaction>
      <reaction fast="false" id="R_IG3PS" name="Imidazole-glycerol-3-phosphate synthase" reversible="false" fbc:lowerFluxBound="cobra_0_bound" fbc:upperFluxBound="cobra_default_ub">
        <listOfReactants>
          <speciesReference constant="true" species="M_prlp_c" stoichiometry="1" />
          <speciesReference constant="true" species="M_gln__L_c" stoichiometry="1" />
        </listOfReactants>
        <listOfProducts>
          <speciesReference constant="true" species="M_glu__L_c" stoichiometry="1" />
          <speciesReference constant="true" species="M_h_c" stoichiometry="2" />
          <speciesReference constant="true" species="M_eig3p_c" stoichiometry="1" />
          <speciesReference constant="true" species="M_aicar_c" stoichiometry="1" />
        </listOfProducts>
        <fbc:geneProductAssociation>
          <fbc:geneProductRef fbc:geneProduct="G_BG12600" />
        </fbc:geneProductAssociation>
      </reaction>
      <reaction fast="false" id="R_GLUSy" name="glutamate synthase (NADPH)" reversible="false" fbc:lowerFluxBound="cobra_0_bound" fbc:upperFluxBound="cobra_default_ub">
        <listOfReactants>
          <speciesReference constant="true" species="M_nadph_c" stoichiometry="1" />
          <speciesReference constant="true" species="M_akg_c" stoichiometry="1" />
          <speciesReference constant="true" species="M_h_c" stoichiometry="1" />
          <speciesReference constant="true" species="M_gln__L_c" stoichiometry="1" />
        </listOfReactants>
        <listOfProducts>
          <speciesReference constant="true" species="M_glu__L_c" stoichiometry="2" />
          <speciesReference constant="true" species="M_nadp_c" stoichiometry="1" />
        </listOfProducts>
        <fbc:geneProductAssociation>
          <fbc:and>
            <fbc:geneProductRef fbc:geneProduct="G_BG12594" />
            <fbc:geneProductRef fbc:geneProduct="G_BG10811" />
          </fbc:and>
        </fbc:geneProductAssociation>
      </reaction>
      <reaction fast="false" id="R_CBPS" name="carbamoyl-phosphate synthase (glutamine-hydrolysing)" reversible="false" fbc:lowerFluxBound="cobra_0_bound" fbc:upperFluxBound="cobra_default_ub">
        <listOfReactants>
          <speciesReference constant="true" species="M_h2o_c" stoichiometry="1" />
          <speciesReference constant="true" species="M_atp_c" stoichiometry="2" />
          <speciesReference constant="true" species="M_gln__L_c" stoichiometry="1" />
          <speciesReference constant="true" species="M_hco3_c" stoichiometry="1" />
        </listOfReactants>
        <listOfProducts>
          <speciesReference constant="true" species="M_cbp_c" stoichiometry="1" />
          <speciesReference constant="true" species="M_pi_c" stoichiometry="1" />
          <speciesReference constant="true" species="M_h_c" stoichiometry="2" />
          <speciesReference constant="true" species="M_adp_c" stoichiometry="2" />
          <speciesReference constant="true" species="M_glu__L_c" stoichiometry="1" />
        </listOfProducts>
        <fbc:geneProductAssociation>
          <fbc:or>
            <fbc:and>
              <fbc:geneProductRef fbc:geneProduct="G_BG10195" />
              <fbc:geneProductRef fbc:geneProduct="G_BG10196" />
            </fbc:and>
            <fbc:and>
              <fbc:geneProductRef fbc:geneProduct="G_BG10716" />
              <fbc:geneProductRef fbc:geneProduct="G_BG10715" />
            </fbc:and>
          </fbc:or>
        </fbc:geneProductAssociation>
      </reaction>
      <reaction fast="false" id="R_GLNS" name="glutamine synthetase" reversible="false" fbc:lowerFluxBound="cobra_0_bound" fbc:upperFluxBound="cobra_default_ub">
        <listOfReactants>
          <speciesReference constant="true" species="M_glu__L_c" stoichiometry="1" />
          <speciesReference constant="true" species="M_atp_c" stoichiometry="1" />
          <speciesReference constant="true" species="M_nh4_c" stoichiometry="1" />
        </listOfReactants>
        <listOfProducts>
          <speciesReference constant="true" species="M_pi_c" stoichiometry="1" />
          <speciesReference constant="true" species="M_h_c" stoichiometry="1" />
          <speciesReference constant="true" species="M_adp_c" stoichiometry="1" />
          <speciesReference constant="true" species="M_gln__L_c" stoichiometry="1" />
        </listOfProducts>
        <fbc:geneProductAssociation>
          <fbc:geneProductRef fbc:geneProduct="G_BG10425" />
        </fbc:geneProductAssociation>
      </reaction>
      <reaction fast="false" id="R_ACGS" name="N-acetylglutamate synthase" reversible="false" fbc:lowerFluxBound="cobra_0_bound" fbc:upperFluxBound="cobra_default_ub">
        <listOfReactants>
          <speciesReference constant="true" species="M_glu__L_c" stoichiometry="1" />
          <speciesReference constant="true" species="M_accoa_c" stoichiometry="1" />
        </listOfReactants>
        <listOfProducts>
          <speciesReference constant="true" species="M_h_c" stoichiometry="1" />
          <speciesReference constant="true" species="M_acglu_c" stoichiometry="1" />
          <speciesReference constant="true" species="M_coa_c" stoichiometry="1" />
        </listOfProducts>
        <fbc:geneProductAssociation>
          <fbc:geneProductRef fbc:geneProduct="G_BG10192" />
        </fbc:geneProductAssociation>
      </reaction>
      <reaction fast="false" id="R_ADPDA" name="N6-acetyl-LL-2,6-diaminoheptanedioate amidohydrolase" reversible="true" fbc:lowerFluxBound="cobra_default_lb" fbc:upperFluxBound="cobra_default_ub">
        <listOfReactants>
          <speciesReference constant="true" species="M_26dapime_c" stoichiometry="1" />
          <speciesReference constant="true" species="M_h2o_c" stoichiometry="1" />
        </listOfReactants>
        <listOfProducts>
          <speciesReference constant="true" species="M_ac_c" stoichiometry="1" />
          <speciesReference constant="true" species="M_26dap__LL_c" stoichiometry="1" />
        </listOfProducts>
        <fbc:geneProductAssociation>
          <fbc:geneProductRef fbc:geneProduct="G_BG13302" />
        </fbc:geneProductAssociation>
      </reaction>
      <reaction fast="false" id="R_ALAD_L" name="L-alanine dehydrogenase" reversible="false" fbc:lowerFluxBound="cobra_0_bound" fbc:upperFluxBound="cobra_default_ub">
        <listOfReactants>
          <speciesReference constant="true" species="M_h2o_c" stoichiometry="1" />
          <speciesReference constant="true" species="M_nad_c" stoichiometry="1" />
          <speciesReference constant="true" species="M_ala__L_c" stoichiometry="1" />
        </listOfReactants>
        <listOfProducts>
          <speciesReference constant="true" species="M_pyr_c" stoichiometry="1" />
          <speciesReference constant="true" species="M_h_c" stoichiometry="1" />
          <speciesReference constant="true" species="M_nadh_c" stoichiometry="1" />
          <speciesReference constant="true" species="M_nh4_c" stoichiometry="1" />
        </listOfProducts>
        <fbc:geneProductAssociation>
          <fbc:geneProductRef fbc:geneProduct="G_BG10468" />
        </fbc:geneProductAssociation>
      </reaction>
      <reaction fast="false" id="R_G5SADs" name="L-glutamate 5-semialdehyde dehydratase (spontaneous)" reversible="true" fbc:lowerFluxBound="cobra_default_lb" fbc:upperFluxBound="cobra_default_ub">
        <listOfReactants>
          <speciesReference constant="true" species="M_glu5sa_c" stoichiometry="1" />
        </listOfReactants>
        <listOfProducts>
          <speciesReference constant="true" species="M_h2o_c" stoichiometry="1" />
          <speciesReference constant="true" species="M_1pyr5c_c" stoichiometry="1" />
          <speciesReference constant="true" species="M_h_c" stoichiometry="1" />
        </listOfProducts>
      </reaction>
      <reaction fast="false" id="R_P5CR" name="pyrroline-5-carboxylate reductase" reversible="false" fbc:lowerFluxBound="cobra_0_bound" fbc:upperFluxBound="cobra_default_ub">
        <listOfReactants>
          <speciesReference constant="true" species="M_1pyr5c_c" stoichiometry="1" />
          <speciesReference constant="true" species="M_h_c" stoichiometry="2" />
          <speciesReference constant="true" species="M_nadph_c" stoichiometry="1" />
        </listOfReactants>
        <listOfProducts>
          <speciesReference constant="true" species="M_pro__L_c" stoichiometry="1" />
          <speciesReference constant="true" species="M_nadp_c" stoichiometry="1" />
        </listOfProducts>
        <fbc:geneProductAssociation>
          <fbc:or>
            <fbc:geneProductRef fbc:geneProduct="G_BG10841" />
            <fbc:geneProductRef fbc:geneProduct="G_BG11744" />
            <fbc:geneProductRef fbc:geneProduct="G_BG11049" />
          </fbc:or>
        </fbc:geneProductAssociation>
      </reaction>
      <reaction fast="false" id="R_OCBT" name="ornithine carbamoyltransferase" reversible="true" fbc:lowerFluxBound="cobra_default_lb" fbc:upperFluxBound="cobra_default_ub">
        <listOfReactants>
          <speciesReference constant="true" species="M_cbp_c" stoichiometry="1" />
          <speciesReference constant="true" species="M_orn__L_c" stoichiometry="1" />
        </listOfReactants>
        <listOfProducts>
          <speciesReference constant="true" species="M_citr__L_c" stoichiometry="1" />
          <speciesReference constant="true" species="M_h_c" stoichiometry="1" />
          <speciesReference constant="true" species="M_pi_c" stoichiometry="1" />
        </listOfProducts>
        <fbc:geneProductAssociation>
          <fbc:geneProductRef fbc:geneProduct="G_BG10197" />
        </fbc:geneProductAssociation>
      </reaction>
      <reaction fast="false" id="R_ACGK" name="acetylglutamate kinase" reversible="false" fbc:lowerFluxBound="cobra_0_bound" fbc:upperFluxBound="cobra_default_ub">
        <listOfReactants>
          <speciesReference constant="true" species="M_atp_c" stoichiometry="1" />
          <speciesReference constant="true" species="M_acglu_c" stoichiometry="1" />
        </listOfReactants>
        <listOfProducts>
          <speciesReference constant="true" species="M_adp_c" stoichiometry="1" />
          <speciesReference constant="true" species="M_acg5p_c" stoichiometry="1" />
        </listOfProducts>
        <fbc:geneProductAssociation>
          <fbc:geneProductRef fbc:geneProduct="G_BG10193" />
        </fbc:geneProductAssociation>
      </reaction>
      <reaction fast="false" id="R_ACOTA" name="acetylornithine transaminase" reversible="true" fbc:lowerFluxBound="cobra_default_lb" fbc:upperFluxBound="cobra_default_ub">
        <listOfReactants>
          <speciesReference constant="true" species="M_acorn_c" stoichiometry="1" />
          <speciesReference constant="true" species="M_akg_c" stoichiometry="1" />
        </listOfReactants>
        <listOfProducts>
          <speciesReference constant="true" species="M_glu__L_c" stoichiometry="1" />
          <speciesReference constant="true" species="M_acg5sa_c" stoichiometry="1" />
        </listOfProducts>
        <fbc:geneProductAssociation>
          <fbc:geneProductRef fbc:geneProduct="G_BG10194" />
        </fbc:geneProductAssociation>
      </reaction>
      <reaction fast="false" id="R_AGMT" name="agmatinase" reversible="false" fbc:lowerFluxBound="cobra_0_bound" fbc:upperFluxBound="cobra_default_ub">
        <listOfReactants>
          <speciesReference constant="true" species="M_agm_c" stoichiometry="1" />
          <speciesReference constant="true" species="M_h2o_c" stoichiometry="1" />
        </listOfReactants>
        <listOfProducts>
          <speciesReference constant="true" species="M_urea_c" stoichiometry="1" />
          <speciesReference constant="true" species="M_ptrc_c" stoichiometry="1" />
        </listOfProducts>
        <fbc:geneProductAssociation>
          <fbc:geneProductRef fbc:geneProduct="G_BG12461" />
        </fbc:geneProductAssociation>
      </reaction>
      <reaction fast="false" id="R_AGPR" name="N-acetyl-g-glutamyl-phosphate reductase" reversible="true" fbc:lowerFluxBound="cobra_default_lb" fbc:upperFluxBound="cobra_default_ub">
        <listOfReactants>
          <speciesReference constant="true" species="M_pi_c" stoichiometry="1" />
          <speciesReference constant="true" species="M_acg5sa_c" stoichiometry="1" />
          <speciesReference constant="true" species="M_nadp_c" stoichiometry="1" />
        </listOfReactants>
        <listOfProducts>
          <speciesReference constant="true" species="M_nadph_c" stoichiometry="1" />
          <speciesReference constant="true" species="M_h_c" stoichiometry="1" />
          <speciesReference constant="true" species="M_acg5p_c" stoichiometry="1" />
        </listOfProducts>
        <fbc:geneProductAssociation>
          <fbc:geneProductRef fbc:geneProduct="G_BG10191" />
        </fbc:geneProductAssociation>
      </reaction>
      <reaction fast="false" id="R_ALATA_L" name="L-alanine transaminase" reversible="true" fbc:lowerFluxBound="cobra_default_lb" fbc:upperFluxBound="cobra_default_ub">
        <listOfReactants>
          <speciesReference constant="true" species="M_akg_c" stoichiometry="1" />
          <speciesReference constant="true" species="M_ala__L_c" stoichiometry="1" />
        </listOfReactants>
        <listOfProducts>
          <speciesReference constant="true" species="M_glu__L_c" stoichiometry="1" />
          <speciesReference constant="true" species="M_pyr_c" stoichiometry="1" />
        </listOfProducts>
        <fbc:geneProductAssociation>
          <fbc:geneProductRef fbc:geneProduct="G_BG12362" />
        </fbc:geneProductAssociation>
      </reaction>
      <reaction fast="false" id="R_ARGDC" name="arginine decarboxylase" reversible="false" fbc:lowerFluxBound="cobra_0_bound" fbc:upperFluxBound="cobra_default_ub">
        <listOfReactants>
          <speciesReference constant="true" species="M_h_c" stoichiometry="1" />
          <speciesReference constant="true" species="M_arg__L_c" stoichiometry="1" />
        </listOfReactants>
        <listOfProducts>
          <speciesReference constant="true" species="M_agm_c" stoichiometry="1" />
          <speciesReference constant="true" species="M_co2_c" stoichiometry="1" />
        </listOfProducts>
        <fbc:geneProductAssociation>
          <fbc:geneProductRef fbc:geneProduct="G_BG10212" />
        </fbc:geneProductAssociation>
      </reaction>
      <reaction fast="false" id="R_ASAD" name="aspartate-semialdehyde dehydrogenase" reversible="true" fbc:lowerFluxBound="cobra_default_lb" fbc:upperFluxBound="cobra_default_ub">
        <listOfReactants>
          <speciesReference constant="true" species="M_pi_c" stoichiometry="1" />
          <speciesReference constant="true" species="M_nadp_c" stoichiometry="1" />
          <speciesReference constant="true" species="M_aspsa_c" stoichiometry="1" />
        </listOfReactants>
        <listOfProducts>
          <speciesReference constant="true" species="M_h_c" stoichiometry="1" />
          <speciesReference constant="true" species="M_nadph_c" stoichiometry="1" />
          <speciesReference constant="true" species="M_4pasp_c" stoichiometry="1" />
        </listOfProducts>
        <fbc:geneProductAssociation>
          <fbc:geneProductRef fbc:geneProduct="G_BG10783" />
        </fbc:geneProductAssociation>
      </reaction>
      <reaction fast="false" id="R_ASNS1" name="asparagine synthase (glutamine-hydrolysing)" reversible="false" fbc:lowerFluxBound="cobra_0_bound" fbc:upperFluxBound="cobra_default_ub">
        <listOfReactants>
          <speciesReference constant="true" species="M_h2o_c" stoichiometry="1" />
          <speciesReference constant="true" species="M_asp__L_c" stoichiometry="1" />
          <speciesReference constant="true" species="M_atp_c" stoichiometry="1" />
          <speciesReference constant="true" species="M_gln__L_c" stoichiometry="1" />
        </listOfReactants>
        <listOfProducts>
          <speciesReference constant="true" species="M_asn__L_c" stoichiometry="1" />
          <speciesReference constant="true" species="M_ppi_c" stoichiometry="1" />
          <speciesReference constant="true" species="M_h_c" stoichiometry="1" />
          <speciesReference constant="true" species="M_glu__L_c" stoichiometry="1" />
          <speciesReference constant="true" species="M_amp_c" stoichiometry="1" />
        </listOfProducts>
        <fbc:geneProductAssociation>
          <fbc:or>
            <fbc:geneProductRef fbc:geneProduct="G_BG11831" />
            <fbc:geneProductRef fbc:geneProduct="G_BG11116" />
            <fbc:geneProductRef fbc:geneProduct="G_BG12240" />
          </fbc:or>
        </fbc:geneProductAssociation>
      </reaction>
      <reaction fast="false" id="R_ASPK" name="aspartate kinase" reversible="true" fbc:lowerFluxBound="cobra_default_lb" fbc:upperFluxBound="cobra_default_ub">
        <listOfReactants>
          <speciesReference constant="true" species="M_asp__L_c" stoichiometry="1" />
          <speciesReference constant="true" species="M_atp_c" stoichiometry="1" />
        </listOfReactants>
        <listOfProducts>
          <speciesReference constant="true" species="M_4pasp_c" stoichiometry="1" />
          <speciesReference constant="true" species="M_adp_c" stoichiometry="1" />
        </listOfProducts>
        <fbc:geneProductAssociation>
          <fbc:or>
            <fbc:geneProductRef fbc:geneProduct="G_BG12033" />
            <fbc:geneProductRef fbc:geneProduct="G_BG10784" />
            <fbc:geneProductRef fbc:geneProduct="G_BG10350" />
          </fbc:or>
        </fbc:geneProductAssociation>
      </reaction>
      <reaction fast="false" id="R_ASPTA1" name="aspartate transaminase" reversible="true" fbc:lowerFluxBound="cobra_default_lb" fbc:upperFluxBound="cobra_default_ub">
        <listOfReactants>
          <speciesReference constant="true" species="M_akg_c" stoichiometry="1" />
          <speciesReference constant="true" species="M_asp__L_c" stoichiometry="1" />
        </listOfReactants>
        <listOfProducts>
          <speciesReference constant="true" species="M_glu__L_c" stoichiometry="1" />
          <speciesReference constant="true" species="M_oaa_c" stoichiometry="1" />
        </listOfProducts>
        <fbc:geneProductAssociation>
          <fbc:geneProductRef fbc:geneProduct="G_BG11513" />
        </fbc:geneProductAssociation>
      </reaction>
      <reaction fast="false" id="R_DAPDC" name="diaminopimelate decarboxylase" reversible="false" fbc:lowerFluxBound="cobra_0_bound" fbc:upperFluxBound="cobra_default_ub">
        <listOfReactants>
          <speciesReference constant="true" species="M_26dap__M_c" stoichiometry="1" />
          <speciesReference constant="true" species="M_h_c" stoichiometry="1" />
        </listOfReactants>
        <listOfProducts>
          <speciesReference constant="true" species="M_co2_c" stoichiometry="1" />
          <speciesReference constant="true" species="M_lys__L_c" stoichiometry="1" />
        </listOfProducts>
        <fbc:geneProductAssociation>
          <fbc:geneProductRef fbc:geneProduct="G_BG10510" />
        </fbc:geneProductAssociation>
      </reaction>
      <reaction fast="false" id="R_DAPE" name="diaminopimelate epimerase" reversible="true" fbc:lowerFluxBound="cobra_default_lb" fbc:upperFluxBound="cobra_default_ub">
        <listOfReactants>
          <speciesReference constant="true" species="M_26dap__LL_c" stoichiometry="1" />
        </listOfReactants>
        <listOfProducts>
          <speciesReference constant="true" species="M_26dap__M_c" stoichiometry="1" />
        </listOfProducts>
        <fbc:geneProductAssociation>
          <fbc:geneProductRef fbc:geneProduct="G_BG14048" />
        </fbc:geneProductAssociation>
      </reaction>
      <reaction fast="false" id="R_DHDPRy" name="dihydrodipicolinate reductase (NADPH)" reversible="false" fbc:lowerFluxBound="cobra_0_bound" fbc:upperFluxBound="cobra_default_ub">
        <listOfReactants>
          <speciesReference constant="true" species="M_23dhdp_c" stoichiometry="1" />
          <speciesReference constant="true" species="M_nadph_c" stoichiometry="1" />
          <speciesReference constant="true" species="M_h_c" stoichiometry="1" />
        </listOfReactants>
        <listOfProducts>
          <speciesReference constant="true" species="M_nadp_c" stoichiometry="1" />
          <speciesReference constant="true" species="M_thdp_c" stoichiometry="1" />
        </listOfProducts>
        <fbc:geneProductAssociation>
          <fbc:geneProductRef fbc:geneProduct="G_BG11207" />
        </fbc:geneProductAssociation>
      </reaction>
      <reaction fast="false" id="R_DHDPS" name="dihydrodipicolinate synthase" reversible="false" fbc:lowerFluxBound="cobra_0_bound" fbc:upperFluxBound="cobra_default_ub">
        <listOfReactants>
          <speciesReference constant="true" species="M_pyr_c" stoichiometry="1" />
          <speciesReference constant="true" species="M_aspsa_c" stoichiometry="1" />
        </listOfReactants>
        <listOfProducts>
          <speciesReference constant="true" species="M_h2o_c" stoichiometry="2" />
          <speciesReference constant="true" species="M_23dhdp_c" stoichiometry="1" />
          <speciesReference constant="true" species="M_h_c" stoichiometry="1" />
        </listOfProducts>
        <fbc:geneProductAssociation>
          <fbc:geneProductRef fbc:geneProduct="G_BG10785" />
        </fbc:geneProductAssociation>
      </reaction>
      <reaction fast="false" id="R_HSDy" name="homoserine dehydrogenase (NADPH)" reversible="true" fbc:lowerFluxBound="cobra_default_lb" fbc:upperFluxBound="cobra_default_ub">
        <listOfReactants>
          <speciesReference constant="true" species="M_hom__L_c" stoichiometry="1" />
          <speciesReference constant="true" species="M_nadp_c" stoichiometry="1" />
        </listOfReactants>
        <listOfProducts>
          <speciesReference constant="true" species="M_nadph_c" stoichiometry="1" />
          <speciesReference constant="true" species="M_h_c" stoichiometry="1" />
          <speciesReference constant="true" species="M_aspsa_c" stoichiometry="1" />
        </listOfProducts>
        <fbc:geneProductAssociation>
          <fbc:geneProductRef fbc:geneProduct="G_BG10460" />
        </fbc:geneProductAssociation>
      </reaction>
      <reaction fast="false" id="R_HSK" name="homoserine kinase" reversible="false" fbc:lowerFluxBound="cobra_0_bound" fbc:upperFluxBound="cobra_default_ub">
        <listOfReactants>
          <speciesReference constant="true" species="M_hom__L_c" stoichiometry="1" />
          <speciesReference constant="true" species="M_atp_c" stoichiometry="1" />
        </listOfReactants>
        <listOfProducts>
          <speciesReference constant="true" species="M_h_c" stoichiometry="1" />
          <speciesReference constant="true" species="M_adp_c" stoichiometry="1" />
          <speciesReference constant="true" species="M_phom_c" stoichiometry="1" />
        </listOfProducts>
        <fbc:geneProductAssociation>
          <fbc:geneProductRef fbc:geneProduct="G_BG10462" />
        </fbc:geneProductAssociation>
      </reaction>
      <reaction fast="false" id="R_THRS" name="threonine synthase" reversible="false" fbc:lowerFluxBound="cobra_0_bound" fbc:upperFluxBound="cobra_default_ub">
        <listOfReactants>
          <speciesReference constant="true" species="M_h2o_c" stoichiometry="1" />
          <speciesReference constant="true" species="M_phom_c" stoichiometry="1" />
        </listOfReactants>
        <listOfProducts>
          <speciesReference constant="true" species="M_thr__L_c" stoichiometry="1" />
          <speciesReference constant="true" species="M_pi_c" stoichiometry="1" />
        </listOfProducts>
        <fbc:geneProductAssociation>
          <fbc:geneProductRef fbc:geneProduct="G_BG10461" />
        </fbc:geneProductAssociation>
      </reaction>
      <reaction fast="false" id="R_APSPTi" name="adenosine 5'-phosphosulfate reductase;" reversible="false" fbc:lowerFluxBound="cobra_0_bound" fbc:upperFluxBound="cobra_default_ub">
        <listOfReactants>
          <speciesReference constant="true" species="M_trdrd_c" stoichiometry="1" />
          <speciesReference constant="true" species="M_aps_c" stoichiometry="1" />
        </listOfReactants>
        <listOfProducts>
          <speciesReference constant="true" species="M_so3_c" stoichiometry="1" />
          <speciesReference constant="true" species="M_h_c" stoichiometry="2" />
          <speciesReference constant="true" species="M_trdox_c" stoichiometry="1" />
          <speciesReference constant="true" species="M_amp_c" stoichiometry="1" />
        </listOfProducts>
        <fbc:geneProductAssociation>
          <fbc:geneProductRef fbc:geneProduct="G_BG11930" />
        </fbc:geneProductAssociation>
      </reaction>
      <reaction fast="false" id="R_G5SD" name="glutamate-5-semialdehyde dehydrogenase" reversible="false" fbc:lowerFluxBound="cobra_0_bound" fbc:upperFluxBound="cobra_default_ub">
        <listOfReactants>
          <speciesReference constant="true" species="M_nadph_c" stoichiometry="1" />
          <speciesReference constant="true" species="M_h_c" stoichiometry="1" />
          <speciesReference constant="true" species="M_glu5p_c" stoichiometry="1" />
        </listOfReactants>
        <listOfProducts>
          <speciesReference constant="true" species="M_pi_c" stoichiometry="1" />
          <speciesReference constant="true" species="M_glu5sa_c" stoichiometry="1" />
          <speciesReference constant="true" species="M_nadp_c" stoichiometry="1" />
        </listOfProducts>
        <fbc:geneProductAssociation>
          <fbc:geneProductRef fbc:geneProduct="G_BG10964" />
        </fbc:geneProductAssociation>
      </reaction>
      <reaction fast="false" id="R_GLU5K" name="glutamate 5-kinase" reversible="false" fbc:lowerFluxBound="cobra_0_bound" fbc:upperFluxBound="cobra_default_ub">
        <listOfReactants>
          <speciesReference constant="true" species="M_glu__L_c" stoichiometry="1" />
          <speciesReference constant="true" species="M_atp_c" stoichiometry="1" />
        </listOfReactants>
        <listOfProducts>
          <speciesReference constant="true" species="M_glu5p_c" stoichiometry="1" />
          <speciesReference constant="true" species="M_adp_c" stoichiometry="1" />
        </listOfProducts>
        <fbc:geneProductAssociation>
          <fbc:or>
            <fbc:geneProductRef fbc:geneProduct="G_BG10963" />
            <fbc:geneProductRef fbc:geneProduct="G_BG12658" />
          </fbc:or>
        </fbc:geneProductAssociation>
      </reaction>
      <reaction fast="false" id="R_DAAOP" name="D-alanyl-aminopeptidase" reversible="false" fbc:lowerFluxBound="cobra_0_bound" fbc:upperFluxBound="cobra_default_ub">
        <listOfReactants>
          <speciesReference constant="true" species="M_alaala_e" stoichiometry="1" />
          <speciesReference constant="true" species="M_h2o_e" stoichiometry="1" />
        </listOfReactants>
        <listOfProducts>
          <speciesReference constant="true" species="M_ala__D_e" stoichiometry="2" />
        </listOfProducts>
        <fbc:geneProductAssociation>
          <fbc:geneProductRef fbc:geneProduct="G_BG10842" />
        </fbc:geneProductAssociation>
      </reaction>
      <reaction fast="false" id="R_ACLS" name="acetolactate synthase (Also catalyzes ACHBS)" reversible="false" fbc:lowerFluxBound="cobra_0_bound" fbc:upperFluxBound="cobra_default_ub">
        <listOfReactants>
          <speciesReference constant="true" species="M_pyr_c" stoichiometry="2" />
          <speciesReference constant="true" species="M_h_c" stoichiometry="1" />
        </listOfReactants>
        <listOfProducts>
          <speciesReference constant="true" species="M_co2_c" stoichiometry="1" />
          <speciesReference constant="true" species="M_alac__S_c" stoichiometry="1" />
        </listOfProducts>
        <fbc:geneProductAssociation>
          <fbc:or>
            <fbc:geneProductRef fbc:geneProduct="G_BG10471" />
            <fbc:and>
              <fbc:geneProductRef fbc:geneProduct="G_BG10671" />
              <fbc:geneProductRef fbc:geneProduct="G_BG10670" />
            </fbc:and>
          </fbc:or>
        </fbc:geneProductAssociation>
      </reaction>
      <reaction fast="false" id="R_MMSDHir" name="methylmalonate-semialdehyde dehydrogenase (acylating)" reversible="false" fbc:lowerFluxBound="cobra_0_bound" fbc:upperFluxBound="cobra_default_ub">
        <listOfReactants>
          <speciesReference constant="true" species="M_nad_c" stoichiometry="1" />
          <speciesReference constant="true" species="M_mmalsa_c" stoichiometry="1" />
          <speciesReference constant="true" species="M_coa_c" stoichiometry="1" />
        </listOfReactants>
        <listOfProducts>
          <speciesReference constant="true" species="M_ppcoa_c" stoichiometry="1" />
          <speciesReference constant="true" species="M_co2_c" stoichiometry="1" />
          <speciesReference constant="true" species="M_nadh_c" stoichiometry="1" />
        </listOfProducts>
        <fbc:geneProductAssociation>
          <fbc:geneProductRef fbc:geneProduct="G_BG11117" />
        </fbc:geneProductAssociation>
      </reaction>
      <reaction fast="false" id="R_GLUDxi" name="glutamate dehydrogenase (NAD)" reversible="false" fbc:lowerFluxBound="cobra_0_bound" fbc:upperFluxBound="cobra_default_ub">
        <listOfReactants>
          <speciesReference constant="true" species="M_h2o_c" stoichiometry="1" />
          <speciesReference constant="true" species="M_glu__L_c" stoichiometry="1" />
          <speciesReference constant="true" species="M_nad_c" stoichiometry="1" />
        </listOfReactants>
        <listOfProducts>
          <speciesReference constant="true" species="M_akg_c" stoichiometry="1" />
          <speciesReference constant="true" species="M_h_c" stoichiometry="1" />
          <speciesReference constant="true" species="M_nadh_c" stoichiometry="1" />
          <speciesReference constant="true" species="M_nh4_c" stoichiometry="1" />
        </listOfProducts>
        <fbc:geneProductAssociation>
          <fbc:or>
            <fbc:geneProductRef fbc:geneProduct="G_BG11435" />
            <fbc:geneProductRef fbc:geneProduct="G_BG10621" />
          </fbc:or>
        </fbc:geneProductAssociation>
      </reaction>
      <reaction fast="false" id="R_ARGKr" name="ATP:L-arginine N-phosphotransferase" reversible="true" fbc:lowerFluxBound="cobra_default_lb" fbc:upperFluxBound="cobra_default_ub">
        <listOfReactants>
          <speciesReference constant="true" species="M_atp_c" stoichiometry="1" />
          <speciesReference constant="true" species="M_arg__L_c" stoichiometry="1" />
        </listOfReactants>
        <listOfProducts>
          <speciesReference constant="true" species="M_argp_c" stoichiometry="1" />
          <speciesReference constant="true" species="M_h_c" stoichiometry="1" />
          <speciesReference constant="true" species="M_adp_c" stoichiometry="1" />
        </listOfProducts>
      </reaction>
      <reaction fast="false" id="R_ANS1" name="anthranilate synthase" reversible="false" fbc:lowerFluxBound="cobra_0_bound" fbc:upperFluxBound="cobra_default_ub">
        <listOfReactants>
          <speciesReference constant="true" species="M_chor_c" stoichiometry="1" />
          <speciesReference constant="true" species="M_gln__L_c" stoichiometry="1" />
        </listOfReactants>
        <listOfProducts>
          <speciesReference constant="true" species="M_pyr_c" stoichiometry="1" />
          <speciesReference constant="true" species="M_glu__L_c" stoichiometry="1" />
          <speciesReference constant="true" species="M_h_c" stoichiometry="1" />
          <speciesReference constant="true" species="M_anth_c" stoichiometry="1" />
        </listOfProducts>
        <fbc:geneProductAssociation>
          <fbc:and>
            <fbc:geneProductRef fbc:geneProduct="G_BG10287" />
            <fbc:geneProductRef fbc:geneProduct="G_BG10138" />
          </fbc:and>
        </fbc:geneProductAssociation>
      </reaction>
      <reaction fast="false" id="R_ANPRT" name="anthranilate phosphoribosyltransferase" reversible="false" fbc:lowerFluxBound="cobra_0_bound" fbc:upperFluxBound="cobra_default_ub">
        <listOfReactants>
          <speciesReference constant="true" species="M_prpp_c" stoichiometry="1" />
          <speciesReference constant="true" species="M_anth_c" stoichiometry="1" />
        </listOfReactants>
        <listOfProducts>
          <speciesReference constant="true" species="M_ppi_c" stoichiometry="1" />
          <speciesReference constant="true" species="M_pran_c" stoichiometry="1" />
        </listOfProducts>
        <fbc:geneProductAssociation>
          <fbc:geneProductRef fbc:geneProduct="G_BG10288" />
        </fbc:geneProductAssociation>
      </reaction>
      <reaction fast="false" id="R_CHORM" name="chorismate mutase" reversible="false" fbc:lowerFluxBound="cobra_0_bound" fbc:upperFluxBound="cobra_default_ub">
        <listOfReactants>
          <speciesReference constant="true" species="M_chor_c" stoichiometry="1" />
        </listOfReactants>
        <listOfProducts>
          <speciesReference constant="true" species="M_pphn_c" stoichiometry="1" />
        </listOfProducts>
        <fbc:geneProductAssociation>
          <fbc:or>
            <fbc:geneProductRef fbc:geneProduct="G_BG10913" />
            <fbc:geneProductRef fbc:geneProduct="G_BG10286" />
            <fbc:geneProductRef fbc:geneProduct="G_BG10375" />
          </fbc:or>
        </fbc:geneProductAssociation>
      </reaction>
      <reaction fast="false" id="R_CHORS" name="chorismate synthase" reversible="false" fbc:lowerFluxBound="cobra_0_bound" fbc:upperFluxBound="cobra_default_ub">
        <listOfReactants>
          <speciesReference constant="true" species="M_3psme_c" stoichiometry="1" />
        </listOfReactants>
        <listOfProducts>
          <speciesReference constant="true" species="M_pi_c" stoichiometry="1" />
          <speciesReference constant="true" species="M_chor_c" stoichiometry="1" />
        </listOfProducts>
        <fbc:geneProductAssociation>
          <fbc:geneProductRef fbc:geneProduct="G_BG10284" />
        </fbc:geneProductAssociation>
      </reaction>
      <reaction fast="false" id="R_DAHPS" name="3-deoxy-D-arabino-heptulosonate 7-phosphate synthetase" reversible="false" fbc:lowerFluxBound="cobra_0_bound" fbc:upperFluxBound="cobra_default_ub">
        <listOfReactants>
          <speciesReference constant="true" species="M_e4p_c" stoichiometry="1" />
          <speciesReference constant="true" species="M_h2o_c" stoichiometry="1" />
          <speciesReference constant="true" species="M_pep_c" stoichiometry="1" />
        </listOfReactants>
        <listOfProducts>
          <speciesReference constant="true" species="M_pi_c" stoichiometry="1" />
          <speciesReference constant="true" species="M_2dda7p_c" stoichiometry="1" />
        </listOfProducts>
        <fbc:geneProductAssociation>
          <fbc:geneProductRef fbc:geneProduct="G_BG10375" />
        </fbc:geneProductAssociation>
      </reaction>
      <reaction fast="false" id="R_DHQD1" name="3-dehydroquinate dehydratase" reversible="true" fbc:lowerFluxBound="cobra_default_lb" fbc:upperFluxBound="cobra_default_ub">
        <listOfReactants>
          <speciesReference constant="true" species="M_3dhq_c" stoichiometry="1" />
        </listOfReactants>
        <listOfProducts>
          <speciesReference constant="true" species="M_h2o_c" stoichiometry="1" />
          <speciesReference constant="true" species="M_3dhsk_c" stoichiometry="1" />
        </listOfProducts>
        <fbc:geneProductAssociation>
          <fbc:geneProductRef fbc:geneProduct="G_BG10538" />
        </fbc:geneProductAssociation>
      </reaction>
      <reaction fast="false" id="R_DHQS" name="3-dehydroquinate synthase" reversible="false" fbc:lowerFluxBound="cobra_0_bound" fbc:upperFluxBound="cobra_default_ub">
        <listOfReactants>
          <speciesReference constant="true" species="M_2dda7p_c" stoichiometry="1" />
        </listOfReactants>
        <listOfProducts>
          <speciesReference constant="true" species="M_pi_c" stoichiometry="1" />
          <speciesReference constant="true" species="M_3dhq_c" stoichiometry="1" />
        </listOfProducts>
        <fbc:geneProductAssociation>
          <fbc:geneProductRef fbc:geneProduct="G_BG10285" />
        </fbc:geneProductAssociation>
      </reaction>
      <reaction fast="false" id="R_IGPS" name="indole-3-glycerol-phosphate synthase" reversible="false" fbc:lowerFluxBound="cobra_0_bound" fbc:upperFluxBound="cobra_default_ub">
        <listOfReactants>
          <speciesReference constant="true" species="M_h_c" stoichiometry="1" />
          <speciesReference constant="true" species="M_2cpr5p_c" stoichiometry="1" />
        </listOfReactants>
        <listOfProducts>
          <speciesReference constant="true" species="M_h2o_c" stoichiometry="1" />
          <speciesReference constant="true" species="M_co2_c" stoichiometry="1" />
          <speciesReference constant="true" species="M_3ig3p_c" stoichiometry="1" />
        </listOfProducts>
        <fbc:geneProductAssociation>
          <fbc:geneProductRef fbc:geneProduct="G_BG11038" />
        </fbc:geneProductAssociation>
      </reaction>
      <reaction fast="false" id="R_PPND" name="prephenate dehydrogenase" reversible="false" fbc:lowerFluxBound="cobra_0_bound" fbc:upperFluxBound="cobra_default_ub">
        <listOfReactants>
          <speciesReference constant="true" species="M_pphn_c" stoichiometry="1" />
          <speciesReference constant="true" species="M_nad_c" stoichiometry="1" />
        </listOfReactants>
        <listOfProducts>
          <speciesReference constant="true" species="M_co2_c" stoichiometry="1" />
          <speciesReference constant="true" species="M_34hpp_c" stoichiometry="1" />
          <speciesReference constant="true" species="M_nadh_c" stoichiometry="1" />
        </listOfProducts>
        <fbc:geneProductAssociation>
          <fbc:geneProductRef fbc:geneProduct="G_BG10293" />
        </fbc:geneProductAssociation>
      </reaction>
      <reaction fast="false" id="R_PPNDH" name="prephenate dehydratase" reversible="false" fbc:lowerFluxBound="cobra_0_bound" fbc:upperFluxBound="cobra_default_ub">
        <listOfReactants>
          <speciesReference constant="true" species="M_h_c" stoichiometry="1" />
          <speciesReference constant="true" species="M_pphn_c" stoichiometry="1" />
        </listOfReactants>
        <listOfProducts>
          <speciesReference constant="true" species="M_h2o_c" stoichiometry="1" />
          <speciesReference constant="true" species="M_co2_c" stoichiometry="1" />
          <speciesReference constant="true" species="M_phpyr_c" stoichiometry="1" />
        </listOfProducts>
        <fbc:geneProductAssociation>
          <fbc:geneProductRef fbc:geneProduct="G_BG10914" />
        </fbc:geneProductAssociation>
      </reaction>
      <reaction fast="false" id="R_PRAI" name="phosphoribosylanthranilate isomerase" reversible="true" fbc:lowerFluxBound="cobra_default_lb" fbc:upperFluxBound="cobra_default_ub">
        <listOfReactants>
          <speciesReference constant="true" species="M_pran_c" stoichiometry="1" />
        </listOfReactants>
        <listOfProducts>
          <speciesReference constant="true" species="M_2cpr5p_c" stoichiometry="1" />
        </listOfProducts>
        <fbc:geneProductAssociation>
          <fbc:geneProductRef fbc:geneProduct="G_BG10289" />
        </fbc:geneProductAssociation>
      </reaction>
      <reaction fast="false" id="R_PSCVT" name="3-phosphoshikimate 1-carboxyvinyltransferase" reversible="true" fbc:lowerFluxBound="cobra_default_lb" fbc:upperFluxBound="cobra_default_ub">
        <listOfReactants>
          <speciesReference constant="true" species="M_pep_c" stoichiometry="1" />
          <speciesReference constant="true" species="M_skm5p_c" stoichiometry="1" />
        </listOfReactants>
        <listOfProducts>
          <speciesReference constant="true" species="M_3psme_c" stoichiometry="1" />
          <speciesReference constant="true" species="M_pi_c" stoichiometry="1" />
        </listOfProducts>
        <fbc:geneProductAssociation>
          <fbc:geneProductRef fbc:geneProduct="G_BG10294" />
        </fbc:geneProductAssociation>
      </reaction>
      <reaction fast="false" id="R_SHK3D" name="shikimate dehydrogenase" reversible="true" fbc:lowerFluxBound="cobra_default_lb" fbc:upperFluxBound="cobra_default_ub">
        <listOfReactants>
          <speciesReference constant="true" species="M_nadph_c" stoichiometry="1" />
          <speciesReference constant="true" species="M_h_c" stoichiometry="1" />
          <speciesReference constant="true" species="M_3dhsk_c" stoichiometry="1" />
        </listOfReactants>
        <listOfProducts>
          <speciesReference constant="true" species="M_nadp_c" stoichiometry="1" />
          <speciesReference constant="true" species="M_skm_c" stoichiometry="1" />
        </listOfProducts>
        <fbc:geneProductAssociation>
          <fbc:geneProductRef fbc:geneProduct="G_BG11522" />
        </fbc:geneProductAssociation>
      </reaction>
      <reaction fast="false" id="R_SHKK" name="shikimate kinase" reversible="false" fbc:lowerFluxBound="cobra_0_bound" fbc:upperFluxBound="cobra_default_ub">
        <listOfReactants>
          <speciesReference constant="true" species="M_atp_c" stoichiometry="1" />
          <speciesReference constant="true" species="M_skm_c" stoichiometry="1" />
        </listOfReactants>
        <listOfProducts>
          <speciesReference constant="true" species="M_skm5p_c" stoichiometry="1" />
          <speciesReference constant="true" species="M_h_c" stoichiometry="1" />
          <speciesReference constant="true" species="M_adp_c" stoichiometry="1" />
        </listOfProducts>
        <fbc:geneProductAssociation>
          <fbc:geneProductRef fbc:geneProduct="G_BG10457" />
        </fbc:geneProductAssociation>
      </reaction>
      <reaction fast="false" id="R_TRPS1" name="tryptophan synthase (indoleglycerol phosphate)" reversible="false" fbc:lowerFluxBound="cobra_0_bound" fbc:upperFluxBound="cobra_default_ub">
        <listOfReactants>
          <speciesReference constant="true" species="M_ser__L_c" stoichiometry="1" />
          <speciesReference constant="true" species="M_3ig3p_c" stoichiometry="1" />
        </listOfReactants>
        <listOfProducts>
          <speciesReference constant="true" species="M_h2o_c" stoichiometry="1" />
          <speciesReference constant="true" species="M_trp__L_c" stoichiometry="1" />
          <speciesReference constant="true" species="M_g3p_c" stoichiometry="1" />
        </listOfProducts>
        <fbc:geneProductAssociation>
          <fbc:and>
            <fbc:geneProductRef fbc:geneProduct="G_BG10291" />
            <fbc:geneProductRef fbc:geneProduct="G_BG10290" />
          </fbc:and>
        </fbc:geneProductAssociation>
      </reaction>
      <reaction fast="false" id="R_TYRTA" name="tyrosine transaminase" reversible="true" fbc:lowerFluxBound="cobra_default_lb" fbc:upperFluxBound="cobra_default_ub">
        <listOfReactants>
          <speciesReference constant="true" species="M_akg_c" stoichiometry="1" />
          <speciesReference constant="true" species="M_tyr__L_c" stoichiometry="1" />
        </listOfReactants>
        <listOfProducts>
          <speciesReference constant="true" species="M_glu__L_c" stoichiometry="1" />
          <speciesReference constant="true" species="M_34hpp_c" stoichiometry="1" />
        </listOfProducts>
        <fbc:geneProductAssociation>
          <fbc:or>
            <fbc:geneProductRef fbc:geneProduct="G_BG10292" />
            <fbc:geneProductRef fbc:geneProduct="G_BG12602" />
          </fbc:or>
        </fbc:geneProductAssociation>
      </reaction>
      <reaction fast="false" id="R_CYSTS" name="cystathionine b-synthase" reversible="false" fbc:lowerFluxBound="cobra_0_bound" fbc:upperFluxBound="cobra_default_ub">
        <listOfReactants>
          <speciesReference constant="true" species="M_ser__L_c" stoichiometry="1" />
          <speciesReference constant="true" species="M_hcys__L_c" stoichiometry="1" />
        </listOfReactants>
        <listOfProducts>
          <speciesReference constant="true" species="M_h2o_c" stoichiometry="1" />
          <speciesReference constant="true" species="M_cysth__L_c" stoichiometry="1" />
        </listOfProducts>
        <fbc:geneProductAssociation>
          <fbc:geneProductRef fbc:geneProduct="G_BG12290" />
        </fbc:geneProductAssociation>
      </reaction>
      <reaction fast="false" id="R_TRPAS1" name="Tryptophanase (L-cysteine)" reversible="false" fbc:lowerFluxBound="cobra_0_bound" fbc:upperFluxBound="cobra_default_ub">
        <listOfReactants>
          <speciesReference constant="true" species="M_h2o_c" stoichiometry="1" />
          <speciesReference constant="true" species="M_cys__L_c" stoichiometry="1" />
        </listOfReactants>
        <listOfProducts>
          <speciesReference constant="true" species="M_pyr_c" stoichiometry="1" />
          <speciesReference constant="true" species="M_h_c" stoichiometry="1" />
          <speciesReference constant="true" species="M_h2s_c" stoichiometry="1" />
          <speciesReference constant="true" species="M_nh4_c" stoichiometry="1" />
        </listOfProducts>
        <fbc:geneProductAssociation>
          <fbc:geneProductRef fbc:geneProduct="G_BG12291" />
        </fbc:geneProductAssociation>
      </reaction>
      <reaction fast="false" id="R_PAPSR" name="phosphoadenylyl-sulfate reductase (thioredoxin)" reversible="false" fbc:lowerFluxBound="cobra_0_bound" fbc:upperFluxBound="cobra_default_ub">
        <listOfReactants>
          <speciesReference constant="true" species="M_paps_c" stoichiometry="1" />
          <speciesReference constant="true" species="M_trdrd_c" stoichiometry="1" />
        </listOfReactants>
        <listOfProducts>
          <speciesReference constant="true" species="M_so3_c" stoichiometry="1" />
          <speciesReference constant="true" species="M_h_c" stoichiometry="2" />
          <speciesReference constant="true" species="M_trdox_c" stoichiometry="1" />
          <speciesReference constant="true" species="M_pap_c" stoichiometry="1" />
        </listOfProducts>
        <fbc:geneProductAssociation>
          <fbc:geneProductRef fbc:geneProduct="G_BG11930" />
        </fbc:geneProductAssociation>
      </reaction>
      <reaction fast="false" id="R_GHMT" name="glycine hydroxymethyltransferase" reversible="true" fbc:lowerFluxBound="cobra_default_lb" fbc:upperFluxBound="cobra_default_ub">
        <listOfReactants>
          <speciesReference constant="true" species="M_ser__L_c" stoichiometry="1" />
          <speciesReference constant="true" species="M_thf_c" stoichiometry="1" />
        </listOfReactants>
        <listOfProducts>
          <speciesReference constant="true" species="M_mlthf_c" stoichiometry="1" />
          <speciesReference constant="true" species="M_h2o_c" stoichiometry="1" />
          <speciesReference constant="true" species="M_gly_c" stoichiometry="1" />
        </listOfProducts>
        <fbc:geneProductAssociation>
          <fbc:geneProductRef fbc:geneProduct="G_BG10944" />
        </fbc:geneProductAssociation>
      </reaction>
      <reaction fast="false" id="R_ADSKr" name="adenylyl-sulfate kinase" reversible="true" fbc:lowerFluxBound="cobra_default_lb" fbc:upperFluxBound="cobra_default_ub">
        <listOfReactants>
          <speciesReference constant="true" species="M_atp_c" stoichiometry="1" />
          <speciesReference constant="true" species="M_aps_c" stoichiometry="1" />
        </listOfReactants>
        <listOfProducts>
          <speciesReference constant="true" species="M_paps_c" stoichiometry="1" />
          <speciesReference constant="true" species="M_h_c" stoichiometry="1" />
          <speciesReference constant="true" species="M_adp_c" stoichiometry="1" />
        </listOfProducts>
        <fbc:geneProductAssociation>
          <fbc:geneProductRef fbc:geneProduct="G_BG13379" />
        </fbc:geneProductAssociation>
      </reaction>
      <reaction fast="false" id="R_CYSS" name="cysteine synthase" reversible="false" fbc:lowerFluxBound="cobra_0_bound" fbc:upperFluxBound="cobra_default_ub">
        <listOfReactants>
          <speciesReference constant="true" species="M_h2s_c" stoichiometry="1" />
          <speciesReference constant="true" species="M_acser_c" stoichiometry="1" />
        </listOfReactants>
        <listOfProducts>
          <speciesReference constant="true" species="M_ac_c" stoichiometry="1" />
          <speciesReference constant="true" species="M_cys__L_c" stoichiometry="1" />
        </listOfProducts>
        <fbc:geneProductAssociation>
          <fbc:geneProductRef fbc:geneProduct="G_BG10136" />
        </fbc:geneProductAssociation>
      </reaction>
      <reaction fast="false" id="R_CYSTGL" name="cystathionine g-lyase" reversible="false" fbc:lowerFluxBound="cobra_0_bound" fbc:upperFluxBound="cobra_default_ub">
        <listOfReactants>
          <speciesReference constant="true" species="M_h2o_c" stoichiometry="1" />
          <speciesReference constant="true" species="M_cysth__L_c" stoichiometry="1" />
        </listOfReactants>
        <listOfProducts>
          <speciesReference constant="true" species="M_cys__L_c" stoichiometry="1" />
          <speciesReference constant="true" species="M_2obut_c" stoichiometry="1" />
          <speciesReference constant="true" species="M_nh4_c" stoichiometry="1" />
        </listOfProducts>
        <fbc:geneProductAssociation>
          <fbc:geneProductRef fbc:geneProduct="G_BG12291" />
        </fbc:geneProductAssociation>
      </reaction>
      <reaction fast="false" id="R_CYSTL" name="cystathionine b-lyase" reversible="false" fbc:lowerFluxBound="cobra_0_bound" fbc:upperFluxBound="cobra_default_ub">
        <listOfReactants>
          <speciesReference constant="true" species="M_h2o_c" stoichiometry="1" />
          <speciesReference constant="true" species="M_cysth__L_c" stoichiometry="1" />
        </listOfReactants>
        <listOfProducts>
          <speciesReference constant="true" species="M_pyr_c" stoichiometry="1" />
          <speciesReference constant="true" species="M_hcys__L_c" stoichiometry="1" />
          <speciesReference constant="true" species="M_nh4_c" stoichiometry="1" />
        </listOfProducts>
        <fbc:geneProductAssociation>
          <fbc:geneProductRef fbc:geneProduct="G_BG13163" />
        </fbc:geneProductAssociation>
      </reaction>
      <reaction fast="false" id="R_PGCDr" name="phosphoglycerate dehydrogenase" reversible="true" fbc:lowerFluxBound="cobra_default_lb" fbc:upperFluxBound="cobra_default_ub">
        <listOfReactants>
          <speciesReference constant="true" species="M_nad_c" stoichiometry="1" />
          <speciesReference constant="true" species="M_3pg_c" stoichiometry="1" />
        </listOfReactants>
        <listOfProducts>
          <speciesReference constant="true" species="M_h_c" stoichiometry="1" />
          <speciesReference constant="true" species="M_nadh_c" stoichiometry="1" />
          <speciesReference constant="true" species="M_3php_c" stoichiometry="1" />
        </listOfProducts>
        <fbc:geneProductAssociation>
          <fbc:geneProductRef fbc:geneProduct="G_BG10509" />
        </fbc:geneProductAssociation>
      </reaction>
      <reaction fast="false" id="R_PSERTr" name="3-phosphoserine aminotransferase" reversible="true" fbc:lowerFluxBound="cobra_default_lb" fbc:upperFluxBound="cobra_default_ub">
        <listOfReactants>
          <speciesReference constant="true" species="M_glu__L_c" stoichiometry="1" />
          <speciesReference constant="true" species="M_3php_c" stoichiometry="1" />
        </listOfReactants>
        <listOfProducts>
          <speciesReference constant="true" species="M_pser__L_c" stoichiometry="1" />
          <speciesReference constant="true" species="M_akg_c" stoichiometry="1" />
        </listOfProducts>
        <fbc:geneProductAssociation>
          <fbc:geneProductRef fbc:geneProduct="G_BG12673" />
        </fbc:geneProductAssociation>
      </reaction>
      <reaction fast="false" id="R_SERAT" name="serine O-acetyltransferase" reversible="true" fbc:lowerFluxBound="cobra_default_lb" fbc:upperFluxBound="cobra_default_ub">
        <listOfReactants>
          <speciesReference constant="true" species="M_ser__L_c" stoichiometry="1" />
          <speciesReference constant="true" species="M_accoa_c" stoichiometry="1" />
        </listOfReactants>
        <listOfProducts>
          <speciesReference constant="true" species="M_acser_c" stoichiometry="1" />
          <speciesReference constant="true" species="M_coa_c" stoichiometry="1" />
        </listOfProducts>
        <fbc:geneProductAssociation>
          <fbc:geneProductRef fbc:geneProduct="G_BG10155" />
        </fbc:geneProductAssociation>
      </reaction>
      <reaction fast="false" id="R_HSTPTr" name="histidinol-phosphate transaminase" reversible="true" fbc:lowerFluxBound="cobra_default_lb" fbc:upperFluxBound="cobra_default_ub">
        <listOfReactants>
          <speciesReference constant="true" species="M_glu__L_c" stoichiometry="1" />
          <speciesReference constant="true" species="M_imacp_c" stoichiometry="1" />
        </listOfReactants>
        <listOfProducts>
          <speciesReference constant="true" species="M_akg_c" stoichiometry="1" />
          <speciesReference constant="true" species="M_h_c" stoichiometry="1" />
          <speciesReference constant="true" species="M_hisp_c" stoichiometry="1" />
        </listOfProducts>
        <fbc:geneProductAssociation>
          <fbc:or>
            <fbc:geneProductRef fbc:geneProduct="G_BG12602" />
            <fbc:geneProductRef fbc:geneProduct="G_BG10292" />
          </fbc:or>
        </fbc:geneProductAssociation>
      </reaction>
      <reaction fast="false" id="R_PHETA1" name="phenylalanine transaminase" reversible="true" fbc:lowerFluxBound="cobra_default_lb" fbc:upperFluxBound="cobra_default_ub">
        <listOfReactants>
          <speciesReference constant="true" species="M_akg_c" stoichiometry="1" />
          <speciesReference constant="true" species="M_phe__L_c" stoichiometry="1" />
        </listOfReactants>
        <listOfProducts>
          <speciesReference constant="true" species="M_glu__L_c" stoichiometry="1" />
          <speciesReference constant="true" species="M_phpyr_c" stoichiometry="1" />
        </listOfProducts>
        <fbc:geneProductAssociation>
          <fbc:or>
            <fbc:geneProductRef fbc:geneProduct="G_BG10292" />
            <fbc:geneProductRef fbc:geneProduct="G_BG12602" />
          </fbc:or>
        </fbc:geneProductAssociation>
      </reaction>
      <reaction fast="false" id="R_DAMOX_ALA" name="D-amino acid oxidase" reversible="false" fbc:lowerFluxBound="cobra_0_bound" fbc:upperFluxBound="cobra_default_ub">
        <listOfReactants>
          <speciesReference constant="true" species="M_h2o_c" stoichiometry="1" />
          <speciesReference constant="true" species="M_o2_c" stoichiometry="1" />
          <speciesReference constant="true" species="M_ala__D_c" stoichiometry="1" />
        </listOfReactants>
        <listOfProducts>
          <speciesReference constant="true" species="M_pyr_c" stoichiometry="1" />
          <speciesReference constant="true" species="M_h2o2_c" stoichiometry="1" />
          <speciesReference constant="true" species="M_nh4_c" stoichiometry="1" />
        </listOfProducts>
        <fbc:geneProductAssociation>
          <fbc:geneProductRef fbc:geneProduct="G_BG13147" />
        </fbc:geneProductAssociation>
      </reaction>
      <reaction fast="false" id="R_METAT" name="methionine adenosyltransferase" reversible="false" fbc:lowerFluxBound="cobra_0_bound" fbc:upperFluxBound="cobra_default_ub">
        <listOfReactants>
          <speciesReference constant="true" species="M_h2o_c" stoichiometry="1" />
          <speciesReference constant="true" species="M_atp_c" stoichiometry="1" />
          <speciesReference constant="true" species="M_met__L_c" stoichiometry="1" />
        </listOfReactants>
        <listOfProducts>
          <speciesReference constant="true" species="M_ppi_c" stoichiometry="1" />
          <speciesReference constant="true" species="M_pi_c" stoichiometry="1" />
          <speciesReference constant="true" species="M_amet_c" stoichiometry="1" />
        </listOfProducts>
        <fbc:geneProductAssociation>
          <fbc:geneProductRef fbc:geneProduct="G_BG11840" />
        </fbc:geneProductAssociation>
      </reaction>
      <reaction fast="false" id="R_GF6PTA" name="glutamine-fructose-6-phosphate transaminase" reversible="false" fbc:lowerFluxBound="cobra_0_bound" fbc:upperFluxBound="cobra_default_ub">
        <listOfReactants>
          <speciesReference constant="true" species="M_f6p_c" stoichiometry="1" />
          <speciesReference constant="true" species="M_gln__L_c" stoichiometry="1" />
        </listOfReactants>
        <listOfProducts>
          <speciesReference constant="true" species="M_glu__L_c" stoichiometry="1" />
          <speciesReference constant="true" species="M_gam6p_c" stoichiometry="1" />
        </listOfProducts>
        <fbc:geneProductAssociation>
          <fbc:geneProductRef fbc:geneProduct="G_BG10948" />
        </fbc:geneProductAssociation>
      </reaction>
      <reaction fast="false" id="R_METS" name="methionine synthase" reversible="false" fbc:lowerFluxBound="cobra_0_bound" fbc:upperFluxBound="cobra_default_ub">
        <listOfReactants>
          <speciesReference constant="true" species="M_hcys__L_c" stoichiometry="1" />
          <speciesReference constant="true" species="M_5mthf_c" stoichiometry="1" />
        </listOfReactants>
        <listOfProducts>
          <speciesReference constant="true" species="M_h_c" stoichiometry="1" />
          <speciesReference constant="true" species="M_met__L_c" stoichiometry="1" />
          <speciesReference constant="true" species="M_thf_c" stoichiometry="1" />
        </listOfProducts>
        <fbc:geneProductAssociation>
          <fbc:geneProductRef fbc:geneProduct="G_BG12616" />
        </fbc:geneProductAssociation>
      </reaction>
      <reaction fast="false" id="R_METSR__S1" name="L-methionine-S-oxide reductase (trdrd)" reversible="false" fbc:lowerFluxBound="cobra_0_bound" fbc:upperFluxBound="cobra_default_ub">
        <listOfReactants>
          <speciesReference constant="true" species="M_metox_c" stoichiometry="1" />
          <speciesReference constant="true" species="M_trdrd_c" stoichiometry="1" />
        </listOfReactants>
        <listOfProducts>
          <speciesReference constant="true" species="M_h2o_c" stoichiometry="1" />
          <speciesReference constant="true" species="M_trdox_c" stoichiometry="1" />
          <speciesReference constant="true" species="M_met__L_c" stoichiometry="1" />
        </listOfProducts>
        <fbc:geneProductAssociation>
          <fbc:geneProductRef fbc:geneProduct="G_BG11627" />
        </fbc:geneProductAssociation>
      </reaction>
      <reaction fast="false" id="R_METSR__S2" name="L-methionine S-oxide reductase (H2O2)" reversible="false" fbc:lowerFluxBound="cobra_0_bound" fbc:upperFluxBound="cobra_default_ub">
        <listOfReactants>
          <speciesReference constant="true" species="M_met__L_c" stoichiometry="1" />
          <speciesReference constant="true" species="M_h2o2_c" stoichiometry="1" />
        </listOfReactants>
        <listOfProducts>
          <speciesReference constant="true" species="M_metox_c" stoichiometry="1" />
          <speciesReference constant="true" species="M_h2o_c" stoichiometry="1" />
        </listOfProducts>
        <fbc:geneProductAssociation>
          <fbc:geneProductRef fbc:geneProduct="G_BG11627" />
        </fbc:geneProductAssociation>
      </reaction>
      <reaction fast="false" id="R_METSR__R1" name="L-methionine R-oxide reductase (trdrd)" reversible="false" fbc:lowerFluxBound="cobra_0_bound" fbc:upperFluxBound="cobra_default_ub">
        <listOfReactants>
          <speciesReference constant="true" species="M_trdrd_c" stoichiometry="1" />
          <speciesReference constant="true" species="M_metox__R_c" stoichiometry="1" />
        </listOfReactants>
        <listOfProducts>
          <speciesReference constant="true" species="M_h2o_c" stoichiometry="1" />
          <speciesReference constant="true" species="M_trdox_c" stoichiometry="1" />
          <speciesReference constant="true" species="M_met__L_c" stoichiometry="1" />
        </listOfProducts>
        <fbc:geneProductAssociation>
          <fbc:geneProductRef fbc:geneProduct="G_BG11628" />
        </fbc:geneProductAssociation>
      </reaction>
      <reaction fast="false" id="R_METSR__R2" name="L-methionine R-oxide (H2O2)" reversible="false" fbc:lowerFluxBound="cobra_0_bound" fbc:upperFluxBound="cobra_default_ub">
        <listOfReactants>
          <speciesReference constant="true" species="M_met__L_c" stoichiometry="1" />
          <speciesReference constant="true" species="M_h2o2_c" stoichiometry="1" />
        </listOfReactants>
        <listOfProducts>
          <speciesReference constant="true" species="M_h2o_c" stoichiometry="1" />
          <speciesReference constant="true" species="M_metox__R_c" stoichiometry="1" />
        </listOfProducts>
        <fbc:geneProductAssociation>
          <fbc:geneProductRef fbc:geneProduct="G_BG11628" />
        </fbc:geneProductAssociation>
      </reaction>
      <reaction fast="false" id="R_GGTAe2" name="gamma-glutamyltransferase" reversible="false" fbc:lowerFluxBound="cobra_0_bound" fbc:upperFluxBound="cobra_default_ub">
        <listOfReactants>
          <speciesReference constant="true" species="M_gthrd_e" stoichiometry="1" />
          <speciesReference constant="true" species="M_h2o_e" stoichiometry="1" />
        </listOfReactants>
        <listOfProducts>
          <speciesReference constant="true" species="M_glu__L_e" stoichiometry="1" />
          <speciesReference constant="true" species="M_cgly_e" stoichiometry="1" />
        </listOfProducts>
        <fbc:geneProductAssociation>
          <fbc:geneProductRef fbc:geneProduct="G_BG11838" />
        </fbc:geneProductAssociation>
      </reaction>
      <reaction fast="false" id="R_GLYO1" name="glycine oxidase" reversible="false" fbc:lowerFluxBound="cobra_0_bound" fbc:upperFluxBound="cobra_default_ub">
        <listOfReactants>
          <speciesReference constant="true" species="M_h2o_c" stoichiometry="1" />
          <speciesReference constant="true" species="M_o2_c" stoichiometry="1" />
          <speciesReference constant="true" species="M_gly_c" stoichiometry="1" />
        </listOfReactants>
        <listOfProducts>
          <speciesReference constant="true" species="M_nh4_c" stoichiometry="1" />
          <speciesReference constant="true" species="M_glx_c" stoichiometry="1" />
          <speciesReference constant="true" species="M_h2o2_c" stoichiometry="1" />
        </listOfProducts>
        <fbc:geneProductAssociation>
          <fbc:geneProductRef fbc:geneProduct="G_BG13147" />
        </fbc:geneProductAssociation>
      </reaction>
      <reaction fast="false" id="R_SARCO" name="sarcosine oxidase" reversible="false" fbc:lowerFluxBound="cobra_0_bound" fbc:upperFluxBound="cobra_default_ub">
        <listOfReactants>
          <speciesReference constant="true" species="M_h2o_c" stoichiometry="1" />
          <speciesReference constant="true" species="M_o2_c" stoichiometry="1" />
          <speciesReference constant="true" species="M_sarcs_c" stoichiometry="1" />
        </listOfReactants>
        <listOfProducts>
          <speciesReference constant="true" species="M_fald_c" stoichiometry="1" />
          <speciesReference constant="true" species="M_gly_c" stoichiometry="1" />
          <speciesReference constant="true" species="M_h2o2_c" stoichiometry="1" />
        </listOfProducts>
        <fbc:geneProductAssociation>
          <fbc:geneProductRef fbc:geneProduct="G_BG13147" />
        </fbc:geneProductAssociation>
      </reaction>
      <reaction fast="false" id="R_NTRIR2x" name="Nitrite Reductase" reversible="false" fbc:lowerFluxBound="cobra_0_bound" fbc:upperFluxBound="cobra_default_ub">
        <listOfReactants>
          <speciesReference constant="true" species="M_h_c" stoichiometry="5" />
          <speciesReference constant="true" species="M_no2_c" stoichiometry="1" />
          <speciesReference constant="true" species="M_nadh_c" stoichiometry="3" />
        </listOfReactants>
        <listOfProducts>
          <speciesReference constant="true" species="M_h2o_c" stoichiometry="2" />
          <speciesReference constant="true" species="M_nad_c" stoichiometry="3" />
          <speciesReference constant="true" species="M_nh4_c" stoichiometry="1" />
        </listOfProducts>
        <fbc:geneProductAssociation>
          <fbc:and>
            <fbc:geneProductRef fbc:geneProduct="G_BG11096" />
            <fbc:geneProductRef fbc:geneProduct="G_BG11097" />
          </fbc:and>
        </fbc:geneProductAssociation>
      </reaction>
      <reaction fast="false" id="R_APATi" name="Tetrahydrodipicolinate acetyltransferase" reversible="false" fbc:lowerFluxBound="cobra_0_bound" fbc:upperFluxBound="cobra_default_ub">
        <listOfReactants>
          <speciesReference constant="true" species="M_h2o_c" stoichiometry="1" />
          <speciesReference constant="true" species="M_accoa_c" stoichiometry="1" />
          <speciesReference constant="true" species="M_thdp_c" stoichiometry="1" />
        </listOfReactants>
        <listOfProducts>
          <speciesReference constant="true" species="M_acamoxm_c" stoichiometry="1" />
          <speciesReference constant="true" species="M_coa_c" stoichiometry="1" />
        </listOfProducts>
        <fbc:geneProductAssociation>
          <fbc:geneProductRef fbc:geneProduct="G_BG13301" />
        </fbc:geneProductAssociation>
      </reaction>
      <reaction fast="false" id="R_APTA1i" name="Acetyl-L,L-diaminopimelate aminotransferase" reversible="false" fbc:lowerFluxBound="cobra_0_bound" fbc:upperFluxBound="cobra_default_ub">
        <listOfReactants>
          <speciesReference constant="true" species="M_glu__L_c" stoichiometry="1" />
          <speciesReference constant="true" species="M_acamoxm_c" stoichiometry="1" />
        </listOfReactants>
        <listOfProducts>
          <speciesReference constant="true" species="M_26dapime_c" stoichiometry="1" />
          <speciesReference constant="true" species="M_akg_c" stoichiometry="1" />
        </listOfProducts>
        <fbc:geneProductAssociation>
          <fbc:geneProductRef fbc:geneProduct="G_BG10205" />
        </fbc:geneProductAssociation>
      </reaction>
      <reaction fast="false" id="R_MTAN" name="methylthioadenosine nucleosidase" reversible="false" fbc:lowerFluxBound="cobra_0_bound" fbc:upperFluxBound="cobra_default_ub">
        <listOfReactants>
          <speciesReference constant="true" species="M_h2o_c" stoichiometry="1" />
          <speciesReference constant="true" species="M_5mta_c" stoichiometry="1" />
        </listOfReactants>
        <listOfProducts>
          <speciesReference constant="true" species="M_ade_c" stoichiometry="1" />
          <speciesReference constant="true" species="M_5mtr_c" stoichiometry="1" />
        </listOfProducts>
        <fbc:geneProductAssociation>
          <fbc:geneProductRef fbc:geneProduct="G_BG13800" />
        </fbc:geneProductAssociation>
      </reaction>
      <reaction fast="false" id="R_ADMDC" name="Adenosylmethionine decarboxylase" reversible="true" fbc:lowerFluxBound="cobra_default_lb" fbc:upperFluxBound="cobra_default_ub">
        <listOfReactants>
          <speciesReference constant="true" species="M_h_c" stoichiometry="1" />
          <speciesReference constant="true" species="M_amet_c" stoichiometry="1" />
        </listOfReactants>
        <listOfProducts>
          <speciesReference constant="true" species="M_co2_c" stoichiometry="1" />
          <speciesReference constant="true" species="M_ametam_c" stoichiometry="1" />
        </listOfProducts>
        <fbc:geneProductAssociation>
          <fbc:geneProductRef fbc:geneProduct="G_BG13832" />
        </fbc:geneProductAssociation>
      </reaction>
      <reaction fast="false" id="R_MTRK" name="5-methylthioribose kinase" reversible="false" fbc:lowerFluxBound="cobra_0_bound" fbc:upperFluxBound="cobra_default_ub">
        <listOfReactants>
          <speciesReference constant="true" species="M_5mtr_c" stoichiometry="1" />
          <speciesReference constant="true" species="M_atp_c" stoichiometry="1" />
        </listOfReactants>
        <listOfProducts>
          <speciesReference constant="true" species="M_h_c" stoichiometry="1" />
          <speciesReference constant="true" species="M_adp_c" stoichiometry="1" />
          <speciesReference constant="true" species="M_5mdr1p_c" stoichiometry="1" />
        </listOfProducts>
        <fbc:geneProductAssociation>
          <fbc:geneProductRef fbc:geneProduct="G_BG13279" />
        </fbc:geneProductAssociation>
      </reaction>
      <reaction fast="false" id="R_UNK5" name="2-keto-4-methylthiobutyrate transamination" reversible="false" fbc:lowerFluxBound="cobra_0_bound" fbc:upperFluxBound="cobra_default_ub">
        <listOfReactants>
          <speciesReference constant="true" species="M_2kmb_c" stoichiometry="1" />
          <speciesReference constant="true" species="M_asp__L_c" stoichiometry="1" />
        </listOfReactants>
        <listOfProducts>
          <speciesReference constant="true" species="M_oaa_c" stoichiometry="1" />
          <speciesReference constant="true" species="M_met__L_c" stoichiometry="1" />
        </listOfProducts>
        <fbc:geneProductAssociation>
          <fbc:geneProductRef fbc:geneProduct="G_BG13281" />
        </fbc:geneProductAssociation>
      </reaction>
      <reaction fast="false" id="R_SPMS" name="spermidine synthase" reversible="false" fbc:lowerFluxBound="cobra_0_bound" fbc:upperFluxBound="cobra_default_ub">
        <listOfReactants>
          <speciesReference constant="true" species="M_ametam_c" stoichiometry="1" />
          <speciesReference constant="true" species="M_ptrc_c" stoichiometry="1" />
        </listOfReactants>
        <listOfProducts>
          <speciesReference constant="true" species="M_h_c" stoichiometry="1" />
          <speciesReference constant="true" species="M_spmd_c" stoichiometry="1" />
          <speciesReference constant="true" species="M_5mta_c" stoichiometry="1" />
        </listOfProducts>
        <fbc:geneProductAssociation>
          <fbc:geneProductRef fbc:geneProduct="G_BG12460" />
        </fbc:geneProductAssociation>
      </reaction>
      <reaction fast="false" id="R_SPRS" name="spermine synthase" reversible="false" fbc:lowerFluxBound="cobra_0_bound" fbc:upperFluxBound="cobra_default_ub">
        <listOfReactants>
          <speciesReference constant="true" species="M_ametam_c" stoichiometry="1" />
          <speciesReference constant="true" species="M_spmd_c" stoichiometry="1" />
        </listOfReactants>
        <listOfProducts>
          <speciesReference constant="true" species="M_h_c" stoichiometry="1" />
          <speciesReference constant="true" species="M_sprm_c" stoichiometry="1" />
          <speciesReference constant="true" species="M_5mta_c" stoichiometry="1" />
        </listOfProducts>
        <fbc:geneProductAssociation>
          <fbc:geneProductRef fbc:geneProduct="G_BG12460" />
        </fbc:geneProductAssociation>
      </reaction>
      <reaction fast="false" id="R_ABTAr" name="4-aminobutyrate transaminase" reversible="true" fbc:lowerFluxBound="cobra_default_lb" fbc:upperFluxBound="cobra_default_ub">
        <listOfReactants>
          <speciesReference constant="true" species="M_4abut_c" stoichiometry="1" />
          <speciesReference constant="true" species="M_akg_c" stoichiometry="1" />
        </listOfReactants>
        <listOfProducts>
          <speciesReference constant="true" species="M_glu__L_c" stoichiometry="1" />
          <speciesReference constant="true" species="M_sucsal_c" stoichiometry="1" />
        </listOfProducts>
        <fbc:geneProductAssociation>
          <fbc:geneProductRef fbc:geneProduct="G_BG12043" />
        </fbc:geneProductAssociation>
      </reaction>
      <reaction fast="false" id="R_ACHBS" name="2-aceto-2-hydroxybutanoate synthase" reversible="false" fbc:lowerFluxBound="cobra_0_bound" fbc:upperFluxBound="cobra_default_ub">
        <listOfReactants>
          <speciesReference constant="true" species="M_pyr_c" stoichiometry="1" />
          <speciesReference constant="true" species="M_h_c" stoichiometry="1" />
          <speciesReference constant="true" species="M_2obut_c" stoichiometry="1" />
        </listOfReactants>
        <listOfProducts>
          <speciesReference constant="true" species="M_co2_c" stoichiometry="1" />
          <speciesReference constant="true" species="M_2ahbut_c" stoichiometry="1" />
        </listOfProducts>
        <fbc:geneProductAssociation>
          <fbc:or>
            <fbc:and>
              <fbc:geneProductRef fbc:geneProduct="G_BG10671" />
              <fbc:geneProductRef fbc:geneProduct="G_BG10670" />
            </fbc:and>
            <fbc:geneProductRef fbc:geneProduct="G_BG10471" />
          </fbc:or>
        </fbc:geneProductAssociation>
      </reaction>
      <reaction fast="false" id="R_ACODA" name="acetylornithine deacetylase" reversible="false" fbc:lowerFluxBound="cobra_0_bound" fbc:upperFluxBound="cobra_default_ub">
        <listOfReactants>
          <speciesReference constant="true" species="M_h2o_c" stoichiometry="1" />
          <speciesReference constant="true" species="M_acorn_c" stoichiometry="1" />
        </listOfReactants>
        <listOfProducts>
          <speciesReference constant="true" species="M_ac_c" stoichiometry="1" />
          <speciesReference constant="true" species="M_orn__L_c" stoichiometry="1" />
        </listOfProducts>
        <fbc:geneProductAssociation>
          <fbc:geneProductRef fbc:geneProduct="G_BG13371" />
        </fbc:geneProductAssociation>
      </reaction>
      <reaction fast="false" id="R_AHSERL3" name="cysteine synthase (Selenide)" reversible="true" fbc:lowerFluxBound="cobra_default_lb" fbc:upperFluxBound="cobra_default_ub">
        <listOfReactants>
          <speciesReference constant="true" species="M_seln_c" stoichiometry="1" />
          <speciesReference constant="true" species="M_acser_c" stoichiometry="1" />
        </listOfReactants>
        <listOfProducts>
          <speciesReference constant="true" species="M_ac_c" stoichiometry="1" />
          <speciesReference constant="true" species="M_scys__L_c" stoichiometry="1" />
        </listOfProducts>
        <fbc:geneProductAssociation>
          <fbc:geneProductRef fbc:geneProduct="G_BG10136" />
        </fbc:geneProductAssociation>
      </reaction>
      <reaction fast="false" id="R_AHSERL4" name="cysteine synthase (Thiosulfate)" reversible="true" fbc:lowerFluxBound="cobra_default_lb" fbc:upperFluxBound="cobra_default_ub">
        <listOfReactants>
          <speciesReference constant="true" species="M_tsul_c" stoichiometry="1" />
          <speciesReference constant="true" species="M_trdrd_c" stoichiometry="1" />
          <speciesReference constant="true" species="M_acser_c" stoichiometry="1" />
        </listOfReactants>
        <listOfProducts>
          <speciesReference constant="true" species="M_so3_c" stoichiometry="1" />
          <speciesReference constant="true" species="M_ac_c" stoichiometry="1" />
          <speciesReference constant="true" species="M_cys__L_c" stoichiometry="1" />
          <speciesReference constant="true" species="M_trdox_c" stoichiometry="1" />
          <speciesReference constant="true" species="M_h_c" stoichiometry="1" />
        </listOfProducts>
        <fbc:geneProductAssociation>
          <fbc:geneProductRef fbc:geneProduct="G_BG10136" />
        </fbc:geneProductAssociation>
      </reaction>
      <reaction fast="false" id="R_ALAR" name="alanine racemase" reversible="true" fbc:lowerFluxBound="cobra_default_lb" fbc:upperFluxBound="cobra_default_ub">
        <listOfReactants>
          <speciesReference constant="true" species="M_ala__L_c" stoichiometry="1" />
        </listOfReactants>
        <listOfProducts>
          <speciesReference constant="true" species="M_ala__D_c" stoichiometry="1" />
        </listOfProducts>
        <fbc:geneProductAssociation>
          <fbc:geneProductRef fbc:geneProduct="G_BG10950" />
        </fbc:geneProductAssociation>
      </reaction>
      <reaction fast="false" id="R_ARGN" name="arginase" reversible="false" fbc:lowerFluxBound="cobra_0_bound" fbc:upperFluxBound="cobra_default_ub">
        <listOfReactants>
          <speciesReference constant="true" species="M_h2o_c" stoichiometry="1" />
          <speciesReference constant="true" species="M_arg__L_c" stoichiometry="1" />
        </listOfReactants>
        <listOfProducts>
          <speciesReference constant="true" species="M_orn__L_c" stoichiometry="1" />
          <speciesReference constant="true" species="M_urea_c" stoichiometry="1" />
        </listOfProducts>
        <fbc:geneProductAssociation>
          <fbc:geneProductRef fbc:geneProduct="G_BG10932" />
        </fbc:geneProductAssociation>
      </reaction>
      <reaction fast="false" id="R_ARGSL" name="argininosuccinate lyase" reversible="true" fbc:lowerFluxBound="cobra_default_lb" fbc:upperFluxBound="cobra_default_ub">
        <listOfReactants>
          <speciesReference constant="true" species="M_argsuc_c" stoichiometry="1" />
        </listOfReactants>
        <listOfProducts>
          <speciesReference constant="true" species="M_fum_c" stoichiometry="1" />
          <speciesReference constant="true" species="M_arg__L_c" stoichiometry="1" />
        </listOfProducts>
        <fbc:geneProductAssociation>
          <fbc:geneProductRef fbc:geneProduct="G_BG12571" />
        </fbc:geneProductAssociation>
      </reaction>
      <reaction fast="false" id="R_ARGSSr" name="argininosuccinate synthase, reversible" reversible="true" fbc:lowerFluxBound="cobra_default_lb" fbc:upperFluxBound="cobra_default_ub">
        <listOfReactants>
          <speciesReference constant="true" species="M_citr__L_c" stoichiometry="1" />
          <speciesReference constant="true" species="M_asp__L_c" stoichiometry="1" />
          <speciesReference constant="true" species="M_atp_c" stoichiometry="1" />
        </listOfReactants>
        <listOfProducts>
          <speciesReference constant="true" species="M_ppi_c" stoichiometry="1" />
          <speciesReference constant="true" species="M_h_c" stoichiometry="1" />
          <speciesReference constant="true" species="M_argsuc_c" stoichiometry="1" />
          <speciesReference constant="true" species="M_amp_c" stoichiometry="1" />
        </listOfProducts>
        <fbc:geneProductAssociation>
          <fbc:geneProductRef fbc:geneProduct="G_BG12570" />
        </fbc:geneProductAssociation>
      </reaction>
      <reaction fast="false" id="R_ATPPRTr" name="ATP phosphoribosyltransferase" reversible="true" fbc:lowerFluxBound="cobra_default_lb" fbc:upperFluxBound="cobra_default_ub">
        <listOfReactants>
          <speciesReference constant="true" species="M_prpp_c" stoichiometry="1" />
          <speciesReference constant="true" species="M_atp_c" stoichiometry="1" />
        </listOfReactants>
        <listOfProducts>
          <speciesReference constant="true" species="M_ppi_c" stoichiometry="1" />
          <speciesReference constant="true" species="M_prbatp_c" stoichiometry="1" />
        </listOfProducts>
        <fbc:geneProductAssociation>
          <fbc:geneProductRef fbc:geneProduct="G_BG12601" />
        </fbc:geneProductAssociation>
      </reaction>
      <reaction fast="false" id="R_DHAD1" name="dihydroxy-acid dehydratase (2,3-dihydroxy-3-methylbutanoate)" reversible="false" fbc:lowerFluxBound="cobra_0_bound" fbc:upperFluxBound="cobra_default_ub">
        <listOfReactants>
          <speciesReference constant="true" species="M_23dhmb_c" stoichiometry="1" />
        </listOfReactants>
        <listOfProducts>
          <speciesReference constant="true" species="M_h2o_c" stoichiometry="1" />
          <speciesReference constant="true" species="M_3mob_c" stoichiometry="1" />
        </listOfProducts>
        <fbc:geneProductAssociation>
          <fbc:geneProductRef fbc:geneProduct="G_BG11532" />
        </fbc:geneProductAssociation>
      </reaction>
      <reaction fast="false" id="R_DHAD2" name="Dihydroxy-acid dehydratase (2,3-dihydroxy-3-methylpentanoate)" reversible="false" fbc:lowerFluxBound="cobra_0_bound" fbc:upperFluxBound="cobra_default_ub">
        <listOfReactants>
          <speciesReference constant="true" species="M_23dhmp_c" stoichiometry="1" />
        </listOfReactants>
        <listOfProducts>
          <speciesReference constant="true" species="M_h2o_c" stoichiometry="1" />
          <speciesReference constant="true" species="M_3mop_c" stoichiometry="1" />
        </listOfProducts>
        <fbc:geneProductAssociation>
          <fbc:geneProductRef fbc:geneProduct="G_BG11532" />
        </fbc:geneProductAssociation>
      </reaction>
      <reaction fast="false" id="R_DHAD3" name="dihydroxy-acid dehydratase (2,3-dihydroxy-3-methylpentanoate)" reversible="false" fbc:lowerFluxBound="cobra_0_bound" fbc:upperFluxBound="cobra_default_ub">
        <listOfReactants>
          <speciesReference constant="true" species="M_23dhmp_c" stoichiometry="1" />
        </listOfReactants>
        <listOfProducts>
          <speciesReference constant="true" species="M_h2o_c" stoichiometry="1" />
          <speciesReference constant="true" species="M_2o3mpt_c" stoichiometry="1" />
        </listOfProducts>
        <fbc:geneProductAssociation>
          <fbc:geneProductRef fbc:geneProduct="G_BG11532" />
        </fbc:geneProductAssociation>
      </reaction>
      <reaction fast="false" id="R_FGLU" name="formimidoylglutamase" reversible="false" fbc:lowerFluxBound="cobra_0_bound" fbc:upperFluxBound="cobra_default_ub">
        <listOfReactants>
          <speciesReference constant="true" species="M_h2o_c" stoichiometry="1" />
          <speciesReference constant="true" species="M_forglu_c" stoichiometry="1" />
        </listOfReactants>
        <listOfProducts>
          <speciesReference constant="true" species="M_glu__L_c" stoichiometry="1" />
          <speciesReference constant="true" species="M_frmd_c" stoichiometry="1" />
        </listOfProducts>
        <fbc:geneProductAssociation>
          <fbc:geneProductRef fbc:geneProduct="G_BG11099" />
        </fbc:geneProductAssociation>
      </reaction>
      <reaction fast="false" id="R_FMETDF" name="formylmethionine deformylase" reversible="false" fbc:lowerFluxBound="cobra_0_bound" fbc:upperFluxBound="cobra_default_ub">
        <listOfReactants>
          <speciesReference constant="true" species="M_h2o_c" stoichiometry="1" />
          <speciesReference constant="true" species="M_fmet_c" stoichiometry="1" />
        </listOfReactants>
        <listOfProducts>
          <speciesReference constant="true" species="M_for_c" stoichiometry="1" />
          <speciesReference constant="true" species="M_met__L_c" stoichiometry="1" />
        </listOfProducts>
        <fbc:geneProductAssociation>
          <fbc:geneProductRef fbc:geneProduct="G_BG11933" />
        </fbc:geneProductAssociation>
      </reaction>
      <reaction fast="false" id="R_GLUN" name="glutaminase" reversible="false" fbc:lowerFluxBound="cobra_0_bound" fbc:upperFluxBound="cobra_default_ub">
        <listOfReactants>
          <speciesReference constant="true" species="M_h2o_c" stoichiometry="1" />
          <speciesReference constant="true" species="M_gln__L_c" stoichiometry="1" />
        </listOfReactants>
        <listOfProducts>
          <speciesReference constant="true" species="M_glu__L_c" stoichiometry="1" />
          <speciesReference constant="true" species="M_nh4_c" stoichiometry="1" />
        </listOfProducts>
        <fbc:geneProductAssociation>
          <fbc:or>
            <fbc:geneProductRef fbc:geneProduct="G_BG12753" />
            <fbc:geneProductRef fbc:geneProduct="G_BG13350" />
          </fbc:or>
        </fbc:geneProductAssociation>
      </reaction>
      <reaction fast="false" id="R_GLUR" name="glutamate racemase" reversible="true" fbc:lowerFluxBound="cobra_default_lb" fbc:upperFluxBound="cobra_default_ub">
        <listOfReactants>
          <speciesReference constant="true" species="M_glu__D_c" stoichiometry="1" />
        </listOfReactants>
        <listOfProducts>
          <speciesReference constant="true" species="M_glu__L_c" stoichiometry="1" />
        </listOfProducts>
        <fbc:geneProductAssociation>
          <fbc:or>
            <fbc:geneProductRef fbc:geneProduct="G_BG12306" />
            <fbc:geneProductRef fbc:geneProduct="G_BG11964" />
          </fbc:or>
        </fbc:geneProductAssociation>
      </reaction>
      <reaction fast="false" id="R_GLYAT" name="glycine C-acetyltransferase" reversible="true" fbc:lowerFluxBound="cobra_default_lb" fbc:upperFluxBound="cobra_default_ub">
        <listOfReactants>
          <speciesReference constant="true" species="M_accoa_c" stoichiometry="1" />
          <speciesReference constant="true" species="M_gly_c" stoichiometry="1" />
        </listOfReactants>
        <listOfProducts>
          <speciesReference constant="true" species="M_coa_c" stoichiometry="1" />
          <speciesReference constant="true" species="M_2aobut_c" stoichiometry="1" />
        </listOfProducts>
        <fbc:geneProductAssociation>
          <fbc:geneProductRef fbc:geneProduct="G_BG12610" />
        </fbc:geneProductAssociation>
      </reaction>
      <reaction fast="false" id="R_HIBD" name="3-hydroxyisobutyrate dehydrogenase" reversible="false" fbc:lowerFluxBound="cobra_0_bound" fbc:upperFluxBound="cobra_default_ub">
        <listOfReactants>
          <speciesReference constant="true" species="M_3hmp_c" stoichiometry="1" />
          <speciesReference constant="true" species="M_nad_c" stoichiometry="1" />
        </listOfReactants>
        <listOfProducts>
          <speciesReference constant="true" species="M_2mop_c" stoichiometry="1" />
          <speciesReference constant="true" species="M_h_c" stoichiometry="1" />
          <speciesReference constant="true" species="M_nadh_c" stoichiometry="1" />
        </listOfProducts>
        <fbc:geneProductAssociation>
          <fbc:geneProductRef fbc:geneProduct="G_BG12914" />
        </fbc:geneProductAssociation>
      </reaction>
      <reaction fast="false" id="R_HISD1r" name="histidase" reversible="true" fbc:lowerFluxBound="cobra_default_lb" fbc:upperFluxBound="cobra_default_ub">
        <listOfReactants>
          <speciesReference constant="true" species="M_his__L_c" stoichiometry="1" />
        </listOfReactants>
        <listOfProducts>
          <speciesReference constant="true" species="M_urcan_c" stoichiometry="1" />
          <speciesReference constant="true" species="M_nh4_c" stoichiometry="1" />
        </listOfProducts>
        <fbc:geneProductAssociation>
          <fbc:geneProductRef fbc:geneProduct="G_BG10667" />
        </fbc:geneProductAssociation>
      </reaction>
      <reaction fast="false" id="R_HISTD" name="histidinol dehydrogenase" reversible="false" fbc:lowerFluxBound="cobra_0_bound" fbc:upperFluxBound="cobra_default_ub">
        <listOfReactants>
          <speciesReference constant="true" species="M_h2o_c" stoichiometry="1" />
          <speciesReference constant="true" species="M_nad_c" stoichiometry="2" />
          <speciesReference constant="true" species="M_histd_c" stoichiometry="1" />
        </listOfReactants>
        <listOfProducts>
          <speciesReference constant="true" species="M_his__L_c" stoichiometry="1" />
          <speciesReference constant="true" species="M_h_c" stoichiometry="3" />
          <speciesReference constant="true" species="M_nadh_c" stoichiometry="2" />
        </listOfProducts>
        <fbc:geneProductAssociation>
          <fbc:geneProductRef fbc:geneProduct="G_BG12599" />
        </fbc:geneProductAssociation>
      </reaction>
      <reaction fast="false" id="R_HISTP" name="histidinol-phosphatase" reversible="false" fbc:lowerFluxBound="cobra_0_bound" fbc:upperFluxBound="cobra_default_ub">
        <listOfReactants>
          <speciesReference constant="true" species="M_h2o_c" stoichiometry="1" />
          <speciesReference constant="true" species="M_hisp_c" stoichiometry="1" />
        </listOfReactants>
        <listOfProducts>
          <speciesReference constant="true" species="M_pi_c" stoichiometry="1" />
          <speciesReference constant="true" species="M_histd_c" stoichiometry="1" />
        </listOfProducts>
        <fbc:geneProductAssociation>
          <fbc:geneProductRef fbc:geneProduct="G_BG13931" />
        </fbc:geneProductAssociation>
      </reaction>
      <reaction fast="false" id="R_HP5CD" name="3-hydroxy-1-pyrroline-5-carboxylate dehydrogenase" reversible="false" fbc:lowerFluxBound="cobra_0_bound" fbc:upperFluxBound="cobra_default_ub">
        <listOfReactants>
          <speciesReference constant="true" species="M_h2o_c" stoichiometry="2" />
          <speciesReference constant="true" species="M_nad_c" stoichiometry="1" />
          <speciesReference constant="true" species="M_1p3h5c_c" stoichiometry="1" />
        </listOfReactants>
        <listOfProducts>
          <speciesReference constant="true" species="M_4hglu_c" stoichiometry="1" />
          <speciesReference constant="true" species="M_h_c" stoichiometry="1" />
          <speciesReference constant="true" species="M_nadh_c" stoichiometry="1" />
        </listOfProducts>
        <fbc:geneProductAssociation>
          <fbc:geneProductRef fbc:geneProduct="G_BG10622" />
        </fbc:geneProductAssociation>
      </reaction>
      <reaction fast="false" id="R_HSSTr" name="homoserine O-succinyltransferase" reversible="true" fbc:lowerFluxBound="cobra_default_lb" fbc:upperFluxBound="cobra_default_ub">
        <listOfReactants>
          <speciesReference constant="true" species="M_hom__L_c" stoichiometry="1" />
          <speciesReference constant="true" species="M_succoa_c" stoichiometry="1" />
        </listOfReactants>
        <listOfProducts>
          <speciesReference constant="true" species="M_suchms_c" stoichiometry="1" />
          <speciesReference constant="true" species="M_coa_c" stoichiometry="1" />
        </listOfProducts>
        <fbc:geneProductAssociation>
          <fbc:geneProductRef fbc:geneProduct="G_BG11534" />
        </fbc:geneProductAssociation>
      </reaction>
      <reaction fast="false" id="R_IGPDH" name="imidazoleglycerol-phosphate dehydratase" reversible="false" fbc:lowerFluxBound="cobra_0_bound" fbc:upperFluxBound="cobra_default_ub">
        <listOfReactants>
          <speciesReference constant="true" species="M_h_c" stoichiometry="1" />
          <speciesReference constant="true" species="M_eig3p_c" stoichiometry="1" />
        </listOfReactants>
        <listOfProducts>
          <speciesReference constant="true" species="M_h2o_c" stoichiometry="1" />
          <speciesReference constant="true" species="M_imacp_c" stoichiometry="1" />
        </listOfProducts>
        <fbc:geneProductAssociation>
          <fbc:geneProductRef fbc:geneProduct="G_BG12598" />
        </fbc:geneProductAssociation>
      </reaction>
      <reaction fast="false" id="R_ILEDHr" name="isoleucine dehydrogenase" reversible="true" fbc:lowerFluxBound="cobra_default_lb" fbc:upperFluxBound="cobra_default_ub">
        <listOfReactants>
          <speciesReference constant="true" species="M_h2o_c" stoichiometry="1" />
          <speciesReference constant="true" species="M_ile__L_c" stoichiometry="1" />
          <speciesReference constant="true" species="M_nad_c" stoichiometry="1" />
        </listOfReactants>
        <listOfProducts>
          <speciesReference constant="true" species="M_h_c" stoichiometry="1" />
          <speciesReference constant="true" species="M_2o3mpt_c" stoichiometry="1" />
          <speciesReference constant="true" species="M_nadh_c" stoichiometry="1" />
          <speciesReference constant="true" species="M_nh4_c" stoichiometry="1" />
        </listOfProducts>
        <fbc:geneProductAssociation>
          <fbc:geneProductRef fbc:geneProduct="G_BG11723" />
        </fbc:geneProductAssociation>
      </reaction>
      <reaction fast="false" id="R_ILETA" name="isoleucine transaminase" reversible="true" fbc:lowerFluxBound="cobra_default_lb" fbc:upperFluxBound="cobra_default_ub">
        <listOfReactants>
          <speciesReference constant="true" species="M_ile__L_c" stoichiometry="1" />
          <speciesReference constant="true" species="M_akg_c" stoichiometry="1" />
        </listOfReactants>
        <listOfProducts>
          <speciesReference constant="true" species="M_glu__L_c" stoichiometry="1" />
          <speciesReference constant="true" species="M_3mop_c" stoichiometry="1" />
        </listOfProducts>
        <fbc:geneProductAssociation>
          <fbc:or>
            <fbc:geneProductRef fbc:geneProduct="G_BG10546" />
            <fbc:geneProductRef fbc:geneProduct="G_BG12749" />
          </fbc:or>
        </fbc:geneProductAssociation>
      </reaction>
      <reaction fast="false" id="R_IPMD" name="3-isopropylmalate dehydrogenase" reversible="false" fbc:lowerFluxBound="cobra_0_bound" fbc:upperFluxBound="cobra_default_ub">
        <listOfReactants>
          <speciesReference constant="true" species="M_3c2hmp_c" stoichiometry="1" />
          <speciesReference constant="true" species="M_nad_c" stoichiometry="1" />
        </listOfReactants>
        <listOfProducts>
          <speciesReference constant="true" species="M_3c4mop_c" stoichiometry="1" />
          <speciesReference constant="true" species="M_h_c" stoichiometry="1" />
          <speciesReference constant="true" species="M_nadh_c" stoichiometry="1" />
        </listOfProducts>
        <fbc:geneProductAssociation>
          <fbc:geneProductRef fbc:geneProduct="G_BG10675" />
        </fbc:geneProductAssociation>
      </reaction>
      <reaction fast="false" id="R_IPPMIa" name="3-isopropylmalate dehydratase" reversible="true" fbc:lowerFluxBound="cobra_default_lb" fbc:upperFluxBound="cobra_default_ub">
        <listOfReactants>
          <speciesReference constant="true" species="M_3c2hmp_c" stoichiometry="1" />
        </listOfReactants>
        <listOfProducts>
          <speciesReference constant="true" species="M_h2o_c" stoichiometry="1" />
          <speciesReference constant="true" species="M_2ippm_c" stoichiometry="1" />
        </listOfProducts>
        <fbc:geneProductAssociation>
          <fbc:and>
            <fbc:geneProductRef fbc:geneProduct="G_BG11949" />
            <fbc:geneProductRef fbc:geneProduct="G_BG11950" />
          </fbc:and>
        </fbc:geneProductAssociation>
      </reaction>
      <reaction fast="false" id="R_IPPMIb" name="2-isopropylmalate hydratase" reversible="true" fbc:lowerFluxBound="cobra_default_lb" fbc:upperFluxBound="cobra_default_ub">
        <listOfReactants>
          <speciesReference constant="true" species="M_h2o_c" stoichiometry="1" />
          <speciesReference constant="true" species="M_2ippm_c" stoichiometry="1" />
        </listOfReactants>
        <listOfProducts>
          <speciesReference constant="true" species="M_3c3hmp_c" stoichiometry="1" />
        </listOfProducts>
        <fbc:geneProductAssociation>
          <fbc:and>
            <fbc:geneProductRef fbc:geneProduct="G_BG11949" />
            <fbc:geneProductRef fbc:geneProduct="G_BG11950" />
          </fbc:and>
        </fbc:geneProductAssociation>
      </reaction>
      <reaction fast="false" id="R_IPPS" name="2-isopropylmalate synthase" reversible="false" fbc:lowerFluxBound="cobra_0_bound" fbc:upperFluxBound="cobra_default_ub">
        <listOfReactants>
          <speciesReference constant="true" species="M_h2o_c" stoichiometry="1" />
          <speciesReference constant="true" species="M_3mob_c" stoichiometry="1" />
          <speciesReference constant="true" species="M_accoa_c" stoichiometry="1" />
        </listOfReactants>
        <listOfProducts>
          <speciesReference constant="true" species="M_h_c" stoichiometry="1" />
          <speciesReference constant="true" species="M_3c3hmp_c" stoichiometry="1" />
          <speciesReference constant="true" species="M_coa_c" stoichiometry="1" />
        </listOfProducts>
        <fbc:geneProductAssociation>
          <fbc:geneProductRef fbc:geneProduct="G_BG11948" />
        </fbc:geneProductAssociation>
      </reaction>
      <reaction fast="false" id="R_IZPN" name="imidazolonepropionase" reversible="false" fbc:lowerFluxBound="cobra_0_bound" fbc:upperFluxBound="cobra_default_ub">
        <listOfReactants>
          <speciesReference constant="true" species="M_h2o_c" stoichiometry="1" />
          <speciesReference constant="true" species="M_4izp_c" stoichiometry="1" />
        </listOfReactants>
        <listOfProducts>
          <speciesReference constant="true" species="M_forglu_c" stoichiometry="1" />
        </listOfProducts>
        <fbc:geneProductAssociation>
          <fbc:geneProductRef fbc:geneProduct="G_BG11100" />
        </fbc:geneProductAssociation>
      </reaction>
      <reaction fast="false" id="R_KARA1" name="ketol-acid reductoisomerase (2,3-dihydroxy-3-methylbutanoate)" reversible="true" fbc:lowerFluxBound="cobra_default_lb" fbc:upperFluxBound="cobra_default_ub">
        <listOfReactants>
          <speciesReference constant="true" species="M_23dhmb_c" stoichiometry="1" />
          <speciesReference constant="true" species="M_nadp_c" stoichiometry="1" />
        </listOfReactants>
        <listOfProducts>
          <speciesReference constant="true" species="M_nadph_c" stoichiometry="1" />
          <speciesReference constant="true" species="M_h_c" stoichiometry="1" />
          <speciesReference constant="true" species="M_alac__S_c" stoichiometry="1" />
        </listOfProducts>
        <fbc:geneProductAssociation>
          <fbc:geneProductRef fbc:geneProduct="G_BG10672" />
        </fbc:geneProductAssociation>
      </reaction>
      <reaction fast="false" id="R_KARA2" name="ketol-acid reductoisomerase (2-Acetolactate)" reversible="true" fbc:lowerFluxBound="cobra_default_lb" fbc:upperFluxBound="cobra_default_ub">
        <listOfReactants>
          <speciesReference constant="true" species="M_2ahbut_c" stoichiometry="1" />
          <speciesReference constant="true" species="M_h_c" stoichiometry="1" />
          <speciesReference constant="true" species="M_nadph_c" stoichiometry="1" />
        </listOfReactants>
        <listOfProducts>
          <speciesReference constant="true" species="M_23dhmp_c" stoichiometry="1" />
          <speciesReference constant="true" species="M_nadp_c" stoichiometry="1" />
        </listOfProducts>
        <fbc:geneProductAssociation>
          <fbc:geneProductRef fbc:geneProduct="G_BG10672" />
        </fbc:geneProductAssociation>
      </reaction>
      <reaction fast="false" id="R_LEUTA" name="leucine transaminase" reversible="true" fbc:lowerFluxBound="cobra_default_lb" fbc:upperFluxBound="cobra_default_ub">
        <listOfReactants>
          <speciesReference constant="true" species="M_leu__L_c" stoichiometry="1" />
          <speciesReference constant="true" species="M_akg_c" stoichiometry="1" />
        </listOfReactants>
        <listOfProducts>
          <speciesReference constant="true" species="M_glu__L_c" stoichiometry="1" />
          <speciesReference constant="true" species="M_4mop_c" stoichiometry="1" />
        </listOfProducts>
        <fbc:geneProductAssociation>
          <fbc:or>
            <fbc:geneProductRef fbc:geneProduct="G_BG12749" />
            <fbc:geneProductRef fbc:geneProduct="G_BG10546" />
          </fbc:or>
        </fbc:geneProductAssociation>
      </reaction>
      <reaction fast="false" id="R_LLEUDr" name="L-leucine dehydrogenase" reversible="true" fbc:lowerFluxBound="cobra_default_lb" fbc:upperFluxBound="cobra_default_ub">
        <listOfReactants>
          <speciesReference constant="true" species="M_h2o_c" stoichiometry="1" />
          <speciesReference constant="true" species="M_leu__L_c" stoichiometry="1" />
          <speciesReference constant="true" species="M_nad_c" stoichiometry="1" />
        </listOfReactants>
        <listOfProducts>
          <speciesReference constant="true" species="M_4mop_c" stoichiometry="1" />
          <speciesReference constant="true" species="M_h_c" stoichiometry="1" />
          <speciesReference constant="true" species="M_nadh_c" stoichiometry="1" />
          <speciesReference constant="true" species="M_nh4_c" stoichiometry="1" />
        </listOfProducts>
        <fbc:geneProductAssociation>
          <fbc:geneProductRef fbc:geneProduct="G_BG11723" />
        </fbc:geneProductAssociation>
      </reaction>
      <reaction fast="false" id="R_LYSAM" name="lysine 2,3-aminomutase" reversible="true" fbc:lowerFluxBound="cobra_default_lb" fbc:upperFluxBound="cobra_default_ub">
        <listOfReactants>
          <speciesReference constant="true" species="M_lys__L_c" stoichiometry="1" />
        </listOfReactants>
        <listOfProducts>
          <speciesReference constant="true" species="M_36dahx_c" stoichiometry="1" />
        </listOfProducts>
        <fbc:geneProductAssociation>
          <fbc:geneProductRef fbc:geneProduct="G_BG13542" />
        </fbc:geneProductAssociation>
      </reaction>
      <reaction fast="false" id="R_LYSDC" name="lysine decarboxylase" reversible="false" fbc:lowerFluxBound="cobra_0_bound" fbc:upperFluxBound="cobra_default_ub">
        <listOfReactants>
          <speciesReference constant="true" species="M_h_c" stoichiometry="1" />
          <speciesReference constant="true" species="M_lys__L_c" stoichiometry="1" />
        </listOfReactants>
        <listOfProducts>
          <speciesReference constant="true" species="M_co2_c" stoichiometry="1" />
          <speciesReference constant="true" species="M_15dap_c" stoichiometry="1" />
        </listOfProducts>
        <fbc:geneProductAssociation>
          <fbc:geneProductRef fbc:geneProduct="G_BG10091" />
        </fbc:geneProductAssociation>
      </reaction>
      <reaction fast="false" id="R_MMSAD1" name="methylmalonate-semialdehyde dehydrogenase" reversible="false" fbc:lowerFluxBound="cobra_0_bound" fbc:upperFluxBound="cobra_default_ub">
        <listOfReactants>
          <speciesReference constant="true" species="M_2mop_c" stoichiometry="1" />
          <speciesReference constant="true" species="M_nad_c" stoichiometry="1" />
          <speciesReference constant="true" species="M_coa_c" stoichiometry="1" />
        </listOfReactants>
        <listOfProducts>
          <speciesReference constant="true" species="M_ppcoa_c" stoichiometry="1" />
          <speciesReference constant="true" species="M_co2_c" stoichiometry="1" />
          <speciesReference constant="true" species="M_nadh_c" stoichiometry="1" />
        </listOfProducts>
        <fbc:geneProductAssociation>
          <fbc:geneProductRef fbc:geneProduct="G_BG11117" />
        </fbc:geneProductAssociation>
      </reaction>
      <reaction fast="false" id="R_MMSAD2" name="methylmalonate-semialdehyde dehydrogenase (propanol)" reversible="false" fbc:lowerFluxBound="cobra_0_bound" fbc:upperFluxBound="cobra_default_ub">
        <listOfReactants>
          <speciesReference constant="true" species="M_nad_c" stoichiometry="1" />
          <speciesReference constant="true" species="M_ppal_c" stoichiometry="1" />
          <speciesReference constant="true" species="M_coa_c" stoichiometry="1" />
        </listOfReactants>
        <listOfProducts>
          <speciesReference constant="true" species="M_ppcoa_c" stoichiometry="1" />
          <speciesReference constant="true" species="M_h_c" stoichiometry="1" />
          <speciesReference constant="true" species="M_nadh_c" stoichiometry="1" />
        </listOfProducts>
        <fbc:geneProductAssociation>
          <fbc:geneProductRef fbc:geneProduct="G_BG11117" />
        </fbc:geneProductAssociation>
      </reaction>
      <reaction fast="false" id="R_ORNTA" name="ornithine transaminase" reversible="false" fbc:lowerFluxBound="cobra_0_bound" fbc:upperFluxBound="cobra_default_ub">
        <listOfReactants>
          <speciesReference constant="true" species="M_akg_c" stoichiometry="1" />
          <speciesReference constant="true" species="M_orn__L_c" stoichiometry="1" />
        </listOfReactants>
        <listOfProducts>
          <speciesReference constant="true" species="M_glu__L_c" stoichiometry="1" />
          <speciesReference constant="true" species="M_glu5sa_c" stoichiometry="1" />
        </listOfProducts>
        <fbc:geneProductAssociation>
          <fbc:geneProductRef fbc:geneProduct="G_BG10722" />
        </fbc:geneProductAssociation>
      </reaction>
      <reaction fast="false" id="R_ORNTAC" name="ornithine transacetylase" reversible="true" fbc:lowerFluxBound="cobra_default_lb" fbc:upperFluxBound="cobra_default_ub">
        <listOfReactants>
          <speciesReference constant="true" species="M_glu__L_c" stoichiometry="1" />
          <speciesReference constant="true" species="M_acorn_c" stoichiometry="1" />
        </listOfReactants>
        <listOfProducts>
          <speciesReference constant="true" species="M_orn__L_c" stoichiometry="1" />
          <speciesReference constant="true" species="M_acglu_c" stoichiometry="1" />
        </listOfProducts>
        <fbc:geneProductAssociation>
          <fbc:geneProductRef fbc:geneProduct="G_BG10192" />
        </fbc:geneProductAssociation>
      </reaction>
      <reaction fast="false" id="R_P5CD" name="1-pyrroline-5-carboxylate dehydrogenase" reversible="false" fbc:lowerFluxBound="cobra_0_bound" fbc:upperFluxBound="cobra_default_ub">
        <listOfReactants>
          <speciesReference constant="true" species="M_h2o_c" stoichiometry="2" />
          <speciesReference constant="true" species="M_1pyr5c_c" stoichiometry="1" />
          <speciesReference constant="true" species="M_nad_c" stoichiometry="1" />
        </listOfReactants>
        <listOfProducts>
          <speciesReference constant="true" species="M_glu__L_c" stoichiometry="1" />
          <speciesReference constant="true" species="M_h_c" stoichiometry="1" />
          <speciesReference constant="true" species="M_nadh_c" stoichiometry="1" />
        </listOfProducts>
        <fbc:geneProductAssociation>
          <fbc:geneProductRef fbc:geneProduct="G_BG10622" />
        </fbc:geneProductAssociation>
      </reaction>
      <reaction fast="false" id="R_PRAMPC" name="phosphoribosyl-AMP cyclohydrolase" reversible="false" fbc:lowerFluxBound="cobra_0_bound" fbc:upperFluxBound="cobra_default_ub">
        <listOfReactants>
          <speciesReference constant="true" species="M_h2o_c" stoichiometry="1" />
          <speciesReference constant="true" species="M_h_c" stoichiometry="1" />
          <speciesReference constant="true" species="M_prbamp_c" stoichiometry="1" />
        </listOfReactants>
        <listOfProducts>
          <speciesReference constant="true" species="M_prfp_c" stoichiometry="1" />
        </listOfProducts>
        <fbc:geneProductAssociation>
          <fbc:geneProductRef fbc:geneProduct="G_BG12603" />
        </fbc:geneProductAssociation>
      </reaction>
      <reaction fast="false" id="R_PRATPP" name="phosphoribosyl-ATP pyrophosphatase" reversible="false" fbc:lowerFluxBound="cobra_0_bound" fbc:upperFluxBound="cobra_default_ub">
        <listOfReactants>
          <speciesReference constant="true" species="M_h2o_c" stoichiometry="1" />
          <speciesReference constant="true" species="M_prbatp_c" stoichiometry="1" />
        </listOfReactants>
        <listOfProducts>
          <speciesReference constant="true" species="M_ppi_c" stoichiometry="1" />
          <speciesReference constant="true" species="M_h_c" stoichiometry="1" />
          <speciesReference constant="true" species="M_prbamp_c" stoichiometry="1" />
        </listOfProducts>
        <fbc:geneProductAssociation>
          <fbc:geneProductRef fbc:geneProduct="G_BG12603" />
        </fbc:geneProductAssociation>
      </reaction>
      <reaction fast="false" id="R_PRMICI" name="1-(5-phosphoribosyl)-5-[(5-phosphoribosylamino)methylideneamino)imidazole-4-carboxamide isomerase" reversible="true" fbc:lowerFluxBound="cobra_default_lb" fbc:upperFluxBound="cobra_default_ub">
        <listOfReactants>
          <speciesReference constant="true" species="M_prfp_c" stoichiometry="1" />
        </listOfReactants>
        <listOfProducts>
          <speciesReference constant="true" species="M_prlp_c" stoichiometry="1" />
        </listOfProducts>
        <fbc:geneProductAssociation>
          <fbc:geneProductRef fbc:geneProduct="G_BG12597" />
        </fbc:geneProductAssociation>
      </reaction>
      <reaction fast="false" id="R_PRO1x" name="proline oxidase (L-proline, NAD)" reversible="false" fbc:lowerFluxBound="cobra_0_bound" fbc:upperFluxBound="cobra_default_ub">
        <listOfReactants>
          <speciesReference constant="true" species="M_pro__L_c" stoichiometry="1" />
          <speciesReference constant="true" species="M_nad_c" stoichiometry="1" />
        </listOfReactants>
        <listOfProducts>
          <speciesReference constant="true" species="M_1pyr5c_c" stoichiometry="1" />
          <speciesReference constant="true" species="M_h_c" stoichiometry="2" />
          <speciesReference constant="true" species="M_nadh_c" stoichiometry="1" />
        </listOfProducts>
        <fbc:geneProductAssociation>
          <fbc:geneProductRef fbc:geneProduct="G_BG12011" />
        </fbc:geneProductAssociation>
      </reaction>
      <reaction fast="false" id="R_PSP_D" name="phosphoserine phosphatase (D-serine)" reversible="false" fbc:lowerFluxBound="cobra_0_bound" fbc:upperFluxBound="cobra_default_ub">
        <listOfReactants>
          <speciesReference constant="true" species="M_h2o_c" stoichiometry="1" />
          <speciesReference constant="true" species="M_pser__D_c" stoichiometry="1" />
        </listOfReactants>
        <listOfProducts>
          <speciesReference constant="true" species="M_ser__D_c" stoichiometry="1" />
          <speciesReference constant="true" species="M_pi_c" stoichiometry="1" />
        </listOfProducts>
        <fbc:geneProductAssociation>
          <fbc:geneProductRef fbc:geneProduct="G_BG10736" />
        </fbc:geneProductAssociation>
      </reaction>
      <reaction fast="false" id="R_SDPDS" name="succinyl-diaminopimelate desuccinylase" reversible="false" fbc:lowerFluxBound="cobra_0_bound" fbc:upperFluxBound="cobra_default_ub">
        <listOfReactants>
          <speciesReference constant="true" species="M_h2o_c" stoichiometry="1" />
          <speciesReference constant="true" species="M_sl26da_c" stoichiometry="1" />
        </listOfReactants>
        <listOfProducts>
          <speciesReference constant="true" species="M_26dap__LL_c" stoichiometry="1" />
          <speciesReference constant="true" species="M_succ_c" stoichiometry="1" />
        </listOfProducts>
        <fbc:geneProductAssociation>
          <fbc:geneProductRef fbc:geneProduct="G_BG12569" />
        </fbc:geneProductAssociation>
      </reaction>
      <reaction fast="false" id="R_SERD_D" name="D-serine deaminase" reversible="false" fbc:lowerFluxBound="cobra_0_bound" fbc:upperFluxBound="cobra_default_ub">
        <listOfReactants>
          <speciesReference constant="true" species="M_ser__D_c" stoichiometry="1" />
        </listOfReactants>
        <listOfProducts>
          <speciesReference constant="true" species="M_pyr_c" stoichiometry="1" />
          <speciesReference constant="true" species="M_nh4_c" stoichiometry="1" />
        </listOfProducts>
        <fbc:geneProductAssociation>
          <fbc:geneProductRef fbc:geneProduct="G_BG11747" />
        </fbc:geneProductAssociation>
      </reaction>
      <reaction fast="false" id="R_SERD_L" name="L-serine deaminase" reversible="false" fbc:lowerFluxBound="cobra_0_bound" fbc:upperFluxBound="cobra_default_ub">
        <listOfReactants>
          <speciesReference constant="true" species="M_ser__L_c" stoichiometry="1" />
        </listOfReactants>
        <listOfProducts>
          <speciesReference constant="true" species="M_pyr_c" stoichiometry="1" />
          <speciesReference constant="true" species="M_nh4_c" stoichiometry="1" />
        </listOfProducts>
        <fbc:geneProductAssociation>
          <fbc:and>
            <fbc:geneProductRef fbc:geneProduct="G_BG13397" />
            <fbc:geneProductRef fbc:geneProduct="G_BG13398" />
          </fbc:and>
        </fbc:geneProductAssociation>
      </reaction>
      <reaction fast="false" id="R_SHSL1" name="O-succinylhomoserine lyase (L-cysteine)" reversible="false" fbc:lowerFluxBound="cobra_0_bound" fbc:upperFluxBound="cobra_default_ub">
        <listOfReactants>
          <speciesReference constant="true" species="M_suchms_c" stoichiometry="1" />
          <speciesReference constant="true" species="M_cys__L_c" stoichiometry="1" />
        </listOfReactants>
        <listOfProducts>
          <speciesReference constant="true" species="M_cysth__L_c" stoichiometry="1" />
          <speciesReference constant="true" species="M_h_c" stoichiometry="1" />
          <speciesReference constant="true" species="M_succ_c" stoichiometry="1" />
        </listOfProducts>
        <fbc:geneProductAssociation>
          <fbc:geneProductRef fbc:geneProduct="G_BG13162" />
        </fbc:geneProductAssociation>
      </reaction>
      <reaction fast="false" id="R_SHSL2" name="O-succinylhomoserine lyase (H2S)" reversible="false" fbc:lowerFluxBound="cobra_0_bound" fbc:upperFluxBound="cobra_default_ub">
        <listOfReactants>
          <speciesReference constant="true" species="M_suchms_c" stoichiometry="1" />
          <speciesReference constant="true" species="M_h2s_c" stoichiometry="1" />
        </listOfReactants>
        <listOfProducts>
          <speciesReference constant="true" species="M_hcys__L_c" stoichiometry="1" />
          <speciesReference constant="true" species="M_succ_c" stoichiometry="1" />
        </listOfProducts>
        <fbc:geneProductAssociation>
          <fbc:geneProductRef fbc:geneProduct="G_BG13162" />
        </fbc:geneProductAssociation>
      </reaction>
      <reaction fast="false" id="R_SHSL3" name="O-succinylhomoserine lyase (methanethiol)" reversible="false" fbc:lowerFluxBound="cobra_0_bound" fbc:upperFluxBound="cobra_default_ub">
        <listOfReactants>
          <speciesReference constant="true" species="M_suchms_c" stoichiometry="1" />
          <speciesReference constant="true" species="M_ch4s_c" stoichiometry="1" />
        </listOfReactants>
        <listOfProducts>
          <speciesReference constant="true" species="M_succ_c" stoichiometry="1" />
          <speciesReference constant="true" species="M_h_c" stoichiometry="1" />
          <speciesReference constant="true" species="M_met__L_c" stoichiometry="1" />
        </listOfProducts>
        <fbc:geneProductAssociation>
          <fbc:geneProductRef fbc:geneProduct="G_BG13162" />
        </fbc:geneProductAssociation>
      </reaction>
      <reaction fast="false" id="R_SLCYSS" name="O-acetyl-L-serine sulfhydrylase" reversible="false" fbc:lowerFluxBound="cobra_0_bound" fbc:upperFluxBound="cobra_default_ub">
        <listOfReactants>
          <speciesReference constant="true" species="M_tsul_c" stoichiometry="1" />
          <speciesReference constant="true" species="M_acser_c" stoichiometry="1" />
        </listOfReactants>
        <listOfProducts>
          <speciesReference constant="true" species="M_ac_c" stoichiometry="1" />
          <speciesReference constant="true" species="M_slcys_c" stoichiometry="1" />
        </listOfProducts>
        <fbc:geneProductAssociation>
          <fbc:or>
            <fbc:geneProductRef fbc:geneProduct="G_BG10136" />
            <fbc:geneProductRef fbc:geneProduct="G_BG13162" />
          </fbc:or>
        </fbc:geneProductAssociation>
      </reaction>
      <reaction fast="false" id="R_SSALy" name="succinate-semialdehyde dehydrogenase (NADP)" reversible="false" fbc:lowerFluxBound="cobra_0_bound" fbc:upperFluxBound="cobra_default_ub">
        <listOfReactants>
          <speciesReference constant="true" species="M_h2o_c" stoichiometry="1" />
          <speciesReference constant="true" species="M_sucsal_c" stoichiometry="1" />
          <speciesReference constant="true" species="M_nadp_c" stoichiometry="1" />
        </listOfReactants>
        <listOfProducts>
          <speciesReference constant="true" species="M_nadph_c" stoichiometry="1" />
          <speciesReference constant="true" species="M_h_c" stoichiometry="2" />
          <speciesReference constant="true" species="M_succ_c" stoichiometry="1" />
        </listOfProducts>
        <fbc:geneProductAssociation>
          <fbc:geneProductRef fbc:geneProduct="G_BG12044" />
        </fbc:geneProductAssociation>
      </reaction>
      <reaction fast="false" id="R_THRD" name="L-threonine dehydrogenase (w/ AOBUTDs)" reversible="false" fbc:lowerFluxBound="cobra_0_bound" fbc:upperFluxBound="cobra_default_ub">
        <listOfReactants>
          <speciesReference constant="true" species="M_thr__L_c" stoichiometry="1" />
          <speciesReference constant="true" species="M_nad_c" stoichiometry="1" />
        </listOfReactants>
        <listOfProducts>
          <speciesReference constant="true" species="M_h_c" stoichiometry="1" />
          <speciesReference constant="true" species="M_nadh_c" stoichiometry="1" />
          <speciesReference constant="true" species="M_2aobut_c" stoichiometry="1" />
        </listOfProducts>
        <fbc:geneProductAssociation>
          <fbc:geneProductRef fbc:geneProduct="G_BG12685" />
        </fbc:geneProductAssociation>
      </reaction>
      <reaction fast="false" id="R_THRD_L" name="L-threonine deaminase" reversible="false" fbc:lowerFluxBound="cobra_0_bound" fbc:upperFluxBound="cobra_default_ub">
        <listOfReactants>
          <speciesReference constant="true" species="M_thr__L_c" stoichiometry="1" />
        </listOfReactants>
        <listOfProducts>
          <speciesReference constant="true" species="M_2obut_c" stoichiometry="1" />
          <speciesReference constant="true" species="M_nh4_c" stoichiometry="1" />
        </listOfProducts>
        <fbc:geneProductAssociation>
          <fbc:geneProductRef fbc:geneProduct="G_BG10673" />
        </fbc:geneProductAssociation>
      </reaction>
      <reaction fast="false" id="R_URCN" name="urocanase" reversible="false" fbc:lowerFluxBound="cobra_0_bound" fbc:upperFluxBound="cobra_default_ub">
        <listOfReactants>
          <speciesReference constant="true" species="M_h2o_c" stoichiometry="1" />
          <speciesReference constant="true" species="M_urcan_c" stoichiometry="1" />
        </listOfReactants>
        <listOfProducts>
          <speciesReference constant="true" species="M_4izp_c" stoichiometry="1" />
        </listOfProducts>
        <fbc:geneProductAssociation>
          <fbc:geneProductRef fbc:geneProduct="G_BG10668" />
        </fbc:geneProductAssociation>
      </reaction>
      <reaction fast="false" id="R_UREA2" name="urease" reversible="false" fbc:lowerFluxBound="cobra_0_bound" fbc:upperFluxBound="cobra_default_ub">
        <listOfReactants>
          <speciesReference constant="true" species="M_h2o_c" stoichiometry="1" />
          <speciesReference constant="true" species="M_h_c" stoichiometry="2" />
          <speciesReference constant="true" species="M_urea_c" stoichiometry="1" />
        </listOfReactants>
        <listOfProducts>
          <speciesReference constant="true" species="M_co2_c" stoichiometry="1" />
          <speciesReference constant="true" species="M_nh4_c" stoichiometry="2" />
        </listOfProducts>
        <fbc:geneProductAssociation>
          <fbc:and>
            <fbc:geneProductRef fbc:geneProduct="G_BG11983" />
            <fbc:geneProductRef fbc:geneProduct="G_BG11981" />
            <fbc:geneProductRef fbc:geneProduct="G_BG11982" />
          </fbc:and>
        </fbc:geneProductAssociation>
      </reaction>
      <reaction fast="false" id="R_VALDHr" name="valine dehydrogenase" reversible="true" fbc:lowerFluxBound="cobra_default_lb" fbc:upperFluxBound="cobra_default_ub">
        <listOfReactants>
          <speciesReference constant="true" species="M_h2o_c" stoichiometry="1" />
          <speciesReference constant="true" species="M_nad_c" stoichiometry="1" />
          <speciesReference constant="true" species="M_val__L_c" stoichiometry="1" />
        </listOfReactants>
        <listOfProducts>
          <speciesReference constant="true" species="M_3mob_c" stoichiometry="1" />
          <speciesReference constant="true" species="M_h_c" stoichiometry="1" />
          <speciesReference constant="true" species="M_nadh_c" stoichiometry="1" />
          <speciesReference constant="true" species="M_nh4_c" stoichiometry="1" />
        </listOfProducts>
        <fbc:geneProductAssociation>
          <fbc:geneProductRef fbc:geneProduct="G_BG11723" />
        </fbc:geneProductAssociation>
      </reaction>
      <reaction fast="false" id="R_VALTA" name="valine transaminase" reversible="true" fbc:lowerFluxBound="cobra_default_lb" fbc:upperFluxBound="cobra_default_ub">
        <listOfReactants>
          <speciesReference constant="true" species="M_akg_c" stoichiometry="1" />
          <speciesReference constant="true" species="M_val__L_c" stoichiometry="1" />
        </listOfReactants>
        <listOfProducts>
          <speciesReference constant="true" species="M_glu__L_c" stoichiometry="1" />
          <speciesReference constant="true" species="M_3mob_c" stoichiometry="1" />
        </listOfProducts>
        <fbc:geneProductAssociation>
          <fbc:or>
            <fbc:geneProductRef fbc:geneProduct="G_BG10546" />
            <fbc:geneProductRef fbc:geneProduct="G_BG12749" />
          </fbc:or>
        </fbc:geneProductAssociation>
      </reaction>
      <reaction fast="false" id="R_ASNN" name="L-asparaginase" reversible="false" fbc:lowerFluxBound="cobra_0_bound" fbc:upperFluxBound="cobra_default_ub">
        <listOfReactants>
[truncated: 869,219 more chars]
