# Supplementary material for: Do genome-scale models need exact solvers or clearer standards?
Source: Mol Syst Biol. 2015 Oct 14;11(10):831. doi: 10.15252/msb.20156157 (PMC4631202; doi:10.15252/msb.20156157)
Supplement: Supplementary file 2 — Dataset EV1 [file msb0011-0831-sd2.zip › m_model_collection-master/sbml3/iZM363.xml]

<?xml version='1.0' encoding='UTF-8'?>
<sbml xmlns:fbc="http://www.sbml.org/sbml/level3/version1/fbc/version2" level="3" sboTerm="SBO:0000624" version="1" xmlns="http://www.sbml.org/sbml/level3/version1/core" fbc:required="false">
  <model id="iZM363" fbc:strict="true">
    <listOfUnitDefinitions>
      <unitDefinition id="mmol_per_gDW_per_hr">
        <listOfUnits>
          <unit exponent="1" kind="mole" multiplier="1" scale="-3" />
          <unit exponent="-1" kind="gram" multiplier="1" scale="0" />
          <unit exponent="-1" kind="second" multiplier="3600" scale="0" />
        </listOfUnits>
      </unitDefinition>
    </listOfUnitDefinitions>
    <fbc:listOfObjectives fbc:activeObjective="obj">
      <fbc:objective fbc:id="obj" fbc:type="maximize">
        <fbc:listOfFluxObjectives>
          <fbc:fluxObjective fbc:coefficient="1" fbc:reaction="R_Biomass" />
        </fbc:listOfFluxObjectives>
      </fbc:objective>
    </fbc:listOfObjectives>
    <listOfParameters>
      <parameter constant="true" id="cobra_default_lb" sboTerm="SBO:0000626" units="mmol_per_gDW_per_hr" value="-1000" />
      <parameter constant="true" id="cobra_default_ub" sboTerm="SBO:0000626" units="mmol_per_gDW_per_hr" value="1000" />
      <parameter constant="true" id="cobra_0_bound" sboTerm="SBO:0000626" units="mmol_per_gDW_per_hr" value="0" />
      <parameter constant="true" id="R_Ex_csn_LPAREN_e_RPAREN__lower_bound" sboTerm="SBO:0000625" units="mmol_per_gDW_per_hr" value="-10" />
      <parameter constant="true" id="R_Ex_pyr_LPAREN_e_RPAREN__lower_bound" sboTerm="SBO:0000625" units="mmol_per_gDW_per_hr" value="-10" />
      <parameter constant="true" id="R_Ex_formate_LPAREN_e_RPAREN__lower_bound" sboTerm="SBO:0000625" units="mmol_per_gDW_per_hr" value="-10" />
      <parameter constant="true" id="R_Ex_ile_L_LPAREN_e_RPAREN__lower_bound" sboTerm="SBO:0000625" units="mmol_per_gDW_per_hr" value="-10" />
      <parameter constant="true" id="R_Ex_s7p_LPAREN_e_RPAREN__lower_bound" sboTerm="SBO:0000625" units="mmol_per_gDW_per_hr" value="-10" />
      <parameter constant="true" id="R_Ex_tartr_L_LPAREN_e_RPAREN__lower_bound" sboTerm="SBO:0000625" units="mmol_per_gDW_per_hr" value="-10" />
      <parameter constant="true" id="R_Ex_adn_LPAREN_e_RPAREN__lower_bound" sboTerm="SBO:0000625" units="mmol_per_gDW_per_hr" value="-10" />
      <parameter constant="true" id="R_Ex_ins_LPAREN_e_RPAREN__lower_bound" sboTerm="SBO:0000625" units="mmol_per_gDW_per_hr" value="-10" />
      <parameter constant="true" id="R_Ex_tyr_L_LPAREN_e_RPAREN__lower_bound" sboTerm="SBO:0000625" units="mmol_per_gDW_per_hr" value="-10" />
      <parameter constant="true" id="R_Ex_spmd_LPAREN_e_RPAREN__lower_bound" sboTerm="SBO:0000625" units="mmol_per_gDW_per_hr" value="-10" />
      <parameter constant="true" id="R_Ex_udcpp_LPAREN_e_RPAREN__lower_bound" sboTerm="SBO:0000625" units="mmol_per_gDW_per_hr" value="-10" />
      <parameter constant="true" id="R_Ex_tre_LPAREN_e_RPAREN__lower_bound" sboTerm="SBO:0000625" units="mmol_per_gDW_per_hr" value="-10" />
      <parameter constant="true" id="R_Ex_gly_LPAREN_e_RPAREN__lower_bound" sboTerm="SBO:0000625" units="mmol_per_gDW_per_hr" value="-10" />
      <parameter constant="true" id="R_Ex_lac_D_LPAREN_e_RPAREN__lower_bound" sboTerm="SBO:0000625" units="mmol_per_gDW_per_hr" value="-10" />
      <parameter constant="true" id="R_Ex_gln_L_LPAREN_e_RPAREN__lower_bound" sboTerm="SBO:0000625" units="mmol_per_gDW_per_hr" value="-10" />
      <parameter constant="true" id="R_Ex_cit_LPAREN_e_RPAREN__lower_bound" sboTerm="SBO:0000625" units="mmol_per_gDW_per_hr" value="-10" />
      <parameter constant="true" id="R_Ex_tsul_LPAREN_e_RPAREN__lower_bound" sboTerm="SBO:0000625" units="mmol_per_gDW_per_hr" value="-10" />
      <parameter constant="true" id="R_Ex_xtsn_LPAREN_e_RPAREN__lower_bound" sboTerm="SBO:0000625" units="mmol_per_gDW_per_hr" value="-10" />
      <parameter constant="true" id="R_Ex_acin_LPAREN_e_RPAREN__lower_bound" sboTerm="SBO:0000625" units="mmol_per_gDW_per_hr" value="-10" />
      <parameter constant="true" id="R_Ex_arab_L_LPAREN_e_RPAREN__lower_bound" sboTerm="SBO:0000625" units="mmol_per_gDW_per_hr" value="-10" />
      <parameter constant="true" id="R_Ex_rib_D_LPAREN_e_RPAREN__lower_bound" sboTerm="SBO:0000625" units="mmol_per_gDW_per_hr" value="-10" />
      <parameter constant="true" id="R_Ex_val_L_LPAREN_e_RPAREN__lower_bound" sboTerm="SBO:0000625" units="mmol_per_gDW_per_hr" value="-10" />
      <parameter constant="true" id="R_Ex_a_4abut_LPAREN_e_RPAREN__lower_bound" sboTerm="SBO:0000625" units="mmol_per_gDW_per_hr" value="-10" />
      <parameter constant="true" id="R_Ex_dad_2_LPAREN_e_RPAREN__lower_bound" sboTerm="SBO:0000625" units="mmol_per_gDW_per_hr" value="-10" />
      <parameter constant="true" id="R_Ex_malttr_LPAREN_e_RPAREN__lower_bound" sboTerm="SBO:0000625" units="mmol_per_gDW_per_hr" value="-10" />
      <parameter constant="true" id="R_Ex_galct_D_LPAREN_e_RPAREN__lower_bound" sboTerm="SBO:0000625" units="mmol_per_gDW_per_hr" value="-10" />
      <parameter constant="true" id="R_Ex_ptrc_LPAREN_e_RPAREN__lower_bound" sboTerm="SBO:0000625" units="mmol_per_gDW_per_hr" value="-10" />
      <parameter constant="true" id="R_Ex_ade_LPAREN_e_RPAREN__lower_bound" sboTerm="SBO:0000625" units="mmol_per_gDW_per_hr" value="-10" />
      <parameter constant="true" id="R_Ex_succ_LPAREN_e_RPAREN__lower_bound" sboTerm="SBO:0000625" units="mmol_per_gDW_per_hr" value="-10" />
      <parameter constant="true" id="R_Ex_fru_LPAREN_e_RPAREN__lower_bound" sboTerm="SBO:0000625" units="mmol_per_gDW_per_hr" value="-10" />
      <parameter constant="true" id="R_Ex_glcn_LPAREN_e_RPAREN__lower_bound" sboTerm="SBO:0000625" units="mmol_per_gDW_per_hr" value="-10" />
      <parameter constant="true" id="R_Ex_h2_LPAREN_e_RPAREN__lower_bound" sboTerm="SBO:0000625" units="mmol_per_gDW_per_hr" value="-10" />
      <parameter constant="true" id="R_Ex_Biomass_lower_bound" sboTerm="SBO:0000625" units="mmol_per_gDW_per_hr" value="-10" />
      <parameter constant="true" id="R_Ex_idon_L_LPAREN_e_RPAREN__lower_bound" sboTerm="SBO:0000625" units="mmol_per_gDW_per_hr" value="-10" />
      <parameter constant="true" id="R_Ex_orn_LPAREN_e_RPAREN__lower_bound" sboTerm="SBO:0000625" units="mmol_per_gDW_per_hr" value="-10" />
      <parameter constant="true" id="R_Ex_acnam_LPAREN_e_RPAREN__lower_bound" sboTerm="SBO:0000625" units="mmol_per_gDW_per_hr" value="-10" />
      <parameter constant="true" id="R_Ex_a_2ddglcn_LPAREN_e_RPAREN__lower_bound" sboTerm="SBO:0000625" units="mmol_per_gDW_per_hr" value="-10" />
      <parameter constant="true" id="R_Ex_co2_LPAREN_e_RPAREN__lower_bound" sboTerm="SBO:0000625" units="mmol_per_gDW_per_hr" value="-10" />
      <parameter constant="true" id="R_Ex_nad_LPAREN_e_RPAREN__lower_bound" sboTerm="SBO:0000625" units="mmol_per_gDW_per_hr" value="-10" />
      <parameter constant="true" id="R_Ex_duri_LPAREN_e_RPAREN__lower_bound" sboTerm="SBO:0000625" units="mmol_per_gDW_per_hr" value="-10" />
      <parameter constant="true" id="R_Ex_leu_L_LPAREN_e_RPAREN__lower_bound" sboTerm="SBO:0000625" units="mmol_per_gDW_per_hr" value="-10" />
      <parameter constant="true" id="R_Ex_ac_LPAREN_e_RPAREN__lower_bound" sboTerm="SBO:0000625" units="mmol_per_gDW_per_hr" value="-10" />
      <parameter constant="true" id="R_Ex_glyclt_LPAREN_e_RPAREN__lower_bound" sboTerm="SBO:0000625" units="mmol_per_gDW_per_hr" value="-10" />
      <parameter constant="true" id="R_Ex_thymd_LPAREN_e_RPAREN__lower_bound" sboTerm="SBO:0000625" units="mmol_per_gDW_per_hr" value="-10" />
      <parameter constant="true" id="R_Ex_trp_L_LPAREN_e_RPAREN__lower_bound" sboTerm="SBO:0000625" units="mmol_per_gDW_per_hr" value="-10" />
      <parameter constant="true" id="R_Ex_no2_LPAREN_e_RPAREN__lower_bound" sboTerm="SBO:0000625" units="mmol_per_gDW_per_hr" value="-10" />
      <parameter constant="true" id="R_Ex_etoh_LPAREN_e_RPAREN__lower_bound" sboTerm="SBO:0000625" units="mmol_per_gDW_per_hr" value="-10" />
      <parameter constant="true" id="R_Ex_ala_D_LPAREN_e_RPAREN__lower_bound" sboTerm="SBO:0000625" units="mmol_per_gDW_per_hr" value="-10" />
      <parameter constant="true" id="R_Ex_napl_LPAREN_e_RPAREN__lower_bound" sboTerm="SBO:0000625" units="mmol_per_gDW_per_hr" value="-10" />
      <parameter constant="true" id="R_Ex_dgsn_LPAREN_e_RPAREN__lower_bound" sboTerm="SBO:0000625" units="mmol_per_gDW_per_hr" value="-10" />
      <parameter constant="true" id="R_Ex_hxan_LPAREN_e_RPAREN__lower_bound" sboTerm="SBO:0000625" units="mmol_per_gDW_per_hr" value="-10" />
      <parameter constant="true" id="R_Ex_cynt_LPAREN_e_RPAREN__lower_bound" sboTerm="SBO:0000625" units="mmol_per_gDW_per_hr" value="-10" />
      <parameter constant="true" id="R_Ex_din_LPAREN_e_RPAREN__lower_bound" sboTerm="SBO:0000625" units="mmol_per_gDW_per_hr" value="-10" />
      <parameter constant="true" id="R_Ex_akg_LPAREN_e_RPAREN__lower_bound" sboTerm="SBO:0000625" units="mmol_per_gDW_per_hr" value="-10" />
      <parameter constant="true" id="R_Ex_h_LPAREN_e_RPAREN__lower_bound" sboTerm="SBO:0000625" units="mmol_per_gDW_per_hr" value="-10" />
      <parameter constant="true" id="R_Ex_acald_LPAREN_e_RPAREN__lower_bound" sboTerm="SBO:0000625" units="mmol_per_gDW_per_hr" value="-10" />
      <parameter constant="true" id="R_Ex_urea_LPAREN_e_RPAREN__lower_bound" sboTerm="SBO:0000625" units="mmol_per_gDW_per_hr" value="-10" />
      <parameter constant="true" id="R_Ex_g6p_LPAREN_e_RPAREN__lower_bound" sboTerm="SBO:0000625" units="mmol_per_gDW_per_hr" value="-10" />
      <parameter constant="true" id="R_Ex_xltol_LPAREN_e_RPAREN__lower_bound" sboTerm="SBO:0000625" units="mmol_per_gDW_per_hr" value="-10" />
      <parameter constant="true" id="R_Ex_amet_LPAREN_e_RPAREN__lower_bound" sboTerm="SBO:0000625" units="mmol_per_gDW_per_hr" value="-10" />
      <parameter constant="true" id="R_Ex_mal_LPAREN_e_RPAREN__lower_bound" sboTerm="SBO:0000625" units="mmol_per_gDW_per_hr" value="-10" />
      <parameter constant="true" id="R_Ex_a_14aDg_n__LPAREN_e_RPAREN__lower_bound" sboTerm="SBO:0000625" units="mmol_per_gDW_per_hr" value="-10" />
      <parameter constant="true" id="R_Ex_ser_D_LPAREN_e_RPAREN__lower_bound" sboTerm="SBO:0000625" units="mmol_per_gDW_per_hr" value="-10" />
      <parameter constant="true" id="R_Ex_maltttr_LPAREN_e_RPAREN__lower_bound" sboTerm="SBO:0000625" units="mmol_per_gDW_per_hr" value="-10" />
      <parameter constant="true" id="R_Ex_rmn_LPAREN_e_RPAREN__lower_bound" sboTerm="SBO:0000625" units="mmol_per_gDW_per_hr" value="-10" />
      <parameter constant="true" id="R_Ex_cys_L_LPAREN_e_RPAREN__lower_bound" sboTerm="SBO:0000625" units="mmol_per_gDW_per_hr" value="-10" />
      <parameter constant="true" id="R_Ex_xyl_D_LPAREN_e_RPAREN__lower_bound" sboTerm="SBO:0000625" units="mmol_per_gDW_per_hr" value="-10" />
      <parameter constant="true" id="R_Ex_lys_L_LPAREN_e_RPAREN__lower_bound" sboTerm="SBO:0000625" units="mmol_per_gDW_per_hr" value="-10" />
      <parameter constant="true" id="R_Ex_a_2cbz_LPAREN_e_RPAREN__lower_bound" sboTerm="SBO:0000625" units="mmol_per_gDW_per_hr" value="-10" />
      <parameter constant="true" id="R_Ex_n2_LPAREN_e_RPAREN__lower_bound" sboTerm="SBO:0000625" units="mmol_per_gDW_per_hr" value="-10" />
      <parameter constant="true" id="R_Ex_his_L_LPAREN_e_RPAREN__lower_bound" sboTerm="SBO:0000625" units="mmol_per_gDW_per_hr" value="-10" />
      <parameter constant="true" id="R_Ex_dha_LPAREN_e_RPAREN__lower_bound" sboTerm="SBO:0000625" units="mmol_per_gDW_per_hr" value="-10" />
      <parameter constant="true" id="R_Ex_fum_LPAREN_e_RPAREN__lower_bound" sboTerm="SBO:0000625" units="mmol_per_gDW_per_hr" value="-10" />
      <parameter constant="true" id="R_Ex_thm_LPAREN_e_RPAREN__lower_bound" sboTerm="SBO:0000625" units="mmol_per_gDW_per_hr" value="-10" />
      <parameter constant="true" id="R_Ex_gsn_LPAREN_e_RPAREN__lower_bound" sboTerm="SBO:0000625" units="mmol_per_gDW_per_hr" value="-10" />
      <parameter constant="true" id="R_Ex_sucr_LPAREN_e_RPAREN__lower_bound" sboTerm="SBO:0000625" units="mmol_per_gDW_per_hr" value="-10" />
      <parameter constant="true" id="R_Ex_glyc3p_LPAREN_e_RPAREN__lower_bound" sboTerm="SBO:0000625" units="mmol_per_gDW_per_hr" value="-10" />
      <parameter constant="true" id="R_Ex_a_5mthf_LPAREN_e_RPAREN__lower_bound" sboTerm="SBO:0000625" units="mmol_per_gDW_per_hr" value="-10" />
      <parameter constant="true" id="R_Ex_a_26dap_M_LPAREN_e_RPAREN__lower_bound" sboTerm="SBO:0000625" units="mmol_per_gDW_per_hr" value="-10" />
      <parameter constant="true" id="R_Ex_nac_LPAREN_e_RPAREN__lower_bound" sboTerm="SBO:0000625" units="mmol_per_gDW_per_hr" value="-10" />
      <parameter constant="true" id="R_Ex_glyc_LPAREN_e_RPAREN__lower_bound" sboTerm="SBO:0000625" units="mmol_per_gDW_per_hr" value="-10" />
      <parameter constant="true" id="R_Ex_acgam_LPAREN_e_RPAREN__lower_bound" sboTerm="SBO:0000625" units="mmol_per_gDW_per_hr" value="-10" />
      <parameter constant="true" id="R_Ex_man6p_LPAREN_e_RPAREN__lower_bound" sboTerm="SBO:0000625" units="mmol_per_gDW_per_hr" value="-10" />
      <parameter constant="true" id="R_Ex_glc_D_LPAREN_e_RPAREN__lower_bound" sboTerm="SBO:0000625" units="mmol_per_gDW_per_hr" value="-10" />
      <parameter constant="true" id="R_Ex_chol_LPAREN_e_RPAREN__lower_bound" sboTerm="SBO:0000625" units="mmol_per_gDW_per_hr" value="-10" />
      <parameter constant="true" id="R_Ex_gal_LPAREN_e_RPAREN__lower_bound" sboTerm="SBO:0000625" units="mmol_per_gDW_per_hr" value="-10" />
      <parameter constant="true" id="R_Ex_gua_LPAREN_e_RPAREN__lower_bound" sboTerm="SBO:0000625" units="mmol_per_gDW_per_hr" value="-10" />
      <parameter constant="true" id="R_Ex_indole_LPAREN_e_RPAREN__lower_bound" sboTerm="SBO:0000625" units="mmol_per_gDW_per_hr" value="-10" />
      <parameter constant="true" id="R_Ex_a_3hppn_LPAREN_e_RPAREN__lower_bound" sboTerm="SBO:0000625" units="mmol_per_gDW_per_hr" value="-10" />
      <parameter constant="true" id="R_Ex_dcyt_LPAREN_e_RPAREN__lower_bound" sboTerm="SBO:0000625" units="mmol_per_gDW_per_hr" value="-10" />
      <parameter constant="true" id="R_Ex_a_5mta_LPAREN_e_RPAREN__lower_bound" sboTerm="SBO:0000625" units="mmol_per_gDW_per_hr" value="-10" />
      <parameter constant="true" id="R_Ex_arg_L_LPAREN_e_RPAREN__lower_bound" sboTerm="SBO:0000625" units="mmol_per_gDW_per_hr" value="-10" />
      <parameter constant="true" id="R_Ex_man_LPAREN_e_RPAREN__lower_bound" sboTerm="SBO:0000625" units="mmol_per_gDW_per_hr" value="-10" />
      <parameter constant="true" id="R_Ex_asn_L_LPAREN_e_RPAREN__lower_bound" sboTerm="SBO:0000625" units="mmol_per_gDW_per_hr" value="-10" />
      <parameter constant="true" id="R_Ex_alltn_LPAREN_e_RPAREN__lower_bound" sboTerm="SBO:0000625" units="mmol_per_gDW_per_hr" value="-10" />
      <parameter constant="true" id="R_Ex_asp_L_LPAREN_e_RPAREN__lower_bound" sboTerm="SBO:0000625" units="mmol_per_gDW_per_hr" value="-10" />
      <parameter constant="true" id="R_Ex_sbt_LPAREN_e_RPAREN__lower_bound" sboTerm="SBO:0000625" units="mmol_per_gDW_per_hr" value="-10" />
      <parameter constant="true" id="R_Ex_FMN_LPAREN_e_RPAREN__lower_bound" sboTerm="SBO:0000625" units="mmol_per_gDW_per_hr" value="-10" />
      <parameter constant="true" id="R_Ex_cytd_LPAREN_e_RPAREN__lower_bound" sboTerm="SBO:0000625" units="mmol_per_gDW_per_hr" value="-10" />
      <parameter constant="true" id="R_Ex_pro_L_LPAREN_e_RPAREN__lower_bound" sboTerm="SBO:0000625" units="mmol_per_gDW_per_hr" value="-10" />
      <parameter constant="true" id="R_Ex_fuc_L_LPAREN_e_RPAREN__lower_bound" sboTerm="SBO:0000625" units="mmol_per_gDW_per_hr" value="-10" />
      <parameter constant="true" id="R_Ex_ala_L_LPAREN_e_RPAREN__lower_bound" sboTerm="SBO:0000625" units="mmol_per_gDW_per_hr" value="-10" />
      <parameter constant="true" id="R_Ex_xan_LPAREN_e_RPAREN__lower_bound" sboTerm="SBO:0000625" units="mmol_per_gDW_per_hr" value="-10" />
      <parameter constant="true" id="R_Ex_glyb_LPAREN_e_RPAREN__lower_bound" sboTerm="SBO:0000625" units="mmol_per_gDW_per_hr" value="-10" />
      <parameter constant="true" id="R_Ex_met_D_LPAREN_e_RPAREN__lower_bound" sboTerm="SBO:0000625" units="mmol_per_gDW_per_hr" value="-10" />
      <parameter constant="true" id="R_Ex_uri_LPAREN_e_RPAREN__lower_bound" sboTerm="SBO:0000625" units="mmol_per_gDW_per_hr" value="-10" />
      <parameter constant="true" id="R_Ex_ura_LPAREN_e_RPAREN__lower_bound" sboTerm="SBO:0000625" units="mmol_per_gDW_per_hr" value="-10" />
      <parameter constant="true" id="R_Ex_a_12ppd_S_LPAREN_e_RPAREN__lower_bound" sboTerm="SBO:0000625" units="mmol_per_gDW_per_hr" value="-10" />
      <parameter constant="true" id="R_Ex_phe_L_LPAREN_e_RPAREN__lower_bound" sboTerm="SBO:0000625" units="mmol_per_gDW_per_hr" value="-10" />
      <parameter constant="true" id="R_Ex_thr_L_LPAREN_e_RPAREN__lower_bound" sboTerm="SBO:0000625" units="mmol_per_gDW_per_hr" value="-10" />
      <parameter constant="true" id="R_Ex_glu_L_LPAREN_e_RPAREN__lower_bound" sboTerm="SBO:0000625" units="mmol_per_gDW_per_hr" value="-10" />
    </listOfParameters>
    <listOfCompartments>
      <compartment constant="true" id="default" name="No Compartment" />
      <compartment constant="true" id="p" name="Periplasm" />
      <compartment constant="true" id="e" name="Extracellular" />
    </listOfCompartments>
    <listOfSpecies>
      <species boundaryCondition="false" compartment="default" constant="false" hasOnlySubstanceUnits="false" id="M_a_2ddglcn" name="a_2ddglcn" />
      <species boundaryCondition="false" compartment="default" constant="false" hasOnlySubstanceUnits="false" id="M_nagp" name="nagp" />
      <species boundaryCondition="false" compartment="default" constant="false" hasOnlySubstanceUnits="false" id="M_adpglc" name="adpglc" />
      <species boundaryCondition="false" compartment="default" constant="false" hasOnlySubstanceUnits="false" id="M_asn_LSQBKTL_RSQBKT" name="asn[L]" />
      <species boundaryCondition="false" compartment="default" constant="false" hasOnlySubstanceUnits="false" id="M_protrnapro" name="protrnapro" />
      <species boundaryCondition="false" compartment="default" constant="false" hasOnlySubstanceUnits="false" id="M_gcald" name="gcald" />
      <species boundaryCondition="false" compartment="default" constant="false" hasOnlySubstanceUnits="false" id="M_trna_Pro_" name="trna_Pro_" />
      <species boundaryCondition="false" compartment="default" constant="false" hasOnlySubstanceUnits="false" id="M_naga" name="naga" />
      <species boundaryCondition="false" compartment="default" constant="false" hasOnlySubstanceUnits="false" id="M_sucr" name="sucr" />
      <species boundaryCondition="false" compartment="default" constant="false" hasOnlySubstanceUnits="false" id="M_a_5mthf" name="a_5mthf" />
      <species boundaryCondition="false" compartment="default" constant="false" hasOnlySubstanceUnits="false" id="M_e4p" name="e4p" />
      <species boundaryCondition="false" compartment="default" constant="false" hasOnlySubstanceUnits="false" id="M_a_5mthglu" name="a_5mthglu" />
      <species boundaryCondition="false" compartment="default" constant="false" hasOnlySubstanceUnits="false" id="M_butACP" name="butACP" />
      <species boundaryCondition="false" compartment="default" constant="false" hasOnlySubstanceUnits="false" id="M_ddecencoa" name="ddecencoa" />
      <species boundaryCondition="false" compartment="default" constant="false" hasOnlySubstanceUnits="false" id="M_octACP" name="octACP" />
      <species boundaryCondition="false" compartment="default" constant="false" hasOnlySubstanceUnits="false" id="M_succ" name="succ" />
      <species boundaryCondition="false" compartment="default" constant="false" hasOnlySubstanceUnits="false" id="M_levan" name="levan" />
      <species boundaryCondition="false" compartment="default" constant="false" hasOnlySubstanceUnits="false" id="M_ttfrdp" name="ttfrdp" />
      <species boundaryCondition="false" compartment="default" constant="false" hasOnlySubstanceUnits="false" id="M_octcoa" name="octcoa" />
      <species boundaryCondition="false" compartment="default" constant="false" hasOnlySubstanceUnits="false" id="M_so3" name="so3" />
      <species boundaryCondition="false" compartment="default" constant="false" hasOnlySubstanceUnits="false" id="M_a_3ooctACP" name="a_3ooctACP" />
      <species boundaryCondition="false" compartment="default" constant="false" hasOnlySubstanceUnits="false" id="M_a_4c2me" name="a_4c2me" />
      <species boundaryCondition="false" compartment="e" constant="false" hasOnlySubstanceUnits="false" id="M_csn_e" name="csn_e" />
      <species boundaryCondition="false" compartment="default" constant="false" hasOnlySubstanceUnits="false" id="M_nadh" name="nadh" />
      <species boundaryCondition="false" compartment="default" constant="false" hasOnlySubstanceUnits="false" id="M_a_3pg" name="a_3pg" />
      <species boundaryCondition="false" compartment="default" constant="false" hasOnlySubstanceUnits="false" id="M_thmmp" name="thmmp" />
      <species boundaryCondition="false" compartment="default" constant="false" hasOnlySubstanceUnits="false" id="M_pant_LSQBKTR_RSQBKT" name="pant[R]" />
      <species boundaryCondition="false" compartment="default" constant="false" hasOnlySubstanceUnits="false" id="M_N5camimirn" name="N5camimirn" />
      <species boundaryCondition="false" compartment="default" constant="false" hasOnlySubstanceUnits="false" id="M_a_2hhdiene" name="a_2hhdiene" />
      <species boundaryCondition="false" compartment="default" constant="false" hasOnlySubstanceUnits="false" id="M_heppp" name="heppp" />
      <species boundaryCondition="false" compartment="default" constant="false" hasOnlySubstanceUnits="false" id="M_pyam5p" name="pyam5p" />
      <species boundaryCondition="false" compartment="default" constant="false" hasOnlySubstanceUnits="false" id="M_ndp" name="ndp" />
      <species boundaryCondition="false" compartment="default" constant="false" hasOnlySubstanceUnits="false" id="M_hopene" name="hopene" />
      <species boundaryCondition="false" compartment="default" constant="false" hasOnlySubstanceUnits="false" id="M_tsul" name="tsul" />
      <species boundaryCondition="false" compartment="default" constant="false" hasOnlySubstanceUnits="false" id="M_g1p" name="g1p" />
      <species boundaryCondition="false" compartment="default" constant="false" hasOnlySubstanceUnits="false" id="M_PR_amp" name="PR_amp" />
      <species boundaryCondition="false" compartment="default" constant="false" hasOnlySubstanceUnits="false" id="M_adshcys" name="adshcys" />
      <species boundaryCondition="false" compartment="default" constant="false" hasOnlySubstanceUnits="false" id="M_ppACP" name="ppACP" />
      <species boundaryCondition="false" compartment="default" constant="false" hasOnlySubstanceUnits="false" id="M_formate" name="formate" />
      <species boundaryCondition="false" compartment="e" constant="false" hasOnlySubstanceUnits="false" id="M_pyr_e" name="pyr_e" />
      <species boundaryCondition="false" compartment="default" constant="false" hasOnlySubstanceUnits="false" id="M_leutrnaleu" name="leutrnaleu" />
      <species boundaryCondition="false" compartment="e" constant="false" hasOnlySubstanceUnits="false" id="M_formate_e" name="formate_e" />
      <species boundaryCondition="false" compartment="default" constant="false" hasOnlySubstanceUnits="false" id="M_nacmsam" name="nacmsam" />
      <species boundaryCondition="false" compartment="default" constant="false" hasOnlySubstanceUnits="false" id="M_sedbispi" name="sedbispi" />
      <species boundaryCondition="false" compartment="default" constant="false" hasOnlySubstanceUnits="false" id="M_arib" name="arib" />
      <species boundaryCondition="false" compartment="default" constant="false" hasOnlySubstanceUnits="false" id="M_aps" name="aps" />
      <species boundaryCondition="false" compartment="default" constant="false" hasOnlySubstanceUnits="false" id="M_g6p" name="g6p" />
      <species boundaryCondition="false" compartment="default" constant="false" hasOnlySubstanceUnits="false" id="M_dxyl5p" name="dxyl5p" />
      <species boundaryCondition="false" compartment="e" constant="false" hasOnlySubstanceUnits="false" id="M_ile__L_e" name="ile-L_e" />
      <species boundaryCondition="false" compartment="default" constant="false" hasOnlySubstanceUnits="false" id="M_a_13dpg" name="a_13dpg" />
      <species boundaryCondition="false" compartment="default" constant="false" hasOnlySubstanceUnits="false" id="M_a_4mhetz" name="a_4mhetz" />
      <species boundaryCondition="false" compartment="default" constant="false" hasOnlySubstanceUnits="false" id="M_hfa" name="hfa" />
      <species boundaryCondition="false" compartment="default" constant="false" hasOnlySubstanceUnits="false" id="M_dglcn" name="dglcn" />
      <species boundaryCondition="false" compartment="default" constant="false" hasOnlySubstanceUnits="false" id="M_trnaile" name="trnaile" />
      <species boundaryCondition="false" compartment="default" constant="false" hasOnlySubstanceUnits="false" id="M_paps" name="paps" />
      <species boundaryCondition="false" compartment="e" constant="false" hasOnlySubstanceUnits="false" id="M_s7p_e" name="s7p_e" />
      <species boundaryCondition="false" compartment="default" constant="false" hasOnlySubstanceUnits="false" id="M_pi" name="pi" />
      <species boundaryCondition="false" compartment="default" constant="false" hasOnlySubstanceUnits="false" id="M_pinost" name="pinost" />
      <species boundaryCondition="false" compartment="default" constant="false" hasOnlySubstanceUnits="false" id="M_trnathr" name="trnathr" />
      <species boundaryCondition="false" compartment="e" constant="false" hasOnlySubstanceUnits="false" id="M_tartr__L_e" name="tartr-L_e" />
      <species boundaryCondition="false" compartment="default" constant="false" hasOnlySubstanceUnits="false" id="M_aspald" name="aspald" />
      <species boundaryCondition="false" compartment="default" constant="false" hasOnlySubstanceUnits="false" id="M_N5panth" name="N5panth" />
      <species boundaryCondition="false" compartment="e" constant="false" hasOnlySubstanceUnits="false" id="M_adn_e" name="adn_e" />
      <species boundaryCondition="false" compartment="default" constant="false" hasOnlySubstanceUnits="false" id="M_hco3" name="hco3" />
      <species boundaryCondition="false" compartment="default" constant="false" hasOnlySubstanceUnits="false" id="M_rbl_LSQBKTL_RSQBKT" name="rbl[L]" />
      <species boundaryCondition="false" compartment="default" constant="false" hasOnlySubstanceUnits="false" id="M_protein" name="protein" />
      <species boundaryCondition="false" compartment="default" constant="false" hasOnlySubstanceUnits="false" id="M_a_4hlt" name="a_4hlt" />
      <species boundaryCondition="false" compartment="default" constant="false" hasOnlySubstanceUnits="false" id="M_trnaarg" name="trnaarg" />
      <species boundaryCondition="false" compartment="default" constant="false" hasOnlySubstanceUnits="false" id="M_kdo8p" name="kdo8p" />
      <species boundaryCondition="false" compartment="default" constant="false" hasOnlySubstanceUnits="false" id="M_a_3hppn" name="a_3hppn" />
      <species boundaryCondition="false" compartment="default" constant="false" hasOnlySubstanceUnits="false" id="M_nad" name="nad" />
      <species boundaryCondition="false" compartment="default" constant="false" hasOnlySubstanceUnits="false" id="M_thbh" name="thbh" />
      <species boundaryCondition="false" compartment="default" constant="false" hasOnlySubstanceUnits="false" id="M_a6rp" name="a6rp" />
      <species boundaryCondition="false" compartment="default" constant="false" hasOnlySubstanceUnits="false" id="M_fmuclac" name="fmuclac" />
      <species boundaryCondition="false" compartment="default" constant="false" hasOnlySubstanceUnits="false" id="M_nac" name="nac" />
      <species boundaryCondition="false" compartment="default" constant="false" hasOnlySubstanceUnits="false" id="M_dtdp" name="dtdp" />
      <species boundaryCondition="false" compartment="default" constant="false" hasOnlySubstanceUnits="false" id="M_sullac" name="sullac" />
      <species boundaryCondition="false" compartment="default" constant="false" hasOnlySubstanceUnits="false" id="M_IDP" name="IDP" />
      <species boundaryCondition="false" compartment="default" constant="false" hasOnlySubstanceUnits="false" id="M_akg" name="akg" />
      <species boundaryCondition="false" compartment="default" constant="false" hasOnlySubstanceUnits="false" id="M_a_3ohexdeccoa" name="a_3ohexdeccoa" />
      <species boundaryCondition="false" compartment="default" constant="false" hasOnlySubstanceUnits="false" id="M_acryl" name="acryl" />
      <species boundaryCondition="false" compartment="default" constant="false" hasOnlySubstanceUnits="false" id="M_a_23dhpcl" name="a_23dhpcl" />
      <species boundaryCondition="false" compartment="e" constant="false" hasOnlySubstanceUnits="false" id="M_ins_e" name="ins_e" />
      <species boundaryCondition="false" compartment="default" constant="false" hasOnlySubstanceUnits="false" id="M_bg6p" name="bg6p" />
      <species boundaryCondition="false" compartment="default" constant="false" hasOnlySubstanceUnits="false" id="M_L1pglyp" name="L1pglyp" />
      <species boundaryCondition="false" compartment="default" constant="false" hasOnlySubstanceUnits="false" id="M_scys" name="scys" />
      <species boundaryCondition="false" compartment="default" constant="false" hasOnlySubstanceUnits="false" id="M_a_1am2p3p" name="a_1am2p3p" />
      <species boundaryCondition="false" compartment="default" constant="false" hasOnlySubstanceUnits="false" id="M_xu5p_LSQBKTD_RSQBKT" name="xu5p[D]" />
      <species boundaryCondition="false" compartment="default" constant="false" hasOnlySubstanceUnits="false" id="M_a_6hmhptpp" name="a_6hmhptpp" />
      <species boundaryCondition="false" compartment="default" constant="false" hasOnlySubstanceUnits="false" id="M_glyclt" name="glyclt" />
      <species boundaryCondition="false" compartment="default" constant="false" hasOnlySubstanceUnits="false" id="M_deamido_nad" name="deamido_nad" />
      <species boundaryCondition="false" compartment="default" constant="false" hasOnlySubstanceUnits="false" id="M_peam" name="peam" />
      <species boundaryCondition="false" compartment="default" constant="false" hasOnlySubstanceUnits="false" id="M_na1" name="na1" />
      <species boundaryCondition="false" compartment="e" constant="false" hasOnlySubstanceUnits="false" id="M_tyr__L_e" name="tyr-L_e" />
      <species boundaryCondition="false" compartment="default" constant="false" hasOnlySubstanceUnits="false" id="M_atp" name="atp" />
      <species boundaryCondition="false" compartment="default" constant="false" hasOnlySubstanceUnits="false" id="M_clpol" name="clpol" />
      <species boundaryCondition="false" compartment="default" constant="false" hasOnlySubstanceUnits="false" id="M_ppser" name="ppser" />
      <species boundaryCondition="false" compartment="default" constant="false" hasOnlySubstanceUnits="false" id="M_napdc" name="napdc" />
      <species boundaryCondition="false" compartment="default" constant="false" hasOnlySubstanceUnits="false" id="M_methionol" name="methionol" />
      <species boundaryCondition="false" compartment="default" constant="false" hasOnlySubstanceUnits="false" id="M_a_5aprbu" name="a_5aprbu" />
      <species boundaryCondition="false" compartment="default" constant="false" hasOnlySubstanceUnits="false" id="M_dpyrpi" name="dpyrpi" />
      <species boundaryCondition="false" compartment="default" constant="false" hasOnlySubstanceUnits="false" id="M_pydx5p" name="pydx5p" />
      <species boundaryCondition="false" compartment="e" constant="false" hasOnlySubstanceUnits="false" id="M_spmd_e" name="spmd_e" />
      <species boundaryCondition="false" compartment="default" constant="false" hasOnlySubstanceUnits="false" id="M_gal1p" name="gal1p" />
      <species boundaryCondition="false" compartment="default" constant="false" hasOnlySubstanceUnits="false" id="M_glutrnaglu" name="glutrnaglu" />
      <species boundaryCondition="false" compartment="default" constant="false" hasOnlySubstanceUnits="false" id="M_gtp" name="gtp" />
      <species boundaryCondition="false" compartment="default" constant="false" hasOnlySubstanceUnits="false" id="M_cmbo" name="cmbo" />
      <species boundaryCondition="false" compartment="default" constant="false" hasOnlySubstanceUnits="false" id="M_g3p" name="g3p" />
      <species boundaryCondition="false" compartment="default" constant="false" hasOnlySubstanceUnits="false" id="M_sheme" name="sheme" />
      <species boundaryCondition="false" compartment="default" constant="false" hasOnlySubstanceUnits="false" id="M_gua" name="gua" />
      <species boundaryCondition="false" compartment="default" constant="false" hasOnlySubstanceUnits="false" id="M_octdp" name="octdp" />
      <species boundaryCondition="false" compartment="default" constant="false" hasOnlySubstanceUnits="false" id="M_mald" name="mald" />
      <species boundaryCondition="false" compartment="default" constant="false" hasOnlySubstanceUnits="false" id="M_cynt" name="cynt" />
      <species boundaryCondition="false" compartment="default" constant="false" hasOnlySubstanceUnits="false" id="M_a_3ig3p" name="a_3ig3p" />
      <species boundaryCondition="false" compartment="default" constant="false" hasOnlySubstanceUnits="false" id="M_rns3p" name="rns3p" />
      <species boundaryCondition="false" compartment="default" constant="false" hasOnlySubstanceUnits="false" id="M_bglc" name="bglc" />
      <species boundaryCondition="false" compartment="default" constant="false" hasOnlySubstanceUnits="false" id="M_acser" name="acser" />
      <species boundaryCondition="false" compartment="default" constant="false" hasOnlySubstanceUnits="false" id="M_a_4per" name="a_4per" />
      <species boundaryCondition="false" compartment="default" constant="false" hasOnlySubstanceUnits="false" id="M_C1tyr" name="C1tyr" />
      <species boundaryCondition="false" compartment="default" constant="false" hasOnlySubstanceUnits="false" id="M_mettrnamet" name="mettrnamet" />
      <species boundaryCondition="false" compartment="e" constant="false" hasOnlySubstanceUnits="false" id="M_udcpp_e" name="udcpp_e" />
      <species boundaryCondition="false" compartment="default" constant="false" hasOnlySubstanceUnits="false" id="M_fald" name="fald" />
      <species boundaryCondition="false" compartment="e" constant="false" hasOnlySubstanceUnits="false" id="M_tre_e" name="tre_e" />
      <species boundaryCondition="false" compartment="default" constant="false" hasOnlySubstanceUnits="false" id="M_FMN" name="FMN" />
      <species boundaryCondition="false" compartment="default" constant="false" hasOnlySubstanceUnits="false" id="M_a_5a6rpmd" name="a_5a6rpmd" />
      <species boundaryCondition="false" compartment="default" constant="false" hasOnlySubstanceUnits="false" id="M_glc_LSQBKTD_RSQBKT" name="glc[D]" />
      <species boundaryCondition="false" compartment="default" constant="false" hasOnlySubstanceUnits="false" id="M_h2" name="h2" />
      <species boundaryCondition="false" compartment="default" constant="false" hasOnlySubstanceUnits="false" id="M_Rhbtcoa" name="Rhbtcoa" />
      <species boundaryCondition="false" compartment="default" constant="false" hasOnlySubstanceUnits="false" id="M_gsn" name="gsn" />
      <species boundaryCondition="false" compartment="default" constant="false" hasOnlySubstanceUnits="false" id="M_a_2cmer24cp" name="a_2cmer24cp" />
      <species boundaryCondition="false" compartment="default" constant="false" hasOnlySubstanceUnits="false" id="M_a_2kmb" name="a_2kmb" />
      <species boundaryCondition="false" compartment="default" constant="false" hasOnlySubstanceUnits="false" id="M_oct2enoylcoa" name="oct2enoylcoa" />
      <species boundaryCondition="false" compartment="default" constant="false" hasOnlySubstanceUnits="false" id="M_cytd" name="cytd" />
      <species boundaryCondition="false" compartment="default" constant="false" hasOnlySubstanceUnits="false" id="M_tdecenacp" name="tdecenacp" />
      <species boundaryCondition="false" compartment="default" constant="false" hasOnlySubstanceUnits="false" id="M_ru5p_LSQBKTD_RSQBKT" name="ru5p[D]" />
      <species boundaryCondition="false" compartment="default" constant="false" hasOnlySubstanceUnits="false" id="M_tyrtrnatyr" name="tyrtrnatyr" />
      <species boundaryCondition="false" compartment="default" constant="false" hasOnlySubstanceUnits="false" id="M_adsmet" name="adsmet" />
      <species boundaryCondition="false" compartment="default" constant="false" hasOnlySubstanceUnits="false" id="M_ru5p_LSQBKTL_RSQBKT" name="ru5p[L]" />
      <species boundaryCondition="false" compartment="default" constant="false" hasOnlySubstanceUnits="false" id="M_phoforcboxm" name="phoforcboxm" />
      <species boundaryCondition="false" compartment="default" constant="false" hasOnlySubstanceUnits="false" id="M_chor" name="chor" />
      <species boundaryCondition="false" compartment="default" constant="false" hasOnlySubstanceUnits="false" id="M_ugmh" name="ugmh" />
      <species boundaryCondition="false" compartment="default" constant="false" hasOnlySubstanceUnits="false" id="M_a_3dhsk" name="a_3dhsk" />
      <species boundaryCondition="false" compartment="default" constant="false" hasOnlySubstanceUnits="false" id="M_malttr" name="malttr" />
      <species boundaryCondition="false" compartment="e" constant="false" hasOnlySubstanceUnits="false" id="M_gly_e" name="gly_e" />
      <species boundaryCondition="false" compartment="default" constant="false" hasOnlySubstanceUnits="false" id="M_air" name="air" />
      <species boundaryCondition="false" compartment="default" constant="false" hasOnlySubstanceUnits="false" id="M_hmgth" name="hmgth" />
      <species boundaryCondition="false" compartment="default" constant="false" hasOnlySubstanceUnits="false" id="M_argen_LSQBKTL_RSQBKT" name="argen[L]" />
      <species boundaryCondition="false" compartment="default" constant="false" hasOnlySubstanceUnits="false" id="M_foctchc" name="foctchc" />
      <species boundaryCondition="false" compartment="e" constant="false" hasOnlySubstanceUnits="false" id="M_lac__D_e" name="lac-D_e" />
      <species boundaryCondition="false" compartment="default" constant="false" hasOnlySubstanceUnits="false" id="M_pme" name="pme" />
      <species boundaryCondition="false" compartment="e" constant="false" hasOnlySubstanceUnits="false" id="M_Na_e" name="Na_e" />
      <species boundaryCondition="false" compartment="default" constant="false" hasOnlySubstanceUnits="false" id="M_mtsel" name="mtsel" />
      <species boundaryCondition="false" compartment="default" constant="false" hasOnlySubstanceUnits="false" id="M_Folate" name="Folate" />
      <species boundaryCondition="false" compartment="p" constant="false" hasOnlySubstanceUnits="false" id="M_acglu_p" name="acglu_p" />
      <species boundaryCondition="false" compartment="default" constant="false" hasOnlySubstanceUnits="false" id="M_mq8" name="mq8" />
      <species boundaryCondition="false" compartment="default" constant="false" hasOnlySubstanceUnits="false" id="M_a_2oph" name="a_2oph" />
      <species boundaryCondition="false" compartment="default" constant="false" hasOnlySubstanceUnits="false" id="M_hexACP" name="hexACP" />
      <species boundaryCondition="false" compartment="e" constant="false" hasOnlySubstanceUnits="false" id="M_gln__L_e" name="gln-L_e" />
      <species boundaryCondition="false" compartment="default" constant="false" hasOnlySubstanceUnits="false" id="M_nsuckm" name="nsuckm" />
      <species boundaryCondition="false" compartment="default" constant="false" hasOnlySubstanceUnits="false" id="M_argsuc" name="argsuc" />
      <species boundaryCondition="false" compartment="default" constant="false" hasOnlySubstanceUnits="false" id="M_his_LSQBKTL_RSQBKT" name="his[L]" />
      <species boundaryCondition="false" compartment="default" constant="false" hasOnlySubstanceUnits="false" id="M_no3" name="no3" />
      <species boundaryCondition="false" compartment="default" constant="false" hasOnlySubstanceUnits="false" id="M_no2" name="no2" />
      <species boundaryCondition="false" compartment="default" constant="false" hasOnlySubstanceUnits="false" id="M_isobutanol" name="isobutanol" />
      <species boundaryCondition="false" compartment="default" constant="false" hasOnlySubstanceUnits="false" id="M_hpro" name="hpro" />
      <species boundaryCondition="false" compartment="default" constant="false" hasOnlySubstanceUnits="false" id="M_bccpm" name="bccpm" />
      <species boundaryCondition="false" compartment="default" constant="false" hasOnlySubstanceUnits="false" id="M_enz6dly" name="enz6dly" />
      <species boundaryCondition="false" compartment="default" constant="false" hasOnlySubstanceUnits="false" id="M_sulfur" name="sulfur" />
      <species boundaryCondition="false" compartment="default" constant="false" hasOnlySubstanceUnits="false" id="M_fgam" name="fgam" />
      <species boundaryCondition="false" compartment="default" constant="false" hasOnlySubstanceUnits="false" id="M_bccpd" name="bccpd" />
      <species boundaryCondition="false" compartment="default" constant="false" hasOnlySubstanceUnits="false" id="M_pppi" name="pppi" />
      <species boundaryCondition="false" compartment="default" constant="false" hasOnlySubstanceUnits="false" id="M_trdrd" name="trdrd" />
      <species boundaryCondition="false" compartment="default" constant="false" hasOnlySubstanceUnits="false" id="M_acyabut" name="acyabut" />
      <species boundaryCondition="false" compartment="default" constant="false" hasOnlySubstanceUnits="false" id="M_aacoa" name="aacoa" />
      <species boundaryCondition="false" compartment="e" constant="false" hasOnlySubstanceUnits="false" id="M_o2_e" name="o2_e" />
      <species boundaryCondition="false" compartment="e" constant="false" hasOnlySubstanceUnits="false" id="M_cit_e" name="cit_e" />
      <species boundaryCondition="false" compartment="default" constant="false" hasOnlySubstanceUnits="false" id="M_a_23dhb" name="a_23dhb" />
      <species boundaryCondition="false" compartment="default" constant="false" hasOnlySubstanceUnits="false" id="M_citr_LSQBKTL_RSQBKT" name="citr[L]" />
      <species boundaryCondition="false" compartment="e" constant="false" hasOnlySubstanceUnits="false" id="M_tsul_e" name="tsul_e" />
      <species boundaryCondition="false" compartment="default" constant="false" hasOnlySubstanceUnits="false" id="M_sade4m2obut" name="sade4m2obut" />
      <species boundaryCondition="false" compartment="default" constant="false" hasOnlySubstanceUnits="false" id="M_hdecACP" name="hdecACP" />
      <species boundaryCondition="false" compartment="e" constant="false" hasOnlySubstanceUnits="false" id="M_xtsn_e" name="xtsn_e" />
      <species boundaryCondition="false" compartment="default" constant="false" hasOnlySubstanceUnits="false" id="M_but2enoylacp" name="but2enoylacp" />
      <species boundaryCondition="false" compartment="default" constant="false" hasOnlySubstanceUnits="false" id="M_met_LSQBKTD_RSQBKT" name="met[D]" />
      <species boundaryCondition="false" compartment="default" constant="false" hasOnlySubstanceUnits="false" id="M_alaala" name="alaala" />
      <species boundaryCondition="false" compartment="default" constant="false" hasOnlySubstanceUnits="false" id="M_thrtrnathr" name="thrtrnathr" />
      <species boundaryCondition="false" compartment="default" constant="false" hasOnlySubstanceUnits="false" id="M_a_4adcho" name="a_4adcho" />
      <species boundaryCondition="false" compartment="default" constant="false" hasOnlySubstanceUnits="false" id="M_glucyala" name="glucyala" />
      <species boundaryCondition="false" compartment="default" constant="false" hasOnlySubstanceUnits="false" id="M_acgam1p" name="acgam1p" />
      <species boundaryCondition="false" compartment="default" constant="false" hasOnlySubstanceUnits="false" id="M_dutp" name="dutp" />
      <species boundaryCondition="false" compartment="default" constant="false" hasOnlySubstanceUnits="false" id="M_gly" name="gly" />
      <species boundaryCondition="false" compartment="default" constant="false" hasOnlySubstanceUnits="false" id="M_glx" name="glx" />
      <species boundaryCondition="false" compartment="e" constant="false" hasOnlySubstanceUnits="false" id="M_acin_e" name="acin_e" />
      <species boundaryCondition="false" compartment="e" constant="false" hasOnlySubstanceUnits="false" id="M_arab__L_e" name="arab-L_e" />
      <species boundaryCondition="false" compartment="default" constant="false" hasOnlySubstanceUnits="false" id="M_hbenzf" name="hbenzf" />
      <species boundaryCondition="false" compartment="default" constant="false" hasOnlySubstanceUnits="false" id="M_inost" name="inost" />
      <species boundaryCondition="false" compartment="default" constant="false" hasOnlySubstanceUnits="false" id="M_a_2metbutn" name="a_2metbutn" />
      <species boundaryCondition="false" compartment="default" constant="false" hasOnlySubstanceUnits="false" id="M_trnalys" name="trnalys" />
      <species boundaryCondition="false" compartment="default" constant="false" hasOnlySubstanceUnits="false" id="M_a_55adetp" name="a_55adetp" />
      <species boundaryCondition="false" compartment="default" constant="false" hasOnlySubstanceUnits="false" id="M_pppGpp" name="pppGpp" />
      <species boundaryCondition="false" compartment="default" constant="false" hasOnlySubstanceUnits="false" id="M_nh4" name="nh4" />
      <species boundaryCondition="false" compartment="default" constant="false" hasOnlySubstanceUnits="false" id="M_gmp" name="gmp" />
      <species boundaryCondition="false" compartment="default" constant="false" hasOnlySubstanceUnits="false" id="M_a_3mop" name="a_3mop" />
      <species boundaryCondition="false" compartment="e" constant="false" hasOnlySubstanceUnits="false" id="M_rib__D_e" name="rib-D_e" />
      <species boundaryCondition="false" compartment="default" constant="false" hasOnlySubstanceUnits="false" id="M_rmn" name="rmn" />
      <species boundaryCondition="false" compartment="default" constant="false" hasOnlySubstanceUnits="false" id="M_pap" name="pap" />
      <species boundaryCondition="false" compartment="default" constant="false" hasOnlySubstanceUnits="false" id="M_a_2op6m14bq" name="a_2op6m14bq" />
      <species boundaryCondition="false" compartment="default" constant="false" hasOnlySubstanceUnits="false" id="M_trnaval" name="trnaval" />
      <species boundaryCondition="false" compartment="e" constant="false" hasOnlySubstanceUnits="false" id="M_val__L_e" name="val-L_e" />
      <species boundaryCondition="false" compartment="default" constant="false" hasOnlySubstanceUnits="false" id="M_a_2metbutl" name="a_2metbutl" />
      <species boundaryCondition="false" compartment="default" constant="false" hasOnlySubstanceUnits="false" id="M_ttdcACP" name="ttdcACP" />
      <species boundaryCondition="false" compartment="default" constant="false" hasOnlySubstanceUnits="false" id="M_trnaGlu" name="trnaGlu" />
      <species boundaryCondition="false" compartment="default" constant="false" hasOnlySubstanceUnits="false" id="M_Cys_Gly" name="Cys_Gly" />
      <species boundaryCondition="false" compartment="default" constant="false" hasOnlySubstanceUnits="false" id="M_xan" name="xan" />
      <species boundaryCondition="false" compartment="default" constant="false" hasOnlySubstanceUnits="false" id="M_thymd" name="thymd" />
      <species boundaryCondition="false" compartment="default" constant="false" hasOnlySubstanceUnits="false" id="M_iasp" name="iasp" />
      <species boundaryCondition="false" compartment="default" constant="false" hasOnlySubstanceUnits="false" id="M_succgluald" name="succgluald" />
      <species boundaryCondition="false" compartment="default" constant="false" hasOnlySubstanceUnits="false" id="M_sllct" name="sllct" />
      <species boundaryCondition="false" compartment="default" constant="false" hasOnlySubstanceUnits="false" id="M_indole" name="indole" />
      <species boundaryCondition="false" compartment="default" constant="false" hasOnlySubstanceUnits="false" id="M_a_23ddhb" name="a_23ddhb" />
      <species boundaryCondition="false" compartment="default" constant="false" hasOnlySubstanceUnits="false" id="M_a_2dr5p" name="a_2dr5p" />
      <species boundaryCondition="false" compartment="default" constant="false" hasOnlySubstanceUnits="false" id="M_gsnppi" name="gsnppi" />
      <species boundaryCondition="false" compartment="default" constant="false" hasOnlySubstanceUnits="false" id="M_tartr_LSQBKTL_RSQBKT" name="tartr[L]" />
      <species boundaryCondition="false" compartment="default" constant="false" hasOnlySubstanceUnits="false" id="M_aicar" name="aicar" />
      <species boundaryCondition="false" compartment="e" constant="false" hasOnlySubstanceUnits="false" id="M_a__4abut_e" name="a-4abut_e" />
      <species boundaryCondition="false" compartment="default" constant="false" hasOnlySubstanceUnits="false" id="M_mte" name="mte" />
      <species boundaryCondition="false" compartment="default" constant="false" hasOnlySubstanceUnits="false" id="M_a_25dkcam" name="a_25dkcam" />
      <species boundaryCondition="false" compartment="default" constant="false" hasOnlySubstanceUnits="false" id="M_rsgsh" name="rsgsh" />
      <species boundaryCondition="false" compartment="default" constant="false" hasOnlySubstanceUnits="false" id="M_Methanol" name="Methanol" />
      <species boundaryCondition="false" compartment="default" constant="false" hasOnlySubstanceUnits="false" id="M_undecaprenol" name="undecaprenol" />
      <species boundaryCondition="false" compartment="default" constant="false" hasOnlySubstanceUnits="false" id="M_bgalbglcm" name="bgalbglcm" />
      <species boundaryCondition="false" compartment="default" constant="false" hasOnlySubstanceUnits="false" id="M_py5c" name="py5c" />
      <species boundaryCondition="false" compartment="default" constant="false" hasOnlySubstanceUnits="false" id="M_shcys" name="shcys" />
      <species boundaryCondition="false" compartment="e" constant="false" hasOnlySubstanceUnits="false" id="M_dad__2_e" name="dad-2_e" />
      <species boundaryCondition="false" compartment="default" constant="false" hasOnlySubstanceUnits="false" id="M_pmcoa" name="pmcoa" />
      <species boundaryCondition="false" compartment="default" constant="false" hasOnlySubstanceUnits="false" id="M_Na" name="Na" />
      <species boundaryCondition="false" compartment="default" constant="false" hasOnlySubstanceUnits="false" id="M_r4phopncys_LSQBKTL_RSQBKT" name="r4phopncys[L]" />
      <species boundaryCondition="false" compartment="e" constant="false" hasOnlySubstanceUnits="false" id="M_malttr_e" name="malttr_e" />
      <species boundaryCondition="false" compartment="default" constant="false" hasOnlySubstanceUnits="false" id="M_arcoa" name="arcoa" />
      <species boundaryCondition="false" compartment="e" constant="false" hasOnlySubstanceUnits="false" id="M_galct__D_e" name="galct-D_e" />
      <species boundaryCondition="false" compartment="default" constant="false" hasOnlySubstanceUnits="false" id="M_succdioate" name="succdioate" />
      <species boundaryCondition="false" compartment="e" constant="false" hasOnlySubstanceUnits="false" id="M_ptrc_e" name="ptrc_e" />
      <species boundaryCondition="false" compartment="default" constant="false" hasOnlySubstanceUnits="false" id="M_s7p" name="s7p" />
      <species boundaryCondition="false" compartment="default" constant="false" hasOnlySubstanceUnits="false" id="M_ser_LSQBKTD_RSQBKT" name="ser[D]" />
      <species boundaryCondition="false" compartment="default" constant="false" hasOnlySubstanceUnits="false" id="M_thmpp" name="thmpp" />
      <species boundaryCondition="false" compartment="e" constant="false" hasOnlySubstanceUnits="false" id="M_ade_e" name="ade_e" />
      <species boundaryCondition="false" compartment="default" constant="false" hasOnlySubstanceUnits="false" id="M_csn" name="csn" />
      <species boundaryCondition="false" compartment="default" constant="false" hasOnlySubstanceUnits="false" id="M_ser_LSQBKTL_RSQBKT" name="ser[L]" />
      <species boundaryCondition="false" compartment="default" constant="false" hasOnlySubstanceUnits="false" id="M_galctn_LSQBKTD_RSQBKT" name="galctn[D]" />
      <species boundaryCondition="false" compartment="default" constant="false" hasOnlySubstanceUnits="false" id="M_dhpeg" name="dhpeg" />
      <species boundaryCondition="false" compartment="default" constant="false" hasOnlySubstanceUnits="false" id="M_acgam6p" name="acgam6p" />
      <species boundaryCondition="false" compartment="e" constant="false" hasOnlySubstanceUnits="false" id="M_succ_e" name="succ_e" />
      <species boundaryCondition="false" compartment="default" constant="false" hasOnlySubstanceUnits="false" id="M_forglu" name="forglu" />
      <species boundaryCondition="false" compartment="default" constant="false" hasOnlySubstanceUnits="false" id="M_pep" name="pep" />
      <species boundaryCondition="false" compartment="default" constant="false" hasOnlySubstanceUnits="false" id="M_a_6hmhpt" name="a_6hmhpt" />
      <species boundaryCondition="false" compartment="default" constant="false" hasOnlySubstanceUnits="false" id="M_ThiSCOSh" name="ThiSCOSh" />
      <species boundaryCondition="false" compartment="default" constant="false" hasOnlySubstanceUnits="false" id="M_sql" name="sql" />
      <species boundaryCondition="false" compartment="e" constant="false" hasOnlySubstanceUnits="false" id="M_fru_e" name="fru_e" />
      <species boundaryCondition="false" compartment="default" constant="false" hasOnlySubstanceUnits="false" id="M_dttp" name="dttp" />
      <species boundaryCondition="false" compartment="default" constant="false" hasOnlySubstanceUnits="false" id="M_guln" name="guln" />
      <species boundaryCondition="false" compartment="default" constant="false" hasOnlySubstanceUnits="false" id="M_asp_LSQBKTL_RSQBKT" name="asp[L]" />
      <species boundaryCondition="false" compartment="default" constant="false" hasOnlySubstanceUnits="false" id="M_sucorn" name="sucorn" />
      <species boundaryCondition="false" compartment="default" constant="false" hasOnlySubstanceUnits="false" id="M_pdt" name="pdt" />
      <species boundaryCondition="false" compartment="default" constant="false" hasOnlySubstanceUnits="false" id="M_pds" name="pds" />
      <species boundaryCondition="false" compartment="default" constant="false" hasOnlySubstanceUnits="false" id="M_pgl" name="pgl" />
      <species boundaryCondition="false" compartment="default" constant="false" hasOnlySubstanceUnits="false" id="M_palmACP" name="palmACP" />
      <species boundaryCondition="false" compartment="default" constant="false" hasOnlySubstanceUnits="false" id="M_ppbng" name="ppbng" />
      <species boundaryCondition="false" compartment="e" constant="false" hasOnlySubstanceUnits="false" id="M_glcn_e" name="glcn_e" />
      <species boundaryCondition="false" compartment="default" constant="false" hasOnlySubstanceUnits="false" id="M_van" name="van" />
      <species boundaryCondition="false" compartment="default" constant="false" hasOnlySubstanceUnits="false" id="M_ptrc" name="ptrc" />
      <species boundaryCondition="false" compartment="default" constant="false" hasOnlySubstanceUnits="false" id="M_hexadeccoa" name="hexadeccoa" />
      <species boundaryCondition="false" compartment="default" constant="false" hasOnlySubstanceUnits="false" id="M_a_2dr1p" name="a_2dr1p" />
      <species boundaryCondition="false" compartment="default" constant="false" hasOnlySubstanceUnits="false" id="M_seld" name="seld" />
      <species boundaryCondition="false" compartment="default" constant="false" hasOnlySubstanceUnits="false" id="M_drib1p" name="drib1p" />
      <species boundaryCondition="false" compartment="default" constant="false" hasOnlySubstanceUnits="false" id="M_a_25dkglcn" name="a_25dkglcn" />
      <species boundaryCondition="false" compartment="default" constant="false" hasOnlySubstanceUnits="false" id="M_adp" name="adp" />
      <species boundaryCondition="false" compartment="default" constant="false" hasOnlySubstanceUnits="false" id="M_pyr23dcboyl" name="pyr23dcboyl" />
      <species boundaryCondition="false" compartment="default" constant="false" hasOnlySubstanceUnits="false" id="M_adn" name="adn" />
      <species boundaryCondition="false" compartment="default" constant="false" hasOnlySubstanceUnits="false" id="M_pram" name="pram" />
      <species boundaryCondition="false" compartment="default" constant="false" hasOnlySubstanceUnits="false" id="M_ade" name="ade" />
      <species boundaryCondition="false" compartment="default" constant="false" hasOnlySubstanceUnits="false" id="M_tpp" name="tpp" />
      <species boundaryCondition="false" compartment="e" constant="false" hasOnlySubstanceUnits="false" id="M_h2_e" name="h2_e" />
      <species boundaryCondition="false" compartment="default" constant="false" hasOnlySubstanceUnits="false" id="M_a_2pheethl" name="a_2pheethl" />
      <species boundaryCondition="false" compartment="default" constant="false" hasOnlySubstanceUnits="false" id="M_thbhet" name="thbhet" />
      <species boundaryCondition="false" compartment="default" constant="false" hasOnlySubstanceUnits="false" id="M_a4abut" name="a4abut" />
      <species boundaryCondition="false" compartment="default" constant="false" hasOnlySubstanceUnits="false" id="M_ncammnu" name="ncammnu" />
      <species boundaryCondition="false" compartment="default" constant="false" hasOnlySubstanceUnits="false" id="M_e4hglu" name="e4hglu" />
      <species boundaryCondition="false" compartment="default" constant="false" hasOnlySubstanceUnits="false" id="M_a_3c3hmp" name="a_3c3hmp" />
      <species boundaryCondition="false" compartment="default" constant="false" hasOnlySubstanceUnits="false" id="M_pyr" name="pyr" />
      <species boundaryCondition="false" compartment="default" constant="false" hasOnlySubstanceUnits="false" id="M_dimethylallyl_PP" name="dimethylallyl_PP" />
      <species boundaryCondition="false" compartment="default" constant="false" hasOnlySubstanceUnits="false" id="M_pp6m14bq" name="pp6m14bq" />
      <species boundaryCondition="false" compartment="default" constant="false" hasOnlySubstanceUnits="false" id="M_oct2enoylacp" name="oct2enoylacp" />
      <species boundaryCondition="false" compartment="default" constant="false" hasOnlySubstanceUnits="false" id="M_a_4abz" name="a_4abz" />
      <species boundaryCondition="false" compartment="default" constant="false" hasOnlySubstanceUnits="false" id="M_a_3hdecoylacp" name="a_3hdecoylacp" />
      <species boundaryCondition="false" compartment="default" constant="false" hasOnlySubstanceUnits="false" id="M_cbl1" name="cbl1" />
      <species boundaryCondition="false" compartment="default" constant="false" hasOnlySubstanceUnits="false" id="M_uppg3" name="uppg3" />
      <species boundaryCondition="false" compartment="default" constant="false" hasOnlySubstanceUnits="false" id="M_dad_LSQBKT2_RSQBKT" name="dad[2]" />
      <species boundaryCondition="false" compartment="default" constant="false" hasOnlySubstanceUnits="false" id="M_phpyr" name="phpyr" />
      <species boundaryCondition="false" compartment="default" constant="false" hasOnlySubstanceUnits="false" id="M_acACP" name="acACP" />
      <species boundaryCondition="false" compartment="default" constant="false" hasOnlySubstanceUnits="false" id="M_rscys" name="rscys" />
      <species boundaryCondition="false" compartment="default" constant="false" hasOnlySubstanceUnits="false" id="M_tcys" name="tcys" />
      <species boundaryCondition="false" compartment="default" constant="false" hasOnlySubstanceUnits="false" id="M_benzoate" name="benzoate" />
      <species boundaryCondition="false" compartment="default" constant="false" hasOnlySubstanceUnits="false" id="M_hcys_LSQBKTL_RSQBKT" name="hcys[L]" />
      <species boundaryCondition="false" compartment="default" constant="false" hasOnlySubstanceUnits="false" id="M_acspg" name="acspg" />
      <species boundaryCondition="false" compartment="default" constant="false" hasOnlySubstanceUnits="false" id="M_ugmda" name="ugmda" />
      <species boundaryCondition="false" compartment="default" constant="false" hasOnlySubstanceUnits="false" id="M_t2enoylcoa" name="t2enoylcoa" />
      <species boundaryCondition="false" compartment="default" constant="false" hasOnlySubstanceUnits="false" id="M_trdox" name="trdox" />
      <species boundaryCondition="false" compartment="default" constant="false" hasOnlySubstanceUnits="false" id="M_cbbtn_BCCP" name="cbbtn_BCCP" />
      <species boundaryCondition="false" compartment="default" constant="false" hasOnlySubstanceUnits="false" id="M_g14l" name="g14l" />
      <species boundaryCondition="false" compartment="default" constant="false" hasOnlySubstanceUnits="false" id="M_skm3p" name="skm3p" />
      <species boundaryCondition="false" compartment="default" constant="false" hasOnlySubstanceUnits="false" id="M_ctb" name="ctb" />
      <species boundaryCondition="false" compartment="default" constant="false" hasOnlySubstanceUnits="false" id="M_Biomass" name="Biomass" />
      <species boundaryCondition="false" compartment="default" constant="false" hasOnlySubstanceUnits="false" id="M_hgent" name="hgent" />
      <species boundaryCondition="false" compartment="default" constant="false" hasOnlySubstanceUnits="false" id="M_dhpt" name="dhpt" />
      <species boundaryCondition="false" compartment="default" constant="false" hasOnlySubstanceUnits="false" id="M_hpyr" name="hpyr" />
      <species boundaryCondition="false" compartment="default" constant="false" hasOnlySubstanceUnits="false" id="M_uaccg" name="uaccg" />
      <species boundaryCondition="false" compartment="default" constant="false" hasOnlySubstanceUnits="false" id="M_ctp" name="ctp" />
      <species boundaryCondition="false" compartment="default" constant="false" hasOnlySubstanceUnits="false" id="M_ala_LSQBKTL_RSQBKT" name="ala[L]" />
      <species boundaryCondition="false" compartment="default" constant="false" hasOnlySubstanceUnits="false" id="M_prfp" name="prfp" />
      <species boundaryCondition="false" compartment="default" constant="false" hasOnlySubstanceUnits="false" id="M_ala_LSQBKTB_RSQBKT" name="ala[B]" />
      <species boundaryCondition="false" compartment="default" constant="false" hasOnlySubstanceUnits="false" id="M_dcyt" name="dcyt" />
      <species boundaryCondition="false" compartment="default" constant="false" hasOnlySubstanceUnits="false" id="M_L_lysyl_trnalys" name="L_lysyl_trnalys" />
      <species boundaryCondition="false" compartment="e" constant="false" hasOnlySubstanceUnits="false" id="M_idon__L_e" name="idon-L_e" />
      <species boundaryCondition="false" compartment="default" constant="false" hasOnlySubstanceUnits="false" id="M_ichor" name="ichor" />
      <species boundaryCondition="false" compartment="default" constant="false" hasOnlySubstanceUnits="false" id="M_ala_LSQBKTD_RSQBKT" name="ala[D]" />
      <species boundaryCondition="false" compartment="default" constant="false" hasOnlySubstanceUnits="false" id="M_meli" name="meli" />
      <species boundaryCondition="false" compartment="default" constant="false" hasOnlySubstanceUnits="false" id="M_itcn" name="itcn" />
      <species boundaryCondition="false" compartment="default" constant="false" hasOnlySubstanceUnits="false" id="M_odhfac" name="odhfac" />
      <species boundaryCondition="false" compartment="e" constant="false" hasOnlySubstanceUnits="false" id="M_orn_e" name="orn_e" />
      <species boundaryCondition="false" compartment="default" constant="false" hasOnlySubstanceUnits="false" id="M_cyst_LSQBKTL_RSQBKT" name="cyst[L]" />
      <species boundaryCondition="false" compartment="default" constant="false" hasOnlySubstanceUnits="false" id="M_suchms" name="suchms" />
      <species boundaryCondition="false" compartment="e" constant="false" hasOnlySubstanceUnits="false" id="M_acnam_e" name="acnam_e" />
      <species boundaryCondition="false" compartment="default" constant="false" hasOnlySubstanceUnits="false" id="M_thr_LSQBKTL_RSQBKT" name="thr[L]" />
      <species boundaryCondition="false" compartment="e" constant="false" hasOnlySubstanceUnits="false" id="M_a__2ddglcn_e" name="a-2ddglcn_e" />
      <species boundaryCondition="false" compartment="default" constant="false" hasOnlySubstanceUnits="false" id="M_xltol" name="xltol" />
      <species boundaryCondition="false" compartment="default" constant="false" hasOnlySubstanceUnits="false" id="M_a_14aDg_n_" name="a_14aDg_n_" />
      <species boundaryCondition="false" compartment="default" constant="false" hasOnlySubstanceUnits="false" id="M_alav" name="alav" />
      <species boundaryCondition="false" compartment="default" constant="false" hasOnlySubstanceUnits="false" id="M_man1p" name="man1p" />
      <species boundaryCondition="false" compartment="e" constant="false" hasOnlySubstanceUnits="false" id="M_co2_e" name="co2_e" />
      <species boundaryCondition="false" compartment="default" constant="false" hasOnlySubstanceUnits="false" id="M_a_3dhq" name="a_3dhq" />
      <species boundaryCondition="false" compartment="default" constant="false" hasOnlySubstanceUnits="false" id="M_myrsACP" name="myrsACP" />
      <species boundaryCondition="false" compartment="default" constant="false" hasOnlySubstanceUnits="false" id="M_alac" name="alac" />
      <species boundaryCondition="false" compartment="default" constant="false" hasOnlySubstanceUnits="false" id="M_a_2drn3p" name="a_2drn3p" />
      <species boundaryCondition="false" compartment="default" constant="false" hasOnlySubstanceUnits="false" id="M_o2_" name="o2_" />
      <species boundaryCondition="false" compartment="default" constant="false" hasOnlySubstanceUnits="false" id="M_a_2dhglcn" name="a_2dhglcn" />
      <species boundaryCondition="false" compartment="default" constant="false" hasOnlySubstanceUnits="false" id="M_i3p" name="i3p" />
      <species boundaryCondition="false" compartment="default" constant="false" hasOnlySubstanceUnits="false" id="M_a_3padselnt" name="a_3padselnt" />
      <species boundaryCondition="false" compartment="default" constant="false" hasOnlySubstanceUnits="false" id="M_nadp" name="nadp" />
      <species boundaryCondition="false" compartment="default" constant="false" hasOnlySubstanceUnits="false" id="M_tyr_LSQBKTL_RSQBKT" name="tyr[L]" />
      <species boundaryCondition="false" compartment="default" constant="false" hasOnlySubstanceUnits="false" id="M_h2o2" name="h2o2" />
      <species boundaryCondition="false" compartment="default" constant="false" hasOnlySubstanceUnits="false" id="M_orot" name="orot" />
      <species boundaryCondition="false" compartment="default" constant="false" hasOnlySubstanceUnits="false" id="M_plac" name="plac" />
      <species boundaryCondition="false" compartment="default" constant="false" hasOnlySubstanceUnits="false" id="M_gar" name="gar" />
      <species boundaryCondition="false" compartment="default" constant="false" hasOnlySubstanceUnits="false" id="M_etoh" name="etoh" />
      <species boundaryCondition="false" compartment="default" constant="false" hasOnlySubstanceUnits="false" id="M_histd" name="histd" />
      <species boundaryCondition="false" compartment="default" constant="false" hasOnlySubstanceUnits="false" id="M_ippm" name="ippm" />
      <species boundaryCondition="false" compartment="default" constant="false" hasOnlySubstanceUnits="false" id="M_gam1p" name="gam1p" />
      <species boundaryCondition="false" compartment="default" constant="false" hasOnlySubstanceUnits="false" id="M_a_3metbutn" name="a_3metbutn" />
      <species boundaryCondition="false" compartment="default" constant="false" hasOnlySubstanceUnits="false" id="M_g3pe" name="g3pe" />
      <species boundaryCondition="false" compartment="default" constant="false" hasOnlySubstanceUnits="false" id="M_phospholipid" name="phospholipid" />
      <species boundaryCondition="false" compartment="default" constant="false" hasOnlySubstanceUnits="false" id="M_dhpmp" name="dhpmp" />
      <species boundaryCondition="false" compartment="default" constant="false" hasOnlySubstanceUnits="false" id="M_prpp" name="prpp" />
      <species boundaryCondition="false" compartment="default" constant="false" hasOnlySubstanceUnits="false" id="M_a_1eryimi" name="a_1eryimi" />
      <species boundaryCondition="false" compartment="default" constant="false" hasOnlySubstanceUnits="false" id="M_pnto_LSQBKTR_RSQBKT" name="pnto[R]" />
      <species boundaryCondition="false" compartment="default" constant="false" hasOnlySubstanceUnits="false" id="M_octeACP" name="octeACP" />
      <species boundaryCondition="false" compartment="default" constant="false" hasOnlySubstanceUnits="false" id="M_etha" name="etha" />
      <species boundaryCondition="false" compartment="e" constant="false" hasOnlySubstanceUnits="false" id="M_nad_e" name="nad_e" />
      <species boundaryCondition="false" compartment="default" constant="false" hasOnlySubstanceUnits="false" id="M_alltn" name="alltn" />
      <species boundaryCondition="false" compartment="default" constant="false" hasOnlySubstanceUnits="false" id="M_pp6mph" name="pp6mph" />
      <species boundaryCondition="false" compartment="e" constant="false" hasOnlySubstanceUnits="false" id="M_duri_e" name="duri_e" />
      <species boundaryCondition="false" compartment="default" constant="false" hasOnlySubstanceUnits="false" id="M_a_2ahbut" name="a_2ahbut" />
      <species boundaryCondition="false" compartment="default" constant="false" hasOnlySubstanceUnits="false" id="M_mal" name="mal" />
      <species boundaryCondition="false" compartment="default" constant="false" hasOnlySubstanceUnits="false" id="M_gl6p" name="gl6p" />
      <species boundaryCondition="false" compartment="default" constant="false" hasOnlySubstanceUnits="false" id="M_a_2p14nq" name="a_2p14nq" />
      <species boundaryCondition="false" compartment="default" constant="false" hasOnlySubstanceUnits="false" id="M_dapmntp" name="dapmntp" />
      <species boundaryCondition="false" compartment="default" constant="false" hasOnlySubstanceUnits="false" id="M_cit" name="cit" />
      <species boundaryCondition="false" compartment="default" constant="false" hasOnlySubstanceUnits="false" id="M_thbhga" name="thbhga" />
      <species boundaryCondition="false" compartment="e" constant="false" hasOnlySubstanceUnits="false" id="M_leu__L_e" name="leu-L_e" />
      <species boundaryCondition="false" compartment="default" constant="false" hasOnlySubstanceUnits="false" id="M_alltt" name="alltt" />
      <species boundaryCondition="false" compartment="default" constant="false" hasOnlySubstanceUnits="false" id="M_phetrnaphe" name="phetrnaphe" />
      <species boundaryCondition="false" compartment="e" constant="false" hasOnlySubstanceUnits="false" id="M_ac_e" name="ac_e" />
      <species boundaryCondition="false" compartment="e" constant="false" hasOnlySubstanceUnits="false" id="M_glyclt_e" name="glyclt_e" />
      <species boundaryCondition="false" compartment="default" constant="false" hasOnlySubstanceUnits="false" id="M_rna" name="rna" />
      <species boundaryCondition="false" compartment="default" constant="false" hasOnlySubstanceUnits="false" id="M_Sfglutth" name="Sfglutth" />
      <species boundaryCondition="false" compartment="default" constant="false" hasOnlySubstanceUnits="false" id="M_man6p" name="man6p" />
      <species boundaryCondition="false" compartment="default" constant="false" hasOnlySubstanceUnits="false" id="M_methf" name="methf" />
      <species boundaryCondition="false" compartment="default" constant="false" hasOnlySubstanceUnits="false" id="M_deamino_nad" name="deamino_nad" />
      <species boundaryCondition="false" compartment="e" constant="false" hasOnlySubstanceUnits="false" id="M_thymd_e" name="thymd_e" />
      <species boundaryCondition="false" compartment="default" constant="false" hasOnlySubstanceUnits="false" id="M_dna" name="dna" />
      <species boundaryCondition="false" compartment="e" constant="false" hasOnlySubstanceUnits="false" id="M_trp__L_e" name="trp-L_e" />
      <species boundaryCondition="false" compartment="default" constant="false" hasOnlySubstanceUnits="false" id="M_glyc_LSQBKTR_RSQBKT" name="glyc[R]" />
      <species boundaryCondition="false" compartment="default" constant="false" hasOnlySubstanceUnits="false" id="M_ncptrc" name="ncptrc" />
      <species boundaryCondition="false" compartment="default" constant="false" hasOnlySubstanceUnits="false" id="M_hopanol" name="hopanol" />
      <species boundaryCondition="false" compartment="default" constant="false" hasOnlySubstanceUnits="false" id="M_dump" name="dump" />
      <species boundaryCondition="false" compartment="default" constant="false" hasOnlySubstanceUnits="false" id="M_galct_LSQBKTD_RSQBKT" name="galct[D]" />
      <species boundaryCondition="false" compartment="default" constant="false" hasOnlySubstanceUnits="false" id="M_bznit" name="bznit" />
      <species boundaryCondition="false" compartment="default" constant="false" hasOnlySubstanceUnits="false" id="M_a_3odylACP" name="a_3odylACP" />
      <species boundaryCondition="false" compartment="default" constant="false" hasOnlySubstanceUnits="false" id="M_a_3oddcaACP" name="a_3oddcaACP" />
      <species boundaryCondition="false" compartment="e" constant="false" hasOnlySubstanceUnits="false" id="M_no2_e" name="no2_e" />
      <species boundaryCondition="false" compartment="e" constant="false" hasOnlySubstanceUnits="false" id="M_etoh_e" name="etoh_e" />
      <species boundaryCondition="false" compartment="default" constant="false" hasOnlySubstanceUnits="false" id="M_oxalosucc" name="oxalosucc" />
      <species boundaryCondition="false" compartment="default" constant="false" hasOnlySubstanceUnits="false" id="M_trna_Asp_" name="trna_Asp_" />
      <species boundaryCondition="false" compartment="default" constant="false" hasOnlySubstanceUnits="false" id="M_acin" name="acin" />
      <species boundaryCondition="false" compartment="e" constant="false" hasOnlySubstanceUnits="false" id="M_ala__D_e" name="ala-D_e" />
      <species boundaryCondition="false" compartment="default" constant="false" hasOnlySubstanceUnits="false" id="M_Rmandelate" name="Rmandelate" />
      <species boundaryCondition="false" compartment="e" constant="false" hasOnlySubstanceUnits="false" id="M_napl_e" name="napl_e" />
      <species boundaryCondition="false" compartment="default" constant="false" hasOnlySubstanceUnits="false" id="M_a_3sopyr" name="a_3sopyr" />
      <species boundaryCondition="false" compartment="default" constant="false" hasOnlySubstanceUnits="false" id="M_dec2enoylacp" name="dec2enoylacp" />
      <species boundaryCondition="false" compartment="e" constant="false" hasOnlySubstanceUnits="false" id="M_dgsn_e" name="dgsn_e" />
      <species boundaryCondition="false" compartment="default" constant="false" hasOnlySubstanceUnits="false" id="M_din" name="din" />
      <species boundaryCondition="false" compartment="default" constant="false" hasOnlySubstanceUnits="false" id="M_glyc3p" name="glyc3p" />
      <species boundaryCondition="false" compartment="default" constant="false" hasOnlySubstanceUnits="false" id="M_trp_Lyl_trnatrp" name="trp_Lyl_trnatrp" />
      <species boundaryCondition="false" compartment="e" constant="false" hasOnlySubstanceUnits="false" id="M_hxan_e" name="hxan_e" />
      <species boundaryCondition="false" compartment="default" constant="false" hasOnlySubstanceUnits="false" id="M_fadh2" name="fadh2" />
      <species boundaryCondition="false" compartment="default" constant="false" hasOnlySubstanceUnits="false" id="M_dhf" name="dhf" />
      <species boundaryCondition="false" compartment="default" constant="false" hasOnlySubstanceUnits="false" id="M_isobutanal" name="isobutanal" />
      <species boundaryCondition="false" compartment="default" constant="false" hasOnlySubstanceUnits="false" id="M_claald" name="claald" />
      <species boundaryCondition="false" compartment="default" constant="false" hasOnlySubstanceUnits="false" id="M_ppi" name="ppi" />
      <species boundaryCondition="false" compartment="default" constant="false" hasOnlySubstanceUnits="false" id="M_acorn" name="acorn" />
      <species boundaryCondition="false" compartment="default" constant="false" hasOnlySubstanceUnits="false" id="M_a_2pg" name="a_2pg" />
      <species boundaryCondition="false" compartment="default" constant="false" hasOnlySubstanceUnits="false" id="M_rcn" name="rcn" />
      <species boundaryCondition="false" compartment="default" constant="false" hasOnlySubstanceUnits="false" id="M_sucglu" name="sucglu" />
      <species boundaryCondition="false" compartment="default" constant="false" hasOnlySubstanceUnits="false" id="M_dhor_LSQBKTS_RSQBKT" name="dhor[S]" />
      <species boundaryCondition="false" compartment="e" constant="false" hasOnlySubstanceUnits="false" id="M_amp_e" name="amp_e" />
      <species boundaryCondition="false" compartment="default" constant="false" hasOnlySubstanceUnits="false" id="M_a_4ahmmp" name="a_4ahmmp" />
      <species boundaryCondition="false" compartment="default" constant="false" hasOnlySubstanceUnits="false" id="M_grdp" name="grdp" />
      <species boundaryCondition="false" compartment="default" constant="false" hasOnlySubstanceUnits="false" id="M_phbz" name="phbz" />
      <species boundaryCondition="false" compartment="default" constant="false" hasOnlySubstanceUnits="false" id="M_dmlz" name="dmlz" />
      <species boundaryCondition="false" compartment="default" constant="false" hasOnlySubstanceUnits="false" id="M_a__5____dad_LSQBKT2_RSQBKT" name="a-5--dad[2]" />
      <species boundaryCondition="false" compartment="default" constant="false" hasOnlySubstanceUnits="false" id="M_R4hmnd" name="R4hmnd" />
      <species boundaryCondition="false" compartment="default" constant="false" hasOnlySubstanceUnits="false" id="M_a_3hbtcoa" name="a_3hbtcoa" />
      <species boundaryCondition="false" compartment="default" constant="false" hasOnlySubstanceUnits="false" id="M_trnatrp" name="trnatrp" />
      <species boundaryCondition="false" compartment="default" constant="false" hasOnlySubstanceUnits="false" id="M_L_valyl_trnaval" name="L_valyl_trnaval" />
      <species boundaryCondition="false" compartment="e" constant="false" hasOnlySubstanceUnits="false" id="M_cynt_e" name="cynt_e" />
      <species boundaryCondition="false" compartment="default" constant="false" hasOnlySubstanceUnits="false" id="M_f6p" name="f6p" />
      <species boundaryCondition="false" compartment="default" constant="false" hasOnlySubstanceUnits="false" id="M_a_4hphelac" name="a_4hphelac" />
      <species boundaryCondition="false" compartment="default" constant="false" hasOnlySubstanceUnits="false" id="M_maltttr" name="maltttr" />
      <species boundaryCondition="false" compartment="e" constant="false" hasOnlySubstanceUnits="false" id="M_butol_e" name="butol_e" />
      <species boundaryCondition="false" compartment="e" constant="false" hasOnlySubstanceUnits="false" id="M_din_e" name="din_e" />
      <species boundaryCondition="false" compartment="default" constant="false" hasOnlySubstanceUnits="false" id="M_a_2h3oppan" name="a_2h3oppan" />
      <species boundaryCondition="false" compartment="default" constant="false" hasOnlySubstanceUnits="false" id="M_met_LSQBKTL_RSQBKT" name="met[L]" />
      <species boundaryCondition="false" compartment="default" constant="false" hasOnlySubstanceUnits="false" id="M_a_4abut" name="a_4abut" />
      <species boundaryCondition="false" compartment="default" constant="false" hasOnlySubstanceUnits="false" id="M_glu_LSQBKTL_RSQBKT" name="glu[L]" />
      <species boundaryCondition="false" compartment="default" constant="false" hasOnlySubstanceUnits="false" id="M_trnaleu" name="trnaleu" />
      <species boundaryCondition="false" compartment="default" constant="false" hasOnlySubstanceUnits="false" id="M_ppp9" name="ppp9" />
      <species boundaryCondition="false" compartment="default" constant="false" hasOnlySubstanceUnits="false" id="M_suc6p" name="suc6p" />
      <species boundaryCondition="false" compartment="default" constant="false" hasOnlySubstanceUnits="false" id="M_uacgam" name="uacgam" />
      <species boundaryCondition="false" compartment="default" constant="false" hasOnlySubstanceUnits="false" id="M_glu_LSQBKTD_RSQBKT" name="glu[D]" />
      <species boundaryCondition="false" compartment="default" constant="false" hasOnlySubstanceUnits="false" id="M_Smandelate" name="Smandelate" />
      <species boundaryCondition="false" compartment="e" constant="false" hasOnlySubstanceUnits="false" id="M_akg_e" name="akg_e" />
      <species boundaryCondition="false" compartment="default" constant="false" hasOnlySubstanceUnits="false" id="M_xyl_LSQBKTD_RSQBKT" name="xyl[D]" />
      <species boundaryCondition="false" compartment="e" constant="false" hasOnlySubstanceUnits="false" id="M_h_e" name="h_e" />
      <species boundaryCondition="false" compartment="default" constant="false" hasOnlySubstanceUnits="false" id="M_duri" name="duri" />
      <species boundaryCondition="false" compartment="default" constant="false" hasOnlySubstanceUnits="false" id="M_udpglcur" name="udpglcur" />
      <species boundaryCondition="false" compartment="default" constant="false" hasOnlySubstanceUnits="false" id="M_mpyr" name="mpyr" />
      <species boundaryCondition="false" compartment="default" constant="false" hasOnlySubstanceUnits="false" id="M_a_5mdr1p" name="a_5mdr1p" />
      <species boundaryCondition="false" compartment="e" constant="false" hasOnlySubstanceUnits="false" id="M_acald_e" name="acald_e" />
      <species boundaryCondition="false" compartment="e" constant="false" hasOnlySubstanceUnits="false" id="M_urea_e" name="urea_e" />
      <species boundaryCondition="false" compartment="default" constant="false" hasOnlySubstanceUnits="false" id="M_a_4ampm" name="a_4ampm" />
      <species boundaryCondition="false" compartment="default" constant="false" hasOnlySubstanceUnits="false" id="M_accoa" name="accoa" />
      <species boundaryCondition="false" compartment="default" constant="false" hasOnlySubstanceUnits="false" id="M_sm" name="sm" />
      <species boundaryCondition="false" compartment="default" constant="false" hasOnlySubstanceUnits="false" id="M_ptt" name="ptt" />
      <species boundaryCondition="false" compartment="default" constant="false" hasOnlySubstanceUnits="false" id="M_deccoa" name="deccoa" />
      <species boundaryCondition="false" compartment="default" constant="false" hasOnlySubstanceUnits="false" id="M_histrnahis" name="histrnahis" />
      <species boundaryCondition="false" compartment="default" constant="false" hasOnlySubstanceUnits="false" id="M_opmmbq" name="opmmbq" />
      <species boundaryCondition="false" compartment="default" constant="false" hasOnlySubstanceUnits="false" id="M_hisp" name="hisp" />
      <species boundaryCondition="false" compartment="default" constant="false" hasOnlySubstanceUnits="false" id="M_ckdo" name="ckdo" />
      <species boundaryCondition="false" compartment="default" constant="false" hasOnlySubstanceUnits="false" id="M_dctp" name="dctp" />
      <species boundaryCondition="false" compartment="default" constant="false" hasOnlySubstanceUnits="false" id="M_cncoa" name="cncoa" />
      <species boundaryCondition="false" compartment="default" constant="false" hasOnlySubstanceUnits="false" id="M_ppph" name="ppph" />
      <species boundaryCondition="false" compartment="default" constant="false" hasOnlySubstanceUnits="false" id="M_cdp_diacylglyc" name="cdp_diacylglyc" />
      <species boundaryCondition="false" compartment="default" constant="false" hasOnlySubstanceUnits="false" id="M_trnacys" name="trnacys" />
      <species boundaryCondition="false" compartment="default" constant="false" hasOnlySubstanceUnits="false" id="M_dcmp" name="dcmp" />
      <species boundaryCondition="false" compartment="default" constant="false" hasOnlySubstanceUnits="false" id="M_a_5c2o3ene" name="a_5c2o3ene" />
      <species boundaryCondition="false" compartment="default" constant="false" hasOnlySubstanceUnits="false" id="M_cysteate" name="cysteate" />
      <species boundaryCondition="false" compartment="e" constant="false" hasOnlySubstanceUnits="false" id="M_g6p_e" name="g6p_e" />
      <species boundaryCondition="false" compartment="default" constant="false" hasOnlySubstanceUnits="false" id="M_dgp" name="dgp" />
      <species boundaryCondition="false" compartment="default" constant="false" hasOnlySubstanceUnits="false" id="M_lcts" name="lcts" />
      <species boundaryCondition="false" compartment="default" constant="false" hasOnlySubstanceUnits="false" id="M_ohpb" name="ohpb" />
      <species boundaryCondition="false" compartment="default" constant="false" hasOnlySubstanceUnits="false" id="M_a_2hacgth" name="a_2hacgth" />
      <species boundaryCondition="false" compartment="default" constant="false" hasOnlySubstanceUnits="false" id="M_gam6p" name="gam6p" />
      <species boundaryCondition="false" compartment="default" constant="false" hasOnlySubstanceUnits="false" id="M_a_3sala" name="a_3sala" />
      <species boundaryCondition="false" compartment="default" constant="false" hasOnlySubstanceUnits="false" id="M_a_4o2ene" name="a_4o2ene" />
      <species boundaryCondition="false" compartment="default" constant="false" hasOnlySubstanceUnits="false" id="M_a_3ophb" name="a_3ophb" />
      <species boundaryCondition="false" compartment="default" constant="false" hasOnlySubstanceUnits="false" id="M_rx" name="rx" />
      <species boundaryCondition="false" compartment="default" constant="false" hasOnlySubstanceUnits="false" id="M_q8h2" name="q8h2" />
      <species boundaryCondition="false" compartment="default" constant="false" hasOnlySubstanceUnits="false" id="M_fum" name="fum" />
      <species boundaryCondition="false" compartment="default" constant="false" hasOnlySubstanceUnits="false" id="M_hproly" name="hproly" />
      <species boundaryCondition="false" compartment="default" constant="false" hasOnlySubstanceUnits="false" id="M_dhap" name="dhap" />
      <species boundaryCondition="false" compartment="default" constant="false" hasOnlySubstanceUnits="false" id="M_athr" name="athr" />
      <species boundaryCondition="false" compartment="default" constant="false" hasOnlySubstanceUnits="false" id="M_dhbz" name="dhbz" />
      <species boundaryCondition="false" compartment="e" constant="false" hasOnlySubstanceUnits="false" id="M_xltol_e" name="xltol_e" />
      <species boundaryCondition="false" compartment="default" constant="false" hasOnlySubstanceUnits="false" id="M_shcl" name="shcl" />
      <species boundaryCondition="false" compartment="default" constant="false" hasOnlySubstanceUnits="false" id="M_dpcoa" name="dpcoa" />
      <species boundaryCondition="false" compartment="default" constant="false" hasOnlySubstanceUnits="false" id="M_iac" name="iac" />
      <species boundaryCondition="false" compartment="default" constant="false" hasOnlySubstanceUnits="false" id="M_glyc" name="glyc" />
      <species boundaryCondition="false" compartment="default" constant="false" hasOnlySubstanceUnits="false" id="M_dmethppi" name="dmethppi" />
      <species boundaryCondition="false" compartment="default" constant="false" hasOnlySubstanceUnits="false" id="M_leu_LSQBKTL_RSQBKT" name="leu[L]" />
      <species boundaryCondition="false" compartment="default" constant="false" hasOnlySubstanceUnits="false" id="M_glucm" name="glucm" />
      <species boundaryCondition="false" compartment="default" constant="false" hasOnlySubstanceUnits="false" id="M_trnagly" name="trnagly" />
      <species boundaryCondition="false" compartment="e" constant="false" hasOnlySubstanceUnits="false" id="M_amet_e" name="amet_e" />
      <species boundaryCondition="false" compartment="e" constant="false" hasOnlySubstanceUnits="false" id="M_mal_e" name="mal_e" />
      <species boundaryCondition="false" compartment="default" constant="false" hasOnlySubstanceUnits="false" id="M_malACP" name="malACP" />
      <species boundaryCondition="false" compartment="default" constant="false" hasOnlySubstanceUnits="false" id="M_ahdt" name="ahdt" />
      <species boundaryCondition="false" compartment="default" constant="false" hasOnlySubstanceUnits="false" id="M_f1p" name="f1p" />
      <species boundaryCondition="false" compartment="default" constant="false" hasOnlySubstanceUnits="false" id="M_apoACP" name="apoACP" />
      <species boundaryCondition="false" compartment="e" constant="false" hasOnlySubstanceUnits="false" id="M_hdca_e" name="hdca_e" />
      <species boundaryCondition="false" compartment="e" constant="false" hasOnlySubstanceUnits="false" id="M_a__14aDg__n___e" name="a-14aDg-n-_e" />
      <species boundaryCondition="false" compartment="default" constant="false" hasOnlySubstanceUnits="false" id="M_a_23dhmp" name="a_23dhmp" />
      <species boundaryCondition="false" compartment="default" constant="false" hasOnlySubstanceUnits="false" id="M_a_2p4c2me" name="a_2p4c2me" />
      <species boundaryCondition="false" compartment="default" constant="false" hasOnlySubstanceUnits="false" id="M_a_2DDA7P" name="a_2DDA7P" />
      <species boundaryCondition="false" compartment="e" constant="false" hasOnlySubstanceUnits="false" id="M_ser__D_e" name="ser-D_e" />
      <species boundaryCondition="false" compartment="default" constant="false" hasOnlySubstanceUnits="false" id="M_prlp" name="prlp" />
      <species boundaryCondition="false" compartment="default" constant="false" hasOnlySubstanceUnits="false" id="M_dcACP" name="dcACP" />
      <species boundaryCondition="false" compartment="default" constant="false" hasOnlySubstanceUnits="false" id="M_a_23dhmb" name="a_23dhmb" />
      <species boundaryCondition="false" compartment="default" constant="false" hasOnlySubstanceUnits="false" id="M_adenylo_succ" name="adenylo_succ" />
      <species boundaryCondition="false" compartment="default" constant="false" hasOnlySubstanceUnits="false" id="M_hexadecanoate" name="hexadecanoate" />
      <species boundaryCondition="false" compartment="default" constant="false" hasOnlySubstanceUnits="false" id="M_a_2cmery4pi" name="a_2cmery4pi" />
      <species boundaryCondition="false" compartment="default" constant="false" hasOnlySubstanceUnits="false" id="M_a_4carn" name="a_4carn" />
      <species boundaryCondition="false" compartment="default" constant="false" hasOnlySubstanceUnits="false" id="M_q9" name="q9" />
      <species boundaryCondition="false" compartment="default" constant="false" hasOnlySubstanceUnits="false" id="M_q8" name="q8" />
      <species boundaryCondition="false" compartment="default" constant="false" hasOnlySubstanceUnits="false" id="M_cdp" name="cdp" />
      <species boundaryCondition="false" compartment="default" constant="false" hasOnlySubstanceUnits="false" id="M_acnam" name="acnam" />
      <species boundaryCondition="false" compartment="default" constant="false" hasOnlySubstanceUnits="false" id="M_coa" name="coa" />
      <species boundaryCondition="false" compartment="default" constant="false" hasOnlySubstanceUnits="false" id="M_ump" name="ump" />
      <species boundaryCondition="false" compartment="default" constant="false" hasOnlySubstanceUnits="false" id="M_a__26dap_LSQBKTM_RSQBKT" name="a-26dap[M]" />
      <species boundaryCondition="false" compartment="default" constant="false" hasOnlySubstanceUnits="false" id="M_pan4p" name="pan4p" />
      <species boundaryCondition="false" compartment="default" constant="false" hasOnlySubstanceUnits="false" id="M_udcpdp" name="udcpdp" />
      <species boundaryCondition="false" compartment="default" constant="false" hasOnlySubstanceUnits="false" id="M_dodeccoa" name="dodeccoa" />
      <species boundaryCondition="false" compartment="default" constant="false" hasOnlySubstanceUnits="false" id="M_aprcn" name="aprcn" />
      <species boundaryCondition="false" compartment="default" constant="false" hasOnlySubstanceUnits="false" id="M_gal" name="gal" />
      <species boundaryCondition="false" compartment="e" constant="false" hasOnlySubstanceUnits="false" id="M_maltttr_e" name="maltttr_e" />
      <species boundaryCondition="false" compartment="default" constant="false" hasOnlySubstanceUnits="false" id="M_icit" name="icit" />
      <species boundaryCondition="false" compartment="default" constant="false" hasOnlySubstanceUnits="false" id="M_cyan" name="cyan" />
      <species boundaryCondition="false" compartment="default" constant="false" hasOnlySubstanceUnits="false" id="M_ile_LSQBKTL_RSQBKT" name="ile[L]" />
      <species boundaryCondition="false" compartment="default" constant="false" hasOnlySubstanceUnits="false" id="M_geranyl_PP" name="geranyl_PP" />
      <species boundaryCondition="false" compartment="default" constant="false" hasOnlySubstanceUnits="false" id="M_a_3oddcoa" name="a_3oddcoa" />
      <species boundaryCondition="false" compartment="default" constant="false" hasOnlySubstanceUnits="false" id="M_a_2a3o4pbuty" name="a_2a3o4pbuty" />
      <species boundaryCondition="false" compartment="default" constant="false" hasOnlySubstanceUnits="false" id="M_glu5p" name="glu5p" />
      <species boundaryCondition="false" compartment="default" constant="false" hasOnlySubstanceUnits="false" id="M_uamr" name="uamr" />
      <species boundaryCondition="false" compartment="default" constant="false" hasOnlySubstanceUnits="false" id="M_uamp" name="uamp" />
      <species boundaryCondition="false" compartment="e" constant="false" hasOnlySubstanceUnits="false" id="M_rmn_e" name="rmn_e" />
      <species boundaryCondition="false" compartment="default" constant="false" hasOnlySubstanceUnits="false" id="M_spmd" name="spmd" />
      <species boundaryCondition="false" compartment="default" constant="false" hasOnlySubstanceUnits="false" id="M_cmp" name="cmp" />
      <species boundaryCondition="false" compartment="default" constant="false" hasOnlySubstanceUnits="false" id="M_a_2aobut" name="a_2aobut" />
      <species boundaryCondition="false" compartment="default" constant="false" hasOnlySubstanceUnits="false" id="M_enzn6ly" name="enzn6ly" />
      <species boundaryCondition="false" compartment="default" constant="false" hasOnlySubstanceUnits="false" id="M_a_3hanth" name="a_3hanth" />
      <species boundaryCondition="false" compartment="default" constant="false" hasOnlySubstanceUnits="false" id="M_cbp" name="cbp" />
      <species boundaryCondition="false" compartment="default" constant="false" hasOnlySubstanceUnits="false" id="M_napthm" name="napthm" />
      <species boundaryCondition="false" compartment="default" constant="false" hasOnlySubstanceUnits="false" id="M_pppg9" name="pppg9" />
      <species boundaryCondition="false" compartment="default" constant="false" hasOnlySubstanceUnits="false" id="M_mcdtbt" name="mcdtbt" />
      <species boundaryCondition="false" compartment="default" constant="false" hasOnlySubstanceUnits="false" id="M_thdecencoa" name="thdecencoa" />
      <species boundaryCondition="false" compartment="default" constant="false" hasOnlySubstanceUnits="false" id="M_udpgal" name="udpgal" />
      <species boundaryCondition="false" compartment="default" constant="false" hasOnlySubstanceUnits="false" id="M_a_2mahmp" name="a_2mahmp" />
      <species boundaryCondition="false" compartment="e" constant="false" hasOnlySubstanceUnits="false" id="M_so4_e" name="so4_e" />
      <species boundaryCondition="false" compartment="default" constant="false" hasOnlySubstanceUnits="false" id="M_pl" name="pl" />
      <species boundaryCondition="false" compartment="default" constant="false" hasOnlySubstanceUnits="false" id="M_udpnappu" name="udpnappu" />
      <species boundaryCondition="false" compartment="default" constant="false" hasOnlySubstanceUnits="false" id="M_ara5p" name="ara5p" />
      <species boundaryCondition="false" compartment="default" constant="false" hasOnlySubstanceUnits="false" id="M_pc" name="pc" />
      <species boundaryCondition="false" compartment="default" constant="false" hasOnlySubstanceUnits="false" id="M_hex2enoylacp" name="hex2enoylacp" />
      <species boundaryCondition="false" compartment="default" constant="false" hasOnlySubstanceUnits="false" id="M_no" name="no" />
      <species boundaryCondition="false" compartment="default" constant="false" hasOnlySubstanceUnits="false" id="M_idon_LSQBKTL_RSQBKT" name="idon[L]" />
      <species boundaryCondition="false" compartment="default" constant="false" hasOnlySubstanceUnits="false" id="M_argtrnaarg" name="argtrnaarg" />
      <species boundaryCondition="false" compartment="default" constant="false" hasOnlySubstanceUnits="false" id="M_hso3" name="hso3" />
      <species boundaryCondition="false" compartment="default" constant="false" hasOnlySubstanceUnits="false" id="M_udp" name="udp" />
      <species boundaryCondition="false" compartment="default" constant="false" hasOnlySubstanceUnits="false" id="M_pq" name="pq" />
      <species boundaryCondition="false" compartment="default" constant="false" hasOnlySubstanceUnits="false" id="M_pacald" name="pacald" />
      <species boundaryCondition="false" compartment="default" constant="false" hasOnlySubstanceUnits="false" id="M_BCCP_monomer_" name="BCCP_monomer_" />
      <species boundaryCondition="false" compartment="default" constant="false" hasOnlySubstanceUnits="false" id="M_ThiS_protein" name="ThiS_protein" />
      <species boundaryCondition="false" compartment="e" constant="false" hasOnlySubstanceUnits="false" id="M_cys__L_e" name="cys-L_e" />
      <species boundaryCondition="false" compartment="default" constant="false" hasOnlySubstanceUnits="false" id="M_a_10fthfglu" name="a_10fthfglu" />
      <species boundaryCondition="false" compartment="default" constant="false" hasOnlySubstanceUnits="false" id="M_dasp" name="dasp" />
      <species boundaryCondition="false" compartment="default" constant="false" hasOnlySubstanceUnits="false" id="M_canavaninosucc" name="canavaninosucc" />
      <species boundaryCondition="false" compartment="default" constant="false" hasOnlySubstanceUnits="false" id="M_ttdeccoa" name="ttdeccoa" />
      <species boundaryCondition="false" compartment="e" constant="false" hasOnlySubstanceUnits="false" id="M_xyl__D_e" name="xyl-D_e" />
      <species boundaryCondition="false" compartment="default" constant="false" hasOnlySubstanceUnits="false" id="M_trna_Phe_" name="trna_Phe_" />
      <species boundaryCondition="false" compartment="default" constant="false" hasOnlySubstanceUnits="false" id="M_bald" name="bald" />
      <species boundaryCondition="false" compartment="default" constant="false" hasOnlySubstanceUnits="false" id="M_ddcaACP" name="ddcaACP" />
      <species boundaryCondition="false" compartment="default" constant="false" hasOnlySubstanceUnits="false" id="M_amp" name="amp" />
      <species boundaryCondition="false" compartment="e" constant="false" hasOnlySubstanceUnits="false" id="M_galctn__D_e" name="galctn-D_e" />
      <species boundaryCondition="false" compartment="default" constant="false" hasOnlySubstanceUnits="false" id="M_a_2345thdpcl" name="a_2345thdpcl" />
      <species boundaryCondition="false" compartment="default" constant="false" hasOnlySubstanceUnits="false" id="M_ddecenacp" name="ddecenacp" />
      <species boundaryCondition="false" compartment="e" constant="false" hasOnlySubstanceUnits="false" id="M_lys__L_e" name="lys-L_e" />
      <species boundaryCondition="false" compartment="default" constant="false" hasOnlySubstanceUnits="false" id="M_pphn" name="pphn" />
      <species boundaryCondition="false" compartment="default" constant="false" hasOnlySubstanceUnits="false" id="M_hdca" name="hdca" />
      <species boundaryCondition="false" compartment="default" constant="false" hasOnlySubstanceUnits="false" id="M_datp" name="datp" />
      <species boundaryCondition="false" compartment="default" constant="false" hasOnlySubstanceUnits="false" id="M_arab_LSQBKTL_RSQBKT" name="arab[L]" />
      <species boundaryCondition="false" compartment="default" constant="false" hasOnlySubstanceUnits="false" id="M_i4p" name="i4p" />
      <species boundaryCondition="false" compartment="default" constant="false" hasOnlySubstanceUnits="false" id="M_damp" name="damp" />
      <species boundaryCondition="false" compartment="default" constant="false" hasOnlySubstanceUnits="false" id="M_dudp" name="dudp" />
      <species boundaryCondition="false" compartment="default" constant="false" hasOnlySubstanceUnits="false" id="M_sbt_LSQBKTD_RSQBKT" name="sbt[D]" />
      <species boundaryCondition="false" compartment="default" constant="false" hasOnlySubstanceUnits="false" id="M_a_3phpyr" name="a_3phpyr" />
      <species boundaryCondition="false" compartment="e" constant="false" hasOnlySubstanceUnits="false" id="M_nmn_e" name="nmn_e" />
      <species boundaryCondition="false" compartment="default" constant="false" hasOnlySubstanceUnits="false" id="M_a_3spyr" name="a_3spyr" />
      <species boundaryCondition="false" compartment="default" constant="false" hasOnlySubstanceUnits="false" id="M_sertrnaser" name="sertrnaser" />
      <species boundaryCondition="false" compartment="default" constant="false" hasOnlySubstanceUnits="false" id="M_tdeACP" name="tdeACP" />
      <species boundaryCondition="false" compartment="e" constant="false" hasOnlySubstanceUnits="false" id="M_nh4_e" name="nh4_e" />
      <species boundaryCondition="false" compartment="default" constant="false" hasOnlySubstanceUnits="false" id="M_uama" name="uama" />
      <species boundaryCondition="false" compartment="default" constant="false" hasOnlySubstanceUnits="false" id="M_L1pgly" name="L1pgly" />
      <species boundaryCondition="false" compartment="default" constant="false" hasOnlySubstanceUnits="false" id="M_hprol" name="hprol" />
      <species boundaryCondition="false" compartment="default" constant="false" hasOnlySubstanceUnits="false" id="M_a_5mdru1p" name="a_5mdru1p" />
      <species boundaryCondition="false" compartment="default" constant="false" hasOnlySubstanceUnits="false" id="M_selnt" name="selnt" />
      <species boundaryCondition="false" compartment="default" constant="false" hasOnlySubstanceUnits="false" id="M_fctchc" name="fctchc" />
      <species boundaryCondition="false" compartment="default" constant="false" hasOnlySubstanceUnits="false" id="M_sudhpl" name="sudhpl" />
      <species boundaryCondition="false" compartment="default" constant="false" hasOnlySubstanceUnits="false" id="M_r1p" name="r1p" />
      <species boundaryCondition="false" compartment="default" constant="false" hasOnlySubstanceUnits="false" id="M_xtp" name="xtp" />
      <species boundaryCondition="false" compartment="default" constant="false" hasOnlySubstanceUnits="false" id="M_a_5eskm3p" name="a_5eskm3p" />
      <species boundaryCondition="false" compartment="e" constant="false" hasOnlySubstanceUnits="false" id="M_a__2cbz_e" name="a-2cbz_e" />
      <species boundaryCondition="false" compartment="default" constant="false" hasOnlySubstanceUnits="false" id="M_oap" name="oap" />
      <species boundaryCondition="false" compartment="default" constant="false" hasOnlySubstanceUnits="false" id="M_dhma" name="dhma" />
      <species boundaryCondition="false" compartment="default" constant="false" hasOnlySubstanceUnits="false" id="M_a_3pser" name="a_3pser" />
      <species boundaryCondition="false" compartment="default" constant="false" hasOnlySubstanceUnits="false" id="M_hmbil" name="hmbil" />
      <species boundaryCondition="false" compartment="default" constant="false" hasOnlySubstanceUnits="false" id="M_a_4r5au" name="a_4r5au" />
      <species boundaryCondition="false" compartment="default" constant="false" hasOnlySubstanceUnits="false" id="M_xmp" name="xmp" />
      <species boundaryCondition="false" compartment="default" constant="false" hasOnlySubstanceUnits="false" id="M_a_4pasp" name="a_4pasp" />
      <species boundaryCondition="false" compartment="default" constant="false" hasOnlySubstanceUnits="false" id="M_acgald" name="acgald" />
      <species boundaryCondition="false" compartment="e" constant="false" hasOnlySubstanceUnits="false" id="M_n2_e" name="n2_e" />
      <species boundaryCondition="false" compartment="e" constant="false" hasOnlySubstanceUnits="false" id="M_his__L_e" name="his-L_e" />
      <species boundaryCondition="false" compartment="default" constant="false" hasOnlySubstanceUnits="false" id="M_a_2thippi" name="a_2thippi" />
      <species boundaryCondition="false" compartment="default" constant="false" hasOnlySubstanceUnits="false" id="M_opppi" name="opppi" />
      <species boundaryCondition="false" compartment="default" constant="false" hasOnlySubstanceUnits="false" id="M_ahcys" name="ahcys" />
      <species boundaryCondition="false" compartment="default" constant="false" hasOnlySubstanceUnits="false" id="M_ribflv" name="ribflv" />
      <species boundaryCondition="false" compartment="default" constant="false" hasOnlySubstanceUnits="false" id="M_a_5apru" name="a_5apru" />
      <species boundaryCondition="false" compartment="e" constant="false" hasOnlySubstanceUnits="false" id="M_dha_e" name="dha_e" />
      <species boundaryCondition="false" compartment="default" constant="false" hasOnlySubstanceUnits="false" id="M_dgsn" name="dgsn" />
      <species boundaryCondition="false" compartment="default" constant="false" hasOnlySubstanceUnits="false" id="M_octanoate" name="octanoate" />
      <species boundaryCondition="false" compartment="e" constant="false" hasOnlySubstanceUnits="false" id="M_na1_e" name="na1_e" />
      <species boundaryCondition="false" compartment="default" constant="false" hasOnlySubstanceUnits="false" id="M_h2mb4p" name="h2mb4p" />
      <species boundaryCondition="false" compartment="default" constant="false" hasOnlySubstanceUnits="false" id="M_aacp" name="aacp" />
      <species boundaryCondition="false" compartment="default" constant="false" hasOnlySubstanceUnits="false" id="M_trnatyr" name="trnatyr" />
      <species boundaryCondition="false" compartment="default" constant="false" hasOnlySubstanceUnits="false" id="M_idactn" name="idactn" />
      <species boundaryCondition="false" compartment="e" constant="false" hasOnlySubstanceUnits="false" id="M_fum_e" name="fum_e" />
      <species boundaryCondition="false" compartment="default" constant="false" hasOnlySubstanceUnits="false" id="M_pamn" name="pamn" />
      <species boundaryCondition="false" compartment="default" constant="false" hasOnlySubstanceUnits="false" id="M_a_3ohexACP" name="a_3ohexACP" />
      <species boundaryCondition="false" compartment="default" constant="false" hasOnlySubstanceUnits="false" id="M_N5_formyl_ThF" name="N5_formyl_ThF" />
      <species boundaryCondition="false" compartment="default" constant="false" hasOnlySubstanceUnits="false" id="M_fru" name="fru" />
      <species boundaryCondition="false" compartment="e" constant="false" hasOnlySubstanceUnits="false" id="M_thm_e" name="thm_e" />
      <species boundaryCondition="false" compartment="default" constant="false" hasOnlySubstanceUnits="false" id="M_a_2op6ph" name="a_2op6ph" />
      <species boundaryCondition="false" compartment="e" constant="false" hasOnlySubstanceUnits="false" id="M_gsn_e" name="gsn_e" />
      <species boundaryCondition="false" compartment="default" constant="false" hasOnlySubstanceUnits="false" id="M_a_3dmq8" name="a_3dmq8" />
      <species boundaryCondition="false" compartment="default" constant="false" hasOnlySubstanceUnits="false" id="M_urea" name="urea" />
      <species boundaryCondition="false" compartment="default" constant="false" hasOnlySubstanceUnits="false" id="M_a_3mob" name="a_3mob" />
      <species boundaryCondition="false" compartment="default" constant="false" hasOnlySubstanceUnits="false" id="M_cyst" name="cyst" />
      <species boundaryCondition="false" compartment="default" constant="false" hasOnlySubstanceUnits="false" id="M_o2" name="o2" />
      <species boundaryCondition="false" compartment="default" constant="false" hasOnlySubstanceUnits="false" id="M_dec2enoylcoa" name="dec2enoylcoa" />
      <species boundaryCondition="false" compartment="default" constant="false" hasOnlySubstanceUnits="false" id="M_imp" name="imp" />
      <species boundaryCondition="false" compartment="e" constant="false" hasOnlySubstanceUnits="false" id="M_sucr_e" name="sucr_e" />
      <species boundaryCondition="false" compartment="default" constant="false" hasOnlySubstanceUnits="false" id="M_a_10fthf" name="a_10fthf" />
      <species boundaryCondition="false" compartment="default" constant="false" hasOnlySubstanceUnits="false" id="M_pp6hph" name="pp6hph" />
      <species boundaryCondition="false" compartment="default" constant="false" hasOnlySubstanceUnits="false" id="M_r5p" name="r5p" />
      <species boundaryCondition="false" compartment="default" constant="false" hasOnlySubstanceUnits="false" id="M_a_11cd5p" name="a_11cd5p" />
      <species boundaryCondition="false" compartment="default" constant="false" hasOnlySubstanceUnits="false" id="M_n2" name="n2" />
      <species boundaryCondition="false" compartment="default" constant="false" hasOnlySubstanceUnits="false" id="M_co2" name="co2" />
      <species boundaryCondition="false" compartment="default" constant="false" hasOnlySubstanceUnits="false" id="M_a_5pimi" name="a_5pimi" />
      <species boundaryCondition="false" compartment="default" constant="false" hasOnlySubstanceUnits="false" id="M_uagmda" name="uagmda" />
      <species boundaryCondition="false" compartment="default" constant="false" hasOnlySubstanceUnits="false" id="M_ACP" name="ACP" />
      <species boundaryCondition="false" compartment="default" constant="false" hasOnlySubstanceUnits="false" id="M_ggpp" name="ggpp" />
      <species boundaryCondition="false" compartment="default" constant="false" hasOnlySubstanceUnits="false" id="M_a_2mac" name="a_2mac" />
      <species boundaryCondition="false" compartment="e" constant="false" hasOnlySubstanceUnits="false" id="M_glyc3p_e" name="glyc3p_e" />
      <species boundaryCondition="false" compartment="default" constant="false" hasOnlySubstanceUnits="false" id="M_trp_LSQBKTL_RSQBKT" name="trp[L]" />
      <species boundaryCondition="false" compartment="e" constant="false" hasOnlySubstanceUnits="false" id="M_a__5mthf_e" name="a-5mthf_e" />
      <species boundaryCondition="false" compartment="default" constant="false" hasOnlySubstanceUnits="false" id="M_precorrin_LSQBKT2_RSQBKT" name="precorrin[2]" />
      <species boundaryCondition="false" compartment="default" constant="false" hasOnlySubstanceUnits="false" id="M_precorrin_LSQBKT1_RSQBKT" name="precorrin[1]" />
      <species boundaryCondition="false" compartment="default" constant="false" hasOnlySubstanceUnits="false" id="M_gluaprcn" name="gluaprcn" />
      <species boundaryCondition="false" compartment="default" constant="false" hasOnlySubstanceUnits="false" id="M_nadph" name="nadph" />
      <species boundaryCondition="false" compartment="e" constant="false" hasOnlySubstanceUnits="false" id="M_a__26dap__M_e" name="a-26dap-M_e" />
      <species boundaryCondition="false" compartment="default" constant="false" hasOnlySubstanceUnits="false" id="M_dhnpt" name="dhnpt" />
      <species boundaryCondition="false" compartment="default" constant="false" hasOnlySubstanceUnits="false" id="M_a_34hpp" name="a_34hpp" />
      <species boundaryCondition="false" compartment="default" constant="false" hasOnlySubstanceUnits="false" id="M_a_2cbz" name="a_2cbz" />
      <species boundaryCondition="false" compartment="default" constant="false" hasOnlySubstanceUnits="false" id="M_dcdp" name="dcdp" />
      <species boundaryCondition="false" compartment="default" constant="false" hasOnlySubstanceUnits="false" id="M_cw" name="cw" />
      <species boundaryCondition="false" compartment="default" constant="false" hasOnlySubstanceUnits="false" id="M_a_3ohdACP" name="a_3ohdACP" />
      <species boundaryCondition="false" compartment="default" constant="false" hasOnlySubstanceUnits="false" id="M_oaa" name="oaa" />
      <species boundaryCondition="false" compartment="default" constant="false" hasOnlySubstanceUnits="false" id="M_a_5mtr" name="a_5mtr" />
      <species boundaryCondition="false" compartment="default" constant="false" hasOnlySubstanceUnits="false" id="M_udcpp" name="udcpp" />
      <species boundaryCondition="false" compartment="default" constant="false" hasOnlySubstanceUnits="false" id="M_amet" name="amet" />
      <species boundaryCondition="false" compartment="default" constant="false" hasOnlySubstanceUnits="false" id="M_dha" name="dha" />
      <species boundaryCondition="false" compartment="e" constant="false" hasOnlySubstanceUnits="false" id="M_nac_e" name="nac_e" />
      <species boundaryCondition="false" compartment="default" constant="false" hasOnlySubstanceUnits="false" id="M_can_LSQBKTL_RSQBKT" name="can[L]" />
      <species boundaryCondition="false" compartment="default" constant="false" hasOnlySubstanceUnits="false" id="M_val_LSQBKTL_RSQBKT" name="val[L]" />
      <species boundaryCondition="false" compartment="default" constant="false" hasOnlySubstanceUnits="false" id="M_a_5mta" name="a_5mta" />
      <species boundaryCondition="false" compartment="default" constant="false" hasOnlySubstanceUnits="false" id="M_achms" name="achms" />
      <species boundaryCondition="false" compartment="default" constant="false" hasOnlySubstanceUnits="false" id="M_glcn" name="glcn" />
      <species boundaryCondition="false" compartment="default" constant="false" hasOnlySubstanceUnits="false" id="M_a_26ahept" name="a_26ahept" />
      <species boundaryCondition="false" compartment="default" constant="false" hasOnlySubstanceUnits="false" id="M_cmcald" name="cmcald" />
      <species boundaryCondition="false" compartment="default" constant="false" hasOnlySubstanceUnits="false" id="M_rib_LSQBKTD_RSQBKT" name="rib[D]" />
      <species boundaryCondition="false" compartment="default" constant="false" hasOnlySubstanceUnits="false" id="M_thglu" name="thglu" />
      <species boundaryCondition="false" compartment="default" constant="false" hasOnlySubstanceUnits="false" id="M_udpg" name="udpg" />
      <species boundaryCondition="false" compartment="default" constant="false" hasOnlySubstanceUnits="false" id="M_hxan" name="hxan" />
      <species boundaryCondition="false" compartment="default" constant="false" hasOnlySubstanceUnits="false" id="M_g6gg" name="g6gg" />
      <species boundaryCondition="false" compartment="default" constant="false" hasOnlySubstanceUnits="false" id="M_hopanoids" name="hopanoids" />
      <species boundaryCondition="false" compartment="default" constant="false" hasOnlySubstanceUnits="false" id="M_hhdeccoa" name="hhdeccoa" />
      <species boundaryCondition="false" compartment="default" constant="false" hasOnlySubstanceUnits="false" id="M_dgtp" name="dgtp" />
      <species boundaryCondition="false" compartment="default" constant="false" hasOnlySubstanceUnits="false" id="M_C190ACP" name="C190ACP" />
      <species boundaryCondition="false" compartment="default" constant="false" hasOnlySubstanceUnits="false" id="M_a_5c2hm" name="a_5c2hm" />
      <species boundaryCondition="false" compartment="default" constant="false" hasOnlySubstanceUnits="false" id="M_cardiolipin" name="cardiolipin" />
      <species boundaryCondition="false" compartment="default" constant="false" hasOnlySubstanceUnits="false" id="M_fdp" name="fdp" />
      <species boundaryCondition="false" compartment="default" constant="false" hasOnlySubstanceUnits="false" id="M_dgmp" name="dgmp" />
      <species boundaryCondition="false" compartment="default" constant="false" hasOnlySubstanceUnits="false" id="M_rscysgly" name="rscysgly" />
      <species boundaryCondition="false" compartment="default" constant="false" hasOnlySubstanceUnits="false" id="M_mk" name="mk" />
      <species boundaryCondition="false" compartment="default" constant="false" hasOnlySubstanceUnits="false" id="M_pro_LSQBKTL_RSQBKT" name="pro[L]" />
      <species boundaryCondition="false" compartment="default" constant="false" hasOnlySubstanceUnits="false" id="M_a_78dapg" name="a_78dapg" />
      <species boundaryCondition="false" compartment="default" constant="false" hasOnlySubstanceUnits="false" id="M_S4hmnd" name="S4hmnd" />
      <species boundaryCondition="false" compartment="default" constant="false" hasOnlySubstanceUnits="false" id="M_ppcoa" name="ppcoa" />
      <species boundaryCondition="false" compartment="default" constant="false" hasOnlySubstanceUnits="false" id="M_pdx5p" name="pdx5p" />
      <species boundaryCondition="false" compartment="default" constant="false" hasOnlySubstanceUnits="false" id="M_actp" name="actp" />
      <species boundaryCondition="false" compartment="default" constant="false" hasOnlySubstanceUnits="false" id="M_phthr" name="phthr" />
      <species boundaryCondition="false" compartment="default" constant="false" hasOnlySubstanceUnits="false" id="M_nicrns" name="nicrns" />
      <species boundaryCondition="false" compartment="default" constant="false" hasOnlySubstanceUnits="false" id="M_nicrnt" name="nicrnt" />
      <species boundaryCondition="false" compartment="default" constant="false" hasOnlySubstanceUnits="false" id="M_fuc_LSQBKTL_RSQBKT" name="fuc[L]" />
      <species boundaryCondition="false" compartment="default" constant="false" hasOnlySubstanceUnits="false" id="M_ophenlac" name="ophenlac" />
      <species boundaryCondition="false" compartment="default" constant="false" hasOnlySubstanceUnits="false" id="M_cis_aconitate" name="cis_aconitate" />
      <species boundaryCondition="false" compartment="default" constant="false" hasOnlySubstanceUnits="false" id="M_fe2" name="fe2" />
      <species boundaryCondition="false" compartment="default" constant="false" hasOnlySubstanceUnits="false" id="M_betald" name="betald" />
      <species boundaryCondition="false" compartment="default" constant="false" hasOnlySubstanceUnits="false" id="M_cval" name="cval" />
      <species boundaryCondition="false" compartment="default" constant="false" hasOnlySubstanceUnits="false" id="M_adselnt" name="adselnt" />
      <species boundaryCondition="false" compartment="e" constant="false" hasOnlySubstanceUnits="false" id="M_glyc_e" name="glyc_e" />
      <species boundaryCondition="false" compartment="default" constant="false" hasOnlySubstanceUnits="false" id="M_glyb" name="glyb" />
      <species boundaryCondition="false" compartment="default" constant="false" hasOnlySubstanceUnits="false" id="M_dkmpp" name="dkmpp" />
      <species boundaryCondition="false" compartment="default" constant="false" hasOnlySubstanceUnits="false" id="M_a_2pglyclt" name="a_2pglyclt" />
      <species boundaryCondition="false" compartment="default" constant="false" hasOnlySubstanceUnits="false" id="M_cys_LSQBKTL_RSQBKT" name="cys[L]" />
      <species boundaryCondition="false" compartment="default" constant="false" hasOnlySubstanceUnits="false" id="M_btn" name="btn" />
      <species boundaryCondition="false" compartment="default" constant="false" hasOnlySubstanceUnits="false" id="M_a_3c4mop" name="a_3c4mop" />
      <species boundaryCondition="false" compartment="e" constant="false" hasOnlySubstanceUnits="false" id="M_acgam_e" name="acgam_e" />
      <species boundaryCondition="false" compartment="default" constant="false" hasOnlySubstanceUnits="false" id="M_a_5dglcn" name="a_5dglcn" />
      <species boundaryCondition="false" compartment="e" constant="false" hasOnlySubstanceUnits="false" id="M_man6p_e" name="man6p_e" />
      <species boundaryCondition="false" compartment="default" constant="false" hasOnlySubstanceUnits="false" id="M_smet" name="smet" />
      <species boundaryCondition="false" compartment="default" constant="false" hasOnlySubstanceUnits="false" id="M_octaACP" name="octaACP" />
      <species boundaryCondition="false" compartment="e" constant="false" hasOnlySubstanceUnits="false" id="M_glc__D_e" name="glc-D_e" />
      <species boundaryCondition="false" compartment="default" constant="false" hasOnlySubstanceUnits="false" id="M_orn_LSQBKTL_RSQBKT" name="orn[L]" />
      <species boundaryCondition="false" compartment="default" constant="false" hasOnlySubstanceUnits="false" id="M_a_3c2hmp" name="a_3c2hmp" />
      <species boundaryCondition="false" compartment="default" constant="false" hasOnlySubstanceUnits="false" id="M_a4abutyr" name="a4abutyr" />
      <species boundaryCondition="false" compartment="default" constant="false" hasOnlySubstanceUnits="false" id="M_glycyl_trnagly" name="glycyl_trnagly" />
      <species boundaryCondition="false" compartment="default" constant="false" hasOnlySubstanceUnits="false" id="M_N_Ribosylncam" name="N_Ribosylncam" />
      <species boundaryCondition="false" compartment="default" constant="false" hasOnlySubstanceUnits="false" id="M_agmat" name="agmat" />
      <species boundaryCondition="false" compartment="e" constant="false" hasOnlySubstanceUnits="false" id="M_cbl1_e" name="cbl1_e" />
      <species boundaryCondition="false" compartment="e" constant="false" hasOnlySubstanceUnits="false" id="M_h2o_e" name="h2o_e" />
      <species boundaryCondition="false" compartment="default" constant="false" hasOnlySubstanceUnits="false" id="M_a_7k8apg" name="a_7k8apg" />
      <species boundaryCondition="false" compartment="default" constant="false" hasOnlySubstanceUnits="false" id="M_a_2obut" name="a_2obut" />
      <species boundaryCondition="false" compartment="default" constant="false" hasOnlySubstanceUnits="false" id="M_a_4mop" name="a_4mop" />
      <species boundaryCondition="false" compartment="default" constant="false" hasOnlySubstanceUnits="false" id="M_itcncoa" name="itcncoa" />
      <species boundaryCondition="false" compartment="default" constant="false" hasOnlySubstanceUnits="false" id="M_glycogen" name="glycogen" />
      <species boundaryCondition="false" compartment="e" constant="false" hasOnlySubstanceUnits="false" id="M_no3_e" name="no3_e" />
      <species boundaryCondition="false" compartment="default" constant="false" hasOnlySubstanceUnits="false" id="M_fad" name="fad" />
      <species boundaryCondition="false" compartment="default" constant="false" hasOnlySubstanceUnits="false" id="M_pythp" name="pythp" />
      <species boundaryCondition="false" compartment="default" constant="false" hasOnlySubstanceUnits="false" id="M_alpha__glc_LSQBKTD_RSQBKT" name="alpha-glc[D]" />
      <species boundaryCondition="false" compartment="default" constant="false" hasOnlySubstanceUnits="false" id="M_gllc" name="gllc" />
      <species boundaryCondition="false" compartment="default" constant="false" hasOnlySubstanceUnits="false" id="M_hom_LSQBKTL_RSQBKT" name="hom[L]" />
      <species boundaryCondition="false" compartment="e" constant="false" hasOnlySubstanceUnits="false" id="M_chol_e" name="chol_e" />
      <species boundaryCondition="false" compartment="default" constant="false" hasOnlySubstanceUnits="false" id="M_ametam" name="ametam" />
      <species boundaryCondition="false" compartment="default" constant="false" hasOnlySubstanceUnits="false" id="M_h2o" name="h2o" />
      <species boundaryCondition="false" compartment="default" constant="false" hasOnlySubstanceUnits="false" id="M_ntp" name="ntp" />
      <species boundaryCondition="false" compartment="default" constant="false" hasOnlySubstanceUnits="false" id="M_ppdel" name="ppdel" />
      <species boundaryCondition="false" compartment="default" constant="false" hasOnlySubstanceUnits="false" id="M_h2s" name="h2s" />
      <species boundaryCondition="false" compartment="e" constant="false" hasOnlySubstanceUnits="false" id="M_gal_e" name="gal_e" />
      <species boundaryCondition="false" compartment="default" constant="false" hasOnlySubstanceUnits="false" id="M_ac" name="ac" />
      <species boundaryCondition="false" compartment="default" constant="false" hasOnlySubstanceUnits="false" id="M_ins" name="ins" />
      <species boundaryCondition="false" compartment="e" constant="false" hasOnlySubstanceUnits="false" id="M_gua_e" name="gua_e" />
      <species boundaryCondition="false" compartment="default" constant="false" hasOnlySubstanceUnits="false" id="M_iletrnaile" name="iletrnaile" />
      <species boundaryCondition="false" compartment="default" constant="false" hasOnlySubstanceUnits="false" id="M_utp" name="utp" />
      <species boundaryCondition="false" compartment="default" constant="false" hasOnlySubstanceUnits="false" id="M_a_3imiop" name="a_3imiop" />
      <species boundaryCondition="false" compartment="default" constant="false" hasOnlySubstanceUnits="false" id="M_hdeACP" name="hdeACP" />
      <species boundaryCondition="false" compartment="default" constant="false" hasOnlySubstanceUnits="false" id="M_btcoa" name="btcoa" />
      <species boundaryCondition="false" compartment="default" constant="false" hasOnlySubstanceUnits="false" id="M_lac_LSQBKTD_RSQBKT" name="lac[D]" />
      <species boundaryCondition="false" compartment="default" constant="false" hasOnlySubstanceUnits="false" id="M_ncam" name="ncam" />
      <species boundaryCondition="false" compartment="default" constant="false" hasOnlySubstanceUnits="false" id="M_aclipoly" name="aclipoly" />
      <species boundaryCondition="false" compartment="e" constant="false" hasOnlySubstanceUnits="false" id="M_indole_e" name="indole_e" />
      <species boundaryCondition="false" compartment="default" constant="false" hasOnlySubstanceUnits="false" id="M_trna_his_" name="trna_his_" />
      <species boundaryCondition="false" compartment="default" constant="false" hasOnlySubstanceUnits="false" id="M_a_2op6mph" name="a_2op6mph" />
      <species boundaryCondition="false" compartment="default" constant="false" hasOnlySubstanceUnits="false" id="M_gthox" name="gthox" />
      <species boundaryCondition="false" compartment="default" constant="false" hasOnlySubstanceUnits="false" id="M_histidinal" name="histidinal" />
      <species boundaryCondition="false" compartment="e" constant="false" hasOnlySubstanceUnits="false" id="M_a__3hppn_e" name="a-3hppn_e" />
      <species boundaryCondition="false" compartment="default" constant="false" hasOnlySubstanceUnits="false" id="M_hexcoa" name="hexcoa" />
      <species boundaryCondition="false" compartment="default" constant="false" hasOnlySubstanceUnits="false" id="M_lgt_LSQBKTS_RSQBKT" name="lgt[S]" />
      <species boundaryCondition="false" compartment="e" constant="false" hasOnlySubstanceUnits="false" id="M_dcyt_e" name="dcyt_e" />
      <species boundaryCondition="false" compartment="default" constant="false" hasOnlySubstanceUnits="false" id="M_a_4h2ktp" name="a_4h2ktp" />
      <species boundaryCondition="false" compartment="default" constant="false" hasOnlySubstanceUnits="false" id="M_ipdp" name="ipdp" />
      <species boundaryCondition="false" compartment="e" constant="false" hasOnlySubstanceUnits="false" id="M_fe2_e" name="fe2_e" />
      <species boundaryCondition="false" compartment="default" constant="false" hasOnlySubstanceUnits="false" id="M_kdo" name="kdo" />
      <species boundaryCondition="false" compartment="default" constant="false" hasOnlySubstanceUnits="false" id="M_lys_LSQBKTL_RSQBKT" name="lys[L]" />
      <species boundaryCondition="false" compartment="default" constant="false" hasOnlySubstanceUnits="false" id="M_napl" name="napl" />
      <species boundaryCondition="false" compartment="default" constant="false" hasOnlySubstanceUnits="false" id="M_dadp" name="dadp" />
      <species boundaryCondition="false" compartment="default" constant="false" hasOnlySubstanceUnits="false" id="M_a_4mpetz" name="a_4mpetz" />
      <species boundaryCondition="false" compartment="e" constant="false" hasOnlySubstanceUnits="false" id="M_a__5mta_e" name="a-5mta_e" />
      <species boundaryCondition="false" compartment="default" constant="false" hasOnlySubstanceUnits="false" id="M_g3pc" name="g3pc" />
      <species boundaryCondition="false" compartment="default" constant="false" hasOnlySubstanceUnits="false" id="M_a_3metthpron" name="a_3metthpron" />
      <species boundaryCondition="false" compartment="e" constant="false" hasOnlySubstanceUnits="false" id="M_pi_e" name="pi_e" />
      <species boundaryCondition="false" compartment="default" constant="false" hasOnlySubstanceUnits="false" id="M_L_Alanyl_trna" name="L_Alanyl_trna" />
      <species boundaryCondition="false" compartment="e" constant="false" hasOnlySubstanceUnits="false" id="M_arg__L_e" name="arg-L_e" />
      <species boundaryCondition="false" compartment="default" constant="false" hasOnlySubstanceUnits="false" id="M_S4a5opnt" name="S4a5opnt" />
      <species boundaryCondition="false" compartment="default" constant="false" hasOnlySubstanceUnits="false" id="M_h" name="h" />
      <species boundaryCondition="false" compartment="e" constant="false" hasOnlySubstanceUnits="false" id="M_man_e" name="man_e" />
      <species boundaryCondition="false" compartment="default" constant="false" hasOnlySubstanceUnits="false" id="M_clmac" name="clmac" />
      <species boundaryCondition="false" compartment="default" constant="false" hasOnlySubstanceUnits="false" id="M_gdp" name="gdp" />
      <species boundaryCondition="false" compartment="default" constant="false" hasOnlySubstanceUnits="false" id="M_datpthopaopm" name="datpthopaopm" />
      <species boundaryCondition="false" compartment="default" constant="false" hasOnlySubstanceUnits="false" id="M_acmu6p" name="acmu6p" />
      <species boundaryCondition="false" compartment="default" constant="false" hasOnlySubstanceUnits="false" id="M_xylu_LSQBKTD_RSQBKT" name="xylu[D]" />
      <species boundaryCondition="false" compartment="default" constant="false" hasOnlySubstanceUnits="false" id="M_ITP" name="ITP" />
      <species boundaryCondition="false" compartment="default" constant="false" hasOnlySubstanceUnits="false" id="M_napthah" name="napthah" />
      <species boundaryCondition="false" compartment="default" constant="false" hasOnlySubstanceUnits="false" id="M_llnate" name="llnate" />
      <species boundaryCondition="false" compartment="e" constant="false" hasOnlySubstanceUnits="false" id="M_asn__L_e" name="asn-L_e" />
      <species boundaryCondition="false" compartment="default" constant="false" hasOnlySubstanceUnits="false" id="M_urei_LSQBKTL_RSQBKT" name="urei[L]" />
      <species boundaryCondition="false" compartment="default" constant="false" hasOnlySubstanceUnits="false" id="M_a_5exhcamp" name="a_5exhcamp" />
      <species boundaryCondition="false" compartment="default" constant="false" hasOnlySubstanceUnits="false" id="M_a_34dyphelac" name="a_34dyphelac" />
      <species boundaryCondition="false" compartment="default" constant="false" hasOnlySubstanceUnits="false" id="M_canavanine" name="canavanine" />
      <species boundaryCondition="false" compartment="default" constant="false" hasOnlySubstanceUnits="false" id="M_carbo" name="carbo" />
      <species boundaryCondition="false" compartment="default" constant="false" hasOnlySubstanceUnits="false" id="M_pyrdx" name="pyrdx" />
      <species boundaryCondition="false" compartment="default" constant="false" hasOnlySubstanceUnits="false" id="M_glucys" name="glucys" />
      <species boundaryCondition="false" compartment="default" constant="false" hasOnlySubstanceUnits="false" id="M_PR_ATP" name="PR_ATP" />
      <species boundaryCondition="false" compartment="default" constant="false" hasOnlySubstanceUnits="false" id="M_butal" name="butal" />
      <species boundaryCondition="false" compartment="default" constant="false" hasOnlySubstanceUnits="false" id="M_rco2" name="rco2" />
      <species boundaryCondition="false" compartment="default" constant="false" hasOnlySubstanceUnits="false" id="M_phe_LSQBKTL_RSQBKT" name="phe[L]" />
      <species boundaryCondition="false" compartment="default" constant="false" hasOnlySubstanceUnits="false" id="M_hbald" name="hbald" />
      <species boundaryCondition="false" compartment="default" constant="false" hasOnlySubstanceUnits="false" id="M_a_2dhp" name="a_2dhp" />
      <species boundaryCondition="false" compartment="e" constant="false" hasOnlySubstanceUnits="false" id="M_alltn_e" name="alltn_e" />
      <species boundaryCondition="false" compartment="default" constant="false" hasOnlySubstanceUnits="false" id="M_gln_LSQBKTL_RSQBKT" name="gln[L]" />
      <species boundaryCondition="false" compartment="default" constant="false" hasOnlySubstanceUnits="false" id="M_glu5sa" name="glu5sa" />
      <species boundaryCondition="false" compartment="default" constant="false" hasOnlySubstanceUnits="false" id="M_a_3ottylcoa" name="a_3ottylcoa" />
      <species boundaryCondition="false" compartment="default" constant="false" hasOnlySubstanceUnits="false" id="M_hydroxyakg" name="hydroxyakg" />
      <species boundaryCondition="false" compartment="default" constant="false" hasOnlySubstanceUnits="false" id="M_isalc" name="isalc" />
      <species boundaryCondition="false" compartment="default" constant="false" hasOnlySubstanceUnits="false" id="M_hmnapth" name="hmnapth" />
      <species boundaryCondition="false" compartment="default" constant="false" hasOnlySubstanceUnits="false" id="M_asptrnasp" name="asptrnasp" />
      <species boundaryCondition="false" compartment="default" constant="false" hasOnlySubstanceUnits="false" id="M_fpram" name="fpram" />
      <species boundaryCondition="false" compartment="e" constant="false" hasOnlySubstanceUnits="false" id="M_asp__L_e" name="asp-L_e" />
      <species boundaryCondition="false" compartment="default" constant="false" hasOnlySubstanceUnits="false" id="M_heme" name="heme" />
      <species boundaryCondition="false" compartment="default" constant="false" hasOnlySubstanceUnits="false" id="M_a_4cmol" name="a_4cmol" />
      <species boundaryCondition="false" compartment="default" constant="false" hasOnlySubstanceUnits="false" id="M_ncamr" name="ncamr" />
      <species boundaryCondition="false" compartment="default" constant="false" hasOnlySubstanceUnits="false" id="M_acglu" name="acglu" />
      <species boundaryCondition="false" compartment="default" constant="false" hasOnlySubstanceUnits="false" id="M_lppdat" name="lppdat" />
      <species boundaryCondition="false" compartment="e" constant="false" hasOnlySubstanceUnits="false" id="M_sbt_e" name="sbt_e" />
      <species boundaryCondition="false" compartment="default" constant="false" hasOnlySubstanceUnits="false" id="M_so4" name="so4" />
      <species boundaryCondition="false" compartment="default" constant="false" hasOnlySubstanceUnits="false" id="M_trnamet" name="trnamet" />
      <species boundaryCondition="false" compartment="default" constant="false" hasOnlySubstanceUnits="false" id="M_mkh2" name="mkh2" />
      <species boundaryCondition="false" compartment="default" constant="false" hasOnlySubstanceUnits="false" id="M_a_4ppan" name="a_4ppan" />
      <species boundaryCondition="false" compartment="default" constant="false" hasOnlySubstanceUnits="false" id="M_pdate" name="pdate" />
      <species boundaryCondition="false" compartment="default" constant="false" hasOnlySubstanceUnits="false" id="M_uamag" name="uamag" />
      <species boundaryCondition="false" compartment="default" constant="false" hasOnlySubstanceUnits="false" id="M_butol" name="butol" />
      <species boundaryCondition="false" compartment="e" constant="false" hasOnlySubstanceUnits="false" id="M_FMN_e" name="FMN_e" />
      <species boundaryCondition="false" compartment="default" constant="false" hasOnlySubstanceUnits="false" id="M_uri" name="uri" />
      <species boundaryCondition="false" compartment="default" constant="false" hasOnlySubstanceUnits="false" id="M_a_3ottylACP" name="a_3ottylACP" />
      <species boundaryCondition="false" compartment="default" constant="false" hasOnlySubstanceUnits="false" id="M_ura" name="ura" />
      <species boundaryCondition="false" compartment="e" constant="false" hasOnlySubstanceUnits="false" id="M_cytd_e" name="cytd_e" />
      <species boundaryCondition="false" compartment="default" constant="false" hasOnlySubstanceUnits="false" id="M_chol" name="chol" />
      <species boundaryCondition="false" compartment="default" constant="false" hasOnlySubstanceUnits="false" id="M_ttdec2enoylacp" name="ttdec2enoylacp" />
      <species boundaryCondition="false" compartment="default" constant="false" hasOnlySubstanceUnits="false" id="M_acac" name="acac" />
      <species boundaryCondition="false" compartment="default" constant="false" hasOnlySubstanceUnits="false" id="M_succarg_LSQBKTL_RSQBKT" name="succarg[L]" />
      <species boundaryCondition="false" compartment="default" constant="false" hasOnlySubstanceUnits="false" id="M_acald" name="acald" />
      <species boundaryCondition="false" compartment="default" constant="false" hasOnlySubstanceUnits="false" id="M_a__12ppd_LSQBKTS_RSQBKT" name="a-12ppd[S]" />
      <species boundaryCondition="false" compartment="e" constant="false" hasOnlySubstanceUnits="false" id="M_pro__L_e" name="pro-L_e" />
      <species boundaryCondition="false" compartment="e" constant="false" hasOnlySubstanceUnits="false" id="M_fuc__L_e" name="fuc-L_e" />
      <species boundaryCondition="false" compartment="default" constant="false" hasOnlySubstanceUnits="false" id="M_mlthf" name="mlthf" />
      <species boundaryCondition="false" compartment="default" constant="false" hasOnlySubstanceUnits="false" id="M_skm" name="skm" />
      <species boundaryCondition="false" compartment="default" constant="false" hasOnlySubstanceUnits="false" id="M_trna_Ala_" name="trna_Ala_" />
      <species boundaryCondition="false" compartment="default" constant="false" hasOnlySubstanceUnits="false" id="M_tcynt" name="tcynt" />
      <species boundaryCondition="false" compartment="e" constant="false" hasOnlySubstanceUnits="false" id="M_ala__L_e" name="ala-L_e" />
      <species boundaryCondition="false" compartment="default" constant="false" hasOnlySubstanceUnits="false" id="M_succoa" name="succoa" />
      <species boundaryCondition="false" compartment="default" constant="false" hasOnlySubstanceUnits="false" id="M_cystrnacys" name="cystrnacys" />
      <species boundaryCondition="false" compartment="default" constant="false" hasOnlySubstanceUnits="false" id="M_dtbt" name="dtbt" />
      <species boundaryCondition="false" compartment="default" constant="false" hasOnlySubstanceUnits="false" id="M_xtsn" name="xtsn" />
      <species boundaryCondition="false" compartment="e" constant="false" hasOnlySubstanceUnits="false" id="M_xan_e" name="xan_e" />
      <species boundaryCondition="false" compartment="e" constant="false" hasOnlySubstanceUnits="false" id="M_glyb_e" name="glyb_e" />
      <species boundaryCondition="false" compartment="e" constant="false" hasOnlySubstanceUnits="false" id="M_met__D_e" name="met-D_e" />
      <species boundaryCondition="false" compartment="default" constant="false" hasOnlySubstanceUnits="false" id="M_mi1p_LSQBKTD_RSQBKT" name="mi1p[D]" />
      <species boundaryCondition="false" compartment="default" constant="false" hasOnlySubstanceUnits="false" id="M_phom" name="phom" />
      <species boundaryCondition="false" compartment="default" constant="false" hasOnlySubstanceUnits="false" id="M_cpppg3" name="cpppg3" />
      <species boundaryCondition="false" compartment="default" constant="false" hasOnlySubstanceUnits="false" id="M_ttdec2enoylcoa" name="ttdec2enoylcoa" />
      <species boundaryCondition="false" compartment="default" constant="false" hasOnlySubstanceUnits="false" id="M_orot5p" name="orot5p" />
      <species boundaryCondition="false" compartment="default" constant="false" hasOnlySubstanceUnits="false" id="M_dtmp" name="dtmp" />
      <species boundaryCondition="false" compartment="default" constant="false" hasOnlySubstanceUnits="false" id="M_TAG" name="TAG" />
      <species boundaryCondition="false" compartment="default" constant="false" hasOnlySubstanceUnits="false" id="M_a_67dl" name="a_67dl" />
      <species boundaryCondition="false" compartment="default" constant="false" hasOnlySubstanceUnits="false" id="M_actACP" name="actACP" />
      <species boundaryCondition="false" compartment="default" constant="false" hasOnlySubstanceUnits="false" id="M_httdcoa" name="httdcoa" />
      <species boundaryCondition="false" compartment="default" constant="false" hasOnlySubstanceUnits="false" id="M_hal" name="hal" />
      <species boundaryCondition="false" compartment="default" constant="false" hasOnlySubstanceUnits="false" id="M_succald" name="succald" />
      <species boundaryCondition="false" compartment="e" constant="false" hasOnlySubstanceUnits="false" id="M_uri_e" name="uri_e" />
      <species boundaryCondition="false" compartment="e" constant="false" hasOnlySubstanceUnits="false" id="M_ura_e" name="ura_e" />
      <species boundaryCondition="false" compartment="default" constant="false" hasOnlySubstanceUnits="false" id="M_malcoa" name="malcoa" />
      <species boundaryCondition="false" compartment="default" constant="false" hasOnlySubstanceUnits="false" id="M_fapntp" name="fapntp" />
      <species boundaryCondition="false" compartment="default" constant="false" hasOnlySubstanceUnits="false" id="M_hddcoa" name="hddcoa" />
      <species boundaryCondition="false" compartment="default" constant="false" hasOnlySubstanceUnits="false" id="M_hex2enoylcoa" name="hex2enoylcoa" />
      <species boundaryCondition="false" compartment="default" constant="false" hasOnlySubstanceUnits="false" id="M_tre6p" name="tre6p" />
      <species boundaryCondition="false" compartment="e" constant="false" hasOnlySubstanceUnits="false" id="M_a__12ppd__S_e" name="a-12ppd-S_e" />
      <species boundaryCondition="false" compartment="default" constant="false" hasOnlySubstanceUnits="false" id="M_anth" name="anth" />
      <species boundaryCondition="false" compartment="default" constant="false" hasOnlySubstanceUnits="false" id="M_st" name="st" />
      <species boundaryCondition="false" compartment="default" constant="false" hasOnlySubstanceUnits="false" id="M_dmmq8" name="dmmq8" />
      <species boundaryCondition="false" compartment="default" constant="false" hasOnlySubstanceUnits="false" id="M_dgdp" name="dgdp" />
      <species boundaryCondition="false" compartment="default" constant="false" hasOnlySubstanceUnits="false" id="M_pdla" name="pdla" />
      <species boundaryCondition="false" compartment="e" constant="false" hasOnlySubstanceUnits="false" id="M_phe__L_e" name="phe-L_e" />
      <species boundaryCondition="false" compartment="default" constant="false" hasOnlySubstanceUnits="false" id="M_mthgxl" name="mthgxl" />
      <species boundaryCondition="false" compartment="default" constant="false" hasOnlySubstanceUnits="false" id="M_pyrrhcar" name="pyrrhcar" />
      <species boundaryCondition="false" compartment="e" constant="false" hasOnlySubstanceUnits="false" id="M_thr__L_e" name="thr-L_e" />
      <species boundaryCondition="false" compartment="default" constant="false" hasOnlySubstanceUnits="false" id="M_hct" name="hct" />
      <species boundaryCondition="false" compartment="default" constant="false" hasOnlySubstanceUnits="false" id="M_a_14aDg_n_1_" name="a_14aDg_n_1_" />
      <species boundaryCondition="false" compartment="default" constant="false" hasOnlySubstanceUnits="false" id="M_arg_LSQBKTL_RSQBKT" name="arg[L]" />
      <species boundaryCondition="false" compartment="default" constant="false" hasOnlySubstanceUnits="false" id="M_sob" name="sob" />
      <species boundaryCondition="false" compartment="default" constant="false" hasOnlySubstanceUnits="false" id="M_ethylp" name="ethylp" />
      <species boundaryCondition="false" compartment="default" constant="false" hasOnlySubstanceUnits="false" id="M_thf" name="thf" />
      <species boundaryCondition="false" compartment="default" constant="false" hasOnlySubstanceUnits="false" id="M_carbasp" name="carbasp" />
      <species boundaryCondition="false" compartment="default" constant="false" hasOnlySubstanceUnits="false" id="M_gthrd" name="gthrd" />
      <species boundaryCondition="false" compartment="default" constant="false" hasOnlySubstanceUnits="false" id="M_cyaala" name="cyaala" />
      <species boundaryCondition="false" compartment="e" constant="false" hasOnlySubstanceUnits="false" id="M_glu__L_e" name="glu-L_e" />
      <species boundaryCondition="false" compartment="default" constant="false" hasOnlySubstanceUnits="false" id="M_thm" name="thm" />
      <species boundaryCondition="false" compartment="default" constant="false" hasOnlySubstanceUnits="false" id="M_trna_Ser_" name="trna_Ser_" />
      <species boundaryCondition="false" compartment="default" constant="false" hasOnlySubstanceUnits="false" id="M_db4p" name="db4p" />
    </listOfSpecies>
    <listOfReactions>
      <reaction fast="false" id="R_Alcohol1" name="Alcohol1" reversible="false" fbc:lowerFluxBound="cobra_0_bound" fbc:upperFluxBound="cobra_default_ub">
        <listOfReactants>
          <speciesReference constant="true" species="M_nad" stoichiometry="1" />
          <speciesReference constant="true" species="M_gcald" stoichiometry="1" />
          <speciesReference constant="true" species="M_h2o" stoichiometry="1" />
        </listOfReactants>
        <listOfProducts>
          <speciesReference constant="true" species="M_nadh" stoichiometry="1" />
          <speciesReference constant="true" species="M_h" stoichiometry="2" />
          <speciesReference constant="true" species="M_glyclt" stoichiometry="1" />
        </listOfProducts>
      </reaction>
      <reaction fast="false" id="R_Alcohol2" name="Alcohol2" reversible="true" fbc:lowerFluxBound="cobra_default_lb" fbc:upperFluxBound="cobra_default_ub">
        <listOfReactants>
          <speciesReference constant="true" species="M_nad" stoichiometry="1" />
          <speciesReference constant="true" species="M_h2o" stoichiometry="1" />
          <speciesReference constant="true" species="M_acald" stoichiometry="1" />
        </listOfReactants>
        <listOfProducts>
          <speciesReference constant="true" species="M_nadh" stoichiometry="1" />
          <speciesReference constant="true" species="M_ac" stoichiometry="1" />
        </listOfProducts>
      </reaction>
      <reaction fast="false" id="R_Alcohol4" name="Alcohol4" reversible="true" fbc:lowerFluxBound="cobra_default_lb" fbc:upperFluxBound="cobra_default_ub">
        <listOfReactants>
          <speciesReference constant="true" species="M_nad" stoichiometry="1" />
          <speciesReference constant="true" species="M_etoh" stoichiometry="1" />
        </listOfReactants>
        <listOfProducts>
          <speciesReference constant="true" species="M_nadh" stoichiometry="1" />
          <speciesReference constant="true" species="M_h" stoichiometry="1" />
          <speciesReference constant="true" species="M_acald" stoichiometry="1" />
        </listOfProducts>
      </reaction>
      <reaction fast="false" id="R_Alddeg1" name="Alddeg1" reversible="true" fbc:lowerFluxBound="cobra_default_lb" fbc:upperFluxBound="cobra_default_ub">
        <listOfReactants>
          <speciesReference constant="true" species="M_lgt_LSQBKTS_RSQBKT" stoichiometry="1" />
        </listOfReactants>
        <listOfProducts>
          <speciesReference constant="true" species="M_mthgxl" stoichiometry="1" />
          <speciesReference constant="true" species="M_gthrd" stoichiometry="1" />
        </listOfProducts>
      </reaction>
      <reaction fast="false" id="R_Alddeg2" name="Alddeg2" reversible="true" fbc:lowerFluxBound="cobra_default_lb" fbc:upperFluxBound="cobra_default_ub">
        <listOfReactants>
          <speciesReference constant="true" species="M_lgt_LSQBKTS_RSQBKT" stoichiometry="1" />
          <speciesReference constant="true" species="M_h2o" stoichiometry="1" />
        </listOfReactants>
        <listOfProducts>
          <speciesReference constant="true" species="M_gthrd" stoichiometry="1" />
          <speciesReference constant="true" species="M_lac_LSQBKTD_RSQBKT" stoichiometry="1" />
        </listOfProducts>
      </reaction>
      <reaction fast="false" id="R_Altcarb4" name="Altcarb4" reversible="true" fbc:lowerFluxBound="cobra_default_lb" fbc:upperFluxBound="cobra_default_ub">
        <listOfReactants>
          <speciesReference constant="true" species="M_nad" stoichiometry="1" />
          <speciesReference constant="true" species="M_a4abut" stoichiometry="1" />
          <speciesReference constant="true" species="M_h2o" stoichiometry="1" />
        </listOfReactants>
        <listOfProducts>
          <speciesReference constant="true" species="M_nadh" stoichiometry="1" />
          <speciesReference constant="true" species="M_h" stoichiometry="1" />
          <speciesReference constant="true" species="M_a4abutyr" stoichiometry="1" />
        </listOfProducts>
      </reaction>
      <reaction fast="false" id="R_Cofact15" name="Cofact15" reversible="true" fbc:lowerFluxBound="cobra_default_lb" fbc:upperFluxBound="cobra_default_ub">
        <listOfReactants>
          <speciesReference constant="true" species="M_precorrin_LSQBKT1_RSQBKT" stoichiometry="1" />
          <speciesReference constant="true" species="M_amet" stoichiometry="1" />
        </listOfReactants>
        <listOfProducts>
          <speciesReference constant="true" species="M_ahcys" stoichiometry="1" />
          <speciesReference constant="true" species="M_precorrin_LSQBKT2_RSQBKT" stoichiometry="1" />
        </listOfProducts>
      </reaction>
      <reaction fast="false" id="R_Cofact16" name="Cofact16" reversible="false" fbc:lowerFluxBound="cobra_0_bound" fbc:upperFluxBound="cobra_default_ub">
        <listOfReactants>
          <speciesReference constant="true" species="M_uppg3" stoichiometry="1" />
          <speciesReference constant="true" species="M_amet" stoichiometry="2" />
        </listOfReactants>
        <listOfProducts>
          <speciesReference constant="true" species="M_ahcys" stoichiometry="2" />
          <speciesReference constant="true" species="M_h" stoichiometry="1" />
          <speciesReference constant="true" species="M_precorrin_LSQBKT1_RSQBKT" stoichiometry="1" />
        </listOfProducts>
      </reaction>
      <reaction fast="false" id="R_Arg22" name="Arg22" reversible="false" fbc:lowerFluxBound="cobra_0_bound" fbc:upperFluxBound="cobra_default_ub">
        <listOfReactants>
          <speciesReference constant="true" species="M_ametam" stoichiometry="1" />
          <speciesReference constant="true" species="M_ptrc" stoichiometry="1" />
        </listOfReactants>
        <listOfProducts>
          <speciesReference constant="true" species="M_spmd" stoichiometry="1" />
          <speciesReference constant="true" species="M_a_5mta" stoichiometry="1" />
          <speciesReference constant="true" species="M_h" stoichiometry="1" />
        </listOfProducts>
      </reaction>
      <reaction fast="false" id="R_Arg23" name="Arg23" reversible="true" fbc:lowerFluxBound="cobra_default_lb" fbc:upperFluxBound="cobra_default_ub">
        <listOfReactants>
          <speciesReference constant="true" species="M_h" stoichiometry="1" />
          <speciesReference constant="true" species="M_amet" stoichiometry="1" />
        </listOfReactants>
        <listOfProducts>
          <speciesReference constant="true" species="M_ametam" stoichiometry="1" />
          <speciesReference constant="true" species="M_co2" stoichiometry="1" />
        </listOfProducts>
      </reaction>
      <reaction fast="false" id="R_Arg24" name="Arg24" reversible="false" fbc:lowerFluxBound="cobra_0_bound" fbc:upperFluxBound="cobra_default_ub">
        <listOfReactants>
          <speciesReference constant="true" species="M_orn_LSQBKTL_RSQBKT" stoichiometry="1" />
          <speciesReference constant="true" species="M_h" stoichiometry="1" />
        </listOfReactants>
        <listOfProducts>
          <speciesReference constant="true" species="M_co2" stoichiometry="1" />
          <speciesReference constant="true" species="M_ptrc" stoichiometry="1" />
        </listOfProducts>
      </reaction>
      <reaction fast="false" id="R_Cofact17" name="Cofact17" reversible="false" fbc:lowerFluxBound="cobra_0_bound" fbc:upperFluxBound="cobra_default_ub">
        <listOfReactants>
          <speciesReference constant="true" species="M_atp" stoichiometry="1" />
          <speciesReference constant="true" species="M_glyc_LSQBKTR_RSQBKT" stoichiometry="1" />
        </listOfReactants>
        <listOfProducts>
          <speciesReference constant="true" species="M_adp" stoichiometry="1" />
          <speciesReference constant="true" species="M_h" stoichiometry="1" />
          <speciesReference constant="true" species="M_a_3pg" stoichiometry="1" />
        </listOfProducts>
      </reaction>
      <reaction fast="false" id="R_Ala1" name="Ala1" reversible="false" fbc:lowerFluxBound="cobra_0_bound" fbc:upperFluxBound="cobra_default_ub">
        <listOfReactants>
          <speciesReference constant="true" species="M_oaa" stoichiometry="1" />
          <speciesReference constant="true" species="M_nh4" stoichiometry="1" />
          <speciesReference constant="true" species="M_h2o2" stoichiometry="1" />
        </listOfReactants>
        <listOfProducts>
          <speciesReference constant="true" species="M_o2" stoichiometry="1" />
          <speciesReference constant="true" species="M_h2o" stoichiometry="1" />
          <speciesReference constant="true" species="M_asp_LSQBKTL_RSQBKT" stoichiometry="1" />
        </listOfProducts>
      </reaction>
      <reaction fast="false" id="R_Ala2" name="Ala2" reversible="false" fbc:lowerFluxBound="cobra_0_bound" fbc:upperFluxBound="cobra_default_ub">
        <listOfReactants>
          <speciesReference constant="true" species="M_h2o" stoichiometry="1" />
          <speciesReference constant="true" species="M_asn_LSQBKTL_RSQBKT" stoichiometry="1" />
        </listOfReactants>
        <listOfProducts>
          <speciesReference constant="true" species="M_asp_LSQBKTL_RSQBKT" stoichiometry="1" />
          <speciesReference constant="true" species="M_nh4" stoichiometry="1" />
        </listOfProducts>
      </reaction>
      <reaction fast="false" id="R_Ala4" name="Ala4" reversible="true" fbc:lowerFluxBound="cobra_default_lb" fbc:upperFluxBound="cobra_default_ub">
        <listOfReactants>
          <speciesReference constant="true" species="M_ala_LSQBKTL_RSQBKT" stoichiometry="1" />
        </listOfReactants>
        <listOfProducts>
          <speciesReference constant="true" species="M_ala_LSQBKTD_RSQBKT" stoichiometry="1" />
        </listOfProducts>
      </reaction>
      <reaction fast="false" id="R_Ala3" name="Ala3" reversible="true" fbc:lowerFluxBound="cobra_default_lb" fbc:upperFluxBound="cobra_default_ub">
        <listOfReactants>
          <speciesReference constant="true" species="M_ala_LSQBKTD_RSQBKT" stoichiometry="1" />
          <speciesReference constant="true" species="M_h2o" stoichiometry="1" />
        </listOfReactants>
        <listOfProducts>
          <speciesReference constant="true" species="M_pyr" stoichiometry="1" />
          <speciesReference constant="true" species="M_nh4" stoichiometry="1" />
        </listOfProducts>
      </reaction>
      <reaction fast="false" id="R_arg1" name="arg1" reversible="true" fbc:lowerFluxBound="cobra_default_lb" fbc:upperFluxBound="cobra_default_ub">
        <listOfReactants>
          <speciesReference constant="true" species="M_glu_LSQBKTL_RSQBKT" stoichiometry="1" />
          <speciesReference constant="true" species="M_acorn" stoichiometry="1" />
        </listOfReactants>
        <listOfProducts>
          <speciesReference constant="true" species="M_acglu" stoichiometry="1" />
          <speciesReference constant="true" species="M_orn_LSQBKTL_RSQBKT" stoichiometry="1" />
        </listOfProducts>
      </reaction>
      <reaction fast="false" id="R_arg2" name="arg2" reversible="true" fbc:lowerFluxBound="cobra_default_lb" fbc:upperFluxBound="cobra_default_ub">
        <listOfReactants>
          <speciesReference constant="true" species="M_nadp" stoichiometry="1" />
          <speciesReference constant="true" species="M_acgald" stoichiometry="1" />
          <speciesReference constant="true" species="M_pi" stoichiometry="1" />
        </listOfReactants>
        <listOfProducts>
          <speciesReference constant="true" species="M_nadph" stoichiometry="1" />
          <speciesReference constant="true" species="M_h" stoichiometry="1" />
          <speciesReference constant="true" species="M_acglu_p" stoichiometry="1" />
        </listOfProducts>
      </reaction>
      <reaction fast="false" id="R_arg3" name="arg3" reversible="true" fbc:lowerFluxBound="cobra_default_lb" fbc:upperFluxBound="cobra_default_ub">
        <listOfReactants>
          <speciesReference constant="true" species="M_akg" stoichiometry="1" />
          <speciesReference constant="true" species="M_acorn" stoichiometry="1" />
        </listOfReactants>
        <listOfProducts>
          <speciesReference constant="true" species="M_acgald" stoichiometry="1" />
          <speciesReference constant="true" species="M_glu_LSQBKTL_RSQBKT" stoichiometry="1" />
        </listOfProducts>
      </reaction>
      <reaction fast="false" id="R_arg4" name="arg4" reversible="false" fbc:lowerFluxBound="cobra_0_bound" fbc:upperFluxBound="cobra_default_ub">
        <listOfReactants>
          <speciesReference constant="true" species="M_atp" stoichiometry="1" />
          <speciesReference constant="true" species="M_acglu" stoichiometry="1" />
        </listOfReactants>
        <listOfProducts>
          <speciesReference constant="true" species="M_adp" stoichiometry="1" />
          <speciesReference constant="true" species="M_acglu_p" stoichiometry="1" />
        </listOfProducts>
      </reaction>
      <reaction fast="false" id="R_arg5" name="arg5" reversible="false" fbc:lowerFluxBound="cobra_0_bound" fbc:upperFluxBound="cobra_default_ub">
        <listOfReactants>
          <speciesReference constant="true" species="M_glu_LSQBKTL_RSQBKT" stoichiometry="1" />
          <speciesReference constant="true" species="M_accoa" stoichiometry="1" />
        </listOfReactants>
        <listOfProducts>
          <speciesReference constant="true" species="M_acglu" stoichiometry="1" />
          <speciesReference constant="true" species="M_h" stoichiometry="1" />
          <speciesReference constant="true" species="M_coa" stoichiometry="1" />
        </listOfProducts>
      </reaction>
      <reaction fast="false" id="R_arg10" name="arg10" reversible="true" fbc:lowerFluxBound="cobra_default_lb" fbc:upperFluxBound="cobra_default_ub">
        <listOfReactants>
          <speciesReference constant="true" species="M_nad" stoichiometry="1" />
          <speciesReference constant="true" species="M_succgluald" stoichiometry="1" />
          <speciesReference constant="true" species="M_h2o" stoichiometry="1" />
        </listOfReactants>
        <listOfProducts>
          <speciesReference constant="true" species="M_sucglu" stoichiometry="1" />
          <speciesReference constant="true" species="M_nadh" stoichiometry="1" />
          <speciesReference constant="true" species="M_h" stoichiometry="2" />
        </listOfProducts>
      </reaction>
      <reaction fast="false" id="R_arg11" name="arg11" reversible="false" fbc:lowerFluxBound="cobra_0_bound" fbc:upperFluxBound="cobra_default_ub">
        <listOfReactants>
          <speciesReference constant="true" species="M_arg_LSQBKTL_RSQBKT" stoichiometry="1" />
          <speciesReference constant="true" species="M_succoa" stoichiometry="1" />
        </listOfReactants>
        <listOfProducts>
          <speciesReference constant="true" species="M_succarg_LSQBKTL_RSQBKT" stoichiometry="1" />
          <speciesReference constant="true" species="M_h" stoichiometry="1" />
          <speciesReference constant="true" species="M_coa" stoichiometry="1" />
        </listOfProducts>
      </reaction>
      <reaction fast="false" id="R_arg13" name="arg13" reversible="false" fbc:lowerFluxBound="cobra_0_bound" fbc:upperFluxBound="cobra_default_ub">
        <listOfReactants>
          <speciesReference constant="true" species="M_sucorn" stoichiometry="1" />
          <speciesReference constant="true" species="M_co2" stoichiometry="1" />
          <speciesReference constant="true" species="M_nh4" stoichiometry="2" />
        </listOfReactants>
        <listOfProducts>
          <speciesReference constant="true" species="M_succarg_LSQBKTL_RSQBKT" stoichiometry="1" />
          <speciesReference constant="true" species="M_h2o" stoichiometry="2" />
        </listOfProducts>
      </reaction>
      <reaction fast="false" id="R_ala5" name="ala5" reversible="true" fbc:lowerFluxBound="cobra_default_lb" fbc:upperFluxBound="cobra_default_ub">
        <listOfReactants>
          <speciesReference constant="true" species="M_atp" stoichiometry="1" />
          <speciesReference constant="true" species="M_h2o" stoichiometry="1" />
          <speciesReference constant="true" species="M_gln_LSQBKTL_RSQBKT" stoichiometry="1" />
          <speciesReference constant="true" species="M_asp_LSQBKTL_RSQBKT" stoichiometry="1" />
        </listOfReactants>
        <listOfProducts>
          <speciesReference constant="true" species="M_ppi" stoichiometry="1" />
          <speciesReference constant="true" species="M_asn_LSQBKTL_RSQBKT" stoichiometry="1" />
          <speciesReference constant="true" species="M_glu_LSQBKTL_RSQBKT" stoichiometry="1" />
          <speciesReference constant="true" species="M_amp" stoichiometry="1" />
        </listOfProducts>
      </reaction>
      <reaction fast="false" id="R_ala6" name="ala6" reversible="true" fbc:lowerFluxBound="cobra_default_lb" fbc:upperFluxBound="cobra_default_ub">
        <listOfReactants>
          <speciesReference constant="true" species="M_oaa" stoichiometry="1" />
          <speciesReference constant="true" species="M_glu_LSQBKTL_RSQBKT" stoichiometry="1" />
        </listOfReactants>
        <listOfProducts>
          <speciesReference constant="true" species="M_akg" stoichiometry="1" />
          <speciesReference constant="true" species="M_asp_LSQBKTL_RSQBKT" stoichiometry="1" />
        </listOfProducts>
      </reaction>
      <reaction fast="false" id="R_chor1" name="chor1" reversible="true" fbc:lowerFluxBound="cobra_default_lb" fbc:upperFluxBound="cobra_default_ub">
        <listOfReactants>
          <speciesReference constant="true" species="M_nadp" stoichiometry="1" />
          <speciesReference constant="true" species="M_skm" stoichiometry="1" />
        </listOfReactants>
        <listOfProducts>
          <speciesReference constant="true" species="M_nadph" stoichiometry="1" />
          <speciesReference constant="true" species="M_h" stoichiometry="1" />
          <speciesReference constant="true" species="M_a_3dhsk" stoichiometry="1" />
        </listOfProducts>
      </reaction>
      <reaction fast="false" id="R_chor2" name="chor2" reversible="true" fbc:lowerFluxBound="cobra_default_lb" fbc:upperFluxBound="cobra_default_ub">
        <listOfReactants>
          <speciesReference constant="true" species="M_skm3p" stoichiometry="1" />
          <speciesReference constant="true" species="M_pep" stoichiometry="1" />
        </listOfReactants>
        <listOfProducts>
          <speciesReference constant="true" species="M_pi" stoichiometry="1" />
          <speciesReference constant="true" species="M_a_5eskm3p" stoichiometry="1" />
        </listOfProducts>
      </reaction>
      <reaction fast="false" id="R_chor3" name="chor3" reversible="false" fbc:lowerFluxBound="cobra_0_bound" fbc:upperFluxBound="cobra_default_ub">
        <listOfReactants>
          <speciesReference constant="true" species="M_h2o" stoichiometry="1" />
          <speciesReference constant="true" species="M_pep" stoichiometry="1" />
          <speciesReference constant="true" species="M_e4p" stoichiometry="1" />
        </listOfReactants>
        <listOfProducts>
          <speciesReference constant="true" species="M_a_2DDA7P" stoichiometry="1" />
          <speciesReference constant="true" species="M_pi" stoichiometry="1" />
        </listOfProducts>
      </reaction>
      <reaction fast="false" id="R_chor4" name="chor4" reversible="false" fbc:lowerFluxBound="cobra_0_bound" fbc:upperFluxBound="cobra_default_ub">
        <listOfReactants>
          <speciesReference constant="true" species="M_atp" stoichiometry="1" />
          <speciesReference constant="true" species="M_skm" stoichiometry="1" />
        </listOfReactants>
        <listOfProducts>
          <speciesReference constant="true" species="M_adp" stoichiometry="1" />
          <speciesReference constant="true" species="M_skm3p" stoichiometry="1" />
          <speciesReference constant="true" species="M_h" stoichiometry="1" />
        </listOfProducts>
      </reaction>
      <reaction fast="false" id="R_chor5" name="chor5" reversible="true" fbc:lowerFluxBound="cobra_default_lb" fbc:upperFluxBound="cobra_default_ub">
        <listOfReactants>
          <speciesReference constant="true" species="M_a_3dhq" stoichiometry="1" />
        </listOfReactants>
        <listOfProducts>
          <speciesReference constant="true" species="M_h2o" stoichiometry="1" />
          <speciesReference constant="true" species="M_a_3dhsk" stoichiometry="1" />
        </listOfProducts>
      </reaction>
      <reaction fast="false" id="R_chor6" name="chor6" reversible="false" fbc:lowerFluxBound="cobra_0_bound" fbc:upperFluxBound="cobra_default_ub">
        <listOfReactants>
          <speciesReference constant="true" species="M_a_2DDA7P" stoichiometry="1" />
        </listOfReactants>
        <listOfProducts>
          <speciesReference constant="true" species="M_a_3dhq" stoichiometry="1" />
          <speciesReference constant="true" species="M_pi" stoichiometry="1" />
        </listOfProducts>
      </reaction>
      <reaction fast="false" id="R_chor7" name="chor7" reversible="false" fbc:lowerFluxBound="cobra_0_bound" fbc:upperFluxBound="cobra_default_ub">
        <listOfReactants>
          <speciesReference constant="true" species="M_a_5eskm3p" stoichiometry="1" />
        </listOfReactants>
        <listOfProducts>
          <speciesReference constant="true" species="M_chor" stoichiometry="1" />
          <speciesReference constant="true" species="M_pi" stoichiometry="1" />
        </listOfProducts>
      </reaction>
      <reaction fast="false" id="R_cyst1" name="cyst1" reversible="true" fbc:lowerFluxBound="cobra_default_lb" fbc:upperFluxBound="cobra_default_ub">
        <listOfReactants>
          <speciesReference constant="true" species="M_accoa" stoichiometry="1" />
          <speciesReference constant="true" species="M_ser_LSQBKTL_RSQBKT" stoichiometry="1" />
        </listOfReactants>
        <listOfProducts>
          <speciesReference constant="true" species="M_acser" stoichiometry="1" />
          <speciesReference constant="true" species="M_coa" stoichiometry="1" />
        </listOfProducts>
      </reaction>
      <reaction fast="false" id="R_cyst2" name="cyst2" reversible="false" fbc:lowerFluxBound="cobra_0_bound" fbc:upperFluxBound="cobra_default_ub">
        <listOfReactants>
          <speciesReference constant="true" species="M_h2s" stoichiometry="1" />
          <speciesReference constant="true" species="M_acser" stoichiometry="1" />
        </listOfReactants>
        <listOfProducts>
          <speciesReference constant="true" species="M_cys_LSQBKTL_RSQBKT" stoichiometry="1" />
          <speciesReference constant="true" species="M_h" stoichiometry="1" />
          <speciesReference constant="true" species="M_ac" stoichiometry="1" />
        </listOfProducts>
      </reaction>
      <reaction fast="false" id="R_cyst3" name="cyst3" reversible="true" fbc:lowerFluxBound="cobra_default_lb" fbc:upperFluxBound="cobra_default_ub">
        <listOfReactants>
          <speciesReference constant="true" species="M_akg" stoichiometry="1" />
          <speciesReference constant="true" species="M_a_3sala" stoichiometry="1" />
        </listOfReactants>
        <listOfProducts>
          <speciesReference constant="true" species="M_glu_LSQBKTL_RSQBKT" stoichiometry="1" />
          <speciesReference constant="true" species="M_a_3spyr" stoichiometry="1" />
        </listOfProducts>
      </reaction>
      <reaction fast="false" id="R_cyst4" name="cyst4" reversible="true" fbc:lowerFluxBound="cobra_default_lb" fbc:upperFluxBound="cobra_default_ub">
        <listOfReactants>
          <speciesReference constant="true" species="M_h2o" stoichiometry="1" />
          <speciesReference constant="true" species="M_suchms" stoichiometry="1" />
        </listOfReactants>
        <listOfProducts>
          <speciesReference constant="true" species="M_succ" stoichiometry="1" />
          <speciesReference constant="true" species="M_a_2obut" stoichiometry="1" />
          <speciesReference constant="true" species="M_nh4" stoichiometry="1" />
        </listOfProducts>
      </reaction>
      <reaction fast="false" id="R_cyst5" name="cyst5" reversible="true" fbc:lowerFluxBound="cobra_default_lb" fbc:upperFluxBound="cobra_default_ub">
        <listOfReactants>
          <speciesReference constant="true" species="M_ser_LSQBKTL_RSQBKT" stoichiometry="1" />
        </listOfReactants>
        <listOfProducts>
          <speciesReference constant="true" species="M_h2o" stoichiometry="1" />
          <speciesReference constant="true" species="M_acryl" stoichiometry="1" />
        </listOfProducts>
      </reaction>
      <reaction fast="false" id="R_glu1" name="glu1" reversible="false" fbc:lowerFluxBound="cobra_0_bound" fbc:upperFluxBound="cobra_default_ub">
        <listOfReactants>
          <speciesReference constant="true" species="M_akg" stoichiometry="1" />
          <speciesReference constant="true" species="M_h" stoichiometry="1" />
          <speciesReference constant="true" species="M_nadph" stoichiometry="1" />
          <speciesReference constant="true" species="M_gln_LSQBKTL_RSQBKT" stoichiometry="1" />
        </listOfReactants>
        <listOfProducts>
          <speciesReference constant="true" species="M_nadp" stoichiometry="1" />
          <speciesReference constant="true" species="M_glu_LSQBKTL_RSQBKT" stoichiometry="2" />
        </listOfProducts>
      </reaction>
      <reaction fast="false" id="R_glu2" name="glu2" reversible="true" fbc:lowerFluxBound="cobra_default_lb" fbc:upperFluxBound="cobra_default_ub">
        <listOfReactants>
          <speciesReference constant="true" species="M_ala_LSQBKTB_RSQBKT" stoichiometry="1" />
          <speciesReference constant="true" species="M_akg" stoichiometry="1" />
        </listOfReactants>
        <listOfProducts>
          <speciesReference constant="true" species="M_mald" stoichiometry="1" />
          <speciesReference constant="true" species="M_glu_LSQBKTL_RSQBKT" stoichiometry="1" />
        </listOfProducts>
      </reaction>
      <reaction fast="false" id="R_glu3" name="glu3" reversible="true" fbc:lowerFluxBound="cobra_default_lb" fbc:upperFluxBound="cobra_default_ub">
        <listOfReactants>
          <speciesReference constant="true" species="M_nadh" stoichiometry="1" />
          <speciesReference constant="true" species="M_accoa" stoichiometry="1" />
          <speciesReference constant="true" species="M_co2" stoichiometry="1" />
        </listOfReactants>
        <listOfProducts>
          <speciesReference constant="true" species="M_mald" stoichiometry="1" />
          <speciesReference constant="true" species="M_nad" stoichiometry="1" />
          <speciesReference constant="true" species="M_coa" stoichiometry="1" />
        </listOfProducts>
      </reaction>
      <reaction fast="false" id="R_glu5" name="glu5" reversible="true" fbc:lowerFluxBound="cobra_default_lb" fbc:upperFluxBound="cobra_default_ub">
        <listOfReactants>
          <speciesReference constant="true" species="M_h2o" stoichiometry="1" />
          <speciesReference constant="true" species="M_gln_LSQBKTL_RSQBKT" stoichiometry="1" />
        </listOfReactants>
        <listOfProducts>
          <speciesReference constant="true" species="M_glu_LSQBKTL_RSQBKT" stoichiometry="1" />
          <speciesReference constant="true" species="M_nh4" stoichiometry="1" />
        </listOfProducts>
      </reaction>
      <reaction fast="false" id="R_glu6" name="glu6" reversible="false" fbc:lowerFluxBound="cobra_0_bound" fbc:upperFluxBound="cobra_default_ub">
        <listOfReactants>
          <speciesReference constant="true" species="M_atp" stoichiometry="1" />
          <speciesReference constant="true" species="M_glu_LSQBKTL_RSQBKT" stoichiometry="1" />
          <speciesReference constant="true" species="M_nh4" stoichiometry="1" />
        </listOfReactants>
        <listOfProducts>
          <speciesReference constant="true" species="M_adp" stoichiometry="1" />
          <speciesReference constant="true" species="M_h" stoichiometry="1" />
          <speciesReference constant="true" species="M_pi" stoichiometry="1" />
          <speciesReference constant="true" species="M_gln_LSQBKTL_RSQBKT" stoichiometry="1" />
        </listOfProducts>
      </reaction>
      <reaction fast="false" id="R_gly2" name="gly2" reversible="true" fbc:lowerFluxBound="cobra_default_lb" fbc:upperFluxBound="cobra_default_ub">
        <listOfReactants>
          <speciesReference constant="true" species="M_thr_LSQBKTL_RSQBKT" stoichiometry="1" />
        </listOfReactants>
        <listOfProducts>
          <speciesReference constant="true" species="M_acald" stoichiometry="1" />
          <speciesReference constant="true" species="M_gly" stoichiometry="1" />
        </listOfProducts>
      </reaction>
      <reaction fast="false" id="R_gly3" name="gly3" reversible="false" fbc:lowerFluxBound="cobra_0_bound" fbc:upperFluxBound="cobra_default_ub">
        <listOfReactants>
          <speciesReference constant="true" species="M_h2o" stoichiometry="1" />
          <speciesReference constant="true" species="M_phom" stoichiometry="1" />
        </listOfReactants>
        <listOfProducts>
          <speciesReference constant="true" species="M_thr_LSQBKTL_RSQBKT" stoichiometry="1" />
          <speciesReference constant="true" species="M_pi" stoichiometry="1" />
        </listOfProducts>
      </reaction>
      <reaction fast="false" id="R_hist1" name="hist1" reversible="false" fbc:lowerFluxBound="cobra_0_bound" fbc:upperFluxBound="cobra_default_ub">
        <listOfReactants>
          <speciesReference constant="true" species="M_nad" stoichiometry="2" />
          <speciesReference constant="true" species="M_h2o" stoichiometry="1" />
          <speciesReference constant="true" species="M_histd" stoichiometry="1" />
        </listOfReactants>
        <listOfProducts>
          <speciesReference constant="true" species="M_nadh" stoichiometry="2" />
          <speciesReference constant="true" species="M_h" stoichiometry="3" />
          <speciesReference constant="true" species="M_his_LSQBKTL_RSQBKT" stoichiometry="1" />
        </listOfProducts>
      </reaction>
      <reaction fast="false" id="R_hist2" name="hist2" reversible="true" fbc:lowerFluxBound="cobra_default_lb" fbc:upperFluxBound="cobra_default_ub">
        <listOfReactants>
          <speciesReference constant="true" species="M_nad" stoichiometry="1" />
          <speciesReference constant="true" species="M_histd" stoichiometry="1" />
        </listOfReactants>
        <listOfProducts>
          <speciesReference constant="true" species="M_histidinal" stoichiometry="1" />
          <speciesReference constant="true" species="M_nadh" stoichiometry="1" />
        </listOfProducts>
      </reaction>
      <reaction fast="false" id="R_hist3" name="hist3" reversible="false" fbc:lowerFluxBound="cobra_0_bound" fbc:upperFluxBound="cobra_default_ub">
        <listOfReactants>
          <speciesReference constant="true" species="M_a_3imiop" stoichiometry="1" />
          <speciesReference constant="true" species="M_glu_LSQBKTL_RSQBKT" stoichiometry="1" />
        </listOfReactants>
        <listOfProducts>
          <speciesReference constant="true" species="M_akg" stoichiometry="1" />
          <speciesReference constant="true" species="M_hisp" stoichiometry="1" />
        </listOfProducts>
      </reaction>
      <reaction fast="false" id="R_hist4" name="hist4" reversible="false" fbc:lowerFluxBound="cobra_0_bound" fbc:upperFluxBound="cobra_default_ub">
        <listOfReactants>
          <speciesReference constant="true" species="M_h2o" stoichiometry="1" />
          <speciesReference constant="true" species="M_hisp" stoichiometry="1" />
        </listOfReactants>
        <listOfProducts>
          <speciesReference constant="true" species="M_pi" stoichiometry="1" />
          <speciesReference constant="true" species="M_histd" stoichiometry="1" />
        </listOfProducts>
      </reaction>
      <reaction fast="false" id="R_hist5" name="hist5" reversible="false" fbc:lowerFluxBound="cobra_0_bound" fbc:upperFluxBound="cobra_default_ub">
        <listOfReactants>
          <speciesReference constant="true" species="M_PR_amp" stoichiometry="1" />
          <speciesReference constant="true" species="M_h2o" stoichiometry="1" />
        </listOfReactants>
        <listOfProducts>
          <speciesReference constant="true" species="M_prfp" stoichiometry="1" />
        </listOfProducts>
      </reaction>
      <reaction fast="false" id="R_hist6" name="hist6" reversible="false" fbc:lowerFluxBound="cobra_0_bound" fbc:upperFluxBound="cobra_default_ub">
        <listOfReactants>
          <speciesReference constant="true" species="M_h2o" stoichiometry="1" />
          <speciesReference constant="true" species="M_PR_ATP" stoichiometry="1" />
        </listOfReactants>
        <listOfProducts>
          <speciesReference constant="true" species="M_PR_amp" stoichiometry="1" />
          <speciesReference constant="true" species="M_h" stoichiometry="1" />
          <speciesReference constant="true" species="M_ppi" stoichiometry="1" />
        </listOfProducts>
      </reaction>
      <reaction fast="false" id="R_hist7" name="hist7" reversible="false" fbc:lowerFluxBound="cobra_0_bound" fbc:upperFluxBound="cobra_default_ub">
        <listOfReactants>
          <speciesReference constant="true" species="M_a_1eryimi" stoichiometry="1" />
        </listOfReactants>
        <listOfProducts>
          <speciesReference constant="true" species="M_a_3imiop" stoichiometry="1" />
          <speciesReference constant="true" species="M_h2o" stoichiometry="1" />
        </listOfProducts>
      </reaction>
      <reaction fast="false" id="R_hist8" name="hist8" reversible="false" fbc:lowerFluxBound="cobra_0_bound" fbc:upperFluxBound="cobra_default_ub">
        <listOfReactants>
          <speciesReference constant="true" species="M_atp" stoichiometry="1" />
          <speciesReference constant="true" species="M_prpp" stoichiometry="1" />
        </listOfReactants>
        <listOfProducts>
          <speciesReference constant="true" species="M_ppi" stoichiometry="1" />
          <speciesReference constant="true" species="M_PR_ATP" stoichiometry="1" />
        </listOfProducts>
      </reaction>
      <reaction fast="false" id="R_hist9" name="hist9" reversible="false" fbc:lowerFluxBound="cobra_0_bound" fbc:upperFluxBound="cobra_default_ub">
        <listOfReactants>
          <speciesReference constant="true" species="M_prfp" stoichiometry="1" />
        </listOfReactants>
        <listOfProducts>
          <speciesReference constant="true" species="M_prlp" stoichiometry="1" />
        </listOfProducts>
      </reaction>
      <reaction fast="false" id="R_hist11" name="hist11" reversible="false" fbc:lowerFluxBound="cobra_0_bound" fbc:upperFluxBound="cobra_default_ub">
        <listOfReactants>
          <speciesReference constant="true" species="M_nadh" stoichiometry="2" />
          <speciesReference constant="true" species="M_h" stoichiometry="2" />
          <speciesReference constant="true" species="M_his_LSQBKTL_RSQBKT" stoichiometry="1" />
        </listOfReactants>
        <listOfProducts>
          <speciesReference constant="true" species="M_nad" stoichiometry="2" />
          <speciesReference constant="true" species="M_histd" stoichiometry="1" />
        </listOfProducts>
      </reaction>
      <reaction fast="false" id="R_ileu1" name="ileu1" reversible="false" fbc:lowerFluxBound="cobra_0_bound" fbc:upperFluxBound="cobra_default_ub">
        <listOfReactants>
          <speciesReference constant="true" species="M_nadph" stoichiometry="1" />
          <speciesReference constant="true" species="M_h" stoichiometry="1" />
          <speciesReference constant="true" species="M_a_2ahbut" stoichiometry="1" />
        </listOfReactants>
        <listOfProducts>
          <speciesReference constant="true" species="M_nadp" stoichiometry="1" />
          <speciesReference constant="true" species="M_a_23dhmp" stoichiometry="1" />
        </listOfProducts>
      </reaction>
      <reaction fast="false" id="R_ileu2" name="ileu2" reversible="false" fbc:lowerFluxBound="cobra_0_bound" fbc:upperFluxBound="cobra_default_ub">
        <listOfReactants>
          <speciesReference constant="true" species="M_a_2obut" stoichiometry="1" />
          <speciesReference constant="true" species="M_h" stoichiometry="1" />
          <speciesReference constant="true" species="M_pyr" stoichiometry="1" />
        </listOfReactants>
        <listOfProducts>
          <speciesReference constant="true" species="M_a_2ahbut" stoichiometry="1" />
          <speciesReference constant="true" species="M_co2" stoichiometry="1" />
        </listOfProducts>
      </reaction>
      <reaction fast="false" id="R_ileu3" name="ileu3" reversible="false" fbc:lowerFluxBound="cobra_0_bound" fbc:upperFluxBound="cobra_default_ub">
        <listOfReactants>
          <speciesReference constant="true" species="M_a_23dhmp" stoichiometry="1" />
        </listOfReactants>
        <listOfProducts>
          <speciesReference constant="true" species="M_h2o" stoichiometry="1" />
          <speciesReference constant="true" species="M_a_3mop" stoichiometry="1" />
        </listOfProducts>
      </reaction>
      <reaction fast="false" id="R_ileu4" name="ileu4" reversible="false" fbc:lowerFluxBound="cobra_0_bound" fbc:upperFluxBound="cobra_default_ub">
        <listOfReactants>
          <speciesReference constant="true" species="M_a_4mop" stoichiometry="1" />
          <speciesReference constant="true" species="M_glu_LSQBKTL_RSQBKT" stoichiometry="1" />
        </listOfReactants>
        <listOfProducts>
          <speciesReference constant="true" species="M_akg" stoichiometry="1" />
          <speciesReference constant="true" species="M_leu_LSQBKTL_RSQBKT" stoichiometry="1" />
        </listOfProducts>
      </reaction>
      <reaction fast="false" id="R_ileu5" name="ileu5" reversible="true" fbc:lowerFluxBound="cobra_default_lb" fbc:upperFluxBound="cobra_default_ub">
        <listOfReactants>
          <speciesReference constant="true" species="M_akg" stoichiometry="1" />
          <speciesReference constant="true" species="M_val_LSQBKTL_RSQBKT" stoichiometry="1" />
        </listOfReactants>
        <listOfProducts>
          <speciesReference constant="true" species="M_glu_LSQBKTL_RSQBKT" stoichiometry="1" />
          <speciesReference constant="true" species="M_a_3mob" stoichiometry="1" />
        </listOfProducts>
      </reaction>
      <reaction fast="false" id="R_ileu6" name="ileu6" reversible="true" fbc:lowerFluxBound="cobra_default_lb" fbc:upperFluxBound="cobra_default_ub">
        <listOfReactants>
          <speciesReference constant="true" species="M_akg" stoichiometry="1" />
          <speciesReference constant="true" species="M_ile_LSQBKTL_RSQBKT" stoichiometry="1" />
        </listOfReactants>
        <listOfProducts>
          <speciesReference constant="true" species="M_glu_LSQBKTL_RSQBKT" stoichiometry="1" />
          <speciesReference constant="true" species="M_a_3mop" stoichiometry="1" />
        </listOfProducts>
      </reaction>
      <reaction fast="false" id="R_leu1" name="leu1" reversible="false" fbc:lowerFluxBound="cobra_0_bound" fbc:upperFluxBound="cobra_default_ub">
        <listOfReactants>
          <speciesReference constant="true" species="M_nad" stoichiometry="1" />
          <speciesReference constant="true" species="M_a_3c2hmp" stoichiometry="1" />
        </listOfReactants>
        <listOfProducts>
          <speciesReference constant="true" species="M_a_3imiop" stoichiometry="1" />
          <speciesReference constant="true" species="M_h" stoichiometry="1" />
          <speciesReference constant="true" species="M_nadh" stoichiometry="1" />
        </listOfProducts>
      </reaction>
      <reaction fast="false" id="R_leu2" name="leu2" reversible="false" fbc:lowerFluxBound="cobra_0_bound" fbc:upperFluxBound="cobra_default_ub">
        <listOfReactants>
          <speciesReference constant="true" species="M_accoa" stoichiometry="1" />
          <speciesReference constant="true" species="M_h2o" stoichiometry="1" />
          <speciesReference constant="true" species="M_a_3mob" stoichiometry="1" />
        </listOfReactants>
        <listOfProducts>
          <speciesReference constant="true" species="M_h" stoichiometry="1" />
          <speciesReference constant="true" species="M_a_3c3hmp" stoichiometry="1" />
          <speciesReference constant="true" species="M_coa" stoichiometry="1" />
        </listOfProducts>
      </reaction>
      <reaction fast="false" id="R_leu3" name="leu3" reversible="true" fbc:lowerFluxBound="cobra_default_lb" fbc:upperFluxBound="cobra_default_ub">
        <listOfReactants>
          <speciesReference constant="true" species="M_a_3c3hmp" stoichiometry="1" />
        </listOfReactants>
        <listOfProducts>
          <speciesReference constant="true" species="M_a_3c2hmp" stoichiometry="1" />
        </listOfProducts>
      </reaction>
      <reaction fast="false" id="R_thr5" name="thr5" reversible="true" fbc:lowerFluxBound="cobra_default_lb" fbc:upperFluxBound="cobra_default_ub">
        <listOfReactants>
          <speciesReference constant="true" species="M_nad" stoichiometry="1" />
          <speciesReference constant="true" species="M_hom_LSQBKTL_RSQBKT" stoichiometry="1" />
        </listOfReactants>
        <listOfProducts>
          <speciesReference constant="true" species="M_nadh" stoichiometry="1" />
          <speciesReference constant="true" species="M_h" stoichiometry="1" />
          <speciesReference constant="true" species="M_aspald" stoichiometry="1" />
        </listOfProducts>
      </reaction>
      <reaction fast="false" id="R_thr6" name="thr6" reversible="true" fbc:lowerFluxBound="cobra_default_lb" fbc:upperFluxBound="cobra_default_ub">
        <listOfReactants>
          <speciesReference constant="true" species="M_atp" stoichiometry="1" />
          <speciesReference constant="true" species="M_asp_LSQBKTL_RSQBKT" stoichiometry="1" />
        </listOfReactants>
        <listOfProducts>
          <speciesReference constant="true" species="M_adp" stoichiometry="1" />
          <speciesReference constant="true" species="M_a_4pasp" stoichiometry="1" />
        </listOfProducts>
      </reaction>
      <reaction fast="false" id="R_thr7" name="thr7" reversible="true" fbc:lowerFluxBound="cobra_default_lb" fbc:upperFluxBound="cobra_default_ub">
        <listOfReactants>
          <speciesReference constant="true" species="M_nadp" stoichiometry="1" />
          <speciesReference constant="true" species="M_pi" stoichiometry="1" />
          <speciesReference constant="true" species="M_aspald" stoichiometry="1" />
        </listOfReactants>
        <listOfProducts>
          <speciesReference constant="true" species="M_a_4pasp" stoichiometry="1" />
          <speciesReference constant="true" species="M_nadph" stoichiometry="1" />
          <speciesReference constant="true" species="M_h" stoichiometry="1" />
        </listOfProducts>
      </reaction>
      <reaction fast="false" id="R_lys1" name="lys1" reversible="false" fbc:lowerFluxBound="cobra_0_bound" fbc:upperFluxBound="cobra_default_ub">
        <listOfReactants>
          <speciesReference constant="true" species="M_nadph" stoichiometry="1" />
          <speciesReference constant="true" species="M_h" stoichiometry="1" />
          <speciesReference constant="true" species="M_a_23dhpcl" stoichiometry="1" />
        </listOfReactants>
        <listOfProducts>
          <speciesReference constant="true" species="M_nadp" stoichiometry="1" />
          <speciesReference constant="true" species="M_a_2345thdpcl" stoichiometry="1" />
        </listOfProducts>
      </reaction>
      <reaction fast="false" id="R_lys2" name="lys2" reversible="false" fbc:lowerFluxBound="cobra_0_bound" fbc:upperFluxBound="cobra_default_ub">
        <listOfReactants>
          <speciesReference constant="true" species="M_a_2345thdpcl" stoichiometry="1" />
          <speciesReference constant="true" species="M_h2o" stoichiometry="1" />
          <speciesReference constant="true" species="M_succoa" stoichiometry="1" />
        </listOfReactants>
        <listOfProducts>
          <speciesReference constant="true" species="M_nsuckm" stoichiometry="1" />
          <speciesReference constant="true" species="M_coa" stoichiometry="1" />
        </listOfProducts>
      </reaction>
      <reaction fast="false" id="R_lys3" name="lys3" reversible="true" fbc:lowerFluxBound="cobra_default_lb" fbc:upperFluxBound="cobra_default_ub">
        <listOfReactants>
          <speciesReference constant="true" species="M_akg" stoichiometry="1" />
          <speciesReference constant="true" species="M_succdioate" stoichiometry="1" />
        </listOfReactants>
        <listOfProducts>
          <speciesReference constant="true" species="M_glu_LSQBKTL_RSQBKT" stoichiometry="1" />
          <speciesReference constant="true" species="M_nsuckm" stoichiometry="1" />
        </listOfProducts>
      </reaction>
      <reaction fast="false" id="R_lys4" name="lys4" reversible="false" fbc:lowerFluxBound="cobra_0_bound" fbc:upperFluxBound="cobra_default_ub">
        <listOfReactants>
          <speciesReference constant="true" species="M_h2o" stoichiometry="1" />
          <speciesReference constant="true" species="M_succdioate" stoichiometry="1" />
        </listOfReactants>
        <listOfProducts>
          <speciesReference constant="true" species="M_succ" stoichiometry="1" />
          <speciesReference constant="true" species="M_a_26ahept" stoichiometry="1" />
        </listOfProducts>
      </reaction>
      <reaction fast="false" id="R_lys5" name="lys5" reversible="false" fbc:lowerFluxBound="cobra_0_bound" fbc:upperFluxBound="cobra_default_ub">
        <listOfReactants>
          <speciesReference constant="true" species="M_h" stoichiometry="1" />
          <speciesReference constant="true" species="M_a__26dap_LSQBKTM_RSQBKT" stoichiometry="1" />
        </listOfReactants>
        <listOfProducts>
          <speciesReference constant="true" species="M_lys_LSQBKTL_RSQBKT" stoichiometry="1" />
          <speciesReference constant="true" species="M_co2" stoichiometry="1" />
        </listOfProducts>
      </reaction>
      <reaction fast="false" id="R_lys6" name="lys6" reversible="false" fbc:lowerFluxBound="cobra_0_bound" fbc:upperFluxBound="cobra_default_ub">
        <listOfReactants>
          <speciesReference constant="true" species="M_aspald" stoichiometry="1" />
          <speciesReference constant="true" species="M_pyr" stoichiometry="1" />
        </listOfReactants>
        <listOfProducts>
          <speciesReference constant="true" species="M_h" stoichiometry="1" />
          <speciesReference constant="true" species="M_h2o" stoichiometry="2" />
          <speciesReference constant="true" species="M_a_23dhpcl" stoichiometry="1" />
        </listOfProducts>
      </reaction>
      <reaction fast="false" id="R_lys7" name="lys7" reversible="true" fbc:lowerFluxBound="cobra_default_lb" fbc:upperFluxBound="cobra_default_ub">
        <listOfReactants>
          <speciesReference constant="true" species="M_a_26ahept" stoichiometry="1" />
        </listOfReactants>
        <listOfProducts>
          <speciesReference constant="true" species="M_a__26dap_LSQBKTM_RSQBKT" stoichiometry="1" />
        </listOfProducts>
      </reaction>
      <reaction fast="false" id="R_met1" name="met1" reversible="false" fbc:lowerFluxBound="cobra_0_bound" fbc:upperFluxBound="cobra_default_ub">
        <listOfReactants>
          <speciesReference constant="true" species="M_cys_LSQBKTL_RSQBKT" stoichiometry="1" />
          <speciesReference constant="true" species="M_suchms" stoichiometry="1" />
        </listOfReactants>
        <listOfProducts>
          <speciesReference constant="true" species="M_succ" stoichiometry="1" />
          <speciesReference constant="true" species="M_h" stoichiometry="1" />
          <speciesReference constant="true" species="M_cyst_LSQBKTL_RSQBKT" stoichiometry="1" />
        </listOfProducts>
      </reaction>
      <reaction fast="false" id="R_met2" name="met2" reversible="false" fbc:lowerFluxBound="cobra_0_bound" fbc:upperFluxBound="cobra_default_ub">
        <listOfReactants>
          <speciesReference constant="true" species="M_cyst_LSQBKTL_RSQBKT" stoichiometry="1" />
          <speciesReference constant="true" species="M_h2o" stoichiometry="1" />
        </listOfReactants>
        <listOfProducts>
          <speciesReference constant="true" species="M_hcys_LSQBKTL_RSQBKT" stoichiometry="1" />
          <speciesReference constant="true" species="M_pyr" stoichiometry="1" />
          <speciesReference constant="true" species="M_nh4" stoichiometry="1" />
        </listOfProducts>
      </reaction>
      <reaction fast="false" id="R_met3" name="met3" reversible="false" fbc:lowerFluxBound="cobra_0_bound" fbc:upperFluxBound="cobra_default_ub">
        <listOfReactants>
          <speciesReference constant="true" species="M_a_5mthf" stoichiometry="1" />
          <speciesReference constant="true" species="M_hcys_LSQBKTL_RSQBKT" stoichiometry="1" />
        </listOfReactants>
        <listOfProducts>
          <speciesReference constant="true" species="M_met_LSQBKTL_RSQBKT" stoichiometry="1" />
          <speciesReference constant="true" species="M_thf" stoichiometry="1" />
        </listOfProducts>
      </reaction>
      <reaction fast="false" id="R_met5" name="met5" reversible="false" fbc:lowerFluxBound="cobra_0_bound" fbc:upperFluxBound="cobra_default_ub">
        <listOfReactants>
          <speciesReference constant="true" species="M_hcys_LSQBKTL_RSQBKT" stoichiometry="1" />
          <speciesReference constant="true" species="M_a_5mthglu" stoichiometry="1" />
        </listOfReactants>
        <listOfProducts>
          <speciesReference constant="true" species="M_met_LSQBKTL_RSQBKT" stoichiometry="1" />
          <speciesReference constant="true" species="M_thglu" stoichiometry="1" />
        </listOfProducts>
      </reaction>
      <reaction fast="false" id="R_phe1" name="phe1" reversible="false" fbc:lowerFluxBound="cobra_0_bound" fbc:upperFluxBound="cobra_default_ub">
        <listOfReactants>
          <speciesReference constant="true" species="M_pphn" stoichiometry="1" />
          <speciesReference constant="true" species="M_h" stoichiometry="1" />
        </listOfReactants>
        <listOfProducts>
          <speciesReference constant="true" species="M_h2o" stoichiometry="1" />
          <speciesReference constant="true" species="M_co2" stoichiometry="1" />
          <speciesReference constant="true" species="M_phpyr" stoichiometry="1" />
        </listOfProducts>
      </reaction>
      <reaction fast="false" id="R_phe2" name="phe2" reversible="false" fbc:lowerFluxBound="cobra_0_bound" fbc:upperFluxBound="cobra_default_ub">
        <listOfReactants>
          <speciesReference constant="true" species="M_chor" stoichiometry="1" />
        </listOfReactants>
        <listOfProducts>
          <speciesReference constant="true" species="M_pphn" stoichiometry="1" />
        </listOfProducts>
      </reaction>
      <reaction fast="false" id="R_phe4" name="phe4" reversible="true" fbc:lowerFluxBound="cobra_default_lb" fbc:upperFluxBound="cobra_default_ub">
        <listOfReactants>
          <speciesReference constant="true" species="M_akg" stoichiometry="1" />
          <speciesReference constant="true" species="M_phe_LSQBKTL_RSQBKT" stoichiometry="1" />
        </listOfReactants>
        <listOfProducts>
          <speciesReference constant="true" species="M_glu_LSQBKTL_RSQBKT" stoichiometry="1" />
          <speciesReference constant="true" species="M_phpyr" stoichiometry="1" />
        </listOfProducts>
      </reaction>
      <reaction fast="false" id="R_phe5" name="phe5" reversible="true" fbc:lowerFluxBound="cobra_default_lb" fbc:upperFluxBound="cobra_default_ub">
        <listOfReactants>
          <speciesReference constant="true" species="M_akg" stoichiometry="1" />
          <speciesReference constant="true" species="M_tyr_LSQBKTL_RSQBKT" stoichiometry="1" />
        </listOfReactants>
        <listOfProducts>
          <speciesReference constant="true" species="M_a_34hpp" stoichiometry="1" />
          <speciesReference constant="true" species="M_glu_LSQBKTL_RSQBKT" stoichiometry="1" />
        </listOfProducts>
      </reaction>
      <reaction fast="false" id="R_pro1" name="pro1" reversible="true" fbc:lowerFluxBound="cobra_default_lb" fbc:upperFluxBound="cobra_default_ub">
        <listOfReactants>
          <speciesReference constant="true" species="M_glu5sa" stoichiometry="1" />
        </listOfReactants>
        <listOfProducts>
          <speciesReference constant="true" species="M_h2o" stoichiometry="1" />
          <speciesReference constant="true" species="M_py5c" stoichiometry="1" />
        </listOfProducts>
      </reaction>
      <reaction fast="false" id="R_pro2" name="pro2" reversible="false" fbc:lowerFluxBound="cobra_0_bound" fbc:upperFluxBound="cobra_default_ub">
        <listOfReactants>
          <speciesReference constant="true" species="M_nadph" stoichiometry="1" />
          <speciesReference constant="true" species="M_h" stoichiometry="2" />
          <speciesReference constant="true" species="M_py5c" stoichiometry="1" />
        </listOfReactants>
        <listOfProducts>
          <speciesReference constant="true" species="M_pro_LSQBKTL_RSQBKT" stoichiometry="1" />
          <speciesReference constant="true" species="M_nadp" stoichiometry="1" />
        </listOfProducts>
      </reaction>
      <reaction fast="false" id="R_pro3" name="pro3" reversible="false" fbc:lowerFluxBound="cobra_0_bound" fbc:upperFluxBound="cobra_default_ub">
        <listOfReactants>
          <speciesReference constant="true" species="M_glu5p" stoichiometry="1" />
          <speciesReference constant="true" species="M_h" stoichiometry="1" />
          <speciesReference constant="true" species="M_nadph" stoichiometry="1" />
        </listOfReactants>
        <listOfProducts>
          <speciesReference constant="true" species="M_nadp" stoichiometry="1" />
          <speciesReference constant="true" species="M_glu5sa" stoichiometry="1" />
          <speciesReference constant="true" species="M_pi" stoichiometry="1" />
        </listOfProducts>
      </reaction>
      <reaction fast="false" id="R_pro4" name="pro4" reversible="false" fbc:lowerFluxBound="cobra_0_bound" fbc:upperFluxBound="cobra_default_ub">
        <listOfReactants>
          <speciesReference constant="true" species="M_atp" stoichiometry="1" />
          <speciesReference constant="true" species="M_glu_LSQBKTL_RSQBKT" stoichiometry="1" />
        </listOfReactants>
        <listOfProducts>
          <speciesReference constant="true" species="M_adp" stoichiometry="1" />
          <speciesReference constant="true" species="M_glu5p" stoichiometry="1" />
        </listOfProducts>
      </reaction>
      <reaction fast="false" id="R_ser1" name="ser1" reversible="false" fbc:lowerFluxBound="cobra_0_bound" fbc:upperFluxBound="cobra_default_ub">
        <listOfReactants>
          <speciesReference constant="true" species="M_nad" stoichiometry="1" />
          <speciesReference constant="true" species="M_a_3pg" stoichiometry="1" />
        </listOfReactants>
        <listOfProducts>
          <speciesReference constant="true" species="M_nadh" stoichiometry="1" />
          <speciesReference constant="true" species="M_a_3phpyr" stoichiometry="1" />
          <speciesReference constant="true" species="M_h" stoichiometry="1" />
        </listOfProducts>
      </reaction>
      <reaction fast="false" id="R_ser2" name="ser2" reversible="false" fbc:lowerFluxBound="cobra_0_bound" fbc:upperFluxBound="cobra_default_ub">
        <listOfReactants>
          <speciesReference constant="true" species="M_a_3phpyr" stoichiometry="1" />
          <speciesReference constant="true" species="M_glu_LSQBKTL_RSQBKT" stoichiometry="1" />
        </listOfReactants>
        <listOfProducts>
          <speciesReference constant="true" species="M_a_3pser" stoichiometry="1" />
          <speciesReference constant="true" species="M_akg" stoichiometry="1" />
        </listOfProducts>
      </reaction>
      <reaction fast="false" id="R_ser3" name="ser3" reversible="false" fbc:lowerFluxBound="cobra_0_bound" fbc:upperFluxBound="cobra_default_ub">
        <listOfReactants>
          <speciesReference constant="true" species="M_a_3pser" stoichiometry="1" />
          <speciesReference constant="true" species="M_h2o" stoichiometry="1" />
        </listOfReactants>
        <listOfProducts>
          <speciesReference constant="true" species="M_ser_LSQBKTL_RSQBKT" stoichiometry="1" />
          <speciesReference constant="true" species="M_pi" stoichiometry="1" />
        </listOfProducts>
      </reaction>
      <reaction fast="false" id="R_ser4" name="ser4" reversible="false" fbc:lowerFluxBound="cobra_0_bound" fbc:upperFluxBound="cobra_default_ub">
        <listOfReactants>
          <speciesReference constant="true" species="M_ser_LSQBKTL_RSQBKT" stoichiometry="1" />
        </listOfReactants>
        <listOfProducts>
          <speciesReference constant="true" species="M_pyr" stoichiometry="1" />
          <speciesReference constant="true" species="M_nh4" stoichiometry="1" />
        </listOfProducts>
      </reaction>
      <reaction fast="false" id="R_thr1" name="thr1" reversible="false" fbc:lowerFluxBound="cobra_0_bound" fbc:upperFluxBound="cobra_default_ub">
        <listOfReactants>
          <speciesReference constant="true" species="M_atp" stoichiometry="1" />
          <speciesReference constant="true" species="M_hom_LSQBKTL_RSQBKT" stoichiometry="1" />
        </listOfReactants>
        <listOfProducts>
          <speciesReference constant="true" species="M_adp" stoichiometry="1" />
          <speciesReference constant="true" species="M_h" stoichiometry="1" />
          <speciesReference constant="true" species="M_phom" stoichiometry="1" />
        </listOfProducts>
      </reaction>
      <reaction fast="false" id="R_thr2" name="thr2" reversible="true" fbc:lowerFluxBound="cobra_default_lb" fbc:upperFluxBound="cobra_default_ub">
        <listOfReactants>
          <speciesReference constant="true" species="M_a_2obut" stoichiometry="1" />
          <speciesReference constant="true" species="M_coa" stoichiometry="1" />
        </listOfReactants>
        <listOfProducts>
          <speciesReference constant="true" species="M_ppcoa" stoichiometry="1" />
          <speciesReference constant="true" species="M_formate" stoichiometry="1" />
        </listOfProducts>
      </reaction>
      <reaction fast="false" id="R_thr3" name="thr3" reversible="true" fbc:lowerFluxBound="cobra_default_lb" fbc:upperFluxBound="cobra_default_ub">
        <listOfReactants>
          <speciesReference constant="true" species="M_thr_LSQBKTL_RSQBKT" stoichiometry="1" />
        </listOfReactants>
        <listOfProducts>
          <speciesReference constant="true" species="M_a_2obut" stoichiometry="1" />
          <speciesReference constant="true" species="M_nh4" stoichiometry="1" />
        </listOfProducts>
      </reaction>
      <reaction fast="false" id="R_tryp1" name="tryp1" reversible="false" fbc:lowerFluxBound="cobra_0_bound" fbc:upperFluxBound="cobra_default_ub">
        <listOfReactants>
          <speciesReference constant="true" species="M_a_11cd5p" stoichiometry="1" />
          <speciesReference constant="true" species="M_h" stoichiometry="1" />
        </listOfReactants>
        <listOfProducts>
          <speciesReference constant="true" species="M_h2o" stoichiometry="1" />
          <speciesReference constant="true" species="M_co2" stoichiometry="1" />
          <speciesReference constant="true" species="M_a_3ig3p" stoichiometry="1" />
        </listOfProducts>
      </reaction>
      <reaction fast="false" id="R_tryp2" name="tryp2" reversible="false" fbc:lowerFluxBound="cobra_0_bound" fbc:upperFluxBound="cobra_default_ub">
        <listOfReactants>
          <speciesReference constant="true" species="M_chor" stoichiometry="1" />
          <speciesReference constant="true" species="M_gln_LSQBKTL_RSQBKT" stoichiometry="1" />
        </listOfReactants>
        <listOfProducts>
          <speciesReference constant="true" species="M_pyr" stoichiometry="1" />
          <speciesReference constant="true" species="M_h" stoichiometry="1" />
          <speciesReference constant="true" species="M_glu_LSQBKTL_RSQBKT" stoichiometry="1" />
          <speciesReference constant="true" species="M_anth" stoichiometry="1" />
        </listOfProducts>
      </reaction>
      <reaction fast="false" id="R_tryp3" name="tryp3" reversible="false" fbc:lowerFluxBound="cobra_0_bound" fbc:upperFluxBound="cobra_default_ub">
        <listOfReactants>
          <speciesReference constant="true" species="M_ser_LSQBKTL_RSQBKT" stoichiometry="1" />
          <speciesReference constant="true" species="M_indole" stoichiometry="1" />
        </listOfReactants>
        <listOfProducts>
          <speciesReference constant="true" species="M_trp_LSQBKTL_RSQBKT" stoichiometry="1" />
          <speciesReference constant="true" species="M_h2o" stoichiometry="1" />
        </listOfProducts>
      </reaction>
      <reaction fast="false" id="R_tryp4" name="tryp4" reversible="false" fbc:lowerFluxBound="cobra_0_bound" fbc:upperFluxBound="cobra_default_ub">
        <listOfReactants>
          <speciesReference constant="true" species="M_a_3ig3p" stoichiometry="1" />
        </listOfReactants>
        <listOfProducts>
          <speciesReference constant="true" species="M_g3p" stoichiometry="1" />
          <speciesReference constant="true" species="M_indole" stoichiometry="1" />
        </listOfProducts>
      </reaction>
      <reaction fast="false" id="R_tryp5" name="tryp5" reversible="false" fbc:lowerFluxBound="cobra_0_bound" fbc:upperFluxBound="cobra_default_ub">
        <listOfReactants>
          <speciesReference constant="true" species="M_N5panth" stoichiometry="1" />
        </listOfReactants>
        <listOfProducts>
          <speciesReference constant="true" species="M_a_11cd5p" stoichiometry="1" />
        </listOfProducts>
      </reaction>
      <reaction fast="false" id="R_tryp6" name="tryp6" reversible="false" fbc:lowerFluxBound="cobra_0_bound" fbc:upperFluxBound="cobra_default_ub">
        <listOfReactants>
          <speciesReference constant="true" species="M_prpp" stoichiometry="1" />
          <speciesReference constant="true" species="M_anth" stoichiometry="1" />
        </listOfReactants>
        <listOfProducts>
          <speciesReference constant="true" species="M_N5panth" stoichiometry="1" />
          <speciesReference constant="true" species="M_ppi" stoichiometry="1" />
        </listOfProducts>
      </reaction>
      <reaction fast="false" id="R_tryp7" name="tryp7" reversible="true" fbc:lowerFluxBound="cobra_default_lb" fbc:upperFluxBound="cobra_default_ub">
        <listOfReactants>
          <speciesReference constant="true" species="M_a_3hanth" stoichiometry="2" />
          <speciesReference constant="true" species="M_o2" stoichiometry="2" />
        </listOfReactants>
        <listOfProducts>
          <speciesReference constant="true" species="M_h" stoichiometry="2" />
          <speciesReference constant="true" species="M_cval" stoichiometry="1" />
          <speciesReference constant="true" species="M_h2o2" stoichiometry="2" />
        </listOfProducts>
      </reaction>
      <reaction fast="false" id="R_val1" name="val1" reversible="false" fbc:lowerFluxBound="cobra_0_bound" fbc:upperFluxBound="cobra_default_ub">
        <listOfReactants>
          <speciesReference constant="true" species="M_alac" stoichiometry="1" />
          <speciesReference constant="true" species="M_nadph" stoichiometry="1" />
          <speciesReference constant="true" species="M_h" stoichiometry="1" />
        </listOfReactants>
        <listOfProducts>
          <speciesReference constant="true" species="M_nadp" stoichiometry="1" />
          <speciesReference constant="true" species="M_a_23dhmb" stoichiometry="1" />
        </listOfProducts>
      </reaction>
      <reaction fast="false" id="R_val2" name="val2" reversible="false" fbc:lowerFluxBound="cobra_0_bound" fbc:upperFluxBound="cobra_default_ub">
        <listOfReactants>
          <speciesReference constant="true" species="M_h" stoichiometry="1" />
          <speciesReference constant="true" species="M_pyr" stoichiometry="2" />
        </listOfReactants>
        <listOfProducts>
          <speciesReference constant="true" species="M_alac" stoichiometry="1" />
          <speciesReference constant="true" species="M_co2" stoichiometry="1" />
        </listOfProducts>
      </reaction>
      <reaction fast="false" id="R_val3" name="val3" reversible="false" fbc:lowerFluxBound="cobra_0_bound" fbc:upperFluxBound="cobra_default_ub">
        <listOfReactants>
          <speciesReference constant="true" species="M_a_23dhmb" stoichiometry="1" />
        </listOfReactants>
        <listOfProducts>
          <speciesReference constant="true" species="M_h2o" stoichiometry="1" />
          <speciesReference constant="true" species="M_a_3mob" stoichiometry="1" />
        </listOfProducts>
      </reaction>
      <reaction fast="false" id="R_arg7" name="arg7" reversible="true" fbc:lowerFluxBound="cobra_default_lb" fbc:upperFluxBound="cobra_default_ub">
        <listOfReactants>
          <speciesReference constant="true" species="M_argsuc" stoichiometry="1" />
        </listOfReactants>
        <listOfProducts>
          <speciesReference constant="true" species="M_arg_LSQBKTL_RSQBKT" stoichiometry="1" />
          <speciesReference constant="true" species="M_fum" stoichiometry="1" />
        </listOfProducts>
      </reaction>
      <reaction fast="false" id="R_arg8" name="arg8" reversible="false" fbc:lowerFluxBound="cobra_0_bound" fbc:upperFluxBound="cobra_default_ub">
        <listOfReactants>
          <speciesReference constant="true" species="M_atp" stoichiometry="1" />
          <speciesReference constant="true" species="M_citr_LSQBKTL_RSQBKT" stoichiometry="1" />
          <speciesReference constant="true" species="M_asp_LSQBKTL_RSQBKT" stoichiometry="1" />
        </listOfReactants>
        <listOfProducts>
          <speciesReference constant="true" species="M_ppi" stoichiometry="1" />
          <speciesReference constant="true" species="M_argsuc" stoichiometry="1" />
          <speciesReference constant="true" species="M_h" stoichiometry="1" />
          <speciesReference constant="true" species="M_amp" stoichiometry="1" />
        </listOfProducts>
      </reaction>
      <reaction fast="false" id="R_arg25" name="arg25" reversible="true" fbc:lowerFluxBound="cobra_default_lb" fbc:upperFluxBound="cobra_default_ub">
        <listOfReactants>
          <speciesReference constant="true" species="M_orn_LSQBKTL_RSQBKT" stoichiometry="1" />
          <speciesReference constant="true" species="M_cbp" stoichiometry="1" />
        </listOfReactants>
        <listOfProducts>
          <speciesReference constant="true" species="M_h" stoichiometry="1" />
          <speciesReference constant="true" species="M_citr_LSQBKTL_RSQBKT" stoichiometry="1" />
          <speciesReference constant="true" species="M_pi" stoichiometry="1" />
        </listOfProducts>
      </reaction>
      <reaction fast="false" id="R_arg14" name="arg14" reversible="true" fbc:lowerFluxBound="cobra_default_lb" fbc:upperFluxBound="cobra_default_ub">
        <listOfReactants>
          <speciesReference constant="true" species="M_arg_LSQBKTL_RSQBKT" stoichiometry="1" />
          <speciesReference constant="true" species="M_h2o" stoichiometry="1" />
        </listOfReactants>
        <listOfProducts>
          <speciesReference constant="true" species="M_urea" stoichiometry="1" />
          <speciesReference constant="true" species="M_orn_LSQBKTL_RSQBKT" stoichiometry="1" />
        </listOfProducts>
      </reaction>
      <reaction fast="false" id="R_rna3" name="rna3" reversible="true" fbc:lowerFluxBound="cobra_default_lb" fbc:upperFluxBound="cobra_default_ub">
        <listOfReactants>
          <speciesReference constant="true" species="M_met_LSQBKTL_RSQBKT" stoichiometry="1" />
          <speciesReference constant="true" species="M_atp" stoichiometry="1" />
          <speciesReference constant="true" species="M_trnamet" stoichiometry="1" />
        </listOfReactants>
        <listOfProducts>
          <speciesReference constant="true" species="M_amp" stoichiometry="1" />
          <speciesReference constant="true" species="M_ppi" stoichiometry="1" />
          <speciesReference constant="true" species="M_mettrnamet" stoichiometry="1" />
        </listOfProducts>
      </reaction>
      <reaction fast="false" id="R_rna8" name="rna8" reversible="false" fbc:lowerFluxBound="cobra_0_bound" fbc:upperFluxBound="cobra_default_ub">
        <listOfReactants>
          <speciesReference constant="true" species="M_trnaGlu" stoichiometry="1" />
          <speciesReference constant="true" species="M_atp" stoichiometry="1" />
          <speciesReference constant="true" species="M_glu_LSQBKTL_RSQBKT" stoichiometry="1" />
        </listOfReactants>
        <listOfProducts>
          <speciesReference constant="true" species="M_glutrnaglu" stoichiometry="1" />
          <speciesReference constant="true" species="M_ppi" stoichiometry="1" />
          <speciesReference constant="true" species="M_amp" stoichiometry="1" />
        </listOfProducts>
      </reaction>
      <reaction fast="false" id="R_rna10" name="rna10" reversible="true" fbc:lowerFluxBound="cobra_default_lb" fbc:upperFluxBound="cobra_default_ub">
        <listOfReactants>
          <speciesReference constant="true" species="M_trnatrp" stoichiometry="1" />
          <speciesReference constant="true" species="M_atp" stoichiometry="1" />
          <speciesReference constant="true" species="M_trp_LSQBKTL_RSQBKT" stoichiometry="1" />
        </listOfReactants>
        <listOfProducts>
          <speciesReference constant="true" species="M_trp_Lyl_trnatrp" stoichiometry="1" />
          <speciesReference constant="true" species="M_ppi" stoichiometry="1" />
          <speciesReference constant="true" species="M_amp" stoichiometry="1" />
        </listOfProducts>
      </reaction>
      <reaction fast="false" id="R_aro7" name="aro7" reversible="true" fbc:lowerFluxBound="cobra_default_lb" fbc:upperFluxBound="cobra_default_ub">
        <listOfReactants>
          <speciesReference constant="true" species="M_a_4h2ktp" stoichiometry="1" />
        </listOfReactants>
        <listOfProducts>
          <speciesReference constant="true" species="M_succald" stoichiometry="1" />
          <speciesReference constant="true" species="M_pyr" stoichiometry="1" />
        </listOfProducts>
      </reaction>
      <reaction fast="false" id="R_aro10" name="aro10" reversible="true" fbc:lowerFluxBound="cobra_default_lb" fbc:upperFluxBound="cobra_default_ub">
        <listOfReactants>
          <speciesReference constant="true" species="M_h2o" stoichiometry="1" />
          <speciesReference constant="true" species="M_ethylp" stoichiometry="1" />
        </listOfReactants>
        <listOfProducts>
          <speciesReference constant="true" species="M_etoh" stoichiometry="1" />
          <speciesReference constant="true" species="M_pi" stoichiometry="1" />
        </listOfProducts>
      </reaction>
      <reaction fast="false" id="R_aro14" name="aro14" reversible="true" fbc:lowerFluxBound="cobra_default_lb" fbc:upperFluxBound="cobra_default_ub">
        <listOfReactants>
          <speciesReference constant="true" species="M_Rmandelate" stoichiometry="1" />
        </listOfReactants>
        <listOfProducts>
          <speciesReference constant="true" species="M_Smandelate" stoichiometry="1" />
        </listOfProducts>
      </reaction>
      <reaction fast="false" id="R_Protein" name="Protein" reversible="false" fbc:lowerFluxBound="cobra_0_bound" fbc:upperFluxBound="cobra_default_ub">
        <listOfReactants>
          <speciesReference constant="true" species="M_trp_LSQBKTL_RSQBKT" stoichiometry="0.093" />
          <speciesReference constant="true" species="M_ala_LSQBKTL_RSQBKT" stoichiometry="2.144" />
          <speciesReference constant="true" species="M_thr_LSQBKTL_RSQBKT" stoichiometry="0.415" />
          <speciesReference constant="true" species="M_val_LSQBKTL_RSQBKT" stoichiometry="1.057" />
          <speciesReference constant="true" species="M_asp_LSQBKTL_RSQBKT" stoichiometry="0.435" />
          <speciesReference constant="true" species="M_pro_LSQBKTL_RSQBKT" stoichiometry="0.391" />
          <speciesReference constant="true" species="M_arg_LSQBKTL_RSQBKT" stoichiometry="0.371" />
          <speciesReference constant="true" species="M_ile_LSQBKTL_RSQBKT" stoichiometry="0.672" />
          <speciesReference constant="true" species="M_tyr_LSQBKTL_RSQBKT" stoichiometry="0.122" />
          <speciesReference constant="true" species="M_ser_LSQBKTL_RSQBKT" stoichiometry="0.383" />
          <speciesReference constant="true" species="M_atp" stoichiometry="44.92" />
          <speciesReference constant="true" species="M_glu_LSQBKTL_RSQBKT" stoichiometry="0.307" />
          <speciesReference constant="true" species="M_gln_LSQBKTL_RSQBKT" stoichiometry="0.308" />
          <speciesReference constant="true" species="M_asn_LSQBKTL_RSQBKT" stoichiometry="0.435" />
          <speciesReference constant="true" species="M_met_LSQBKTL_RSQBKT" stoichiometry="0.145" />
          <speciesReference constant="true" species="M_his_LSQBKTL_RSQBKT" stoichiometry="0.146" />
          <speciesReference constant="true" species="M_lys_LSQBKTL_RSQBKT" stoichiometry="0.447" />
          <speciesReference constant="true" species="M_cys_LSQBKTL_RSQBKT" stoichiometry="0.037" />
          <speciesReference constant="true" species="M_leu_LSQBKTL_RSQBKT" stoichiometry="0.672" />
          <speciesReference constant="true" species="M_phe_LSQBKTL_RSQBKT" stoichiometry="0.019" />
          <speciesReference constant="true" species="M_gly" stoichiometry="1.903" />
        </listOfReactants>
        <listOfProducts>
          <speciesReference constant="true" species="M_adp" stoichiometry="44.92" />
          <speciesReference constant="true" species="M_protein" stoichiometry="1" />
          <speciesReference constant="true" species="M_pi" stoichiometry="44.92" />
        </listOfProducts>
      </reaction>
      <reaction fast="false" id="R_DNA" name="DNA" reversible="false" fbc:lowerFluxBound="cobra_0_bound" fbc:upperFluxBound="cobra_default_ub">
        <listOfReactants>
          <speciesReference constant="true" species="M_atp" stoichiometry="4.4" />
          <speciesReference constant="true" species="M_dgtp" stoichiometry="0.75" />
          <speciesReference constant="true" species="M_dttp" stoichiometry="0.869" />
          <speciesReference constant="true" species="M_dctp" stoichiometry="0.75" />
          <speciesReference constant="true" species="M_datp" stoichiometry="0.869" />
        </listOfReactants>
        <listOfProducts>
          <speciesReference constant="true" species="M_adp" stoichiometry="4.4" />
          <speciesReference constant="true" species="M_dna" stoichiometry="1" />
          <speciesReference constant="true" species="M_ppi" stoichiometry="3.237" />
          <speciesReference constant="true" species="M_pi" stoichiometry="4.4" />
        </listOfProducts>
      </reaction>
      <reaction fast="false" id="R_RNA" name="RNA" reversible="false" fbc:lowerFluxBound="cobra_0_bound" fbc:upperFluxBound="cobra_default_ub">
        <listOfReactants>
          <speciesReference constant="true" species="M_atp" stoichiometry="1.906" />
          <speciesReference constant="true" species="M_ctp" stoichiometry="0.734" />
          <speciesReference constant="true" species="M_utp" stoichiometry="0.774" />
          <speciesReference constant="true" species="M_gtp" stoichiometry="0.926" />
        </listOfReactants>
        <listOfProducts>
          <speciesReference constant="true" species="M_adp" stoichiometry="1.24" />
          <speciesReference constant="true" species="M_rna" stoichiometry="1" />
          <speciesReference constant="true" species="M_ppi" stoichiometry="3.1" />
          <speciesReference constant="true" species="M_pi" stoichiometry="1.24" />
        </listOfProducts>
      </reaction>
      <reaction fast="false" id="R_Phospholipid" name="Phospholipid" reversible="false" fbc:lowerFluxBound="cobra_0_bound" fbc:upperFluxBound="cobra_default_ub">
        <listOfReactants>
          <speciesReference constant="true" species="M_peam" stoichiometry="0.665" />
          <speciesReference constant="true" species="M_cardiolipin" stoichiometry="0.118" />
          <speciesReference constant="true" species="M_pc" stoichiometry="0.25" />
          <speciesReference constant="true" species="M_pi" stoichiometry="0.141" />
          <speciesReference constant="true" species="M_L1pgly" stoichiometry="0.054" />
        </listOfReactants>
        <listOfProducts>
          <speciesReference constant="true" species="M_phospholipid" stoichiometry="1" />
        </listOfProducts>
      </reaction>
      <reaction fast="false" id="R_Cell_Wall" name="Cell_Wall" reversible="false" fbc:lowerFluxBound="cobra_0_bound" fbc:upperFluxBound="cobra_default_ub">
        <listOfReactants>
          <speciesReference constant="true" species="M_uacgam" stoichiometry="0.956" />
          <speciesReference constant="true" species="M_ala_LSQBKTD_RSQBKT" stoichiometry="0.956" />
          <speciesReference constant="true" species="M_glu_LSQBKTD_RSQBKT" stoichiometry="0.956" />
          <speciesReference constant="true" species="M_ala_LSQBKTL_RSQBKT" stoichiometry="0.956" />
          <speciesReference constant="true" species="M_atp" stoichiometry="3.824" />
          <speciesReference constant="true" species="M_uamr" stoichiometry="0.956" />
          <speciesReference constant="true" species="M_a__26dap_LSQBKTM_RSQBKT" stoichiometry="0.956" />
        </listOfReactants>
        <listOfProducts>
          <speciesReference constant="true" species="M_adp" stoichiometry="3.824" />
          <speciesReference constant="true" species="M_cw" stoichiometry="1" />
          <speciesReference constant="true" species="M_ump" stoichiometry="0.956" />
          <speciesReference constant="true" species="M_udp" stoichiometry="0.956" />
          <speciesReference constant="true" species="M_pi" stoichiometry="3.824" />
        </listOfProducts>
      </reaction>
      <reaction fast="false" id="R_Small_molecules" name="Small_molecules" reversible="false" fbc:lowerFluxBound="cobra_0_bound" fbc:upperFluxBound="cobra_default_ub">
        <listOfReactants>
          <speciesReference constant="true" species="M_fad" stoichiometry="0.141" />
          <speciesReference constant="true" species="M_nadp" stoichiometry="0.149" />
          <speciesReference constant="true" species="M_spmd" stoichiometry="0.765" />
          <speciesReference constant="true" species="M_thf" stoichiometry="0.249" />
          <speciesReference constant="true" species="M_coa" stoichiometry="0.145" />
          <speciesReference constant="true" species="M_ptrc" stoichiometry="1.26" />
          <speciesReference constant="true" species="M_nad" stoichiometry="0.167" />
          <speciesReference constant="true" species="M_FMN" stoichiometry="0.273" />
        </listOfReactants>
        <listOfProducts>
          <speciesReference constant="true" species="M_sm" stoichiometry="1" />
        </listOfProducts>
      </reaction>
      <reaction fast="false" id="R_Carbohydrates" name="Carbohydrates" reversible="false" fbc:lowerFluxBound="cobra_0_bound" fbc:upperFluxBound="cobra_default_ub">
        <listOfReactants>
          <speciesReference constant="true" species="M_udpg" stoichiometry="1.897" />
          <speciesReference constant="true" species="M_udpgal" stoichiometry="3.794" />
        </listOfReactants>
        <listOfProducts>
          <speciesReference constant="true" species="M_udp" stoichiometry="5.691" />
          <speciesReference constant="true" species="M_carbo" stoichiometry="1" />
        </listOfProducts>
      </reaction>
      <reaction fast="false" id="R_Biomass" name="Biomass" reversible="false" fbc:lowerFluxBound="cobra_0_bound" fbc:upperFluxBound="cobra_default_ub">
        <listOfReactants>
          <speciesReference constant="true" species="M_rna" stoichiometry="0.195" />
          <speciesReference constant="true" species="M_hopanoids" stoichiometry="0.028" />
          <speciesReference constant="true" species="M_sm" stoichiometry="0.038" />
          <speciesReference constant="true" species="M_cw" stoichiometry="0.025" />
          <speciesReference constant="true" species="M_carbo" stoichiometry="0.025" />
          <speciesReference constant="true" species="M_atp" stoichiometry="82.638" />
          <speciesReference constant="true" species="M_phospholipid" stoichiometry="0.053" />
          <speciesReference constant="true" species="M_dna" stoichiometry="0.027" />
          <speciesReference constant="true" species="M_protein" stoichiometry="0.605" />
          <speciesReference constant="true" species="M_TAG" stoichiometry="0.004" />
        </listOfReactants>
        <listOfProducts>
          <speciesReference constant="true" species="M_adp" stoichiometry="82.638" />
          <speciesReference constant="true" species="M_Biomass" stoichiometry="1" />
        </listOfProducts>
      </reaction>
      <reaction fast="false" id="R_glyc23" name="glyc23" reversible="true" fbc:lowerFluxBound="cobra_default_lb" fbc:upperFluxBound="cobra_default_ub">
        <listOfReactants>
          <speciesReference constant="true" species="M_a_2pg" stoichiometry="1" />
        </listOfReactants>
        <listOfProducts>
          <speciesReference constant="true" species="M_pep" stoichiometry="1" />
          <speciesReference constant="true" species="M_h2o" stoichiometry="1" />
        </listOfProducts>
      </reaction>
      <reaction fast="false" id="R_carb1" name="carb1" reversible="false" fbc:lowerFluxBound="cobra_0_bound" fbc:upperFluxBound="cobra_default_ub">
        <listOfReactants>
          <speciesReference constant="true" species="M_pep" stoichiometry="1" />
          <speciesReference constant="true" species="M_h2o" stoichiometry="1" />
          <speciesReference constant="true" species="M_ara5p" stoichiometry="1" />
        </listOfReactants>
        <listOfProducts>
          <speciesReference constant="true" species="M_pi" stoichiometry="1" />
          <speciesReference constant="true" species="M_kdo8p" stoichiometry="1" />
        </listOfProducts>
      </reaction>
      <reaction fast="false" id="R_carb2" name="carb2" reversible="true" fbc:lowerFluxBound="cobra_default_lb" fbc:upperFluxBound="cobra_default_ub">
        <listOfReactants>
          <speciesReference constant="true" species="M_ru5p_LSQBKTD_RSQBKT" stoichiometry="1" />
        </listOfReactants>
        <listOfProducts>
          <speciesReference constant="true" species="M_xu5p_LSQBKTD_RSQBKT" stoichiometry="1" />
        </listOfProducts>
      </reaction>
      <reaction fast="false" id="R_carb3" name="carb3" reversible="true" fbc:lowerFluxBound="cobra_default_lb" fbc:upperFluxBound="cobra_default_ub">
        <listOfReactants>
          <speciesReference constant="true" species="M_udpg" stoichiometry="1" />
          <speciesReference constant="true" species="M_ppi" stoichiometry="1" />
        </listOfReactants>
        <listOfProducts>
          <speciesReference constant="true" species="M_g1p" stoichiometry="1" />
          <speciesReference constant="true" species="M_h" stoichiometry="1" />
          <speciesReference constant="true" species="M_utp" stoichiometry="1" />
        </listOfProducts>
      </reaction>
      <reaction fast="false" id="R_carb4" name="carb4" reversible="false" fbc:lowerFluxBound="cobra_0_bound" fbc:upperFluxBound="cobra_default_ub">
        <listOfReactants>
          <speciesReference constant="true" species="M_nad" stoichiometry="2" />
          <speciesReference constant="true" species="M_udpg" stoichiometry="1" />
          <speciesReference constant="true" species="M_h2o" stoichiometry="1" />
        </listOfReactants>
        <listOfProducts>
          <speciesReference constant="true" species="M_nadh" stoichiometry="2" />
          <speciesReference constant="true" species="M_h" stoichiometry="3" />
          <speciesReference constant="true" species="M_udpglcur" stoichiometry="1" />
        </listOfProducts>
      </reaction>
      <reaction fast="false" id="R_carb5" name="carb5" reversible="true" fbc:lowerFluxBound="cobra_default_lb" fbc:upperFluxBound="cobra_default_ub">
        <listOfReactants>
          <speciesReference constant="true" species="M_udpgal" stoichiometry="1" />
        </listOfReactants>
        <listOfProducts>
          <speciesReference constant="true" species="M_udpg" stoichiometry="1" />
        </listOfProducts>
      </reaction>
      <reaction fast="false" id="R_carb6" name="carb6" reversible="true" fbc:lowerFluxBound="cobra_default_lb" fbc:upperFluxBound="cobra_default_ub">
        <listOfReactants>
          <speciesReference constant="true" species="M_nad" stoichiometry="1" />
          <speciesReference constant="true" species="M_hproly" stoichiometry="1" />
        </listOfReactants>
        <listOfProducts>
          <speciesReference constant="true" species="M_hprol" stoichiometry="1" />
          <speciesReference constant="true" species="M_nadh" stoichiometry="1" />
          <speciesReference constant="true" species="M_h" stoichiometry="1" />
        </listOfProducts>
      </reaction>
      <reaction fast="false" id="R_carb7" name="carb7" reversible="false" fbc:lowerFluxBound="cobra_0_bound" fbc:upperFluxBound="cobra_default_ub">
        <listOfReactants>
          <speciesReference constant="true" species="M_atp" stoichiometry="1" />
          <speciesReference constant="true" species="M_g1p" stoichiometry="1" />
          <speciesReference constant="true" species="M_h" stoichiometry="1" />
        </listOfReactants>
        <listOfProducts>
          <speciesReference constant="true" species="M_ppi" stoichiometry="1" />
          <speciesReference constant="true" species="M_adpglc" stoichiometry="1" />
        </listOfProducts>
      </reaction>
      <reaction fast="false" id="R_carb8" name="carb8" reversible="false" fbc:lowerFluxBound="cobra_0_bound" fbc:upperFluxBound="cobra_default_ub">
        <listOfReactants>
          <speciesReference constant="true" species="M_adpglc" stoichiometry="1" />
        </listOfReactants>
        <listOfProducts>
          <speciesReference constant="true" species="M_adp" stoichiometry="1" />
          <speciesReference constant="true" species="M_glycogen" stoichiometry="1" />
        </listOfProducts>
      </reaction>
      <reaction fast="false" id="R_carb10" name="carb10" reversible="true" fbc:lowerFluxBound="cobra_default_lb" fbc:upperFluxBound="cobra_default_ub">
        <listOfReactants>
          <speciesReference constant="true" species="M_g1p" stoichiometry="1" />
        </listOfReactants>
        <listOfProducts>
          <speciesReference constant="true" species="M_g6p" stoichiometry="1" />
        </listOfProducts>
      </reaction>
      <reaction fast="false" id="R_carb11" name="carb11" reversible="false" fbc:lowerFluxBound="cobra_0_bound" fbc:upperFluxBound="cobra_default_ub">
        <listOfReactants>
          <speciesReference constant="true" species="M_ctp" stoichiometry="1" />
          <speciesReference constant="true" species="M_kdo" stoichiometry="1" />
        </listOfReactants>
        <listOfProducts>
          <speciesReference constant="true" species="M_ppi" stoichiometry="1" />
          <speciesReference constant="true" species="M_ckdo" stoichiometry="1" />
        </listOfProducts>
      </reaction>
      <reaction fast="false" id="R_carb12" name="carb12" reversible="false" fbc:lowerFluxBound="cobra_0_bound" fbc:upperFluxBound="cobra_default_ub">
        <listOfReactants>
          <speciesReference constant="true" species="M_fru" stoichiometry="1" />
          <speciesReference constant="true" species="M_atp" stoichiometry="1" />
        </listOfReactants>
        <listOfProducts>
          <speciesReference constant="true" species="M_adp" stoichiometry="1" />
          <speciesReference constant="true" species="M_f6p" stoichiometry="1" />
        </listOfProducts>
      </reaction>
      <reaction fast="false" id="R_carb14" name="carb14" reversible="false" fbc:lowerFluxBound="cobra_0_bound" fbc:upperFluxBound="cobra_default_ub">
        <listOfReactants>
          <speciesReference constant="true" species="M_h2o" stoichiometry="1" />
          <speciesReference constant="true" species="M_ppi" stoichiometry="1" />
        </listOfReactants>
        <listOfProducts>
          <speciesReference constant="true" species="M_pi" stoichiometry="2" />
        </listOfProducts>
      </reaction>
      <reaction fast="false" id="R_carbx2" name="carbx2" reversible="true" fbc:lowerFluxBound="cobra_default_lb" fbc:upperFluxBound="cobra_default_ub">
        <listOfReactants>
          <speciesReference constant="true" species="M_h2o" stoichiometry="1" />
          <speciesReference constant="true" species="M_acgam6p" stoichiometry="1" />
        </listOfReactants>
        <listOfProducts>
          <speciesReference constant="true" species="M_gam6p" stoichiometry="1" />
          <speciesReference constant="true" species="M_ac" stoichiometry="1" />
        </listOfProducts>
      </reaction>
      <reaction fast="false" id="R_carbx3" name="carbx3" reversible="true" fbc:lowerFluxBound="cobra_default_lb" fbc:upperFluxBound="cobra_default_ub">
        <listOfReactants>
          <speciesReference constant="true" species="M_accoa" stoichiometry="1" />
          <speciesReference constant="true" species="M_enz6dly" stoichiometry="1" />
        </listOfReactants>
        <listOfProducts>
          <speciesReference constant="true" species="M_aclipoly" stoichiometry="1" />
          <speciesReference constant="true" species="M_coa" stoichiometry="1" />
        </listOfProducts>
      </reaction>
      <reaction fast="false" id="R_carbx4" name="carbx4" reversible="true" fbc:lowerFluxBound="cobra_default_lb" fbc:upperFluxBound="cobra_default_ub">
        <listOfReactants>
          <speciesReference constant="true" species="M_accoa" stoichiometry="1" />
          <speciesReference constant="true" species="M_formate" stoichiometry="1" />
        </listOfReactants>
        <listOfProducts>
          <speciesReference constant="true" species="M_pyr" stoichiometry="1" />
          <speciesReference constant="true" species="M_coa" stoichiometry="1" />
        </listOfProducts>
      </reaction>
      <reaction fast="false" id="R_carbx5" name="carbx5" reversible="true" fbc:lowerFluxBound="cobra_default_lb" fbc:upperFluxBound="cobra_default_ub">
        <listOfReactants>
          <speciesReference constant="true" species="M_nad" stoichiometry="1" />
          <speciesReference constant="true" species="M_lac_LSQBKTD_RSQBKT" stoichiometry="1" />
        </listOfReactants>
        <listOfProducts>
          <speciesReference constant="true" species="M_nadh" stoichiometry="1" />
          <speciesReference constant="true" species="M_h" stoichiometry="1" />
          <speciesReference constant="true" species="M_pyr" stoichiometry="1" />
        </listOfProducts>
      </reaction>
      <reaction fast="false" id="R_carbx6" name="carbx6" reversible="true" fbc:lowerFluxBound="cobra_default_lb" fbc:upperFluxBound="cobra_default_ub">
        <listOfReactants>
          <speciesReference constant="true" species="M_nadh" stoichiometry="1" />
          <speciesReference constant="true" species="M_arcoa" stoichiometry="1" />
        </listOfReactants>
        <listOfProducts>
          <speciesReference constant="true" species="M_nad" stoichiometry="1" />
          <speciesReference constant="true" species="M_ppcoa" stoichiometry="1" />
        </listOfProducts>
      </reaction>
      <reaction fast="false" id="R_env6" name="env6" reversible="true" fbc:lowerFluxBound="cobra_default_lb" fbc:upperFluxBound="cobra_default_ub">
        <listOfReactants>
          <speciesReference constant="true" species="M_man1p" stoichiometry="1" />
        </listOfReactants>
        <listOfProducts>
          <speciesReference constant="true" species="M_man6p" stoichiometry="1" />
        </listOfProducts>
      </reaction>
      <reaction fast="false" id="R_env7" name="env7" reversible="true" fbc:lowerFluxBound="cobra_default_lb" fbc:upperFluxBound="cobra_default_ub">
        <listOfReactants>
          <speciesReference constant="true" species="M_man6p" stoichiometry="1" />
        </listOfReactants>
        <listOfProducts>
          <speciesReference constant="true" species="M_f6p" stoichiometry="1" />
        </listOfProducts>
      </reaction>
      <reaction fast="false" id="R_env9" name="env9" reversible="false" fbc:lowerFluxBound="cobra_0_bound" fbc:upperFluxBound="cobra_default_ub">
        <listOfReactants>
          <speciesReference constant="true" species="M_uacgam" stoichiometry="1" />
          <speciesReference constant="true" species="M_pep" stoichiometry="1" />
        </listOfReactants>
        <listOfProducts>
          <speciesReference constant="true" species="M_uaccg" stoichiometry="1" />
          <speciesReference constant="true" species="M_pi" stoichiometry="1" />
        </listOfProducts>
      </reaction>
      <reaction fast="false" id="R_env10" name="env10" reversible="false" fbc:lowerFluxBound="cobra_0_bound" fbc:upperFluxBound="cobra_default_ub">
        <listOfReactants>
          <speciesReference constant="true" species="M_uamp" stoichiometry="1" />
          <speciesReference constant="true" species="M_udcpp" stoichiometry="1" />
        </listOfReactants>
        <listOfProducts>
          <speciesReference constant="true" species="M_napdc" stoichiometry="1" />
          <speciesReference constant="true" species="M_ump" stoichiometry="1" />
        </listOfProducts>
      </reaction>
      <reaction fast="false" id="R_env11" name="env11" reversible="true" fbc:lowerFluxBound="cobra_default_lb" fbc:upperFluxBound="cobra_default_ub">
        <listOfReactants>
          <speciesReference constant="true" species="M_glu_LSQBKTL_RSQBKT" stoichiometry="1" />
        </listOfReactants>
        <listOfProducts>
          <speciesReference constant="true" species="M_glu_LSQBKTD_RSQBKT" stoichiometry="1" />
        </listOfProducts>
      </reaction>
      <reaction fast="false" id="R_env12" name="env12" reversible="true" fbc:lowerFluxBound="cobra_default_lb" fbc:upperFluxBound="cobra_default_ub">
        <listOfReactants>
          <speciesReference constant="true" species="M_alaala" stoichiometry="1" />
          <speciesReference constant="true" species="M_ugmh" stoichiometry="1" />
          <speciesReference constant="true" species="M_atp" stoichiometry="1" />
        </listOfReactants>
        <listOfProducts>
          <speciesReference constant="true" species="M_adp" stoichiometry="1" />
          <speciesReference constant="true" species="M_uamp" stoichiometry="1" />
          <speciesReference constant="true" species="M_pi" stoichiometry="1" />
        </listOfProducts>
      </reaction>
      <reaction fast="false" id="R_env13" name="env13" reversible="false" fbc:lowerFluxBound="cobra_0_bound" fbc:upperFluxBound="cobra_default_ub">
        <listOfReactants>
          <speciesReference constant="true" species="M_atp" stoichiometry="1" />
          <speciesReference constant="true" species="M_uamr" stoichiometry="1" />
          <speciesReference constant="true" species="M_ala_LSQBKTL_RSQBKT" stoichiometry="1" />
        </listOfReactants>
        <listOfProducts>
          <speciesReference constant="true" species="M_adp" stoichiometry="1" />
          <speciesReference constant="true" species="M_uama" stoichiometry="1" />
          <speciesReference constant="true" species="M_h" stoichiometry="1" />
          <speciesReference constant="true" species="M_pi" stoichiometry="1" />
        </listOfProducts>
      </reaction>
      <reaction fast="false" id="R_env14" name="env14" reversible="false" fbc:lowerFluxBound="cobra_0_bound" fbc:upperFluxBound="cobra_default_ub">
        <listOfReactants>
          <speciesReference constant="true" species="M_atp" stoichiometry="1" />
          <speciesReference constant="true" species="M_uama" stoichiometry="1" />
          <speciesReference constant="true" species="M_glu_LSQBKTD_RSQBKT" stoichiometry="1" />
        </listOfReactants>
        <listOfProducts>
          <speciesReference constant="true" species="M_adp" stoichiometry="1" />
          <speciesReference constant="true" species="M_h" stoichiometry="1" />
          <speciesReference constant="true" species="M_uamag" stoichiometry="1" />
          <speciesReference constant="true" species="M_pi" stoichiometry="1" />
        </listOfProducts>
      </reaction>
      <reaction fast="false" id="R_env15" name="env15" reversible="false" fbc:lowerFluxBound="cobra_0_bound" fbc:upperFluxBound="cobra_default_ub">
        <listOfReactants>
          <speciesReference constant="true" species="M_uaccg" stoichiometry="1" />
          <speciesReference constant="true" species="M_nadph" stoichiometry="1" />
          <speciesReference constant="true" species="M_h" stoichiometry="1" />
        </listOfReactants>
        <listOfProducts>
          <speciesReference constant="true" species="M_uamr" stoichiometry="1" />
          <speciesReference constant="true" species="M_nadp" stoichiometry="1" />
        </listOfProducts>
      </reaction>
      <reaction fast="false" id="R_env16" name="env16" reversible="false" fbc:lowerFluxBound="cobra_0_bound" fbc:upperFluxBound="cobra_default_ub">
        <listOfReactants>
          <speciesReference constant="true" species="M_napdc" stoichiometry="1" />
          <speciesReference constant="true" species="M_uacgam" stoichiometry="1" />
        </listOfReactants>
        <listOfProducts>
          <speciesReference constant="true" species="M_h" stoichiometry="1" />
          <speciesReference constant="true" species="M_udp" stoichiometry="1" />
          <speciesReference constant="true" species="M_udpnappu" stoichiometry="1" />
        </listOfProducts>
      </reaction>
      <reaction fast="false" id="R_env17" name="env17" reversible="false" fbc:lowerFluxBound="cobra_0_bound" fbc:upperFluxBound="cobra_default_ub">
        <listOfReactants>
          <speciesReference constant="true" species="M_atp" stoichiometry="1" />
          <speciesReference constant="true" species="M_uamag" stoichiometry="1" />
          <speciesReference constant="true" species="M_a__26dap_LSQBKTM_RSQBKT" stoichiometry="1" />
        </listOfReactants>
        <listOfProducts>
          <speciesReference constant="true" species="M_adp" stoichiometry="1" />
          <speciesReference constant="true" species="M_ugmh" stoichiometry="1" />
          <speciesReference constant="true" species="M_h" stoichiometry="1" />
          <speciesReference constant="true" species="M_pi" stoichiometry="1" />
        </listOfProducts>
      </reaction>
      <reaction fast="false" id="R_env19" name="env19" reversible="false" fbc:lowerFluxBound="cobra_0_bound" fbc:upperFluxBound="cobra_default_ub">
        <listOfReactants>
          <speciesReference constant="true" species="M_gam1p" stoichiometry="1" />
          <speciesReference constant="true" species="M_accoa" stoichiometry="1" />
        </listOfReactants>
        <listOfProducts>
          <speciesReference constant="true" species="M_h" stoichiometry="1" />
          <speciesReference constant="true" species="M_coa" stoichiometry="1" />
          <speciesReference constant="true" species="M_acgam1p" stoichiometry="1" />
        </listOfProducts>
      </reaction>
      <reaction fast="false" id="R_env20" name="env20" reversible="false" fbc:lowerFluxBound="cobra_0_bound" fbc:upperFluxBound="cobra_default_ub">
        <listOfReactants>
          <speciesReference constant="true" species="M_f6p" stoichiometry="1" />
          <speciesReference constant="true" species="M_gln_LSQBKTL_RSQBKT" stoichiometry="1" />
        </listOfReactants>
        <listOfProducts>
          <speciesReference constant="true" species="M_gam6p" stoichiometry="1" />
          <speciesReference constant="true" species="M_glu_LSQBKTL_RSQBKT" stoichiometry="1" />
        </listOfProducts>
      </reaction>
      <reaction fast="false" id="R_env21" name="env21" reversible="true" fbc:lowerFluxBound="cobra_default_lb" fbc:upperFluxBound="cobra_default_ub">
        <listOfReactants>
          <speciesReference constant="true" species="M_gam1p" stoichiometry="1" />
        </listOfReactants>
        <listOfProducts>
          <speciesReference constant="true" species="M_gam6p" stoichiometry="1" />
        </listOfProducts>
      </reaction>
      <reaction fast="false" id="R_env22" name="env22" reversible="false" fbc:lowerFluxBound="cobra_0_bound" fbc:upperFluxBound="cobra_default_ub">
        <listOfReactants>
          <speciesReference constant="true" species="M_h" stoichiometry="1" />
          <speciesReference constant="true" species="M_utp" stoichiometry="1" />
          <speciesReference constant="true" species="M_acgam1p" stoichiometry="1" />
        </listOfReactants>
        <listOfProducts>
          <speciesReference constant="true" species="M_uacgam" stoichiometry="1" />
          <speciesReference constant="true" species="M_ppi" stoichiometry="1" />
        </listOfProducts>
      </reaction>
      <reaction fast="false" id="R_tca2" name="tca2" reversible="true" fbc:lowerFluxBound="cobra_default_lb" fbc:upperFluxBound="cobra_default_ub">
        <listOfReactants>
          <speciesReference constant="true" species="M_pyr" stoichiometry="1" />
          <speciesReference constant="true" species="M_enzn6ly" stoichiometry="1" />
        </listOfReactants>
        <listOfProducts>
          <speciesReference constant="true" species="M_co2" stoichiometry="1" />
          <speciesReference constant="true" species="M_aclipoly" stoichiometry="1" />
        </listOfProducts>
      </reaction>
      <reaction fast="false" id="R_tca3" name="tca3" reversible="true" fbc:lowerFluxBound="cobra_default_lb" fbc:upperFluxBound="cobra_default_ub">
        <listOfReactants>
          <speciesReference constant="true" species="M_enzn6ly" stoichiometry="1" />
          <speciesReference constant="true" species="M_a_2thippi" stoichiometry="1" />
        </listOfReactants>
        <listOfProducts>
          <speciesReference constant="true" species="M_aclipoly" stoichiometry="1" />
          <speciesReference constant="true" species="M_thmpp" stoichiometry="1" />
        </listOfProducts>
      </reaction>
      <reaction fast="false" id="R_tca4" name="tca4" reversible="false" fbc:lowerFluxBound="cobra_0_bound" fbc:upperFluxBound="cobra_default_ub">
        <listOfReactants>
          <speciesReference constant="true" species="M_succ" stoichiometry="1" />
          <speciesReference constant="true" species="M_fad" stoichiometry="1" />
        </listOfReactants>
        <listOfProducts>
          <speciesReference constant="true" species="M_fadh2" stoichiometry="1" />
          <speciesReference constant="true" species="M_fum" stoichiometry="1" />
        </listOfProducts>
      </reaction>
      <reaction fast="false" id="R_tca5" name="tca5" reversible="true" fbc:lowerFluxBound="cobra_default_lb" fbc:upperFluxBound="cobra_default_ub">
        <listOfReactants>
          <speciesReference constant="true" species="M_succ" stoichiometry="1" />
          <speciesReference constant="true" species="M_atp" stoichiometry="1" />
          <speciesReference constant="true" species="M_coa" stoichiometry="1" />
        </listOfReactants>
        <listOfProducts>
          <speciesReference constant="true" species="M_adp" stoichiometry="1" />
          <speciesReference constant="true" species="M_pi" stoichiometry="1" />
          <speciesReference constant="true" species="M_succoa" stoichiometry="1" />
        </listOfProducts>
      </reaction>
      <reaction fast="false" id="R_tca6" name="tca6" reversible="true" fbc:lowerFluxBound="cobra_default_lb" fbc:upperFluxBound="cobra_default_ub">
        <listOfReactants>
          <speciesReference constant="true" species="M_oxalosucc" stoichiometry="1" />
          <speciesReference constant="true" species="M_nadp" stoichiometry="1" />
        </listOfReactants>
        <listOfProducts>
          <speciesReference constant="true" species="M_nadph" stoichiometry="1" />
          <speciesReference constant="true" species="M_co2" stoichiometry="1" />
          <speciesReference constant="true" species="M_akg" stoichiometry="1" />
        </listOfProducts>
      </reaction>
      <reaction fast="false" id="R_tca7" name="tca7" reversible="false" fbc:lowerFluxBound="cobra_0_bound" fbc:upperFluxBound="cobra_default_ub">
        <listOfReactants>
          <speciesReference constant="true" species="M_cit" stoichiometry="1" />
        </listOfReactants>
        <listOfProducts>
          <speciesReference constant="true" species="M_oaa" stoichiometry="1" />
          <speciesReference constant="true" species="M_ac" stoichiometry="1" />
        </listOfProducts>
      </reaction>
      <reaction fast="false" id="R_tca8" name="tca8" reversible="true" fbc:lowerFluxBound="cobra_default_lb" fbc:upperFluxBound="cobra_default_ub">
        <listOfReactants>
          <speciesReference constant="true" species="M_nadh" stoichiometry="1" />
          <speciesReference constant="true" species="M_co2" stoichiometry="1" />
          <speciesReference constant="true" species="M_succoa" stoichiometry="1" />
        </listOfReactants>
        <listOfProducts>
          <speciesReference constant="true" species="M_nad" stoichiometry="1" />
          <speciesReference constant="true" species="M_akg" stoichiometry="1" />
          <speciesReference constant="true" species="M_coa" stoichiometry="1" />
        </listOfProducts>
      </reaction>
      <reaction fast="false" id="R_tca9" name="tca9" reversible="false" fbc:lowerFluxBound="cobra_0_bound" fbc:upperFluxBound="cobra_default_ub">
        <listOfReactants>
          <speciesReference constant="true" species="M_nadp" stoichiometry="1" />
          <speciesReference constant="true" species="M_succald" stoichiometry="1" />
          <speciesReference constant="true" species="M_h2o" stoichiometry="1" />
        </listOfReactants>
        <listOfProducts>
          <speciesReference constant="true" species="M_succ" stoichiometry="1" />
          <speciesReference constant="true" species="M_nadph" stoichiometry="1" />
          <speciesReference constant="true" species="M_h" stoichiometry="2" />
        </listOfProducts>
      </reaction>
      <reaction fast="false" id="R_tca10" name="tca10" reversible="true" fbc:lowerFluxBound="cobra_default_lb" fbc:upperFluxBound="cobra_default_ub">
        <listOfReactants>
          <speciesReference constant="true" species="M_mal" stoichiometry="1" />
        </listOfReactants>
        <listOfProducts>
          <speciesReference constant="true" species="M_h2o" stoichiometry="1" />
          <speciesReference constant="true" species="M_fum" stoichiometry="1" />
        </listOfProducts>
      </reaction>
      <reaction fast="false" id="R_tca11" name="tca11" reversible="true" fbc:lowerFluxBound="cobra_default_lb" fbc:upperFluxBound="cobra_default_ub">
        <listOfReactants>
          <speciesReference constant="true" species="M_nadp" stoichiometry="1" />
          <speciesReference constant="true" species="M_icit" stoichiometry="1" />
        </listOfReactants>
        <listOfProducts>
          <speciesReference constant="true" species="M_nadph" stoichiometry="1" />
          <speciesReference constant="true" species="M_co2" stoichiometry="1" />
          <speciesReference constant="true" species="M_akg" stoichiometry="1" />
        </listOfProducts>
      </reaction>
      <reaction fast="false" id="R_tca12" name="tca12" reversible="true" fbc:lowerFluxBound="cobra_default_lb" fbc:upperFluxBound="cobra_default_ub">
        <listOfReactants>
          <speciesReference constant="true" species="M_oaa" stoichiometry="1" />
          <speciesReference constant="true" species="M_h2o" stoichiometry="1" />
          <speciesReference constant="true" species="M_accoa" stoichiometry="1" />
        </listOfReactants>
        <listOfProducts>
          <speciesReference constant="true" species="M_cit" stoichiometry="1" />
          <speciesReference constant="true" species="M_coa" stoichiometry="1" />
        </listOfProducts>
      </reaction>
      <reaction fast="false" id="R_tca13" name="tca13" reversible="true" fbc:lowerFluxBound="cobra_default_lb" fbc:upperFluxBound="cobra_default_ub">
        <listOfReactants>
          <speciesReference constant="true" species="M_cit" stoichiometry="1" />
        </listOfReactants>
        <listOfProducts>
          <speciesReference constant="true" species="M_h2o" stoichiometry="1" />
          <speciesReference constant="true" species="M_cis_aconitate" stoichiometry="1" />
        </listOfProducts>
      </reaction>
      <reaction fast="false" id="R_tca14" name="tca14" reversible="true" fbc:lowerFluxBound="cobra_default_lb" fbc:upperFluxBound="cobra_default_ub">
        <listOfReactants>
          <speciesReference constant="true" species="M_h2o" stoichiometry="1" />
          <speciesReference constant="true" species="M_cis_aconitate" stoichiometry="1" />
        </listOfReactants>
        <listOfProducts>
          <speciesReference constant="true" species="M_icit" stoichiometry="1" />
        </listOfProducts>
      </reaction>
      <reaction fast="false" id="R_cofact19" name="cofact19" reversible="true" fbc:lowerFluxBound="cobra_default_lb" fbc:upperFluxBound="cobra_default_ub">
        <listOfReactants>
          <speciesReference constant="true" species="M_ala_LSQBKTL_RSQBKT" stoichiometry="1" />
          <speciesReference constant="true" species="M_h" stoichiometry="1" />
          <speciesReference constant="true" species="M_pmcoa" stoichiometry="1" />
        </listOfReactants>
        <listOfProducts>
          <speciesReference constant="true" species="M_a_7k8apg" stoichiometry="1" />
          <speciesReference constant="true" species="M_co2" stoichiometry="1" />
          <speciesReference constant="true" species="M_coa" stoichiometry="1" />
        </listOfProducts>
      </reaction>
      <reaction fast="false" id="R_cofact20" name="cofact20" reversible="true" fbc:lowerFluxBound="cobra_default_lb" fbc:upperFluxBound="cobra_default_ub">
        <listOfReactants>
          <speciesReference constant="true" species="M_a_7k8apg" stoichiometry="1" />
          <speciesReference constant="true" species="M_amet" stoichiometry="1" />
        </listOfReactants>
        <listOfProducts>
          <speciesReference constant="true" species="M_a_78dapg" stoichiometry="1" />
          <speciesReference constant="true" species="M_sade4m2obut" stoichiometry="1" />
        </listOfProducts>
      </reaction>
      <reaction fast="false" id="R_cofact21" name="cofact21" reversible="true" fbc:lowerFluxBound="cobra_default_lb" fbc:upperFluxBound="cobra_default_ub">
        <listOfReactants>
          <speciesReference constant="true" species="M_atp" stoichiometry="1" />
          <speciesReference constant="true" species="M_a_78dapg" stoichiometry="1" />
          <speciesReference constant="true" species="M_co2" stoichiometry="1" />
        </listOfReactants>
        <listOfProducts>
          <speciesReference constant="true" species="M_adp" stoichiometry="1" />
          <speciesReference constant="true" species="M_h" stoichiometry="3" />
          <speciesReference constant="true" species="M_dtbt" stoichiometry="1" />
          <speciesReference constant="true" species="M_pi" stoichiometry="1" />
        </listOfProducts>
      </reaction>
      <reaction fast="false" id="R_cofact22" name="cofact22" reversible="true" fbc:lowerFluxBound="cobra_default_lb" fbc:upperFluxBound="cobra_default_ub">
        <listOfReactants>
          <speciesReference constant="true" species="M_sulfur" stoichiometry="1" />
          <speciesReference constant="true" species="M_dtbt" stoichiometry="1" />
          <speciesReference constant="true" species="M_amet" stoichiometry="2" />
        </listOfReactants>
        <listOfProducts>
          <speciesReference constant="true" species="M_met_LSQBKTL_RSQBKT" stoichiometry="2" />
          <speciesReference constant="true" species="M_a__5____dad_LSQBKT2_RSQBKT" stoichiometry="2" />
          <speciesReference constant="true" species="M_btn" stoichiometry="1" />
        </listOfProducts>
      </reaction>
      <reaction fast="false" id="R_cofact25" name="cofact25" reversible="false" fbc:lowerFluxBound="cobra_0_bound" fbc:upperFluxBound="cobra_default_ub">
        <listOfReactants>
          <speciesReference constant="true" species="M_dpcoa" stoichiometry="1" />
          <speciesReference constant="true" species="M_atp" stoichiometry="1" />
        </listOfReactants>
        <listOfProducts>
          <speciesReference constant="true" species="M_adp" stoichiometry="1" />
          <speciesReference constant="true" species="M_h" stoichiometry="1" />
          <speciesReference constant="true" species="M_coa" stoichiometry="1" />
        </listOfProducts>
      </reaction>
      <reaction fast="false" id="R_cofact26" name="cofact26" reversible="false" fbc:lowerFluxBound="cobra_0_bound" fbc:upperFluxBound="cobra_default_ub">
        <listOfReactants>
          <speciesReference constant="true" species="M_atp" stoichiometry="1" />
          <speciesReference constant="true" species="M_pnto_LSQBKTR_RSQBKT" stoichiometry="1" />
        </listOfReactants>
        <listOfProducts>
          <speciesReference constant="true" species="M_adp" stoichiometry="1" />
          <speciesReference constant="true" species="M_h" stoichiometry="1" />
          <speciesReference constant="true" species="M_a_4ppan" stoichiometry="1" />
        </listOfProducts>
      </reaction>
      <reaction fast="false" id="R_cofact27" name="cofact27" reversible="false" fbc:lowerFluxBound="cobra_0_bound" fbc:upperFluxBound="cobra_default_ub">
        <listOfReactants>
          <speciesReference constant="true" species="M_h" stoichiometry="1" />
          <speciesReference constant="true" species="M_r4phopncys_LSQBKTL_RSQBKT" stoichiometry="1" />
        </listOfReactants>
        <listOfProducts>
          <speciesReference constant="true" species="M_co2" stoichiometry="1" />
          <speciesReference constant="true" species="M_pan4p" stoichiometry="1" />
        </listOfProducts>
      </reaction>
      <reaction fast="false" id="R_cofact28" name="cofact28" reversible="false" fbc:lowerFluxBound="cobra_0_bound" fbc:upperFluxBound="cobra_default_ub">
        <listOfReactants>
          <speciesReference constant="true" species="M_ctp" stoichiometry="1" />
          <speciesReference constant="true" species="M_cys_LSQBKTL_RSQBKT" stoichiometry="1" />
          <speciesReference constant="true" species="M_a_4ppan" stoichiometry="1" />
        </listOfReactants>
        <listOfProducts>
          <speciesReference constant="true" species="M_cmp" stoichiometry="1" />
          <speciesReference constant="true" species="M_h" stoichiometry="1" />
          <speciesReference constant="true" species="M_ppi" stoichiometry="1" />
          <speciesReference constant="true" species="M_r4phopncys_LSQBKTL_RSQBKT" stoichiometry="1" />
        </listOfProducts>
      </reaction>
      <reaction fast="false" id="R_cofact29" name="cofact29" reversible="false" fbc:lowerFluxBound="cobra_0_bound" fbc:upperFluxBound="cobra_default_ub">
        <listOfReactants>
          <speciesReference constant="true" species="M_nadph" stoichiometry="1" />
          <speciesReference constant="true" species="M_h" stoichiometry="1" />
          <speciesReference constant="true" species="M_a_5apru" stoichiometry="1" />
        </listOfReactants>
        <listOfProducts>
          <speciesReference constant="true" species="M_a_5aprbu" stoichiometry="1" />
          <speciesReference constant="true" species="M_nadp" stoichiometry="1" />
        </listOfProducts>
      </reaction>
      <reaction fast="false" id="R_cofact30" name="cofact30" reversible="false" fbc:lowerFluxBound="cobra_0_bound" fbc:upperFluxBound="cobra_default_ub">
        <listOfReactants>
          <speciesReference constant="true" species="M_dmlz" stoichiometry="2" />
        </listOfReactants>
        <listOfProducts>
          <speciesReference constant="true" species="M_ribflv" stoichiometry="1" />
          <speciesReference constant="true" species="M_a_4r5au" stoichiometry="1" />
        </listOfProducts>
      </reaction>
      <reaction fast="false" id="R_cofact31" name="cofact31" reversible="false" fbc:lowerFluxBound="cobra_0_bound" fbc:upperFluxBound="cobra_default_ub">
        <listOfReactants>
          <speciesReference constant="true" species="M_atp" stoichiometry="1" />
          <speciesReference constant="true" species="M_ribflv" stoichiometry="1" />
        </listOfReactants>
        <listOfProducts>
          <speciesReference constant="true" species="M_adp" stoichiometry="1" />
          <speciesReference constant="true" species="M_h" stoichiometry="1" />
          <speciesReference constant="true" species="M_FMN" stoichiometry="1" />
        </listOfProducts>
      </reaction>
      <reaction fast="false" id="R_cofact32" name="cofact32" reversible="false" fbc:lowerFluxBound="cobra_0_bound" fbc:upperFluxBound="cobra_default_ub">
        <listOfReactants>
          <speciesReference constant="true" species="M_atp" stoichiometry="1" />
          <speciesReference constant="true" species="M_h" stoichiometry="1" />
          <speciesReference constant="true" species="M_FMN" stoichiometry="1" />
        </listOfReactants>
        <listOfProducts>
          <speciesReference constant="true" species="M_fad" stoichiometry="1" />
          <speciesReference constant="true" species="M_ppi" stoichiometry="1" />
        </listOfProducts>
      </reaction>
      <reaction fast="false" id="R_cofact33" name="cofact33" reversible="false" fbc:lowerFluxBound="cobra_0_bound" fbc:upperFluxBound="cobra_default_ub">
        <listOfReactants>
          <speciesReference constant="true" species="M_h2o" stoichiometry="3" />
          <speciesReference constant="true" species="M_gtp" stoichiometry="1" />
        </listOfReactants>
        <listOfProducts>
          <speciesReference constant="true" species="M_dpyrpi" stoichiometry="1" />
          <speciesReference constant="true" species="M_h" stoichiometry="2" />
          <speciesReference constant="true" species="M_ppi" stoichiometry="1" />
          <speciesReference constant="true" species="M_formate" stoichiometry="1" />
        </listOfProducts>
      </reaction>
      <reaction fast="false" id="R_cofact34" name="cofact34" reversible="false" fbc:lowerFluxBound="cobra_0_bound" fbc:upperFluxBound="cobra_default_ub">
        <listOfReactants>
          <speciesReference constant="true" species="M_h2o" stoichiometry="1" />
          <speciesReference constant="true" species="M_h" stoichiometry="1" />
          <speciesReference constant="true" species="M_dpyrpi" stoichiometry="1" />
        </listOfReactants>
        <listOfProducts>
          <speciesReference constant="true" species="M_a_5apru" stoichiometry="1" />
          <speciesReference constant="true" species="M_nh4" stoichiometry="1" />
        </listOfProducts>
      </reaction>
      <reaction fast="false" id="R_cofact35" name="cofact35" reversible="false" fbc:lowerFluxBound="cobra_0_bound" fbc:upperFluxBound="cobra_default_ub">
        <listOfReactants>
          <speciesReference constant="true" species="M_ru5p_LSQBKTD_RSQBKT" stoichiometry="1" />
        </listOfReactants>
        <listOfProducts>
          <speciesReference constant="true" species="M_h" stoichiometry="1" />
          <speciesReference constant="true" species="M_db4p" stoichiometry="1" />
          <speciesReference constant="true" species="M_formate" stoichiometry="1" />
        </listOfProducts>
      </reaction>
      <reaction fast="false" id="R_folate1" name="folate1" reversible="true" fbc:lowerFluxBound="cobra_default_lb" fbc:upperFluxBound="cobra_default_ub">
        <listOfReactants>
          <speciesReference constant="true" species="M_nadp" stoichiometry="2" />
          <speciesReference constant="true" species="M_thf" stoichiometry="1" />
        </listOfReactants>
        <listOfProducts>
          <speciesReference constant="true" species="M_Folate" stoichiometry="1" />
          <speciesReference constant="true" species="M_nadph" stoichiometry="2" />
          <speciesReference constant="true" species="M_h" stoichiometry="2" />
        </listOfProducts>
      </reaction>
      <reaction fast="false" id="R_folate2" name="folate2" reversible="false" fbc:lowerFluxBound="cobra_0_bound" fbc:upperFluxBound="cobra_default_ub">
        <listOfReactants>
          <speciesReference constant="true" species="M_nad" stoichiometry="2" />
          <speciesReference constant="true" species="M_thf" stoichiometry="1" />
        </listOfReactants>
        <listOfProducts>
          <speciesReference constant="true" species="M_Folate" stoichiometry="1" />
          <speciesReference constant="true" species="M_h" stoichiometry="2" />
          <speciesReference constant="true" species="M_nadh" stoichiometry="2" />
        </listOfProducts>
      </reaction>
      <reaction fast="false" id="R_folate3" name="folate3" reversible="true" fbc:lowerFluxBound="cobra_default_lb" fbc:upperFluxBound="cobra_default_ub">
        <listOfReactants>
          <speciesReference constant="true" species="M_nadp" stoichiometry="1" />
          <speciesReference constant="true" species="M_dhf" stoichiometry="1" />
        </listOfReactants>
        <listOfProducts>
          <speciesReference constant="true" species="M_Folate" stoichiometry="1" />
          <speciesReference constant="true" species="M_nadph" stoichiometry="1" />
          <speciesReference constant="true" species="M_h" stoichiometry="1" />
        </listOfProducts>
      </reaction>
      <reaction fast="false" id="R_folate4" name="folate4" reversible="false" fbc:lowerFluxBound="cobra_0_bound" fbc:upperFluxBound="cobra_default_ub">
        <listOfReactants>
          <speciesReference constant="true" species="M_nad" stoichiometry="1" />
          <speciesReference constant="true" species="M_dhf" stoichiometry="1" />
        </listOfReactants>
        <listOfProducts>
          <speciesReference constant="true" species="M_Folate" stoichiometry="1" />
          <speciesReference constant="true" species="M_h" stoichiometry="1" />
          <speciesReference constant="true" species="M_nadh" stoichiometry="1" />
        </listOfProducts>
      </reaction>
      <reaction fast="false" id="R_folate6" name="folate6" reversible="true" fbc:lowerFluxBound="cobra_default_lb" fbc:upperFluxBound="cobra_default_ub">
        <listOfReactants>
          <speciesReference constant="true" species="M_atp" stoichiometry="1" />
          <speciesReference constant="true" species="M_formate" stoichiometry="1" />
          <speciesReference constant="true" species="M_thf" stoichiometry="1" />
        </listOfReactants>
        <listOfProducts>
          <speciesReference constant="true" species="M_adp" stoichiometry="1" />
          <speciesReference constant="true" species="M_a_10fthf" stoichiometry="1" />
          <speciesReference constant="true" species="M_pi" stoichiometry="1" />
        </listOfProducts>
      </reaction>
      <reaction fast="false" id="R_folate7" name="folate7" reversible="false" fbc:lowerFluxBound="cobra_0_bound" fbc:upperFluxBound="cobra_default_ub">
        <listOfReactants>
          <speciesReference constant="true" species="M_ser_LSQBKTL_RSQBKT" stoichiometry="1" />
          <speciesReference constant="true" species="M_thf" stoichiometry="1" />
        </listOfReactants>
        <listOfProducts>
          <speciesReference constant="true" species="M_mlthf" stoichiometry="1" />
          <speciesReference constant="true" species="M_h2o" stoichiometry="1" />
          <speciesReference constant="true" species="M_gly" stoichiometry="1" />
        </listOfProducts>
      </reaction>
      <reaction fast="false" id="R_folate9" name="folate9" reversible="false" fbc:lowerFluxBound="cobra_0_bound" fbc:upperFluxBound="cobra_default_ub">
        <listOfReactants>
          <speciesReference constant="true" species="M_nadph" stoichiometry="1" />
          <speciesReference constant="true" species="M_h" stoichiometry="1" />
          <speciesReference constant="true" species="M_mlthf" stoichiometry="1" />
        </listOfReactants>
        <listOfProducts>
          <speciesReference constant="true" species="M_nadp" stoichiometry="1" />
          <speciesReference constant="true" species="M_a_5mthf" stoichiometry="1" />
        </listOfProducts>
      </reaction>
      <reaction fast="false" id="R_folate10" name="folate10" reversible="true" fbc:lowerFluxBound="cobra_default_lb" fbc:upperFluxBound="cobra_default_ub">
        <listOfReactants>
          <speciesReference constant="true" species="M_nadp" stoichiometry="1" />
          <speciesReference constant="true" species="M_mlthf" stoichiometry="1" />
        </listOfReactants>
        <listOfProducts>
          <speciesReference constant="true" species="M_methf" stoichiometry="1" />
          <speciesReference constant="true" species="M_nadph" stoichiometry="1" />
          <speciesReference constant="true" species="M_h" stoichiometry="1" />
        </listOfProducts>
      </reaction>
      <reaction fast="false" id="R_folate11" name="folate11" reversible="true" fbc:lowerFluxBound="cobra_default_lb" fbc:upperFluxBound="cobra_default_ub">
        <listOfReactants>
          <speciesReference constant="true" species="M_atp" stoichiometry="1" />
          <speciesReference constant="true" species="M_N5_formyl_ThF" stoichiometry="1" />
        </listOfReactants>
        <listOfProducts>
          <speciesReference constant="true" species="M_adp" stoichiometry="1" />
          <speciesReference constant="true" species="M_methf" stoichiometry="1" />
          <speciesReference constant="true" species="M_pi" stoichiometry="1" />
        </listOfProducts>
      </reaction>
      <reaction fast="false" id="R_cofact37" name="cofact37" reversible="true" fbc:lowerFluxBound="cobra_default_lb" fbc:upperFluxBound="cobra_default_ub">
        <listOfReactants>
          <speciesReference constant="true" species="M_Cys_Gly" stoichiometry="1" />
          <speciesReference constant="true" species="M_h2o" stoichiometry="1" />
        </listOfReactants>
        <listOfProducts>
          <speciesReference constant="true" species="M_cys_LSQBKTL_RSQBKT" stoichiometry="1" />
          <speciesReference constant="true" species="M_gly" stoichiometry="1" />
        </listOfProducts>
      </reaction>
      <reaction fast="false" id="R_cofact38" name="cofact38" reversible="false" fbc:lowerFluxBound="cobra_0_bound" fbc:upperFluxBound="cobra_default_ub">
        <listOfReactants>
          <speciesReference constant="true" species="M_atp" stoichiometry="1" />
          <speciesReference constant="true" species="M_cys_LSQBKTL_RSQBKT" stoichiometry="1" />
          <speciesReference constant="true" species="M_glu_LSQBKTL_RSQBKT" stoichiometry="1" />
        </listOfReactants>
        <listOfProducts>
          <speciesReference constant="true" species="M_adp" stoichiometry="1" />
          <speciesReference constant="true" species="M_h" stoichiometry="1" />
          <speciesReference constant="true" species="M_pi" stoichiometry="1" />
          <speciesReference constant="true" species="M_glucys" stoichiometry="1" />
        </listOfProducts>
      </reaction>
      <reaction fast="false" id="R_cofact39" name="cofact39" reversible="false" fbc:lowerFluxBound="cobra_0_bound" fbc:upperFluxBound="cobra_default_ub">
        <listOfReactants>
          <speciesReference constant="true" species="M_atp" stoichiometry="1" />
          <speciesReference constant="true" species="M_glucys" stoichiometry="1" />
          <speciesReference constant="true" species="M_gly" stoichiometry="1" />
        </listOfReactants>
        <listOfProducts>
          <speciesReference constant="true" species="M_adp" stoichiometry="1" />
          <speciesReference constant="true" species="M_gthrd" stoichiometry="1" />
          <speciesReference constant="true" species="M_h" stoichiometry="1" />
          <speciesReference constant="true" species="M_pi" stoichiometry="1" />
        </listOfProducts>
      </reaction>
      <reaction fast="false" id="R_cofact42" name="cofact42" reversible="false" fbc:lowerFluxBound="cobra_0_bound" fbc:upperFluxBound="cobra_default_ub">
        <listOfReactants>
          <speciesReference constant="true" species="M_o2" stoichiometry="1" />
          <speciesReference constant="true" species="M_h" stoichiometry="2" />
          <speciesReference constant="true" species="M_cpppg3" stoichiometry="1" />
        </listOfReactants>
        <listOfProducts>
          <speciesReference constant="true" species="M_pppg9" stoichiometry="1" />
          <speciesReference constant="true" species="M_h2o" stoichiometry="2" />
          <speciesReference constant="true" species="M_co2" stoichiometry="2" />
        </listOfProducts>
      </reaction>
      <reaction fast="false" id="R_cofact43" name="cofact43" reversible="false" fbc:lowerFluxBound="cobra_0_bound" fbc:upperFluxBound="cobra_default_ub">
        <listOfReactants>
          <speciesReference constant="true" species="M_h" stoichiometry="4" />
          <speciesReference constant="true" species="M_uppg3" stoichiometry="1" />
        </listOfReactants>
        <listOfProducts>
          <speciesReference constant="true" species="M_co2" stoichiometry="4" />
          <speciesReference constant="true" species="M_cpppg3" stoichiometry="1" />
        </listOfProducts>
      </reaction>
      <reaction fast="false" id="R_cofact44" name="cofact44" reversible="false" fbc:lowerFluxBound="cobra_0_bound" fbc:upperFluxBound="cobra_default_ub">
        <listOfReactants>
          <speciesReference constant="true" species="M_fe2" stoichiometry="1" />
          <speciesReference constant="true" species="M_ppp9" stoichiometry="1" />
        </listOfReactants>
        <listOfProducts>
          <speciesReference constant="true" species="M_h" stoichiometry="2" />
          <speciesReference constant="true" species="M_heme" stoichiometry="1" />
        </listOfProducts>
      </reaction>
      <reaction fast="false" id="R_cofact45" name="cofact45" reversible="true" fbc:lowerFluxBound="cobra_default_lb" fbc:upperFluxBound="cobra_default_ub">
        <listOfReactants>
          <speciesReference constant="true" species="M_dmmq8" stoichiometry="1" />
          <speciesReference constant="true" species="M_amet" stoichiometry="1" />
        </listOfReactants>
        <listOfProducts>
          <speciesReference constant="true" species="M_ahcys" stoichiometry="1" />
          <speciesReference constant="true" species="M_mq8" stoichiometry="1" />
        </listOfProducts>
      </reaction>
      <reaction fast="false" id="R_cofact46" name="cofact46" reversible="true" fbc:lowerFluxBound="cobra_default_lb" fbc:upperFluxBound="cobra_default_ub">
        <listOfReactants>
          <speciesReference constant="true" species="M_pds" stoichiometry="1" />
          <speciesReference constant="true" species="M_h2mb4p" stoichiometry="1" />
        </listOfReactants>
        <listOfProducts>
          <speciesReference constant="true" species="M_pdt" stoichiometry="1" />
          <speciesReference constant="true" species="M_a_2cmer24cp" stoichiometry="1" />
        </listOfProducts>
      </reaction>
      <reaction fast="false" id="R_cofact47" name="cofact47" reversible="true" fbc:lowerFluxBound="cobra_default_lb" fbc:upperFluxBound="cobra_default_ub">
        <listOfReactants>
          <speciesReference constant="true" species="M_nadh" stoichiometry="1" />
          <speciesReference constant="true" species="M_h2mb4p" stoichiometry="1" />
        </listOfReactants>
        <listOfProducts>
          <speciesReference constant="true" species="M_nad" stoichiometry="1" />
          <speciesReference constant="true" species="M_h2o" stoichiometry="1" />
          <speciesReference constant="true" species="M_dmethppi" stoichiometry="1" />
        </listOfProducts>
      </reaction>
      <reaction fast="false" id="R_cofact48" name="cofact48" reversible="true" fbc:lowerFluxBound="cobra_default_lb" fbc:upperFluxBound="cobra_default_ub">
        <listOfReactants>
          <speciesReference constant="true" species="M_nadph" stoichiometry="1" />
          <speciesReference constant="true" species="M_h2mb4p" stoichiometry="1" />
        </listOfReactants>
        <listOfProducts>
          <speciesReference constant="true" species="M_nadp" stoichiometry="1" />
          <speciesReference constant="true" species="M_h2o" stoichiometry="1" />
          <speciesReference constant="true" species="M_dmethppi" stoichiometry="1" />
        </listOfProducts>
      </reaction>
      <reaction fast="false" id="R_cofact49" name="cofact49" reversible="true" fbc:lowerFluxBound="cobra_default_lb" fbc:upperFluxBound="cobra_default_ub">
        <listOfReactants>
          <speciesReference constant="true" species="M_nadp" stoichiometry="1" />
          <speciesReference constant="true" species="M_a_2cmery4pi" stoichiometry="1" />
        </listOfReactants>
        <listOfProducts>
          <speciesReference constant="true" species="M_nadph" stoichiometry="1" />
          <speciesReference constant="true" species="M_dxyl5p" stoichiometry="1" />
        </listOfProducts>
      </reaction>
      <reaction fast="false" id="R_cofact50" name="cofact50" reversible="true" fbc:lowerFluxBound="cobra_default_lb" fbc:upperFluxBound="cobra_default_ub">
        <listOfReactants>
          <speciesReference constant="true" species="M_nadh" stoichiometry="1" />
          <speciesReference constant="true" species="M_h" stoichiometry="1" />
          <speciesReference constant="true" species="M_h2mb4p" stoichiometry="1" />
        </listOfReactants>
        <listOfProducts>
          <speciesReference constant="true" species="M_nad" stoichiometry="1" />
          <speciesReference constant="true" species="M_ipdp" stoichiometry="1" />
          <speciesReference constant="true" species="M_h2o" stoichiometry="1" />
        </listOfProducts>
      </reaction>
      <reaction fast="false" id="R_cofact51" name="cofact51" reversible="true" fbc:lowerFluxBound="cobra_default_lb" fbc:upperFluxBound="cobra_default_ub">
        <listOfReactants>
          <speciesReference constant="true" species="M_nadph" stoichiometry="1" />
          <speciesReference constant="true" species="M_h2mb4p" stoichiometry="1" />
        </listOfReactants>
        <listOfProducts>
          <speciesReference constant="true" species="M_nadp" stoichiometry="1" />
          <speciesReference constant="true" species="M_h2o" stoichiometry="1" />
          <speciesReference constant="true" species="M_ipdp" stoichiometry="1" />
        </listOfProducts>
      </reaction>
      <reaction fast="false" id="R_cofact52" name="cofact52" reversible="true" fbc:lowerFluxBound="cobra_default_lb" fbc:upperFluxBound="cobra_default_ub">
        <listOfReactants>
          <speciesReference constant="true" species="M_ctp" stoichiometry="1" />
          <speciesReference constant="true" species="M_a_2cmery4pi" stoichiometry="1" />
        </listOfReactants>
        <listOfProducts>
          <speciesReference constant="true" species="M_a_4c2me" stoichiometry="1" />
          <speciesReference constant="true" species="M_ppi" stoichiometry="1" />
        </listOfProducts>
      </reaction>
      <reaction fast="false" id="R_cofact53" name="cofact53" reversible="true" fbc:lowerFluxBound="cobra_default_lb" fbc:upperFluxBound="cobra_default_ub">
        <listOfReactants>
          <speciesReference constant="true" species="M_a_4c2me" stoichiometry="1" />
          <speciesReference constant="true" species="M_atp" stoichiometry="1" />
        </listOfReactants>
        <listOfProducts>
          <speciesReference constant="true" species="M_a_2p4c2me" stoichiometry="1" />
          <speciesReference constant="true" species="M_adp" stoichiometry="1" />
        </listOfProducts>
      </reaction>
      <reaction fast="false" id="R_cofact54" name="cofact54" reversible="true" fbc:lowerFluxBound="cobra_default_lb" fbc:upperFluxBound="cobra_default_ub">
        <listOfReactants>
          <speciesReference constant="true" species="M_a_2p4c2me" stoichiometry="1" />
        </listOfReactants>
        <listOfProducts>
          <speciesReference constant="true" species="M_cmp" stoichiometry="1" />
          <speciesReference constant="true" species="M_a_2cmer24cp" stoichiometry="1" />
        </listOfProducts>
      </reaction>
      <reaction fast="false" id="R_cofact55" name="cofact55" reversible="true" fbc:lowerFluxBound="cobra_default_lb" fbc:upperFluxBound="cobra_default_ub">
        <listOfReactants>
          <speciesReference constant="true" species="M_o2" stoichiometry="1" />
          <speciesReference constant="true" species="M_asp_LSQBKTL_RSQBKT" stoichiometry="1" />
        </listOfReactants>
        <listOfProducts>
          <speciesReference constant="true" species="M_iasp" stoichiometry="1" />
          <speciesReference constant="true" species="M_h2o2" stoichiometry="1" />
        </listOfProducts>
      </reaction>
      <reaction fast="false" id="R_cofact56" name="cofact56" reversible="false" fbc:lowerFluxBound="cobra_0_bound" fbc:upperFluxBound="cobra_default_ub">
        <listOfReactants>
          <speciesReference constant="true" species="M_atp" stoichiometry="1" />
          <speciesReference constant="true" species="M_deamido_nad" stoichiometry="1" />
          <speciesReference constant="true" species="M_nh4" stoichiometry="1" />
        </listOfReactants>
        <listOfProducts>
          <speciesReference constant="true" species="M_nad" stoichiometry="1" />
          <speciesReference constant="true" species="M_h" stoichiometry="1" />
          <speciesReference constant="true" species="M_ppi" stoichiometry="1" />
          <speciesReference constant="true" species="M_amp" stoichiometry="1" />
        </listOfProducts>
      </reaction>
      <reaction fast="false" id="R_cofact57" name="cofact57" reversible="false" fbc:lowerFluxBound="cobra_0_bound" fbc:upperFluxBound="cobra_default_ub">
        <listOfReactants>
          <speciesReference constant="true" species="M_dhap" stoichiometry="1" />
          <speciesReference constant="true" species="M_iasp" stoichiometry="1" />
        </listOfReactants>
        <listOfProducts>
          <speciesReference constant="true" species="M_pyr23dcboyl" stoichiometry="1" />
          <speciesReference constant="true" species="M_h" stoichiometry="1" />
          <speciesReference constant="true" species="M_h2o" stoichiometry="2" />
          <speciesReference constant="true" species="M_pi" stoichiometry="1" />
        </listOfProducts>
      </reaction>
      <reaction fast="false" id="R_cofact58" name="cofact58" reversible="false" fbc:lowerFluxBound="cobra_0_bound" fbc:upperFluxBound="cobra_default_ub">
        <listOfReactants>
          <speciesReference constant="true" species="M_prpp" stoichiometry="1" />
          <speciesReference constant="true" species="M_h" stoichiometry="2" />
          <speciesReference constant="true" species="M_pyr23dcboyl" stoichiometry="1" />
        </listOfReactants>
        <listOfProducts>
          <speciesReference constant="true" species="M_nicrnt" stoichiometry="1" />
          <speciesReference constant="true" species="M_ppi" stoichiometry="1" />
          <speciesReference constant="true" species="M_co2" stoichiometry="1" />
        </listOfProducts>
      </reaction>
      <reaction fast="false" id="R_cofact59" name="cofact59" reversible="false" fbc:lowerFluxBound="cobra_0_bound" fbc:upperFluxBound="cobra_default_ub">
        <listOfReactants>
          <speciesReference constant="true" species="M_atp" stoichiometry="1" />
          <speciesReference constant="true" species="M_nicrnt" stoichiometry="1" />
          <speciesReference constant="true" species="M_h" stoichiometry="1" />
        </listOfReactants>
        <listOfProducts>
          <speciesReference constant="true" species="M_ppi" stoichiometry="1" />
          <speciesReference constant="true" species="M_deamido_nad" stoichiometry="1" />
        </listOfProducts>
      </reaction>
      <reaction fast="false" id="R_cofact61" name="cofact61" reversible="false" fbc:lowerFluxBound="cobra_0_bound" fbc:upperFluxBound="cobra_default_ub">
        <listOfReactants>
          <speciesReference constant="true" species="M_nad" stoichiometry="1" />
          <speciesReference constant="true" species="M_atp" stoichiometry="1" />
        </listOfReactants>
        <listOfProducts>
          <speciesReference constant="true" species="M_adp" stoichiometry="1" />
          <speciesReference constant="true" species="M_nadp" stoichiometry="1" />
          <speciesReference constant="true" species="M_h" stoichiometry="1" />
        </listOfProducts>
      </reaction>
      <reaction fast="false" id="R_cofact62" name="cofact62" reversible="true" fbc:lowerFluxBound="cobra_default_lb" fbc:upperFluxBound="cobra_default_ub">
        <listOfReactants>
          <speciesReference constant="true" species="M_nadp" stoichiometry="1" />
          <speciesReference constant="true" species="M_h2o" stoichiometry="1" />
        </listOfReactants>
        <listOfProducts>
          <speciesReference constant="true" species="M_nad" stoichiometry="1" />
          <speciesReference constant="true" species="M_pi" stoichiometry="1" />
        </listOfProducts>
      </reaction>
      <reaction fast="false" id="R_cofact63" name="cofact63" reversible="true" fbc:lowerFluxBound="cobra_default_lb" fbc:upperFluxBound="cobra_default_ub">
        <listOfReactants>
          <speciesReference constant="true" species="M_ncammnu" stoichiometry="1" />
          <speciesReference constant="true" species="M_h2o" stoichiometry="1" />
        </listOfReactants>
        <listOfProducts>
          <speciesReference constant="true" species="M_ncamr" stoichiometry="1" />
          <speciesReference constant="true" species="M_pi" stoichiometry="1" />
        </listOfProducts>
      </reaction>
      <reaction fast="false" id="R_resp15" name="resp15" reversible="true" fbc:lowerFluxBound="cobra_default_lb" fbc:upperFluxBound="cobra_default_ub">
        <listOfReactants>
          <speciesReference constant="true" species="M_atp" stoichiometry="1" />
          <speciesReference constant="true" species="M_ppi" stoichiometry="1" />
        </listOfReactants>
        <listOfProducts>
          <speciesReference constant="true" species="M_adp" stoichiometry="1" />
          <speciesReference constant="true" species="M_pppi" stoichiometry="1" />
        </listOfProducts>
      </reaction>
      <reaction fast="false" id="R_cofact64" name="cofact64" reversible="false" fbc:lowerFluxBound="cobra_0_bound" fbc:upperFluxBound="cobra_default_ub">
        <listOfReactants>
          <speciesReference constant="true" species="M_mlthf" stoichiometry="1" />
          <speciesReference constant="true" species="M_h2o" stoichiometry="1" />
          <speciesReference constant="true" species="M_a_3mob" stoichiometry="1" />
        </listOfReactants>
        <listOfProducts>
          <speciesReference constant="true" species="M_a_2dhp" stoichiometry="1" />
          <speciesReference constant="true" species="M_thf" stoichiometry="1" />
        </listOfProducts>
      </reaction>
      <reaction fast="false" id="R_cofact65" name="cofact65" reversible="false" fbc:lowerFluxBound="cobra_0_bound" fbc:upperFluxBound="cobra_default_ub">
        <listOfReactants>
          <speciesReference constant="true" species="M_atp" stoichiometry="1" />
          <speciesReference constant="true" species="M_ala_LSQBKTB_RSQBKT" stoichiometry="1" />
          <speciesReference constant="true" species="M_pant_LSQBKTR_RSQBKT" stoichiometry="1" />
        </listOfReactants>
        <listOfProducts>
          <speciesReference constant="true" species="M_pnto_LSQBKTR_RSQBKT" stoichiometry="1" />
          <speciesReference constant="true" species="M_h" stoichiometry="1" />
          <speciesReference constant="true" species="M_ppi" stoichiometry="1" />
          <speciesReference constant="true" species="M_amp" stoichiometry="1" />
        </listOfProducts>
      </reaction>
      <reaction fast="false" id="R_cofact66" name="cofact66" reversible="false" fbc:lowerFluxBound="cobra_0_bound" fbc:upperFluxBound="cobra_default_ub">
        <listOfReactants>
          <speciesReference constant="true" species="M_atp" stoichiometry="1" />
          <speciesReference constant="true" species="M_h" stoichiometry="1" />
          <speciesReference constant="true" species="M_pan4p" stoichiometry="1" />
        </listOfReactants>
        <listOfProducts>
          <speciesReference constant="true" species="M_dpcoa" stoichiometry="1" />
          <speciesReference constant="true" species="M_ppi" stoichiometry="1" />
        </listOfProducts>
      </reaction>
      <reaction fast="false" id="R_cofact67" name="cofact67" reversible="false" fbc:lowerFluxBound="cobra_0_bound" fbc:upperFluxBound="cobra_default_ub">
        <listOfReactants>
          <speciesReference constant="true" species="M_coa" stoichiometry="1" />
          <speciesReference constant="true" species="M_apoACP" stoichiometry="1" />
        </listOfReactants>
        <listOfProducts>
          <speciesReference constant="true" species="M_h" stoichiometry="1" />
          <speciesReference constant="true" species="M_ACP" stoichiometry="1" />
          <speciesReference constant="true" species="M_pap" stoichiometry="1" />
        </listOfProducts>
      </reaction>
      <reaction fast="false" id="R_cofact68" name="cofact68" reversible="false" fbc:lowerFluxBound="cobra_0_bound" fbc:upperFluxBound="cobra_default_ub">
        <listOfReactants>
          <speciesReference constant="true" species="M_nadph" stoichiometry="1" />
          <speciesReference constant="true" species="M_h" stoichiometry="1" />
          <speciesReference constant="true" species="M_a_2dhp" stoichiometry="1" />
        </listOfReactants>
        <listOfProducts>
          <speciesReference constant="true" species="M_nadp" stoichiometry="1" />
          <speciesReference constant="true" species="M_pant_LSQBKTR_RSQBKT" stoichiometry="1" />
        </listOfProducts>
      </reaction>
      <reaction fast="false" id="R_cofact70" name="cofact70" reversible="false" fbc:lowerFluxBound="cobra_0_bound" fbc:upperFluxBound="cobra_default_ub">
        <listOfReactants>
          <speciesReference constant="true" species="M_ipdp" stoichiometry="1" />
          <speciesReference constant="true" species="M_grdp" stoichiometry="1" />
        </listOfReactants>
        <listOfProducts>
          <speciesReference constant="true" species="M_ttfrdp" stoichiometry="1" />
          <speciesReference constant="true" species="M_ppi" stoichiometry="1" />
        </listOfProducts>
      </reaction>
      <reaction fast="false" id="R_cofact10" name="cofact10" reversible="false" fbc:lowerFluxBound="cobra_0_bound" fbc:upperFluxBound="cobra_default_ub">
        <listOfReactants>
          <speciesReference constant="true" species="M_met_LSQBKTL_RSQBKT" stoichiometry="1" />
          <speciesReference constant="true" species="M_atp" stoichiometry="1" />
          <speciesReference constant="true" species="M_h2o" stoichiometry="1" />
        </listOfReactants>
        <listOfProducts>
          <speciesReference constant="true" species="M_ppi" stoichiometry="1" />
          <speciesReference constant="true" species="M_pi" stoichiometry="1" />
          <speciesReference constant="true" species="M_amet" stoichiometry="1" />
        </listOfProducts>
      </reaction>
      <reaction fast="false" id="R_cofact72" name="cofact72" reversible="true" fbc:lowerFluxBound="cobra_default_lb" fbc:upperFluxBound="cobra_default_ub">
        <listOfReactants>
          <speciesReference constant="true" species="M_fe2" stoichiometry="1" />
          <speciesReference constant="true" species="M_shcl" stoichiometry="1" />
        </listOfReactants>
        <listOfProducts>
          <speciesReference constant="true" species="M_h" stoichiometry="2" />
          <speciesReference constant="true" species="M_sheme" stoichiometry="1" />
        </listOfProducts>
      </reaction>
      <reaction fast="false" id="R_cofact73" name="cofact73" reversible="true" fbc:lowerFluxBound="cobra_default_lb" fbc:upperFluxBound="cobra_default_ub">
        <listOfReactants>
          <speciesReference constant="true" species="M_nad" stoichiometry="1" />
          <speciesReference constant="true" species="M_precorrin_LSQBKT2_RSQBKT" stoichiometry="1" />
        </listOfReactants>
        <listOfProducts>
          <speciesReference constant="true" species="M_nadh" stoichiometry="1" />
          <speciesReference constant="true" species="M_shcl" stoichiometry="1" />
        </listOfProducts>
      </reaction>
      <reaction fast="false" id="R_cofact74" name="cofact74" reversible="true" fbc:lowerFluxBound="cobra_default_lb" fbc:upperFluxBound="cobra_default_ub">
        <listOfReactants>
          <speciesReference constant="true" species="M_methf" stoichiometry="1" />
          <speciesReference constant="true" species="M_h2o" stoichiometry="1" />
        </listOfReactants>
        <listOfProducts>
          <speciesReference constant="true" species="M_a_10fthf" stoichiometry="1" />
        </listOfProducts>
      </reaction>
      <reaction fast="false" id="R_cofact75" name="cofact75" reversible="false" fbc:lowerFluxBound="cobra_0_bound" fbc:upperFluxBound="cobra_default_ub">
        <listOfReactants>
          <speciesReference constant="true" species="M_h2o" stoichiometry="1" />
          <speciesReference constant="true" species="M_gtp" stoichiometry="1" />
        </listOfReactants>
        <listOfProducts>
          <speciesReference constant="true" species="M_ahdt" stoichiometry="1" />
          <speciesReference constant="true" species="M_formate" stoichiometry="1" />
        </listOfProducts>
      </reaction>
      <reaction fast="false" id="R_cofact76" name="cofact76" reversible="false" fbc:lowerFluxBound="cobra_0_bound" fbc:upperFluxBound="cobra_default_ub">
        <listOfReactants>
          <speciesReference constant="true" species="M_h2o" stoichiometry="1" />
          <speciesReference constant="true" species="M_ahdt" stoichiometry="1" />
        </listOfReactants>
        <listOfProducts>
          <speciesReference constant="true" species="M_ppi" stoichiometry="1" />
          <speciesReference constant="true" species="M_h" stoichiometry="1" />
          <speciesReference constant="true" species="M_dhpmp" stoichiometry="1" />
        </listOfProducts>
      </reaction>
      <reaction fast="false" id="R_cofact77" name="cofact77" reversible="false" fbc:lowerFluxBound="cobra_0_bound" fbc:upperFluxBound="cobra_default_ub">
        <listOfReactants>
          <speciesReference constant="true" species="M_h2o" stoichiometry="1" />
          <speciesReference constant="true" species="M_dhpmp" stoichiometry="1" />
        </listOfReactants>
        <listOfProducts>
          <speciesReference constant="true" species="M_dhnpt" stoichiometry="1" />
          <speciesReference constant="true" species="M_pi" stoichiometry="1" />
        </listOfProducts>
      </reaction>
      <reaction fast="false" id="R_cofact78" name="cofact78" reversible="false" fbc:lowerFluxBound="cobra_0_bound" fbc:upperFluxBound="cobra_default_ub">
        <listOfReactants>
          <speciesReference constant="true" species="M_dhnpt" stoichiometry="1" />
        </listOfReactants>
        <listOfProducts>
          <speciesReference constant="true" species="M_a_6hmhpt" stoichiometry="1" />
          <speciesReference constant="true" species="M_gcald" stoichiometry="1" />
        </listOfProducts>
      </reaction>
      <reaction fast="false" id="R_cofact79" name="cofact79" reversible="false" fbc:lowerFluxBound="cobra_0_bound" fbc:upperFluxBound="cobra_default_ub">
        <listOfReactants>
          <speciesReference constant="true" species="M_a_4adcho" stoichiometry="1" />
        </listOfReactants>
        <listOfProducts>
          <speciesReference constant="true" species="M_a_4abz" stoichiometry="1" />
          <speciesReference constant="true" species="M_h" stoichiometry="1" />
          <speciesReference constant="true" species="M_pyr" stoichiometry="1" />
        </listOfProducts>
      </reaction>
      <reaction fast="false" id="R_cofact80" name="cofact80" reversible="true" fbc:lowerFluxBound="cobra_default_lb" fbc:upperFluxBound="cobra_default_ub">
        <listOfReactants>
          <speciesReference constant="true" species="M_nadph" stoichiometry="1" />
          <speciesReference constant="true" species="M_h" stoichiometry="1" />
          <speciesReference constant="true" species="M_dhf" stoichiometry="1" />
        </listOfReactants>
        <listOfProducts>
          <speciesReference constant="true" species="M_nadp" stoichiometry="1" />
          <speciesReference constant="true" species="M_thf" stoichiometry="1" />
        </listOfProducts>
      </reaction>
      <reaction fast="false" id="R_cofact81" name="cofact81" reversible="false" fbc:lowerFluxBound="cobra_0_bound" fbc:upperFluxBound="cobra_default_ub">
        <listOfReactants>
          <speciesReference constant="true" species="M_nadh" stoichiometry="1" />
          <speciesReference constant="true" species="M_h" stoichiometry="1" />
          <speciesReference constant="true" species="M_dhf" stoichiometry="1" />
        </listOfReactants>
        <listOfProducts>
          <speciesReference constant="true" species="M_nad" stoichiometry="1" />
          <speciesReference constant="true" species="M_thf" stoichiometry="1" />
        </listOfProducts>
      </reaction>
      <reaction fast="false" id="R_cofact82" name="cofact82" reversible="false" fbc:lowerFluxBound="cobra_0_bound" fbc:upperFluxBound="cobra_default_ub">
        <listOfReactants>
          <speciesReference constant="true" species="M_atp" stoichiometry="1" />
          <speciesReference constant="true" species="M_glu_LSQBKTL_RSQBKT" stoichiometry="1" />
          <speciesReference constant="true" species="M_dhpt" stoichiometry="1" />
        </listOfReactants>
        <listOfProducts>
          <speciesReference constant="true" species="M_adp" stoichiometry="1" />
          <speciesReference constant="true" species="M_pi" stoichiometry="1" />
          <speciesReference constant="true" species="M_dhf" stoichiometry="1" />
        </listOfProducts>
      </reaction>
      <reaction fast="false" id="R_cofact83" name="cofact83" reversible="false" fbc:lowerFluxBound="cobra_0_bound" fbc:upperFluxBound="cobra_default_ub">
        <listOfReactants>
          <speciesReference constant="true" species="M_chor" stoichiometry="1" />
          <speciesReference constant="true" species="M_gln_LSQBKTL_RSQBKT" stoichiometry="1" />
        </listOfReactants>
        <listOfProducts>
          <speciesReference constant="true" species="M_a_4adcho" stoichiometry="1" />
          <speciesReference constant="true" species="M_glu_LSQBKTL_RSQBKT" stoichiometry="1" />
        </listOfProducts>
      </reaction>
      <reaction fast="false" id="R_cofact84" name="cofact84" reversible="true" fbc:lowerFluxBound="cobra_default_lb" fbc:upperFluxBound="cobra_default_ub">
        <listOfReactants>
          <speciesReference constant="true" species="M_a_4abz" stoichiometry="1" />
          <speciesReference constant="true" species="M_a_6hmhptpp" stoichiometry="1" />
        </listOfReactants>
        <listOfProducts>
          <speciesReference constant="true" species="M_ppi" stoichiometry="1" />
          <speciesReference constant="true" species="M_dhpt" stoichiometry="1" />
        </listOfProducts>
      </reaction>
      <reaction fast="false" id="R_cofact86" name="cofact86" reversible="true" fbc:lowerFluxBound="cobra_default_lb" fbc:upperFluxBound="cobra_default_ub">
        <listOfReactants>
          <speciesReference constant="true" species="M_ppbng" stoichiometry="4" />
          <speciesReference constant="true" species="M_h2o" stoichiometry="1" />
        </listOfReactants>
        <listOfProducts>
          <speciesReference constant="true" species="M_hmbil" stoichiometry="1" />
          <speciesReference constant="true" species="M_nh4" stoichiometry="4" />
        </listOfProducts>
      </reaction>
      <reaction fast="false" id="R_cofact87" name="cofact87" reversible="false" fbc:lowerFluxBound="cobra_0_bound" fbc:upperFluxBound="cobra_default_ub">
        <listOfReactants>
          <speciesReference constant="true" species="M_llnate" stoichiometry="2" />
        </listOfReactants>
        <listOfProducts>
          <speciesReference constant="true" species="M_ppbng" stoichiometry="1" />
          <speciesReference constant="true" species="M_h" stoichiometry="1" />
          <speciesReference constant="true" species="M_h2o" stoichiometry="2" />
        </listOfProducts>
      </reaction>
      <reaction fast="false" id="R_cofact88" name="cofact88" reversible="false" fbc:lowerFluxBound="cobra_0_bound" fbc:upperFluxBound="cobra_default_ub">
        <listOfReactants>
          <speciesReference constant="true" species="M_hmbil" stoichiometry="1" />
        </listOfReactants>
        <listOfProducts>
          <speciesReference constant="true" species="M_h2o" stoichiometry="1" />
          <speciesReference constant="true" species="M_uppg3" stoichiometry="1" />
        </listOfProducts>
      </reaction>
      <reaction fast="false" id="R_cofact90" name="cofact90" reversible="false" fbc:lowerFluxBound="cobra_0_bound" fbc:upperFluxBound="cobra_default_ub">
        <listOfReactants>
          <speciesReference constant="true" species="M_a_2mahmp" stoichiometry="1" />
          <speciesReference constant="true" species="M_h" stoichiometry="1" />
          <speciesReference constant="true" species="M_a_4mpetz" stoichiometry="1" />
        </listOfReactants>
        <listOfProducts>
          <speciesReference constant="true" species="M_ppi" stoichiometry="1" />
          <speciesReference constant="true" species="M_thmmp" stoichiometry="1" />
        </listOfProducts>
      </reaction>
      <reaction fast="false" id="R_cofact91" name="cofact91" reversible="false" fbc:lowerFluxBound="cobra_0_bound" fbc:upperFluxBound="cobra_default_ub">
        <listOfReactants>
          <speciesReference constant="true" species="M_atp" stoichiometry="1" />
          <speciesReference constant="true" species="M_a_4ahmmp" stoichiometry="1" />
        </listOfReactants>
        <listOfProducts>
          <speciesReference constant="true" species="M_adp" stoichiometry="1" />
          <speciesReference constant="true" species="M_a_4ampm" stoichiometry="1" />
          <speciesReference constant="true" species="M_h" stoichiometry="1" />
        </listOfProducts>
      </reaction>
      <reaction fast="false" id="R_cofact93" name="cofact93" reversible="true" fbc:lowerFluxBound="cobra_default_lb" fbc:upperFluxBound="cobra_default_ub">
        <listOfReactants>
          <speciesReference constant="true" species="M_atp" stoichiometry="1" />
          <speciesReference constant="true" species="M_thmmp" stoichiometry="1" />
        </listOfReactants>
        <listOfProducts>
          <speciesReference constant="true" species="M_adp" stoichiometry="1" />
          <speciesReference constant="true" species="M_thmpp" stoichiometry="1" />
        </listOfProducts>
      </reaction>
      <reaction fast="false" id="R_cofact94" name="cofact94" reversible="false" fbc:lowerFluxBound="cobra_0_bound" fbc:upperFluxBound="cobra_default_ub">
        <listOfReactants>
          <speciesReference constant="true" species="M_atp" stoichiometry="1" />
          <speciesReference constant="true" species="M_a_4ampm" stoichiometry="1" />
        </listOfReactants>
        <listOfProducts>
          <speciesReference constant="true" species="M_adp" stoichiometry="1" />
          <speciesReference constant="true" species="M_a_2mahmp" stoichiometry="1" />
        </listOfProducts>
      </reaction>
      <reaction fast="false" id="R_cofact95" name="cofact95" reversible="true" fbc:lowerFluxBound="cobra_default_lb" fbc:upperFluxBound="cobra_default_ub">
        <listOfReactants>
          <speciesReference constant="true" species="M_air" stoichiometry="1" />
        </listOfReactants>
        <listOfProducts>
          <speciesReference constant="true" species="M_a_4ampm" stoichiometry="1" />
        </listOfProducts>
      </reaction>
      <reaction fast="false" id="R_cofact96" name="cofact96" reversible="true" fbc:lowerFluxBound="cobra_default_lb" fbc:upperFluxBound="cobra_default_ub">
        <listOfReactants>
          <speciesReference constant="true" species="M_dxyl5p" stoichiometry="1" />
          <speciesReference constant="true" species="M_tyr_LSQBKTL_RSQBKT" stoichiometry="1" />
          <speciesReference constant="true" species="M_ThiSCOSh" stoichiometry="1" />
        </listOfReactants>
        <listOfProducts>
          <speciesReference constant="true" species="M_ThiS_protein" stoichiometry="1" />
          <speciesReference constant="true" species="M_a_4mpetz" stoichiometry="1" />
          <speciesReference constant="true" species="M_C1tyr" stoichiometry="1" />
        </listOfProducts>
      </reaction>
      <reaction fast="false" id="R_cofact11" name="cofact11" reversible="false" fbc:lowerFluxBound="cobra_0_bound" fbc:upperFluxBound="cobra_default_ub">
        <listOfReactants>
          <speciesReference constant="true" species="M_trdox" stoichiometry="1" />
          <speciesReference constant="true" species="M_nadph" stoichiometry="1" />
          <speciesReference constant="true" species="M_h" stoichiometry="1" />
        </listOfReactants>
        <listOfProducts>
          <speciesReference constant="true" species="M_nadp" stoichiometry="1" />
          <speciesReference constant="true" species="M_trdrd" stoichiometry="1" />
        </listOfProducts>
      </reaction>
      <reaction fast="false" id="R_pur2" name="pur2" reversible="true" fbc:lowerFluxBound="cobra_default_lb" fbc:upperFluxBound="cobra_default_ub">
        <listOfReactants>
          <speciesReference constant="true" species="M_a_2dr1p" stoichiometry="1" />
        </listOfReactants>
        <listOfProducts>
          <speciesReference constant="true" species="M_a_2dr5p" stoichiometry="1" />
        </listOfProducts>
      </reaction>
      <reaction fast="false" id="R_cofact98" name="cofact98" reversible="false" fbc:lowerFluxBound="cobra_0_bound" fbc:upperFluxBound="cobra_default_ub">
        <listOfReactants>
          <speciesReference constant="true" species="M_ichor" stoichiometry="1" />
          <speciesReference constant="true" species="M_h2o" stoichiometry="1" />
        </listOfReactants>
        <listOfProducts>
          <speciesReference constant="true" species="M_a_23ddhb" stoichiometry="1" />
          <speciesReference constant="true" species="M_pyr" stoichiometry="1" />
        </listOfProducts>
      </reaction>
      <reaction fast="false" id="R_ed1" name="ed1" reversible="false" fbc:lowerFluxBound="cobra_0_bound" fbc:upperFluxBound="cobra_default_ub">
        <listOfReactants>
          <speciesReference constant="true" species="M_pgl" stoichiometry="1" />
        </listOfReactants>
        <listOfProducts>
          <speciesReference constant="true" species="M_h2o" stoichiometry="1" />
          <speciesReference constant="true" species="M_dgp" stoichiometry="1" />
        </listOfProducts>
      </reaction>
      <reaction fast="false" id="R_fa1" name="fa1" reversible="true" fbc:lowerFluxBound="cobra_default_lb" fbc:upperFluxBound="cobra_default_ub">
        <listOfReactants>
          <speciesReference constant="true" species="M_atp" stoichiometry="1" />
          <speciesReference constant="true" species="M_BCCP_monomer_" stoichiometry="1" />
          <speciesReference constant="true" species="M_btn" stoichiometry="1" />
        </listOfReactants>
        <listOfProducts>
          <speciesReference constant="true" species="M_ppi" stoichiometry="1" />
          <speciesReference constant="true" species="M_bccpm" stoichiometry="1" />
          <speciesReference constant="true" species="M_amp" stoichiometry="1" />
        </listOfProducts>
      </reaction>
      <reaction fast="false" id="R_fa2" name="fa2" reversible="true" fbc:lowerFluxBound="cobra_default_lb" fbc:upperFluxBound="cobra_default_ub">
        <listOfReactants>
          <speciesReference constant="true" species="M_cbbtn_BCCP" stoichiometry="1" />
          <speciesReference constant="true" species="M_accoa" stoichiometry="1" />
        </listOfReactants>
        <listOfProducts>
          <speciesReference constant="true" species="M_malcoa" stoichiometry="1" />
          <speciesReference constant="true" species="M_bccpd" stoichiometry="1" />
        </listOfProducts>
      </reaction>
      <reaction fast="false" id="R_fa3" name="fa3" reversible="true" fbc:lowerFluxBound="cobra_default_lb" fbc:upperFluxBound="cobra_default_ub">
        <listOfReactants>
          <speciesReference constant="true" species="M_atp" stoichiometry="1" />
          <speciesReference constant="true" species="M_co2" stoichiometry="1" />
          <speciesReference constant="true" species="M_bccpd" stoichiometry="1" />
        </listOfReactants>
        <listOfProducts>
          <speciesReference constant="true" species="M_adp" stoichiometry="1" />
          <speciesReference constant="true" species="M_cbbtn_BCCP" stoichiometry="1" />
          <speciesReference constant="true" species="M_pi" stoichiometry="1" />
        </listOfProducts>
      </reaction>
      <reaction fast="false" id="R_fa4" name="fa4" reversible="true" fbc:lowerFluxBound="cobra_default_lb" fbc:upperFluxBound="cobra_default_ub">
        <listOfReactants>
          <speciesReference constant="true" species="M_nadh" stoichiometry="1" />
          <speciesReference constant="true" species="M_but2enoylacp" stoichiometry="1" />
        </listOfReactants>
        <listOfProducts>
          <speciesReference constant="true" species="M_nad" stoichiometry="1" />
          <speciesReference constant="true" species="M_butACP" stoichiometry="1" />
        </listOfProducts>
      </reaction>
      <reaction fast="false" id="R_fa5" name="fa5" reversible="true" fbc:lowerFluxBound="cobra_default_lb" fbc:upperFluxBound="cobra_default_ub">
        <listOfReactants>
          <speciesReference constant="true" species="M_hex2enoylacp" stoichiometry="1" />
          <speciesReference constant="true" species="M_nadh" stoichiometry="1" />
        </listOfReactants>
        <listOfProducts>
          <speciesReference constant="true" species="M_nad" stoichiometry="1" />
          <speciesReference constant="true" species="M_hexACP" stoichiometry="1" />
        </listOfProducts>
      </reaction>
      <reaction fast="false" id="R_fa6" name="fa6" reversible="true" fbc:lowerFluxBound="cobra_default_lb" fbc:upperFluxBound="cobra_default_ub">
        <listOfReactants>
          <speciesReference constant="true" species="M_nadh" stoichiometry="1" />
          <speciesReference constant="true" species="M_oct2enoylacp" stoichiometry="1" />
        </listOfReactants>
        <listOfProducts>
          <speciesReference constant="true" species="M_nad" stoichiometry="1" />
          <speciesReference constant="true" species="M_octACP" stoichiometry="1" />
        </listOfProducts>
      </reaction>
      <reaction fast="false" id="R_fa7" name="fa7" reversible="true" fbc:lowerFluxBound="cobra_default_lb" fbc:upperFluxBound="cobra_default_ub">
        <listOfReactants>
          <speciesReference constant="true" species="M_dec2enoylacp" stoichiometry="1" />
          <speciesReference constant="true" species="M_nadh" stoichiometry="1" />
        </listOfReactants>
        <listOfProducts>
          <speciesReference constant="true" species="M_nad" stoichiometry="1" />
          <speciesReference constant="true" species="M_dcACP" stoichiometry="1" />
        </listOfProducts>
      </reaction>
      <reaction fast="false" id="R_fa8" name="fa8" reversible="true" fbc:lowerFluxBound="cobra_default_lb" fbc:upperFluxBound="cobra_default_ub">
        <listOfReactants>
          <speciesReference constant="true" species="M_ddecenacp" stoichiometry="1" />
          <speciesReference constant="true" species="M_nadh" stoichiometry="1" />
        </listOfReactants>
        <listOfProducts>
          <speciesReference constant="true" species="M_nad" stoichiometry="1" />
          <speciesReference constant="true" species="M_ddcaACP" stoichiometry="1" />
        </listOfProducts>
      </reaction>
      <reaction fast="false" id="R_fa9" name="fa9" reversible="true" fbc:lowerFluxBound="cobra_default_lb" fbc:upperFluxBound="cobra_default_ub">
        <listOfReactants>
          <speciesReference constant="true" species="M_nadh" stoichiometry="1" />
          <speciesReference constant="true" species="M_tdeACP" stoichiometry="1" />
        </listOfReactants>
        <listOfProducts>
          <speciesReference constant="true" species="M_nad" stoichiometry="1" />
          <speciesReference constant="true" species="M_ttdcACP" stoichiometry="1" />
        </listOfProducts>
      </reaction>
      <reaction fast="false" id="R_fa11" name="fa11" reversible="false" fbc:lowerFluxBound="cobra_0_bound" fbc:upperFluxBound="cobra_default_ub">
        <listOfReactants>
          <speciesReference constant="true" species="M_ddcaACP" stoichiometry="1" />
          <speciesReference constant="true" species="M_malACP" stoichiometry="1" />
        </listOfReactants>
        <listOfProducts>
          <speciesReference constant="true" species="M_a_3ottylACP" stoichiometry="1" />
          <speciesReference constant="true" species="M_co2" stoichiometry="1" />
          <speciesReference constant="true" species="M_ACP" stoichiometry="1" />
        </listOfProducts>
      </reaction>
      <reaction fast="false" id="R_fa12" name="fa12" reversible="false" fbc:lowerFluxBound="cobra_0_bound" fbc:upperFluxBound="cobra_default_ub">
        <listOfReactants>
          <speciesReference constant="true" species="M_butACP" stoichiometry="1" />
          <speciesReference constant="true" species="M_malACP" stoichiometry="1" />
        </listOfReactants>
        <listOfProducts>
          <speciesReference constant="true" species="M_co2" stoichiometry="1" />
          <speciesReference constant="true" species="M_ACP" stoichiometry="1" />
          <speciesReference constant="true" species="M_a_3ohexACP" stoichiometry="1" />
        </listOfProducts>
      </reaction>
      <reaction fast="false" id="R_fa13" name="fa13" reversible="false" fbc:lowerFluxBound="cobra_0_bound" fbc:upperFluxBound="cobra_default_ub">
        <listOfReactants>
          <speciesReference constant="true" species="M_hexACP" stoichiometry="1" />
          <speciesReference constant="true" species="M_malACP" stoichiometry="1" />
        </listOfReactants>
        <listOfProducts>
          <speciesReference constant="true" species="M_a_3ooctACP" stoichiometry="1" />
          <speciesReference constant="true" species="M_co2" stoichiometry="1" />
          <speciesReference constant="true" species="M_ACP" stoichiometry="1" />
        </listOfProducts>
      </reaction>
      <reaction fast="false" id="R_fa14" name="fa14" reversible="false" fbc:lowerFluxBound="cobra_0_bound" fbc:upperFluxBound="cobra_default_ub">
        <listOfReactants>
          <speciesReference constant="true" species="M_malACP" stoichiometry="1" />
          <speciesReference constant="true" species="M_octACP" stoichiometry="1" />
        </listOfReactants>
        <listOfProducts>
          <speciesReference constant="true" species="M_a_3odylACP" stoichiometry="1" />
          <speciesReference constant="true" species="M_co2" stoichiometry="1" />
          <speciesReference constant="true" species="M_ACP" stoichiometry="1" />
        </listOfProducts>
      </reaction>
      <reaction fast="false" id="R_fa15" name="fa15" reversible="false" fbc:lowerFluxBound="cobra_0_bound" fbc:upperFluxBound="cobra_default_ub">
        <listOfReactants>
          <speciesReference constant="true" species="M_dcACP" stoichiometry="1" />
          <speciesReference constant="true" species="M_malACP" stoichiometry="1" />
        </listOfReactants>
        <listOfProducts>
          <speciesReference constant="true" species="M_a_3oddcaACP" stoichiometry="1" />
          <speciesReference constant="true" species="M_co2" stoichiometry="1" />
          <speciesReference constant="true" species="M_ACP" stoichiometry="1" />
        </listOfProducts>
      </reaction>
      <reaction fast="false" id="R_fa16" name="fa16" reversible="false" fbc:lowerFluxBound="cobra_0_bound" fbc:upperFluxBound="cobra_default_ub">
        <listOfReactants>
          <speciesReference constant="true" species="M_ttdcACP" stoichiometry="1" />
          <speciesReference constant="true" species="M_malACP" stoichiometry="1" />
        </listOfReactants>
        <listOfProducts>
          <speciesReference constant="true" species="M_co2" stoichiometry="1" />
          <speciesReference constant="true" species="M_ACP" stoichiometry="1" />
          <speciesReference constant="true" species="M_a_3ohdACP" stoichiometry="1" />
        </listOfProducts>
      </reaction>
      <reaction fast="false" id="R_fa17" name="fa17" reversible="true" fbc:lowerFluxBound="cobra_default_lb" fbc:upperFluxBound="cobra_default_ub">
        <listOfReactants>
          <speciesReference constant="true" species="M_atp" stoichiometry="1" />
          <speciesReference constant="true" species="M_accoa" stoichiometry="1" />
          <speciesReference constant="true" species="M_hco3" stoichiometry="1" />
        </listOfReactants>
        <listOfProducts>
          <speciesReference constant="true" species="M_adp" stoichiometry="1" />
          <speciesReference constant="true" species="M_h" stoichiometry="1" />
          <speciesReference constant="true" species="M_pi" stoichiometry="1" />
          <speciesReference constant="true" species="M_malcoa" stoichiometry="1" />
        </listOfProducts>
      </reaction>
      <reaction fast="false" id="R_fa18" name="fa18" reversible="false" fbc:lowerFluxBound="cobra_0_bound" fbc:upperFluxBound="cobra_default_ub">
        <listOfReactants>
          <speciesReference constant="true" species="M_malcoa" stoichiometry="1" />
          <speciesReference constant="true" species="M_ACP" stoichiometry="1" />
        </listOfReactants>
        <listOfProducts>
          <speciesReference constant="true" species="M_coa" stoichiometry="1" />
          <speciesReference constant="true" species="M_malACP" stoichiometry="1" />
        </listOfProducts>
      </reaction>
      <reaction fast="false" id="R_fa19" name="fa19" reversible="false" fbc:lowerFluxBound="cobra_0_bound" fbc:upperFluxBound="cobra_default_ub">
        <listOfReactants>
          <speciesReference constant="true" species="M_accoa" stoichiometry="1" />
          <speciesReference constant="true" species="M_ACP" stoichiometry="1" />
        </listOfReactants>
        <listOfProducts>
          <speciesReference constant="true" species="M_aacp" stoichiometry="1" />
          <speciesReference constant="true" species="M_coa" stoichiometry="1" />
        </listOfProducts>
      </reaction>
      <reaction fast="false" id="R_fa23" name="fa23" reversible="true" fbc:lowerFluxBound="cobra_default_lb" fbc:upperFluxBound="cobra_default_ub">
        <listOfReactants>
          <speciesReference constant="true" species="M_malACP" stoichiometry="1" />
          <speciesReference constant="true" species="M_acACP" stoichiometry="1" />
        </listOfReactants>
        <listOfProducts>
          <speciesReference constant="true" species="M_actACP" stoichiometry="1" />
          <speciesReference constant="true" species="M_ACP" stoichiometry="1" />
          <speciesReference constant="true" species="M_co2" stoichiometry="1" />
        </listOfProducts>
      </reaction>
      <reaction fast="false" id="R_gpl2" name="gpl2" reversible="true" fbc:lowerFluxBound="cobra_default_lb" fbc:upperFluxBound="cobra_default_ub">
        <listOfReactants>
          <speciesReference constant="true" species="M_nad" stoichiometry="1" />
          <speciesReference constant="true" species="M_glyc3p" stoichiometry="1" />
        </listOfReactants>
        <listOfProducts>
          <speciesReference constant="true" species="M_dhap" stoichiometry="1" />
          <speciesReference constant="true" species="M_h" stoichiometry="1" />
          <speciesReference constant="true" species="M_nadh" stoichiometry="1" />
        </listOfProducts>
      </reaction>
      <reaction fast="false" id="R_gpl3" name="gpl3" reversible="true" fbc:lowerFluxBound="cobra_default_lb" fbc:upperFluxBound="cobra_default_ub">
        <listOfReactants>
          <speciesReference constant="true" species="M_nadp" stoichiometry="1" />
          <speciesReference constant="true" species="M_glyc3p" stoichiometry="1" />
        </listOfReactants>
        <listOfProducts>
          <speciesReference constant="true" species="M_dhap" stoichiometry="1" />
          <speciesReference constant="true" species="M_nadph" stoichiometry="1" />
          <speciesReference constant="true" species="M_h" stoichiometry="1" />
        </listOfProducts>
      </reaction>
      <reaction fast="false" id="R_gpl4" name="gpl4" reversible="true" fbc:lowerFluxBound="cobra_default_lb" fbc:upperFluxBound="cobra_default_ub">
        <listOfReactants>
          <speciesReference constant="true" species="M_myrsACP" stoichiometry="0.1" />
          <speciesReference constant="true" species="M_palmACP" stoichiometry="0.1" />
          <speciesReference constant="true" species="M_hdeACP" stoichiometry="0.02" />
          <speciesReference constant="true" species="M_octeACP" stoichiometry="0.78" />
          <speciesReference constant="true" species="M_lppdat" stoichiometry="1" />
        </listOfReactants>
        <listOfProducts>
          <speciesReference constant="true" species="M_pdate" stoichiometry="1" />
          <speciesReference constant="true" species="M_ACP" stoichiometry="1" />
        </listOfProducts>
      </reaction>
      <reaction fast="false" id="R_gpl5" name="gpl5" reversible="true" fbc:lowerFluxBound="cobra_default_lb" fbc:upperFluxBound="cobra_default_ub">
        <listOfReactants>
          <speciesReference constant="true" species="M_ctp" stoichiometry="1" />
          <speciesReference constant="true" species="M_pdate" stoichiometry="1" />
        </listOfReactants>
        <listOfProducts>
          <speciesReference constant="true" species="M_ppi" stoichiometry="1" />
          <speciesReference constant="true" species="M_cdp_diacylglyc" stoichiometry="1" />
        </listOfProducts>
      </reaction>
      <reaction fast="false" id="R_gpl6" name="gpl6" reversible="true" fbc:lowerFluxBound="cobra_default_lb" fbc:upperFluxBound="cobra_default_ub">
        <listOfReactants>
          <speciesReference constant="true" species="M_ppser" stoichiometry="1" />
        </listOfReactants>
        <listOfProducts>
          <speciesReference constant="true" species="M_peam" stoichiometry="1" />
          <speciesReference constant="true" species="M_co2" stoichiometry="1" />
        </listOfProducts>
      </reaction>
      <reaction fast="false" id="R_gpl7" name="gpl7" reversible="true" fbc:lowerFluxBound="cobra_default_lb" fbc:upperFluxBound="cobra_default_ub">
        <listOfReactants>
          <speciesReference constant="true" species="M_L1pgly" stoichiometry="2" />
        </listOfReactants>
        <listOfProducts>
          <speciesReference constant="true" species="M_cardiolipin" stoichiometry="1" />
          <speciesReference constant="true" species="M_glyc" stoichiometry="1" />
        </listOfProducts>
      </reaction>
      <reaction fast="false" id="R_altcarb7" name="altcarb7" reversible="false" fbc:lowerFluxBound="cobra_0_bound" fbc:upperFluxBound="cobra_default_ub">
        <listOfReactants>
          <speciesReference constant="true" species="M_pep" stoichiometry="1" />
          <speciesReference constant="true" species="M_h2o" stoichiometry="1" />
          <speciesReference constant="true" species="M_co2" stoichiometry="1" />
        </listOfReactants>
        <listOfProducts>
          <speciesReference constant="true" species="M_oaa" stoichiometry="1" />
          <speciesReference constant="true" species="M_h" stoichiometry="1" />
          <speciesReference constant="true" species="M_pi" stoichiometry="1" />
        </listOfProducts>
      </reaction>
      <reaction fast="false" id="R_resp14" name="resp14" reversible="false" fbc:lowerFluxBound="cobra_0_bound" fbc:upperFluxBound="cobra_default_ub">
        <listOfReactants>
          <speciesReference constant="true" species="M_a_2pglyclt" stoichiometry="1" />
          <speciesReference constant="true" species="M_h2o" stoichiometry="1" />
        </listOfReactants>
        <listOfProducts>
          <speciesReference constant="true" species="M_glyclt" stoichiometry="1" />
          <speciesReference constant="true" species="M_pi" stoichiometry="1" />
        </listOfProducts>
      </reaction>
      <reaction fast="false" id="R_glyc1" name="glyc1" reversible="true" fbc:lowerFluxBound="cobra_default_lb" fbc:upperFluxBound="cobra_default_ub">
        <listOfReactants>
          <speciesReference constant="true" species="M_nad" stoichiometry="1" />
          <speciesReference constant="true" species="M_pi" stoichiometry="1" />
          <speciesReference constant="true" species="M_g3p" stoichiometry="1" />
        </listOfReactants>
        <listOfProducts>
          <speciesReference constant="true" species="M_nadh" stoichiometry="1" />
          <speciesReference constant="true" species="M_h" stoichiometry="1" />
          <speciesReference constant="true" species="M_a_13dpg" stoichiometry="1" />
        </listOfProducts>
      </reaction>
      <reaction fast="false" id="R_glyc2" name="glyc2" reversible="true" fbc:lowerFluxBound="cobra_default_lb" fbc:upperFluxBound="cobra_default_ub">
        <listOfReactants>
          <speciesReference constant="true" species="M_dhap" stoichiometry="1" />
          <speciesReference constant="true" species="M_e4p" stoichiometry="1" />
        </listOfReactants>
        <listOfProducts>
          <speciesReference constant="true" species="M_sedbispi" stoichiometry="1" />
        </listOfProducts>
      </reaction>
      <reaction fast="false" id="R_glyc3" name="glyc3" reversible="true" fbc:lowerFluxBound="cobra_default_lb" fbc:upperFluxBound="cobra_default_ub">
        <listOfReactants>
          <speciesReference constant="true" species="M_g3p" stoichiometry="1" />
        </listOfReactants>
        <listOfProducts>
          <speciesReference constant="true" species="M_dhap" stoichiometry="1" />
        </listOfProducts>
      </reaction>
      <reaction fast="false" id="R_glyc4" name="glyc4" reversible="true" fbc:lowerFluxBound="cobra_default_lb" fbc:upperFluxBound="cobra_default_ub">
        <listOfReactants>
          <speciesReference constant="true" species="M_atp" stoichiometry="1" />
          <speciesReference constant="true" species="M_a_3pg" stoichiometry="1" />
        </listOfReactants>
        <listOfProducts>
          <speciesReference constant="true" species="M_adp" stoichiometry="1" />
          <speciesReference constant="true" species="M_a_13dpg" stoichiometry="1" />
        </listOfProducts>
      </reaction>
      <reaction fast="false" id="R_glyc5" name="glyc5" reversible="false" fbc:lowerFluxBound="cobra_0_bound" fbc:upperFluxBound="cobra_default_ub">
        <listOfReactants>
          <speciesReference constant="true" species="M_h2o" stoichiometry="1" />
          <speciesReference constant="true" species="M_fdp" stoichiometry="1" />
        </listOfReactants>
        <listOfProducts>
          <speciesReference constant="true" species="M_f6p" stoichiometry="1" />
          <speciesReference constant="true" species="M_pi" stoichiometry="1" />
        </listOfProducts>
      </reaction>
      <reaction fast="false" id="R_glyc6" name="glyc6" reversible="true" fbc:lowerFluxBound="cobra_default_lb" fbc:upperFluxBound="cobra_default_ub">
        <listOfReactants>
          <speciesReference constant="true" species="M_fdp" stoichiometry="1" />
        </listOfReactants>
        <listOfProducts>
          <speciesReference constant="true" species="M_dhap" stoichiometry="1" />
          <speciesReference constant="true" species="M_g3p" stoichiometry="1" />
        </listOfProducts>
      </reaction>
      <reaction fast="false" id="R_glyc7" name="glyc7" reversible="true" fbc:lowerFluxBound="cobra_default_lb" fbc:upperFluxBound="cobra_default_ub">
        <listOfReactants>
          <speciesReference constant="true" species="M_a_2pg" stoichiometry="1" />
        </listOfReactants>
        <listOfProducts>
          <speciesReference constant="true" species="M_a_3pg" stoichiometry="1" />
        </listOfProducts>
      </reaction>
      <reaction fast="false" id="R_glyc8" name="glyc8" reversible="true" fbc:lowerFluxBound="cobra_default_lb" fbc:upperFluxBound="cobra_default_ub">
        <listOfReactants>
          <speciesReference constant="true" species="M_nad" stoichiometry="1" />
          <speciesReference constant="true" species="M_mal" stoichiometry="1" />
        </listOfReactants>
        <listOfProducts>
          <speciesReference constant="true" species="M_nadh" stoichiometry="1" />
          <speciesReference constant="true" species="M_h" stoichiometry="1" />
          <speciesReference constant="true" species="M_pyr" stoichiometry="1" />
          <speciesReference constant="true" species="M_co2" stoichiometry="1" />
        </listOfProducts>
      </reaction>
      <reaction fast="false" id="R_glyc10" name="glyc10" reversible="false" fbc:lowerFluxBound="cobra_0_bound" fbc:upperFluxBound="cobra_default_ub">
        <listOfReactants>
          <speciesReference constant="true" species="M_pyr" stoichiometry="1" />
          <speciesReference constant="true" species="M_thmpp" stoichiometry="1" />
        </listOfReactants>
        <listOfProducts>
          <speciesReference constant="true" species="M_co2" stoichiometry="1" />
          <speciesReference constant="true" species="M_a_2thippi" stoichiometry="1" />
        </listOfProducts>
      </reaction>
      <reaction fast="false" id="R_T001" name="T001" reversible="false" fbc:lowerFluxBound="cobra_0_bound" fbc:upperFluxBound="cobra_default_ub">
        <listOfReactants>
          <speciesReference constant="true" species="M_glc__D_e" stoichiometry="1" />
        </listOfReactants>
        <listOfProducts>
          <speciesReference constant="true" species="M_glc_LSQBKTD_RSQBKT" stoichiometry="1" />
        </listOfProducts>
      </reaction>
      <reaction fast="false" id="R_glyc12" name="glyc12" reversible="true" fbc:lowerFluxBound="cobra_default_lb" fbc:upperFluxBound="cobra_default_ub">
        <listOfReactants>
          <speciesReference constant="true" species="M_g6p" stoichiometry="1" />
        </listOfReactants>
        <listOfProducts>
          <speciesReference constant="true" species="M_f6p" stoichiometry="1" />
        </listOfProducts>
      </reaction>
      <reaction fast="false" id="R_glyc14" name="glyc14" reversible="false" fbc:lowerFluxBound="cobra_0_bound" fbc:upperFluxBound="cobra_default_ub">
        <listOfReactants>
          <speciesReference constant="true" species="M_adp" stoichiometry="1" />
          <speciesReference constant="true" species="M_pep" stoichiometry="1" />
        </listOfReactants>
        <listOfProducts>
          <speciesReference constant="true" species="M_atp" stoichiometry="1" />
          <speciesReference constant="true" species="M_pyr" stoichiometry="1" />
        </listOfProducts>
      </reaction>
      <reaction fast="false" id="R_glyc15" name="glyc15" reversible="true" fbc:lowerFluxBound="cobra_default_lb" fbc:upperFluxBound="cobra_default_ub">
        <listOfReactants>
          <speciesReference constant="true" species="M_pyr" stoichiometry="1" />
          <speciesReference constant="true" species="M_gtp" stoichiometry="1" />
        </listOfReactants>
        <listOfProducts>
          <speciesReference constant="true" species="M_pep" stoichiometry="1" />
          <speciesReference constant="true" species="M_gdp" stoichiometry="1" />
        </listOfProducts>
      </reaction>
      <reaction fast="false" id="R_glyc19" name="glyc19" reversible="true" fbc:lowerFluxBound="cobra_default_lb" fbc:upperFluxBound="cobra_default_ub">
        <listOfReactants>
          <speciesReference constant="true" species="M_pyr" stoichiometry="1" />
          <speciesReference constant="true" species="M_datp" stoichiometry="1" />
        </listOfReactants>
        <listOfProducts>
          <speciesReference constant="true" species="M_pep" stoichiometry="1" />
          <speciesReference constant="true" species="M_dadp" stoichiometry="1" />
        </listOfProducts>
      </reaction>
      <reaction fast="false" id="R_glyc20" name="glyc20" reversible="true" fbc:lowerFluxBound="cobra_default_lb" fbc:upperFluxBound="cobra_default_ub">
        <listOfReactants>
          <speciesReference constant="true" species="M_dgtp" stoichiometry="1" />
          <speciesReference constant="true" species="M_pyr" stoichiometry="1" />
        </listOfReactants>
        <listOfProducts>
          <speciesReference constant="true" species="M_dgdp" stoichiometry="1" />
          <speciesReference constant="true" species="M_pep" stoichiometry="1" />
        </listOfProducts>
      </reaction>
      <reaction fast="false" id="R_ed2" name="ed2" reversible="true" fbc:lowerFluxBound="cobra_default_lb" fbc:upperFluxBound="cobra_default_ub">
        <listOfReactants>
          <speciesReference constant="true" species="M_nadp" stoichiometry="1" />
          <speciesReference constant="true" species="M_g6p" stoichiometry="1" />
        </listOfReactants>
        <listOfProducts>
          <speciesReference constant="true" species="M_gl6p" stoichiometry="1" />
          <speciesReference constant="true" species="M_nadph" stoichiometry="1" />
          <speciesReference constant="true" species="M_h" stoichiometry="1" />
        </listOfProducts>
      </reaction>
      <reaction fast="false" id="R_ed3" name="ed3" reversible="false" fbc:lowerFluxBound="cobra_0_bound" fbc:upperFluxBound="cobra_default_ub">
        <listOfReactants>
          <speciesReference constant="true" species="M_gl6p" stoichiometry="1" />
          <speciesReference constant="true" species="M_h2o" stoichiometry="1" />
        </listOfReactants>
        <listOfProducts>
          <speciesReference constant="true" species="M_pgl" stoichiometry="1" />
        </listOfProducts>
      </reaction>
      <reaction fast="false" id="R_anorg1" name="anorg1" reversible="true" fbc:lowerFluxBound="cobra_default_lb" fbc:upperFluxBound="cobra_default_ub">
        <listOfReactants>
          <speciesReference constant="true" species="M_h2o" stoichiometry="1" />
          <speciesReference constant="true" species="M_co2" stoichiometry="1" />
        </listOfReactants>
        <listOfProducts>
          <speciesReference constant="true" species="M_h" stoichiometry="1" />
          <speciesReference constant="true" species="M_hco3" stoichiometry="1" />
        </listOfProducts>
      </reaction>
      <reaction fast="false" id="R_anorg2" name="anorg2" reversible="false" fbc:lowerFluxBound="cobra_0_bound" fbc:upperFluxBound="cobra_default_ub">
        <listOfReactants>
          <speciesReference constant="true" species="M_atp" stoichiometry="1" />
          <speciesReference constant="true" species="M_aps" stoichiometry="1" />
        </listOfReactants>
        <listOfProducts>
          <speciesReference constant="true" species="M_adp" stoichiometry="1" />
          <speciesReference constant="true" species="M_h" stoichiometry="1" />
          <speciesReference constant="true" species="M_paps" stoichiometry="1" />
        </listOfProducts>
      </reaction>
      <reaction fast="false" id="R_anorg3" name="anorg3" reversible="true" fbc:lowerFluxBound="cobra_default_lb" fbc:upperFluxBound="cobra_default_ub">
        <listOfReactants>
          <speciesReference constant="true" species="M_atp" stoichiometry="1" />
          <speciesReference constant="true" species="M_so4" stoichiometry="1" />
        </listOfReactants>
        <listOfProducts>
          <speciesReference constant="true" species="M_ppi" stoichiometry="1" />
          <speciesReference constant="true" species="M_aps" stoichiometry="1" />
        </listOfProducts>
      </reaction>
      <reaction fast="false" id="R_gpl13" name="gpl13" reversible="true" fbc:lowerFluxBound="cobra_default_lb" fbc:upperFluxBound="cobra_default_ub">
        <listOfReactants>
          <speciesReference constant="true" species="M_myrsACP" stoichiometry="0.1" />
          <speciesReference constant="true" species="M_palmACP" stoichiometry="0.1" />
          <speciesReference constant="true" species="M_glyc3p" stoichiometry="1" />
          <speciesReference constant="true" species="M_octeACP" stoichiometry="0.78" />
          <speciesReference constant="true" species="M_hdeACP" stoichiometry="0.02" />
        </listOfReactants>
        <listOfProducts>
          <speciesReference constant="true" species="M_ACP" stoichiometry="1" />
          <speciesReference constant="true" species="M_lppdat" stoichiometry="1" />
        </listOfProducts>
      </reaction>
      <reaction fast="false" id="R_gpl14" name="gpl14" reversible="true" fbc:lowerFluxBound="cobra_default_lb" fbc:upperFluxBound="cobra_default_ub">
        <listOfReactants>
          <speciesReference constant="true" species="M_L1pglyp" stoichiometry="1" />
          <speciesReference constant="true" species="M_h2o" stoichiometry="1" />
        </listOfReactants>
        <listOfProducts>
          <speciesReference constant="true" species="M_pi" stoichiometry="1" />
          <speciesReference constant="true" species="M_L1pgly" stoichiometry="1" />
        </listOfProducts>
      </reaction>
      <reaction fast="false" id="R_gpl15" name="gpl15" reversible="true" fbc:lowerFluxBound="cobra_default_lb" fbc:upperFluxBound="cobra_default_ub">
        <listOfReactants>
          <speciesReference constant="true" species="M_glyc3p" stoichiometry="1" />
          <speciesReference constant="true" species="M_cdp_diacylglyc" stoichiometry="1" />
        </listOfReactants>
        <listOfProducts>
          <speciesReference constant="true" species="M_cmp" stoichiometry="1" />
          <speciesReference constant="true" species="M_L1pglyp" stoichiometry="1" />
        </listOfProducts>
      </reaction>
      <reaction fast="false" id="R_gpl16" name="gpl16" reversible="true" fbc:lowerFluxBound="cobra_default_lb" fbc:upperFluxBound="cobra_default_ub">
        <listOfReactants>
          <speciesReference constant="true" species="M_ser_LSQBKTL_RSQBKT" stoichiometry="1" />
          <speciesReference constant="true" species="M_cdp_diacylglyc" stoichiometry="1" />
        </listOfReactants>
        <listOfProducts>
          <speciesReference constant="true" species="M_cmp" stoichiometry="1" />
          <speciesReference constant="true" species="M_ppser" stoichiometry="1" />
        </listOfProducts>
      </reaction>
      <reaction fast="false" id="R_gpl17" name="gpl17" reversible="true" fbc:lowerFluxBound="cobra_default_lb" fbc:upperFluxBound="cobra_default_ub">
        <listOfReactants>
          <speciesReference constant="true" species="M_h2o" stoichiometry="1" />
          <speciesReference constant="true" species="M_gsnppi" stoichiometry="1" />
        </listOfReactants>
        <listOfProducts>
          <speciesReference constant="true" species="M_ppi" stoichiometry="1" />
          <speciesReference constant="true" species="M_gdp" stoichiometry="1" />
        </listOfProducts>
      </reaction>
      <reaction fast="false" id="R_denovo1" name="denovo1" reversible="false" fbc:lowerFluxBound="cobra_0_bound" fbc:upperFluxBound="cobra_default_ub">
        <listOfReactants>
          <speciesReference constant="true" species="M_h" stoichiometry="1" />
          <speciesReference constant="true" species="M_h2o" stoichiometry="1" />
          <speciesReference constant="true" species="M_dctp" stoichiometry="1" />
        </listOfReactants>
        <listOfProducts>
          <speciesReference constant="true" species="M_dutp" stoichiometry="1" />
          <speciesReference constant="true" species="M_nh4" stoichiometry="1" />
        </listOfProducts>
      </reaction>
      <reaction fast="false" id="R_denovo2" name="denovo2" reversible="false" fbc:lowerFluxBound="cobra_0_bound" fbc:upperFluxBound="cobra_default_ub">
        <listOfReactants>
          <speciesReference constant="true" species="M_dutp" stoichiometry="1" />
          <speciesReference constant="true" species="M_h2o" stoichiometry="1" />
        </listOfReactants>
        <listOfProducts>
          <speciesReference constant="true" species="M_ppi" stoichiometry="1" />
          <speciesReference constant="true" species="M_h" stoichiometry="1" />
          <speciesReference constant="true" species="M_dump" stoichiometry="1" />
        </listOfProducts>
      </reaction>
      <reaction fast="false" id="R_denovo3" name="denovo3" reversible="true" fbc:lowerFluxBound="cobra_default_lb" fbc:upperFluxBound="cobra_default_ub">
        <listOfReactants>
          <speciesReference constant="true" species="M_atp" stoichiometry="1" />
          <speciesReference constant="true" species="M_dtdp" stoichiometry="1" />
        </listOfReactants>
        <listOfProducts>
          <speciesReference constant="true" species="M_adp" stoichiometry="1" />
          <speciesReference constant="true" species="M_dttp" stoichiometry="1" />
        </listOfProducts>
      </reaction>
      <reaction fast="false" id="R_denovo4" name="denovo4" reversible="true" fbc:lowerFluxBound="cobra_default_lb" fbc:upperFluxBound="cobra_default_ub">
        <listOfReactants>
          <speciesReference constant="true" species="M_atp" stoichiometry="1" />
          <speciesReference constant="true" species="M_dtmp" stoichiometry="1" />
        </listOfReactants>
        <listOfProducts>
          <speciesReference constant="true" species="M_adp" stoichiometry="1" />
          <speciesReference constant="true" species="M_dtdp" stoichiometry="1" />
        </listOfProducts>
      </reaction>
      <reaction fast="false" id="R_denovo5" name="denovo5" reversible="false" fbc:lowerFluxBound="cobra_0_bound" fbc:upperFluxBound="cobra_default_ub">
        <listOfReactants>
          <speciesReference constant="true" species="M_mlthf" stoichiometry="1" />
          <speciesReference constant="true" species="M_dump" stoichiometry="1" />
        </listOfReactants>
        <listOfProducts>
          <speciesReference constant="true" species="M_dtmp" stoichiometry="1" />
          <speciesReference constant="true" species="M_dhf" stoichiometry="1" />
        </listOfProducts>
      </reaction>
      <reaction fast="false" id="R_denovo6" name="denovo6" reversible="false" fbc:lowerFluxBound="cobra_0_bound" fbc:upperFluxBound="cobra_default_ub">
        <listOfReactants>
          <speciesReference constant="true" species="M_cdp" stoichiometry="1" />
          <speciesReference constant="true" species="M_trdrd" stoichiometry="1" />
        </listOfReactants>
        <listOfProducts>
          <speciesReference constant="true" species="M_trdox" stoichiometry="1" />
          <speciesReference constant="true" species="M_h2o" stoichiometry="1" />
          <speciesReference constant="true" species="M_dcdp" stoichiometry="1" />
        </listOfProducts>
      </reaction>
      <reaction fast="false" id="R_denovo7" name="denovo7" reversible="false" fbc:lowerFluxBound="cobra_0_bound" fbc:upperFluxBound="cobra_default_ub">
        <listOfReactants>
          <speciesReference constant="true" species="M_trdrd" stoichiometry="1" />
          <speciesReference constant="true" species="M_udp" stoichiometry="1" />
        </listOfReactants>
        <listOfProducts>
          <speciesReference constant="true" species="M_trdox" stoichiometry="1" />
          <speciesReference constant="true" species="M_dudp" stoichiometry="1" />
          <speciesReference constant="true" species="M_h2o" stoichiometry="1" />
        </listOfProducts>
      </reaction>
      <reaction fast="false" id="R_denovo8" name="denovo8" reversible="true" fbc:lowerFluxBound="cobra_default_lb" fbc:upperFluxBound="cobra_default_ub">
        <listOfReactants>
          <speciesReference constant="true" species="M_o2" stoichiometry="1" />
          <speciesReference constant="true" species="M_dhor_LSQBKTS_RSQBKT" stoichiometry="1" />
        </listOfReactants>
        <listOfProducts>
          <speciesReference constant="true" species="M_orot" stoichiometry="1" />
          <speciesReference constant="true" species="M_h2o2" stoichiometry="1" />
        </listOfProducts>
      </reaction>
      <reaction fast="false" id="R_denovo9" name="denovo9" reversible="false" fbc:lowerFluxBound="cobra_0_bound" fbc:upperFluxBound="cobra_default_ub">
        <listOfReactants>
          <speciesReference constant="true" species="M_cbp" stoichiometry="1" />
          <speciesReference constant="true" species="M_asp_LSQBKTL_RSQBKT" stoichiometry="1" />
        </listOfReactants>
        <listOfProducts>
          <speciesReference constant="true" species="M_h" stoichiometry="1" />
          <speciesReference constant="true" species="M_carbasp" stoichiometry="1" />
          <speciesReference constant="true" species="M_pi" stoichiometry="1" />
        </listOfProducts>
      </reaction>
      <reaction fast="false" id="R_denovo10" name="denovo10" reversible="true" fbc:lowerFluxBound="cobra_default_lb" fbc:upperFluxBound="cobra_default_ub">
        <listOfReactants>
          <speciesReference constant="true" species="M_h2o" stoichiometry="1" />
          <speciesReference constant="true" species="M_dhor_LSQBKTS_RSQBKT" stoichiometry="1" />
        </listOfReactants>
        <listOfProducts>
          <speciesReference constant="true" species="M_carbasp" stoichiometry="1" />
        </listOfProducts>
      </reaction>
      <reaction fast="false" id="R_denovo11" name="denovo11" reversible="false" fbc:lowerFluxBound="cobra_0_bound" fbc:upperFluxBound="cobra_default_ub">
        <listOfReactants>
          <speciesReference constant="true" species="M_orot5p" stoichiometry="1" />
          <speciesReference constant="true" species="M_h" stoichiometry="1" />
        </listOfReactants>
        <listOfProducts>
          <speciesReference constant="true" species="M_ump" stoichiometry="1" />
          <speciesReference constant="true" species="M_co2" stoichiometry="1" />
        </listOfProducts>
      </reaction>
      <reaction fast="false" id="R_denovo13" name="denovo13" reversible="true" fbc:lowerFluxBound="cobra_default_lb" fbc:upperFluxBound="cobra_default_ub">
        <listOfReactants>
          <speciesReference constant="true" species="M_prpp" stoichiometry="1" />
          <speciesReference constant="true" species="M_orot" stoichiometry="1" />
        </listOfReactants>
        <listOfProducts>
          <speciesReference constant="true" species="M_orot5p" stoichiometry="1" />
          <speciesReference constant="true" species="M_ppi" stoichiometry="1" />
        </listOfProducts>
      </reaction>
      <reaction fast="false" id="R_pur4" name="pur4" reversible="true" fbc:lowerFluxBound="cobra_default_lb" fbc:upperFluxBound="cobra_default_ub">
        <listOfReactants>
          <speciesReference constant="true" species="M_xtsn" stoichiometry="1" />
          <speciesReference constant="true" species="M_pi" stoichiometry="1" />
        </listOfReactants>
        <listOfProducts>
          <speciesReference constant="true" species="M_xan" stoichiometry="1" />
          <speciesReference constant="true" species="M_r1p" stoichiometry="1" />
        </listOfProducts>
      </reaction>
      <reaction fast="false" id="R_pur5" name="pur5" reversible="false" fbc:lowerFluxBound="cobra_0_bound" fbc:upperFluxBound="cobra_default_ub">
        <listOfReactants>
          <speciesReference constant="true" species="M_h" stoichiometry="1" />
          <speciesReference constant="true" species="M_h2o" stoichiometry="1" />
          <speciesReference constant="true" species="M_adn" stoichiometry="1" />
        </listOfReactants>
        <listOfProducts>
          <speciesReference constant="true" species="M_ins" stoichiometry="1" />
          <speciesReference constant="true" species="M_nh4" stoichiometry="1" />
        </listOfProducts>
      </reaction>
      <reaction fast="false" id="R_pur6" name="pur6" reversible="true" fbc:lowerFluxBound="cobra_default_lb" fbc:upperFluxBound="cobra_default_ub">
        <listOfReactants>
          <speciesReference constant="true" species="M_pi" stoichiometry="1" />
          <speciesReference constant="true" species="M_adn" stoichiometry="1" />
        </listOfReactants>
        <listOfProducts>
          <speciesReference constant="true" species="M_r1p" stoichiometry="1" />
          <speciesReference constant="true" species="M_ade" stoichiometry="1" />
        </listOfProducts>
      </reaction>
      <reaction fast="false" id="R_ncltd1" name="ncltd1" reversible="true" fbc:lowerFluxBound="cobra_default_lb" fbc:upperFluxBound="cobra_default_ub">
        <listOfReactants>
          <speciesReference constant="true" species="M_atp" stoichiometry="1" />
          <speciesReference constant="true" species="M_gmp" stoichiometry="1" />
        </listOfReactants>
        <listOfProducts>
          <speciesReference constant="true" species="M_adp" stoichiometry="1" />
          <speciesReference constant="true" species="M_gdp" stoichiometry="1" />
        </listOfProducts>
      </reaction>
      <reaction fast="false" id="R_ncltd2" name="ncltd2" reversible="true" fbc:lowerFluxBound="cobra_default_lb" fbc:upperFluxBound="cobra_default_ub">
        <listOfReactants>
          <speciesReference constant="true" species="M_atp" stoichiometry="1" />
          <speciesReference constant="true" species="M_dump" stoichiometry="1" />
        </listOfReactants>
        <listOfProducts>
          <speciesReference constant="true" species="M_adp" stoichiometry="1" />
          <speciesReference constant="true" species="M_dudp" stoichiometry="1" />
        </listOfProducts>
      </reaction>
      <reaction fast="false" id="R_ncltd3" name="ncltd3" reversible="true" fbc:lowerFluxBound="cobra_default_lb" fbc:upperFluxBound="cobra_default_ub">
        <listOfReactants>
          <speciesReference constant="true" species="M_atp" stoichiometry="1" />
          <speciesReference constant="true" species="M_r5p" stoichiometry="1" />
        </listOfReactants>
        <listOfProducts>
          <speciesReference constant="true" species="M_h" stoichiometry="1" />
          <speciesReference constant="true" species="M_prpp" stoichiometry="1" />
          <speciesReference constant="true" species="M_amp" stoichiometry="1" />
        </listOfProducts>
      </reaction>
      <reaction fast="false" id="R_pur7" name="pur7" reversible="false" fbc:lowerFluxBound="cobra_0_bound" fbc:upperFluxBound="cobra_default_ub">
        <listOfReactants>
          <speciesReference constant="true" species="M_atp" stoichiometry="1" />
          <speciesReference constant="true" species="M_trdrd" stoichiometry="1" />
        </listOfReactants>
        <listOfProducts>
          <speciesReference constant="true" species="M_trdox" stoichiometry="1" />
          <speciesReference constant="true" species="M_h2o" stoichiometry="1" />
          <speciesReference constant="true" species="M_datp" stoichiometry="1" />
        </listOfProducts>
      </reaction>
      <reaction fast="false" id="R_pur8" name="pur8" reversible="false" fbc:lowerFluxBound="cobra_0_bound" fbc:upperFluxBound="cobra_default_ub">
        <listOfReactants>
          <speciesReference constant="true" species="M_trdrd" stoichiometry="1" />
          <speciesReference constant="true" species="M_gtp" stoichiometry="1" />
        </listOfReactants>
        <listOfProducts>
          <speciesReference constant="true" species="M_trdox" stoichiometry="1" />
          <speciesReference constant="true" species="M_dgtp" stoichiometry="1" />
          <speciesReference constant="true" species="M_h2o" stoichiometry="1" />
        </listOfProducts>
      </reaction>
      <reaction fast="false" id="R_pur9" name="pur9" reversible="false" fbc:lowerFluxBound="cobra_0_bound" fbc:upperFluxBound="cobra_default_ub">
        <listOfReactants>
          <speciesReference constant="true" species="M_ctp" stoichiometry="1" />
          <speciesReference constant="true" species="M_trdrd" stoichiometry="1" />
        </listOfReactants>
        <listOfProducts>
          <speciesReference constant="true" species="M_trdox" stoichiometry="1" />
          <speciesReference constant="true" species="M_h2o" stoichiometry="1" />
          <speciesReference constant="true" species="M_dctp" stoichiometry="1" />
        </listOfProducts>
      </reaction>
      <reaction fast="false" id="R_pur10" name="pur10" reversible="false" fbc:lowerFluxBound="cobra_0_bound" fbc:upperFluxBound="cobra_default_ub">
        <listOfReactants>
          <speciesReference constant="true" species="M_trdrd" stoichiometry="1" />
          <speciesReference constant="true" species="M_utp" stoichiometry="1" />
        </listOfReactants>
        <listOfProducts>
          <speciesReference constant="true" species="M_trdox" stoichiometry="1" />
          <speciesReference constant="true" species="M_dutp" stoichiometry="1" />
          <speciesReference constant="true" species="M_h2o" stoichiometry="1" />
        </listOfProducts>
      </reaction>
      <reaction fast="false" id="R_pur12" name="pur12" reversible="false" fbc:lowerFluxBound="cobra_0_bound" fbc:upperFluxBound="cobra_default_ub">
        <listOfReactants>
          <speciesReference constant="true" species="M_dgtp" stoichiometry="1" />
          <speciesReference constant="true" species="M_h2o" stoichiometry="1" />
        </listOfReactants>
        <listOfProducts>
          <speciesReference constant="true" species="M_dgsn" stoichiometry="1" />
          <speciesReference constant="true" species="M_pppi" stoichiometry="1" />
        </listOfProducts>
      </reaction>
      <reaction fast="false" id="R_pur19" name="pur19" reversible="true" fbc:lowerFluxBound="cobra_default_lb" fbc:upperFluxBound="cobra_default_ub">
        <listOfReactants>
          <speciesReference constant="true" species="M_nicrns" stoichiometry="1" />
          <speciesReference constant="true" species="M_pi" stoichiometry="1" />
        </listOfReactants>
        <listOfProducts>
          <speciesReference constant="true" species="M_nicrnt" stoichiometry="1" />
          <speciesReference constant="true" species="M_h2o" stoichiometry="1" />
        </listOfProducts>
      </reaction>
      <reaction fast="false" id="R_pur22" name="pur22" reversible="false" fbc:lowerFluxBound="cobra_0_bound" fbc:upperFluxBound="cobra_default_ub">
        <listOfReactants>
          <speciesReference constant="true" species="M_atp" stoichiometry="1" />
          <speciesReference constant="true" species="M_air" stoichiometry="1" />
          <speciesReference constant="true" species="M_hco3" stoichiometry="1" />
        </listOfReactants>
        <listOfProducts>
          <speciesReference constant="true" species="M_adp" stoichiometry="1" />
          <speciesReference constant="true" species="M_h" stoichiometry="1" />
          <speciesReference constant="true" species="M_pi" stoichiometry="1" />
          <speciesReference constant="true" species="M_N5camimirn" stoichiometry="1" />
        </listOfProducts>
      </reaction>
      <reaction fast="false" id="R_pur23" name="pur23" reversible="false" fbc:lowerFluxBound="cobra_0_bound" fbc:upperFluxBound="cobra_default_ub">
        <listOfReactants>
          <speciesReference constant="true" species="M_h2o" stoichiometry="1" />
          <speciesReference constant="true" species="M_prpp" stoichiometry="1" />
          <speciesReference constant="true" species="M_gln_LSQBKTL_RSQBKT" stoichiometry="1" />
        </listOfReactants>
        <listOfProducts>
          <speciesReference constant="true" species="M_glu_LSQBKTL_RSQBKT" stoichiometry="1" />
          <speciesReference constant="true" species="M_ppi" stoichiometry="1" />
          <speciesReference constant="true" species="M_pram" stoichiometry="1" />
        </listOfProducts>
      </reaction>
      <reaction fast="false" id="R_pur24" name="pur24" reversible="true" fbc:lowerFluxBound="cobra_default_lb" fbc:upperFluxBound="cobra_default_ub">
        <listOfReactants>
          <speciesReference constant="true" species="M_N5camimirn" stoichiometry="1" />
        </listOfReactants>
        <listOfProducts>
          <speciesReference constant="true" species="M_a_4carn" stoichiometry="1" />
        </listOfProducts>
      </reaction>
      <reaction fast="false" id="R_pur25" name="pur25" reversible="false" fbc:lowerFluxBound="cobra_0_bound" fbc:upperFluxBound="cobra_default_ub">
        <listOfReactants>
          <speciesReference constant="true" species="M_adp" stoichiometry="1" />
          <speciesReference constant="true" species="M_trdrd" stoichiometry="1" />
        </listOfReactants>
        <listOfProducts>
          <speciesReference constant="true" species="M_trdox" stoichiometry="1" />
          <speciesReference constant="true" species="M_h2o" stoichiometry="1" />
          <speciesReference constant="true" species="M_dadp" stoichiometry="1" />
        </listOfProducts>
      </reaction>
      <reaction fast="false" id="R_pur26" name="pur26" reversible="false" fbc:lowerFluxBound="cobra_0_bound" fbc:upperFluxBound="cobra_default_ub">
        <listOfReactants>
          <speciesReference constant="true" species="M_trdrd" stoichiometry="1" />
          <speciesReference constant="true" species="M_gdp" stoichiometry="1" />
        </listOfReactants>
        <listOfProducts>
          <speciesReference constant="true" species="M_trdox" stoichiometry="1" />
          <speciesReference constant="true" species="M_dgdp" stoichiometry="1" />
          <speciesReference constant="true" species="M_h2o" stoichiometry="1" />
        </listOfProducts>
      </reaction>
      <reaction fast="false" id="R_pur27" name="pur27" reversible="true" fbc:lowerFluxBound="cobra_default_lb" fbc:upperFluxBound="cobra_default_ub">
        <listOfReactants>
          <speciesReference constant="true" species="M_h2o" stoichiometry="1" />
          <speciesReference constant="true" species="M_imp" stoichiometry="1" />
        </listOfReactants>
        <listOfProducts>
          <speciesReference constant="true" species="M_phoforcboxm" stoichiometry="1" />
        </listOfProducts>
      </reaction>
      <reaction fast="false" id="R_pur28" name="pur28" reversible="true" fbc:lowerFluxBound="cobra_default_lb" fbc:upperFluxBound="cobra_default_ub">
        <listOfReactants>
          <speciesReference constant="true" species="M_a_5pimi" stoichiometry="1" />
        </listOfReactants>
        <listOfProducts>
          <speciesReference constant="true" species="M_fum" stoichiometry="1" />
          <speciesReference constant="true" species="M_aicar" stoichiometry="1" />
        </listOfProducts>
      </reaction>
      <reaction fast="false" id="R_pur29" name="pur29" reversible="true" fbc:lowerFluxBound="cobra_default_lb" fbc:upperFluxBound="cobra_default_ub">
        <listOfReactants>
          <speciesReference constant="true" species="M_adenylo_succ" stoichiometry="1" />
        </listOfReactants>
        <listOfProducts>
          <speciesReference constant="true" species="M_fum" stoichiometry="1" />
          <speciesReference constant="true" species="M_amp" stoichiometry="1" />
        </listOfProducts>
      </reaction>
      <reaction fast="false" id="R_pur30" name="pur30" reversible="true" fbc:lowerFluxBound="cobra_default_lb" fbc:upperFluxBound="cobra_default_ub">
        <listOfReactants>
          <speciesReference constant="true" species="M_atp" stoichiometry="1" />
          <speciesReference constant="true" species="M_a_4carn" stoichiometry="1" />
          <speciesReference constant="true" species="M_asp_LSQBKTL_RSQBKT" stoichiometry="1" />
        </listOfReactants>
        <listOfProducts>
          <speciesReference constant="true" species="M_adp" stoichiometry="1" />
          <speciesReference constant="true" species="M_h" stoichiometry="1" />
          <speciesReference constant="true" species="M_pi" stoichiometry="1" />
          <speciesReference constant="true" species="M_a_5pimi" stoichiometry="1" />
        </listOfProducts>
      </reaction>
      <reaction fast="false" id="R_pur31" name="pur31" reversible="false" fbc:lowerFluxBound="cobra_0_bound" fbc:upperFluxBound="cobra_default_ub">
        <listOfReactants>
          <speciesReference constant="true" species="M_atp" stoichiometry="1" />
          <speciesReference constant="true" species="M_fpram" stoichiometry="1" />
        </listOfReactants>
        <listOfProducts>
          <speciesReference constant="true" species="M_adp" stoichiometry="1" />
          <speciesReference constant="true" species="M_air" stoichiometry="1" />
          <speciesReference constant="true" species="M_h" stoichiometry="2" />
          <speciesReference constant="true" species="M_pi" stoichiometry="1" />
        </listOfProducts>
      </reaction>
      <reaction fast="false" id="R_pur33" name="pur33" reversible="false" fbc:lowerFluxBound="cobra_0_bound" fbc:upperFluxBound="cobra_default_ub">
        <listOfReactants>
          <speciesReference constant="true" species="M_nad" stoichiometry="1" />
          <speciesReference constant="true" species="M_h2o" stoichiometry="1" />
          <speciesReference constant="true" species="M_imp" stoichiometry="1" />
        </listOfReactants>
        <listOfProducts>
          <speciesReference constant="true" species="M_nadh" stoichiometry="1" />
          <speciesReference constant="true" species="M_xmp" stoichiometry="1" />
          <speciesReference constant="true" species="M_h" stoichiometry="1" />
        </listOfProducts>
      </reaction>
      <reaction fast="false" id="R_pur34" name="pur34" reversible="true" fbc:lowerFluxBound="cobra_default_lb" fbc:upperFluxBound="cobra_default_ub">
        <listOfReactants>
          <speciesReference constant="true" species="M_a_10fthf" stoichiometry="1" />
          <speciesReference constant="true" species="M_aicar" stoichiometry="1" />
        </listOfReactants>
        <listOfProducts>
          <speciesReference constant="true" species="M_phoforcboxm" stoichiometry="1" />
          <speciesReference constant="true" species="M_thf" stoichiometry="1" />
        </listOfProducts>
      </reaction>
      <reaction fast="false" id="R_pur35" name="pur35" reversible="true" fbc:lowerFluxBound="cobra_default_lb" fbc:upperFluxBound="cobra_default_ub">
        <listOfReactants>
          <speciesReference constant="true" species="M_atp" stoichiometry="1" />
          <speciesReference constant="true" species="M_pram" stoichiometry="1" />
          <speciesReference constant="true" species="M_gly" stoichiometry="1" />
        </listOfReactants>
        <listOfProducts>
          <speciesReference constant="true" species="M_adp" stoichiometry="1" />
          <speciesReference constant="true" species="M_gar" stoichiometry="1" />
          <speciesReference constant="true" species="M_h" stoichiometry="1" />
          <speciesReference constant="true" species="M_pi" stoichiometry="1" />
        </listOfProducts>
      </reaction>
      <reaction fast="false" id="R_pur36" name="pur36" reversible="false" fbc:lowerFluxBound="cobra_0_bound" fbc:upperFluxBound="cobra_default_ub">
        <listOfReactants>
          <speciesReference constant="true" species="M_gtp" stoichiometry="1" />
          <speciesReference constant="true" species="M_asp_LSQBKTL_RSQBKT" stoichiometry="1" />
          <speciesReference constant="true" species="M_imp" stoichiometry="1" />
        </listOfReactants>
        <listOfProducts>
          <speciesReference constant="true" species="M_h" stoichiometry="2" />
          <speciesReference constant="true" species="M_pi" stoichiometry="1" />
          <speciesReference constant="true" species="M_gdp" stoichiometry="1" />
          <speciesReference constant="true" species="M_adenylo_succ" stoichiometry="1" />
        </listOfProducts>
      </reaction>
      <reaction fast="false" id="R_pur37" name="pur37" reversible="false" fbc:lowerFluxBound="cobra_0_bound" fbc:upperFluxBound="cobra_default_ub">
        <listOfReactants>
          <speciesReference constant="true" species="M_atp" stoichiometry="1" />
          <speciesReference constant="true" species="M_fgam" stoichiometry="1" />
          <speciesReference constant="true" species="M_h2o" stoichiometry="1" />
          <speciesReference constant="true" species="M_gln_LSQBKTL_RSQBKT" stoichiometry="1" />
        </listOfReactants>
        <listOfProducts>
          <speciesReference constant="true" species="M_adp" stoichiometry="1" />
          <speciesReference constant="true" species="M_h" stoichiometry="1" />
          <speciesReference constant="true" species="M_glu_LSQBKTL_RSQBKT" stoichiometry="1" />
          <speciesReference constant="true" species="M_pi" stoichiometry="1" />
          <speciesReference constant="true" species="M_fpram" stoichiometry="1" />
        </listOfProducts>
      </reaction>
      <reaction fast="false" id="R_pur38" name="pur38" reversible="false" fbc:lowerFluxBound="cobra_0_bound" fbc:upperFluxBound="cobra_default_ub">
        <listOfReactants>
          <speciesReference constant="true" species="M_atp" stoichiometry="1" />
          <speciesReference constant="true" species="M_xmp" stoichiometry="1" />
          <speciesReference constant="true" species="M_h2o" stoichiometry="1" />
          <speciesReference constant="true" species="M_gln_LSQBKTL_RSQBKT" stoichiometry="1" />
        </listOfReactants>
        <listOfProducts>
          <speciesReference constant="true" species="M_glu_LSQBKTL_RSQBKT" stoichiometry="1" />
          <speciesReference constant="true" species="M_h" stoichiometry="2" />
          <speciesReference constant="true" species="M_ppi" stoichiometry="1" />
          <speciesReference constant="true" species="M_gmp" stoichiometry="1" />
          <speciesReference constant="true" species="M_amp" stoichiometry="1" />
        </listOfProducts>
      </reaction>
      <reaction fast="false" id="R_ncltd5" name="ncltd5" reversible="false" fbc:lowerFluxBound="cobra_0_bound" fbc:upperFluxBound="cobra_default_ub">
        <listOfReactants>
          <speciesReference constant="true" species="M_h2o" stoichiometry="1" />
          <speciesReference constant="true" species="M_o2" stoichiometry="1" />
          <speciesReference constant="true" species="M_pyam5p" stoichiometry="1" />
        </listOfReactants>
        <listOfProducts>
          <speciesReference constant="true" species="M_nh4" stoichiometry="1" />
          <speciesReference constant="true" species="M_pydx5p" stoichiometry="1" />
          <speciesReference constant="true" species="M_h2o2" stoichiometry="1" />
        </listOfProducts>
      </reaction>
      <reaction fast="false" id="R_ncltd6" name="ncltd6" reversible="true" fbc:lowerFluxBound="cobra_default_lb" fbc:upperFluxBound="cobra_default_ub">
        <listOfReactants>
          <speciesReference constant="true" species="M_o2" stoichiometry="1" />
          <speciesReference constant="true" species="M_pdx5p" stoichiometry="1" />
        </listOfReactants>
        <listOfProducts>
          <speciesReference constant="true" species="M_pydx5p" stoichiometry="1" />
          <speciesReference constant="true" species="M_h2o2" stoichiometry="1" />
        </listOfProducts>
      </reaction>
      <reaction fast="false" id="R_ncltd7" name="ncltd7" reversible="true" fbc:lowerFluxBound="cobra_default_lb" fbc:upperFluxBound="cobra_default_ub">
        <listOfReactants>
          <speciesReference constant="true" species="M_dxyl5p" stoichiometry="1" />
          <speciesReference constant="true" species="M_a_1am2p3p" stoichiometry="1" />
        </listOfReactants>
        <listOfProducts>
          <speciesReference constant="true" species="M_h2o" stoichiometry="2" />
          <speciesReference constant="true" species="M_pdx5p" stoichiometry="1" />
          <speciesReference constant="true" species="M_pi" stoichiometry="1" />
        </listOfProducts>
      </reaction>
      <reaction fast="false" id="R_ncltd9" name="ncltd9" reversible="true" fbc:lowerFluxBound="cobra_default_lb" fbc:upperFluxBound="cobra_default_ub">
        <listOfReactants>
          <speciesReference constant="true" species="M_nad" stoichiometry="1" />
          <speciesReference constant="true" species="M_phthr" stoichiometry="1" />
        </listOfReactants>
        <listOfProducts>
          <speciesReference constant="true" species="M_a_2a3o4pbuty" stoichiometry="1" />
          <speciesReference constant="true" species="M_nadh" stoichiometry="1" />
        </listOfProducts>
      </reaction>
      <reaction fast="false" id="R_ncltd11" name="ncltd11" reversible="true" fbc:lowerFluxBound="cobra_default_lb" fbc:upperFluxBound="cobra_default_ub">
        <listOfReactants>
          <speciesReference constant="true" species="M_nad" stoichiometry="1" />
          <speciesReference constant="true" species="M_h2o" stoichiometry="1" />
          <speciesReference constant="true" species="M_e4p" stoichiometry="1" />
        </listOfReactants>
        <listOfProducts>
          <speciesReference constant="true" species="M_nadh" stoichiometry="1" />
          <speciesReference constant="true" species="M_a_4per" stoichiometry="1" />
        </listOfProducts>
      </reaction>
      <reaction fast="false" id="R_ncltd12" name="ncltd12" reversible="true" fbc:lowerFluxBound="cobra_default_lb" fbc:upperFluxBound="cobra_default_ub">
        <listOfReactants>
          <speciesReference constant="true" species="M_ohpb" stoichiometry="1" />
          <speciesReference constant="true" species="M_glu_LSQBKTL_RSQBKT" stoichiometry="1" />
        </listOfReactants>
        <listOfProducts>
          <speciesReference constant="true" species="M_phthr" stoichiometry="1" />
          <speciesReference constant="true" species="M_akg" stoichiometry="1" />
        </listOfProducts>
      </reaction>
      <reaction fast="false" id="R_ncltd13" name="ncltd13" reversible="true" fbc:lowerFluxBound="cobra_default_lb" fbc:upperFluxBound="cobra_default_ub">
        <listOfReactants>
          <speciesReference constant="true" species="M_pyr" stoichiometry="1" />
          <speciesReference constant="true" species="M_g3p" stoichiometry="1" />
        </listOfReactants>
        <listOfProducts>
          <speciesReference constant="true" species="M_dxyl5p" stoichiometry="1" />
          <speciesReference constant="true" species="M_co2" stoichiometry="1" />
        </listOfProducts>
      </reaction>
      <reaction fast="false" id="R_pyrmdn1" name="pyrmdn1" reversible="false" fbc:lowerFluxBound="cobra_0_bound" fbc:upperFluxBound="cobra_default_ub">
        <listOfReactants>
          <speciesReference constant="true" species="M_atp" stoichiometry="1" />
          <speciesReference constant="true" species="M_utp" stoichiometry="1" />
          <speciesReference constant="true" species="M_h2o" stoichiometry="1" />
          <speciesReference constant="true" species="M_gln_LSQBKTL_RSQBKT" stoichiometry="1" />
        </listOfReactants>
        <listOfProducts>
          <speciesReference constant="true" species="M_adp" stoichiometry="1" />
          <speciesReference constant="true" species="M_ctp" stoichiometry="1" />
          <speciesReference constant="true" species="M_h" stoichiometry="2" />
          <speciesReference constant="true" species="M_glu_LSQBKTL_RSQBKT" stoichiometry="1" />
          <speciesReference constant="true" species="M_pi" stoichiometry="1" />
        </listOfProducts>
      </reaction>
      <reaction fast="false" id="R_pyrmdn2" name="pyrmdn2" reversible="true" fbc:lowerFluxBound="cobra_default_lb" fbc:upperFluxBound="cobra_default_ub">
        <listOfReactants>
          <speciesReference constant="true" species="M_atp" stoichiometry="1" />
          <speciesReference constant="true" species="M_dcmp" stoichiometry="1" />
        </listOfReactants>
        <listOfProducts>
          <speciesReference constant="true" species="M_adp" stoichiometry="1" />
          <speciesReference constant="true" species="M_dcdp" stoichiometry="1" />
        </listOfProducts>
      </reaction>
      <reaction fast="false" id="R_pyrmdn3" name="pyrmdn3" reversible="false" fbc:lowerFluxBound="cobra_0_bound" fbc:upperFluxBound="cobra_default_ub">
        <listOfReactants>
          <speciesReference constant="true" species="M_h2o" stoichiometry="1" />
          <speciesReference constant="true" species="M_dcmp" stoichiometry="1" />
        </listOfReactants>
        <listOfProducts>
          <speciesReference constant="true" species="M_pi" stoichiometry="1" />
          <speciesReference constant="true" species="M_dcyt" stoichiometry="1" />
        </listOfProducts>
      </reaction>
      <reaction fast="false" id="R_pyrmdn4" name="pyrmdn4" reversible="false" fbc:lowerFluxBound="cobra_0_bound" fbc:upperFluxBound="cobra_default_ub">
        <listOfReactants>
          <speciesReference constant="true" species="M_atp" stoichiometry="1" />
          <speciesReference constant="true" species="M_utp" stoichiometry="1" />
          <speciesReference constant="true" species="M_h2o" stoichiometry="1" />
          <speciesReference constant="true" species="M_gln_LSQBKTL_RSQBKT" stoichiometry="1" />
        </listOfReactants>
        <listOfProducts>
          <speciesReference constant="true" species="M_adp" stoichiometry="1" />
          <speciesReference constant="true" species="M_ctp" stoichiometry="1" />
          <speciesReference constant="true" species="M_h" stoichiometry="2" />
          <speciesReference constant="true" species="M_glu_LSQBKTL_RSQBKT" stoichiometry="1" />
          <speciesReference constant="true" species="M_pi" stoichiometry="1" />
        </listOfProducts>
      </reaction>
      <reaction fast="false" id="R_pyrmdn5" name="pyrmdn5" reversible="true" fbc:lowerFluxBound="cobra_default_lb" fbc:upperFluxBound="cobra_default_ub">
        <listOfReactants>
          <speciesReference constant="true" species="M_atp" stoichiometry="1" />
          <speciesReference constant="true" species="M_ump" stoichiometry="1" />
        </listOfReactants>
        <listOfProducts>
          <speciesReference constant="true" species="M_adp" stoichiometry="1" />
          <speciesReference constant="true" species="M_udp" stoichiometry="1" />
        </listOfProducts>
      </reaction>
      <reaction fast="false" id="R_salv3" name="salv3" reversible="true" fbc:lowerFluxBound="cobra_default_lb" fbc:upperFluxBound="cobra_default_ub">
        <listOfReactants>
          <speciesReference constant="true" species="M_atp" stoichiometry="1" />
          <speciesReference constant="true" species="M_amp" stoichiometry="1" />
        </listOfReactants>
        <listOfProducts>
          <speciesReference constant="true" species="M_adp" stoichiometry="2" />
        </listOfProducts>
      </reaction>
      <reaction fast="false" id="R_salv4" name="salv4" reversible="false" fbc:lowerFluxBound="cobra_0_bound" fbc:upperFluxBound="cobra_default_ub">
        <listOfReactants>
          <speciesReference constant="true" species="M_h2o" stoichiometry="1" />
          <speciesReference constant="true" species="M_amp" stoichiometry="1" />
        </listOfReactants>
        <listOfProducts>
          <speciesReference constant="true" species="M_pi" stoichiometry="1" />
          <speciesReference constant="true" species="M_adn" stoichiometry="1" />
        </listOfProducts>
      </reaction>
      <reaction fast="false" id="R_salv6" name="salv6" reversible="false" fbc:lowerFluxBound="cobra_0_bound" fbc:upperFluxBound="cobra_default_ub">
        <listOfReactants>
          <speciesReference constant="true" species="M_h2o" stoichiometry="1" />
          <speciesReference constant="true" species="M_h" stoichiometry="1" />
          <speciesReference constant="true" species="M_gua" stoichiometry="1" />
        </listOfReactants>
        <listOfProducts>
          <speciesReference constant="true" species="M_xan" stoichiometry="1" />
          <speciesReference constant="true" species="M_nh4" stoichiometry="1" />
        </listOfProducts>
      </reaction>
      <reaction fast="false" id="R_salv8" name="salv8" reversible="false" fbc:lowerFluxBound="cobra_0_bound" fbc:upperFluxBound="cobra_default_ub">
        <listOfReactants>
          <speciesReference constant="true" species="M_xmp" stoichiometry="1" />
          <speciesReference constant="true" species="M_h2o" stoichiometry="1" />
        </listOfReactants>
        <listOfProducts>
          <speciesReference constant="true" species="M_xtsn" stoichiometry="1" />
          <speciesReference constant="true" species="M_pi" stoichiometry="1" />
        </listOfProducts>
      </reaction>
      <reaction fast="false" id="R_salv9" name="salv9" reversible="true" fbc:lowerFluxBound="cobra_default_lb" fbc:upperFluxBound="cobra_default_ub">
        <listOfReactants>
          <speciesReference constant="true" species="M_ppi" stoichiometry="1" />
          <speciesReference constant="true" species="M_gmp" stoichiometry="1" />
        </listOfReactants>
        <listOfProducts>
          <speciesReference constant="true" species="M_prpp" stoichiometry="1" />
          <speciesReference constant="true" species="M_gua" stoichiometry="1" />
        </listOfProducts>
      </reaction>
      <reaction fast="false" id="R_salv10" name="salv10" reversible="false" fbc:lowerFluxBound="cobra_0_bound" fbc:upperFluxBound="cobra_default_ub">
        <listOfReactants>
          <speciesReference constant="true" species="M_atp" stoichiometry="1" />
          <speciesReference constant="true" species="M_thymd" stoichiometry="1" />
        </listOfReactants>
        <listOfProducts>
          <speciesReference constant="true" species="M_adp" stoichiometry="1" />
          <speciesReference constant="true" species="M_dtmp" stoichiometry="1" />
          <speciesReference constant="true" species="M_h" stoichiometry="1" />
        </listOfProducts>
      </reaction>
      <reaction fast="false" id="R_salv11" name="salv11" reversible="true" fbc:lowerFluxBound="cobra_default_lb" fbc:upperFluxBound="cobra_default_ub">
        <listOfReactants>
          <speciesReference constant="true" species="M_atp" stoichiometry="1" />
          <speciesReference constant="true" species="M_duri" stoichiometry="1" />
        </listOfReactants>
        <listOfProducts>
          <speciesReference constant="true" species="M_adp" stoichiometry="1" />
          <speciesReference constant="true" species="M_dump" stoichiometry="1" />
        </listOfProducts>
      </reaction>
      <reaction fast="false" id="R_salv12" name="salv12" reversible="true" fbc:lowerFluxBound="cobra_default_lb" fbc:upperFluxBound="cobra_default_ub">
        <listOfReactants>
          <speciesReference constant="true" species="M_h2o" stoichiometry="1" />
          <speciesReference constant="true" species="M_dcyt" stoichiometry="1" />
        </listOfReactants>
        <listOfProducts>
          <speciesReference constant="true" species="M_duri" stoichiometry="1" />
          <speciesReference constant="true" species="M_nh4" stoichiometry="1" />
        </listOfProducts>
      </reaction>
      <reaction fast="false" id="R_salv14" name="salv14" reversible="false" fbc:lowerFluxBound="cobra_0_bound" fbc:upperFluxBound="cobra_default_ub">
        <listOfReactants>
          <speciesReference constant="true" species="M_h" stoichiometry="1" />
          <speciesReference constant="true" species="M_h2o" stoichiometry="1" />
          <speciesReference constant="true" species="M_cytd" stoichiometry="1" />
        </listOfReactants>
        <listOfProducts>
          <speciesReference constant="true" species="M_uri" stoichiometry="1" />
          <speciesReference constant="true" species="M_nh4" stoichiometry="1" />
        </listOfProducts>
      </reaction>
      <reaction fast="false" id="R_salv15" name="salv15" reversible="true" fbc:lowerFluxBound="cobra_default_lb" fbc:upperFluxBound="cobra_default_ub">
        <listOfReactants>
          <speciesReference constant="true" species="M_atp" stoichiometry="1" />
          <speciesReference constant="true" species="M_cmp" stoichiometry="1" />
        </listOfReactants>
        <listOfProducts>
          <speciesReference constant="true" species="M_adp" stoichiometry="1" />
          <speciesReference constant="true" species="M_cdp" stoichiometry="1" />
        </listOfProducts>
      </reaction>
      <reaction fast="false" id="R_thf13" name="thf13" reversible="true" fbc:lowerFluxBound="cobra_default_lb" fbc:upperFluxBound="cobra_default_ub">
        <listOfReactants>
          <speciesReference constant="true" species="M_a_10fthf" stoichiometry="1" />
          <speciesReference constant="true" species="M_gar" stoichiometry="1" />
        </listOfReactants>
        <listOfProducts>
          <speciesReference constant="true" species="M_fgam" stoichiometry="1" />
          <speciesReference constant="true" species="M_h" stoichiometry="1" />
          <speciesReference constant="true" species="M_thf" stoichiometry="1" />
        </listOfProducts>
      </reaction>
      <reaction fast="false" id="R_denovo14" name="denovo14" reversible="true" fbc:lowerFluxBound="cobra_default_lb" fbc:upperFluxBound="cobra_default_ub">
        <listOfReactants>
          <speciesReference constant="true" species="M_atp" stoichiometry="2" />
          <speciesReference constant="true" species="M_nh4" stoichiometry="1" />
          <speciesReference constant="true" species="M_hco3" stoichiometry="1" />
        </listOfReactants>
        <listOfProducts>
          <speciesReference constant="true" species="M_adp" stoichiometry="2" />
          <speciesReference constant="true" species="M_cbp" stoichiometry="1" />
          <speciesReference constant="true" species="M_pi" stoichiometry="1" />
        </listOfProducts>
      </reaction>
      <reaction fast="false" id="R_ot1" name="ot1" reversible="true" fbc:lowerFluxBound="cobra_default_lb" fbc:upperFluxBound="cobra_default_ub">
        <listOfReactants>
          <speciesReference constant="true" species="M_h2o" stoichiometry="1" />
          <speciesReference constant="true" species="M_a_4cmol" stoichiometry="1" />
        </listOfReactants>
        <listOfProducts>
          <speciesReference constant="true" species="M_a_4o2ene" stoichiometry="1" />
        </listOfProducts>
      </reaction>
      <reaction fast="false" id="R_ppp2" name="ppp2" reversible="false" fbc:lowerFluxBound="cobra_0_bound" fbc:upperFluxBound="cobra_default_ub">
        <listOfReactants>
          <speciesReference constant="true" species="M_glcn" stoichiometry="1" />
          <speciesReference constant="true" species="M_atp" stoichiometry="1" />
        </listOfReactants>
        <listOfProducts>
          <speciesReference constant="true" species="M_adp" stoichiometry="1" />
          <speciesReference constant="true" species="M_pgl" stoichiometry="1" />
        </listOfProducts>
      </reaction>
      <reaction fast="false" id="R_ppp3" name="ppp3" reversible="true" fbc:lowerFluxBound="cobra_default_lb" fbc:upperFluxBound="cobra_default_ub">
        <listOfReactants>
          <speciesReference constant="true" species="M_s7p" stoichiometry="1" />
          <speciesReference constant="true" species="M_g3p" stoichiometry="1" />
        </listOfReactants>
        <listOfProducts>
          <speciesReference constant="true" species="M_r5p" stoichiometry="1" />
          <speciesReference constant="true" species="M_xu5p_LSQBKTD_RSQBKT" stoichiometry="1" />
        </listOfProducts>
      </reaction>
      <reaction fast="false" id="R_ppp4" name="ppp4" reversible="true" fbc:lowerFluxBound="cobra_default_lb" fbc:upperFluxBound="cobra_default_ub">
        <listOfReactants>
          <speciesReference constant="true" species="M_f6p" stoichiometry="1" />
          <speciesReference constant="true" species="M_g3p" stoichiometry="1" />
        </listOfReactants>
        <listOfProducts>
          <speciesReference constant="true" species="M_e4p" stoichiometry="1" />
          <speciesReference constant="true" species="M_xu5p_LSQBKTD_RSQBKT" stoichiometry="1" />
        </listOfProducts>
      </reaction>
      <reaction fast="false" id="R_ppp5" name="ppp5" reversible="false" fbc:lowerFluxBound="cobra_0_bound" fbc:upperFluxBound="cobra_default_ub">
        <listOfReactants>
          <speciesReference constant="true" species="M_dgp" stoichiometry="1" />
        </listOfReactants>
        <listOfProducts>
          <speciesReference constant="true" species="M_pyr" stoichiometry="1" />
          <speciesReference constant="true" species="M_g3p" stoichiometry="1" />
        </listOfProducts>
      </reaction>
      <reaction fast="false" id="R_ppp6" name="ppp6" reversible="true" fbc:lowerFluxBound="cobra_default_lb" fbc:upperFluxBound="cobra_default_ub">
        <listOfReactants>
          <speciesReference constant="true" species="M_r5p" stoichiometry="1" />
        </listOfReactants>
        <listOfProducts>
          <speciesReference constant="true" species="M_ru5p_LSQBKTD_RSQBKT" stoichiometry="1" />
        </listOfProducts>
      </reaction>
      <reaction fast="false" id="R_resp1" name="resp1" reversible="true" fbc:lowerFluxBound="cobra_default_lb" fbc:upperFluxBound="cobra_default_ub">
        <listOfReactants>
          <speciesReference constant="true" species="M_nad" stoichiometry="1" />
          <speciesReference constant="true" species="M_enz6dly" stoichiometry="1" />
        </listOfReactants>
        <listOfProducts>
          <speciesReference constant="true" species="M_nadh" stoichiometry="1" />
          <speciesReference constant="true" species="M_enzn6ly" stoichiometry="1" />
        </listOfProducts>
      </reaction>
      <reaction fast="false" id="R_resp2" name="resp2" reversible="true" fbc:lowerFluxBound="cobra_default_lb" fbc:upperFluxBound="cobra_default_ub">
        <listOfReactants>
          <speciesReference constant="true" species="M_fctchc" stoichiometry="2" />
          <speciesReference constant="true" species="M_q8h2" stoichiometry="1" />
        </listOfReactants>
        <listOfProducts>
          <speciesReference constant="true" species="M_foctchc" stoichiometry="2" />
          <speciesReference constant="true" species="M_q8" stoichiometry="1" />
        </listOfProducts>
      </reaction>
      <reaction fast="false" id="R_resp3" name="resp3" reversible="true" fbc:lowerFluxBound="cobra_default_lb" fbc:upperFluxBound="cobra_default_ub">
        <listOfReactants>
          <speciesReference constant="true" species="M_succ" stoichiometry="1" />
          <speciesReference constant="true" species="M_q8" stoichiometry="1" />
        </listOfReactants>
        <listOfProducts>
          <speciesReference constant="true" species="M_fum" stoichiometry="1" />
          <speciesReference constant="true" species="M_q8h2" stoichiometry="1" />
        </listOfProducts>
      </reaction>
      <reaction fast="false" id="R_resp4" name="resp4" reversible="false" fbc:lowerFluxBound="cobra_0_bound" fbc:upperFluxBound="cobra_default_ub">
        <listOfReactants>
          <speciesReference constant="true" species="M_nadh" stoichiometry="1" />
          <speciesReference constant="true" species="M_h" stoichiometry="1" />
          <speciesReference constant="true" species="M_q8" stoichiometry="1" />
        </listOfReactants>
        <listOfProducts>
          <speciesReference constant="true" species="M_nad" stoichiometry="1" />
          <speciesReference constant="true" species="M_q8h2" stoichiometry="1" />
        </listOfProducts>
      </reaction>
      <reaction fast="false" id="R_resp5" name="resp5" reversible="true" fbc:lowerFluxBound="cobra_default_lb" fbc:upperFluxBound="cobra_default_ub">
        <listOfReactants>
          <speciesReference constant="true" species="M_nadp" stoichiometry="1" />
          <speciesReference constant="true" species="M_hmgth" stoichiometry="1" />
        </listOfReactants>
        <listOfProducts>
          <speciesReference constant="true" species="M_nadph" stoichiometry="1" />
          <speciesReference constant="true" species="M_h" stoichiometry="1" />
          <speciesReference constant="true" species="M_Sfglutth" stoichiometry="1" />
        </listOfProducts>
      </reaction>
      <reaction fast="false" id="R_resp6" name="resp6" reversible="true" fbc:lowerFluxBound="cobra_default_lb" fbc:upperFluxBound="cobra_default_ub">
        <listOfReactants>
          <speciesReference constant="true" species="M_Methanol" stoichiometry="1" />
          <speciesReference constant="true" species="M_h2o2" stoichiometry="1" />
        </listOfReactants>
        <listOfProducts>
          <speciesReference constant="true" species="M_h2o" stoichiometry="2" />
          <speciesReference constant="true" species="M_fald" stoichiometry="1" />
        </listOfProducts>
      </reaction>
      <reaction fast="false" id="R_resp7" name="resp7" reversible="true" fbc:lowerFluxBound="cobra_default_lb" fbc:upperFluxBound="cobra_default_ub">
        <listOfReactants>
          <speciesReference constant="true" species="M_a_3dmq8" stoichiometry="1" />
          <speciesReference constant="true" species="M_amet" stoichiometry="1" />
        </listOfReactants>
        <listOfProducts>
          <speciesReference constant="true" species="M_ahcys" stoichiometry="1" />
          <speciesReference constant="true" species="M_q9" stoichiometry="1" />
        </listOfProducts>
      </reaction>
      <reaction fast="false" id="R_resp8" name="resp8" reversible="true" fbc:lowerFluxBound="cobra_default_lb" fbc:upperFluxBound="cobra_default_ub">
        <listOfReactants>
          <speciesReference constant="true" species="M_phbz" stoichiometry="1" />
          <speciesReference constant="true" species="M_octdp" stoichiometry="1" />
        </listOfReactants>
        <listOfProducts>
          <speciesReference constant="true" species="M_ppi" stoichiometry="1" />
          <speciesReference constant="true" species="M_a_3ophb" stoichiometry="1" />
        </listOfProducts>
      </reaction>
      <reaction fast="false" id="R_resp11" name="resp11" reversible="true" fbc:lowerFluxBound="cobra_default_lb" fbc:upperFluxBound="cobra_default_ub">
        <listOfReactants>
          <speciesReference constant="true" species="M_o2" stoichiometry="1" />
          <speciesReference constant="true" species="M_a_2op6mph" stoichiometry="1" />
        </listOfReactants>
        <listOfProducts>
          <speciesReference constant="true" species="M_h2o" stoichiometry="1" />
          <speciesReference constant="true" species="M_a_2op6m14bq" stoichiometry="1" />
        </listOfProducts>
      </reaction>
      <reaction fast="false" id="R_resp12" name="resp12" reversible="true" fbc:lowerFluxBound="cobra_default_lb" fbc:upperFluxBound="cobra_default_ub">
        <listOfReactants>
          <speciesReference constant="true" species="M_a_2op6m14bq" stoichiometry="1" />
          <speciesReference constant="true" species="M_amet" stoichiometry="1" />
        </listOfReactants>
        <listOfProducts>
          <speciesReference constant="true" species="M_opmmbq" stoichiometry="1" />
          <speciesReference constant="true" species="M_ahcys" stoichiometry="1" />
        </listOfProducts>
      </reaction>
      <reaction fast="false" id="R_secmet2" name="secmet2" reversible="true" fbc:lowerFluxBound="cobra_default_lb" fbc:upperFluxBound="cobra_default_ub">
        <listOfReactants>
          <speciesReference constant="true" species="M_canavaninosucc" stoichiometry="1" />
        </listOfReactants>
        <listOfProducts>
          <speciesReference constant="true" species="M_canavanine" stoichiometry="1" />
          <speciesReference constant="true" species="M_fum" stoichiometry="1" />
        </listOfProducts>
      </reaction>
      <reaction fast="false" id="R_secmet7" name="secmet7" reversible="false" fbc:lowerFluxBound="cobra_0_bound" fbc:upperFluxBound="cobra_default_ub">
        <listOfReactants>
          <speciesReference constant="true" species="M_nadph" stoichiometry="1" />
          <speciesReference constant="true" species="M_h" stoichiometry="1" />
          <speciesReference constant="true" species="M_a_2dhglcn" stoichiometry="1" />
        </listOfReactants>
        <listOfProducts>
          <speciesReference constant="true" species="M_glcn" stoichiometry="1" />
          <speciesReference constant="true" species="M_nadp" stoichiometry="1" />
        </listOfProducts>
      </reaction>
      <reaction fast="false" id="R_T004" name="T004" reversible="true" fbc:lowerFluxBound="cobra_default_lb" fbc:upperFluxBound="cobra_default_ub">
        <listOfReactants>
          <speciesReference constant="true" species="M_amet_e" stoichiometry="1" />
        </listOfReactants>
        <listOfProducts>
          <speciesReference constant="true" species="M_amet" stoichiometry="1" />
        </listOfProducts>
      </reaction>
      <reaction fast="false" id="R_T005" name="T005" reversible="true" fbc:lowerFluxBound="cobra_default_lb" fbc:upperFluxBound="cobra_default_ub">
        <listOfReactants>
          <speciesReference constant="true" species="M_a__5mta_e" stoichiometry="1" />
        </listOfReactants>
        <listOfProducts>
          <speciesReference constant="true" species="M_a_5mta" stoichiometry="1" />
        </listOfProducts>
      </reaction>
      <reaction fast="false" id="R_T006" name="T006" reversible="true" fbc:lowerFluxBound="cobra_default_lb" fbc:upperFluxBound="cobra_default_ub">
        <listOfReactants>
          <speciesReference constant="true" species="M_udcpp_e" stoichiometry="1" />
        </listOfReactants>
        <listOfProducts>
          <speciesReference constant="true" species="M_udcpp" stoichiometry="1" />
        </listOfProducts>
      </reaction>
      <reaction fast="false" id="R_T007" name="T007" reversible="true" fbc:lowerFluxBound="cobra_default_lb" fbc:upperFluxBound="cobra_default_ub">
        <listOfReactants>
          <speciesReference constant="true" species="M_s7p_e" stoichiometry="1" />
        </listOfReactants>
        <listOfProducts>
          <speciesReference constant="true" species="M_s7p" stoichiometry="1" />
        </listOfProducts>
      </reaction>
      <reaction fast="false" id="R_T009" name="T009" reversible="true" fbc:lowerFluxBound="cobra_default_lb" fbc:upperFluxBound="cobra_default_ub">
        <listOfReactants>
          <speciesReference constant="true" species="M_a__14aDg__n___e" stoichiometry="1" />
        </listOfReactants>
        <listOfProducts>
          <speciesReference constant="true" species="M_a_14aDg_n_" stoichiometry="1" />
        </listOfProducts>
      </reaction>
      <reaction fast="false" id="R_T010" name="T010" reversible="true" fbc:lowerFluxBound="cobra_default_lb" fbc:upperFluxBound="cobra_default_ub">
        <listOfReactants>
          <speciesReference constant="true" species="M_FMN_e" stoichiometry="1" />
        </listOfReactants>
        <listOfProducts>
          <speciesReference constant="true" species="M_FMN" stoichiometry="1" />
        </listOfProducts>
      </reaction>
      <reaction fast="false" id="R_T011" name="T011" reversible="false" fbc:lowerFluxBound="cobra_0_bound" fbc:upperFluxBound="cobra_default_ub">
        <listOfReactants>
          <speciesReference constant="true" species="M_etoh" stoichiometry="1" />
        </listOfReactants>
[truncated: 267,507 more chars]
