# Supplementary material for: Do genome-scale models need exact solvers or clearer standards?
Source: Mol Syst Biol. 2015 Oct 14;11(10):831. doi: 10.15252/msb.20156157 (PMC4631202; doi:10.15252/msb.20156157)
Supplement: Supplementary file 2 — Dataset EV1 [file msb0011-0831-sd2.zip › m_model_collection-master/sbml3/iZmobMBEL601.xml]

<?xml version='1.0' encoding='UTF-8'?>
<sbml xmlns:fbc="http://www.sbml.org/sbml/level3/version1/fbc/version2" level="3" sboTerm="SBO:0000624" version="1" xmlns="http://www.sbml.org/sbml/level3/version1/core" fbc:required="false">
  <model id="iZmobMBEL601" fbc:strict="true">
    <listOfUnitDefinitions>
      <unitDefinition id="mmol_per_gDW_per_hr">
        <listOfUnits>
          <unit exponent="1" kind="mole" multiplier="1" scale="-3" />
          <unit exponent="-1" kind="gram" multiplier="1" scale="0" />
          <unit exponent="-1" kind="second" multiplier="3600" scale="0" />
        </listOfUnits>
      </unitDefinition>
    </listOfUnitDefinitions>
    <fbc:listOfObjectives fbc:activeObjective="obj">
      <fbc:objective fbc:id="obj" fbc:type="maximize">
        <fbc:listOfFluxObjectives>
          <fbc:fluxObjective fbc:coefficient="1" fbc:reaction="R_Rxn_Biomass" />
        </fbc:listOfFluxObjectives>
      </fbc:objective>
    </fbc:listOfObjectives>
    <listOfParameters>
      <parameter constant="true" id="cobra_default_lb" sboTerm="SBO:0000626" units="mmol_per_gDW_per_hr" value="-1000" />
      <parameter constant="true" id="cobra_default_ub" sboTerm="SBO:0000626" units="mmol_per_gDW_per_hr" value="1000" />
      <parameter constant="true" id="cobra_0_bound" sboTerm="SBO:0000626" units="mmol_per_gDW_per_hr" value="0" />
      <parameter constant="true" id="R_Transport6_lower_bound" sboTerm="SBO:0000625" units="mmol_per_gDW_per_hr" value="-0.1" />
      <parameter constant="true" id="R_Transport7_lower_bound" sboTerm="SBO:0000625" units="mmol_per_gDW_per_hr" value="-0.1" />
      <parameter constant="true" id="R_Transport10_upper_bound" sboTerm="SBO:0000625" units="mmol_per_gDW_per_hr" value="3.3" />
      <parameter constant="true" id="R_Transport10_lower_bound" sboTerm="SBO:0000625" units="mmol_per_gDW_per_hr" value="3.3" />
      <parameter constant="true" id="R_Transport13_upper_bound" sboTerm="SBO:0000625" units="mmol_per_gDW_per_hr" value="0.1" />
      <parameter constant="true" id="R_Transport16_upper_bound" sboTerm="SBO:0000625" units="mmol_per_gDW_per_hr" value="11.1" />
      <parameter constant="true" id="R_Transport18_upper_bound" sboTerm="SBO:0000625" units="mmol_per_gDW_per_hr" value="0.1" />
      <parameter constant="true" id="R_Transport26_lower_bound" sboTerm="SBO:0000625" units="mmol_per_gDW_per_hr" value="-0.1" />
    </listOfParameters>
    <listOfCompartments>
      <compartment constant="true" id="Cell" name="boundary" />
    </listOfCompartments>
    <listOfSpecies>
      <species boundaryCondition="false" compartment="Cell" constant="false" hasOnlySubstanceUnits="false" id="M_BZNIT_Cell" name="BZNIT" fbc:charge="0" />
      <species boundaryCondition="false" compartment="Cell" constant="false" hasOnlySubstanceUnits="false" id="M_PYTHP_Cell" name="PYTHP" fbc:charge="0" />
      <species boundaryCondition="false" compartment="Cell" constant="false" hasOnlySubstanceUnits="false" id="M_CPP_Cell" name="CPP" fbc:charge="0" />
      <species boundaryCondition="false" compartment="Cell" constant="false" hasOnlySubstanceUnits="false" id="M_UDPNAMAG_Cell" name="UDPNAMAG" fbc:charge="0" />
      <species boundaryCondition="false" compartment="Cell" constant="false" hasOnlySubstanceUnits="false" id="M_FALD_Cell" name="FALD" fbc:charge="0" />
      <species boundaryCondition="false" compartment="Cell" constant="false" hasOnlySubstanceUnits="false" id="M_PPPH_Cell" name="PPPH" fbc:charge="0" />
      <species boundaryCondition="false" compartment="Cell" constant="false" hasOnlySubstanceUnits="false" id="M_METTHF_Cell" name="METTHF" fbc:charge="0" />
      <species boundaryCondition="false" compartment="Cell" constant="false" hasOnlySubstanceUnits="false" id="M_DMPP_Cell" name="DMPP" fbc:charge="0" />
      <species boundaryCondition="false" compartment="Cell" constant="false" hasOnlySubstanceUnits="false" id="M_TAG_Cell" name="TAG" fbc:charge="0" />
      <species boundaryCondition="false" compartment="Cell" constant="false" hasOnlySubstanceUnits="false" id="M_bDGLC_Cell" name="bDGLC" fbc:charge="0" />
      <species boundaryCondition="false" compartment="Cell" constant="false" hasOnlySubstanceUnits="false" id="M_VAN_Cell" name="VAN" fbc:charge="0" />
      <species boundaryCondition="false" compartment="Cell" constant="false" hasOnlySubstanceUnits="false" id="M_RL5P_Cell" name="RL5P" fbc:charge="0" />
      <species boundaryCondition="false" compartment="Cell" constant="false" hasOnlySubstanceUnits="false" id="M_VAL_Cell" name="VAL" fbc:charge="0" />
      <species boundaryCondition="false" compartment="Cell" constant="false" hasOnlySubstanceUnits="false" id="M_C15815_Cell" name="C15815" fbc:charge="0" />
      <species boundaryCondition="false" compartment="Cell" constant="false" hasOnlySubstanceUnits="false" id="M_pppGpp_Cell" name="pppGpp" fbc:charge="0" />
      <species boundaryCondition="false" compartment="Cell" constant="false" hasOnlySubstanceUnits="false" id="M__5MTRP_Cell" name="5MTRP" fbc:charge="0" />
      <species boundaryCondition="false" compartment="Cell" constant="false" hasOnlySubstanceUnits="false" id="M_SELNT_Cell" name="SELNT" fbc:charge="0" />
      <species boundaryCondition="false" compartment="Cell" constant="false" hasOnlySubstanceUnits="false" id="M_GC_Cell" name="GC" fbc:charge="0" />
      <species boundaryCondition="false" compartment="Cell" constant="false" hasOnlySubstanceUnits="false" id="M_ACCOA_Cell" name="ACCOA" fbc:charge="0" />
      <species boundaryCondition="false" compartment="Cell" constant="false" hasOnlySubstanceUnits="false" id="M_MDECPP_Cell" name="MDECPP" fbc:charge="0" />
      <species boundaryCondition="false" compartment="Cell" constant="false" hasOnlySubstanceUnits="false" id="M_GL_Cell" name="GL" fbc:charge="0" />
      <species boundaryCondition="false" compartment="Cell" constant="false" hasOnlySubstanceUnits="false" id="M_NCAIR_Cell" name="NCAIR" fbc:charge="0" />
      <species boundaryCondition="false" compartment="Cell" constant="false" hasOnlySubstanceUnits="false" id="M_PTT_Cell" name="PTT" fbc:charge="0" />
      <species boundaryCondition="false" compartment="Cell" constant="false" hasOnlySubstanceUnits="false" id="M_NPH_Cell" name="NPH" fbc:charge="0" />
      <species boundaryCondition="false" compartment="Cell" constant="false" hasOnlySubstanceUnits="false" id="M_HOPANOIDS_Cell" name="HOPANOIDS" fbc:charge="0" />
      <species boundaryCondition="false" compartment="Cell" constant="false" hasOnlySubstanceUnits="false" id="M_HISAL_Cell" name="HISAL" fbc:charge="0" />
      <species boundaryCondition="false" compartment="Cell" constant="false" hasOnlySubstanceUnits="false" id="M_LAC_Cell" name="LAC" fbc:charge="0" />
      <species boundaryCondition="false" compartment="Cell" constant="false" hasOnlySubstanceUnits="false" id="M_PRPP_Cell" name="PRPP" fbc:charge="0" />
      <species boundaryCondition="false" compartment="Cell" constant="false" hasOnlySubstanceUnits="false" id="M_FAPNTP_Cell" name="FAPNTP" fbc:charge="0" />
      <species boundaryCondition="false" compartment="Cell" constant="false" hasOnlySubstanceUnits="false" id="M_MAL_Cell" name="MAL" fbc:charge="0" />
      <species boundaryCondition="false" compartment="Cell" constant="false" hasOnlySubstanceUnits="false" id="M_DTTP_Cell" name="DTTP" fbc:charge="0" />
      <species boundaryCondition="false" compartment="Cell" constant="false" hasOnlySubstanceUnits="false" id="M_ASER_Cell" name="ASER" fbc:charge="0" />
      <species boundaryCondition="false" compartment="Cell" constant="false" hasOnlySubstanceUnits="false" id="M_R2MM_Cell" name="R2MM" fbc:charge="0" />
      <species boundaryCondition="false" compartment="Cell" constant="false" hasOnlySubstanceUnits="false" id="M_DGTP_Cell" name="DGTP" fbc:charge="0" />
      <species boundaryCondition="false" compartment="Cell" constant="false" hasOnlySubstanceUnits="false" id="M__2PCDPMDE_Cell" name="2PCDPMDE" fbc:charge="0" />
      <species boundaryCondition="false" compartment="Cell" constant="false" hasOnlySubstanceUnits="false" id="M_HISOLP_Cell" name="HISOLP" fbc:charge="0" />
      <species boundaryCondition="false" compartment="Cell" constant="false" hasOnlySubstanceUnits="false" id="M_DPCOA_Cell" name="DPCOA" fbc:charge="0" />
      <species boundaryCondition="false" compartment="Cell" constant="false" hasOnlySubstanceUnits="false" id="M_ST_Cell" name="ST" fbc:charge="0" />
      <species boundaryCondition="false" compartment="Cell" constant="false" hasOnlySubstanceUnits="false" id="M_HMB4PP_Cell" name="HMB4PP" fbc:charge="0" />
      <species boundaryCondition="false" compartment="Cell" constant="false" hasOnlySubstanceUnits="false" id="M_CMP_Cell" name="CMP" fbc:charge="0" />
      <species boundaryCondition="false" compartment="Cell" constant="false" hasOnlySubstanceUnits="false" id="M_LLCT_Cell" name="LLCT" fbc:charge="0" />
      <species boundaryCondition="false" compartment="Cell" constant="false" hasOnlySubstanceUnits="false" id="M_H2O2_Cell" name="H2O2" fbc:charge="0" />
      <species boundaryCondition="false" compartment="Cell" constant="false" hasOnlySubstanceUnits="false" id="M_GGPP_Cell" name="GGPP" fbc:charge="0" />
      <species boundaryCondition="false" compartment="Cell" constant="false" hasOnlySubstanceUnits="false" id="M_OICAP_Cell" name="OICAP" fbc:charge="0" />
      <species boundaryCondition="false" compartment="Cell" constant="false" hasOnlySubstanceUnits="false" id="M_LCTS_Cell" name="LCTS" fbc:charge="0" />
      <species boundaryCondition="false" compartment="Cell" constant="false" hasOnlySubstanceUnits="false" id="M_OAHSER_Cell" name="OAHSER" fbc:charge="0" />
      <species boundaryCondition="false" compartment="Cell" constant="false" hasOnlySubstanceUnits="false" id="M_THMPP_Cell" name="THMPP" fbc:charge="0" />
      <species boundaryCondition="false" compartment="Cell" constant="false" hasOnlySubstanceUnits="false" id="M_MALACP_Cell" name="MALACP" fbc:charge="0" />
      <species boundaryCondition="false" compartment="Cell" constant="false" hasOnlySubstanceUnits="false" id="M_HCT_Cell" name="HCT" fbc:charge="0" />
      <species boundaryCondition="false" compartment="Cell" constant="false" hasOnlySubstanceUnits="false" id="M_IGP_Cell" name="IGP" fbc:charge="0" />
      <species boundaryCondition="false" compartment="Cell" constant="false" hasOnlySubstanceUnits="false" id="M_T3P1_Cell" name="T3P1" fbc:charge="0" />
      <species boundaryCondition="false" compartment="Cell" constant="false" hasOnlySubstanceUnits="false" id="M_K_Cell" name="K" fbc:charge="0" />
      <species boundaryCondition="false" compartment="Cell" constant="false" hasOnlySubstanceUnits="false" id="M_RSGSH_Cell" name="RSGSH" fbc:charge="0" />
      <species boundaryCondition="false" compartment="Cell" constant="false" hasOnlySubstanceUnits="false" id="M_PP3M5H6M14BQ_Cell" name="PP3M5H6M14BQ" fbc:charge="0" />
      <species boundaryCondition="false" compartment="Cell" constant="false" hasOnlySubstanceUnits="false" id="M_AICAR_Cell" name="AICAR" fbc:charge="0" />
      <species boundaryCondition="false" compartment="Cell" constant="false" hasOnlySubstanceUnits="false" id="M_THBH_Cell" name="THBH" fbc:charge="0" />
      <species boundaryCondition="false" compartment="Cell" constant="false" hasOnlySubstanceUnits="false" id="M_AHTD_Cell" name="AHTD" fbc:charge="0" />
      <species boundaryCondition="false" compartment="Cell" constant="false" hasOnlySubstanceUnits="false" id="M_HC2H_Cell" name="HC2H" fbc:charge="0" />
      <species boundaryCondition="false" compartment="Cell" constant="false" hasOnlySubstanceUnits="false" id="M_PC2_Cell" name="PC2" fbc:charge="0" />
      <species boundaryCondition="false" compartment="Cell" constant="false" hasOnlySubstanceUnits="false" id="M_SHCYS_Cell" name="SHCYS" fbc:charge="0" />
      <species boundaryCondition="false" compartment="Cell" constant="false" hasOnlySubstanceUnits="false" id="M_DCDP_Cell" name="DCDP" fbc:charge="0" />
      <species boundaryCondition="false" compartment="Cell" constant="false" hasOnlySubstanceUnits="false" id="M_MQ_Cell" name="MQ" fbc:charge="0" />
      <species boundaryCondition="false" compartment="Cell" constant="false" hasOnlySubstanceUnits="false" id="M_HMNAPTH_Cell" name="HMNAPTH" fbc:charge="0" />
      <species boundaryCondition="false" compartment="Cell" constant="false" hasOnlySubstanceUnits="false" id="M_A6RP5P2_Cell" name="A6RP5P2" fbc:charge="0" />
      <species boundaryCondition="false" compartment="Cell" constant="false" hasOnlySubstanceUnits="false" id="M_DGLYCERATE_Cell" name="DGLYCERATE" fbc:charge="0" />
      <species boundaryCondition="false" compartment="Cell" constant="false" hasOnlySubstanceUnits="false" id="M_CTP_Cell" name="CTP" fbc:charge="0" />
      <species boundaryCondition="false" compartment="Cell" constant="false" hasOnlySubstanceUnits="false" id="M_GLN_Cell" name="GLN" fbc:charge="0" />
      <species boundaryCondition="false" compartment="Cell" constant="false" hasOnlySubstanceUnits="false" id="M_AGMAT_Cell" name="AGMAT" fbc:charge="0" />
      <species boundaryCondition="false" compartment="Cell" constant="false" hasOnlySubstanceUnits="false" id="M_IHKP_Cell" name="IHKP" fbc:charge="0" />
      <species boundaryCondition="false" compartment="Cell" constant="false" hasOnlySubstanceUnits="false" id="M_GLX_Cell" name="GLX" fbc:charge="0" />
      <species boundaryCondition="false" compartment="Cell" constant="false" hasOnlySubstanceUnits="false" id="M_GLY_Cell" name="GLY" fbc:charge="0" />
      <species boundaryCondition="false" compartment="Cell" constant="false" hasOnlySubstanceUnits="false" id="M_DHSK_Cell" name="DHSK" fbc:charge="0" />
      <species boundaryCondition="false" compartment="Cell" constant="false" hasOnlySubstanceUnits="false" id="M_guln_Cell" name="guln" fbc:charge="0" />
      <species boundaryCondition="false" compartment="Cell" constant="false" hasOnlySubstanceUnits="false" id="M_CTB_Cell" name="CTB" fbc:charge="0" />
      <species boundaryCondition="false" compartment="Cell" constant="false" hasOnlySubstanceUnits="false" id="M_PL5P_Cell" name="PL5P" fbc:charge="0" />
      <species boundaryCondition="false" compartment="Cell" constant="false" hasOnlySubstanceUnits="false" id="M_SME_Cell" name="SME" fbc:charge="0" />
      <species boundaryCondition="false" compartment="Cell" constant="false" hasOnlySubstanceUnits="false" id="M_AKG_Cell" name="AKG" fbc:charge="0" />
      <species boundaryCondition="false" compartment="Cell" constant="false" hasOnlySubstanceUnits="false" id="M_GLU_Cell" name="GLU" fbc:charge="0" />
      <species boundaryCondition="false" compartment="Cell" constant="false" hasOnlySubstanceUnits="false" id="M_DOT_Cell" name="DOT" fbc:charge="0" />
      <species boundaryCondition="false" compartment="Cell" constant="false" hasOnlySubstanceUnits="false" id="M__3SFPYR_Cell" name="3SFPYR" fbc:charge="0" />
      <species boundaryCondition="false" compartment="Cell" constant="false" hasOnlySubstanceUnits="false" id="M_HO3S2_Cell" name="HO3S2" fbc:charge="0" />
      <species boundaryCondition="false" compartment="Cell" constant="false" hasOnlySubstanceUnits="false" id="M_CLAALD_Cell" name="CLAALD" fbc:charge="0" />
      <species boundaryCondition="false" compartment="Cell" constant="false" hasOnlySubstanceUnits="false" id="M_MOBA_Cell" name="MOBA" fbc:charge="0" />
      <species boundaryCondition="false" compartment="Cell" constant="false" hasOnlySubstanceUnits="false" id="M_C160ACP_Cell" name="C160ACP" fbc:charge="0" />
      <species boundaryCondition="false" compartment="Cell" constant="false" hasOnlySubstanceUnits="false" id="M_SULLAC_Cell" name="SULLAC" fbc:charge="0" />
      <species boundaryCondition="false" compartment="Cell" constant="false" hasOnlySubstanceUnits="false" id="M_Fe_Cell" name="Fe" fbc:charge="0" />
      <species boundaryCondition="false" compartment="Cell" constant="false" hasOnlySubstanceUnits="false" id="M_UDPNAGEP_Cell" name="UDPNAGEP" fbc:charge="0" />
      <species boundaryCondition="false" compartment="Cell" constant="false" hasOnlySubstanceUnits="false" id="M_HYDROXYAKG_Cell" name="HYDROXYAKG" fbc:charge="0" />
      <species boundaryCondition="false" compartment="Cell" constant="false" hasOnlySubstanceUnits="false" id="M_G1P_Cell" name="G1P" fbc:charge="0" />
      <species boundaryCondition="false" compartment="Cell" constant="false" hasOnlySubstanceUnits="false" id="M_NCPTRC_Cell" name="NCPTRC" fbc:charge="0" />
      <species boundaryCondition="false" compartment="Cell" constant="false" hasOnlySubstanceUnits="false" id="M_XTP_Cell" name="XTP" fbc:charge="0" />
      <species boundaryCondition="false" compartment="Cell" constant="false" hasOnlySubstanceUnits="false" id="M_PPACOA_Cell" name="PPACOA" fbc:charge="0" />
      <species boundaryCondition="false" compartment="Cell" constant="false" hasOnlySubstanceUnits="false" id="M__4HBZ_Cell" name="4HBZ" fbc:charge="0" />
      <species boundaryCondition="false" compartment="Cell" constant="false" hasOnlySubstanceUnits="false" id="M_NS26DP_Cell" name="NS26DP" fbc:charge="0" />
      <species boundaryCondition="false" compartment="Cell" constant="false" hasOnlySubstanceUnits="false" id="M_FMN_Cell" name="FMN" fbc:charge="0" />
      <species boundaryCondition="false" compartment="Cell" constant="false" hasOnlySubstanceUnits="false" id="M_UDCPDP_Cell" name="UDCPDP" fbc:charge="0" />
      <species boundaryCondition="false" compartment="Cell" constant="false" hasOnlySubstanceUnits="false" id="M_CMBO_Cell" name="CMBO" fbc:charge="0" />
      <species boundaryCondition="false" compartment="Cell" constant="false" hasOnlySubstanceUnits="false" id="M_D8RL_Cell" name="D8RL" fbc:charge="0" />
      <species boundaryCondition="false" compartment="Cell" constant="false" hasOnlySubstanceUnits="false" id="M_AHHMD_Cell" name="AHHMD" fbc:charge="0" />
      <species boundaryCondition="false" compartment="Cell" constant="false" hasOnlySubstanceUnits="false" id="M_AHMPP_Cell" name="AHMPP" fbc:charge="0" />
      <species boundaryCondition="false" compartment="Cell" constant="false" hasOnlySubstanceUnits="false" id="M_OFRDX_Cell" name="OFRDX" fbc:charge="0" />
      <species boundaryCondition="false" compartment="Cell" constant="false" hasOnlySubstanceUnits="false" id="M_H2SO3_Cell" name="H2SO3" fbc:charge="0" />
      <species boundaryCondition="false" compartment="Cell" constant="false" hasOnlySubstanceUnits="false" id="M_ALA_Cell" name="ALA" fbc:charge="0" />
      <species boundaryCondition="false" compartment="Cell" constant="false" hasOnlySubstanceUnits="false" id="M_ORN_Cell" name="ORN" fbc:charge="0" />
      <species boundaryCondition="false" compartment="Cell" constant="false" hasOnlySubstanceUnits="false" id="M_AHHMP_Cell" name="AHHMP" fbc:charge="0" />
      <species boundaryCondition="false" compartment="Cell" constant="false" hasOnlySubstanceUnits="false" id="M_ITCN_Cell" name="ITCN" fbc:charge="0" />
      <species boundaryCondition="false" compartment="Cell" constant="false" hasOnlySubstanceUnits="false" id="M_RSCYSGLY_Cell" name="RSCYSGLY" fbc:charge="0" />
      <species boundaryCondition="false" compartment="Cell" constant="false" hasOnlySubstanceUnits="false" id="M_IDACAL_Cell" name="IDACAL" fbc:charge="0" />
      <species boundaryCondition="false" compartment="Cell" constant="false" hasOnlySubstanceUnits="false" id="M_HTPP_Cell" name="HTPP" fbc:charge="0" />
      <species boundaryCondition="false" compartment="Cell" constant="false" hasOnlySubstanceUnits="false" id="M_CAP_Cell" name="CAP" fbc:charge="0" />
      <species boundaryCondition="false" compartment="Cell" constant="false" hasOnlySubstanceUnits="false" id="M_DATP_Cell" name="DATP" fbc:charge="0" />
      <species boundaryCondition="false" compartment="Cell" constant="false" hasOnlySubstanceUnits="false" id="M_DB4P_Cell" name="DB4P" fbc:charge="0" />
      <species boundaryCondition="false" compartment="Cell" constant="false" hasOnlySubstanceUnits="false" id="M_CLMAC_Cell" name="CLMAC" fbc:charge="0" />
      <species boundaryCondition="false" compartment="Cell" constant="false" hasOnlySubstanceUnits="false" id="M_C140ACP_Cell" name="C140ACP" fbc:charge="0" />
      <species boundaryCondition="false" compartment="Cell" constant="false" hasOnlySubstanceUnits="false" id="M_MDE4P_Cell" name="MDE4P" fbc:charge="0" />
      <species boundaryCondition="false" compartment="Cell" constant="false" hasOnlySubstanceUnits="false" id="M_AMPMPM_Cell" name="AMPMPM" fbc:charge="0" />
      <species boundaryCondition="false" compartment="Cell" constant="false" hasOnlySubstanceUnits="false" id="M_HIS_Cell" name="HIS" fbc:charge="0" />
      <species boundaryCondition="false" compartment="Cell" constant="false" hasOnlySubstanceUnits="false" id="M_DCLCMBO_Cell" name="DCLCMBO" fbc:charge="0" />
      <species boundaryCondition="false" compartment="Cell" constant="false" hasOnlySubstanceUnits="false" id="M_CHOR_Cell" name="CHOR" fbc:charge="0" />
      <species boundaryCondition="false" compartment="Cell" constant="false" hasOnlySubstanceUnits="false" id="M_PGP_Cell" name="PGP" fbc:charge="0" />
      <species boundaryCondition="false" compartment="Cell" constant="false" hasOnlySubstanceUnits="false" id="M_C120ACP_Cell" name="C120ACP" fbc:charge="0" />
      <species boundaryCondition="false" compartment="Cell" constant="false" hasOnlySubstanceUnits="false" id="M_UNAGDA_Cell" name="UNAGDA" fbc:charge="0" />
      <species boundaryCondition="false" compartment="Cell" constant="false" hasOnlySubstanceUnits="false" id="M_Q_Cell" name="Q" fbc:charge="0" />
      <species boundaryCondition="false" compartment="Cell" constant="false" hasOnlySubstanceUnits="false" id="M_MTGLU_Cell" name="MTGLU" fbc:charge="0" />
      <species boundaryCondition="false" compartment="Cell" constant="false" hasOnlySubstanceUnits="false" id="M_ICIT_Cell" name="ICIT" fbc:charge="0" />
      <species boundaryCondition="false" compartment="Cell" constant="false" hasOnlySubstanceUnits="false" id="M_NAGLUYP_Cell" name="NAGLUYP" fbc:charge="0" />
      <species boundaryCondition="false" compartment="Cell" constant="false" hasOnlySubstanceUnits="false" id="M_NH3_Cell" name="NH3" fbc:charge="0" />
      <species boundaryCondition="false" compartment="Cell" constant="false" hasOnlySubstanceUnits="false" id="M_SLGT_Cell" name="SLGT" fbc:charge="0" />
      <species boundaryCondition="false" compartment="Cell" constant="false" hasOnlySubstanceUnits="false" id="M_GLAC_Cell" name="GLAC" fbc:charge="0" />
      <species boundaryCondition="false" compartment="Cell" constant="false" hasOnlySubstanceUnits="false" id="M_DANNA_Cell" name="DANNA" fbc:charge="0" />
      <species boundaryCondition="false" compartment="Cell" constant="false" hasOnlySubstanceUnits="false" id="M_P5P_Cell" name="P5P" fbc:charge="0" />
      <species boundaryCondition="false" compartment="Cell" constant="false" hasOnlySubstanceUnits="false" id="M_DSAM_Cell" name="DSAM" fbc:charge="0" />
      <species boundaryCondition="false" compartment="Cell" constant="false" hasOnlySubstanceUnits="false" id="M_H2CO3_Cell" name="H2CO3" fbc:charge="0" />
      <species boundaryCondition="false" compartment="Cell" constant="false" hasOnlySubstanceUnits="false" id="M_FORT_Cell" name="FORT" fbc:charge="0" />
      <species boundaryCondition="false" compartment="Cell" constant="false" hasOnlySubstanceUnits="false" id="M_UDP_Cell" name="UDP" fbc:charge="0" />
      <species boundaryCondition="false" compartment="Cell" constant="false" hasOnlySubstanceUnits="false" id="M_PNME_Cell" name="PNME" fbc:charge="0" />
      <species boundaryCondition="false" compartment="Cell" constant="false" hasOnlySubstanceUnits="false" id="M_DCLOHE_Cell" name="DCLOHE" fbc:charge="0" />
      <species boundaryCondition="false" compartment="Cell" constant="false" hasOnlySubstanceUnits="false" id="M_OGT_Cell" name="OGT" fbc:charge="0" />
      <species boundaryCondition="false" compartment="Cell" constant="false" hasOnlySubstanceUnits="false" id="M_CYST_Cell" name="CYST" fbc:charge="0" />
      <species boundaryCondition="false" compartment="Cell" constant="false" hasOnlySubstanceUnits="false" id="M_D23PIC_Cell" name="D23PIC" fbc:charge="0" />
      <species boundaryCondition="false" compartment="Cell" constant="false" hasOnlySubstanceUnits="false" id="M_THZP_Cell" name="THZP" fbc:charge="0" />
      <species boundaryCondition="false" compartment="Cell" constant="false" hasOnlySubstanceUnits="false" id="M_GN_Cell" name="GN" fbc:charge="0" />
      <species boundaryCondition="false" compartment="Cell" constant="false" hasOnlySubstanceUnits="false" id="M_ACAC_Cell" name="ACAC" fbc:charge="0" />
      <species boundaryCondition="false" compartment="Cell" constant="false" hasOnlySubstanceUnits="false" id="M_DKMPP_Cell" name="DKMPP" fbc:charge="0" />
      <species boundaryCondition="false" compartment="Cell" constant="false" hasOnlySubstanceUnits="false" id="M_UPRG_Cell" name="UPRG" fbc:charge="0" />
      <species boundaryCondition="false" compartment="Cell" constant="false" hasOnlySubstanceUnits="false" id="M_NTP_Cell" name="NTP" fbc:charge="0" />
      <species boundaryCondition="false" compartment="Cell" constant="false" hasOnlySubstanceUnits="false" id="M_RAF_Cell" name="RAF" fbc:charge="0" />
      <species boundaryCondition="false" compartment="Cell" constant="false" hasOnlySubstanceUnits="false" id="M_SAH_Cell" name="SAH" fbc:charge="0" />
      <species boundaryCondition="false" compartment="Cell" constant="false" hasOnlySubstanceUnits="false" id="M__2OPMMB_Cell" name="2OPMMB" fbc:charge="0" />
      <species boundaryCondition="false" compartment="Cell" constant="false" hasOnlySubstanceUnits="false" id="M_SAM_Cell" name="SAM" fbc:charge="0" />
      <species boundaryCondition="false" compartment="Cell" constant="false" hasOnlySubstanceUnits="false" id="M_CPAD5P_Cell" name="CPAD5P" fbc:charge="0" />
      <species boundaryCondition="false" compartment="Cell" constant="false" hasOnlySubstanceUnits="false" id="M_PRO_Cell" name="PRO" fbc:charge="0" />
      <species boundaryCondition="false" compartment="Cell" constant="false" hasOnlySubstanceUnits="false" id="M_RX_Cell" name="RX" fbc:charge="0" />
      <species boundaryCondition="false" compartment="Cell" constant="false" hasOnlySubstanceUnits="false" id="M_NAPTHAH_Cell" name="NAPTHAH" fbc:charge="0" />
      <species boundaryCondition="false" compartment="Cell" constant="false" hasOnlySubstanceUnits="false" id="M__5MTR1P_Cell" name="5MTR1P" fbc:charge="0" />
      <species boundaryCondition="false" compartment="Cell" constant="false" hasOnlySubstanceUnits="false" id="M_PPEPTIDO_Cell" name="PPEPTIDO" fbc:charge="0" />
      <species boundaryCondition="false" compartment="Cell" constant="false" hasOnlySubstanceUnits="false" id="M_NAGLUSAL_Cell" name="NAGLUSAL" fbc:charge="0" />
      <species boundaryCondition="false" compartment="Cell" constant="false" hasOnlySubstanceUnits="false" id="M_PABA_Cell" name="PABA" fbc:charge="0" />
      <species boundaryCondition="false" compartment="Cell" constant="false" hasOnlySubstanceUnits="false" id="M_GL3P_Cell" name="GL3P" fbc:charge="0" />
      <species boundaryCondition="false" compartment="Cell" constant="false" hasOnlySubstanceUnits="false" id="M_SOT_Cell" name="SOT" fbc:charge="0" />
      <species boundaryCondition="false" compartment="Cell" constant="false" hasOnlySubstanceUnits="false" id="M_NAAD_Cell" name="NAAD" fbc:charge="0" />
      <species boundaryCondition="false" compartment="Cell" constant="false" hasOnlySubstanceUnits="false" id="M__2P14NQ_Cell" name="2P14NQ" fbc:charge="0" />
      <species boundaryCondition="false" compartment="Cell" constant="false" hasOnlySubstanceUnits="false" id="M_BASP_Cell" name="BASP" fbc:charge="0" />
      <species boundaryCondition="false" compartment="Cell" constant="false" hasOnlySubstanceUnits="false" id="M_URI_Cell" name="URI" fbc:charge="0" />
      <species boundaryCondition="false" compartment="Cell" constant="false" hasOnlySubstanceUnits="false" id="M_LIPO_Cell" name="LIPO" fbc:charge="0" />
      <species boundaryCondition="false" compartment="Cell" constant="false" hasOnlySubstanceUnits="false" id="M_CHO_Cell" name="CHO" fbc:charge="0" />
      <species boundaryCondition="false" compartment="Cell" constant="false" hasOnlySubstanceUnits="false" id="M_ODHFAC_Cell" name="ODHFAC" fbc:charge="0" />
      <species boundaryCondition="false" compartment="Cell" constant="false" hasOnlySubstanceUnits="false" id="M_DIMGP_Cell" name="DIMGP" fbc:charge="0" />
      <species boundaryCondition="false" compartment="Cell" constant="false" hasOnlySubstanceUnits="false" id="M_TPP_Cell" name="TPP" fbc:charge="0" />
      <species boundaryCondition="false" compartment="Cell" constant="false" hasOnlySubstanceUnits="false" id="M_SUCCSAL_Cell" name="SUCCSAL" fbc:charge="0" />
      <species boundaryCondition="false" compartment="Cell" constant="false" hasOnlySubstanceUnits="false" id="M_SPMD_Cell" name="SPMD" fbc:charge="0" />
      <species boundaryCondition="false" compartment="Cell" constant="false" hasOnlySubstanceUnits="false" id="M_PHOSPHOLIPID_Cell" name="PHOSPHOLIPID" fbc:charge="0" />
      <species boundaryCondition="false" compartment="Cell" constant="false" hasOnlySubstanceUnits="false" id="M_APS_Cell" name="APS" fbc:charge="0" />
      <species boundaryCondition="false" compartment="Cell" constant="false" hasOnlySubstanceUnits="false" id="M_PYR_Cell" name="PYR" fbc:charge="0" />
      <species boundaryCondition="false" compartment="Cell" constant="false" hasOnlySubstanceUnits="false" id="M_FGAR_Cell" name="FGAR" fbc:charge="0" />
      <species boundaryCondition="false" compartment="Cell" constant="false" hasOnlySubstanceUnits="false" id="M_IDPYR_Cell" name="IDPYR" fbc:charge="0" />
      <species boundaryCondition="false" compartment="Cell" constant="false" hasOnlySubstanceUnits="false" id="M_FORGLU_Cell" name="FORGLU" fbc:charge="0" />
      <species boundaryCondition="false" compartment="Cell" constant="false" hasOnlySubstanceUnits="false" id="M_IPP_Cell" name="IPP" fbc:charge="0" />
      <species boundaryCondition="false" compartment="Cell" constant="false" hasOnlySubstanceUnits="false" id="M_FGAM_Cell" name="FGAM" fbc:charge="0" />
      <species boundaryCondition="false" compartment="Cell" constant="false" hasOnlySubstanceUnits="false" id="M_ACTN_Cell" name="ACTN" fbc:charge="0" />
      <species boundaryCondition="false" compartment="Cell" constant="false" hasOnlySubstanceUnits="false" id="M_SLLCT_Cell" name="SLLCT" fbc:charge="0" />
      <species boundaryCondition="false" compartment="Cell" constant="false" hasOnlySubstanceUnits="false" id="M_UDPIDU_Cell" name="UDPIDU" fbc:charge="0" />
      <species boundaryCondition="false" compartment="Cell" constant="false" hasOnlySubstanceUnits="false" id="M_TYR_Cell" name="TYR" fbc:charge="0" />
      <species boundaryCondition="false" compartment="Cell" constant="false" hasOnlySubstanceUnits="false" id="M_DHDHBZ_Cell" name="DHDHBZ" fbc:charge="0" />
      <species boundaryCondition="false" compartment="Cell" constant="false" hasOnlySubstanceUnits="false" id="M_THBHET_Cell" name="THBHET" fbc:charge="0" />
      <species boundaryCondition="false" compartment="Cell" constant="false" hasOnlySubstanceUnits="false" id="M_DX5P_Cell" name="DX5P" fbc:charge="0" />
      <species boundaryCondition="false" compartment="Cell" constant="false" hasOnlySubstanceUnits="false" id="M_ACYABUT_Cell" name="ACYABUT" fbc:charge="0" />
      <species boundaryCondition="false" compartment="Cell" constant="false" hasOnlySubstanceUnits="false" id="M_HFA_Cell" name="HFA" fbc:charge="0" />
      <species boundaryCondition="false" compartment="Cell" constant="false" hasOnlySubstanceUnits="false" id="M_GLUAPRCN_Cell" name="GLUAPRCN" fbc:charge="0" />
      <species boundaryCondition="false" compartment="Cell" constant="false" hasOnlySubstanceUnits="false" id="M_GLCNDL_Cell" name="GLCNDL" fbc:charge="0" />
      <species boundaryCondition="false" compartment="Cell" constant="false" hasOnlySubstanceUnits="false" id="M_FUM_Cell" name="FUM" fbc:charge="0" />
      <species boundaryCondition="false" compartment="Cell" constant="false" hasOnlySubstanceUnits="false" id="M_PAPS_Cell" name="PAPS" fbc:charge="0" />
      <species boundaryCondition="false" compartment="Cell" constant="false" hasOnlySubstanceUnits="false" id="M_X5P_Cell" name="X5P" fbc:charge="0" />
      <species boundaryCondition="false" compartment="Cell" constant="false" hasOnlySubstanceUnits="false" id="M_CAIR_Cell" name="CAIR" fbc:charge="0" />
      <species boundaryCondition="false" compartment="Cell" constant="false" hasOnlySubstanceUnits="false" id="M_RIBFLV_Cell" name="RIBFLV" fbc:charge="0" />
      <species boundaryCondition="false" compartment="Cell" constant="false" hasOnlySubstanceUnits="false" id="M_I3P_Cell" name="I3P" fbc:charge="0" />
      <species boundaryCondition="false" compartment="Cell" constant="false" hasOnlySubstanceUnits="false" id="M_PRFICA_Cell" name="PRFICA" fbc:charge="0" />
      <species boundaryCondition="false" compartment="Cell" constant="false" hasOnlySubstanceUnits="false" id="M_RNAM_Cell" name="RNAM" fbc:charge="0" />
      <species boundaryCondition="false" compartment="Cell" constant="false" hasOnlySubstanceUnits="false" id="M_DHBZ_Cell" name="DHBZ" fbc:charge="0" />
      <species boundaryCondition="false" compartment="Cell" constant="false" hasOnlySubstanceUnits="false" id="M_SAICAR_Cell" name="SAICAR" fbc:charge="0" />
      <species boundaryCondition="false" compartment="Cell" constant="false" hasOnlySubstanceUnits="false" id="M_F1P_Cell" name="F1P" fbc:charge="0" />
      <species boundaryCondition="false" compartment="Cell" constant="false" hasOnlySubstanceUnits="false" id="M_PPHG_Cell" name="PPHG" fbc:charge="0" />
      <species boundaryCondition="false" compartment="Cell" constant="false" hasOnlySubstanceUnits="false" id="M_HMB_Cell" name="HMB" fbc:charge="0" />
      <species boundaryCondition="false" compartment="Cell" constant="false" hasOnlySubstanceUnits="false" id="M_EO_Cell" name="EO" fbc:charge="0" />
      <species boundaryCondition="false" compartment="Cell" constant="false" hasOnlySubstanceUnits="false" id="M_DHPT_Cell" name="DHPT" fbc:charge="0" />
      <species boundaryCondition="false" compartment="Cell" constant="false" hasOnlySubstanceUnits="false" id="M_ARGSUCC_Cell" name="ARGSUCC" fbc:charge="0" />
      <species boundaryCondition="false" compartment="Cell" constant="false" hasOnlySubstanceUnits="false" id="M_PHEN_Cell" name="PHEN" fbc:charge="0" />
      <species boundaryCondition="false" compartment="Cell" constant="false" hasOnlySubstanceUnits="false" id="M_RFD_Cell" name="RFD" fbc:charge="0" />
      <species boundaryCondition="false" compartment="Cell" constant="false" hasOnlySubstanceUnits="false" id="M_HEPPP_Cell" name="HEPPP" fbc:charge="0" />
      <species boundaryCondition="false" compartment="Cell" constant="false" hasOnlySubstanceUnits="false" id="M_ADSHCYS_Cell" name="ADSHCYS" fbc:charge="0" />
      <species boundaryCondition="false" compartment="Cell" constant="false" hasOnlySubstanceUnits="false" id="M_UDPNAG_Cell" name="UDPNAG" fbc:charge="0" />
      <species boundaryCondition="false" compartment="Cell" constant="false" hasOnlySubstanceUnits="false" id="M_S7P_Cell" name="S7P" fbc:charge="0" />
      <species boundaryCondition="false" compartment="Cell" constant="false" hasOnlySubstanceUnits="false" id="M_NAPTHM_Cell" name="NAPTHM" fbc:charge="0" />
      <species boundaryCondition="false" compartment="Cell" constant="false" hasOnlySubstanceUnits="false" id="M_QH2_Cell" name="QH2" fbc:charge="0" />
      <species boundaryCondition="false" compartment="Cell" constant="false" hasOnlySubstanceUnits="false" id="M_UREA_Cell" name="UREA" fbc:charge="0" />
      <species boundaryCondition="false" compartment="Cell" constant="false" hasOnlySubstanceUnits="false" id="M_GLAL_Cell" name="GLAL" fbc:charge="0" />
      <species boundaryCondition="false" compartment="Cell" constant="false" hasOnlySubstanceUnits="false" id="M_E4HGLU_Cell" name="E4HGLU" fbc:charge="0" />
      <species boundaryCondition="false" compartment="Cell" constant="false" hasOnlySubstanceUnits="false" id="M_AGL3P_Cell" name="AGL3P" fbc:charge="0" />
      <species boundaryCondition="false" compartment="Cell" constant="false" hasOnlySubstanceUnits="false" id="M_ATP_Cell" name="ATP" fbc:charge="0" />
      <species boundaryCondition="false" compartment="Cell" constant="false" hasOnlySubstanceUnits="false" id="M_C180ACP_Cell" name="C180ACP" fbc:charge="0" />
      <species boundaryCondition="false" compartment="Cell" constant="false" hasOnlySubstanceUnits="false" id="M_UDPNAMA_Cell" name="UDPNAMA" fbc:charge="0" />
      <species boundaryCondition="false" compartment="Cell" constant="false" hasOnlySubstanceUnits="false" id="M_H3PPBZ_Cell" name="H3PPBZ" fbc:charge="0" />
      <species boundaryCondition="false" compartment="Cell" constant="false" hasOnlySubstanceUnits="false" id="M_ASP_Cell" name="ASP" fbc:charge="0" />
      <species boundaryCondition="false" compartment="Cell" constant="false" hasOnlySubstanceUnits="false" id="M_SER_Cell" name="SER" fbc:charge="0" />
      <species boundaryCondition="false" compartment="Cell" constant="false" hasOnlySubstanceUnits="false" id="M_ISUCC_Cell" name="ISUCC" fbc:charge="0" />
      <species boundaryCondition="false" compartment="Cell" constant="false" hasOnlySubstanceUnits="false" id="M_MALCOA_Cell" name="MALCOA" fbc:charge="0" />
      <species boundaryCondition="false" compartment="Cell" constant="false" hasOnlySubstanceUnits="false" id="M__4HLT_Cell" name="4HLT" fbc:charge="0" />
      <species boundaryCondition="false" compartment="Cell" constant="false" hasOnlySubstanceUnits="false" id="M_NS2A6O_Cell" name="NS2A6O" fbc:charge="0" />
      <species boundaryCondition="false" compartment="Cell" constant="false" hasOnlySubstanceUnits="false" id="M_PIP26DX_Cell" name="PIP26DX" fbc:charge="0" />
      <species boundaryCondition="false" compartment="Cell" constant="false" hasOnlySubstanceUnits="false" id="M_DTB_Cell" name="DTB" fbc:charge="0" />
      <species boundaryCondition="false" compartment="Cell" constant="false" hasOnlySubstanceUnits="false" id="M_ASN_Cell" name="ASN" fbc:charge="0" />
      <species boundaryCondition="false" compartment="Cell" constant="false" hasOnlySubstanceUnits="false" id="M_RSCYS_Cell" name="RSCYS" fbc:charge="0" />
      <species boundaryCondition="false" compartment="Cell" constant="false" hasOnlySubstanceUnits="false" id="M_IMACP_Cell" name="IMACP" fbc:charge="0" />
      <species boundaryCondition="false" compartment="Cell" constant="false" hasOnlySubstanceUnits="false" id="M_NAGLU_Cell" name="NAGLU" fbc:charge="0" />
      <species boundaryCondition="false" compartment="Cell" constant="false" hasOnlySubstanceUnits="false" id="M_GTP_Cell" name="GTP" fbc:charge="0" />
      <species boundaryCondition="false" compartment="Cell" constant="false" hasOnlySubstanceUnits="false" id="M_IMP_Cell" name="IMP" fbc:charge="0" />
      <species boundaryCondition="false" compartment="Cell" constant="false" hasOnlySubstanceUnits="false" id="M_SB1P_Cell" name="SB1P" fbc:charge="0" />
      <species boundaryCondition="false" compartment="Cell" constant="false" hasOnlySubstanceUnits="false" id="M_FRU_Cell" name="FRU" fbc:charge="0" />
      <species boundaryCondition="false" compartment="Cell" constant="false" hasOnlySubstanceUnits="false" id="M_INDOLE_Cell" name="INDOLE" fbc:charge="0" />
      <species boundaryCondition="false" compartment="Cell" constant="false" hasOnlySubstanceUnits="false" id="M_DMQ_Cell" name="DMQ" fbc:charge="0" />
      <species boundaryCondition="false" compartment="Cell" constant="false" hasOnlySubstanceUnits="false" id="M_NAARON_Cell" name="NAARON" fbc:charge="0" />
      <species boundaryCondition="false" compartment="Cell" constant="false" hasOnlySubstanceUnits="false" id="M_SUCC_Cell" name="SUCC" fbc:charge="0" />
      <species boundaryCondition="false" compartment="Cell" constant="false" hasOnlySubstanceUnits="false" id="M_H2S_Cell" name="H2S" fbc:charge="0" />
      <species boundaryCondition="false" compartment="Cell" constant="false" hasOnlySubstanceUnits="false" id="M_OMP_Cell" name="OMP" fbc:charge="0" />
      <species boundaryCondition="false" compartment="Cell" constant="false" hasOnlySubstanceUnits="false" id="M_SUCCGLU5SAL_Cell" name="SUCCGLU5SAL" fbc:charge="0" />
      <species boundaryCondition="false" compartment="Cell" constant="false" hasOnlySubstanceUnits="false" id="M_ACSPG_Cell" name="ACSPG" fbc:charge="0" />
      <species boundaryCondition="false" compartment="Cell" constant="false" hasOnlySubstanceUnits="false" id="M_ppGpp_Cell" name="ppGpp" fbc:charge="0" />
      <species boundaryCondition="false" compartment="Cell" constant="false" hasOnlySubstanceUnits="false" id="M_ITP_Cell" name="ITP" fbc:charge="0" />
      <species boundaryCondition="false" compartment="Cell" constant="false" hasOnlySubstanceUnits="false" id="M_g14l_Cell" name="g14l" fbc:charge="0" />
      <species boundaryCondition="false" compartment="Cell" constant="false" hasOnlySubstanceUnits="false" id="M_DG_Cell" name="DG" fbc:charge="0" />
      <species boundaryCondition="false" compartment="Cell" constant="false" hasOnlySubstanceUnits="false" id="M_DC_Cell" name="DC" fbc:charge="0" />
      <species boundaryCondition="false" compartment="Cell" constant="false" hasOnlySubstanceUnits="false" id="M__13DPG_Cell" name="13DPG" fbc:charge="0" />
      <species boundaryCondition="false" compartment="Cell" constant="false" hasOnlySubstanceUnits="false" id="M_DA_Cell" name="DA" fbc:charge="0" />
      <species boundaryCondition="false" compartment="Cell" constant="false" hasOnlySubstanceUnits="false" id="M_HMOPENT_Cell" name="HMOPENT" fbc:charge="0" />
      <species boundaryCondition="false" compartment="Cell" constant="false" hasOnlySubstanceUnits="false" id="M_DT_Cell" name="DT" fbc:charge="0" />
      <species boundaryCondition="false" compartment="Cell" constant="false" hasOnlySubstanceUnits="false" id="M_DU_Cell" name="DU" fbc:charge="0" />
      <species boundaryCondition="false" compartment="Cell" constant="false" hasOnlySubstanceUnits="false" id="M_CYS_Cell" name="CYS" fbc:charge="0" />
      <species boundaryCondition="false" compartment="Cell" constant="false" hasOnlySubstanceUnits="false" id="M_MPYR_Cell" name="MPYR" fbc:charge="0" />
      <species boundaryCondition="false" compartment="Cell" constant="false" hasOnlySubstanceUnits="false" id="M_DTMP_Cell" name="DTMP" fbc:charge="0" />
      <species boundaryCondition="false" compartment="Cell" constant="false" hasOnlySubstanceUnits="false" id="M_PP3M6M14BQ_Cell" name="PP3M6M14BQ" fbc:charge="0" />
      <species boundaryCondition="false" compartment="Cell" constant="false" hasOnlySubstanceUnits="false" id="M_CYTD_Cell" name="CYTD" fbc:charge="0" />
      <species boundaryCondition="false" compartment="Cell" constant="false" hasOnlySubstanceUnits="false" id="M_AOPP_Cell" name="AOPP" fbc:charge="0" />
      <species boundaryCondition="false" compartment="Cell" constant="false" hasOnlySubstanceUnits="false" id="M_DHF_Cell" name="DHF" fbc:charge="0" />
      <species boundaryCondition="false" compartment="Cell" constant="false" hasOnlySubstanceUnits="false" id="M_ARG_Cell" name="ARG" fbc:charge="0" />
      <species boundaryCondition="false" compartment="Cell" constant="false" hasOnlySubstanceUnits="false" id="M_C141ACP_Cell" name="C141ACP" fbc:charge="0" />
      <species boundaryCondition="false" compartment="Cell" constant="false" hasOnlySubstanceUnits="false" id="M_HPYR_Cell" name="HPYR" fbc:charge="0" />
      <species boundaryCondition="false" compartment="Cell" constant="false" hasOnlySubstanceUnits="false" id="M_MTSEL_Cell" name="MTSEL" fbc:charge="0" />
      <species boundaryCondition="false" compartment="Cell" constant="false" hasOnlySubstanceUnits="false" id="M_SLF_Cell" name="SLF" fbc:charge="0" />
      <species boundaryCondition="false" compartment="Cell" constant="false" hasOnlySubstanceUnits="false" id="M_SMET_Cell" name="SMET" fbc:charge="0" />
      <species boundaryCondition="false" compartment="Cell" constant="false" hasOnlySubstanceUnits="false" id="M_DHP_Cell" name="DHP" fbc:charge="0" />
      <species boundaryCondition="false" compartment="Cell" constant="false" hasOnlySubstanceUnits="false" id="M_PDLA5P_Cell" name="PDLA5P" fbc:charge="0" />
      <species boundaryCondition="false" compartment="Cell" constant="false" hasOnlySubstanceUnits="false" id="M_NAG1P_Cell" name="NAG1P" fbc:charge="0" />
      <species boundaryCondition="false" compartment="Cell" constant="false" hasOnlySubstanceUnits="false" id="M_CITR_Cell" name="CITR" fbc:charge="0" />
      <species boundaryCondition="false" compartment="Cell" constant="false" hasOnlySubstanceUnits="false" id="M_HEXT_Cell" name="HEXT" fbc:charge="0" />
      <species boundaryCondition="false" compartment="Cell" constant="false" hasOnlySubstanceUnits="false" id="M_QA_Cell" name="QA" fbc:charge="0" />
      <species boundaryCondition="false" compartment="Cell" constant="false" hasOnlySubstanceUnits="false" id="M_DUDP_Cell" name="DUDP" fbc:charge="0" />
      <species boundaryCondition="false" compartment="Cell" constant="false" hasOnlySubstanceUnits="false" id="M_DHACT_Cell" name="DHACT" fbc:charge="0" />
      <species boundaryCondition="false" compartment="Cell" constant="false" hasOnlySubstanceUnits="false" id="M_PAP_Cell" name="PAP" fbc:charge="0" />
      <species boundaryCondition="false" compartment="Cell" constant="false" hasOnlySubstanceUnits="false" id="M_PHSER_Cell" name="PHSER" fbc:charge="0" />
      <species boundaryCondition="false" compartment="Cell" constant="false" hasOnlySubstanceUnits="false" id="M_HCYS_Cell" name="HCYS" fbc:charge="0" />
      <species boundaryCondition="false" compartment="Cell" constant="false" hasOnlySubstanceUnits="false" id="M_B5AMP_Cell" name="B5AMP" fbc:charge="0" />
      <species boundaryCondition="false" compartment="Cell" constant="false" hasOnlySubstanceUnits="false" id="M__4HB_Cell" name="4HB" fbc:charge="0" />
      <species boundaryCondition="false" compartment="Cell" constant="false" hasOnlySubstanceUnits="false" id="M_TGLU_Cell" name="TGLU" fbc:charge="0" />
      <species boundaryCondition="false" compartment="Cell" constant="false" hasOnlySubstanceUnits="false" id="M_ARIB_Cell" name="ARIB" fbc:charge="0" />
      <species boundaryCondition="false" compartment="Cell" constant="false" hasOnlySubstanceUnits="false" id="M_ACLAC_Cell" name="ACLAC" fbc:charge="0" />
      <species boundaryCondition="false" compartment="Cell" constant="false" hasOnlySubstanceUnits="false" id="M_PEPTIDO_Cell" name="PEPTIDO" fbc:charge="0" />
      <species boundaryCondition="false" compartment="Cell" constant="false" hasOnlySubstanceUnits="false" id="M_DCMP_Cell" name="DCMP" fbc:charge="0" />
      <species boundaryCondition="false" compartment="Cell" constant="false" hasOnlySubstanceUnits="false" id="M_SHCL_Cell" name="SHCL" fbc:charge="0" />
      <species boundaryCondition="false" compartment="Cell" constant="false" hasOnlySubstanceUnits="false" id="M_PROTEIN_Cell" name="PROTEIN" fbc:charge="0" />
      <species boundaryCondition="false" compartment="Cell" constant="false" hasOnlySubstanceUnits="false" id="M_HSO3_Cell" name="HSO3" fbc:charge="0" />
      <species boundaryCondition="false" compartment="Cell" constant="false" hasOnlySubstanceUnits="false" id="M_GLUCM_Cell" name="GLUCM" fbc:charge="0" />
      <species boundaryCondition="false" compartment="Cell" constant="false" hasOnlySubstanceUnits="false" id="M_HAL_Cell" name="HAL" fbc:charge="0" />
      <species boundaryCondition="false" compartment="Cell" constant="false" hasOnlySubstanceUnits="false" id="M_OFD_Cell" name="OFD" fbc:charge="0" />
      <species boundaryCondition="false" compartment="Cell" constant="false" hasOnlySubstanceUnits="false" id="M_DASP_Cell" name="DASP" fbc:charge="0" />
      <species boundaryCondition="false" compartment="Cell" constant="false" hasOnlySubstanceUnits="false" id="M_FADH2_Cell" name="FADH2" fbc:charge="0" />
      <species boundaryCondition="false" compartment="Cell" constant="false" hasOnlySubstanceUnits="false" id="M_THR_Cell" name="THR" fbc:charge="0" />
      <species boundaryCondition="false" compartment="Cell" constant="false" hasOnlySubstanceUnits="false" id="M_IAC_Cell" name="IAC" fbc:charge="0" />
      <species boundaryCondition="false" compartment="Cell" constant="false" hasOnlySubstanceUnits="false" id="M_THF_Cell" name="THF" fbc:charge="0" />
      <species boundaryCondition="false" compartment="Cell" constant="false" hasOnlySubstanceUnits="false" id="M_MAN1P_Cell" name="MAN1P" fbc:charge="0" />
      <species boundaryCondition="false" compartment="Cell" constant="false" hasOnlySubstanceUnits="false" id="M_GPP_Cell" name="GPP" fbc:charge="0" />
      <species boundaryCondition="false" compartment="Cell" constant="false" hasOnlySubstanceUnits="false" id="M_D6RP5P_Cell" name="D6RP5P" fbc:charge="0" />
      <species boundaryCondition="false" compartment="Cell" constant="false" hasOnlySubstanceUnits="false" id="M_AONA_Cell" name="AONA" fbc:charge="0" />
      <species boundaryCondition="false" compartment="Cell" constant="false" hasOnlySubstanceUnits="false" id="M__5MTA_Cell" name="5MTA" fbc:charge="0" />
      <species boundaryCondition="false" compartment="Cell" constant="false" hasOnlySubstanceUnits="false" id="M_THMP_Cell" name="THMP" fbc:charge="0" />
      <species boundaryCondition="false" compartment="Cell" constant="false" hasOnlySubstanceUnits="false" id="M_ADSELNT_Cell" name="ADSELNT" fbc:charge="0" />
      <species boundaryCondition="false" compartment="Cell" constant="false" hasOnlySubstanceUnits="false" id="M_DATPTHOPAOPM_Cell" name="DATPTHOPAOPM" fbc:charge="0" />
      <species boundaryCondition="false" compartment="Cell" constant="false" hasOnlySubstanceUnits="false" id="M_PHE_Cell" name="PHE" fbc:charge="0" />
      <species boundaryCondition="false" compartment="Cell" constant="false" hasOnlySubstanceUnits="false" id="M_HOPANOL_Cell" name="HOPANOL" fbc:charge="0" />
      <species boundaryCondition="false" compartment="Cell" constant="false" hasOnlySubstanceUnits="false" id="M_PL_Cell" name="PL" fbc:charge="0" />
      <species boundaryCondition="false" compartment="Cell" constant="false" hasOnlySubstanceUnits="false" id="M__5MTR_Cell" name="5MTR" fbc:charge="0" />
      <species boundaryCondition="false" compartment="Cell" constant="false" hasOnlySubstanceUnits="false" id="M_PHP_Cell" name="PHP" fbc:charge="0" />
      <species boundaryCondition="false" compartment="Cell" constant="false" hasOnlySubstanceUnits="false" id="M_PHT_Cell" name="PHT" fbc:charge="0" />
      <species boundaryCondition="false" compartment="Cell" constant="false" hasOnlySubstanceUnits="false" id="M_RGT_Cell" name="RGT" fbc:charge="0" />
      <species boundaryCondition="false" compartment="Cell" constant="false" hasOnlySubstanceUnits="false" id="M__2MAC_Cell" name="2MAC" fbc:charge="0" />
      <species boundaryCondition="false" compartment="Cell" constant="false" hasOnlySubstanceUnits="false" id="M_RCO2_Cell" name="RCO2" fbc:charge="0" />
      <species boundaryCondition="false" compartment="Cell" constant="false" hasOnlySubstanceUnits="false" id="M_GLYCOLATE_Cell" name="GLYCOLATE" fbc:charge="0" />
      <species boundaryCondition="false" compartment="Cell" constant="false" hasOnlySubstanceUnits="false" id="M_FDP_Cell" name="FDP" fbc:charge="0" />
      <species boundaryCondition="false" compartment="Cell" constant="false" hasOnlySubstanceUnits="false" id="M_UNAGD_Cell" name="UNAGD" fbc:charge="0" />
      <species boundaryCondition="false" compartment="Cell" constant="false" hasOnlySubstanceUnits="false" id="M_OROA_Cell" name="OROA" fbc:charge="0" />
      <species boundaryCondition="false" compartment="Cell" constant="false" hasOnlySubstanceUnits="false" id="M_GLC_Cell" name="GLC" fbc:charge="0" />
      <species boundaryCondition="false" compartment="Cell" constant="false" hasOnlySubstanceUnits="false" id="M__1BOH_Cell" name="1BOH" fbc:charge="0" />
      <species boundaryCondition="false" compartment="Cell" constant="false" hasOnlySubstanceUnits="false" id="M_IPPMAL_Cell" name="IPPMAL" fbc:charge="0" />
      <species boundaryCondition="false" compartment="Cell" constant="false" hasOnlySubstanceUnits="false" id="M_PS_Cell" name="PS" fbc:charge="0" />
      <species boundaryCondition="false" compartment="Cell" constant="false" hasOnlySubstanceUnits="false" id="M_E4P_Cell" name="E4P" fbc:charge="0" />
      <species boundaryCondition="false" compartment="Cell" constant="false" hasOnlySubstanceUnits="false" id="M_PQ_Cell" name="PQ" fbc:charge="0" />
      <species boundaryCondition="false" compartment="Cell" constant="false" hasOnlySubstanceUnits="false" id="M__2OMHMB_Cell" name="2OMHMB" fbc:charge="0" />
      <species boundaryCondition="false" compartment="Cell" constant="false" hasOnlySubstanceUnits="false" id="M_PRLP_Cell" name="PRLP" fbc:charge="0" />
      <species boundaryCondition="false" compartment="Cell" constant="false" hasOnlySubstanceUnits="false" id="M_bALA_Cell" name="bALA" fbc:charge="0" />
      <species boundaryCondition="false" compartment="Cell" constant="false" hasOnlySubstanceUnits="false" id="M_O2_Cell" name="O2" fbc:charge="0" />
      <species boundaryCondition="false" compartment="Cell" constant="false" hasOnlySubstanceUnits="false" id="M_PC_Cell" name="PC" fbc:charge="0" />
      <species boundaryCondition="false" compartment="Cell" constant="false" hasOnlySubstanceUnits="false" id="M_PA_Cell" name="PA" fbc:charge="0" />
      <species boundaryCondition="false" compartment="Cell" constant="false" hasOnlySubstanceUnits="false" id="M_PG_Cell" name="PG" fbc:charge="0" />
      <species boundaryCondition="false" compartment="Cell" constant="false" hasOnlySubstanceUnits="false" id="M_PE_Cell" name="PE" fbc:charge="0" />
      <species boundaryCondition="false" compartment="Cell" constant="false" hasOnlySubstanceUnits="false" id="M_PI_Cell" name="PI" fbc:charge="0" />
      <species boundaryCondition="false" compartment="Cell" constant="false" hasOnlySubstanceUnits="false" id="M_S6P_Cell" name="S6P" fbc:charge="0" />
      <species boundaryCondition="false" compartment="Cell" constant="false" hasOnlySubstanceUnits="false" id="M_DCTP_Cell" name="DCTP" fbc:charge="0" />
      <species boundaryCondition="false" compartment="Cell" constant="false" hasOnlySubstanceUnits="false" id="M_SUCCOA_Cell" name="SUCCOA" fbc:charge="0" />
      <species boundaryCondition="false" compartment="Cell" constant="false" hasOnlySubstanceUnits="false" id="M_UDPNAM_Cell" name="UDPNAM" fbc:charge="0" />
      <species boundaryCondition="false" compartment="Cell" constant="false" hasOnlySubstanceUnits="false" id="M_PANT_Cell" name="PANT" fbc:charge="0" />
      <species boundaryCondition="false" compartment="Cell" constant="false" hasOnlySubstanceUnits="false" id="M_CYSGLY_Cell" name="CYSGLY" fbc:charge="0" />
      <species boundaryCondition="false" compartment="Cell" constant="false" hasOnlySubstanceUnits="false" id="M_DGMP_Cell" name="DGMP" fbc:charge="0" />
      <species boundaryCondition="false" compartment="Cell" constant="false" hasOnlySubstanceUnits="false" id="M_S_Cell" name="S" fbc:charge="0" />
      <species boundaryCondition="false" compartment="Cell" constant="false" hasOnlySubstanceUnits="false" id="M_C2H4_Cell" name="C2H4" fbc:charge="0" />
      <species boundaryCondition="false" compartment="Cell" constant="false" hasOnlySubstanceUnits="false" id="M_DOROA_Cell" name="DOROA" fbc:charge="0" />
      <species boundaryCondition="false" compartment="Cell" constant="false" hasOnlySubstanceUnits="false" id="M_OPP_Cell" name="OPP" fbc:charge="0" />
      <species boundaryCondition="false" compartment="Cell" constant="false" hasOnlySubstanceUnits="false" id="M_ASUC_Cell" name="ASUC" fbc:charge="0" />
      <species boundaryCondition="false" compartment="Cell" constant="false" hasOnlySubstanceUnits="false" id="M_RNA_Cell" name="RNA" fbc:charge="0" />
      <species boundaryCondition="false" compartment="Cell" constant="false" hasOnlySubstanceUnits="false" id="M_RFEDX_Cell" name="RFEDX" fbc:charge="0" />
      <species boundaryCondition="false" compartment="Cell" constant="false" hasOnlySubstanceUnits="false" id="M_DTDP_Cell" name="DTDP" fbc:charge="0" />
      <species boundaryCondition="false" compartment="Cell" constant="false" hasOnlySubstanceUnits="false" id="M_D6PGC_Cell" name="D6PGC" fbc:charge="0" />
      <species boundaryCondition="false" compartment="Cell" constant="false" hasOnlySubstanceUnits="false" id="M_MELI_Cell" name="MELI" fbc:charge="0" />
      <species boundaryCondition="false" compartment="Cell" constant="false" hasOnlySubstanceUnits="false" id="M_INSTOL_Cell" name="INSTOL" fbc:charge="0" />
      <species boundaryCondition="false" compartment="Cell" constant="false" hasOnlySubstanceUnits="false" id="M_DGDP_Cell" name="DGDP" fbc:charge="0" />
      <species boundaryCondition="false" compartment="Cell" constant="false" hasOnlySubstanceUnits="false" id="M_D6PGL_Cell" name="D6PGL" fbc:charge="0" />
      <species boundaryCondition="false" compartment="Cell" constant="false" hasOnlySubstanceUnits="false" id="M_PNTO_Cell" name="PNTO" fbc:charge="0" />
      <species boundaryCondition="false" compartment="Cell" constant="false" hasOnlySubstanceUnits="false" id="M_ILE_Cell" name="ILE" fbc:charge="0" />
      <species boundaryCondition="false" compartment="Cell" constant="false" hasOnlySubstanceUnits="false" id="M_KMB_Cell" name="KMB" fbc:charge="0" />
      <species boundaryCondition="false" compartment="Cell" constant="false" hasOnlySubstanceUnits="false" id="M_PEP_Cell" name="PEP" fbc:charge="0" />
      <species boundaryCondition="false" compartment="Cell" constant="false" hasOnlySubstanceUnits="false" id="M_APRCN_Cell" name="APRCN" fbc:charge="0" />
      <species boundaryCondition="false" compartment="Cell" constant="false" hasOnlySubstanceUnits="false" id="M_COA_Cell" name="COA" fbc:charge="0" />
      <species boundaryCondition="false" compartment="Cell" constant="false" hasOnlySubstanceUnits="false" id="M_MAN6P_Cell" name="MAN6P" fbc:charge="0" />
      <species boundaryCondition="false" compartment="Cell" constant="false" hasOnlySubstanceUnits="false" id="M__2PG_Cell" name="2PG" fbc:charge="0" />
      <species boundaryCondition="false" compartment="Cell" constant="false" hasOnlySubstanceUnits="false" id="M_DALA_Cell" name="DALA" fbc:charge="0" />
      <species boundaryCondition="false" compartment="Cell" constant="false" hasOnlySubstanceUnits="false" id="M_ETH_Cell" name="ETH" fbc:charge="0" />
      <species boundaryCondition="false" compartment="Cell" constant="false" hasOnlySubstanceUnits="false" id="M_NADP_Cell" name="NADP" fbc:charge="0" />
      <species boundaryCondition="false" compartment="Cell" constant="false" hasOnlySubstanceUnits="false" id="M__2O6H_Cell" name="2O6H" fbc:charge="0" />
      <species boundaryCondition="false" compartment="Cell" constant="false" hasOnlySubstanceUnits="false" id="M_G3PC_Cell" name="G3PC" fbc:charge="0" />
      <species boundaryCondition="false" compartment="Cell" constant="false" hasOnlySubstanceUnits="false" id="M_HOPENE_Cell" name="HOPENE" fbc:charge="0" />
      <species boundaryCondition="false" compartment="Cell" constant="false" hasOnlySubstanceUnits="false" id="M_G3PE_Cell" name="G3PE" fbc:charge="0" />
      <species boundaryCondition="false" compartment="Cell" constant="false" hasOnlySubstanceUnits="false" id="M_CHCOA_Cell" name="CHCOA" fbc:charge="0" />
      <species boundaryCondition="false" compartment="Cell" constant="false" hasOnlySubstanceUnits="false" id="M_DAMP_Cell" name="DAMP" fbc:charge="0" />
      <species boundaryCondition="false" compartment="Cell" constant="false" hasOnlySubstanceUnits="false" id="M_MDAP_Cell" name="MDAP" fbc:charge="0" />
      <species boundaryCondition="false" compartment="Cell" constant="false" hasOnlySubstanceUnits="false" id="M_PYCA_Cell" name="PYCA" fbc:charge="0" />
      <species boundaryCondition="false" compartment="Cell" constant="false" hasOnlySubstanceUnits="false" id="M_HMOBA_Cell" name="HMOBA" fbc:charge="0" />
      <species boundaryCondition="false" compartment="Cell" constant="false" hasOnlySubstanceUnits="false" id="M_ACMU6P_Cell" name="ACMU6P" fbc:charge="0" />
      <species boundaryCondition="false" compartment="Cell" constant="false" hasOnlySubstanceUnits="false" id="M__2MM_Cell" name="2MM" fbc:charge="0" />
      <species boundaryCondition="false" compartment="Cell" constant="false" hasOnlySubstanceUnits="false" id="M_HSER_Cell" name="HSER" fbc:charge="0" />
      <species boundaryCondition="false" compartment="Cell" constant="false" hasOnlySubstanceUnits="false" id="M_SUC6P_Cell" name="SUC6P" fbc:charge="0" />
      <species boundaryCondition="false" compartment="Cell" constant="false" hasOnlySubstanceUnits="false" id="M__2kGLUC_Cell" name="2kGLUC" fbc:charge="0" />
      <species boundaryCondition="false" compartment="Cell" constant="false" hasOnlySubstanceUnits="false" id="M_ACYCOA_Cell" name="ACYCOA" fbc:charge="0" />
      <species boundaryCondition="false" compartment="Cell" constant="false" hasOnlySubstanceUnits="false" id="M_PPPP_Cell" name="PPPP" fbc:charge="0" />
      <species boundaryCondition="false" compartment="Cell" constant="false" hasOnlySubstanceUnits="false" id="M_CL_Cell" name="CL" fbc:charge="0" />
      <species boundaryCondition="false" compartment="Cell" constant="false" hasOnlySubstanceUnits="false" id="M_FTHF_Cell" name="FTHF" fbc:charge="0" />
      <species boundaryCondition="false" compartment="Cell" constant="false" hasOnlySubstanceUnits="false" id="M_NADPH_Cell" name="NADPH" fbc:charge="0" />
      <species boundaryCondition="false" compartment="Cell" constant="false" hasOnlySubstanceUnits="false" id="M_LEVAN_Cell" name="LEVAN" fbc:charge="0" />
      <species boundaryCondition="false" compartment="Cell" constant="false" hasOnlySubstanceUnits="false" id="M_GLCN_Cell" name="GLCN" fbc:charge="0" />
      <species boundaryCondition="false" compartment="Cell" constant="false" hasOnlySubstanceUnits="false" id="M_ACACP_Cell" name="ACACP" fbc:charge="0" />
      <species boundaryCondition="false" compartment="Cell" constant="false" hasOnlySubstanceUnits="false" id="M_C181ACP_Cell" name="C181ACP" fbc:charge="0" />
      <species boundaryCondition="false" compartment="Cell" constant="false" hasOnlySubstanceUnits="false" id="M_NDP_Cell" name="NDP" fbc:charge="0" />
      <species boundaryCondition="false" compartment="Cell" constant="false" hasOnlySubstanceUnits="false" id="M_XMP_Cell" name="XMP" fbc:charge="0" />
      <species boundaryCondition="false" compartment="Cell" constant="false" hasOnlySubstanceUnits="false" id="M_PPPI_Cell" name="PPPI" fbc:charge="0" />
      <species boundaryCondition="false" compartment="Cell" constant="false" hasOnlySubstanceUnits="false" id="M__2OPPP_Cell" name="2OPPP" fbc:charge="0" />
      <species boundaryCondition="false" compartment="Cell" constant="false" hasOnlySubstanceUnits="false" id="M_PAMN_Cell" name="PAMN" fbc:charge="0" />
      <species boundaryCondition="false" compartment="Cell" constant="false" hasOnlySubstanceUnits="false" id="M_CO2_Cell" name="CO2" fbc:charge="0" />
      <species boundaryCondition="false" compartment="Cell" constant="false" hasOnlySubstanceUnits="false" id="M_PPIX_Cell" name="PPIX" fbc:charge="0" />
      <species boundaryCondition="false" compartment="Cell" constant="false" hasOnlySubstanceUnits="false" id="M_NAMN_Cell" name="NAMN" fbc:charge="0" />
      <species boundaryCondition="false" compartment="Cell" constant="false" hasOnlySubstanceUnits="false" id="M_D26PIM_Cell" name="D26PIM" fbc:charge="0" />
      <species boundaryCondition="false" compartment="Cell" constant="false" hasOnlySubstanceUnits="false" id="M_NMN_Cell" name="NMN" fbc:charge="0" />
      <species boundaryCondition="false" compartment="Cell" constant="false" hasOnlySubstanceUnits="false" id="M_PP6MPH_Cell" name="PP6MPH" fbc:charge="0" />
      <species boundaryCondition="false" compartment="Cell" constant="false" hasOnlySubstanceUnits="false" id="M_F6P_Cell" name="F6P" fbc:charge="0" />
      <species boundaryCondition="false" compartment="Cell" constant="false" hasOnlySubstanceUnits="false" id="M_T3P2_Cell" name="T3P2" fbc:charge="0" />
      <species boundaryCondition="false" compartment="Cell" constant="false" hasOnlySubstanceUnits="false" id="M_DIN_Cell" name="DIN" fbc:charge="0" />
      <species boundaryCondition="false" compartment="Cell" constant="false" hasOnlySubstanceUnits="false" id="M_G6GG_Cell" name="G6GG" fbc:charge="0" />
      <species boundaryCondition="false" compartment="Cell" constant="false" hasOnlySubstanceUnits="false" id="M_AIR_Cell" name="AIR" fbc:charge="0" />
      <species boundaryCondition="false" compartment="Cell" constant="false" hasOnlySubstanceUnits="false" id="M_RCN_Cell" name="RCN" fbc:charge="0" />
      <species boundaryCondition="false" compartment="Cell" constant="false" hasOnlySubstanceUnits="false" id="M_RTHIO_Cell" name="RTHIO" fbc:charge="0" />
      <species boundaryCondition="false" compartment="Cell" constant="false" hasOnlySubstanceUnits="false" id="M_SUCCORN_Cell" name="SUCCORN" fbc:charge="0" />
      <species boundaryCondition="false" compartment="Cell" constant="false" hasOnlySubstanceUnits="false" id="M_GSN_Cell" name="GSN" fbc:charge="0" />
      <species boundaryCondition="false" compartment="Cell" constant="false" hasOnlySubstanceUnits="false" id="M_INS_Cell" name="INS" fbc:charge="0" />
      <species boundaryCondition="false" compartment="Cell" constant="false" hasOnlySubstanceUnits="false" id="M_SOB_Cell" name="SOB" fbc:charge="0" />
      <species boundaryCondition="false" compartment="Cell" constant="false" hasOnlySubstanceUnits="false" id="M_GLYCOGEN_Cell" name="GLYCOGEN" fbc:charge="0" />
      <species boundaryCondition="false" compartment="Cell" constant="false" hasOnlySubstanceUnits="false" id="M_PPI_Cell" name="PPI" fbc:charge="0" />
      <species boundaryCondition="false" compartment="Cell" constant="false" hasOnlySubstanceUnits="false" id="M_GAR_Cell" name="GAR" fbc:charge="0" />
      <species boundaryCondition="false" compartment="Cell" constant="false" hasOnlySubstanceUnits="false" id="M_PDLA_Cell" name="PDLA" fbc:charge="0" />
      <species boundaryCondition="false" compartment="Cell" constant="false" hasOnlySubstanceUnits="false" id="M_FAD_Cell" name="FAD" fbc:charge="0" />
      <species boundaryCondition="false" compartment="Cell" constant="false" hasOnlySubstanceUnits="false" id="M_HPHPYR_Cell" name="HPHPYR" fbc:charge="0" />
      <species boundaryCondition="false" compartment="Cell" constant="false" hasOnlySubstanceUnits="false" id="M_DHMB_Cell" name="DHMB" fbc:charge="0" />
      <species boundaryCondition="false" compartment="Cell" constant="false" hasOnlySubstanceUnits="false" id="M_DHMA_Cell" name="DHMA" fbc:charge="0" />
      <species boundaryCondition="false" compartment="Cell" constant="false" hasOnlySubstanceUnits="false" id="M_IPPP_Cell" name="IPPP" fbc:charge="0" />
      <species boundaryCondition="false" compartment="Cell" constant="false" hasOnlySubstanceUnits="false" id="M_IP_Cell" name="IP" fbc:charge="0" />
      <species boundaryCondition="false" compartment="Cell" constant="false" hasOnlySubstanceUnits="false" id="M__3PSER_Cell" name="3PSER" fbc:charge="0" />
      <species boundaryCondition="false" compartment="Cell" constant="false" hasOnlySubstanceUnits="false" id="M_UTP_Cell" name="UTP" fbc:charge="0" />
      <species boundaryCondition="false" compartment="Cell" constant="false" hasOnlySubstanceUnits="false" id="M_SO2_Cell" name="SO2" fbc:charge="0" />
      <species boundaryCondition="false" compartment="Cell" constant="false" hasOnlySubstanceUnits="false" id="M__3SLALA_Cell" name="3SLALA" fbc:charge="0" />
      <species boundaryCondition="false" compartment="Cell" constant="false" hasOnlySubstanceUnits="false" id="M_DHMP_Cell" name="DHMP" fbc:charge="0" />
      <species boundaryCondition="false" compartment="Cell" constant="false" hasOnlySubstanceUnits="false" id="M_R5P_Cell" name="R5P" fbc:charge="0" />
      <species boundaryCondition="false" compartment="Cell" constant="false" hasOnlySubstanceUnits="false" id="M_MTE_Cell" name="MTE" fbc:charge="0" />
      <species boundaryCondition="false" compartment="Cell" constant="false" hasOnlySubstanceUnits="false" id="M_OPPPI_Cell" name="OPPPI" fbc:charge="0" />
      <species boundaryCondition="false" compartment="Cell" constant="false" hasOnlySubstanceUnits="false" id="M__2KD6PG_Cell" name="2KD6PG" fbc:charge="0" />
      <species boundaryCondition="false" compartment="Cell" constant="false" hasOnlySubstanceUnits="false" id="M_SAMOB_Cell" name="SAMOB" fbc:charge="0" />
      <species boundaryCondition="false" compartment="Cell" constant="false" hasOnlySubstanceUnits="false" id="M_IPKP_Cell" name="IPKP" fbc:charge="0" />
      <species boundaryCondition="false" compartment="Cell" constant="false" hasOnlySubstanceUnits="false" id="M_MOPENA_Cell" name="MOPENA" fbc:charge="0" />
      <species boundaryCondition="false" compartment="Cell" constant="false" hasOnlySubstanceUnits="false" id="M_GLUCYALA_Cell" name="GLUCYALA" fbc:charge="0" />
      <species boundaryCondition="false" compartment="Cell" constant="false" hasOnlySubstanceUnits="false" id="M_PYRRHCAR_Cell" name="PYRRHCAR" fbc:charge="0" />
      <species boundaryCondition="false" compartment="Cell" constant="false" hasOnlySubstanceUnits="false" id="M_ADPGLC_Cell" name="ADPGLC" fbc:charge="0" />
      <species boundaryCondition="false" compartment="Cell" constant="false" hasOnlySubstanceUnits="false" id="M__3DDAH7P_Cell" name="3DDAH7P" fbc:charge="0" />
      <species boundaryCondition="false" compartment="Cell" constant="false" hasOnlySubstanceUnits="false" id="M_DADP_Cell" name="DADP" fbc:charge="0" />
      <species boundaryCondition="false" compartment="Cell" constant="false" hasOnlySubstanceUnits="false" id="M_CYSTEATE_Cell" name="CYSTEATE" fbc:charge="0" />
      <species boundaryCondition="false" compartment="Cell" constant="false" hasOnlySubstanceUnits="false" id="M_NAC_Cell" name="NAC" fbc:charge="0" />
      <species boundaryCondition="false" compartment="Cell" constant="false" hasOnlySubstanceUnits="false" id="M_NAD_Cell" name="NAD" fbc:charge="0" />
      <species boundaryCondition="false" compartment="Cell" constant="false" hasOnlySubstanceUnits="false" id="M__3PG_Cell" name="3PG" fbc:charge="0" />
      <species boundaryCondition="false" compartment="Cell" constant="false" hasOnlySubstanceUnits="false" id="M_NAM_Cell" name="NAM" fbc:charge="0" />
      <species boundaryCondition="false" compartment="Cell" constant="false" hasOnlySubstanceUnits="false" id="M_BT_Cell" name="BT" fbc:charge="0" />
      <species boundaryCondition="false" compartment="Cell" constant="false" hasOnlySubstanceUnits="false" id="M_NADH_Cell" name="NADH" fbc:charge="0" />
      <species boundaryCondition="false" compartment="Cell" constant="false" hasOnlySubstanceUnits="false" id="M_THBHGA_Cell" name="THBHGA" fbc:charge="0" />
      <species boundaryCondition="false" compartment="Cell" constant="false" hasOnlySubstanceUnits="false" id="M_OAP_Cell" name="OAP" fbc:charge="0" />
      <species boundaryCondition="false" compartment="Cell" constant="false" hasOnlySubstanceUnits="false" id="M_ASPSA_Cell" name="ASPSA" fbc:charge="0" />
      <species boundaryCondition="false" compartment="Cell" constant="false" hasOnlySubstanceUnits="false" id="M_BZ_Cell" name="BZ" fbc:charge="0" />
      <species boundaryCondition="false" compartment="Cell" constant="false" hasOnlySubstanceUnits="false" id="M_UMP_Cell" name="UMP" fbc:charge="0" />
      <species boundaryCondition="false" compartment="Cell" constant="false" hasOnlySubstanceUnits="false" id="M_PNCYS_Cell" name="PNCYS" fbc:charge="0" />
      <species boundaryCondition="false" compartment="Cell" constant="false" hasOnlySubstanceUnits="false" id="M_FMUCLAC_Cell" name="FMUCLAC" fbc:charge="0" />
      <species boundaryCondition="false" compartment="Cell" constant="false" hasOnlySubstanceUnits="false" id="M_LYS_Cell" name="LYS" fbc:charge="0" />
      <species boundaryCondition="false" compartment="Cell" constant="false" hasOnlySubstanceUnits="false" id="M_CYAALA_Cell" name="CYAALA" fbc:charge="0" />
      <species boundaryCondition="false" compartment="Cell" constant="false" hasOnlySubstanceUnits="false" id="M_OTHIO_Cell" name="OTHIO" fbc:charge="0" />
      <species boundaryCondition="false" compartment="Cell" constant="false" hasOnlySubstanceUnits="false" id="M_OHB_Cell" name="OHB" fbc:charge="0" />
      <species boundaryCondition="false" compartment="Cell" constant="false" hasOnlySubstanceUnits="false" id="M_ATHR_Cell" name="ATHR" fbc:charge="0" />
      <species boundaryCondition="false" compartment="Cell" constant="false" hasOnlySubstanceUnits="false" id="M_PRFP_Cell" name="PRFP" fbc:charge="0" />
      <species boundaryCondition="false" compartment="Cell" constant="false" hasOnlySubstanceUnits="false" id="M_DAPMNTP_Cell" name="DAPMNTP" fbc:charge="0" />
      <species boundaryCondition="false" compartment="Cell" constant="false" hasOnlySubstanceUnits="false" id="M__2OPMP_Cell" name="2OPMP" fbc:charge="0" />
      <species boundaryCondition="false" compartment="Cell" constant="false" hasOnlySubstanceUnits="false" id="M_AKP_Cell" name="AKP" fbc:charge="0" />
      <species boundaryCondition="false" compartment="Cell" constant="false" hasOnlySubstanceUnits="false" id="M__2OPMB_Cell" name="2OPMB" fbc:charge="0" />
      <species boundaryCondition="false" compartment="Cell" constant="false" hasOnlySubstanceUnits="false" id="M_PRBAMP_Cell" name="PRBAMP" fbc:charge="0" />
      <species boundaryCondition="false" compartment="Cell" constant="false" hasOnlySubstanceUnits="false" id="M_ADLIPO_Cell" name="ADLIPO" fbc:charge="0" />
      <species boundaryCondition="false" compartment="Cell" constant="false" hasOnlySubstanceUnits="false" id="M__3PSME_Cell" name="3PSME" fbc:charge="0" />
      <species boundaryCondition="false" compartment="Cell" constant="false" hasOnlySubstanceUnits="false" id="M__4PPNCYS_Cell" name="4PPNCYS" fbc:charge="0" />
      <species boundaryCondition="false" compartment="Cell" constant="false" hasOnlySubstanceUnits="false" id="M_XAN_Cell" name="XAN" fbc:charge="0" />
      <species boundaryCondition="false" compartment="Cell" constant="false" hasOnlySubstanceUnits="false" id="M_OBUT_Cell" name="OBUT" fbc:charge="0" />
      <species boundaryCondition="false" compartment="Cell" constant="false" hasOnlySubstanceUnits="false" id="M_CAASP_Cell" name="CAASP" fbc:charge="0" />
      <species boundaryCondition="false" compartment="Cell" constant="false" hasOnlySubstanceUnits="false" id="M_OA_Cell" name="OA" fbc:charge="0" />
      <species boundaryCondition="false" compartment="Cell" constant="false" hasOnlySubstanceUnits="false" id="M_SHEME_Cell" name="SHEME" fbc:charge="0" />
      <species boundaryCondition="false" compartment="Cell" constant="false" hasOnlySubstanceUnits="false" id="M_METHANOL_Cell" name="METHANOL" fbc:charge="0" />
      <species boundaryCondition="false" compartment="Cell" constant="false" hasOnlySubstanceUnits="false" id="M_SQL_Cell" name="SQL" fbc:charge="0" />
      <species boundaryCondition="false" compartment="Cell" constant="false" hasOnlySubstanceUnits="false" id="M_HMGT_Cell" name="HMGT" fbc:charge="0" />
      <species boundaryCondition="false" compartment="Cell" constant="false" hasOnlySubstanceUnits="false" id="M_UAGMDA_Cell" name="UAGMDA" fbc:charge="0" />
      <species boundaryCondition="false" compartment="Cell" constant="false" hasOnlySubstanceUnits="false" id="M_C161ACP_Cell" name="C161ACP" fbc:charge="0" />
      <species boundaryCondition="false" compartment="Cell" constant="false" hasOnlySubstanceUnits="false" id="M_PRAM_Cell" name="PRAM" fbc:charge="0" />
      <species boundaryCondition="false" compartment="Cell" constant="false" hasOnlySubstanceUnits="false" id="M_bDG6P_Cell" name="bDG6P" fbc:charge="0" />
      <species boundaryCondition="false" compartment="Cell" constant="false" hasOnlySubstanceUnits="false" id="M_AOPOB_Cell" name="AOPOB" fbc:charge="0" />
      <species boundaryCondition="false" compartment="Cell" constant="false" hasOnlySubstanceUnits="false" id="M_PP6M14BQ_Cell" name="PP6M14BQ" fbc:charge="0" />
      <species boundaryCondition="false" compartment="Cell" constant="false" hasOnlySubstanceUnits="false" id="M_PINSTOL_Cell" name="PINSTOL" fbc:charge="0" />
      <species boundaryCondition="false" compartment="Cell" constant="false" hasOnlySubstanceUnits="false" id="M_GLUP_Cell" name="GLUP" fbc:charge="0" />
      <species boundaryCondition="false" compartment="Cell" constant="false" hasOnlySubstanceUnits="false" id="M_DGLU_Cell" name="DGLU" fbc:charge="0" />
      <species boundaryCondition="false" compartment="Cell" constant="false" hasOnlySubstanceUnits="false" id="M_DGLY_Cell" name="DGLY" fbc:charge="0" />
      <species boundaryCondition="false" compartment="Cell" constant="false" hasOnlySubstanceUnits="false" id="M_SUCCGLU_Cell" name="SUCCGLU" fbc:charge="0" />
      <species boundaryCondition="false" compartment="Cell" constant="false" hasOnlySubstanceUnits="false" id="M_GLUC_Cell" name="GLUC" fbc:charge="0" />
      <species boundaryCondition="false" compartment="Cell" constant="false" hasOnlySubstanceUnits="false" id="M__2AA_Cell" name="2AA" fbc:charge="0" />
      <species boundaryCondition="false" compartment="Cell" constant="false" hasOnlySubstanceUnits="false" id="M_C190ACP_Cell" name="C190ACP" fbc:charge="0" />
      <species boundaryCondition="false" compartment="Cell" constant="false" hasOnlySubstanceUnits="false" id="M_ADCHOR_Cell" name="ADCHOR" fbc:charge="0" />
      <species boundaryCondition="false" compartment="Cell" constant="false" hasOnlySubstanceUnits="false" id="M_FL_Cell" name="FL" fbc:charge="0" />
      <species boundaryCondition="false" compartment="Cell" constant="false" hasOnlySubstanceUnits="false" id="M_GLUGSAL_Cell" name="GLUGSAL" fbc:charge="0" />
      <species boundaryCondition="false" compartment="Cell" constant="false" hasOnlySubstanceUnits="false" id="M_ADSMET_Cell" name="ADSMET" fbc:charge="0" />
      <species boundaryCondition="false" compartment="Cell" constant="false" hasOnlySubstanceUnits="false" id="M_AMP_Cell" name="AMP" fbc:charge="0" />
      <species boundaryCondition="false" compartment="Cell" constant="false" hasOnlySubstanceUnits="false" id="M_ICHOR_Cell" name="ICHOR" fbc:charge="0" />
      <species boundaryCondition="false" compartment="Cell" constant="false" hasOnlySubstanceUnits="false" id="M_TCYS_Cell" name="TCYS" fbc:charge="0" />
      <species boundaryCondition="false" compartment="Cell" constant="false" hasOnlySubstanceUnits="false" id="M_R1P_Cell" name="R1P" fbc:charge="0" />
      <species boundaryCondition="false" compartment="Cell" constant="false" hasOnlySubstanceUnits="false" id="M__3SPYR_Cell" name="3SPYR" fbc:charge="0" />
      <species boundaryCondition="false" compartment="Cell" constant="false" hasOnlySubstanceUnits="false" id="M_PBG_Cell" name="PBG" fbc:charge="0" />
      <species boundaryCondition="false" compartment="Cell" constant="false" hasOnlySubstanceUnits="false" id="M_MTGYX_Cell" name="MTGYX" fbc:charge="0" />
      <species boundaryCondition="false" compartment="Cell" constant="false" hasOnlySubstanceUnits="false" id="M_IMGLY_Cell" name="IMGLY" fbc:charge="0" />
      <species boundaryCondition="false" compartment="Cell" constant="false" hasOnlySubstanceUnits="false" id="M_TRP_Cell" name="TRP" fbc:charge="0" />
      <species boundaryCondition="false" compartment="Cell" constant="false" hasOnlySubstanceUnits="false" id="M_BUTAL_Cell" name="BUTAL" fbc:charge="0" />
      <species boundaryCondition="false" compartment="Cell" constant="false" hasOnlySubstanceUnits="false" id="M_FMGT_Cell" name="FMGT" fbc:charge="0" />
      <species boundaryCondition="false" compartment="Cell" constant="false" hasOnlySubstanceUnits="false" id="M_ITCNCOA_Cell" name="ITCNCOA" fbc:charge="0" />
      <species boundaryCondition="false" compartment="Cell" constant="false" hasOnlySubstanceUnits="false" id="M_E3MM_Cell" name="E3MM" fbc:charge="0" />
      <species boundaryCondition="false" compartment="Cell" constant="false" hasOnlySubstanceUnits="false" id="M_NPHP_Cell" name="NPHP" fbc:charge="0" />
      <species boundaryCondition="false" compartment="Cell" constant="false" hasOnlySubstanceUnits="false" id="M_NAMNS_Cell" name="NAMNS" fbc:charge="0" />
      <species boundaryCondition="false" compartment="Cell" constant="false" hasOnlySubstanceUnits="false" id="M_SME5P_Cell" name="SME5P" fbc:charge="0" />
      <species boundaryCondition="false" compartment="Cell" constant="false" hasOnlySubstanceUnits="false" id="M_DHPEG_Cell" name="DHPEG" fbc:charge="0" />
      <species boundaryCondition="false" compartment="Cell" constant="false" hasOnlySubstanceUnits="false" id="M_GA1P_Cell" name="GA1P" fbc:charge="0" />
      <species boundaryCondition="false" compartment="Cell" constant="false" hasOnlySubstanceUnits="false" id="M_AG_Cell" name="AG" fbc:charge="0" />
      <species boundaryCondition="false" compartment="Cell" constant="false" hasOnlySubstanceUnits="false" id="M_O4HBZ_Cell" name="O4HBZ" fbc:charge="0" />
      <species boundaryCondition="false" compartment="Cell" constant="false" hasOnlySubstanceUnits="false" id="M_PRBATP_Cell" name="PRBATP" fbc:charge="0" />
      <species boundaryCondition="false" compartment="Cell" constant="false" hasOnlySubstanceUnits="false" id="M_SUC_Cell" name="SUC" fbc:charge="0" />
      <species boundaryCondition="false" compartment="Cell" constant="false" hasOnlySubstanceUnits="false" id="M_DUMP_Cell" name="DUMP" fbc:charge="0" />
      <species boundaryCondition="false" compartment="Cell" constant="false" hasOnlySubstanceUnits="false" id="M_ACAL_Cell" name="ACAL" fbc:charge="0" />
      <species boundaryCondition="false" compartment="Cell" constant="false" hasOnlySubstanceUnits="false" id="M_CDP_Cell" name="CDP" fbc:charge="0" />
      <species boundaryCondition="false" compartment="Cell" constant="false" hasOnlySubstanceUnits="false" id="M_ACP_Cell" name="ACP" fbc:charge="0" />
      <species boundaryCondition="false" compartment="Cell" constant="false" hasOnlySubstanceUnits="false" id="M_ALAV_Cell" name="ALAV" fbc:charge="0" />
      <species boundaryCondition="false" compartment="Cell" constant="false" hasOnlySubstanceUnits="false" id="M_GLYCOAL_Cell" name="GLYCOAL" fbc:charge="0" />
      <species boundaryCondition="false" compartment="Cell" constant="false" hasOnlySubstanceUnits="false" id="M_METHF_Cell" name="METHF" fbc:charge="0" />
      <species boundaryCondition="false" compartment="Cell" constant="false" hasOnlySubstanceUnits="false" id="M_PYRDX_Cell" name="PYRDX" fbc:charge="0" />
      <species boundaryCondition="false" compartment="Cell" constant="false" hasOnlySubstanceUnits="false" id="M_CDPDG_Cell" name="CDPDG" fbc:charge="0" />
      <species boundaryCondition="false" compartment="Cell" constant="false" hasOnlySubstanceUnits="false" id="M_PNDME_Cell" name="PNDME" fbc:charge="0" />
      <species boundaryCondition="false" compartment="Cell" constant="false" hasOnlySubstanceUnits="false" id="M_NA_Cell" name="NA" fbc:charge="0" />
      <species boundaryCondition="false" compartment="Cell" constant="false" hasOnlySubstanceUnits="false" id="M__2HETHPP_Cell" name="2HETHPP" fbc:charge="0" />
      <species boundaryCondition="false" compartment="Cell" constant="false" hasOnlySubstanceUnits="false" id="M_A6RP_Cell" name="A6RP" fbc:charge="0" />
      <species boundaryCondition="false" compartment="Cell" constant="false" hasOnlySubstanceUnits="false" id="M_XTSN_Cell" name="XTSN" fbc:charge="0" />
      <species boundaryCondition="false" compartment="Cell" constant="false" hasOnlySubstanceUnits="false" id="M_DNA_Cell" name="DNA" fbc:charge="0" />
      <species boundaryCondition="false" compartment="Cell" constant="false" hasOnlySubstanceUnits="false" id="M_ADP_Cell" name="ADP" fbc:charge="0" />
      <species boundaryCondition="false" compartment="Cell" constant="false" hasOnlySubstanceUnits="false" id="M_CDPMDE_Cell" name="CDPMDE" fbc:charge="0" />
      <species boundaryCondition="false" compartment="Cell" constant="false" hasOnlySubstanceUnits="false" id="M_ABUT_Cell" name="ABUT" fbc:charge="0" />
      <species boundaryCondition="false" compartment="Cell" constant="false" hasOnlySubstanceUnits="false" id="M_IPPMALE_Cell" name="IPPMALE" fbc:charge="0" />
      <species boundaryCondition="false" compartment="Cell" constant="false" hasOnlySubstanceUnits="false" id="M_ADN_Cell" name="ADN" fbc:charge="0" />
      <species boundaryCondition="false" compartment="Cell" constant="false" hasOnlySubstanceUnits="false" id="M_N2_Cell" name="N2" fbc:charge="0" />
      <species boundaryCondition="false" compartment="Cell" constant="false" hasOnlySubstanceUnits="false" id="M_GMP_Cell" name="GMP" fbc:charge="0" />
      <species boundaryCondition="false" compartment="Cell" constant="false" hasOnlySubstanceUnits="false" id="M_UAAGMDA_Cell" name="UAAGMDA" fbc:charge="0" />
      <species boundaryCondition="false" compartment="Cell" constant="false" hasOnlySubstanceUnits="false" id="M_GDP_Cell" name="GDP" fbc:charge="0" />
      <species boundaryCondition="false" compartment="Cell" constant="false" hasOnlySubstanceUnits="false" id="M_DLIPO_Cell" name="DLIPO" fbc:charge="0" />
      <species boundaryCondition="false" compartment="Cell" constant="false" hasOnlySubstanceUnits="false" id="M_MET_Cell" name="MET" fbc:charge="0" />
      <species boundaryCondition="false" compartment="Cell" constant="false" hasOnlySubstanceUnits="false" id="M_LEU_Cell" name="LEU" fbc:charge="0" />
      <species boundaryCondition="false" compartment="Cell" constant="false" hasOnlySubstanceUnits="false" id="M_SMALL_MOLECULES_Cell" name="SMALL_MOLECULES" fbc:charge="0" />
      <species boundaryCondition="false" compartment="Cell" constant="false" hasOnlySubstanceUnits="false" id="M_G6P_Cell" name="G6P" fbc:charge="0" />
      <species boundaryCondition="false" compartment="Cell" constant="false" hasOnlySubstanceUnits="false" id="M_IDACTN_Cell" name="IDACTN" fbc:charge="0" />
      <species boundaryCondition="false" compartment="Cell" constant="false" hasOnlySubstanceUnits="false" id="M_CLPOL_Cell" name="CLPOL" fbc:charge="0" />
      <species boundaryCondition="false" compartment="Cell" constant="false" hasOnlySubstanceUnits="false" id="M_PHPYR_Cell" name="PHPYR" fbc:charge="0" />
      <species boundaryCondition="false" compartment="Cell" constant="false" hasOnlySubstanceUnits="false" id="M_DUTP_Cell" name="DUTP" fbc:charge="0" />
      <species boundaryCondition="false" compartment="Cell" constant="false" hasOnlySubstanceUnits="false" id="M_GA6P_Cell" name="GA6P" fbc:charge="0" />
      <species boundaryCondition="false" compartment="Cell" constant="false" hasOnlySubstanceUnits="false" id="M_bGALbGLCM_Cell" name="bGALbGLCM" fbc:charge="0" />
      <species boundaryCondition="false" compartment="Cell" constant="false" hasOnlySubstanceUnits="false" id="M_NPRAN_Cell" name="NPRAN" fbc:charge="0" />
      <species boundaryCondition="false" compartment="Cell" constant="false" hasOnlySubstanceUnits="false" id="M_HPRO_Cell" name="HPRO" fbc:charge="0" />
      <species boundaryCondition="false" compartment="Cell" constant="false" hasOnlySubstanceUnits="false" id="M_CIT_Cell" name="CIT" fbc:charge="0" />
      <species boundaryCondition="false" compartment="Cell" constant="false" hasOnlySubstanceUnits="false" id="M_UDPG_Cell" name="UDPG" fbc:charge="0" />
      <species boundaryCondition="false" compartment="Cell" constant="false" hasOnlySubstanceUnits="false" id="M_A6RP5P_Cell" name="A6RP5P" fbc:charge="0" />
      <species boundaryCondition="false" compartment="Cell" constant="false" hasOnlySubstanceUnits="false" id="M_THPP_Cell" name="THPP" fbc:charge="0" />
      <species boundaryCondition="false" compartment="Cell" constant="false" hasOnlySubstanceUnits="false" id="M_SCYS_Cell" name="SCYS" fbc:charge="0" />
      <species boundaryCondition="false" compartment="Cell" constant="false" hasOnlySubstanceUnits="false" id="M_I4P_Cell" name="I4P" fbc:charge="0" />
      <species boundaryCondition="false" compartment="Cell" constant="false" hasOnlySubstanceUnits="false" id="M_HISOL_Cell" name="HISOL" fbc:charge="0" />
      <species boundaryCondition="false" compartment="Cell" constant="false" hasOnlySubstanceUnits="false" id="M_AA_Cell" name="AA" fbc:charge="0" />
      <species boundaryCondition="false" compartment="Cell" constant="false" hasOnlySubstanceUnits="false" id="M_AC_Cell" name="AC" fbc:charge="0" />
      <species boundaryCondition="false" compartment="Cell" constant="false" hasOnlySubstanceUnits="false" id="M_AD_Cell" name="AD" fbc:charge="0" />
      <species boundaryCondition="false" compartment="Cell" constant="false" hasOnlySubstanceUnits="false" id="M_NAGP_Cell" name="NAGP" fbc:charge="0" />
      <species boundaryCondition="false" compartment="Cell" constant="false" hasOnlySubstanceUnits="false" id="M_UDCPP_Cell" name="UDCPP" fbc:charge="0" />
      <species boundaryCondition="false" compartment="Cell" constant="false" hasOnlySubstanceUnits="false" id="M_ETHA_Cell" name="ETHA" fbc:charge="0" />
      <species boundaryCondition="false" compartment="Cell" constant="false" hasOnlySubstanceUnits="false" id="M_AN_Cell" name="AN" fbc:charge="0" />
      <species boundaryCondition="false" compartment="Cell" constant="false" hasOnlySubstanceUnits="false" id="M_SUCCARG_Cell" name="SUCCARG" fbc:charge="0" />
      <species boundaryCondition="false" compartment="Cell" constant="false" hasOnlySubstanceUnits="false" id="M_AHM_Cell" name="AHM" fbc:charge="0" />
      <species boundaryCondition="false" compartment="Cell" constant="false" hasOnlySubstanceUnits="false" id="M_FPP_Cell" name="FPP" fbc:charge="0" />
      <species boundaryCondition="false" compartment="Cell" constant="false" hasOnlySubstanceUnits="false" id="M_NAGA_Cell" name="NAGA" fbc:charge="0" />
      <species boundaryCondition="false" compartment="Cell" constant="false" hasOnlySubstanceUnits="false" id="M_UDPGLC_Cell" name="UDPGLC" fbc:charge="0" />
      <species boundaryCondition="false" compartment="Cell" constant="false" hasOnlySubstanceUnits="false" id="M__4PPNTO_Cell" name="4PPNTO" fbc:charge="0" />
      <species boundaryCondition="false" compartment="Cell" constant="false" hasOnlySubstanceUnits="false" id="M_CLCMBO_Cell" name="CLCMBO" fbc:charge="0" />
      <species boundaryCondition="false" compartment="Cell" constant="false" hasOnlySubstanceUnits="false" id="M__3PADSELNT_Cell" name="3PADSELNT" fbc:charge="0" />
      <species boundaryCondition="false" compartment="Cell" constant="false" hasOnlySubstanceUnits="false" id="M_PP6HPH_Cell" name="PP6HPH" fbc:charge="0" />
      <species boundaryCondition="false" compartment="Cell" constant="false" hasOnlySubstanceUnits="false" id="M_SELD_Cell" name="SELD" fbc:charge="0" />
      <species boundaryCondition="false" compartment="Cell" constant="false" hasOnlySubstanceUnits="false" id="M__4PPNTE_Cell" name="4PPNTE" fbc:charge="0" />
      <species boundaryCondition="false" compartment="Cell" constant="false" hasOnlySubstanceUnits="false" id="M_MTHF_Cell" name="MTHF" fbc:charge="0" />
      <species boundaryCondition="false" compartment="Cell" constant="false" hasOnlySubstanceUnits="false" id="M_PTH_Cell" name="PTH" fbc:charge="0" />
      <species boundaryCondition="false" compartment="Cell" constant="false" hasOnlySubstanceUnits="false" id="M_PTRC_Cell" name="PTRC" fbc:charge="0" />
    </listOfSpecies>
    <listOfReactions>
      <reaction fast="false" id="R_Glycolysis1" name="Glycolysis1" reversible="true" fbc:lowerFluxBound="cobra_default_lb" fbc:upperFluxBound="cobra_default_ub">
        <listOfReactants>
          <speciesReference constant="true" species="M_G6P_Cell" stoichiometry="1" />
        </listOfReactants>
        <listOfProducts>
          <speciesReference constant="true" species="M_bDG6P_Cell" stoichiometry="1" />
        </listOfProducts>
      </reaction>
      <reaction fast="false" id="R_Glycolysis2" name="Glycolysis2" reversible="true" fbc:lowerFluxBound="cobra_default_lb" fbc:upperFluxBound="cobra_default_ub">
        <listOfReactants>
          <speciesReference constant="true" species="M_G6P_Cell" stoichiometry="1" />
        </listOfReactants>
        <listOfProducts>
          <speciesReference constant="true" species="M_F6P_Cell" stoichiometry="1" />
        </listOfProducts>
      </reaction>
      <reaction fast="false" id="R_Glycolysis3" name="Glycolysis3" reversible="true" fbc:lowerFluxBound="cobra_default_lb" fbc:upperFluxBound="cobra_default_ub">
        <listOfReactants>
          <speciesReference constant="true" species="M_bDG6P_Cell" stoichiometry="1" />
        </listOfReactants>
        <listOfProducts>
          <speciesReference constant="true" species="M_F6P_Cell" stoichiometry="1" />
        </listOfProducts>
      </reaction>
      <reaction fast="false" id="R_Glycolysis4" name="Glycolysis4" reversible="false" fbc:lowerFluxBound="cobra_0_bound" fbc:upperFluxBound="cobra_default_ub">
        <listOfReactants>
          <speciesReference constant="true" species="M_GLC_Cell" stoichiometry="1" />
          <speciesReference constant="true" species="M_ATP_Cell" stoichiometry="1" />
        </listOfReactants>
        <listOfProducts>
          <speciesReference constant="true" species="M_G6P_Cell" stoichiometry="1" />
          <speciesReference constant="true" species="M_ADP_Cell" stoichiometry="1" />
        </listOfProducts>
      </reaction>
      <reaction fast="false" id="R_Glycolysis5" name="Glycolysis5" reversible="true" fbc:lowerFluxBound="cobra_default_lb" fbc:upperFluxBound="cobra_default_ub">
        <listOfReactants>
          <speciesReference constant="true" species="M_bDGLC_Cell" stoichiometry="1" />
        </listOfReactants>
        <listOfProducts>
          <speciesReference constant="true" species="M_GLC_Cell" stoichiometry="1" />
        </listOfProducts>
      </reaction>
      <reaction fast="false" id="R_Glycolysis6" name="Glycolysis6" reversible="false" fbc:lowerFluxBound="cobra_0_bound" fbc:upperFluxBound="cobra_default_ub">
        <listOfReactants>
          <speciesReference constant="true" species="M_FDP_Cell" stoichiometry="1" />
        </listOfReactants>
        <listOfProducts>
          <speciesReference constant="true" species="M_PI_Cell" stoichiometry="1" />
          <speciesReference constant="true" species="M_F6P_Cell" stoichiometry="1" />
        </listOfProducts>
      </reaction>
      <reaction fast="false" id="R_Glycolysis7" name="Glycolysis7" reversible="true" fbc:lowerFluxBound="cobra_default_lb" fbc:upperFluxBound="cobra_default_ub">
        <listOfReactants>
          <speciesReference constant="true" species="M_FDP_Cell" stoichiometry="1" />
        </listOfReactants>
        <listOfProducts>
          <speciesReference constant="true" species="M_T3P1_Cell" stoichiometry="1" />
          <speciesReference constant="true" species="M_T3P2_Cell" stoichiometry="1" />
        </listOfProducts>
      </reaction>
      <reaction fast="false" id="R_Glycolysis8" name="Glycolysis8" reversible="true" fbc:lowerFluxBound="cobra_default_lb" fbc:upperFluxBound="cobra_default_ub">
        <listOfReactants>
          <speciesReference constant="true" species="M_T3P1_Cell" stoichiometry="1" />
        </listOfReactants>
        <listOfProducts>
          <speciesReference constant="true" species="M_T3P2_Cell" stoichiometry="1" />
        </listOfProducts>
      </reaction>
      <reaction fast="false" id="R_Glycolysis9" name="Glycolysis9" reversible="true" fbc:lowerFluxBound="cobra_default_lb" fbc:upperFluxBound="cobra_default_ub">
        <listOfReactants>
          <speciesReference constant="true" species="M_PI_Cell" stoichiometry="1" />
          <speciesReference constant="true" species="M_T3P1_Cell" stoichiometry="1" />
          <speciesReference constant="true" species="M_NAD_Cell" stoichiometry="1" />
        </listOfReactants>
        <listOfProducts>
          <speciesReference constant="true" species="M_NADH_Cell" stoichiometry="1" />
          <speciesReference constant="true" species="M__13DPG_Cell" stoichiometry="1" />
        </listOfProducts>
      </reaction>
      <reaction fast="false" id="R_Glycolysis10" name="Glycolysis10" reversible="true" fbc:lowerFluxBound="cobra_default_lb" fbc:upperFluxBound="cobra_default_ub">
        <listOfReactants>
          <speciesReference constant="true" species="M__13DPG_Cell" stoichiometry="1" />
          <speciesReference constant="true" species="M_ADP_Cell" stoichiometry="1" />
        </listOfReactants>
        <listOfProducts>
          <speciesReference constant="true" species="M__3PG_Cell" stoichiometry="1" />
          <speciesReference constant="true" species="M_ATP_Cell" stoichiometry="1" />
        </listOfProducts>
      </reaction>
      <reaction fast="false" id="R_Glycolysis11" name="Glycolysis11" reversible="true" fbc:lowerFluxBound="cobra_default_lb" fbc:upperFluxBound="cobra_default_ub">
        <listOfReactants>
          <speciesReference constant="true" species="M__3PG_Cell" stoichiometry="1" />
        </listOfReactants>
        <listOfProducts>
          <speciesReference constant="true" species="M__2PG_Cell" stoichiometry="1" />
        </listOfProducts>
      </reaction>
      <reaction fast="false" id="R_Glycolysis12" name="Glycolysis12" reversible="true" fbc:lowerFluxBound="cobra_default_lb" fbc:upperFluxBound="cobra_default_ub">
        <listOfReactants>
          <speciesReference constant="true" species="M__2PG_Cell" stoichiometry="1" />
        </listOfReactants>
        <listOfProducts>
          <speciesReference constant="true" species="M_PEP_Cell" stoichiometry="1" />
        </listOfProducts>
      </reaction>
      <reaction fast="false" id="R_Glycolysis13" name="Glycolysis13" reversible="false" fbc:lowerFluxBound="cobra_0_bound" fbc:upperFluxBound="cobra_default_ub">
        <listOfReactants>
          <speciesReference constant="true" species="M_PEP_Cell" stoichiometry="1" />
          <speciesReference constant="true" species="M_ADP_Cell" stoichiometry="1" />
        </listOfReactants>
        <listOfProducts>
          <speciesReference constant="true" species="M_PYR_Cell" stoichiometry="1" />
          <speciesReference constant="true" species="M_ATP_Cell" stoichiometry="1" />
        </listOfProducts>
      </reaction>
      <reaction fast="false" id="R_Glycolysis14" name="Glycolysis14" reversible="false" fbc:lowerFluxBound="cobra_0_bound" fbc:upperFluxBound="cobra_default_ub">
        <listOfReactants>
          <speciesReference constant="true" species="M_THPP_Cell" stoichiometry="1" />
          <speciesReference constant="true" species="M_PYR_Cell" stoichiometry="1" />
        </listOfReactants>
        <listOfProducts>
          <speciesReference constant="true" species="M_CO2_Cell" stoichiometry="1" />
          <speciesReference constant="true" species="M__2HETHPP_Cell" stoichiometry="1" />
        </listOfProducts>
      </reaction>
      <reaction fast="false" id="R_Glycolysis15" name="Glycolysis15" reversible="false" fbc:lowerFluxBound="cobra_0_bound" fbc:upperFluxBound="cobra_default_ub">
        <listOfReactants>
          <speciesReference constant="true" species="M_LIPO_Cell" stoichiometry="1" />
          <speciesReference constant="true" species="M__2HETHPP_Cell" stoichiometry="1" />
        </listOfReactants>
        <listOfProducts>
          <speciesReference constant="true" species="M_THPP_Cell" stoichiometry="1" />
          <speciesReference constant="true" species="M_ADLIPO_Cell" stoichiometry="1" />
        </listOfProducts>
      </reaction>
      <reaction fast="false" id="R_Glycolysis16" name="Glycolysis16" reversible="false" fbc:lowerFluxBound="cobra_0_bound" fbc:upperFluxBound="cobra_default_ub">
        <listOfReactants>
          <speciesReference constant="true" species="M_ADLIPO_Cell" stoichiometry="1" />
          <speciesReference constant="true" species="M_COA_Cell" stoichiometry="1" />
        </listOfReactants>
        <listOfProducts>
          <speciesReference constant="true" species="M_ACCOA_Cell" stoichiometry="1" />
          <speciesReference constant="true" species="M_DLIPO_Cell" stoichiometry="1" />
        </listOfProducts>
      </reaction>
      <reaction fast="false" id="R_Glycolysis17" name="Glycolysis17" reversible="false" fbc:lowerFluxBound="cobra_0_bound" fbc:upperFluxBound="cobra_default_ub">
        <listOfReactants>
          <speciesReference constant="true" species="M_DLIPO_Cell" stoichiometry="1" />
          <speciesReference constant="true" species="M_NAD_Cell" stoichiometry="1" />
        </listOfReactants>
        <listOfProducts>
          <speciesReference constant="true" species="M_NADH_Cell" stoichiometry="1" />
          <speciesReference constant="true" species="M_LIPO_Cell" stoichiometry="1" />
        </listOfProducts>
      </reaction>
      <reaction fast="false" id="R_Glycolysis18" name="Glycolysis18" reversible="false" fbc:lowerFluxBound="cobra_0_bound" fbc:upperFluxBound="cobra_default_ub">
        <listOfReactants>
          <speciesReference constant="true" species="M_PYR_Cell" stoichiometry="1" />
        </listOfReactants>
        <listOfProducts>
          <speciesReference constant="true" species="M_ACAL_Cell" stoichiometry="1" />
          <speciesReference constant="true" species="M_CO2_Cell" stoichiometry="1" />
        </listOfProducts>
      </reaction>
      <reaction fast="false" id="R_Glycolysis19" name="Glycolysis19" reversible="true" fbc:lowerFluxBound="cobra_default_lb" fbc:upperFluxBound="cobra_default_ub">
        <listOfReactants>
          <speciesReference constant="true" species="M_NADH_Cell" stoichiometry="1" />
          <speciesReference constant="true" species="M_ACAL_Cell" stoichiometry="1" />
        </listOfReactants>
        <listOfProducts>
          <speciesReference constant="true" species="M_ETH_Cell" stoichiometry="1" />
          <speciesReference constant="true" species="M_NAD_Cell" stoichiometry="1" />
        </listOfProducts>
      </reaction>
      <reaction fast="false" id="R_Glycolysis20" name="Glycolysis20" reversible="true" fbc:lowerFluxBound="cobra_default_lb" fbc:upperFluxBound="cobra_default_ub">
        <listOfReactants>
          <speciesReference constant="true" species="M_G6P_Cell" stoichiometry="1" />
        </listOfReactants>
        <listOfProducts>
          <speciesReference constant="true" species="M_G1P_Cell" stoichiometry="1" />
        </listOfProducts>
      </reaction>
      <reaction fast="false" id="R_Glycolysis21" name="Glycolysis21" reversible="false" fbc:lowerFluxBound="cobra_0_bound" fbc:upperFluxBound="cobra_default_ub">
        <listOfReactants>
          <speciesReference constant="true" species="M_bDGLC_Cell" stoichiometry="1" />
          <speciesReference constant="true" species="M_ATP_Cell" stoichiometry="1" />
        </listOfReactants>
        <listOfProducts>
          <speciesReference constant="true" species="M_bDG6P_Cell" stoichiometry="1" />
          <speciesReference constant="true" species="M_ADP_Cell" stoichiometry="1" />
        </listOfProducts>
      </reaction>
      <reaction fast="false" id="R_TCA1" name="TCA1" reversible="false" fbc:lowerFluxBound="cobra_0_bound" fbc:upperFluxBound="cobra_default_ub">
        <listOfReactants>
          <speciesReference constant="true" species="M_OA_Cell" stoichiometry="1" />
          <speciesReference constant="true" species="M_ACCOA_Cell" stoichiometry="1" />
        </listOfReactants>
        <listOfProducts>
          <speciesReference constant="true" species="M_CIT_Cell" stoichiometry="1" />
          <speciesReference constant="true" species="M_COA_Cell" stoichiometry="1" />
        </listOfProducts>
      </reaction>
      <reaction fast="false" id="R_TCA2" name="TCA2" reversible="true" fbc:lowerFluxBound="cobra_default_lb" fbc:upperFluxBound="cobra_default_ub">
        <listOfReactants>
          <speciesReference constant="true" species="M_CIT_Cell" stoichiometry="1" />
        </listOfReactants>
        <listOfProducts>
          <speciesReference constant="true" species="M_OA_Cell" stoichiometry="1" />
          <speciesReference constant="true" species="M_AC_Cell" stoichiometry="1" />
        </listOfProducts>
      </reaction>
      <reaction fast="false" id="R_TCA3" name="TCA3" reversible="true" fbc:lowerFluxBound="cobra_default_lb" fbc:upperFluxBound="cobra_default_ub">
        <listOfReactants>
          <speciesReference constant="true" species="M_CIT_Cell" stoichiometry="1" />
        </listOfReactants>
        <listOfProducts>
          <speciesReference constant="true" species="M_ICIT_Cell" stoichiometry="1" />
        </listOfProducts>
      </reaction>
      <reaction fast="false" id="R_TCA4" name="TCA4" reversible="true" fbc:lowerFluxBound="cobra_default_lb" fbc:upperFluxBound="cobra_default_ub">
        <listOfReactants>
          <speciesReference constant="true" species="M_ICIT_Cell" stoichiometry="1" />
          <speciesReference constant="true" species="M_NADP_Cell" stoichiometry="1" />
        </listOfReactants>
        <listOfProducts>
          <speciesReference constant="true" species="M_AKG_Cell" stoichiometry="1" />
          <speciesReference constant="true" species="M_NADPH_Cell" stoichiometry="1" />
          <speciesReference constant="true" species="M_CO2_Cell" stoichiometry="1" />
        </listOfProducts>
      </reaction>
      <reaction fast="false" id="R_TCA5" name="TCA5" reversible="true" fbc:lowerFluxBound="cobra_default_lb" fbc:upperFluxBound="cobra_default_ub">
        <listOfReactants>
          <speciesReference constant="true" species="M_FUM_Cell" stoichiometry="1" />
        </listOfReactants>
        <listOfProducts>
          <speciesReference constant="true" species="M_MAL_Cell" stoichiometry="1" />
        </listOfProducts>
      </reaction>
      <reaction fast="false" id="R_TCA6" name="TCA6" reversible="true" fbc:lowerFluxBound="cobra_default_lb" fbc:upperFluxBound="cobra_default_ub">
        <listOfReactants>
          <speciesReference constant="true" species="M_FUM_Cell" stoichiometry="1" />
          <speciesReference constant="true" species="M_FADH2_Cell" stoichiometry="1" />
        </listOfReactants>
        <listOfProducts>
          <speciesReference constant="true" species="M_SUCC_Cell" stoichiometry="1" />
          <speciesReference constant="true" species="M_FAD_Cell" stoichiometry="1" />
        </listOfProducts>
      </reaction>
      <reaction fast="false" id="R_TCA7" name="TCA7" reversible="true" fbc:lowerFluxBound="cobra_default_lb" fbc:upperFluxBound="cobra_default_ub">
        <listOfReactants>
          <speciesReference constant="true" species="M_PI_Cell" stoichiometry="1" />
          <speciesReference constant="true" species="M_SUCCOA_Cell" stoichiometry="1" />
          <speciesReference constant="true" species="M_ADP_Cell" stoichiometry="1" />
        </listOfReactants>
        <listOfProducts>
          <speciesReference constant="true" species="M_SUCC_Cell" stoichiometry="1" />
          <speciesReference constant="true" species="M_COA_Cell" stoichiometry="1" />
          <speciesReference constant="true" species="M_ATP_Cell" stoichiometry="1" />
        </listOfProducts>
      </reaction>
      <reaction fast="false" id="R_PPP1" name="PPP1" reversible="false" fbc:lowerFluxBound="cobra_0_bound" fbc:upperFluxBound="cobra_default_ub">
        <listOfReactants>
          <speciesReference constant="true" species="M_GLCNDL_Cell" stoichiometry="1" />
        </listOfReactants>
        <listOfProducts>
          <speciesReference constant="true" species="M_GLCN_Cell" stoichiometry="1" />
        </listOfProducts>
      </reaction>
      <reaction fast="false" id="R_PPP2" name="PPP2" reversible="false" fbc:lowerFluxBound="cobra_0_bound" fbc:upperFluxBound="cobra_default_ub">
        <listOfReactants>
          <speciesReference constant="true" species="M_GLCN_Cell" stoichiometry="1" />
          <speciesReference constant="true" species="M_ATP_Cell" stoichiometry="1" />
        </listOfReactants>
        <listOfProducts>
          <speciesReference constant="true" species="M_ADP_Cell" stoichiometry="1" />
          <speciesReference constant="true" species="M_D6PGC_Cell" stoichiometry="1" />
        </listOfProducts>
      </reaction>
      <reaction fast="false" id="R_PPP3" name="PPP3" reversible="false" fbc:lowerFluxBound="cobra_0_bound" fbc:upperFluxBound="cobra_default_ub">
        <listOfReactants>
          <speciesReference constant="true" species="M__2KD6PG_Cell" stoichiometry="1" />
        </listOfReactants>
        <listOfProducts>
          <speciesReference constant="true" species="M_T3P1_Cell" stoichiometry="1" />
          <speciesReference constant="true" species="M_PYR_Cell" stoichiometry="1" />
        </listOfProducts>
      </reaction>
      <reaction fast="false" id="R_PPP4" name="PPP4" reversible="false" fbc:lowerFluxBound="cobra_0_bound" fbc:upperFluxBound="cobra_default_ub">
        <listOfReactants>
          <speciesReference constant="true" species="M_D6PGC_Cell" stoichiometry="1" />
        </listOfReactants>
        <listOfProducts>
          <speciesReference constant="true" species="M__2KD6PG_Cell" stoichiometry="1" />
        </listOfProducts>
      </reaction>
      <reaction fast="false" id="R_PPP5" name="PPP5" reversible="false" fbc:lowerFluxBound="cobra_0_bound" fbc:upperFluxBound="cobra_default_ub">
        <listOfReactants>
          <speciesReference constant="true" species="M_D6PGL_Cell" stoichiometry="1" />
        </listOfReactants>
        <listOfProducts>
          <speciesReference constant="true" species="M_D6PGC_Cell" stoichiometry="1" />
        </listOfProducts>
      </reaction>
      <reaction fast="false" id="R_PPP6" name="PPP6" reversible="false" fbc:lowerFluxBound="cobra_0_bound" fbc:upperFluxBound="cobra_default_ub">
        <listOfReactants>
          <speciesReference constant="true" species="M_NADP_Cell" stoichiometry="1" />
          <speciesReference constant="true" species="M_D6PGC_Cell" stoichiometry="1" />
        </listOfReactants>
        <listOfProducts>
          <speciesReference constant="true" species="M_NADPH_Cell" stoichiometry="1" />
          <speciesReference constant="true" species="M_RL5P_Cell" stoichiometry="1" />
          <speciesReference constant="true" species="M_CO2_Cell" stoichiometry="1" />
        </listOfProducts>
      </reaction>
      <reaction fast="false" id="R_PPP7" name="PPP7" reversible="true" fbc:lowerFluxBound="cobra_default_lb" fbc:upperFluxBound="cobra_default_ub">
        <listOfReactants>
          <speciesReference constant="true" species="M_NADP_Cell" stoichiometry="1" />
          <speciesReference constant="true" species="M_bDG6P_Cell" stoichiometry="1" />
        </listOfReactants>
        <listOfProducts>
          <speciesReference constant="true" species="M_NADPH_Cell" stoichiometry="1" />
          <speciesReference constant="true" species="M_D6PGL_Cell" stoichiometry="1" />
        </listOfProducts>
      </reaction>
      <reaction fast="false" id="R_PPP8" name="PPP8" reversible="true" fbc:lowerFluxBound="cobra_default_lb" fbc:upperFluxBound="cobra_default_ub">
        <listOfReactants>
          <speciesReference constant="true" species="M_X5P_Cell" stoichiometry="1" />
          <speciesReference constant="true" species="M_E4P_Cell" stoichiometry="1" />
        </listOfReactants>
        <listOfProducts>
          <speciesReference constant="true" species="M_F6P_Cell" stoichiometry="1" />
          <speciesReference constant="true" species="M_T3P1_Cell" stoichiometry="1" />
        </listOfProducts>
      </reaction>
      <reaction fast="false" id="R_PPP9" name="PPP9" reversible="true" fbc:lowerFluxBound="cobra_default_lb" fbc:upperFluxBound="cobra_default_ub">
        <listOfReactants>
          <speciesReference constant="true" species="M_X5P_Cell" stoichiometry="1" />
          <speciesReference constant="true" species="M_R5P_Cell" stoichiometry="1" />
        </listOfReactants>
        <listOfProducts>
          <speciesReference constant="true" species="M_T3P1_Cell" stoichiometry="1" />
          <speciesReference constant="true" species="M_S7P_Cell" stoichiometry="1" />
        </listOfProducts>
      </reaction>
      <reaction fast="false" id="R_PPP10" name="PPP10" reversible="true" fbc:lowerFluxBound="cobra_default_lb" fbc:upperFluxBound="cobra_default_ub">
        <listOfReactants>
          <speciesReference constant="true" species="M_RL5P_Cell" stoichiometry="1" />
        </listOfReactants>
        <listOfProducts>
          <speciesReference constant="true" species="M_X5P_Cell" stoichiometry="1" />
        </listOfProducts>
      </reaction>
      <reaction fast="false" id="R_PPP11" name="PPP11" reversible="true" fbc:lowerFluxBound="cobra_default_lb" fbc:upperFluxBound="cobra_default_ub">
        <listOfReactants>
          <speciesReference constant="true" species="M_RL5P_Cell" stoichiometry="1" />
        </listOfReactants>
        <listOfProducts>
          <speciesReference constant="true" species="M_R5P_Cell" stoichiometry="1" />
        </listOfProducts>
      </reaction>
      <reaction fast="false" id="R_PPP12" name="PPP12" reversible="true" fbc:lowerFluxBound="cobra_default_lb" fbc:upperFluxBound="cobra_default_ub">
        <listOfReactants>
          <speciesReference constant="true" species="M_R5P_Cell" stoichiometry="1" />
        </listOfReactants>
        <listOfProducts>
          <speciesReference constant="true" species="M_R1P_Cell" stoichiometry="1" />
        </listOfProducts>
      </reaction>
      <reaction fast="false" id="R_PPP13" name="PPP13" reversible="true" fbc:lowerFluxBound="cobra_default_lb" fbc:upperFluxBound="cobra_default_ub">
        <listOfReactants>
          <speciesReference constant="true" species="M_NADP_Cell" stoichiometry="1" />
          <speciesReference constant="true" species="M_GLUC_Cell" stoichiometry="1" />
        </listOfReactants>
        <listOfProducts>
          <speciesReference constant="true" species="M_NADPH_Cell" stoichiometry="1" />
          <speciesReference constant="true" species="M__2kGLUC_Cell" stoichiometry="1" />
        </listOfProducts>
      </reaction>
      <reaction fast="false" id="R_PGLUCCON1" name="PGLUCCON1" reversible="true" fbc:lowerFluxBound="cobra_default_lb" fbc:upperFluxBound="cobra_default_ub">
        <listOfReactants>
          <speciesReference constant="true" species="M_UDPG_Cell" stoichiometry="1" />
          <speciesReference constant="true" species="M_NAD_Cell" stoichiometry="2" />
        </listOfReactants>
        <listOfProducts>
          <speciesReference constant="true" species="M_NADH_Cell" stoichiometry="2" />
          <speciesReference constant="true" species="M_UDPGLC_Cell" stoichiometry="1" />
        </listOfProducts>
      </reaction>
      <reaction fast="false" id="R_PGLUCCON2" name="PGLUCCON2" reversible="true" fbc:lowerFluxBound="cobra_default_lb" fbc:upperFluxBound="cobra_default_ub">
        <listOfReactants>
          <speciesReference constant="true" species="M_G1P_Cell" stoichiometry="1" />
          <speciesReference constant="true" species="M_UTP_Cell" stoichiometry="1" />
        </listOfReactants>
        <listOfProducts>
          <speciesReference constant="true" species="M_UDPG_Cell" stoichiometry="1" />
          <speciesReference constant="true" species="M_PPI_Cell" stoichiometry="1" />
        </listOfProducts>
      </reaction>
      <reaction fast="false" id="R_FRUMAN1" name="FRUMAN1" reversible="false" fbc:lowerFluxBound="cobra_0_bound" fbc:upperFluxBound="cobra_default_ub">
        <listOfReactants>
          <speciesReference constant="true" species="M_SOB_Cell" stoichiometry="1" />
          <speciesReference constant="true" species="M_FADH2_Cell" stoichiometry="1" />
        </listOfReactants>
        <listOfProducts>
          <speciesReference constant="true" species="M_SOT_Cell" stoichiometry="1" />
          <speciesReference constant="true" species="M_FAD_Cell" stoichiometry="1" />
        </listOfProducts>
      </reaction>
      <reaction fast="false" id="R_FRUMAN2" name="FRUMAN2" reversible="true" fbc:lowerFluxBound="cobra_default_lb" fbc:upperFluxBound="cobra_default_ub">
        <listOfReactants>
          <speciesReference constant="true" species="M_MAN6P_Cell" stoichiometry="1" />
        </listOfReactants>
        <listOfProducts>
          <speciesReference constant="true" species="M_MAN1P_Cell" stoichiometry="1" />
        </listOfProducts>
      </reaction>
      <reaction fast="false" id="R_FRUMAN3" name="FRUMAN3" reversible="true" fbc:lowerFluxBound="cobra_default_lb" fbc:upperFluxBound="cobra_default_ub">
        <listOfReactants>
          <speciesReference constant="true" species="M_MAN6P_Cell" stoichiometry="1" />
        </listOfReactants>
        <listOfProducts>
          <speciesReference constant="true" species="M_F6P_Cell" stoichiometry="1" />
        </listOfProducts>
      </reaction>
      <reaction fast="false" id="R_FRUMAN4" name="FRUMAN4" reversible="true" fbc:lowerFluxBound="cobra_default_lb" fbc:upperFluxBound="cobra_default_ub">
        <listOfReactants>
          <speciesReference constant="true" species="M_F1P_Cell" stoichiometry="1" />
        </listOfReactants>
        <listOfProducts>
          <speciesReference constant="true" species="M_T3P1_Cell" stoichiometry="1" />
          <speciesReference constant="true" species="M_T3P2_Cell" stoichiometry="1" />
        </listOfProducts>
      </reaction>
      <reaction fast="false" id="R_FRUMAN5" name="FRUMAN5" reversible="true" fbc:lowerFluxBound="cobra_default_lb" fbc:upperFluxBound="cobra_default_ub">
        <listOfReactants>
          <speciesReference constant="true" species="M_NADP_Cell" stoichiometry="1" />
          <speciesReference constant="true" species="M_S6P_Cell" stoichiometry="1" />
        </listOfReactants>
        <listOfProducts>
          <speciesReference constant="true" species="M_NADPH_Cell" stoichiometry="1" />
          <speciesReference constant="true" species="M_SB1P_Cell" stoichiometry="1" />
        </listOfProducts>
      </reaction>
      <reaction fast="false" id="R_GLAC1" name="GLAC1" reversible="false" fbc:lowerFluxBound="cobra_0_bound" fbc:upperFluxBound="cobra_default_ub">
        <listOfReactants>
          <speciesReference constant="true" species="M_LCTS_Cell" stoichiometry="1" />
        </listOfReactants>
        <listOfProducts>
          <speciesReference constant="true" species="M_GLC_Cell" stoichiometry="1" />
          <speciesReference constant="true" species="M_GLAC_Cell" stoichiometry="1" />
        </listOfProducts>
      </reaction>
      <reaction fast="false" id="R_GLAC2" name="GLAC2" reversible="false" fbc:lowerFluxBound="cobra_0_bound" fbc:upperFluxBound="cobra_default_ub">
        <listOfReactants>
          <speciesReference constant="true" species="M_RAF_Cell" stoichiometry="1" />
        </listOfReactants>
        <listOfProducts>
          <speciesReference constant="true" species="M_MELI_Cell" stoichiometry="1" />
          <speciesReference constant="true" species="M_FRU_Cell" stoichiometry="1" />
        </listOfProducts>
      </reaction>
      <reaction fast="false" id="R_GLAC3" name="GLAC3" reversible="false" fbc:lowerFluxBound="cobra_0_bound" fbc:upperFluxBound="cobra_default_ub">
        <listOfReactants>
          <speciesReference constant="true" species="M_ST_Cell" stoichiometry="1" />
        </listOfReactants>
        <listOfProducts>
          <speciesReference constant="true" species="M_FRU_Cell" stoichiometry="1" />
          <speciesReference constant="true" species="M_G6GG_Cell" stoichiometry="1" />
        </listOfProducts>
      </reaction>
      <reaction fast="false" id="R_ASCB1" name="ASCB1" reversible="true" fbc:lowerFluxBound="cobra_default_lb" fbc:upperFluxBound="cobra_default_ub">
        <listOfReactants>
          <speciesReference constant="true" species="M_g14l_Cell" stoichiometry="1" />
        </listOfReactants>
        <listOfProducts>
          <speciesReference constant="true" species="M_guln_Cell" stoichiometry="1" />
        </listOfProducts>
      </reaction>
      <reaction fast="false" id="R_SUC1" name="SUC1" reversible="false" fbc:lowerFluxBound="cobra_0_bound" fbc:upperFluxBound="cobra_default_ub">
        <listOfReactants>
          <speciesReference constant="true" species="M_SUC_Cell" stoichiometry="1" />
        </listOfReactants>
        <listOfProducts>
          <speciesReference constant="true" species="M_GLC_Cell" stoichiometry="1" />
          <speciesReference constant="true" species="M_LEVAN_Cell" stoichiometry="1" />
        </listOfProducts>
      </reaction>
      <reaction fast="false" id="R_SUC2" name="SUC2" reversible="false" fbc:lowerFluxBound="cobra_0_bound" fbc:upperFluxBound="cobra_default_ub">
        <listOfReactants>
          <speciesReference constant="true" species="M_SUC_Cell" stoichiometry="1" />
        </listOfReactants>
        <listOfProducts>
          <speciesReference constant="true" species="M_GLC_Cell" stoichiometry="1" />
          <speciesReference constant="true" species="M_FRU_Cell" stoichiometry="1" />
        </listOfProducts>
      </reaction>
      <reaction fast="false" id="R_SUC3" name="SUC3" reversible="true" fbc:lowerFluxBound="cobra_default_lb" fbc:upperFluxBound="cobra_default_ub">
        <listOfReactants>
          <speciesReference constant="true" species="M_FRU_Cell" stoichiometry="1" />
          <speciesReference constant="true" species="M_ATP_Cell" stoichiometry="1" />
        </listOfReactants>
        <listOfProducts>
          <speciesReference constant="true" species="M_F6P_Cell" stoichiometry="1" />
          <speciesReference constant="true" species="M_ADP_Cell" stoichiometry="1" />
        </listOfProducts>
      </reaction>
      <reaction fast="false" id="R_SUC4" name="SUC4" reversible="false" fbc:lowerFluxBound="cobra_0_bound" fbc:upperFluxBound="cobra_default_ub">
        <listOfReactants>
          <speciesReference constant="true" species="M_G1P_Cell" stoichiometry="1" />
          <speciesReference constant="true" species="M_ATP_Cell" stoichiometry="1" />
        </listOfReactants>
        <listOfProducts>
          <speciesReference constant="true" species="M_PPI_Cell" stoichiometry="1" />
          <speciesReference constant="true" species="M_ADPGLC_Cell" stoichiometry="1" />
        </listOfProducts>
      </reaction>
      <reaction fast="false" id="R_SUC5" name="SUC5" reversible="false" fbc:lowerFluxBound="cobra_0_bound" fbc:upperFluxBound="cobra_default_ub">
        <listOfReactants>
          <speciesReference constant="true" species="M_ADPGLC_Cell" stoichiometry="1" />
        </listOfReactants>
        <listOfProducts>
          <speciesReference constant="true" species="M_ADP_Cell" stoichiometry="1" />
          <speciesReference constant="true" species="M_GLYCOGEN_Cell" stoichiometry="1" />
        </listOfProducts>
      </reaction>
      <reaction fast="false" id="R_SUC6" name="SUC6" reversible="false" fbc:lowerFluxBound="cobra_0_bound" fbc:upperFluxBound="cobra_default_ub">
        <listOfReactants>
          <speciesReference constant="true" species="M_PI_Cell" stoichiometry="1" />
          <speciesReference constant="true" species="M_GLYCOGEN_Cell" stoichiometry="1" />
        </listOfReactants>
        <listOfProducts>
          <speciesReference constant="true" species="M_G1P_Cell" stoichiometry="1" />
        </listOfProducts>
      </reaction>
      <reaction fast="false" id="R_SUC7" name="SUC7" reversible="false" fbc:lowerFluxBound="cobra_0_bound" fbc:upperFluxBound="cobra_default_ub">
        <listOfReactants>
          <speciesReference constant="true" species="M_SUC6P_Cell" stoichiometry="1" />
        </listOfReactants>
        <listOfProducts>
          <speciesReference constant="true" species="M_G6P_Cell" stoichiometry="1" />
          <speciesReference constant="true" species="M_FRU_Cell" stoichiometry="1" />
        </listOfProducts>
      </reaction>
      <reaction fast="false" id="R_AMINUSUC1" name="AMINUSUC1" reversible="true" fbc:lowerFluxBound="cobra_default_lb" fbc:upperFluxBound="cobra_default_ub">
        <listOfReactants>
          <speciesReference constant="true" species="M_GA6P_Cell" stoichiometry="1" />
          <speciesReference constant="true" species="M_AC_Cell" stoichiometry="1" />
        </listOfReactants>
        <listOfProducts>
          <speciesReference constant="true" species="M_NAGP_Cell" stoichiometry="1" />
        </listOfProducts>
      </reaction>
      <reaction fast="false" id="R_AMINUSUC2" name="AMINUSUC2" reversible="true" fbc:lowerFluxBound="cobra_default_lb" fbc:upperFluxBound="cobra_default_ub">
        <listOfReactants>
          <speciesReference constant="true" species="M_UTP_Cell" stoichiometry="1" />
          <speciesReference constant="true" species="M_NAG1P_Cell" stoichiometry="1" />
        </listOfReactants>
        <listOfProducts>
          <speciesReference constant="true" species="M_UDPNAG_Cell" stoichiometry="1" />
          <speciesReference constant="true" species="M_PPI_Cell" stoichiometry="1" />
        </listOfProducts>
      </reaction>
      <reaction fast="false" id="R_AMINUSUC3" name="AMINUSUC3" reversible="false" fbc:lowerFluxBound="cobra_0_bound" fbc:upperFluxBound="cobra_default_ub">
        <listOfReactants>
          <speciesReference constant="true" species="M_GA1P_Cell" stoichiometry="1" />
          <speciesReference constant="true" species="M_ACCOA_Cell" stoichiometry="1" />
        </listOfReactants>
        <listOfProducts>
          <speciesReference constant="true" species="M_COA_Cell" stoichiometry="1" />
          <speciesReference constant="true" species="M_NAG1P_Cell" stoichiometry="1" />
        </listOfProducts>
      </reaction>
      <reaction fast="false" id="R_AMINUSUC4" name="AMINUSUC4" reversible="false" fbc:lowerFluxBound="cobra_0_bound" fbc:upperFluxBound="cobra_default_ub">
        <listOfReactants>
          <speciesReference constant="true" species="M_GA6P_Cell" stoichiometry="1" />
        </listOfReactants>
        <listOfProducts>
          <speciesReference constant="true" species="M_GA1P_Cell" stoichiometry="1" />
        </listOfProducts>
      </reaction>
      <reaction fast="false" id="R_AMINUSUC5" name="AMINUSUC5" reversible="true" fbc:lowerFluxBound="cobra_default_lb" fbc:upperFluxBound="cobra_default_ub">
        <listOfReactants>
          <speciesReference constant="true" species="M_F6P_Cell" stoichiometry="1" />
          <speciesReference constant="true" species="M_GLN_Cell" stoichiometry="1" />
        </listOfReactants>
        <listOfProducts>
          <speciesReference constant="true" species="M_GA6P_Cell" stoichiometry="1" />
          <speciesReference constant="true" species="M_GLU_Cell" stoichiometry="1" />
        </listOfProducts>
      </reaction>
      <reaction fast="false" id="R_AMINUSUC6" name="AMINUSUC6" reversible="false" fbc:lowerFluxBound="cobra_0_bound" fbc:upperFluxBound="cobra_default_ub">
        <listOfReactants>
          <speciesReference constant="true" species="M_PEP_Cell" stoichiometry="1" />
          <speciesReference constant="true" species="M_UDPNAG_Cell" stoichiometry="1" />
        </listOfReactants>
        <listOfProducts>
          <speciesReference constant="true" species="M_PI_Cell" stoichiometry="1" />
          <speciesReference constant="true" species="M_UDPNAGEP_Cell" stoichiometry="1" />
        </listOfProducts>
      </reaction>
      <reaction fast="false" id="R_AMINUSUC7" name="AMINUSUC7" reversible="false" fbc:lowerFluxBound="cobra_0_bound" fbc:upperFluxBound="cobra_default_ub">
        <listOfReactants>
          <speciesReference constant="true" species="M_NADPH_Cell" stoichiometry="1" />
          <speciesReference constant="true" species="M_UDPNAGEP_Cell" stoichiometry="1" />
        </listOfReactants>
        <listOfProducts>
          <speciesReference constant="true" species="M_NADP_Cell" stoichiometry="1" />
          <speciesReference constant="true" species="M_UDPNAM_Cell" stoichiometry="1" />
        </listOfProducts>
      </reaction>
      <reaction fast="false" id="R_AMINUSUC8" name="AMINUSUC8" reversible="false" fbc:lowerFluxBound="cobra_0_bound" fbc:upperFluxBound="cobra_default_ub">
        <listOfReactants>
          <speciesReference constant="true" species="M_CTB_Cell" stoichiometry="1" />
        </listOfReactants>
        <listOfProducts>
          <speciesReference constant="true" species="M_NAGA_Cell" stoichiometry="2" />
        </listOfProducts>
      </reaction>
      <reaction fast="false" id="R_AMINUSUC9" name="AMINUSUC9" reversible="false" fbc:lowerFluxBound="cobra_0_bound" fbc:upperFluxBound="cobra_default_ub">
        <listOfReactants>
          <speciesReference constant="true" species="M_NADH_Cell" stoichiometry="1" />
          <speciesReference constant="true" species="M_UDPNAGEP_Cell" stoichiometry="1" />
        </listOfReactants>
        <listOfProducts>
          <speciesReference constant="true" species="M_NAD_Cell" stoichiometry="1" />
          <speciesReference constant="true" species="M_UDPNAM_Cell" stoichiometry="1" />
        </listOfProducts>
      </reaction>
      <reaction fast="false" id="R_AMINUSUC10" name="AMINUSUC10" reversible="false" fbc:lowerFluxBound="cobra_0_bound" fbc:upperFluxBound="cobra_default_ub">
        <listOfReactants>
          <speciesReference constant="true" species="M_UDPGLC_Cell" stoichiometry="1" />
        </listOfReactants>
        <listOfProducts>
          <speciesReference constant="true" species="M_UDPIDU_Cell" stoichiometry="1" />
        </listOfProducts>
      </reaction>
      <reaction fast="false" id="R_AMINUSUC11" name="AMINUSUC11" reversible="true" fbc:lowerFluxBound="cobra_default_lb" fbc:upperFluxBound="cobra_default_ub">
        <listOfReactants>
          <speciesReference constant="true" species="M_ACMU6P_Cell" stoichiometry="1" />
        </listOfReactants>
        <listOfProducts>
          <speciesReference constant="true" species="M_LAC_Cell" stoichiometry="1" />
          <speciesReference constant="true" species="M_NAGP_Cell" stoichiometry="1" />
        </listOfProducts>
      </reaction>
      <reaction fast="false" id="R_PYR1" name="PYR1" reversible="true" fbc:lowerFluxBound="cobra_default_lb" fbc:upperFluxBound="cobra_default_ub">
        <listOfReactants>
          <speciesReference constant="true" species="M_RGT_Cell" stoichiometry="1" />
          <speciesReference constant="true" species="M_MTGYX_Cell" stoichiometry="1" />
        </listOfReactants>
        <listOfProducts>
          <speciesReference constant="true" species="M_SLGT_Cell" stoichiometry="1" />
        </listOfProducts>
      </reaction>
      <reaction fast="false" id="R_PYR2" name="PYR2" reversible="true" fbc:lowerFluxBound="cobra_default_lb" fbc:upperFluxBound="cobra_default_ub">
        <listOfReactants>
          <speciesReference constant="true" species="M_SLGT_Cell" stoichiometry="1" />
        </listOfReactants>
        <listOfProducts>
          <speciesReference constant="true" species="M_RGT_Cell" stoichiometry="1" />
          <speciesReference constant="true" species="M_LAC_Cell" stoichiometry="1" />
        </listOfProducts>
      </reaction>
      <reaction fast="false" id="R_PYR3" name="PYR3" reversible="true" fbc:lowerFluxBound="cobra_default_lb" fbc:upperFluxBound="cobra_default_ub">
        <listOfReactants>
          <speciesReference constant="true" species="M_NADH_Cell" stoichiometry="1" />
          <speciesReference constant="true" species="M_PYR_Cell" stoichiometry="1" />
        </listOfReactants>
        <listOfProducts>
          <speciesReference constant="true" species="M_LAC_Cell" stoichiometry="1" />
          <speciesReference constant="true" species="M_NAD_Cell" stoichiometry="1" />
        </listOfProducts>
      </reaction>
      <reaction fast="false" id="R_PYR4" name="PYR4" reversible="false" fbc:lowerFluxBound="cobra_0_bound" fbc:upperFluxBound="cobra_default_ub">
        <listOfReactants>
          <speciesReference constant="true" species="M_PEP_Cell" stoichiometry="1" />
          <speciesReference constant="true" species="M_CO2_Cell" stoichiometry="1" />
        </listOfReactants>
        <listOfProducts>
          <speciesReference constant="true" species="M_PI_Cell" stoichiometry="1" />
          <speciesReference constant="true" species="M_OA_Cell" stoichiometry="1" />
        </listOfProducts>
      </reaction>
      <reaction fast="false" id="R_PYR5" name="PYR5" reversible="false" fbc:lowerFluxBound="cobra_0_bound" fbc:upperFluxBound="cobra_default_ub">
        <listOfReactants>
          <speciesReference constant="true" species="M_PYR_Cell" stoichiometry="1" />
          <speciesReference constant="true" species="M_COA_Cell" stoichiometry="1" />
        </listOfReactants>
        <listOfProducts>
          <speciesReference constant="true" species="M_ACCOA_Cell" stoichiometry="1" />
          <speciesReference constant="true" species="M_FORT_Cell" stoichiometry="1" />
        </listOfProducts>
      </reaction>
      <reaction fast="false" id="R_PYR6" name="PYR6" reversible="true" fbc:lowerFluxBound="cobra_default_lb" fbc:upperFluxBound="cobra_default_ub">
        <listOfReactants>
          <speciesReference constant="true" species="M_MAL_Cell" stoichiometry="1" />
          <speciesReference constant="true" species="M_NAD_Cell" stoichiometry="1" />
        </listOfReactants>
        <listOfProducts>
          <speciesReference constant="true" species="M_NADH_Cell" stoichiometry="1" />
          <speciesReference constant="true" species="M_PYR_Cell" stoichiometry="1" />
          <speciesReference constant="true" species="M_CO2_Cell" stoichiometry="1" />
        </listOfProducts>
      </reaction>
      <reaction fast="false" id="R_PYR7" name="PYR7" reversible="false" fbc:lowerFluxBound="cobra_0_bound" fbc:upperFluxBound="cobra_default_ub">
        <listOfReactants>
          <speciesReference constant="true" species="M_ACCOA_Cell" stoichiometry="1" />
          <speciesReference constant="true" species="M_CO2_Cell" stoichiometry="1" />
          <speciesReference constant="true" species="M_ATP_Cell" stoichiometry="1" />
        </listOfReactants>
        <listOfProducts>
          <speciesReference constant="true" species="M_PI_Cell" stoichiometry="1" />
          <speciesReference constant="true" species="M_ADP_Cell" stoichiometry="1" />
          <speciesReference constant="true" species="M_MALCOA_Cell" stoichiometry="1" />
        </listOfProducts>
      </reaction>
      <reaction fast="false" id="R_PYR8" name="PYR8" reversible="false" fbc:lowerFluxBound="cobra_0_bound" fbc:upperFluxBound="cobra_default_ub">
        <listOfReactants>
          <speciesReference constant="true" species="M_PEP_Cell" stoichiometry="1" />
          <speciesReference constant="true" species="M_NDP_Cell" stoichiometry="1" />
        </listOfReactants>
        <listOfProducts>
          <speciesReference constant="true" species="M_PYR_Cell" stoichiometry="1" />
          <speciesReference constant="true" species="M_NTP_Cell" stoichiometry="1" />
        </listOfProducts>
      </reaction>
      <reaction fast="false" id="R_GLX1" name="GLX1" reversible="false" fbc:lowerFluxBound="cobra_0_bound" fbc:upperFluxBound="cobra_default_ub">
        <listOfReactants>
          <speciesReference constant="true" species="M__2PG_Cell" stoichiometry="1" />
        </listOfReactants>
        <listOfProducts>
          <speciesReference constant="true" species="M_PPI_Cell" stoichiometry="1" />
          <speciesReference constant="true" species="M_GLYCOLATE_Cell" stoichiometry="1" />
        </listOfProducts>
      </reaction>
      <reaction fast="false" id="R_GLX2" name="GLX2" reversible="true" fbc:lowerFluxBound="cobra_default_lb" fbc:upperFluxBound="cobra_default_ub">
        <listOfReactants>
          <speciesReference constant="true" species="M_NADP_Cell" stoichiometry="1" />
          <speciesReference constant="true" species="M_GLYCOAL_Cell" stoichiometry="1" />
        </listOfReactants>
        <listOfProducts>
          <speciesReference constant="true" species="M_NADPH_Cell" stoichiometry="1" />
          <speciesReference constant="true" species="M_GLYCOLATE_Cell" stoichiometry="1" />
        </listOfProducts>
      </reaction>
      <reaction fast="false" id="R_GLX3" name="GLX3" reversible="false" fbc:lowerFluxBound="cobra_0_bound" fbc:upperFluxBound="cobra_default_ub">
        <listOfReactants>
          <speciesReference constant="true" species="M_FORGLU_Cell" stoichiometry="1" />
        </listOfReactants>
        <listOfProducts>
          <speciesReference constant="true" species="M_GLU_Cell" stoichiometry="1" />
          <speciesReference constant="true" species="M_FORT_Cell" stoichiometry="1" />
        </listOfProducts>
      </reaction>
      <reaction fast="false" id="R_GLX4" name="GLX4" reversible="true" fbc:lowerFluxBound="cobra_default_lb" fbc:upperFluxBound="cobra_default_ub">
        <listOfReactants>
          <speciesReference constant="true" species="M_PYR_Cell" stoichiometry="1" />
          <speciesReference constant="true" species="M_GLX_Cell" stoichiometry="1" />
        </listOfReactants>
        <listOfProducts>
          <speciesReference constant="true" species="M_HYDROXYAKG_Cell" stoichiometry="1" />
        </listOfProducts>
      </reaction>
      <reaction fast="false" id="R_PROP1" name="PROP1" reversible="true" fbc:lowerFluxBound="cobra_default_lb" fbc:upperFluxBound="cobra_default_ub">
        <listOfReactants>
          <speciesReference constant="true" species="M_OBUT_Cell" stoichiometry="1" />
          <speciesReference constant="true" species="M_COA_Cell" stoichiometry="1" />
        </listOfReactants>
        <listOfProducts>
          <speciesReference constant="true" species="M_FORT_Cell" stoichiometry="1" />
          <speciesReference constant="true" species="M_PPACOA_Cell" stoichiometry="1" />
        </listOfProducts>
      </reaction>
      <reaction fast="false" id="R_BUT1" name="BUT1" reversible="false" fbc:lowerFluxBound="cobra_0_bound" fbc:upperFluxBound="cobra_default_ub">
        <listOfReactants>
          <speciesReference constant="true" species="M_TPP_Cell" stoichiometry="1" />
          <speciesReference constant="true" species="M_PYR_Cell" stoichiometry="1" />
        </listOfReactants>
        <listOfProducts>
          <speciesReference constant="true" species="M_HTPP_Cell" stoichiometry="1" />
          <speciesReference constant="true" species="M_CO2_Cell" stoichiometry="1" />
        </listOfProducts>
      </reaction>
      <reaction fast="false" id="R_BUT2" name="BUT2" reversible="false" fbc:lowerFluxBound="cobra_0_bound" fbc:upperFluxBound="cobra_default_ub">
        <listOfReactants>
          <speciesReference constant="true" species="M_SUCCSAL_Cell" stoichiometry="1" />
          <speciesReference constant="true" species="M_NAD_Cell" stoichiometry="1" />
        </listOfReactants>
        <listOfProducts>
          <speciesReference constant="true" species="M_NADH_Cell" stoichiometry="1" />
          <speciesReference constant="true" species="M_SUCC_Cell" stoichiometry="1" />
        </listOfProducts>
      </reaction>
      <reaction fast="false" id="R_BUT3" name="BUT3" reversible="false" fbc:lowerFluxBound="cobra_0_bound" fbc:upperFluxBound="cobra_default_ub">
        <listOfReactants>
          <speciesReference constant="true" species="M_NADP_Cell" stoichiometry="1" />
          <speciesReference constant="true" species="M_SUCCSAL_Cell" stoichiometry="1" />
        </listOfReactants>
        <listOfProducts>
          <speciesReference constant="true" species="M_NADPH_Cell" stoichiometry="1" />
          <speciesReference constant="true" species="M_SUCC_Cell" stoichiometry="1" />
        </listOfProducts>
      </reaction>
      <reaction fast="false" id="R_BUT4" name="BUT4" reversible="true" fbc:lowerFluxBound="cobra_default_lb" fbc:upperFluxBound="cobra_default_ub">
        <listOfReactants>
          <speciesReference constant="true" species="M_NADH_Cell" stoichiometry="1" />
          <speciesReference constant="true" species="M_BUTAL_Cell" stoichiometry="1" />
        </listOfReactants>
        <listOfProducts>
          <speciesReference constant="true" species="M_NAD_Cell" stoichiometry="1" />
          <speciesReference constant="true" species="M__1BOH_Cell" stoichiometry="1" />
        </listOfProducts>
      </reaction>
      <reaction fast="false" id="R_BUT5" name="BUT5" reversible="true" fbc:lowerFluxBound="cobra_default_lb" fbc:upperFluxBound="cobra_default_ub">
        <listOfReactants>
          <speciesReference constant="true" species="M_NADPH_Cell" stoichiometry="1" />
          <speciesReference constant="true" species="M_BUTAL_Cell" stoichiometry="1" />
        </listOfReactants>
        <listOfProducts>
          <speciesReference constant="true" species="M_NADP_Cell" stoichiometry="1" />
          <speciesReference constant="true" species="M__1BOH_Cell" stoichiometry="1" />
        </listOfProducts>
      </reaction>
      <reaction fast="false" id="R_C5B1" name="C5B1" reversible="false" fbc:lowerFluxBound="cobra_0_bound" fbc:upperFluxBound="cobra_default_ub">
        <listOfReactants>
          <speciesReference constant="true" species="M_PYR_Cell" stoichiometry="2" />
        </listOfReactants>
        <listOfProducts>
          <speciesReference constant="true" species="M_CO2_Cell" stoichiometry="1" />
          <speciesReference constant="true" species="M_ACLAC_Cell" stoichiometry="1" />
        </listOfProducts>
      </reaction>
      <reaction fast="false" id="R_C5B2" name="C5B2" reversible="false" fbc:lowerFluxBound="cobra_0_bound" fbc:upperFluxBound="cobra_default_ub">
        <listOfReactants>
          <speciesReference constant="true" species="M_ACLAC_Cell" stoichiometry="1" />
        </listOfReactants>
        <listOfProducts>
          <speciesReference constant="true" species="M_CO2_Cell" stoichiometry="1" />
          <speciesReference constant="true" species="M_ACTN_Cell" stoichiometry="1" />
        </listOfProducts>
      </reaction>
      <reaction fast="false" id="R_C5B3" name="C5B3" reversible="true" fbc:lowerFluxBound="cobra_default_lb" fbc:upperFluxBound="cobra_default_ub">
        <listOfReactants>
          <speciesReference constant="true" species="M_ITCN_Cell" stoichiometry="1" />
          <speciesReference constant="true" species="M_COA_Cell" stoichiometry="1" />
          <speciesReference constant="true" species="M_ATP_Cell" stoichiometry="1" />
        </listOfReactants>
        <listOfProducts>
          <speciesReference constant="true" species="M_PI_Cell" stoichiometry="1" />
          <speciesReference constant="true" species="M_ITCNCOA_Cell" stoichiometry="1" />
          <speciesReference constant="true" species="M_ADP_Cell" stoichiometry="1" />
        </listOfProducts>
      </reaction>
      <reaction fast="false" id="R_INOP1" name="INOP1" reversible="false" fbc:lowerFluxBound="cobra_0_bound" fbc:upperFluxBound="cobra_default_ub">
        <listOfReactants>
          <speciesReference constant="true" species="M_I3P_Cell" stoichiometry="1" />
        </listOfReactants>
        <listOfProducts>
          <speciesReference constant="true" species="M_PPI_Cell" stoichiometry="1" />
          <speciesReference constant="true" species="M_INSTOL_Cell" stoichiometry="1" />
        </listOfProducts>
      </reaction>
      <reaction fast="false" id="R_INOP2" name="INOP2" reversible="false" fbc:lowerFluxBound="cobra_0_bound" fbc:upperFluxBound="cobra_default_ub">
        <listOfReactants>
          <speciesReference constant="true" species="M_INSTOL_Cell" stoichiometry="1" />
          <speciesReference constant="true" species="M_CDPDG_Cell" stoichiometry="1" />
        </listOfReactants>
        <listOfProducts>
          <speciesReference constant="true" species="M_CMP_Cell" stoichiometry="1" />
          <speciesReference constant="true" species="M_PINSTOL_Cell" stoichiometry="1" />
        </listOfProducts>
      </reaction>
      <reaction fast="false" id="R_INOP3" name="INOP3" reversible="false" fbc:lowerFluxBound="cobra_0_bound" fbc:upperFluxBound="cobra_default_ub">
        <listOfReactants>
          <speciesReference constant="true" species="M_I4P_Cell" stoichiometry="1" />
        </listOfReactants>
        <listOfProducts>
          <speciesReference constant="true" species="M_PPI_Cell" stoichiometry="1" />
          <speciesReference constant="true" species="M_INSTOL_Cell" stoichiometry="1" />
        </listOfProducts>
      </reaction>
      <reaction fast="false" id="R_INOP4" name="INOP4" reversible="false" fbc:lowerFluxBound="cobra_0_bound" fbc:upperFluxBound="cobra_default_ub">
        <listOfReactants>
          <speciesReference constant="true" species="M_IP_Cell" stoichiometry="1" />
        </listOfReactants>
        <listOfProducts>
          <speciesReference constant="true" species="M_PPI_Cell" stoichiometry="1" />
          <speciesReference constant="true" species="M_INSTOL_Cell" stoichiometry="1" />
        </listOfProducts>
      </reaction>
      <reaction fast="false" id="R_INOP5" name="INOP5" reversible="false" fbc:lowerFluxBound="cobra_0_bound" fbc:upperFluxBound="cobra_default_ub">
        <listOfReactants>
          <speciesReference constant="true" species="M_IHKP_Cell" stoichiometry="1" />
        </listOfReactants>
        <listOfProducts>
          <speciesReference constant="true" species="M_PI_Cell" stoichiometry="1" />
          <speciesReference constant="true" species="M_IPKP_Cell" stoichiometry="1" />
        </listOfProducts>
      </reaction>
      <reaction fast="false" id="R_Energymetabolism1" name="Energymetabolism1" reversible="true" fbc:lowerFluxBound="cobra_default_lb" fbc:upperFluxBound="cobra_default_ub">
        <listOfReactants>
          <speciesReference constant="true" species="M_QH2_Cell" stoichiometry="1" />
        </listOfReactants>
        <listOfProducts>
          <speciesReference constant="true" species="M_Q_Cell" stoichiometry="1" />
          <speciesReference constant="true" species="M_HEXT_Cell" stoichiometry="4" />
        </listOfProducts>
      </reaction>
      <reaction fast="false" id="R_Energymetabolism2" name="Energymetabolism2" reversible="false" fbc:lowerFluxBound="cobra_0_bound" fbc:upperFluxBound="cobra_default_ub">
        <listOfReactants>
          <speciesReference constant="true" species="M_PPI_Cell" stoichiometry="1" />
        </listOfReactants>
        <listOfProducts>
          <speciesReference constant="true" species="M_PI_Cell" stoichiometry="2" />
        </listOfProducts>
      </reaction>
      <reaction fast="false" id="R_Energymetabolism3" name="Energymetabolism3" reversible="true" fbc:lowerFluxBound="cobra_default_lb" fbc:upperFluxBound="cobra_default_ub">
        <listOfReactants>
          <speciesReference constant="true" species="M_PPI_Cell" stoichiometry="1" />
          <speciesReference constant="true" species="M_ATP_Cell" stoichiometry="1" />
        </listOfReactants>
        <listOfProducts>
          <speciesReference constant="true" species="M_PPPI_Cell" stoichiometry="1" />
          <speciesReference constant="true" species="M_ADP_Cell" stoichiometry="1" />
        </listOfProducts>
      </reaction>
      <reaction fast="false" id="R_Energymetabolism4" name="Energymetabolism4" reversible="true" fbc:lowerFluxBound="cobra_default_lb" fbc:upperFluxBound="cobra_default_ub">
        <listOfReactants>
          <speciesReference constant="true" species="M_ATP_Cell" stoichiometry="1" />
        </listOfReactants>
        <listOfProducts>
          <speciesReference constant="true" species="M_PI_Cell" stoichiometry="1" />
          <speciesReference constant="true" species="M_HEXT_Cell" stoichiometry="2" />
          <speciesReference constant="true" species="M_ADP_Cell" stoichiometry="1" />
        </listOfProducts>
      </reaction>
      <reaction fast="false" id="R_Energymetabolism5" name="Energymetabolism5" reversible="true" fbc:lowerFluxBound="cobra_default_lb" fbc:upperFluxBound="cobra_default_ub">
        <listOfReactants>
          <speciesReference constant="true" species="M_NADP_Cell" stoichiometry="1" />
          <speciesReference constant="true" species="M_RFEDX_Cell" stoichiometry="1" />
        </listOfReactants>
        <listOfProducts>
          <speciesReference constant="true" species="M_NADPH_Cell" stoichiometry="1" />
          <speciesReference constant="true" species="M_OFRDX_Cell" stoichiometry="1" />
        </listOfProducts>
      </reaction>
      <reaction fast="false" id="R_Energymetabolism6" name="Energymetabolism6" reversible="false" fbc:lowerFluxBound="cobra_0_bound" fbc:upperFluxBound="cobra_default_ub">
        <listOfReactants>
          <speciesReference constant="true" species="M_QH2_Cell" stoichiometry="1" />
          <speciesReference constant="true" species="M_FUM_Cell" stoichiometry="1" />
        </listOfReactants>
        <listOfProducts>
          <speciesReference constant="true" species="M_Q_Cell" stoichiometry="1" />
          <speciesReference constant="true" species="M_SUCC_Cell" stoichiometry="1" />
        </listOfProducts>
      </reaction>
      <reaction fast="false" id="R_Energymetabolism7" name="Energymetabolism7" reversible="false" fbc:lowerFluxBound="cobra_0_bound" fbc:upperFluxBound="cobra_default_ub">
        <listOfReactants>
          <speciesReference constant="true" species="M_QH2_Cell" stoichiometry="1" />
          <speciesReference constant="true" species="M_FAD_Cell" stoichiometry="2" />
        </listOfReactants>
        <listOfProducts>
          <speciesReference constant="true" species="M_Q_Cell" stoichiometry="1" />
          <speciesReference constant="true" species="M_HEXT_Cell" stoichiometry="2" />
          <speciesReference constant="true" species="M_FADH2_Cell" stoichiometry="2" />
        </listOfProducts>
      </reaction>
      <reaction fast="false" id="R_Energymetabolism8" name="Energymetabolism8" reversible="false" fbc:lowerFluxBound="cobra_0_bound" fbc:upperFluxBound="cobra_default_ub">
        <listOfReactants>
          <speciesReference constant="true" species="M_Q_Cell" stoichiometry="1" />
          <speciesReference constant="true" species="M_NADH_Cell" stoichiometry="1" />
        </listOfReactants>
        <listOfProducts>
          <speciesReference constant="true" species="M_QH2_Cell" stoichiometry="1" />
          <speciesReference constant="true" species="M_NAD_Cell" stoichiometry="1" />
        </listOfProducts>
      </reaction>
      <reaction fast="false" id="R_Energymetabolism9" name="Energymetabolism9" reversible="false" fbc:lowerFluxBound="cobra_0_bound" fbc:upperFluxBound="cobra_default_ub">
        <listOfReactants>
          <speciesReference constant="true" species="M_NADH_Cell" stoichiometry="1" />
          <speciesReference constant="true" species="M_O2_Cell" stoichiometry="0.5" />
        </listOfReactants>
        <listOfProducts>
          <speciesReference constant="true" species="M_NAD_Cell" stoichiometry="1" />
        </listOfProducts>
      </reaction>
      <reaction fast="false" id="R_Respiration1" name="Respiration1" reversible="true" fbc:lowerFluxBound="cobra_default_lb" fbc:upperFluxBound="cobra_default_ub">
        <listOfReactants>
          <speciesReference constant="true" species="M_NADPH_Cell" stoichiometry="1" />
          <speciesReference constant="true" species="M_NAD_Cell" stoichiometry="1" />
        </listOfReactants>
        <listOfProducts>
          <speciesReference constant="true" species="M_NADH_Cell" stoichiometry="1" />
          <speciesReference constant="true" species="M_NADP_Cell" stoichiometry="1" />
        </listOfProducts>
      </reaction>
      <reaction fast="false" id="R_Methane1" name="Methane1" reversible="false" fbc:lowerFluxBound="cobra_0_bound" fbc:upperFluxBound="cobra_default_ub">
        <listOfReactants>
          <speciesReference constant="true" species="M_METHANOL_Cell" stoichiometry="1" />
          <speciesReference constant="true" species="M_H2O2_Cell" stoichiometry="1" />
        </listOfReactants>
        <listOfProducts>
          <speciesReference constant="true" species="M_FALD_Cell" stoichiometry="1" />
        </listOfProducts>
      </reaction>
      <reaction fast="false" id="R_Methane2" name="Methane2" reversible="true" fbc:lowerFluxBound="cobra_default_lb" fbc:upperFluxBound="cobra_default_ub">
        <listOfReactants>
          <speciesReference constant="true" species="M_FADH2_Cell" stoichiometry="1" />
          <speciesReference constant="true" species="M_METTHF_Cell" stoichiometry="1" />
        </listOfReactants>
        <listOfProducts>
          <speciesReference constant="true" species="M_FAD_Cell" stoichiometry="1" />
          <speciesReference constant="true" species="M_MTHF_Cell" stoichiometry="1" />
        </listOfProducts>
      </reaction>
      <reaction fast="false" id="R_Methane3" name="Methane3" reversible="false" fbc:lowerFluxBound="cobra_0_bound" fbc:upperFluxBound="cobra_default_ub">
        <listOfReactants>
          <speciesReference constant="true" species="M_HMGT_Cell" stoichiometry="1" />
          <speciesReference constant="true" species="M_NAD_Cell" stoichiometry="1" />
        </listOfReactants>
        <listOfProducts>
          <speciesReference constant="true" species="M_NADH_Cell" stoichiometry="1" />
          <speciesReference constant="true" species="M_FMGT_Cell" stoichiometry="1" />
        </listOfProducts>
      </reaction>
      <reaction fast="false" id="R_Nitrogen1" name="Nitrogen1" reversible="true" fbc:lowerFluxBound="cobra_default_lb" fbc:upperFluxBound="cobra_default_ub">
        <listOfReactants>
          <speciesReference constant="true" species="M_H2CO3_Cell" stoichiometry="1" />
        </listOfReactants>
        <listOfProducts>
          <speciesReference constant="true" species="M_CO2_Cell" stoichiometry="1" />
        </listOfProducts>
      </reaction>
      <reaction fast="false" id="R_Nitrogen2" name="Nitrogen2" reversible="false" fbc:lowerFluxBound="cobra_0_bound" fbc:upperFluxBound="cobra_default_ub">
        <listOfReactants>
          <speciesReference constant="true" species="M_AKG_Cell" stoichiometry="1" />
          <speciesReference constant="true" species="M_NADPH_Cell" stoichiometry="1" />
          <speciesReference constant="true" species="M_GLN_Cell" stoichiometry="1" />
        </listOfReactants>
        <listOfProducts>
          <speciesReference constant="true" species="M_NADP_Cell" stoichiometry="1" />
          <speciesReference constant="true" species="M_GLU_Cell" stoichiometry="2" />
        </listOfProducts>
      </reaction>
      <reaction fast="false" id="R_Nitrogen3" name="Nitrogen3" reversible="true" fbc:lowerFluxBound="cobra_default_lb" fbc:upperFluxBound="cobra_default_ub">
        <listOfReactants>
          <speciesReference constant="true" species="M_GLU_Cell" stoichiometry="1" />
          <speciesReference constant="true" species="M_NH3_Cell" stoichiometry="1" />
          <speciesReference constant="true" species="M_ATP_Cell" stoichiometry="1" />
        </listOfReactants>
        <listOfProducts>
          <speciesReference constant="true" species="M_PI_Cell" stoichiometry="1" />
          <speciesReference constant="true" species="M_ADP_Cell" stoichiometry="1" />
          <speciesReference constant="true" species="M_GLN_Cell" stoichiometry="1" />
        </listOfProducts>
      </reaction>
      <reaction fast="false" id="R_Nitrogen4" name="Nitrogen4" reversible="false" fbc:lowerFluxBound="cobra_0_bound" fbc:upperFluxBound="cobra_default_ub">
        <listOfReactants>
          <speciesReference constant="true" species="M_RFEDX_Cell" stoichiometry="8" />
          <speciesReference constant="true" species="M_N2_Cell" stoichiometry="1" />
          <speciesReference constant="true" species="M_ATP_Cell" stoichiometry="16" />
        </listOfReactants>
        <listOfProducts>
          <speciesReference constant="true" species="M_PI_Cell" stoichiometry="16" />
          <speciesReference constant="true" species="M_OFRDX_Cell" stoichiometry="8" />
          <speciesReference constant="true" species="M_ADP_Cell" stoichiometry="16" />
          <speciesReference constant="true" species="M_NH3_Cell" stoichiometry="2" />
        </listOfProducts>
      </reaction>
      <reaction fast="false" id="R_Nitrogen5" name="Nitrogen5" reversible="false" fbc:lowerFluxBound="cobra_0_bound" fbc:upperFluxBound="cobra_default_ub">
        <listOfReactants>
          <speciesReference constant="true" species="M_AKG_Cell" stoichiometry="1" />
          <speciesReference constant="true" species="M_NADH_Cell" stoichiometry="1" />
          <speciesReference constant="true" species="M_GLN_Cell" stoichiometry="1" />
        </listOfReactants>
        <listOfProducts>
          <speciesReference constant="true" species="M_GLU_Cell" stoichiometry="2" />
          <speciesReference constant="true" species="M_NAD_Cell" stoichiometry="1" />
        </listOfProducts>
      </reaction>
      <reaction fast="false" id="R_Nitrogen6" name="Nitrogen6" reversible="false" fbc:lowerFluxBound="cobra_0_bound" fbc:upperFluxBound="cobra_default_ub">
        <listOfReactants>
          <speciesReference constant="true" species="M_RCN_Cell" stoichiometry="1" />
        </listOfReactants>
        <listOfProducts>
          <speciesReference constant="true" species="M_NH3_Cell" stoichiometry="1" />
          <speciesReference constant="true" species="M_RCO2_Cell" stoichiometry="1" />
        </listOfProducts>
      </reaction>
      <reaction fast="false" id="R_Sulfur1" name="Sulfur1" reversible="false" fbc:lowerFluxBound="cobra_0_bound" fbc:upperFluxBound="cobra_default_ub">
        <listOfReactants>
          <speciesReference constant="true" species="M_SLF_Cell" stoichiometry="1" />
          <speciesReference constant="true" species="M_ATP_Cell" stoichiometry="1" />
        </listOfReactants>
        <listOfProducts>
          <speciesReference constant="true" species="M_PPI_Cell" stoichiometry="1" />
          <speciesReference constant="true" species="M_APS_Cell" stoichiometry="1" />
        </listOfProducts>
      </reaction>
      <reaction fast="false" id="R_Sulfur2" name="Sulfur2" reversible="true" fbc:lowerFluxBound="cobra_default_lb" fbc:upperFluxBound="cobra_default_ub">
        <listOfReactants>
          <speciesReference constant="true" species="M_ATP_Cell" stoichiometry="1" />
          <speciesReference constant="true" species="M_APS_Cell" stoichiometry="1" />
        </listOfReactants>
        <listOfProducts>
          <speciesReference constant="true" species="M_ADP_Cell" stoichiometry="1" />
          <speciesReference constant="true" species="M_PAPS_Cell" stoichiometry="1" />
        </listOfProducts>
      </reaction>
      <reaction fast="false" id="R_Sulfur3" name="Sulfur3" reversible="false" fbc:lowerFluxBound="cobra_0_bound" fbc:upperFluxBound="cobra_default_ub">
        <listOfReactants>
          <speciesReference constant="true" species="M_RTHIO_Cell" stoichiometry="1" />
          <speciesReference constant="true" species="M_PAPS_Cell" stoichiometry="1" />
        </listOfReactants>
        <listOfProducts>
          <speciesReference constant="true" species="M_H2SO3_Cell" stoichiometry="1" />
          <speciesReference constant="true" species="M_PAP_Cell" stoichiometry="1" />
          <speciesReference constant="true" species="M_OTHIO_Cell" stoichiometry="1" />
        </listOfProducts>
      </reaction>
      <reaction fast="false" id="R_Sulfur4" name="Sulfur4" reversible="false" fbc:lowerFluxBound="cobra_0_bound" fbc:upperFluxBound="cobra_default_ub">
        <listOfReactants>
          <speciesReference constant="true" species="M_NADPH_Cell" stoichiometry="3" />
          <speciesReference constant="true" species="M_H2SO3_Cell" stoichiometry="1" />
        </listOfReactants>
        <listOfProducts>
          <speciesReference constant="true" species="M_NADP_Cell" stoichiometry="3" />
          <speciesReference constant="true" species="M_H2S_Cell" stoichiometry="1" />
        </listOfProducts>
      </reaction>
      <reaction fast="false" id="R_Sulfur5" name="Sulfur5" reversible="true" fbc:lowerFluxBound="cobra_default_lb" fbc:upperFluxBound="cobra_default_ub">
        <listOfReactants>
          <speciesReference constant="true" species="M_ACCOA_Cell" stoichiometry="1" />
          <speciesReference constant="true" species="M_HSER_Cell" stoichiometry="1" />
        </listOfReactants>
        <listOfProducts>
          <speciesReference constant="true" species="M_OAHSER_Cell" stoichiometry="1" />
          <speciesReference constant="true" species="M_COA_Cell" stoichiometry="1" />
        </listOfProducts>
      </reaction>
      <reaction fast="false" id="R_Sulfur6" name="Sulfur6" reversible="false" fbc:lowerFluxBound="cobra_0_bound" fbc:upperFluxBound="cobra_default_ub">
        <listOfReactants>
          <speciesReference constant="true" species="M_LLCT_Cell" stoichiometry="1" />
        </listOfReactants>
        <listOfProducts>
          <speciesReference constant="true" species="M_PYR_Cell" stoichiometry="1" />
          <speciesReference constant="true" species="M_HCYS_Cell" stoichiometry="1" />
          <speciesReference constant="true" species="M_NH3_Cell" stoichiometry="1" />
        </listOfProducts>
      </reaction>
      <reaction fast="false" id="R_Sulfur7" name="Sulfur7" reversible="false" fbc:lowerFluxBound="cobra_0_bound" fbc:upperFluxBound="cobra_default_ub">
        <listOfReactants>
          <speciesReference constant="true" species="M_PAP_Cell" stoichiometry="1" />
        </listOfReactants>
        <listOfProducts>
          <speciesReference constant="true" species="M_PI_Cell" stoichiometry="1" />
          <speciesReference constant="true" species="M_AMP_Cell" stoichiometry="1" />
        </listOfProducts>
      </reaction>
      <reaction fast="false" id="R_Sulfur8" name="Sulfur8" reversible="false" fbc:lowerFluxBound="cobra_0_bound" fbc:upperFluxBound="cobra_default_ub">
        <listOfReactants>
          <speciesReference constant="true" species="M_OAHSER_Cell" stoichiometry="1" />
          <speciesReference constant="true" species="M_CYS_Cell" stoichiometry="1" />
        </listOfReactants>
        <listOfProducts>
          <speciesReference constant="true" species="M_AC_Cell" stoichiometry="1" />
          <speciesReference constant="true" species="M_LLCT_Cell" stoichiometry="1" />
        </listOfProducts>
      </reaction>
      <reaction fast="false" id="R_Fattyacid1" name="Fattyacid1" reversible="true" fbc:lowerFluxBound="cobra_default_lb" fbc:upperFluxBound="cobra_default_ub">
        <listOfReactants>
          <speciesReference constant="true" species="M_MALCOA_Cell" stoichiometry="1" />
          <speciesReference constant="true" species="M_ACP_Cell" stoichiometry="1" />
        </listOfReactants>
        <listOfProducts>
          <speciesReference constant="true" species="M_MALACP_Cell" stoichiometry="1" />
          <speciesReference constant="true" species="M_COA_Cell" stoichiometry="1" />
        </listOfProducts>
      </reaction>
      <reaction fast="false" id="R_Fattyacid2" name="Fattyacid2" reversible="true" fbc:lowerFluxBound="cobra_default_lb" fbc:upperFluxBound="cobra_default_ub">
        <listOfReactants>
          <speciesReference constant="true" species="M_ACACP_Cell" stoichiometry="1" />
          <speciesReference constant="true" species="M_COA_Cell" stoichiometry="1" />
        </listOfReactants>
        <listOfProducts>
          <speciesReference constant="true" species="M_ACCOA_Cell" stoichiometry="1" />
          <speciesReference constant="true" species="M_ACP_Cell" stoichiometry="1" />
        </listOfProducts>
      </reaction>
      <reaction fast="false" id="R_Fattyacid3" name="Fattyacid3" reversible="false" fbc:lowerFluxBound="cobra_0_bound" fbc:upperFluxBound="cobra_default_ub">
        <listOfReactants>
          <speciesReference constant="true" species="M_NADPH_Cell" stoichiometry="10" />
          <speciesReference constant="true" species="M_ACACP_Cell" stoichiometry="1" />
          <speciesReference constant="true" species="M_MALACP_Cell" stoichiometry="5" />
        </listOfReactants>
        <listOfProducts>
          <speciesReference constant="true" species="M_NADP_Cell" stoichiometry="10" />
          <speciesReference constant="true" species="M_C120ACP_Cell" stoichiometry="1" />
          <speciesReference constant="true" species="M_ACP_Cell" stoichiometry="5" />
          <speciesReference constant="true" species="M_CO2_Cell" stoichiometry="5" />
        </listOfProducts>
      </reaction>
      <reaction fast="false" id="R_Fattyacid4" name="Fattyacid4" reversible="false" fbc:lowerFluxBound="cobra_0_bound" fbc:upperFluxBound="cobra_default_ub">
        <listOfReactants>
          <speciesReference constant="true" species="M_NADPH_Cell" stoichiometry="12" />
          <speciesReference constant="true" species="M_ACACP_Cell" stoichiometry="1" />
          <speciesReference constant="true" species="M_MALACP_Cell" stoichiometry="6" />
        </listOfReactants>
        <listOfProducts>
          <speciesReference constant="true" species="M_NADP_Cell" stoichiometry="12" />
          <speciesReference constant="true" species="M_CO2_Cell" stoichiometry="6" />
          <speciesReference constant="true" species="M_ACP_Cell" stoichiometry="6" />
          <speciesReference constant="true" species="M_C140ACP_Cell" stoichiometry="1" />
        </listOfProducts>
      </reaction>
      <reaction fast="false" id="R_Fattyacid5" name="Fattyacid5" reversible="false" fbc:lowerFluxBound="cobra_0_bound" fbc:upperFluxBound="cobra_default_ub">
        <listOfReactants>
          <speciesReference constant="true" species="M_NADPH_Cell" stoichiometry="11" />
          <speciesReference constant="true" species="M_ACACP_Cell" stoichiometry="1" />
          <speciesReference constant="true" species="M_MALACP_Cell" stoichiometry="6" />
        </listOfReactants>
        <listOfProducts>
          <speciesReference constant="true" species="M_C141ACP_Cell" stoichiometry="1" />
          <speciesReference constant="true" species="M_NADP_Cell" stoichiometry="11" />
          <speciesReference constant="true" species="M_ACP_Cell" stoichiometry="6" />
          <speciesReference constant="true" species="M_CO2_Cell" stoichiometry="6" />
        </listOfProducts>
      </reaction>
      <reaction fast="false" id="R_Fattyacid6" name="Fattyacid6" reversible="false" fbc:lowerFluxBound="cobra_0_bound" fbc:upperFluxBound="cobra_default_ub">
        <listOfReactants>
          <speciesReference constant="true" species="M_NADPH_Cell" stoichiometry="14" />
          <speciesReference constant="true" species="M_ACACP_Cell" stoichiometry="1" />
          <speciesReference constant="true" species="M_MALACP_Cell" stoichiometry="7" />
        </listOfReactants>
        <listOfProducts>
          <speciesReference constant="true" species="M_NADP_Cell" stoichiometry="14" />
          <speciesReference constant="true" species="M_C160ACP_Cell" stoichiometry="1" />
          <speciesReference constant="true" species="M_ACP_Cell" stoichiometry="7" />
          <speciesReference constant="true" species="M_CO2_Cell" stoichiometry="7" />
        </listOfProducts>
      </reaction>
      <reaction fast="false" id="R_Fattyacid7" name="Fattyacid7" reversible="false" fbc:lowerFluxBound="cobra_0_bound" fbc:upperFluxBound="cobra_default_ub">
        <listOfReactants>
          <speciesReference constant="true" species="M_NADPH_Cell" stoichiometry="13" />
          <speciesReference constant="true" species="M_ACACP_Cell" stoichiometry="1" />
          <speciesReference constant="true" species="M_MALACP_Cell" stoichiometry="7" />
        </listOfReactants>
        <listOfProducts>
          <speciesReference constant="true" species="M_NADP_Cell" stoichiometry="13" />
          <speciesReference constant="true" species="M_ACP_Cell" stoichiometry="7" />
          <speciesReference constant="true" species="M_C161ACP_Cell" stoichiometry="1" />
          <speciesReference constant="true" species="M_CO2_Cell" stoichiometry="7" />
        </listOfProducts>
      </reaction>
      <reaction fast="false" id="R_Fattyacid8" name="Fattyacid8" reversible="false" fbc:lowerFluxBound="cobra_0_bound" fbc:upperFluxBound="cobra_default_ub">
        <listOfReactants>
          <speciesReference constant="true" species="M_NADPH_Cell" stoichiometry="16" />
          <speciesReference constant="true" species="M_ACACP_Cell" stoichiometry="1" />
          <speciesReference constant="true" species="M_MALACP_Cell" stoichiometry="8" />
        </listOfReactants>
        <listOfProducts>
          <speciesReference constant="true" species="M_C180ACP_Cell" stoichiometry="1" />
          <speciesReference constant="true" species="M_NADP_Cell" stoichiometry="16" />
          <speciesReference constant="true" species="M_ACP_Cell" stoichiometry="8" />
          <speciesReference constant="true" species="M_CO2_Cell" stoichiometry="8" />
        </listOfProducts>
      </reaction>
      <reaction fast="false" id="R_Fattyacid9" name="Fattyacid9" reversible="false" fbc:lowerFluxBound="cobra_0_bound" fbc:upperFluxBound="cobra_default_ub">
        <listOfReactants>
          <speciesReference constant="true" species="M_NADPH_Cell" stoichiometry="15" />
          <speciesReference constant="true" species="M_ACACP_Cell" stoichiometry="1" />
          <speciesReference constant="true" species="M_MALACP_Cell" stoichiometry="8" />
        </listOfReactants>
        <listOfProducts>
          <speciesReference constant="true" species="M_NADP_Cell" stoichiometry="15" />
          <speciesReference constant="true" species="M_C181ACP_Cell" stoichiometry="1" />
          <speciesReference constant="true" species="M_ACP_Cell" stoichiometry="8" />
          <speciesReference constant="true" species="M_CO2_Cell" stoichiometry="8" />
        </listOfProducts>
      </reaction>
      <reaction fast="false" id="R_Fattyacid10" name="Fattyacid10" reversible="false" fbc:lowerFluxBound="cobra_0_bound" fbc:upperFluxBound="cobra_default_ub">
        <listOfReactants>
          <speciesReference constant="true" species="M_C181ACP_Cell" stoichiometry="1" />
        </listOfReactants>
        <listOfProducts>
          <speciesReference constant="true" species="M_C190ACP_Cell" stoichiometry="1" />
        </listOfProducts>
      </reaction>
      <reaction fast="false" id="R_Glycerophospholipid1" name="Glycerophospholipid1" reversible="true" fbc:lowerFluxBound="cobra_default_lb" fbc:upperFluxBound="cobra_default_ub">
        <listOfReactants>
          <speciesReference constant="true" species="M_NADPH_Cell" stoichiometry="1" />
          <speciesReference constant="true" species="M_T3P2_Cell" stoichiometry="1" />
        </listOfReactants>
        <listOfProducts>
          <speciesReference constant="true" species="M_NADP_Cell" stoichiometry="1" />
          <speciesReference constant="true" species="M_GL3P_Cell" stoichiometry="1" />
        </listOfProducts>
      </reaction>
      <reaction fast="false" id="R_Glycerophospholipid2" name="Glycerophospholipid2" reversible="false" fbc:lowerFluxBound="cobra_0_bound" fbc:upperFluxBound="cobra_default_ub">
        <listOfReactants>
          <speciesReference constant="true" species="M_C160ACP_Cell" stoichiometry="0.254" />
          <speciesReference constant="true" species="M_C140ACP_Cell" stoichiometry="0.42" />
          <speciesReference constant="true" species="M_C161ACP_Cell" stoichiometry="0.175" />
          <speciesReference constant="true" species="M_C141ACP_Cell" stoichiometry="0.007" />
          <speciesReference constant="true" species="M_C180ACP_Cell" stoichiometry="0.013" />
          <speciesReference constant="true" species="M_GL3P_Cell" stoichiometry="1" />
          <speciesReference constant="true" species="M_C181ACP_Cell" stoichiometry="0.112" />
          <speciesReference constant="true" species="M_C120ACP_Cell" stoichiometry="0.007" />
        </listOfReactants>
        <listOfProducts>
          <speciesReference constant="true" species="M_AGL3P_Cell" stoichiometry="1" />
          <speciesReference constant="true" species="M_ACP_Cell" stoichiometry="1" />
        </listOfProducts>
      </reaction>
      <reaction fast="false" id="R_Glycerophospholipid3" name="Glycerophospholipid3" reversible="false" fbc:lowerFluxBound="cobra_0_bound" fbc:upperFluxBound="cobra_default_ub">
        <listOfReactants>
          <speciesReference constant="true" species="M_C160ACP_Cell" stoichiometry="0.254" />
          <speciesReference constant="true" species="M_AGL3P_Cell" stoichiometry="1" />
          <speciesReference constant="true" species="M_C140ACP_Cell" stoichiometry="0.42" />
          <speciesReference constant="true" species="M_C161ACP_Cell" stoichiometry="0.175" />
          <speciesReference constant="true" species="M_C141ACP_Cell" stoichiometry="0.007" />
          <speciesReference constant="true" species="M_C180ACP_Cell" stoichiometry="0.013" />
          <speciesReference constant="true" species="M_C181ACP_Cell" stoichiometry="0.112" />
          <speciesReference constant="true" species="M_C120ACP_Cell" stoichiometry="0.007" />
        </listOfReactants>
        <listOfProducts>
          <speciesReference constant="true" species="M_PA_Cell" stoichiometry="1" />
          <speciesReference constant="true" species="M_ACP_Cell" stoichiometry="1" />
        </listOfProducts>
      </reaction>
      <reaction fast="false" id="R_Glycerophospholipid4" name="Glycerophospholipid4" reversible="true" fbc:lowerFluxBound="cobra_default_lb" fbc:upperFluxBound="cobra_default_ub">
        <listOfReactants>
          <speciesReference constant="true" species="M_CTP_Cell" stoichiometry="1" />
          <speciesReference constant="true" species="M_PA_Cell" stoichiometry="1" />
        </listOfReactants>
        <listOfProducts>
          <speciesReference constant="true" species="M_PPI_Cell" stoichiometry="1" />
          <speciesReference constant="true" species="M_CDPDG_Cell" stoichiometry="1" />
        </listOfProducts>
      </reaction>
      <reaction fast="false" id="R_Glycerophospholipid5" name="Glycerophospholipid5" reversible="false" fbc:lowerFluxBound="cobra_0_bound" fbc:upperFluxBound="cobra_default_ub">
        <listOfReactants>
          <speciesReference constant="true" species="M_SER_Cell" stoichiometry="1" />
          <speciesReference constant="true" species="M_CDPDG_Cell" stoichiometry="1" />
        </listOfReactants>
        <listOfProducts>
          <speciesReference constant="true" species="M_CMP_Cell" stoichiometry="1" />
          <speciesReference constant="true" species="M_PS_Cell" stoichiometry="1" />
        </listOfProducts>
      </reaction>
      <reaction fast="false" id="R_Glycerophospholipid6" name="Glycerophospholipid6" reversible="true" fbc:lowerFluxBound="cobra_default_lb" fbc:upperFluxBound="cobra_default_ub">
        <listOfReactants>
          <speciesReference constant="true" species="M_GL3P_Cell" stoichiometry="1" />
          <speciesReference constant="true" species="M_CDPDG_Cell" stoichiometry="1" />
        </listOfReactants>
        <listOfProducts>
          <speciesReference constant="true" species="M_CMP_Cell" stoichiometry="1" />
          <speciesReference constant="true" species="M_PGP_Cell" stoichiometry="1" />
        </listOfProducts>
      </reaction>
      <reaction fast="false" id="R_Glycerophospholipid7" name="Glycerophospholipid7" reversible="true" fbc:lowerFluxBound="cobra_default_lb" fbc:upperFluxBound="cobra_default_ub">
        <listOfReactants>
          <speciesReference constant="true" species="M_PG_Cell" stoichiometry="1" />
          <speciesReference constant="true" species="M_CDPDG_Cell" stoichiometry="1" />
        </listOfReactants>
        <listOfProducts>
          <speciesReference constant="true" species="M_CMP_Cell" stoichiometry="1" />
          <speciesReference constant="true" species="M_CL_Cell" stoichiometry="1" />
        </listOfProducts>
      </reaction>
      <reaction fast="false" id="R_Glycerophospholipid8" name="Glycerophospholipid8" reversible="false" fbc:lowerFluxBound="cobra_0_bound" fbc:upperFluxBound="cobra_default_ub">
        <listOfReactants>
          <speciesReference constant="true" species="M_PGP_Cell" stoichiometry="1" />
        </listOfReactants>
        <listOfProducts>
          <speciesReference constant="true" species="M_PI_Cell" stoichiometry="1" />
          <speciesReference constant="true" species="M_PG_Cell" stoichiometry="1" />
        </listOfProducts>
      </reaction>
      <reaction fast="false" id="R_Glycerophospholipid9" name="Glycerophospholipid9" reversible="false" fbc:lowerFluxBound="cobra_0_bound" fbc:upperFluxBound="cobra_default_ub">
        <listOfReactants>
          <speciesReference constant="true" species="M_PS_Cell" stoichiometry="1" />
        </listOfReactants>
        <listOfProducts>
          <speciesReference constant="true" species="M_PE_Cell" stoichiometry="1" />
          <speciesReference constant="true" species="M_CO2_Cell" stoichiometry="1" />
        </listOfProducts>
      </reaction>
      <reaction fast="false" id="R_Glycerophospholipid10" name="Glycerophospholipid10" reversible="false" fbc:lowerFluxBound="cobra_0_bound" fbc:upperFluxBound="cobra_default_ub">
        <listOfReactants>
          <speciesReference constant="true" species="M_PE_Cell" stoichiometry="1" />
          <speciesReference constant="true" species="M_SAM_Cell" stoichiometry="1" />
        </listOfReactants>
        <listOfProducts>
          <speciesReference constant="true" species="M_PNME_Cell" stoichiometry="1" />
          <speciesReference constant="true" species="M_SAH_Cell" stoichiometry="1" />
        </listOfProducts>
      </reaction>
      <reaction fast="false" id="R_Glycerophospholipid11" name="Glycerophospholipid11" reversible="false" fbc:lowerFluxBound="cobra_0_bound" fbc:upperFluxBound="cobra_default_ub">
        <listOfReactants>
          <speciesReference constant="true" species="M_PNME_Cell" stoichiometry="1" />
          <speciesReference constant="true" species="M_SAM_Cell" stoichiometry="1" />
        </listOfReactants>
        <listOfProducts>
          <speciesReference constant="true" species="M_PNDME_Cell" stoichiometry="1" />
          <speciesReference constant="true" species="M_SAH_Cell" stoichiometry="1" />
        </listOfProducts>
      </reaction>
      <reaction fast="false" id="R_Glycerophospholipid12" name="Glycerophospholipid12" reversible="false" fbc:lowerFluxBound="cobra_0_bound" fbc:upperFluxBound="cobra_default_ub">
        <listOfReactants>
          <speciesReference constant="true" species="M_PNDME_Cell" stoichiometry="1" />
          <speciesReference constant="true" species="M_SAM_Cell" stoichiometry="1" />
        </listOfReactants>
        <listOfProducts>
          <speciesReference constant="true" species="M_SAH_Cell" stoichiometry="1" />
          <speciesReference constant="true" species="M_PC_Cell" stoichiometry="1" />
        </listOfProducts>
      </reaction>
      <reaction fast="false" id="R_Glycerophospholipid13" name="Glycerophospholipid13" reversible="false" fbc:lowerFluxBound="cobra_0_bound" fbc:upperFluxBound="cobra_default_ub">
        <listOfReactants>
          <speciesReference constant="true" species="M_PG_Cell" stoichiometry="2" />
        </listOfReactants>
        <listOfProducts>
          <speciesReference constant="true" species="M_GL_Cell" stoichiometry="1" />
          <speciesReference constant="true" species="M_CL_Cell" stoichiometry="1" />
        </listOfProducts>
      </reaction>
      <reaction fast="false" id="R_Glycerophospholipid14" name="Glycerophospholipid14" reversible="false" fbc:lowerFluxBound="cobra_0_bound" fbc:upperFluxBound="cobra_default_ub">
        <listOfReactants>
          <speciesReference constant="true" species="M_G3PC_Cell" stoichiometry="1" />
        </listOfReactants>
        <listOfProducts>
          <speciesReference constant="true" species="M_CHO_Cell" stoichiometry="1" />
          <speciesReference constant="true" species="M_GL3P_Cell" stoichiometry="1" />
        </listOfProducts>
      </reaction>
      <reaction fast="false" id="R_Glycerophospholipid15" name="Glycerophospholipid15" reversible="false" fbc:lowerFluxBound="cobra_0_bound" fbc:upperFluxBound="cobra_default_ub">
        <listOfReactants>
          <speciesReference constant="true" species="M_G3PE_Cell" stoichiometry="1" />
        </listOfReactants>
        <listOfProducts>
          <speciesReference constant="true" species="M_GL3P_Cell" stoichiometry="1" />
          <speciesReference constant="true" species="M_ETHA_Cell" stoichiometry="1" />
        </listOfProducts>
      </reaction>
      <reaction fast="false" id="R_Glycerophospholipid16" name="Glycerophospholipid16" reversible="true" fbc:lowerFluxBound="cobra_default_lb" fbc:upperFluxBound="cobra_default_ub">
        <listOfReactants>
          <speciesReference constant="true" species="M_NADPH_Cell" stoichiometry="1" />
          <speciesReference constant="true" species="M_DGLYCERATE_Cell" stoichiometry="1" />
        </listOfReactants>
        <listOfProducts>
          <speciesReference constant="true" species="M_NADP_Cell" stoichiometry="1" />
          <speciesReference constant="true" species="M_GLAL_Cell" stoichiometry="1" />
        </listOfProducts>
      </reaction>
      <reaction fast="false" id="R_Glycerophospholipid17" name="Glycerophospholipid17" reversible="true" fbc:lowerFluxBound="cobra_default_lb" fbc:upperFluxBound="cobra_default_ub">
        <listOfReactants>
          <speciesReference constant="true" species="M_GL3P_Cell" stoichiometry="1" />
          <speciesReference constant="true" species="M_ACYCOA_Cell" stoichiometry="1" />
        </listOfReactants>
        <listOfProducts>
          <speciesReference constant="true" species="M_COA_Cell" stoichiometry="1" />
          <speciesReference constant="true" species="M_AGL3P_Cell" stoichiometry="1" />
        </listOfProducts>
      </reaction>
      <reaction fast="false" id="R_Glycerophospholipid18" name="Glycerophospholipid18" reversible="false" fbc:lowerFluxBound="cobra_0_bound" fbc:upperFluxBound="cobra_default_ub">
        <listOfReactants>
          <speciesReference constant="true" species="M_AGL3P_Cell" stoichiometry="1" />
          <speciesReference constant="true" species="M_ACYCOA_Cell" stoichiometry="1" />
        </listOfReactants>
        <listOfProducts>
          <speciesReference constant="true" species="M_PA_Cell" stoichiometry="1" />
          <speciesReference constant="true" species="M_COA_Cell" stoichiometry="1" />
        </listOfProducts>
      </reaction>
      <reaction fast="false" id="R_Sphingolipid1" name="Sphingolipid1" reversible="false" fbc:lowerFluxBound="cobra_0_bound" fbc:upperFluxBound="cobra_default_ub">
        <listOfReactants>
          <speciesReference constant="true" species="M_UDPG_Cell" stoichiometry="1" />
          <speciesReference constant="true" species="M_ACSPG_Cell" stoichiometry="1" />
        </listOfReactants>
        <listOfProducts>
          <speciesReference constant="true" species="M_UDP_Cell" stoichiometry="1" />
          <speciesReference constant="true" species="M_GLUCM_Cell" stoichiometry="1" />
        </listOfProducts>
      </reaction>
      <reaction fast="false" id="R_Sphingolipid2" name="Sphingolipid2" reversible="false" fbc:lowerFluxBound="cobra_0_bound" fbc:upperFluxBound="cobra_default_ub">
        <listOfReactants>
          <speciesReference constant="true" species="M_bGALbGLCM_Cell" stoichiometry="1" />
        </listOfReactants>
        <listOfProducts>
          <speciesReference constant="true" species="M_GLUCM_Cell" stoichiometry="1" />
          <speciesReference constant="true" species="M_GLAC_Cell" stoichiometry="1" />
        </listOfProducts>
      </reaction>
      <reaction fast="false" id="R_Purine1" name="Purine1" reversible="true" fbc:lowerFluxBound="cobra_default_lb" fbc:upperFluxBound="cobra_default_ub">
        <listOfReactants>
          <speciesReference constant="true" species="M_R5P_Cell" stoichiometry="1" />
          <speciesReference constant="true" species="M_ATP_Cell" stoichiometry="1" />
        </listOfReactants>
        <listOfProducts>
          <speciesReference constant="true" species="M_PRPP_Cell" stoichiometry="1" />
          <speciesReference constant="true" species="M_AMP_Cell" stoichiometry="1" />
        </listOfProducts>
      </reaction>
      <reaction fast="false" id="R_Purine2" name="Purine2" reversible="false" fbc:lowerFluxBound="cobra_0_bound" fbc:upperFluxBound="cobra_default_ub">
        <listOfReactants>
          <speciesReference constant="true" species="M_GLN_Cell" stoichiometry="1" />
          <speciesReference constant="true" species="M_PRPP_Cell" stoichiometry="1" />
        </listOfReactants>
        <listOfProducts>
          <speciesReference constant="true" species="M_PPI_Cell" stoichiometry="1" />
          <speciesReference constant="true" species="M_GLU_Cell" stoichiometry="1" />
          <speciesReference constant="true" species="M_PRAM_Cell" stoichiometry="1" />
        </listOfProducts>
      </reaction>
      <reaction fast="false" id="R_Purine3" name="Purine3" reversible="false" fbc:lowerFluxBound="cobra_0_bound" fbc:upperFluxBound="cobra_default_ub">
        <listOfReactants>
          <speciesReference constant="true" species="M_AD_Cell" stoichiometry="1" />
          <speciesReference constant="true" species="M_PRPP_Cell" stoichiometry="1" />
        </listOfReactants>
        <listOfProducts>
          <speciesReference constant="true" species="M_PPI_Cell" stoichiometry="1" />
          <speciesReference constant="true" species="M_AMP_Cell" stoichiometry="1" />
        </listOfProducts>
      </reaction>
      <reaction fast="false" id="R_Purine4" name="Purine4" reversible="true" fbc:lowerFluxBound="cobra_default_lb" fbc:upperFluxBound="cobra_default_ub">
        <listOfReactants>
          <speciesReference constant="true" species="M_PRAM_Cell" stoichiometry="1" />
          <speciesReference constant="true" species="M_ATP_Cell" stoichiometry="1" />
          <speciesReference constant="true" species="M_GLY_Cell" stoichiometry="1" />
        </listOfReactants>
        <listOfProducts>
          <speciesReference constant="true" species="M_PI_Cell" stoichiometry="1" />
          <speciesReference constant="true" species="M_GAR_Cell" stoichiometry="1" />
          <speciesReference constant="true" species="M_ADP_Cell" stoichiometry="1" />
        </listOfProducts>
      </reaction>
      <reaction fast="false" id="R_Purine5" name="Purine5" reversible="false" fbc:lowerFluxBound="cobra_0_bound" fbc:upperFluxBound="cobra_default_ub">
        <listOfReactants>
          <speciesReference constant="true" species="M_GAR_Cell" stoichiometry="1" />
          <speciesReference constant="true" species="M_FTHF_Cell" stoichiometry="1" />
        </listOfReactants>
        <listOfProducts>
          <speciesReference constant="true" species="M_FGAR_Cell" stoichiometry="1" />
          <speciesReference constant="true" species="M_THF_Cell" stoichiometry="1" />
        </listOfProducts>
      </reaction>
      <reaction fast="false" id="R_Purine6" name="Purine6" reversible="false" fbc:lowerFluxBound="cobra_0_bound" fbc:upperFluxBound="cobra_default_ub">
        <listOfReactants>
          <speciesReference constant="true" species="M_FGAR_Cell" stoichiometry="1" />
          <speciesReference constant="true" species="M_ATP_Cell" stoichiometry="1" />
          <speciesReference constant="true" species="M_GLN_Cell" stoichiometry="1" />
        </listOfReactants>
        <listOfProducts>
          <speciesReference constant="true" species="M_PI_Cell" stoichiometry="1" />
          <speciesReference constant="true" species="M_GLU_Cell" stoichiometry="1" />
          <speciesReference constant="true" species="M_ADP_Cell" stoichiometry="1" />
          <speciesReference constant="true" species="M_FGAM_Cell" stoichiometry="1" />
        </listOfProducts>
      </reaction>
      <reaction fast="false" id="R_Purine7" name="Purine7" reversible="false" fbc:lowerFluxBound="cobra_0_bound" fbc:upperFluxBound="cobra_default_ub">
        <listOfReactants>
          <speciesReference constant="true" species="M_FGAM_Cell" stoichiometry="1" />
          <speciesReference constant="true" species="M_ATP_Cell" stoichiometry="1" />
        </listOfReactants>
        <listOfProducts>
          <speciesReference constant="true" species="M_AIR_Cell" stoichiometry="1" />
          <speciesReference constant="true" species="M_ADP_Cell" stoichiometry="1" />
          <speciesReference constant="true" species="M_PI_Cell" stoichiometry="1" />
        </listOfProducts>
      </reaction>
      <reaction fast="false" id="R_Purine8" name="Purine8" reversible="true" fbc:lowerFluxBound="cobra_default_lb" fbc:upperFluxBound="cobra_default_ub">
        <listOfReactants>
          <speciesReference constant="true" species="M_AIR_Cell" stoichiometry="1" />
          <speciesReference constant="true" species="M_CO2_Cell" stoichiometry="1" />
          <speciesReference constant="true" species="M_ATP_Cell" stoichiometry="1" />
        </listOfReactants>
        <listOfProducts>
          <speciesReference constant="true" species="M_PI_Cell" stoichiometry="1" />
          <speciesReference constant="true" species="M_ADP_Cell" stoichiometry="1" />
          <speciesReference constant="true" species="M_NCAIR_Cell" stoichiometry="1" />
        </listOfProducts>
      </reaction>
      <reaction fast="false" id="R_Purine9" name="Purine9" reversible="true" fbc:lowerFluxBound="cobra_default_lb" fbc:upperFluxBound="cobra_default_ub">
        <listOfReactants>
          <speciesReference constant="true" species="M_NCAIR_Cell" stoichiometry="1" />
        </listOfReactants>
        <listOfProducts>
          <speciesReference constant="true" species="M_CAIR_Cell" stoichiometry="1" />
        </listOfProducts>
      </reaction>
      <reaction fast="false" id="R_Purine10" name="Purine10" reversible="true" fbc:lowerFluxBound="cobra_default_lb" fbc:upperFluxBound="cobra_default_ub">
        <listOfReactants>
          <speciesReference constant="true" species="M_CAIR_Cell" stoichiometry="1" />
          <speciesReference constant="true" species="M_ASP_Cell" stoichiometry="1" />
          <speciesReference constant="true" species="M_ATP_Cell" stoichiometry="1" />
        </listOfReactants>
        <listOfProducts>
          <speciesReference constant="true" species="M_PI_Cell" stoichiometry="1" />
          <speciesReference constant="true" species="M_SAICAR_Cell" stoichiometry="1" />
          <speciesReference constant="true" species="M_ADP_Cell" stoichiometry="1" />
        </listOfProducts>
      </reaction>
      <reaction fast="false" id="R_Purine11" name="Purine11" reversible="true" fbc:lowerFluxBound="cobra_default_lb" fbc:upperFluxBound="cobra_default_ub">
        <listOfReactants>
          <speciesReference constant="true" species="M_SAICAR_Cell" stoichiometry="1" />
        </listOfReactants>
        <listOfProducts>
          <speciesReference constant="true" species="M_AICAR_Cell" stoichiometry="1" />
          <speciesReference constant="true" species="M_FUM_Cell" stoichiometry="1" />
        </listOfProducts>
      </reaction>
      <reaction fast="false" id="R_Purine12" name="Purine12" reversible="true" fbc:lowerFluxBound="cobra_default_lb" fbc:upperFluxBound="cobra_default_ub">
        <listOfReactants>
          <speciesReference constant="true" species="M_AICAR_Cell" stoichiometry="1" />
          <speciesReference constant="true" species="M_FTHF_Cell" stoichiometry="1" />
        </listOfReactants>
        <listOfProducts>
          <speciesReference constant="true" species="M_PRFICA_Cell" stoichiometry="1" />
          <speciesReference constant="true" species="M_THF_Cell" stoichiometry="1" />
        </listOfProducts>
      </reaction>
      <reaction fast="false" id="R_Purine13" name="Purine13" reversible="true" fbc:lowerFluxBound="cobra_default_lb" fbc:upperFluxBound="cobra_default_ub">
        <listOfReactants>
          <speciesReference constant="true" species="M_PRFICA_Cell" stoichiometry="1" />
        </listOfReactants>
        <listOfProducts>
          <speciesReference constant="true" species="M_IMP_Cell" stoichiometry="1" />
        </listOfProducts>
      </reaction>
      <reaction fast="false" id="R_Purine14" name="Purine14" reversible="true" fbc:lowerFluxBound="cobra_default_lb" fbc:upperFluxBound="cobra_default_ub">
        <listOfReactants>
          <speciesReference constant="true" species="M_GMP_Cell" stoichiometry="1" />
          <speciesReference constant="true" species="M_ATP_Cell" stoichiometry="1" />
        </listOfReactants>
        <listOfProducts>
          <speciesReference constant="true" species="M_GDP_Cell" stoichiometry="1" />
          <speciesReference constant="true" species="M_ADP_Cell" stoichiometry="1" />
        </listOfProducts>
      </reaction>
      <reaction fast="false" id="R_Purine15" name="Purine15" reversible="false" fbc:lowerFluxBound="cobra_0_bound" fbc:upperFluxBound="cobra_default_ub">
        <listOfReactants>
          <speciesReference constant="true" species="M_GDP_Cell" stoichiometry="1" />
          <speciesReference constant="true" species="M_RTHIO_Cell" stoichiometry="1" />
        </listOfReactants>
        <listOfProducts>
          <speciesReference constant="true" species="M_DGDP_Cell" stoichiometry="1" />
          <speciesReference constant="true" species="M_OTHIO_Cell" stoichiometry="1" />
        </listOfProducts>
      </reaction>
      <reaction fast="false" id="R_Purine16" name="Purine16" reversible="false" fbc:lowerFluxBound="cobra_0_bound" fbc:upperFluxBound="cobra_default_ub">
        <listOfReactants>
          <speciesReference constant="true" species="M_GTP_Cell" stoichiometry="1" />
          <speciesReference constant="true" species="M_RTHIO_Cell" stoichiometry="1" />
        </listOfReactants>
        <listOfProducts>
          <speciesReference constant="true" species="M_DGTP_Cell" stoichiometry="1" />
          <speciesReference constant="true" species="M_OTHIO_Cell" stoichiometry="1" />
        </listOfProducts>
      </reaction>
      <reaction fast="false" id="R_Purine17" name="Purine17" reversible="true" fbc:lowerFluxBound="cobra_default_lb" fbc:upperFluxBound="cobra_default_ub">
        <listOfReactants>
          <speciesReference constant="true" species="M_DGMP_Cell" stoichiometry="1" />
          <speciesReference constant="true" species="M_ATP_Cell" stoichiometry="1" />
        </listOfReactants>
        <listOfProducts>
          <speciesReference constant="true" species="M_DGDP_Cell" stoichiometry="1" />
          <speciesReference constant="true" species="M_ADP_Cell" stoichiometry="1" />
        </listOfProducts>
      </reaction>
      <reaction fast="false" id="R_Purine18" name="Purine18" reversible="false" fbc:lowerFluxBound="cobra_0_bound" fbc:upperFluxBound="cobra_default_ub">
        <listOfReactants>
          <speciesReference constant="true" species="M_DGTP_Cell" stoichiometry="1" />
        </listOfReactants>
        <listOfProducts>
          <speciesReference constant="true" species="M_PI_Cell" stoichiometry="3" />
          <speciesReference constant="true" species="M_DG_Cell" stoichiometry="1" />
        </listOfProducts>
      </reaction>
      <reaction fast="false" id="R_Purine19" name="Purine19" reversible="true" fbc:lowerFluxBound="cobra_default_lb" fbc:upperFluxBound="cobra_default_ub">
        <listOfReactants>
          <speciesReference constant="true" species="M_DGMP_Cell" stoichiometry="1" />
        </listOfReactants>
        <listOfProducts>
          <speciesReference constant="true" species="M_PI_Cell" stoichiometry="1" />
          <speciesReference constant="true" species="M_DG_Cell" stoichiometry="1" />
        </listOfProducts>
      </reaction>
      <reaction fast="false" id="R_Purine20" name="Purine20" reversible="false" fbc:lowerFluxBound="cobra_0_bound" fbc:upperFluxBound="cobra_default_ub">
        <listOfReactants>
          <speciesReference constant="true" species="M_GMP_Cell" stoichiometry="1" />
        </listOfReactants>
        <listOfProducts>
          <speciesReference constant="true" species="M_GSN_Cell" stoichiometry="1" />
          <speciesReference constant="true" species="M_PI_Cell" stoichiometry="1" />
        </listOfProducts>
      </reaction>
      <reaction fast="false" id="R_Purine21" name="Purine21" reversible="false" fbc:lowerFluxBound="cobra_0_bound" fbc:upperFluxBound="cobra_default_ub">
        <listOfReactants>
          <speciesReference constant="true" species="M_PRPP_Cell" stoichiometry="1" />
          <speciesReference constant="true" species="M_GN_Cell" stoichiometry="1" />
        </listOfReactants>
        <listOfProducts>
          <speciesReference constant="true" species="M_PPI_Cell" stoichiometry="1" />
          <speciesReference constant="true" species="M_GMP_Cell" stoichiometry="1" />
        </listOfProducts>
      </reaction>
      <reaction fast="false" id="R_Purine22" name="Purine22" reversible="false" fbc:lowerFluxBound="cobra_0_bound" fbc:upperFluxBound="cobra_default_ub">
        <listOfReactants>
          <speciesReference constant="true" species="M_XMP_Cell" stoichiometry="1" />
          <speciesReference constant="true" species="M_ATP_Cell" stoichiometry="1" />
          <speciesReference constant="true" species="M_GLN_Cell" stoichiometry="1" />
        </listOfReactants>
        <listOfProducts>
          <speciesReference constant="true" species="M_PPI_Cell" stoichiometry="1" />
          <speciesReference constant="true" species="M_GLU_Cell" stoichiometry="1" />
          <speciesReference constant="true" species="M_GMP_Cell" stoichiometry="1" />
          <speciesReference constant="true" species="M_AMP_Cell" stoichiometry="1" />
        </listOfProducts>
      </reaction>
      <reaction fast="false" id="R_Purine23" name="Purine23" reversible="false" fbc:lowerFluxBound="cobra_0_bound" fbc:upperFluxBound="cobra_default_ub">
        <listOfReactants>
          <speciesReference constant="true" species="M_XMP_Cell" stoichiometry="1" />
        </listOfReactants>
        <listOfProducts>
          <speciesReference constant="true" species="M_PI_Cell" stoichiometry="1" />
          <speciesReference constant="true" species="M_XTSN_Cell" stoichiometry="1" />
        </listOfProducts>
      </reaction>
      <reaction fast="false" id="R_Purine24" name="Purine24" reversible="false" fbc:lowerFluxBound="cobra_0_bound" fbc:upperFluxBound="cobra_default_ub">
        <listOfReactants>
          <speciesReference constant="true" species="M_XAN_Cell" stoichiometry="1" />
          <speciesReference constant="true" species="M_PRPP_Cell" stoichiometry="1" />
        </listOfReactants>
        <listOfProducts>
          <speciesReference constant="true" species="M_XMP_Cell" stoichiometry="1" />
          <speciesReference constant="true" species="M_PPI_Cell" stoichiometry="1" />
        </listOfProducts>
      </reaction>
      <reaction fast="false" id="R_Purine25" name="Purine25" reversible="false" fbc:lowerFluxBound="cobra_0_bound" fbc:upperFluxBound="cobra_default_ub">
        <listOfReactants>
          <speciesReference constant="true" species="M_GN_Cell" stoichiometry="1" />
        </listOfReactants>
        <listOfProducts>
          <speciesReference constant="true" species="M_NH3_Cell" stoichiometry="1" />
          <speciesReference constant="true" species="M_XAN_Cell" stoichiometry="1" />
        </listOfProducts>
      </reaction>
      <reaction fast="false" id="R_Purine26" name="Purine26" reversible="false" fbc:lowerFluxBound="cobra_0_bound" fbc:upperFluxBound="cobra_default_ub">
        <listOfReactants>
          <speciesReference constant="true" species="M_NAD_Cell" stoichiometry="1" />
          <speciesReference constant="true" species="M_IMP_Cell" stoichiometry="1" />
        </listOfReactants>
        <listOfProducts>
          <speciesReference constant="true" species="M_XMP_Cell" stoichiometry="1" />
          <speciesReference constant="true" species="M_NADH_Cell" stoichiometry="1" />
        </listOfProducts>
      </reaction>
      <reaction fast="false" id="R_Purine27" name="Purine27" reversible="false" fbc:lowerFluxBound="cobra_0_bound" fbc:upperFluxBound="cobra_default_ub">
        <listOfReactants>
          <speciesReference constant="true" species="M_IMP_Cell" stoichiometry="1" />
        </listOfReactants>
        <listOfProducts>
          <speciesReference constant="true" species="M_INS_Cell" stoichiometry="1" />
          <speciesReference constant="true" species="M_PI_Cell" stoichiometry="1" />
        </listOfProducts>
      </reaction>
      <reaction fast="false" id="R_Purine28" name="Purine28" reversible="true" fbc:lowerFluxBound="cobra_default_lb" fbc:upperFluxBound="cobra_default_ub">
        <listOfReactants>
          <speciesReference constant="true" species="M_GTP_Cell" stoichiometry="1" />
          <speciesReference constant="true" species="M_ASP_Cell" stoichiometry="1" />
          <speciesReference constant="true" species="M_IMP_Cell" stoichiometry="1" />
        </listOfReactants>
        <listOfProducts>
          <speciesReference constant="true" species="M_ASUC_Cell" stoichiometry="1" />
          <speciesReference constant="true" species="M_PI_Cell" stoichiometry="1" />
          <speciesReference constant="true" species="M_GDP_Cell" stoichiometry="1" />
        </listOfProducts>
      </reaction>
      <reaction fast="false" id="R_Purine29" name="Purine29" reversible="true" fbc:lowerFluxBound="cobra_default_lb" fbc:upperFluxBound="cobra_default_ub">
        <listOfReactants>
          <speciesReference constant="true" species="M_ASUC_Cell" stoichiometry="1" />
        </listOfReactants>
        <listOfProducts>
          <speciesReference constant="true" species="M_FUM_Cell" stoichiometry="1" />
          <speciesReference constant="true" species="M_AMP_Cell" stoichiometry="1" />
        </listOfProducts>
      </reaction>
      <reaction fast="false" id="R_Purine30" name="Purine30" reversible="false" fbc:lowerFluxBound="cobra_0_bound" fbc:upperFluxBound="cobra_default_ub">
        <listOfReactants>
          <speciesReference constant="true" species="M_ADN_Cell" stoichiometry="1" />
        </listOfReactants>
        <listOfProducts>
          <speciesReference constant="true" species="M_INS_Cell" stoichiometry="1" />
          <speciesReference constant="true" species="M_NH3_Cell" stoichiometry="1" />
        </listOfProducts>
      </reaction>
      <reaction fast="false" id="R_Purine31" name="Purine31" reversible="false" fbc:lowerFluxBound="cobra_0_bound" fbc:upperFluxBound="cobra_default_ub">
        <listOfReactants>
          <speciesReference constant="true" species="M_AMP_Cell" stoichiometry="1" />
        </listOfReactants>
        <listOfProducts>
          <speciesReference constant="true" species="M_PI_Cell" stoichiometry="1" />
          <speciesReference constant="true" species="M_ADN_Cell" stoichiometry="1" />
        </listOfProducts>
      </reaction>
      <reaction fast="false" id="R_Purine32" name="Purine32" reversible="true" fbc:lowerFluxBound="cobra_default_lb" fbc:upperFluxBound="cobra_default_ub">
        <listOfReactants>
          <speciesReference constant="true" species="M_AD_Cell" stoichiometry="1" />
          <speciesReference constant="true" species="M_R1P_Cell" stoichiometry="1" />
        </listOfReactants>
        <listOfProducts>
          <speciesReference constant="true" species="M_PI_Cell" stoichiometry="1" />
          <speciesReference constant="true" species="M_ADN_Cell" stoichiometry="1" />
        </listOfProducts>
      </reaction>
      <reaction fast="false" id="R_Purine33" name="Purine33" reversible="true" fbc:lowerFluxBound="cobra_default_lb" fbc:upperFluxBound="cobra_default_ub">
        <listOfReactants>
          <speciesReference constant="true" species="M_ATP_Cell" stoichiometry="1" />
          <speciesReference constant="true" species="M_AMP_Cell" stoichiometry="1" />
        </listOfReactants>
        <listOfProducts>
          <speciesReference constant="true" species="M_ADP_Cell" stoichiometry="2" />
        </listOfProducts>
      </reaction>
      <reaction fast="false" id="R_Purine34" name="Purine34" reversible="false" fbc:lowerFluxBound="cobra_0_bound" fbc:upperFluxBound="cobra_default_ub">
        <listOfReactants>
          <speciesReference constant="true" species="M_RTHIO_Cell" stoichiometry="1" />
          <speciesReference constant="true" species="M_ATP_Cell" stoichiometry="1" />
        </listOfReactants>
        <listOfProducts>
          <speciesReference constant="true" species="M_DATP_Cell" stoichiometry="1" />
          <speciesReference constant="true" species="M_OTHIO_Cell" stoichiometry="1" />
        </listOfProducts>
      </reaction>
      <reaction fast="false" id="R_Purine35" name="Purine35" reversible="false" fbc:lowerFluxBound="cobra_0_bound" fbc:upperFluxBound="cobra_default_ub">
        <listOfReactants>
          <speciesReference constant="true" species="M_RTHIO_Cell" stoichiometry="1" />
          <speciesReference constant="true" species="M_ADP_Cell" stoichiometry="1" />
        </listOfReactants>
        <listOfProducts>
          <speciesReference constant="true" species="M_DADP_Cell" stoichiometry="1" />
          <speciesReference constant="true" species="M_OTHIO_Cell" stoichiometry="1" />
        </listOfProducts>
      </reaction>
      <reaction fast="false" id="R_Purine36" name="Purine36" reversible="true" fbc:lowerFluxBound="cobra_default_lb" fbc:upperFluxBound="cobra_default_ub">
        <listOfReactants>
          <speciesReference constant="true" species="M_DAMP_Cell" stoichiometry="1" />
          <speciesReference constant="true" species="M_ATP_Cell" stoichiometry="1" />
        </listOfReactants>
        <listOfProducts>
          <speciesReference constant="true" species="M_DADP_Cell" stoichiometry="1" />
          <speciesReference constant="true" species="M_ADP_Cell" stoichiometry="1" />
        </listOfProducts>
      </reaction>
      <reaction fast="false" id="R_Purine37" name="Purine37" reversible="false" fbc:lowerFluxBound="cobra_0_bound" fbc:upperFluxBound="cobra_default_ub">
        <listOfReactants>
          <speciesReference constant="true" species="M_DA_Cell" stoichiometry="1" />
        </listOfReactants>
        <listOfProducts>
          <speciesReference constant="true" species="M_DIN_Cell" stoichiometry="1" />
          <speciesReference constant="true" species="M_NH3_Cell" stoichiometry="1" />
        </listOfProducts>
      </reaction>
      <reaction fast="false" id="R_Purine38" name="Purine38" reversible="true" fbc:lowerFluxBound="cobra_default_lb" fbc:upperFluxBound="cobra_default_ub">
        <listOfReactants>
          <speciesReference constant="true" species="M_DAMP_Cell" stoichiometry="1" />
        </listOfReactants>
        <listOfProducts>
          <speciesReference constant="true" species="M_PI_Cell" stoichiometry="1" />
          <speciesReference constant="true" species="M_DA_Cell" stoichiometry="1" />
        </listOfProducts>
      </reaction>
      <reaction fast="false" id="R_Purine39" name="Purine39" reversible="false" fbc:lowerFluxBound="cobra_0_bound" fbc:upperFluxBound="cobra_default_ub">
        <listOfReactants>
          <speciesReference constant="true" species="M_GTP_Cell" stoichiometry="1" />
          <speciesReference constant="true" species="M_ASP_Cell" stoichiometry="1" />
          <speciesReference constant="true" species="M_IMP_Cell" stoichiometry="1" />
        </listOfReactants>
        <listOfProducts>
          <speciesReference constant="true" species="M_ASUC_Cell" stoichiometry="1" />
          <speciesReference constant="true" species="M_PI_Cell" stoichiometry="1" />
          <speciesReference constant="true" species="M_GDP_Cell" stoichiometry="1" />
        </listOfProducts>
      </reaction>
      <reaction fast="false" id="R_Purine40" name="Purine40" reversible="false" fbc:lowerFluxBound="cobra_0_bound" fbc:upperFluxBound="cobra_default_ub">
        <listOfReactants>
          <speciesReference constant="true" species="M_XMP_Cell" stoichiometry="1" />
          <speciesReference constant="true" species="M_ATP_Cell" stoichiometry="1" />
          <speciesReference constant="true" species="M_GLN_Cell" stoichiometry="1" />
        </listOfReactants>
        <listOfProducts>
          <speciesReference constant="true" species="M_PPI_Cell" stoichiometry="1" />
          <speciesReference constant="true" species="M_GLU_Cell" stoichiometry="1" />
          <speciesReference constant="true" species="M_GMP_Cell" stoichiometry="1" />
          <speciesReference constant="true" species="M_AMP_Cell" stoichiometry="1" />
        </listOfProducts>
      </reaction>
      <reaction fast="false" id="R_Purine41" name="Purine41" reversible="false" fbc:lowerFluxBound="cobra_0_bound" fbc:upperFluxBound="cobra_default_ub">
        <listOfReactants>
          <speciesReference constant="true" species="M_ARIB_Cell" stoichiometry="1" />
        </listOfReactants>
        <listOfProducts>
          <speciesReference constant="true" species="M_R5P_Cell" stoichiometry="1" />
          <speciesReference constant="true" species="M_AMP_Cell" stoichiometry="1" />
        </listOfProducts>
      </reaction>
      <reaction fast="false" id="R_Purine42" name="Purine42" reversible="false" fbc:lowerFluxBound="cobra_0_bound" fbc:upperFluxBound="cobra_default_ub">
        <listOfReactants>
          <speciesReference constant="true" species="M_ITP_Cell" stoichiometry="1" />
        </listOfReactants>
        <listOfProducts>
          <speciesReference constant="true" species="M_PPI_Cell" stoichiometry="1" />
          <speciesReference constant="true" species="M_IMP_Cell" stoichiometry="1" />
        </listOfProducts>
      </reaction>
      <reaction fast="false" id="R_Purine43" name="Purine43" reversible="false" fbc:lowerFluxBound="cobra_0_bound" fbc:upperFluxBound="cobra_default_ub">
        <listOfReactants>
          <speciesReference constant="true" species="M_GTP_Cell" stoichiometry="1" />
        </listOfReactants>
        <listOfProducts>
          <speciesReference constant="true" species="M_PPI_Cell" stoichiometry="1" />
          <speciesReference constant="true" species="M_GMP_Cell" stoichiometry="1" />
        </listOfProducts>
      </reaction>
      <reaction fast="false" id="R_Purine44" name="Purine44" reversible="true" fbc:lowerFluxBound="cobra_default_lb" fbc:upperFluxBound="cobra_default_ub">
        <listOfReactants>
          <speciesReference constant="true" species="M_ppGpp_Cell" stoichiometry="1" />
        </listOfReactants>
        <listOfProducts>
          <speciesReference constant="true" species="M_PPI_Cell" stoichiometry="1" />
          <speciesReference constant="true" species="M_GDP_Cell" stoichiometry="1" />
        </listOfProducts>
      </reaction>
      <reaction fast="false" id="R_Purine45" name="Purine45" reversible="true" fbc:lowerFluxBound="cobra_default_lb" fbc:upperFluxBound="cobra_default_ub">
        <listOfReactants>
          <speciesReference constant="true" species="M_pppGpp_Cell" stoichiometry="1" />
        </listOfReactants>
        <listOfProducts>
          <speciesReference constant="true" species="M_PI_Cell" stoichiometry="1" />
          <speciesReference constant="true" species="M_ppGpp_Cell" stoichiometry="1" />
        </listOfProducts>
      </reaction>
      <reaction fast="false" id="R_Purine46" name="Purine46" reversible="true" fbc:lowerFluxBound="cobra_default_lb" fbc:upperFluxBound="cobra_default_ub">
        <listOfReactants>
          <speciesReference constant="true" species="M_PYR_Cell" stoichiometry="1" />
          <speciesReference constant="true" species="M_GTP_Cell" stoichiometry="1" />
        </listOfReactants>
        <listOfProducts>
          <speciesReference constant="true" species="M_PEP_Cell" stoichiometry="1" />
          <speciesReference constant="true" species="M_GDP_Cell" stoichiometry="1" />
        </listOfProducts>
      </reaction>
      <reaction fast="false" id="R_Purine47" name="Purine47" reversible="false" fbc:lowerFluxBound="cobra_0_bound" fbc:upperFluxBound="cobra_default_ub">
        <listOfReactants>
          <speciesReference constant="true" species="M_PEP_Cell" stoichiometry="1" />
          <speciesReference constant="true" species="M_DGDP_Cell" stoichiometry="1" />
        </listOfReactants>
        <listOfProducts>
          <speciesReference constant="true" species="M_DGTP_Cell" stoichiometry="1" />
          <speciesReference constant="true" species="M_PYR_Cell" stoichiometry="1" />
        </listOfProducts>
      </reaction>
      <reaction fast="false" id="R_Purine48" name="Purine48" reversible="false" fbc:lowerFluxBound="cobra_0_bound" fbc:upperFluxBound="cobra_default_ub">
        <listOfReactants>
          <speciesReference constant="true" species="M_DGTP_Cell" stoichiometry="1" />
        </listOfReactants>
        <listOfProducts>
          <speciesReference constant="true" species="M_DGMP_Cell" stoichiometry="1" />
          <speciesReference constant="true" species="M_PPI_Cell" stoichiometry="1" />
        </listOfProducts>
      </reaction>
      <reaction fast="false" id="R_Purine49" name="Purine49" reversible="false" fbc:lowerFluxBound="cobra_0_bound" fbc:upperFluxBound="cobra_default_ub">
        <listOfReactants>
          <speciesReference constant="true" species="M_XMP_Cell" stoichiometry="1" />
          <speciesReference constant="true" species="M_ATP_Cell" stoichiometry="1" />
          <speciesReference constant="true" species="M_NH3_Cell" stoichiometry="1" />
        </listOfReactants>
        <listOfProducts>
          <speciesReference constant="true" species="M_PPI_Cell" stoichiometry="1" />
          <speciesReference constant="true" species="M_GMP_Cell" stoichiometry="1" />
          <speciesReference constant="true" species="M_AMP_Cell" stoichiometry="1" />
        </listOfProducts>
      </reaction>
      <reaction fast="false" id="R_Purine50" name="Purine50" reversible="false" fbc:lowerFluxBound="cobra_0_bound" fbc:upperFluxBound="cobra_default_ub">
        <listOfReactants>
          <speciesReference constant="true" species="M_XTP_Cell" stoichiometry="1" />
        </listOfReactants>
        <listOfProducts>
          <speciesReference constant="true" species="M_XMP_Cell" stoichiometry="1" />
          <speciesReference constant="true" species="M_PPI_Cell" stoichiometry="1" />
        </listOfProducts>
      </reaction>
      <reaction fast="false" id="R_Purine51" name="Purine51" reversible="true" fbc:lowerFluxBound="cobra_default_lb" fbc:upperFluxBound="cobra_default_ub">
        <listOfReactants>
          <speciesReference constant="true" species="M_PYR_Cell" stoichiometry="1" />
          <speciesReference constant="true" species="M_DATP_Cell" stoichiometry="1" />
        </listOfReactants>
        <listOfProducts>
          <speciesReference constant="true" species="M_PEP_Cell" stoichiometry="1" />
          <speciesReference constant="true" species="M_DADP_Cell" stoichiometry="1" />
        </listOfProducts>
      </reaction>
      <reaction fast="false" id="R_Pyrimidine1" name="Pyrimidine1" reversible="true" fbc:lowerFluxBound="cobra_default_lb" fbc:upperFluxBound="cobra_default_ub">
        <listOfReactants>
          <speciesReference constant="true" species="M_CAASP_Cell" stoichiometry="1" />
        </listOfReactants>
        <listOfProducts>
          <speciesReference constant="true" species="M_DOROA_Cell" stoichiometry="1" />
        </listOfProducts>
      </reaction>
      <reaction fast="false" id="R_Pyrimidine2" name="Pyrimidine2" reversible="false" fbc:lowerFluxBound="cobra_0_bound" fbc:upperFluxBound="cobra_default_ub">
        <listOfReactants>
          <speciesReference constant="true" species="M_CAP_Cell" stoichiometry="1" />
          <speciesReference constant="true" species="M_ASP_Cell" stoichiometry="1" />
        </listOfReactants>
        <listOfProducts>
          <speciesReference constant="true" species="M_PI_Cell" stoichiometry="1" />
          <speciesReference constant="true" species="M_CAASP_Cell" stoichiometry="1" />
        </listOfProducts>
      </reaction>
      <reaction fast="false" id="R_Pyrimidine3" name="Pyrimidine3" reversible="false" fbc:lowerFluxBound="cobra_0_bound" fbc:upperFluxBound="cobra_default_ub">
        <listOfReactants>
          <speciesReference constant="true" species="M_ATP_Cell" stoichiometry="2" />
          <speciesReference constant="true" species="M_CO2_Cell" stoichiometry="1" />
          <speciesReference constant="true" species="M_GLN_Cell" stoichiometry="1" />
        </listOfReactants>
        <listOfProducts>
          <speciesReference constant="true" species="M_PI_Cell" stoichiometry="1" />
          <speciesReference constant="true" species="M_GLU_Cell" stoichiometry="1" />
          <speciesReference constant="true" species="M_CAP_Cell" stoichiometry="1" />
          <speciesReference constant="true" species="M_ADP_Cell" stoichiometry="2" />
        </listOfProducts>
      </reaction>
      <reaction fast="false" id="R_Pyrimidine4" name="Pyrimidine4" reversible="false" fbc:lowerFluxBound="cobra_0_bound" fbc:upperFluxBound="cobra_default_ub">
        <listOfReactants>
          <speciesReference constant="true" species="M_UTP_Cell" stoichiometry="1" />
          <speciesReference constant="true" species="M_RTHIO_Cell" stoichiometry="1" />
        </listOfReactants>
        <listOfProducts>
          <speciesReference constant="true" species="M_OTHIO_Cell" stoichiometry="1" />
          <speciesReference constant="true" species="M_DUTP_Cell" stoichiometry="1" />
        </listOfProducts>
      </reaction>
      <reaction fast="false" id="R_Pyrimidine5" name="Pyrimidine5" reversible="true" fbc:lowerFluxBound="cobra_default_lb" fbc:upperFluxBound="cobra_default_ub">
        <listOfReactants>
          <speciesReference constant="true" species="M_DCDP_Cell" stoichiometry="1" />
          <speciesReference constant="true" species="M_ATP_Cell" stoichiometry="1" />
        </listOfReactants>
        <listOfProducts>
          <speciesReference constant="true" species="M_DCTP_Cell" stoichiometry="1" />
          <speciesReference constant="true" species="M_ADP_Cell" stoichiometry="1" />
        </listOfProducts>
      </reaction>
      <reaction fast="false" id="R_Pyrimidine6" name="Pyrimidine6" reversible="true" fbc:lowerFluxBound="cobra_default_lb" fbc:upperFluxBound="cobra_default_ub">
        <listOfReactants>
          <speciesReference constant="true" species="M_Q_Cell" stoichiometry="1" />
          <speciesReference constant="true" species="M_DOROA_Cell" stoichiometry="1" />
        </listOfReactants>
        <listOfProducts>
          <speciesReference constant="true" species="M_OROA_Cell" stoichiometry="1" />
          <speciesReference constant="true" species="M_QH2_Cell" stoichiometry="1" />
        </listOfProducts>
      </reaction>
      <reaction fast="false" id="R_Pyrimidine7" name="Pyrimidine7" reversible="true" fbc:lowerFluxBound="cobra_default_lb" fbc:upperFluxBound="cobra_default_ub">
        <listOfReactants>
          <speciesReference constant="true" species="M_OROA_Cell" stoichiometry="1" />
          <speciesReference constant="true" species="M_PRPP_Cell" stoichiometry="1" />
        </listOfReactants>
        <listOfProducts>
          <speciesReference constant="true" species="M_PPI_Cell" stoichiometry="1" />
          <speciesReference constant="true" species="M_OMP_Cell" stoichiometry="1" />
        </listOfProducts>
      </reaction>
      <reaction fast="false" id="R_Pyrimidine8" name="Pyrimidine8" reversible="false" fbc:lowerFluxBound="cobra_0_bound" fbc:upperFluxBound="cobra_default_ub">
        <listOfReactants>
          <speciesReference constant="true" species="M_OMP_Cell" stoichiometry="1" />
        </listOfReactants>
        <listOfProducts>
          <speciesReference constant="true" species="M_UMP_Cell" stoichiometry="1" />
          <speciesReference constant="true" species="M_CO2_Cell" stoichiometry="1" />
        </listOfProducts>
      </reaction>
      <reaction fast="false" id="R_Pyrimidine9" name="Pyrimidine9" reversible="true" fbc:lowerFluxBound="cobra_default_lb" fbc:upperFluxBound="cobra_default_ub">
        <listOfReactants>
          <speciesReference constant="true" species="M_UMP_Cell" stoichiometry="1" />
          <speciesReference constant="true" species="M_ATP_Cell" stoichiometry="1" />
        </listOfReactants>
        <listOfProducts>
          <speciesReference constant="true" species="M_UDP_Cell" stoichiometry="1" />
          <speciesReference constant="true" species="M_ADP_Cell" stoichiometry="1" />
        </listOfProducts>
      </reaction>
      <reaction fast="false" id="R_Pyrimidine10" name="Pyrimidine10" reversible="true" fbc:lowerFluxBound="cobra_default_lb" fbc:upperFluxBound="cobra_default_ub">
        <listOfReactants>
          <speciesReference constant="true" species="M_UDP_Cell" stoichiometry="1" />
          <speciesReference constant="true" species="M_ATP_Cell" stoichiometry="1" />
        </listOfReactants>
        <listOfProducts>
          <speciesReference constant="true" species="M_UTP_Cell" stoichiometry="1" />
          <speciesReference constant="true" species="M_ADP_Cell" stoichiometry="1" />
        </listOfProducts>
      </reaction>
      <reaction fast="false" id="R_Pyrimidine11" name="Pyrimidine11" reversible="true" fbc:lowerFluxBound="cobra_default_lb" fbc:upperFluxBound="cobra_default_ub">
        <listOfReactants>
          <speciesReference constant="true" species="M_CDP_Cell" stoichiometry="1" />
          <speciesReference constant="true" species="M_ATP_Cell" stoichiometry="1" />
        </listOfReactants>
        <listOfProducts>
          <speciesReference constant="true" species="M_CTP_Cell" stoichiometry="1" />
          <speciesReference constant="true" species="M_ADP_Cell" stoichiometry="1" />
        </listOfProducts>
      </reaction>
      <reaction fast="false" id="R_Pyrimidine12" name="Pyrimidine12" reversible="false" fbc:lowerFluxBound="cobra_0_bound" fbc:upperFluxBound="cobra_default_ub">
        <listOfReactants>
          <speciesReference constant="true" species="M_UTP_Cell" stoichiometry="1" />
          <speciesReference constant="true" species="M_ATP_Cell" stoichiometry="1" />
          <speciesReference constant="true" species="M_GLN_Cell" stoichiometry="1" />
        </listOfReactants>
        <listOfProducts>
          <speciesReference constant="true" species="M_CTP_Cell" stoichiometry="1" />
          <speciesReference constant="true" species="M_PI_Cell" stoichiometry="1" />
          <speciesReference constant="true" species="M_GLU_Cell" stoichiometry="1" />
          <speciesReference constant="true" species="M_ADP_Cell" stoichiometry="1" />
        </listOfProducts>
      </reaction>
      <reaction fast="false" id="R_Pyrimidine13" name="Pyrimidine13" reversible="true" fbc:lowerFluxBound="cobra_default_lb" fbc:upperFluxBound="cobra_default_ub">
        <listOfReactants>
          <speciesReference constant="true" species="M_CMP_Cell" stoichiometry="1" />
          <speciesReference constant="true" species="M_ATP_Cell" stoichiometry="1" />
        </listOfReactants>
        <listOfProducts>
          <speciesReference constant="true" species="M_CDP_Cell" stoichiometry="1" />
          <speciesReference constant="true" species="M_ADP_Cell" stoichiometry="1" />
        </listOfProducts>
      </reaction>
      <reaction fast="false" id="R_Pyrimidine14" name="Pyrimidine14" reversible="false" fbc:lowerFluxBound="cobra_0_bound" fbc:upperFluxBound="cobra_default_ub">
        <listOfReactants>
          <speciesReference constant="true" species="M_CTP_Cell" stoichiometry="1" />
          <speciesReference constant="true" species="M_RTHIO_Cell" stoichiometry="1" />
        </listOfReactants>
        <listOfProducts>
          <speciesReference constant="true" species="M_DCTP_Cell" stoichiometry="1" />
          <speciesReference constant="true" species="M_OTHIO_Cell" stoichiometry="1" />
        </listOfProducts>
      </reaction>
      <reaction fast="false" id="R_Pyrimidine15" name="Pyrimidine15" reversible="false" fbc:lowerFluxBound="cobra_0_bound" fbc:upperFluxBound="cobra_default_ub">
        <listOfReactants>
          <speciesReference constant="true" species="M_CDP_Cell" stoichiometry="1" />
          <speciesReference constant="true" species="M_RTHIO_Cell" stoichiometry="1" />
        </listOfReactants>
        <listOfProducts>
          <speciesReference constant="true" species="M_DCDP_Cell" stoichiometry="1" />
          <speciesReference constant="true" species="M_OTHIO_Cell" stoichiometry="1" />
        </listOfProducts>
      </reaction>
      <reaction fast="false" id="R_Pyrimidine16" name="Pyrimidine16" reversible="true" fbc:lowerFluxBound="cobra_default_lb" fbc:upperFluxBound="cobra_default_ub">
        <listOfReactants>
          <speciesReference constant="true" species="M_DCMP_Cell" stoichiometry="1" />
          <speciesReference constant="true" species="M_ATP_Cell" stoichiometry="1" />
        </listOfReactants>
        <listOfProducts>
          <speciesReference constant="true" species="M_DCDP_Cell" stoichiometry="1" />
          <speciesReference constant="true" species="M_ADP_Cell" stoichiometry="1" />
        </listOfProducts>
      </reaction>
      <reaction fast="false" id="R_Pyrimidine17" name="Pyrimidine17" reversible="false" fbc:lowerFluxBound="cobra_0_bound" fbc:upperFluxBound="cobra_default_ub">
        <listOfReactants>
          <speciesReference constant="true" species="M_DUTP_Cell" stoichiometry="1" />
        </listOfReactants>
        <listOfProducts>
          <speciesReference constant="true" species="M_PPI_Cell" stoichiometry="1" />
          <speciesReference constant="true" species="M_DUMP_Cell" stoichiometry="1" />
        </listOfProducts>
      </reaction>
      <reaction fast="false" id="R_Pyrimidine18" name="Pyrimidine18" reversible="true" fbc:lowerFluxBound="cobra_default_lb" fbc:upperFluxBound="cobra_default_ub">
        <listOfReactants>
          <speciesReference constant="true" species="M_ATP_Cell" stoichiometry="1" />
          <speciesReference constant="true" species="M_DUMP_Cell" stoichiometry="1" />
        </listOfReactants>
        <listOfProducts>
          <speciesReference constant="true" species="M_ADP_Cell" stoichiometry="1" />
          <speciesReference constant="true" species="M_DUDP_Cell" stoichiometry="1" />
        </listOfProducts>
      </reaction>
      <reaction fast="false" id="R_Pyrimidine19" name="Pyrimidine19" reversible="false" fbc:lowerFluxBound="cobra_0_bound" fbc:upperFluxBound="cobra_default_ub">
        <listOfReactants>
          <speciesReference constant="true" species="M_UDP_Cell" stoichiometry="1" />
          <speciesReference constant="true" species="M_RTHIO_Cell" stoichiometry="1" />
        </listOfReactants>
        <listOfProducts>
          <speciesReference constant="true" species="M_OTHIO_Cell" stoichiometry="1" />
          <speciesReference constant="true" species="M_DUDP_Cell" stoichiometry="1" />
        </listOfProducts>
      </reaction>
      <reaction fast="false" id="R_Pyrimidine20" name="Pyrimidine20" reversible="false" fbc:lowerFluxBound="cobra_0_bound" fbc:upperFluxBound="cobra_default_ub">
        <listOfReactants>
          <speciesReference constant="true" species="M_METTHF_Cell" stoichiometry="1" />
          <speciesReference constant="true" species="M_DUMP_Cell" stoichiometry="1" />
        </listOfReactants>
        <listOfProducts>
          <speciesReference constant="true" species="M_DTMP_Cell" stoichiometry="1" />
          <speciesReference constant="true" species="M_DHF_Cell" stoichiometry="1" />
        </listOfProducts>
      </reaction>
      <reaction fast="false" id="R_Pyrimidine21" name="Pyrimidine21" reversible="true" fbc:lowerFluxBound="cobra_default_lb" fbc:upperFluxBound="cobra_default_ub">
        <listOfReactants>
          <speciesReference constant="true" species="M_DTMP_Cell" stoichiometry="1" />
          <speciesReference constant="true" species="M_ATP_Cell" stoichiometry="1" />
        </listOfReactants>
        <listOfProducts>
          <speciesReference constant="true" species="M_DTDP_Cell" stoichiometry="1" />
          <speciesReference constant="true" species="M_ADP_Cell" stoichiometry="1" />
        </listOfProducts>
      </reaction>
      <reaction fast="false" id="R_Pyrimidine22" name="Pyrimidine22" reversible="true" fbc:lowerFluxBound="cobra_default_lb" fbc:upperFluxBound="cobra_default_ub">
        <listOfReactants>
          <speciesReference constant="true" species="M_DTDP_Cell" stoichiometry="1" />
          <speciesReference constant="true" species="M_ATP_Cell" stoichiometry="1" />
        </listOfReactants>
        <listOfProducts>
          <speciesReference constant="true" species="M_DTTP_Cell" stoichiometry="1" />
          <speciesReference constant="true" species="M_ADP_Cell" stoichiometry="1" />
        </listOfProducts>
      </reaction>
      <reaction fast="false" id="R_Pyrimidine23" name="Pyrimidine23" reversible="true" fbc:lowerFluxBound="cobra_default_lb" fbc:upperFluxBound="cobra_default_ub">
        <listOfReactants>
          <speciesReference constant="true" species="M_UMP_Cell" stoichiometry="1" />
        </listOfReactants>
        <listOfProducts>
          <speciesReference constant="true" species="M_PI_Cell" stoichiometry="1" />
          <speciesReference constant="true" species="M_URI_Cell" stoichiometry="1" />
        </listOfProducts>
      </reaction>
      <reaction fast="false" id="R_Pyrimidine24" name="Pyrimidine24" reversible="false" fbc:lowerFluxBound="cobra_0_bound" fbc:upperFluxBound="cobra_default_ub">
        <listOfReactants>
          <speciesReference constant="true" species="M_CYTD_Cell" stoichiometry="1" />
        </listOfReactants>
        <listOfProducts>
          <speciesReference constant="true" species="M_URI_Cell" stoichiometry="1" />
          <speciesReference constant="true" species="M_NH3_Cell" stoichiometry="1" />
        </listOfProducts>
      </reaction>
      <reaction fast="false" id="R_Pyrimidine25" name="Pyrimidine25" reversible="true" fbc:lowerFluxBound="cobra_default_lb" fbc:upperFluxBound="cobra_default_ub">
        <listOfReactants>
          <speciesReference constant="true" species="M_CMP_Cell" stoichiometry="1" />
        </listOfReactants>
        <listOfProducts>
          <speciesReference constant="true" species="M_PI_Cell" stoichiometry="1" />
          <speciesReference constant="true" species="M_CYTD_Cell" stoichiometry="1" />
        </listOfProducts>
      </reaction>
      <reaction fast="false" id="R_Pyrimidine26" name="Pyrimidine26" reversible="true" fbc:lowerFluxBound="cobra_default_lb" fbc:upperFluxBound="cobra_default_ub">
        <listOfReactants>
          <speciesReference constant="true" species="M_DCMP_Cell" stoichiometry="1" />
        </listOfReactants>
        <listOfProducts>
          <speciesReference constant="true" species="M_PI_Cell" stoichiometry="1" />
          <speciesReference constant="true" species="M_DC_Cell" stoichiometry="1" />
        </listOfProducts>
      </reaction>
      <reaction fast="false" id="R_Pyrimidine27" name="Pyrimidine27" reversible="false" fbc:lowerFluxBound="cobra_0_bound" fbc:upperFluxBound="cobra_default_ub">
        <listOfReactants>
          <speciesReference constant="true" species="M_DC_Cell" stoichiometry="1" />
        </listOfReactants>
        <listOfProducts>
          <speciesReference constant="true" species="M_DU_Cell" stoichiometry="1" />
          <speciesReference constant="true" species="M_NH3_Cell" stoichiometry="1" />
        </listOfProducts>
      </reaction>
      <reaction fast="false" id="R_Pyrimidine28" name="Pyrimidine28" reversible="false" fbc:lowerFluxBound="cobra_0_bound" fbc:upperFluxBound="cobra_default_ub">
        <listOfReactants>
          <speciesReference constant="true" species="M_DU_Cell" stoichiometry="1" />
          <speciesReference constant="true" species="M_ATP_Cell" stoichiometry="1" />
        </listOfReactants>
        <listOfProducts>
          <speciesReference constant="true" species="M_DUMP_Cell" stoichiometry="1" />
          <speciesReference constant="true" species="M_ADP_Cell" stoichiometry="1" />
        </listOfProducts>
      </reaction>
      <reaction fast="false" id="R_Pyrimidine29" name="Pyrimidine29" reversible="false" fbc:lowerFluxBound="cobra_0_bound" fbc:upperFluxBound="cobra_default_ub">
        <listOfReactants>
          <speciesReference constant="true" species="M_DTMP_Cell" stoichiometry="1" />
        </listOfReactants>
        <listOfProducts>
          <speciesReference constant="true" species="M_PI_Cell" stoichiometry="1" />
          <speciesReference constant="true" species="M_DT_Cell" stoichiometry="1" />
        </listOfProducts>
      </reaction>
      <reaction fast="false" id="R_Pyrimidine30" name="Pyrimidine30" reversible="false" fbc:lowerFluxBound="cobra_0_bound" fbc:upperFluxBound="cobra_default_ub">
        <listOfReactants>
          <speciesReference constant="true" species="M_DT_Cell" stoichiometry="1" />
          <speciesReference constant="true" species="M_ATP_Cell" stoichiometry="1" />
        </listOfReactants>
        <listOfProducts>
          <speciesReference constant="true" species="M_DTMP_Cell" stoichiometry="1" />
          <speciesReference constant="true" species="M_ADP_Cell" stoichiometry="1" />
        </listOfProducts>
      </reaction>
      <reaction fast="false" id="R_Pyrimidine31" name="Pyrimidine31" reversible="false" fbc:lowerFluxBound="cobra_0_bound" fbc:upperFluxBound="cobra_default_ub">
        <listOfReactants>
          <speciesReference constant="true" species="M_NADPH_Cell" stoichiometry="1" />
          <speciesReference constant="true" species="M_OTHIO_Cell" stoichiometry="1" />
        </listOfReactants>
        <listOfProducts>
          <speciesReference constant="true" species="M_NADP_Cell" stoichiometry="1" />
          <speciesReference constant="true" species="M_RTHIO_Cell" stoichiometry="1" />
        </listOfProducts>
      </reaction>
      <reaction fast="false" id="R_Pyrimidine32" name="Pyrimidine32" reversible="false" fbc:lowerFluxBound="cobra_0_bound" fbc:upperFluxBound="cobra_default_ub">
        <listOfReactants>
          <speciesReference constant="true" species="M_CTP_Cell" stoichiometry="1" />
        </listOfReactants>
        <listOfProducts>
          <speciesReference constant="true" species="M_UTP_Cell" stoichiometry="1" />
          <speciesReference constant="true" species="M_NH3_Cell" stoichiometry="1" />
        </listOfProducts>
      </reaction>
      <reaction fast="false" id="R_Pyrimidine33" name="Pyrimidine33" reversible="false" fbc:lowerFluxBound="cobra_0_bound" fbc:upperFluxBound="cobra_default_ub">
        <listOfReactants>
          <speciesReference constant="true" species="M_UTP_Cell" stoichiometry="1" />
          <speciesReference constant="true" species="M_NH3_Cell" stoichiometry="1" />
          <speciesReference constant="true" species="M_ATP_Cell" stoichiometry="1" />
        </listOfReactants>
        <listOfProducts>
          <speciesReference constant="true" species="M_CTP_Cell" stoichiometry="1" />
          <speciesReference constant="true" species="M_PI_Cell" stoichiometry="1" />
          <speciesReference constant="true" species="M_ADP_Cell" stoichiometry="1" />
        </listOfProducts>
      </reaction>
      <reaction fast="false" id="R_Pyrimidine34" name="Pyrimidine34" reversible="false" fbc:lowerFluxBound="cobra_0_bound" fbc:upperFluxBound="cobra_default_ub">
        <listOfReactants>
          <speciesReference constant="true" species="M_UTP_Cell" stoichiometry="1" />
        </listOfReactants>
        <listOfProducts>
          <speciesReference constant="true" species="M_PPI_Cell" stoichiometry="1" />
          <speciesReference constant="true" species="M_UMP_Cell" stoichiometry="1" />
        </listOfProducts>
      </reaction>
      <reaction fast="false" id="R_Pyrimidine35" name="Pyrimidine35" reversible="false" fbc:lowerFluxBound="cobra_0_bound" fbc:upperFluxBound="cobra_default_ub">
        <listOfReactants>
          <speciesReference constant="true" species="M_DCTP_Cell" stoichiometry="1" />
        </listOfReactants>
        <listOfProducts>
          <speciesReference constant="true" species="M_NH3_Cell" stoichiometry="1" />
          <speciesReference constant="true" species="M_DUTP_Cell" stoichiometry="1" />
        </listOfProducts>
      </reaction>
      <reaction fast="false" id="R_ALA1" name="ALA1" reversible="false" fbc:lowerFluxBound="cobra_0_bound" fbc:upperFluxBound="cobra_default_ub">
        <listOfReactants>
          <speciesReference constant="true" species="M_O2_Cell" stoichiometry="1" />
          <speciesReference constant="true" species="M_ASP_Cell" stoichiometry="1" />
        </listOfReactants>
        <listOfProducts>
          <speciesReference constant="true" species="M_OA_Cell" stoichiometry="1" />
          <speciesReference constant="true" species="M_H2O2_Cell" stoichiometry="1" />
          <speciesReference constant="true" species="M_NH3_Cell" stoichiometry="1" />
        </listOfProducts>
      </reaction>
      <reaction fast="false" id="R_ALA2" name="ALA2" reversible="true" fbc:lowerFluxBound="cobra_default_lb" fbc:upperFluxBound="cobra_default_ub">
        <listOfReactants>
          <speciesReference constant="true" species="M_AKG_Cell" stoichiometry="1" />
          <speciesReference constant="true" species="M_ASP_Cell" stoichiometry="1" />
        </listOfReactants>
        <listOfProducts>
          <speciesReference constant="true" species="M_OA_Cell" stoichiometry="1" />
          <speciesReference constant="true" species="M_GLU_Cell" stoichiometry="1" />
        </listOfProducts>
      </reaction>
      <reaction fast="false" id="R_ALA3" name="ALA3" reversible="false" fbc:lowerFluxBound="cobra_0_bound" fbc:upperFluxBound="cobra_default_ub">
        <listOfReactants>
          <speciesReference constant="true" species="M_ASP_Cell" stoichiometry="1" />
        </listOfReactants>
        <listOfProducts>
          <speciesReference constant="true" species="M_ALA_Cell" stoichiometry="1" />
          <speciesReference constant="true" species="M_CO2_Cell" stoichiometry="1" />
        </listOfProducts>
      </reaction>
      <reaction fast="false" id="R_ALA4" name="ALA4" reversible="false" fbc:lowerFluxBound="cobra_0_bound" fbc:upperFluxBound="cobra_default_ub">
        <listOfReactants>
          <speciesReference constant="true" species="M_ATP_Cell" stoichiometry="1" />
          <speciesReference constant="true" species="M_ASP_Cell" stoichiometry="1" />
          <speciesReference constant="true" species="M_NH3_Cell" stoichiometry="1" />
        </listOfReactants>
        <listOfProducts>
          <speciesReference constant="true" species="M_PPI_Cell" stoichiometry="1" />
          <speciesReference constant="true" species="M_ASN_Cell" stoichiometry="1" />
          <speciesReference constant="true" species="M_AMP_Cell" stoichiometry="1" />
        </listOfProducts>
      </reaction>
      <reaction fast="false" id="R_ALA5" name="ALA5" reversible="false" fbc:lowerFluxBound="cobra_0_bound" fbc:upperFluxBound="cobra_default_ub">
        <listOfReactants>
          <speciesReference constant="true" species="M_ASP_Cell" stoichiometry="1" />
        </listOfReactants>
        <listOfProducts>
          <speciesReference constant="true" species="M_DASP_Cell" stoichiometry="1" />
        </listOfProducts>
      </reaction>
      <reaction fast="false" id="R_ALA6" name="ALA6" reversible="true" fbc:lowerFluxBound="cobra_default_lb" fbc:upperFluxBound="cobra_default_ub">
        <listOfReactants>
          <speciesReference constant="true" species="M_PYR_Cell" stoichiometry="1" />
          <speciesReference constant="true" species="M_GLU_Cell" stoichiometry="1" />
        </listOfReactants>
        <listOfProducts>
          <speciesReference constant="true" species="M_AKG_Cell" stoichiometry="1" />
          <speciesReference constant="true" species="M_ALA_Cell" stoichiometry="1" />
        </listOfProducts>
      </reaction>
      <reaction fast="false" id="R_ALA7" name="ALA7" reversible="true" fbc:lowerFluxBound="cobra_default_lb" fbc:upperFluxBound="cobra_default_ub">
        <listOfReactants>
          <speciesReference constant="true" species="M_AKG_Cell" stoichiometry="1" />
          <speciesReference constant="true" species="M_NADPH_Cell" stoichiometry="1" />
          <speciesReference constant="true" species="M_NH3_Cell" stoichiometry="1" />
        </listOfReactants>
        <listOfProducts>
          <speciesReference constant="true" species="M_NADP_Cell" stoichiometry="1" />
          <speciesReference constant="true" species="M_GLU_Cell" stoichiometry="1" />
        </listOfProducts>
      </reaction>
      <reaction fast="false" id="R_GLY1" name="GLY1" reversible="true" fbc:lowerFluxBound="cobra_default_lb" fbc:upperFluxBound="cobra_default_ub">
        <listOfReactants>
          <speciesReference constant="true" species="M__3PG_Cell" stoichiometry="1" />
          <speciesReference constant="true" species="M_ADP_Cell" stoichiometry="1" />
        </listOfReactants>
        <listOfProducts>
          <speciesReference constant="true" species="M_DGLYCERATE_Cell" stoichiometry="1" />
          <speciesReference constant="true" species="M_ATP_Cell" stoichiometry="1" />
        </listOfProducts>
      </reaction>
      <reaction fast="false" id="R_GLY2" name="GLY2" reversible="false" fbc:lowerFluxBound="cobra_0_bound" fbc:upperFluxBound="cobra_default_ub">
        <listOfReactants>
          <speciesReference constant="true" species="M__3PG_Cell" stoichiometry="1" />
          <speciesReference constant="true" species="M_NAD_Cell" stoichiometry="1" />
        </listOfReactants>
        <listOfProducts>
          <speciesReference constant="true" species="M_NADH_Cell" stoichiometry="1" />
          <speciesReference constant="true" species="M_PHP_Cell" stoichiometry="1" />
        </listOfProducts>
      </reaction>
      <reaction fast="false" id="R_GLY3" name="GLY3" reversible="false" fbc:lowerFluxBound="cobra_0_bound" fbc:upperFluxBound="cobra_default_ub">
        <listOfReactants>
          <speciesReference constant="true" species="M_GLU_Cell" stoichiometry="1" />
          <speciesReference constant="true" species="M_PHP_Cell" stoichiometry="1" />
        </listOfReactants>
        <listOfProducts>
          <speciesReference constant="true" species="M_AKG_Cell" stoichiometry="1" />
          <speciesReference constant="true" species="M__3PSER_Cell" stoichiometry="1" />
        </listOfProducts>
      </reaction>
      <reaction fast="false" id="R_GLY4" name="GLY4" reversible="false" fbc:lowerFluxBound="cobra_0_bound" fbc:upperFluxBound="cobra_default_ub">
        <listOfReactants>
          <speciesReference constant="true" species="M__3PSER_Cell" stoichiometry="1" />
        </listOfReactants>
        <listOfProducts>
          <speciesReference constant="true" species="M_PI_Cell" stoichiometry="1" />
          <speciesReference constant="true" species="M_SER_Cell" stoichiometry="1" />
        </listOfProducts>
      </reaction>
      <reaction fast="false" id="R_GLY5" name="GLY5" reversible="true" fbc:lowerFluxBound="cobra_default_lb" fbc:upperFluxBound="cobra_default_ub">
        <listOfReactants>
          <speciesReference constant="true" species="M_SER_Cell" stoichiometry="1" />
        </listOfReactants>
        <listOfProducts>
          <speciesReference constant="true" species="M_PYR_Cell" stoichiometry="1" />
          <speciesReference constant="true" species="M_NH3_Cell" stoichiometry="1" />
        </listOfProducts>
      </reaction>
      <reaction fast="false" id="R_GLY6" name="GLY6" reversible="false" fbc:lowerFluxBound="cobra_0_bound" fbc:upperFluxBound="cobra_default_ub">
        <listOfReactants>
          <speciesReference constant="true" species="M_SER_Cell" stoichiometry="1" />
          <speciesReference constant="true" species="M_THF_Cell" stoichiometry="1" />
        </listOfReactants>
        <listOfProducts>
          <speciesReference constant="true" species="M_METTHF_Cell" stoichiometry="1" />
          <speciesReference constant="true" species="M_GLY_Cell" stoichiometry="1" />
        </listOfProducts>
      </reaction>
      <reaction fast="false" id="R_GLY7" name="GLY7" reversible="false" fbc:lowerFluxBound="cobra_0_bound" fbc:upperFluxBound="cobra_default_ub">
        <listOfReactants>
          <speciesReference constant="true" species="M_SUCCOA_Cell" stoichiometry="1" />
          <speciesReference constant="true" species="M_GLY_Cell" stoichiometry="1" />
        </listOfReactants>
        <listOfProducts>
          <speciesReference constant="true" species="M_COA_Cell" stoichiometry="1" />
          <speciesReference constant="true" species="M_CO2_Cell" stoichiometry="1" />
          <speciesReference constant="true" species="M_ALAV_Cell" stoichiometry="1" />
        </listOfProducts>
      </reaction>
      <reaction fast="false" id="R_GLY8" name="GLY8" reversible="true" fbc:lowerFluxBound="cobra_default_lb" fbc:upperFluxBound="cobra_default_ub">
        <listOfReactants>
          <speciesReference constant="true" species="M_THR_Cell" stoichiometry="1" />
        </listOfReactants>
        <listOfProducts>
          <speciesReference constant="true" species="M_ACAL_Cell" stoichiometry="1" />
          <speciesReference constant="true" species="M_GLY_Cell" stoichiometry="1" />
        </listOfProducts>
      </reaction>
      <reaction fast="false" id="R_GLY9" name="GLY9" reversible="false" fbc:lowerFluxBound="cobra_0_bound" fbc:upperFluxBound="cobra_default_ub">
        <listOfReactants>
          <speciesReference constant="true" species="M_PHSER_Cell" stoichiometry="1" />
        </listOfReactants>
        <listOfProducts>
          <speciesReference constant="true" species="M_PI_Cell" stoichiometry="1" />
          <speciesReference constant="true" species="M_THR_Cell" stoichiometry="1" />
        </listOfProducts>
      </reaction>
      <reaction fast="false" id="R_GLY10" name="GLY10" reversible="false" fbc:lowerFluxBound="cobra_0_bound" fbc:upperFluxBound="cobra_default_ub">
        <listOfReactants>
          <speciesReference constant="true" species="M_HSER_Cell" stoichiometry="1" />
          <speciesReference constant="true" species="M_ATP_Cell" stoichiometry="1" />
        </listOfReactants>
        <listOfProducts>
          <speciesReference constant="true" species="M_PHSER_Cell" stoichiometry="1" />
          <speciesReference constant="true" species="M_ADP_Cell" stoichiometry="1" />
        </listOfProducts>
      </reaction>
      <reaction fast="false" id="R_GLY11" name="GLY11" reversible="true" fbc:lowerFluxBound="cobra_default_lb" fbc:upperFluxBound="cobra_default_ub">
        <listOfReactants>
          <speciesReference constant="true" species="M_HSER_Cell" stoichiometry="1" />
          <speciesReference constant="true" species="M_NAD_Cell" stoichiometry="1" />
        </listOfReactants>
        <listOfProducts>
          <speciesReference constant="true" species="M_NADH_Cell" stoichiometry="1" />
          <speciesReference constant="true" species="M_ASPSA_Cell" stoichiometry="1" />
        </listOfProducts>
      </reaction>
      <reaction fast="false" id="R_GLY12" name="GLY12" reversible="true" fbc:lowerFluxBound="cobra_default_lb" fbc:upperFluxBound="cobra_default_ub">
        <listOfReactants>
          <speciesReference constant="true" species="M_NADP_Cell" stoichiometry="1" />
          <speciesReference constant="true" species="M_HSER_Cell" stoichiometry="1" />
        </listOfReactants>
        <listOfProducts>
          <speciesReference constant="true" species="M_NADPH_Cell" stoichiometry="1" />
          <speciesReference constant="true" species="M_ASPSA_Cell" stoichiometry="1" />
        </listOfProducts>
      </reaction>
      <reaction fast="false" id="R_GLY13" name="GLY13" reversible="false" fbc:lowerFluxBound="cobra_0_bound" fbc:upperFluxBound="cobra_default_ub">
        <listOfReactants>
          <speciesReference constant="true" species="M_NADPH_Cell" stoichiometry="1" />
          <speciesReference constant="true" species="M_BASP_Cell" stoichiometry="1" />
        </listOfReactants>
        <listOfProducts>
          <speciesReference constant="true" species="M_PI_Cell" stoichiometry="1" />
          <speciesReference constant="true" species="M_ASPSA_Cell" stoichiometry="1" />
          <speciesReference constant="true" species="M_NADP_Cell" stoichiometry="1" />
        </listOfProducts>
      </reaction>
      <reaction fast="false" id="R_GLY14" name="GLY14" reversible="false" fbc:lowerFluxBound="cobra_0_bound" fbc:upperFluxBound="cobra_default_ub">
        <listOfReactants>
          <speciesReference constant="true" species="M_ASP_Cell" stoichiometry="1" />
          <speciesReference constant="true" species="M_ATP_Cell" stoichiometry="1" />
        </listOfReactants>
        <listOfProducts>
          <speciesReference constant="true" species="M_ADP_Cell" stoichiometry="1" />
          <speciesReference constant="true" species="M_BASP_Cell" stoichiometry="1" />
        </listOfProducts>
      </reaction>
      <reaction fast="false" id="R_GLY15" name="GLY15" reversible="true" fbc:lowerFluxBound="cobra_default_lb" fbc:upperFluxBound="cobra_default_ub">
        <listOfReactants>
          <speciesReference constant="true" species="M_DGLY_Cell" stoichiometry="1" />
          <speciesReference constant="true" species="M_NAD_Cell" stoichiometry="1" />
        </listOfReactants>
        <listOfProducts>
          <speciesReference constant="true" species="M_NADH_Cell" stoichiometry="1" />
          <speciesReference constant="true" species="M_HPYR_Cell" stoichiometry="1" />
        </listOfProducts>
      </reaction>
      <reaction fast="false" id="R_GLY16" name="GLY16" reversible="true" fbc:lowerFluxBound="cobra_default_lb" fbc:upperFluxBound="cobra_default_ub">
        <listOfReactants>
          <speciesReference constant="true" species="M_NADP_Cell" stoichiometry="1" />
          <speciesReference constant="true" species="M_DGLY_Cell" stoichiometry="1" />
        </listOfReactants>
        <listOfProducts>
          <speciesReference constant="true" species="M_NADPH_Cell" stoichiometry="1" />
          <speciesReference constant="true" species="M_HPYR_Cell" stoichiometry="1" />
        </listOfProducts>
      </reaction>
      <reaction fast="false" id="R_GLY17" name="GLY17" reversible="true" fbc:lowerFluxBound="cobra_default_lb" fbc:upperFluxBound="cobra_default_ub">
        <listOfReactants>
          <speciesReference constant="true" species="M_ATHR_Cell" stoichiometry="1" />
        </listOfReactants>
        <listOfProducts>
          <speciesReference constant="true" species="M_ETH_Cell" stoichiometry="1" />
          <speciesReference constant="true" species="M_GLY_Cell" stoichiometry="1" />
        </listOfProducts>
      </reaction>
      <reaction fast="false" id="R_CYS1" name="CYS1" reversible="true" fbc:lowerFluxBound="cobra_default_lb" fbc:upperFluxBound="cobra_default_ub">
        <listOfReactants>
          <speciesReference constant="true" species="M_ACCOA_Cell" stoichiometry="1" />
          <speciesReference constant="true" species="M_SER_Cell" stoichiometry="1" />
        </listOfReactants>
        <listOfProducts>
          <speciesReference constant="true" species="M_COA_Cell" stoichiometry="1" />
          <speciesReference constant="true" species="M_ASER_Cell" stoichiometry="1" />
        </listOfProducts>
      </reaction>
      <reaction fast="false" id="R_CYS2" name="CYS2" reversible="false" fbc:lowerFluxBound="cobra_0_bound" fbc:upperFluxBound="cobra_default_ub">
        <listOfReactants>
          <speciesReference constant="true" species="M_H2S_Cell" stoichiometry="1" />
          <speciesReference constant="true" species="M_ASER_Cell" stoichiometry="1" />
        </listOfReactants>
        <listOfProducts>
          <speciesReference constant="true" species="M_CYS_Cell" stoichiometry="1" />
          <speciesReference constant="true" species="M_AC_Cell" stoichiometry="1" />
        </listOfProducts>
      </reaction>
      <reaction fast="false" id="R_CYS3" name="CYS3" reversible="false" fbc:lowerFluxBound="cobra_0_bound" fbc:upperFluxBound="cobra_default_ub">
        <listOfReactants>
          <speciesReference constant="true" species="M_PYR_Cell" stoichiometry="1" />
          <speciesReference constant="true" species="M_NH3_Cell" stoichiometry="1" />
          <speciesReference constant="true" species="M_H2S_Cell" stoichiometry="1" />
        </listOfReactants>
        <listOfProducts>
          <speciesReference constant="true" species="M_CYS_Cell" stoichiometry="1" />
        </listOfProducts>
      </reaction>
      <reaction fast="false" id="R_CYS4" name="CYS4" reversible="true" fbc:lowerFluxBound="cobra_default_lb" fbc:upperFluxBound="cobra_default_ub">
        <listOfReactants>
          <speciesReference constant="true" species="M_SAH_Cell" stoichiometry="1" />
        </listOfReactants>
        <listOfProducts>
          <speciesReference constant="true" species="M_ADN_Cell" stoichiometry="1" />
          <speciesReference constant="true" species="M_HCYS_Cell" stoichiometry="1" />
        </listOfProducts>
      </reaction>
      <reaction fast="false" id="R_CYS5" name="CYS5" reversible="true" fbc:lowerFluxBound="cobra_default_lb" fbc:upperFluxBound="cobra_default_ub">
        <listOfReactants>
          <speciesReference constant="true" species="M_HCYS_Cell" stoichiometry="1" />
          <speciesReference constant="true" species="M_MTHF_Cell" stoichiometry="1" />
        </listOfReactants>
        <listOfProducts>
          <speciesReference constant="true" species="M_THF_Cell" stoichiometry="1" />
          <speciesReference constant="true" species="M_MET_Cell" stoichiometry="1" />
        </listOfProducts>
      </reaction>
      <reaction fast="false" id="R_CYS6" name="CYS6" reversible="false" fbc:lowerFluxBound="cobra_0_bound" fbc:upperFluxBound="cobra_default_ub">
        <listOfReactants>
          <speciesReference constant="true" species="M_ATP_Cell" stoichiometry="1" />
          <speciesReference constant="true" species="M_MET_Cell" stoichiometry="1" />
        </listOfReactants>
        <listOfProducts>
          <speciesReference constant="true" species="M_PI_Cell" stoichiometry="1" />
          <speciesReference constant="true" species="M_PPI_Cell" stoichiometry="1" />
          <speciesReference constant="true" species="M_SAM_Cell" stoichiometry="1" />
        </listOfProducts>
      </reaction>
      <reaction fast="false" id="R_CYS7" name="CYS7" reversible="true" fbc:lowerFluxBound="cobra_default_lb" fbc:upperFluxBound="cobra_default_ub">
        <listOfReactants>
          <speciesReference constant="true" species="M_SAM_Cell" stoichiometry="1" />
        </listOfReactants>
        <listOfProducts>
          <speciesReference constant="true" species="M_DSAM_Cell" stoichiometry="1" />
          <speciesReference constant="true" species="M_CO2_Cell" stoichiometry="1" />
        </listOfProducts>
      </reaction>
      <reaction fast="false" id="R_CYS8" name="CYS8" reversible="false" fbc:lowerFluxBound="cobra_0_bound" fbc:upperFluxBound="cobra_default_ub">
        <listOfReactants>
          <speciesReference constant="true" species="M_DSAM_Cell" stoichiometry="1" />
          <speciesReference constant="true" species="M_PTRC_Cell" stoichiometry="1" />
        </listOfReactants>
        <listOfProducts>
          <speciesReference constant="true" species="M_SPMD_Cell" stoichiometry="1" />
          <speciesReference constant="true" species="M__5MTA_Cell" stoichiometry="1" />
        </listOfProducts>
      </reaction>
      <reaction fast="false" id="R_CYS9" name="CYS9" reversible="false" fbc:lowerFluxBound="cobra_0_bound" fbc:upperFluxBound="cobra_default_ub">
        <listOfReactants>
          <speciesReference constant="true" species="M__5MTA_Cell" stoichiometry="1" />
        </listOfReactants>
        <listOfProducts>
          <speciesReference constant="true" species="M__5MTR_Cell" stoichiometry="1" />
          <speciesReference constant="true" species="M_AD_Cell" stoichiometry="1" />
        </listOfProducts>
      </reaction>
      <reaction fast="false" id="R_CYS10" name="CYS10" reversible="false" fbc:lowerFluxBound="cobra_0_bound" fbc:upperFluxBound="cobra_default_ub">
        <listOfReactants>
          <speciesReference constant="true" species="M__5MTR_Cell" stoichiometry="1" />
          <speciesReference constant="true" species="M_ATP_Cell" stoichiometry="1" />
        </listOfReactants>
        <listOfProducts>
          <speciesReference constant="true" species="M__5MTRP_Cell" stoichiometry="1" />
          <speciesReference constant="true" species="M_ADP_Cell" stoichiometry="1" />
        </listOfProducts>
      </reaction>
      <reaction fast="false" id="R_CYS11" name="CYS11" reversible="true" fbc:lowerFluxBound="cobra_default_lb" fbc:upperFluxBound="cobra_default_ub">
        <listOfReactants>
          <speciesReference constant="true" species="M__5MTRP_Cell" stoichiometry="1" />
        </listOfReactants>
        <listOfProducts>
          <speciesReference constant="true" species="M__5MTR1P_Cell" stoichiometry="1" />
        </listOfProducts>
      </reaction>
      <reaction fast="false" id="R_CYS12" name="CYS12" reversible="false" fbc:lowerFluxBound="cobra_0_bound" fbc:upperFluxBound="cobra_default_ub">
        <listOfReactants>
          <speciesReference constant="true" species="M__5MTR1P_Cell" stoichiometry="1" />
        </listOfReactants>
        <listOfProducts>
          <speciesReference constant="true" species="M_DKMPP_Cell" stoichiometry="1" />
        </listOfProducts>
      </reaction>
      <reaction fast="false" id="R_CYS13" name="CYS13" reversible="false" fbc:lowerFluxBound="cobra_0_bound" fbc:upperFluxBound="cobra_default_ub">
        <listOfReactants>
          <speciesReference constant="true" species="M_DKMPP_Cell" stoichiometry="1" />
        </listOfReactants>
        <listOfProducts>
          <speciesReference constant="true" species="M_KMB_Cell" stoichiometry="1" />
          <speciesReference constant="true" species="M_FORT_Cell" stoichiometry="1" />
        </listOfProducts>
      </reaction>
      <reaction fast="false" id="R_CYS14" name="CYS14" reversible="false" fbc:lowerFluxBound="cobra_0_bound" fbc:upperFluxBound="cobra_default_ub">
        <listOfReactants>
          <speciesReference constant="true" species="M_KMB_Cell" stoichiometry="1" />
          <speciesReference constant="true" species="M_GLN_Cell" stoichiometry="1" />
        </listOfReactants>
        <listOfProducts>
          <speciesReference constant="true" species="M_GLU_Cell" stoichiometry="1" />
          <speciesReference constant="true" species="M_MET_Cell" stoichiometry="1" />
        </listOfProducts>
      </reaction>
      <reaction fast="false" id="R_CYS15" name="CYS15" reversible="false" fbc:lowerFluxBound="cobra_0_bound" fbc:upperFluxBound="cobra_default_ub">
        <listOfReactants>
          <speciesReference constant="true" species="M_SER_Cell" stoichiometry="1" />
        </listOfReactants>
        <listOfProducts>
          <speciesReference constant="true" species="M__2AA_Cell" stoichiometry="1" />
        </listOfProducts>
      </reaction>
      <reaction fast="false" id="R_CYS16" name="CYS16" reversible="false" fbc:lowerFluxBound="cobra_0_bound" fbc:upperFluxBound="cobra_default_ub">
        <listOfReactants>
          <speciesReference constant="true" species="M_HO3S2_Cell" stoichiometry="1" />
          <speciesReference constant="true" species="M_RTHIO_Cell" stoichiometry="1" />
          <speciesReference constant="true" species="M_ASER_Cell" stoichiometry="1" />
        </listOfReactants>
        <listOfProducts>
          <speciesReference constant="true" species="M_H2SO3_Cell" stoichiometry="1" />
          <speciesReference constant="true" species="M_CYS_Cell" stoichiometry="1" />
          <speciesReference constant="true" species="M_AC_Cell" stoichiometry="1" />
          <speciesReference constant="true" species="M_OTHIO_Cell" stoichiometry="1" />
        </listOfProducts>
      </reaction>
      <reaction fast="false" id="R_CYS17" name="CYS17" reversible="false" fbc:lowerFluxBound="cobra_0_bound" fbc:upperFluxBound="cobra_default_ub">
        <listOfReactants>
          <speciesReference constant="true" species="M_CYST_Cell" stoichiometry="1" />
        </listOfReactants>
        <listOfProducts>
          <speciesReference constant="true" species="M_TCYS_Cell" stoichiometry="1" />
          <speciesReference constant="true" species="M_PYR_Cell" stoichiometry="1" />
          <speciesReference constant="true" species="M_NH3_Cell" stoichiometry="1" />
        </listOfProducts>
      </reaction>
      <reaction fast="false" id="R_CYS18" name="CYS18" reversible="true" fbc:lowerFluxBound="cobra_default_lb" fbc:upperFluxBound="cobra_default_ub">
        <listOfReactants>
          <speciesReference constant="true" species="M_AKG_Cell" stoichiometry="1" />
          <speciesReference constant="true" species="M_CYSTEATE_Cell" stoichiometry="1" />
        </listOfReactants>
        <listOfProducts>
          <speciesReference constant="true" species="M__3SPYR_Cell" stoichiometry="1" />
          <speciesReference constant="true" species="M_GLU_Cell" stoichiometry="1" />
        </listOfProducts>
      </reaction>
      <reaction fast="false" id="R_CYS19" name="CYS19" reversible="true" fbc:lowerFluxBound="cobra_default_lb" fbc:upperFluxBound="cobra_default_ub">
        <listOfReactants>
          <speciesReference constant="true" species="M_AKG_Cell" stoichiometry="1" />
          <speciesReference constant="true" species="M_CYS_Cell" stoichiometry="1" />
        </listOfReactants>
        <listOfProducts>
          <speciesReference constant="true" species="M_MPYR_Cell" stoichiometry="1" />
          <speciesReference constant="true" species="M_GLU_Cell" stoichiometry="1" />
        </listOfProducts>
      </reaction>
      <reaction fast="false" id="R_CYS20" name="CYS20" reversible="false" fbc:lowerFluxBound="cobra_0_bound" fbc:upperFluxBound="cobra_default_ub">
        <listOfReactants>
          <speciesReference constant="true" species="M_AKG_Cell" stoichiometry="1" />
          <speciesReference constant="true" species="M__3SLALA_Cell" stoichiometry="1" />
        </listOfReactants>
        <listOfProducts>
          <speciesReference constant="true" species="M_GLU_Cell" stoichiometry="1" />
          <speciesReference constant="true" species="M__3SFPYR_Cell" stoichiometry="1" />
        </listOfProducts>
      </reaction>
      <reaction fast="false" id="R_CYS21" name="CYS21" reversible="false" fbc:lowerFluxBound="cobra_0_bound" fbc:upperFluxBound="cobra_default_ub">
        <listOfReactants>
          <speciesReference constant="true" species="M__3SLALA_Cell" stoichiometry="1" />
        </listOfReactants>
        <listOfProducts>
          <speciesReference constant="true" species="M_ALA_Cell" stoichiometry="1" />
          <speciesReference constant="true" species="M_SO2_Cell" stoichiometry="1" />
        </listOfProducts>
      </reaction>
      <reaction fast="false" id="R_CYS22" name="CYS22" reversible="false" fbc:lowerFluxBound="cobra_0_bound" fbc:upperFluxBound="cobra_default_ub">
        <listOfReactants>
          <speciesReference constant="true" species="M_HCYS_Cell" stoichiometry="1" />
          <speciesReference constant="true" species="M_MTGLU_Cell" stoichiometry="1" />
        </listOfReactants>
        <listOfProducts>
          <speciesReference constant="true" species="M_TGLU_Cell" stoichiometry="1" />
          <speciesReference constant="true" species="M_MET_Cell" stoichiometry="1" />
        </listOfProducts>
      </reaction>
      <reaction fast="false" id="R_CYS23" name="CYS23" reversible="false" fbc:lowerFluxBound="cobra_0_bound" fbc:upperFluxBound="cobra_default_ub">
        <listOfReactants>
          <speciesReference constant="true" species="M_MET_Cell" stoichiometry="1" />
        </listOfReactants>
        <listOfProducts>
          <speciesReference constant="true" species="M_OBUT_Cell" stoichiometry="1" />
          <speciesReference constant="true" species="M_MTE_Cell" stoichiometry="1" />
          <speciesReference constant="true" species="M_NH3_Cell" stoichiometry="1" />
        </listOfProducts>
      </reaction>
      <reaction fast="false" id="R_CYS24" name="CYS24" reversible="false" fbc:lowerFluxBound="cobra_0_bound" fbc:upperFluxBound="cobra_default_ub">
        <listOfReactants>
          <speciesReference constant="true" species="M_KMB_Cell" stoichiometry="1" />
          <speciesReference constant="true" species="M_GLU_Cell" stoichiometry="1" />
        </listOfReactants>
        <listOfProducts>
          <speciesReference constant="true" species="M_AKG_Cell" stoichiometry="1" />
          <speciesReference constant="true" species="M_MET_Cell" stoichiometry="1" />
        </listOfProducts>
      </reaction>
      <reaction fast="false" id="R_VAL1" name="VAL1" reversible="false" fbc:lowerFluxBound="cobra_0_bound" fbc:upperFluxBound="cobra_default_ub">
        <listOfReactants>
          <speciesReference constant="true" species="M_THR_Cell" stoichiometry="1" />
        </listOfReactants>
        <listOfProducts>
          <speciesReference constant="true" species="M_OBUT_Cell" stoichiometry="1" />
          <speciesReference constant="true" species="M_NH3_Cell" stoichiometry="1" />
        </listOfProducts>
      </reaction>
      <reaction fast="false" id="R_VAL2" name="VAL2" reversible="false" fbc:lowerFluxBound="cobra_0_bound" fbc:upperFluxBound="cobra_default_ub">
        <listOfReactants>
          <speciesReference constant="true" species="M_OBUT_Cell" stoichiometry="1" />
          <speciesReference constant="true" species="M_HTPP_Cell" stoichiometry="1" />
        </listOfReactants>
        <listOfProducts>
          <speciesReference constant="true" species="M_TPP_Cell" stoichiometry="1" />
          <speciesReference constant="true" species="M_ABUT_Cell" stoichiometry="1" />
        </listOfProducts>
      </reaction>
      <reaction fast="false" id="R_VAL3" name="VAL3" reversible="true" fbc:lowerFluxBound="cobra_default_lb" fbc:upperFluxBound="cobra_default_ub">
        <listOfReactants>
          <speciesReference constant="true" species="M_ABUT_Cell" stoichiometry="1" />
        </listOfReactants>
        <listOfProducts>
          <speciesReference constant="true" species="M_HMOPENT_Cell" stoichiometry="1" />
        </listOfProducts>
      </reaction>
      <reaction fast="false" id="R_VAL4" name="VAL4" reversible="false" fbc:lowerFluxBound="cobra_0_bound" fbc:upperFluxBound="cobra_default_ub">
        <listOfReactants>
          <speciesReference constant="true" species="M_DHMB_Cell" stoichiometry="1" />
        </listOfReactants>
        <listOfProducts>
          <speciesReference constant="true" species="M_MOBA_Cell" stoichiometry="1" />
        </listOfProducts>
      </reaction>
      <reaction fast="false" id="R_VAL5" name="VAL5" reversible="false" fbc:lowerFluxBound="cobra_0_bound" fbc:upperFluxBound="cobra_default_ub">
        <listOfReactants>
          <speciesReference constant="true" species="M_HTPP_Cell" stoichiometry="1" />
          <speciesReference constant="true" species="M_PYR_Cell" stoichiometry="1" />
        </listOfReactants>
        <listOfProducts>
          <speciesReference constant="true" species="M_TPP_Cell" stoichiometry="1" />
          <speciesReference constant="true" species="M_ACLAC_Cell" stoichiometry="1" />
        </listOfProducts>
      </reaction>
      <reaction fast="false" id="R_VAL6" name="VAL6" reversible="false" fbc:lowerFluxBound="cobra_0_bound" fbc:upperFluxBound="cobra_default_ub">
        <listOfReactants>
          <speciesReference constant="true" species="M_MOBA_Cell" stoichiometry="1" />
          <speciesReference constant="true" species="M_ACCOA_Cell" stoichiometry="1" />
        </listOfReactants>
        <listOfProducts>
          <speciesReference constant="true" species="M_IPPMAL_Cell" stoichiometry="1" />
          <speciesReference constant="true" species="M_COA_Cell" stoichiometry="1" />
        </listOfProducts>
      </reaction>
      <reaction fast="false" id="R_VAL7" name="VAL7" reversible="false" fbc:lowerFluxBound="cobra_0_bound" fbc:upperFluxBound="cobra_default_ub">
        <listOfReactants>
          <speciesReference constant="true" species="M_MOPENA_Cell" stoichiometry="1" />
          <speciesReference constant="true" species="M_GLU_Cell" stoichiometry="1" />
        </listOfReactants>
        <listOfProducts>
          <speciesReference constant="true" species="M_AKG_Cell" stoichiometry="1" />
          <speciesReference constant="true" species="M_ILE_Cell" stoichiometry="1" />
        </listOfProducts>
      </reaction>
      <reaction fast="false" id="R_VAL8" name="VAL8" reversible="false" fbc:lowerFluxBound="cobra_0_bound" fbc:upperFluxBound="cobra_default_ub">
        <listOfReactants>
          <speciesReference constant="true" species="M_MOBA_Cell" stoichiometry="1" />
          <speciesReference constant="true" species="M_GLU_Cell" stoichiometry="1" />
        </listOfReactants>
        <listOfProducts>
          <speciesReference constant="true" species="M_AKG_Cell" stoichiometry="1" />
          <speciesReference constant="true" species="M_VAL_Cell" stoichiometry="1" />
        </listOfProducts>
      </reaction>
      <reaction fast="false" id="R_VAL9" name="VAL9" reversible="false" fbc:lowerFluxBound="cobra_0_bound" fbc:upperFluxBound="cobra_default_ub">
        <listOfReactants>
          <speciesReference constant="true" species="M_IPPMAL_Cell" stoichiometry="1" />
          <speciesReference constant="true" species="M_NAD_Cell" stoichiometry="1" />
        </listOfReactants>
        <listOfProducts>
          <speciesReference constant="true" species="M_NADH_Cell" stoichiometry="1" />
          <speciesReference constant="true" species="M_OICAP_Cell" stoichiometry="1" />
        </listOfProducts>
      </reaction>
      <reaction fast="false" id="R_VAL10" name="VAL10" reversible="true" fbc:lowerFluxBound="cobra_default_lb" fbc:upperFluxBound="cobra_default_ub">
        <listOfReactants>
          <speciesReference constant="true" species="M_GLU_Cell" stoichiometry="1" />
          <speciesReference constant="true" species="M_OICAP_Cell" stoichiometry="1" />
        </listOfReactants>
        <listOfProducts>
          <speciesReference constant="true" species="M_AKG_Cell" stoichiometry="1" />
          <speciesReference constant="true" species="M_LEU_Cell" stoichiometry="1" />
        </listOfProducts>
      </reaction>
      <reaction fast="false" id="R_VAL11" name="VAL11" reversible="false" fbc:lowerFluxBound="cobra_0_bound" fbc:upperFluxBound="cobra_default_ub">
        <listOfReactants>
          <speciesReference constant="true" species="M_MOBA_Cell" stoichiometry="1" />
          <speciesReference constant="true" species="M_ACCOA_Cell" stoichiometry="1" />
        </listOfReactants>
        <listOfProducts>
          <speciesReference constant="true" species="M_IPPMAL_Cell" stoichiometry="1" />
          <speciesReference constant="true" species="M_COA_Cell" stoichiometry="1" />
        </listOfProducts>
      </reaction>
      <reaction fast="false" id="R_VAL12" name="VAL12" reversible="false" fbc:lowerFluxBound="cobra_0_bound" fbc:upperFluxBound="cobra_default_ub">
        <listOfReactants>
          <speciesReference constant="true" species="M_E3MM_Cell" stoichiometry="1" />
          <speciesReference constant="true" species="M_NAD_Cell" stoichiometry="1" />
        </listOfReactants>
        <listOfProducts>
          <speciesReference constant="true" species="M_OBUT_Cell" stoichiometry="1" />
          <speciesReference constant="true" species="M_NADH_Cell" stoichiometry="1" />
          <speciesReference constant="true" species="M_CO2_Cell" stoichiometry="1" />
        </listOfProducts>
      </reaction>
      <reaction fast="false" id="R_VAL13" name="VAL13" reversible="false" fbc:lowerFluxBound="cobra_0_bound" fbc:upperFluxBound="cobra_default_ub">
        <listOfReactants>
          <speciesReference constant="true" species="M__2MM_Cell" stoichiometry="1" />
        </listOfReactants>
        <listOfProducts>
          <speciesReference constant="true" species="M_E3MM_Cell" stoichiometry="1" />
        </listOfProducts>
      </reaction>
      <reaction fast="false" id="R_VAL14" name="VAL14" reversible="false" fbc:lowerFluxBound="cobra_0_bound" fbc:upperFluxBound="cobra_default_ub">
        <listOfReactants>
          <speciesReference constant="true" species="M_R2MM_Cell" stoichiometry="1" />
        </listOfReactants>
        <listOfProducts>
          <speciesReference constant="true" species="M__2MM_Cell" stoichiometry="1" />
        </listOfProducts>
      </reaction>
      <reaction fast="false" id="R_VAL15" name="VAL15" reversible="false" fbc:lowerFluxBound="cobra_0_bound" fbc:upperFluxBound="cobra_default_ub">
        <listOfReactants>
          <speciesReference constant="true" species="M_HTPP_Cell" stoichiometry="1" />
          <speciesReference constant="true" species="M_PYR_Cell" stoichiometry="1" />
        </listOfReactants>
        <listOfProducts>
          <speciesReference constant="true" species="M_TPP_Cell" stoichiometry="1" />
          <speciesReference constant="true" species="M_ACLAC_Cell" stoichiometry="1" />
        </listOfProducts>
      </reaction>
      <reaction fast="false" id="R_VAL16" name="VAL16" reversible="false" fbc:lowerFluxBound="cobra_0_bound" fbc:upperFluxBound="cobra_default_ub">
        <listOfReactants>
          <speciesReference constant="true" species="M_OBUT_Cell" stoichiometry="1" />
          <speciesReference constant="true" species="M_HTPP_Cell" stoichiometry="1" />
        </listOfReactants>
        <listOfProducts>
          <speciesReference constant="true" species="M_TPP_Cell" stoichiometry="1" />
          <speciesReference constant="true" species="M_ABUT_Cell" stoichiometry="1" />
        </listOfProducts>
      </reaction>
      <reaction fast="false" id="R_VAL17" name="VAL17" reversible="true" fbc:lowerFluxBound="cobra_default_lb" fbc:upperFluxBound="cobra_default_ub">
        <listOfReactants>
          <speciesReference constant="true" species="M_ABUT_Cell" stoichiometry="1" />
        </listOfReactants>
        <listOfProducts>
          <speciesReference constant="true" species="M_HMOPENT_Cell" stoichiometry="1" />
        </listOfProducts>
      </reaction>
      <reaction fast="false" id="R_VAL18" name="VAL18" reversible="true" fbc:lowerFluxBound="cobra_default_lb" fbc:upperFluxBound="cobra_default_ub">
        <listOfReactants>
          <speciesReference constant="true" species="M_ACLAC_Cell" stoichiometry="1" />
        </listOfReactants>
        <listOfProducts>
          <speciesReference constant="true" species="M_HMOBA_Cell" stoichiometry="1" />
        </listOfProducts>
      </reaction>
      <reaction fast="false" id="R_VAL19" name="VAL19" reversible="true" fbc:lowerFluxBound="cobra_default_lb" fbc:upperFluxBound="cobra_default_ub">
        <listOfReactants>
          <speciesReference constant="true" species="M_NADPH_Cell" stoichiometry="1" />
          <speciesReference constant="true" species="M_HMOPENT_Cell" stoichiometry="1" />
        </listOfReactants>
        <listOfProducts>
          <speciesReference constant="true" species="M_NADP_Cell" stoichiometry="1" />
          <speciesReference constant="true" species="M_DHMP_Cell" stoichiometry="1" />
        </listOfProducts>
      </reaction>
      <reaction fast="false" id="R_VAL20" name="VAL20" reversible="true" fbc:lowerFluxBound="cobra_default_lb" fbc:upperFluxBound="cobra_default_ub">
        <listOfReactants>
          <speciesReference constant="true" species="M_NADPH_Cell" stoichiometry="1" />
          <speciesReference constant="true" species="M_HMOBA_Cell" stoichiometry="1" />
        </listOfReactants>
        <listOfProducts>
          <speciesReference constant="true" species="M_NADP_Cell" stoichiometry="1" />
          <speciesReference constant="true" species="M_DHMB_Cell" stoichiometry="1" />
        </listOfProducts>
      </reaction>
      <reaction fast="false" id="R_VAL21" name="VAL21" reversible="false" fbc:lowerFluxBound="cobra_0_bound" fbc:upperFluxBound="cobra_default_ub">
        <listOfReactants>
          <speciesReference constant="true" species="M_DHMP_Cell" stoichiometry="1" />
        </listOfReactants>
        <listOfProducts>
          <speciesReference constant="true" species="M_MOPENA_Cell" stoichiometry="1" />
        </listOfProducts>
      </reaction>
      <reaction fast="false" id="R_VAL22" name="VAL22" reversible="false" fbc:lowerFluxBound="cobra_0_bound" fbc:upperFluxBound="cobra_default_ub">
        <listOfReactants>
          <speciesReference constant="true" species="M_DHMB_Cell" stoichiometry="1" />
        </listOfReactants>
        <listOfProducts>
          <speciesReference constant="true" species="M_MOBA_Cell" stoichiometry="1" />
        </listOfProducts>
      </reaction>
      <reaction fast="false" id="R_VAL23" name="VAL23" reversible="false" fbc:lowerFluxBound="cobra_0_bound" fbc:upperFluxBound="cobra_default_ub">
        <listOfReactants>
          <speciesReference constant="true" species="M_MOBA_Cell" stoichiometry="1" />
          <speciesReference constant="true" species="M_GLU_Cell" stoichiometry="1" />
        </listOfReactants>
        <listOfProducts>
          <speciesReference constant="true" species="M_AKG_Cell" stoichiometry="1" />
          <speciesReference constant="true" species="M_VAL_Cell" stoichiometry="1" />
        </listOfProducts>
      </reaction>
      <reaction fast="false" id="R_VAL24" name="VAL24" reversible="true" fbc:lowerFluxBound="cobra_default_lb" fbc:upperFluxBound="cobra_default_ub">
        <listOfReactants>
          <speciesReference constant="true" species="M_IPPMAL_Cell" stoichiometry="1" />
        </listOfReactants>
        <listOfProducts>
          <speciesReference constant="true" species="M_IPPMALE_Cell" stoichiometry="1" />
        </listOfProducts>
      </reaction>
      <reaction fast="false" id="R_LYS1" name="LYS1" reversible="false" fbc:lowerFluxBound="cobra_0_bound" fbc:upperFluxBound="cobra_default_ub">
        <listOfReactants>
          <speciesReference constant="true" species="M_PYR_Cell" stoichiometry="1" />
          <speciesReference constant="true" species="M_ASPSA_Cell" stoichiometry="1" />
        </listOfReactants>
        <listOfProducts>
          <speciesReference constant="true" species="M_D23PIC_Cell" stoichiometry="1" />
        </listOfProducts>
      </reaction>
      <reaction fast="false" id="R_LYS2" name="LYS2" reversible="false" fbc:lowerFluxBound="cobra_0_bound" fbc:upperFluxBound="cobra_default_ub">
        <listOfReactants>
          <speciesReference constant="true" species="M_NADPH_Cell" stoichiometry="1" />
          <speciesReference constant="true" species="M_D23PIC_Cell" stoichiometry="1" />
        </listOfReactants>
        <listOfProducts>
          <speciesReference constant="true" species="M_PIP26DX_Cell" stoichiometry="1" />
          <speciesReference constant="true" species="M_NADP_Cell" stoichiometry="1" />
        </listOfProducts>
      </reaction>
      <reaction fast="false" id="R_LYS3" name="LYS3" reversible="false" fbc:lowerFluxBound="cobra_0_bound" fbc:upperFluxBound="cobra_default_ub">
        <listOfReactants>
          <speciesReference constant="true" species="M_PIP26DX_Cell" stoichiometry="1" />
          <speciesReference constant="true" species="M_SUCCOA_Cell" stoichiometry="1" />
        </listOfReactants>
        <listOfProducts>
          <speciesReference constant="true" species="M_COA_Cell" stoichiometry="1" />
          <speciesReference constant="true" species="M_NS2A6O_Cell" stoichiometry="1" />
        </listOfProducts>
      </reaction>
      <reaction fast="false" id="R_LYS4" name="LYS4" reversible="true" fbc:lowerFluxBound="cobra_default_lb" fbc:upperFluxBound="cobra_default_ub">
        <listOfReactants>
          <speciesReference constant="true" species="M_AKG_Cell" stoichiometry="1" />
          <speciesReference constant="true" species="M_NS26DP_Cell" stoichiometry="1" />
        </listOfReactants>
        <listOfProducts>
          <speciesReference constant="true" species="M_GLU_Cell" stoichiometry="1" />
          <speciesReference constant="true" species="M_NS2A6O_Cell" stoichiometry="1" />
        </listOfProducts>
      </reaction>
      <reaction fast="false" id="R_LYS5" name="LYS5" reversible="false" fbc:lowerFluxBound="cobra_0_bound" fbc:upperFluxBound="cobra_default_ub">
        <listOfReactants>
          <speciesReference constant="true" species="M_NS26DP_Cell" stoichiometry="1" />
        </listOfReactants>
        <listOfProducts>
          <speciesReference constant="true" species="M_D26PIM_Cell" stoichiometry="1" />
          <speciesReference constant="true" species="M_SUCC_Cell" stoichiometry="1" />
        </listOfProducts>
      </reaction>
      <reaction fast="false" id="R_LYS6" name="LYS6" reversible="true" fbc:lowerFluxBound="cobra_default_lb" fbc:upperFluxBound="cobra_default_ub">
        <listOfReactants>
          <speciesReference constant="true" species="M_D26PIM_Cell" stoichiometry="1" />
        </listOfReactants>
        <listOfProducts>
          <speciesReference constant="true" species="M_MDAP_Cell" stoichiometry="1" />
        </listOfProducts>
      </reaction>
      <reaction fast="false" id="R_LYS7" name="LYS7" reversible="false" fbc:lowerFluxBound="cobra_0_bound" fbc:upperFluxBound="cobra_default_ub">
        <listOfReactants>
          <speciesReference constant="true" species="M_MDAP_Cell" stoichiometry="1" />
        </listOfReactants>
        <listOfProducts>
          <speciesReference constant="true" species="M_LYS_Cell" stoichiometry="1" />
          <speciesReference constant="true" species="M_CO2_Cell" stoichiometry="1" />
        </listOfProducts>
      </reaction>
      <reaction fast="false" id="R_LYS8" name="LYS8" reversible="false" fbc:lowerFluxBound="cobra_0_bound" fbc:upperFluxBound="cobra_default_ub">
        <listOfReactants>
          <speciesReference constant="true" species="M_UDPNAMAG_Cell" stoichiometry="1" />
          <speciesReference constant="true" species="M_MDAP_Cell" stoichiometry="1" />
          <speciesReference constant="true" species="M_ATP_Cell" stoichiometry="1" />
        </listOfReactants>
        <listOfProducts>
          <speciesReference constant="true" species="M_PI_Cell" stoichiometry="1" />
          <speciesReference constant="true" species="M_ADP_Cell" stoichiometry="1" />
          <speciesReference constant="true" species="M_UNAGD_Cell" stoichiometry="1" />
        </listOfProducts>
      </reaction>
      <reaction fast="false" id="R_LYS9" name="LYS9" reversible="false" fbc:lowerFluxBound="cobra_0_bound" fbc:upperFluxBound="cobra_default_ub">
        <listOfReactants>
          <speciesReference constant="true" species="M_AA_Cell" stoichiometry="1" />
          <speciesReference constant="true" species="M_ATP_Cell" stoichiometry="1" />
          <speciesReference constant="true" species="M_UNAGD_Cell" stoichiometry="1" />
        </listOfReactants>
        <listOfProducts>
          <speciesReference constant="true" species="M_PI_Cell" stoichiometry="1" />
          <speciesReference constant="true" species="M_UNAGDA_Cell" stoichiometry="1" />
          <speciesReference constant="true" species="M_ADP_Cell" stoichiometry="1" />
        </listOfProducts>
      </reaction>
      <reaction fast="false" id="R_LYS10" name="LYS10" reversible="false" fbc:lowerFluxBound="cobra_0_bound" fbc:upperFluxBound="cobra_default_ub">
        <listOfReactants>
          <speciesReference constant="true" species="M_AKG_Cell" stoichiometry="1" />
          <speciesReference constant="true" species="M_ACCOA_Cell" stoichiometry="1" />
        </listOfReactants>
        <listOfProducts>
          <speciesReference constant="true" species="M_COA_Cell" stoichiometry="1" />
          <speciesReference constant="true" species="M_HCT_Cell" stoichiometry="1" />
        </listOfProducts>
      </reaction>
      <reaction fast="false" id="R_LYS11" name="LYS11" reversible="true" fbc:lowerFluxBound="cobra_default_lb" fbc:upperFluxBound="cobra_default_ub">
        <listOfReactants>
          <speciesReference constant="true" species="M_CITR_Cell" stoichiometry="1" />
          <speciesReference constant="true" species="M_ASP_Cell" stoichiometry="1" />
          <speciesReference constant="true" species="M_ATP_Cell" stoichiometry="1" />
        </listOfReactants>
        <listOfProducts>
          <speciesReference constant="true" species="M_PPI_Cell" stoichiometry="1" />
          <speciesReference constant="true" species="M_ARGSUCC_Cell" stoichiometry="1" />
          <speciesReference constant="true" species="M_AMP_Cell" stoichiometry="1" />
        </listOfProducts>
      </reaction>
      <reaction fast="false" id="R_LYS12" name="LYS12" reversible="true" fbc:lowerFluxBound="cobra_default_lb" fbc:upperFluxBound="cobra_default_ub">
        <listOfReactants>
          <speciesReference constant="true" species="M_ARGSUCC_Cell" stoichiometry="1" />
        </listOfReactants>
        <listOfProducts>
          <speciesReference constant="true" species="M_ARG_Cell" stoichiometry="1" />
          <speciesReference constant="true" species="M_FUM_Cell" stoichiometry="1" />
        </listOfProducts>
      </reaction>
      <reaction fast="false" id="R_LYS13" name="LYS13" reversible="false" fbc:lowerFluxBound="cobra_0_bound" fbc:upperFluxBound="cobra_default_ub">
        <listOfReactants>
          <speciesReference constant="true" species="M_NADH_Cell" stoichiometry="1" />
          <speciesReference constant="true" species="M_D23PIC_Cell" stoichiometry="1" />
        </listOfReactants>
        <listOfProducts>
          <speciesReference constant="true" species="M_PIP26DX_Cell" stoichiometry="1" />
          <speciesReference constant="true" species="M_NAD_Cell" stoichiometry="1" />
        </listOfProducts>
      </reaction>
      <reaction fast="false" id="R_ARG1" name="ARG1" reversible="false" fbc:lowerFluxBound="cobra_0_bound" fbc:upperFluxBound="cobra_default_ub">
        <listOfReactants>
          <speciesReference constant="true" species="M_ARG_Cell" stoichiometry="1" />
        </listOfReactants>
        <listOfProducts>
          <speciesReference constant="true" species="M_UREA_Cell" stoichiometry="1" />
          <speciesReference constant="true" species="M_ORN_Cell" stoichiometry="1" />
        </listOfProducts>
      </reaction>
      <reaction fast="false" id="R_ARG2" name="ARG2" reversible="true" fbc:lowerFluxBound="cobra_default_lb" fbc:upperFluxBound="cobra_default_ub">
        <listOfReactants>
          <speciesReference constant="true" species="M_GLU_Cell" stoichiometry="1" />
          <speciesReference constant="true" species="M_NAGLUSAL_Cell" stoichiometry="1" />
        </listOfReactants>
        <listOfProducts>
          <speciesReference constant="true" species="M_AKG_Cell" stoichiometry="1" />
          <speciesReference constant="true" species="M_NAARON_Cell" stoichiometry="1" />
        </listOfProducts>
      </reaction>
      <reaction fast="false" id="R_ARG3" name="ARG3" reversible="true" fbc:lowerFluxBound="cobra_default_lb" fbc:upperFluxBound="cobra_default_ub">
        <listOfReactants>
          <speciesReference constant="true" species="M_NADPH_Cell" stoichiometry="1" />
          <speciesReference constant="true" species="M_NAGLUYP_Cell" stoichiometry="1" />
        </listOfReactants>
        <listOfProducts>
          <speciesReference constant="true" species="M_PI_Cell" stoichiometry="1" />
          <speciesReference constant="true" species="M_NAGLUSAL_Cell" stoichiometry="1" />
          <speciesReference constant="true" species="M_NADP_Cell" stoichiometry="1" />
        </listOfProducts>
      </reaction>
      <reaction fast="false" id="R_ARG4" name="ARG4" reversible="false" fbc:lowerFluxBound="cobra_0_bound" fbc:upperFluxBound="cobra_default_ub">
        <listOfReactants>
          <speciesReference constant="true" species="M_NAGLU_Cell" stoichiometry="1" />
          <speciesReference constant="true" species="M_ATP_Cell" stoichiometry="1" />
        </listOfReactants>
        <listOfProducts>
          <speciesReference constant="true" species="M_NAGLUYP_Cell" stoichiometry="1" />
          <speciesReference constant="true" species="M_ADP_Cell" stoichiometry="1" />
        </listOfProducts>
      </reaction>
      <reaction fast="false" id="R_ARG5" name="ARG5" reversible="false" fbc:lowerFluxBound="cobra_0_bound" fbc:upperFluxBound="cobra_default_ub">
        <listOfReactants>
          <speciesReference constant="true" species="M_ACCOA_Cell" stoichiometry="1" />
          <speciesReference constant="true" species="M_GLU_Cell" stoichiometry="1" />
        </listOfReactants>
        <listOfProducts>
          <speciesReference constant="true" species="M_COA_Cell" stoichiometry="1" />
          <speciesReference constant="true" species="M_NAGLU_Cell" stoichiometry="1" />
        </listOfProducts>
      </reaction>
      <reaction fast="false" id="R_ARG6" name="ARG6" reversible="false" fbc:lowerFluxBound="cobra_0_bound" fbc:upperFluxBound="cobra_default_ub">
        <listOfReactants>
          <speciesReference constant="true" species="M_GLU_Cell" stoichiometry="1" />
          <speciesReference constant="true" species="M_ATP_Cell" stoichiometry="1" />
        </listOfReactants>
        <listOfProducts>
          <speciesReference constant="true" species="M_GLUP_Cell" stoichiometry="1" />
          <speciesReference constant="true" species="M_ADP_Cell" stoichiometry="1" />
        </listOfProducts>
      </reaction>
      <reaction fast="false" id="R_ARG7" name="ARG7" reversible="false" fbc:lowerFluxBound="cobra_0_bound" fbc:upperFluxBound="cobra_default_ub">
        <listOfReactants>
          <speciesReference constant="true" species="M_NADPH_Cell" stoichiometry="1" />
          <speciesReference constant="true" species="M_GLUP_Cell" stoichiometry="1" />
        </listOfReactants>
        <listOfProducts>
          <speciesReference constant="true" species="M_GLUGSAL_Cell" stoichiometry="1" />
          <speciesReference constant="true" species="M_PI_Cell" stoichiometry="1" />
          <speciesReference constant="true" species="M_NADP_Cell" stoichiometry="1" />
        </listOfProducts>
      </reaction>
      <reaction fast="false" id="R_ARG8" name="ARG8" reversible="false" fbc:lowerFluxBound="cobra_0_bound" fbc:upperFluxBound="cobra_default_ub">
        <listOfReactants>
          <speciesReference constant="true" species="M_ORN_Cell" stoichiometry="1" />
        </listOfReactants>
        <listOfProducts>
          <speciesReference constant="true" species="M_PTRC_Cell" stoichiometry="1" />
          <speciesReference constant="true" species="M_CO2_Cell" stoichiometry="1" />
        </listOfProducts>
      </reaction>
      <reaction fast="false" id="R_ARG9" name="ARG9" reversible="true" fbc:lowerFluxBound="cobra_default_lb" fbc:upperFluxBound="cobra_default_ub">
        <listOfReactants>
          <speciesReference constant="true" species="M_NADP_Cell" stoichiometry="1" />
          <speciesReference constant="true" species="M_PRO_Cell" stoichiometry="1" />
        </listOfReactants>
        <listOfProducts>
          <speciesReference constant="true" species="M_NADPH_Cell" stoichiometry="1" />
          <speciesReference constant="true" species="M_PYCA_Cell" stoichiometry="1" />
        </listOfProducts>
      </reaction>
      <reaction fast="false" id="R_ARG10" name="ARG10" reversible="false" fbc:lowerFluxBound="cobra_0_bound" fbc:upperFluxBound="cobra_default_ub">
        <listOfReactants>
          <speciesReference constant="true" species="M_ARG_Cell" stoichiometry="1" />
          <speciesReference constant="true" species="M_SUCCOA_Cell" stoichiometry="1" />
        </listOfReactants>
        <listOfProducts>
          <speciesReference constant="true" species="M_COA_Cell" stoichiometry="1" />
          <speciesReference constant="true" species="M_SUCCARG_Cell" stoichiometry="1" />
        </listOfProducts>
      </reaction>
      <reaction fast="false" id="R_ARG11" name="ARG11" reversible="true" fbc:lowerFluxBound="cobra_default_lb" fbc:upperFluxBound="cobra_default_ub">
        <listOfReactants>
          <speciesReference constant="true" species="M_ORN_Cell" stoichiometry="1" />
        </listOfReactants>
        <listOfProducts>
          <speciesReference constant="true" species="M_PRO_Cell" stoichiometry="1" />
          <speciesReference constant="true" species="M_NH3_Cell" stoichiometry="1" />
        </listOfProducts>
      </reaction>
      <reaction fast="false" id="R_ARG12" name="ARG12" reversible="true" fbc:lowerFluxBound="cobra_default_lb" fbc:upperFluxBound="cobra_default_ub">
        <listOfReactants>
          <speciesReference constant="true" species="M_PRO_Cell" stoichiometry="1" />
          <speciesReference constant="true" species="M_NAD_Cell" stoichiometry="1" />
        </listOfReactants>
        <listOfProducts>
          <speciesReference constant="true" species="M_NADH_Cell" stoichiometry="1" />
          <speciesReference constant="true" species="M_PYCA_Cell" stoichiometry="1" />
        </listOfProducts>
      </reaction>
      <reaction fast="false" id="R_ARG13" name="ARG13" reversible="false" fbc:lowerFluxBound="cobra_0_bound" fbc:upperFluxBound="cobra_default_ub">
        <listOfReactants>
          <speciesReference constant="true" species="M_SUCCGLU5SAL_Cell" stoichiometry="1" />
          <speciesReference constant="true" species="M_NAD_Cell" stoichiometry="1" />
        </listOfReactants>
        <listOfProducts>
          <speciesReference constant="true" species="M_NADH_Cell" stoichiometry="1" />
          <speciesReference constant="true" species="M_SUCCGLU_Cell" stoichiometry="1" />
        </listOfProducts>
      </reaction>
      <reaction fast="false" id="R_ARG14" name="ARG14" reversible="false" fbc:lowerFluxBound="cobra_0_bound" fbc:upperFluxBound="cobra_default_ub">
        <listOfReactants>
          <speciesReference constant="true" species="M_NADH_Cell" stoichiometry="1" />
          <speciesReference constant="true" species="M_PYRRHCAR_Cell" stoichiometry="1" />
        </listOfReactants>
        <listOfProducts>
          <speciesReference constant="true" species="M_HPRO_Cell" stoichiometry="1" />
          <speciesReference constant="true" species="M_NAD_Cell" stoichiometry="1" />
        </listOfProducts>
      </reaction>
      <reaction fast="false" id="R_ARG15" name="ARG15" reversible="false" fbc:lowerFluxBound="cobra_0_bound" fbc:upperFluxBound="cobra_default_ub">
        <listOfReactants>
          <speciesReference constant="true" species="M_NADPH_Cell" stoichiometry="1" />
          <speciesReference constant="true" species="M_PYRRHCAR_Cell" stoichiometry="1" />
        </listOfReactants>
        <listOfProducts>
          <speciesReference constant="true" species="M_NADP_Cell" stoichiometry="1" />
          <speciesReference constant="true" species="M_HPRO_Cell" stoichiometry="1" />
        </listOfProducts>
      </reaction>
      <reaction fast="false" id="R_ARG16" name="ARG16" reversible="false" fbc:lowerFluxBound="cobra_0_bound" fbc:upperFluxBound="cobra_default_ub">
        <listOfReactants>
          <speciesReference constant="true" species="M_AKG_Cell" stoichiometry="1" />
          <speciesReference constant="true" species="M_E4HGLU_Cell" stoichiometry="1" />
        </listOfReactants>
        <listOfProducts>
          <speciesReference constant="true" species="M_HYDROXYAKG_Cell" stoichiometry="1" />
          <speciesReference constant="true" species="M_GLU_Cell" stoichiometry="1" />
        </listOfProducts>
      </reaction>
      <reaction fast="false" id="R_ARG17" name="ARG17" reversible="false" fbc:lowerFluxBound="cobra_0_bound" fbc:upperFluxBound="cobra_default_ub">
        <listOfReactants>
          <speciesReference constant="true" species="M_AGMAT_Cell" stoichiometry="1" />
        </listOfReactants>
        <listOfProducts>
          <speciesReference constant="true" species="M_NCPTRC_Cell" stoichiometry="1" />
          <speciesReference constant="true" species="M_NH3_Cell" stoichiometry="1" />
        </listOfProducts>
      </reaction>
      <reaction fast="false" id="R_ARG18" name="ARG18" reversible="false" fbc:lowerFluxBound="cobra_0_bound" fbc:upperFluxBound="cobra_default_ub">
        <listOfReactants>
          <speciesReference constant="true" species="M_SUCCARG_Cell" stoichiometry="1" />
        </listOfReactants>
        <listOfProducts>
          <speciesReference constant="true" species="M_SUCCORN_Cell" stoichiometry="1" />
          <speciesReference constant="true" species="M_NH3_Cell" stoichiometry="2" />
          <speciesReference constant="true" species="M_CO2_Cell" stoichiometry="1" />
        </listOfProducts>
      </reaction>
      <reaction fast="false" id="R_ARG19" name="ARG19" reversible="false" fbc:lowerFluxBound="cobra_0_bound" fbc:upperFluxBound="cobra_default_ub">
        <listOfReactants>
          <speciesReference constant="true" species="M_NCPTRC_Cell" stoichiometry="1" />
        </listOfReactants>
        <listOfProducts>
          <speciesReference constant="true" species="M_PTRC_Cell" stoichiometry="1" />
          <speciesReference constant="true" species="M_CO2_Cell" stoichiometry="1" />
          <speciesReference constant="true" species="M_NH3_Cell" stoichiometry="1" />
        </listOfProducts>
      </reaction>
      <reaction fast="false" id="R_ARG20" name="ARG20" reversible="true" fbc:lowerFluxBound="cobra_default_lb" fbc:upperFluxBound="cobra_default_ub">
        <listOfReactants>
          <speciesReference constant="true" species="M_ORN_Cell" stoichiometry="1" />
          <speciesReference constant="true" species="M_CAP_Cell" stoichiometry="1" />
        </listOfReactants>
        <listOfProducts>
          <speciesReference constant="true" species="M_PI_Cell" stoichiometry="1" />
          <speciesReference constant="true" species="M_CITR_Cell" stoichiometry="1" />
        </listOfProducts>
      </reaction>
      <reaction fast="false" id="R_ARG21" name="ARG21" reversible="true" fbc:lowerFluxBound="cobra_default_lb" fbc:upperFluxBound="cobra_default_ub">
        <listOfReactants>
          <speciesReference constant="true" species="M_AKG_Cell" stoichiometry="1" />
          <speciesReference constant="true" species="M_ORN_Cell" stoichiometry="1" />
        </listOfReactants>
        <listOfProducts>
          <speciesReference constant="true" species="M_GLU_Cell" stoichiometry="1" />
          <speciesReference constant="true" species="M_PYCA_Cell" stoichiometry="1" />
        </listOfProducts>
      </reaction>
      <reaction fast="false" id="R_ARG22" name="ARG22" reversible="true" fbc:lowerFluxBound="cobra_default_lb" fbc:upperFluxBound="cobra_default_ub">
        <listOfReactants>
          <speciesReference constant="true" species="M_NAARON_Cell" stoichiometry="1" />
          <speciesReference constant="true" species="M_GLU_Cell" stoichiometry="1" />
        </listOfReactants>
        <listOfProducts>
          <speciesReference constant="true" species="M_ORN_Cell" stoichiometry="1" />
          <speciesReference constant="true" species="M_NAGLU_Cell" stoichiometry="1" />
        </listOfProducts>
      </reaction>
      <reaction fast="false" id="R_HIS1" name="HIS1" reversible="true" fbc:lowerFluxBound="cobra_default_lb" fbc:upperFluxBound="cobra_default_ub">
        <listOfReactants>
          <speciesReference constant="true" species="M_ATP_Cell" stoichiometry="1" />
          <speciesReference constant="true" species="M_PRPP_Cell" stoichiometry="1" />
        </listOfReactants>
        <listOfProducts>
          <speciesReference constant="true" species="M_PPI_Cell" stoichiometry="1" />
          <speciesReference constant="true" species="M_PRBATP_Cell" stoichiometry="1" />
        </listOfProducts>
      </reaction>
      <reaction fast="false" id="R_HIS2" name="HIS2" reversible="false" fbc:lowerFluxBound="cobra_0_bound" fbc:upperFluxBound="cobra_default_ub">
        <listOfReactants>
          <speciesReference constant="true" species="M_PRBATP_Cell" stoichiometry="1" />
        </listOfReactants>
        <listOfProducts>
          <speciesReference constant="true" species="M_PPI_Cell" stoichiometry="1" />
          <speciesReference constant="true" species="M_PRBAMP_Cell" stoichiometry="1" />
        </listOfProducts>
      </reaction>
      <reaction fast="false" id="R_HIS3" name="HIS3" reversible="false" fbc:lowerFluxBound="cobra_0_bound" fbc:upperFluxBound="cobra_default_ub">
        <listOfReactants>
          <speciesReference constant="true" species="M_PRBAMP_Cell" stoichiometry="1" />
        </listOfReactants>
        <listOfProducts>
          <speciesReference constant="true" species="M_PRFP_Cell" stoichiometry="1" />
        </listOfProducts>
      </reaction>
      <reaction fast="false" id="R_HIS4" name="HIS4" reversible="false" fbc:lowerFluxBound="cobra_0_bound" fbc:upperFluxBound="cobra_default_ub">
        <listOfReactants>
          <speciesReference constant="true" species="M_PRFP_Cell" stoichiometry="1" />
        </listOfReactants>
        <listOfProducts>
          <speciesReference constant="true" species="M_PRLP_Cell" stoichiometry="1" />
        </listOfProducts>
      </reaction>
      <reaction fast="false" id="R_HIS5" name="HIS5" reversible="false" fbc:lowerFluxBound="cobra_0_bound" fbc:upperFluxBound="cobra_default_ub">
        <listOfReactants>
          <speciesReference constant="true" species="M_PRLP_Cell" stoichiometry="1" />
          <speciesReference constant="true" species="M_GLN_Cell" stoichiometry="1" />
        </listOfReactants>
        <listOfProducts>
          <speciesReference constant="true" species="M_AICAR_Cell" stoichiometry="1" />
          <speciesReference constant="true" species="M_GLU_Cell" stoichiometry="1" />
          <speciesReference constant="true" species="M_DIMGP_Cell" stoichiometry="1" />
        </listOfProducts>
      </reaction>
      <reaction fast="false" id="R_HIS6" name="HIS6" reversible="false" fbc:lowerFluxBound="cobra_0_bound" fbc:upperFluxBound="cobra_default_ub">
        <listOfReactants>
          <speciesReference constant="true" species="M_DIMGP_Cell" stoichiometry="1" />
        </listOfReactants>
        <listOfProducts>
          <speciesReference constant="true" species="M_IMACP_Cell" stoichiometry="1" />
        </listOfProducts>
      </reaction>
      <reaction fast="false" id="R_HIS7" name="HIS7" reversible="false" fbc:lowerFluxBound="cobra_0_bound" fbc:upperFluxBound="cobra_default_ub">
        <listOfReactants>
          <speciesReference constant="true" species="M_GLU_Cell" stoichiometry="1" />
          <speciesReference constant="true" species="M_IMACP_Cell" stoichiometry="1" />
        </listOfReactants>
        <listOfProducts>
          <speciesReference constant="true" species="M_AKG_Cell" stoichiometry="1" />
          <speciesReference constant="true" species="M_HISOLP_Cell" stoichiometry="1" />
        </listOfProducts>
      </reaction>
      <reaction fast="false" id="R_HIS8" name="HIS8" reversible="false" fbc:lowerFluxBound="cobra_0_bound" fbc:upperFluxBound="cobra_default_ub">
        <listOfReactants>
          <speciesReference constant="true" species="M_HISOLP_Cell" stoichiometry="1" />
        </listOfReactants>
        <listOfProducts>
          <speciesReference constant="true" species="M_PI_Cell" stoichiometry="1" />
          <speciesReference constant="true" species="M_HISOL_Cell" stoichiometry="1" />
        </listOfProducts>
      </reaction>
      <reaction fast="false" id="R_HIS9" name="HIS9" reversible="false" fbc:lowerFluxBound="cobra_0_bound" fbc:upperFluxBound="cobra_default_ub">
        <listOfReactants>
          <speciesReference constant="true" species="M_HISOL_Cell" stoichiometry="1" />
          <speciesReference constant="true" species="M_NAD_Cell" stoichiometry="1" />
        </listOfReactants>
        <listOfProducts>
          <speciesReference constant="true" species="M_NADH_Cell" stoichiometry="1" />
          <speciesReference constant="true" species="M_HISAL_Cell" stoichiometry="1" />
        </listOfProducts>
      </reaction>
      <reaction fast="false" id="R_HIS10" name="HIS10" reversible="false" fbc:lowerFluxBound="cobra_0_bound" fbc:upperFluxBound="cobra_default_ub">
        <listOfReactants>
          <speciesReference constant="true" species="M_HISAL_Cell" stoichiometry="1" />
          <speciesReference constant="true" species="M_NAD_Cell" stoichiometry="1" />
        </listOfReactants>
        <listOfProducts>
          <speciesReference constant="true" species="M_NADH_Cell" stoichiometry="1" />
          <speciesReference constant="true" species="M_HIS_Cell" stoichiometry="1" />
        </listOfProducts>
      </reaction>
      <reaction fast="false" id="R_TYR1" name="TYR1" reversible="true" fbc:lowerFluxBound="cobra_default_lb" fbc:upperFluxBound="cobra_default_ub">
        <listOfReactants>
          <speciesReference constant="true" species="M_NAD_Cell" stoichiometry="1" />
          <speciesReference constant="true" species="M_DHPEG_Cell" stoichiometry="1" />
        </listOfReactants>
        <listOfProducts>
          <speciesReference constant="true" species="M_NADH_Cell" stoichiometry="1" />
          <speciesReference constant="true" species="M_DHMA_Cell" stoichiometry="1" />
        </listOfProducts>
      </reaction>
      <reaction fast="false" id="R_TRP1" name="TRP1" reversible="false" fbc:lowerFluxBound="cobra_0_bound" fbc:upperFluxBound="cobra_default_ub">
        <listOfReactants>
          <speciesReference constant="true" species="M_IDPYR_Cell" stoichiometry="1" />
        </listOfReactants>
        <listOfProducts>
          <speciesReference constant="true" species="M_IDACAL_Cell" stoichiometry="1" />
          <speciesReference constant="true" species="M_CO2_Cell" stoichiometry="1" />
        </listOfProducts>
      </reaction>
      <reaction fast="false" id="R_TRP2" name="TRP2" reversible="false" fbc:lowerFluxBound="cobra_0_bound" fbc:upperFluxBound="cobra_default_ub">
        <listOfReactants>
          <speciesReference constant="true" species="M_IDACTN_Cell" stoichiometry="1" />
        </listOfReactants>
        <listOfProducts>
          <speciesReference constant="true" species="M_IAC_Cell" stoichiometry="1" />
          <speciesReference constant="true" species="M_NH3_Cell" stoichiometry="1" />
        </listOfProducts>
      </reaction>
      <reaction fast="false" id="R_PHE1" name="PHE1" reversible="false" fbc:lowerFluxBound="cobra_0_bound" fbc:upperFluxBound="cobra_default_ub">
        <listOfReactants>
          <speciesReference constant="true" species="M_PEP_Cell" stoichiometry="1" />
          <speciesReference constant="true" species="M_E4P_Cell" stoichiometry="1" />
        </listOfReactants>
        <listOfProducts>
          <speciesReference constant="true" species="M_PI_Cell" stoichiometry="1" />
          <speciesReference constant="true" species="M__3DDAH7P_Cell" stoichiometry="1" />
        </listOfProducts>
      </reaction>
      <reaction fast="false" id="R_PHE2" name="PHE2" reversible="false" fbc:lowerFluxBound="cobra_0_bound" fbc:upperFluxBound="cobra_default_ub">
        <listOfReactants>
          <speciesReference constant="true" species="M__3DDAH7P_Cell" stoichiometry="1" />
        </listOfReactants>
        <listOfProducts>
          <speciesReference constant="true" species="M_PI_Cell" stoichiometry="1" />
          <speciesReference constant="true" species="M_DOT_Cell" stoichiometry="1" />
        </listOfProducts>
      </reaction>
      <reaction fast="false" id="R_PHE3" name="PHE3" reversible="true" fbc:lowerFluxBound="cobra_default_lb" fbc:upperFluxBound="cobra_default_ub">
        <listOfReactants>
          <speciesReference constant="true" species="M_DOT_Cell" stoichiometry="1" />
        </listOfReactants>
        <listOfProducts>
          <speciesReference constant="true" species="M_DHSK_Cell" stoichiometry="1" />
        </listOfProducts>
      </reaction>
      <reaction fast="false" id="R_PHE4" name="PHE4" reversible="true" fbc:lowerFluxBound="cobra_default_lb" fbc:upperFluxBound="cobra_default_ub">
        <listOfReactants>
          <speciesReference constant="true" species="M_NADP_Cell" stoichiometry="1" />
          <speciesReference constant="true" species="M_SME_Cell" stoichiometry="1" />
        </listOfReactants>
        <listOfProducts>
          <speciesReference constant="true" species="M_NADPH_Cell" stoichiometry="1" />
          <speciesReference constant="true" species="M_DHSK_Cell" stoichiometry="1" />
        </listOfProducts>
      </reaction>
      <reaction fast="false" id="R_PHE5" name="PHE5" reversible="false" fbc:lowerFluxBound="cobra_0_bound" fbc:upperFluxBound="cobra_default_ub">
        <listOfReactants>
          <speciesReference constant="true" species="M_SME_Cell" stoichiometry="1" />
          <speciesReference constant="true" species="M_ATP_Cell" stoichiometry="1" />
        </listOfReactants>
        <listOfProducts>
          <speciesReference constant="true" species="M_SME5P_Cell" stoichiometry="1" />
          <speciesReference constant="true" species="M_ADP_Cell" stoichiometry="1" />
        </listOfProducts>
      </reaction>
      <reaction fast="false" id="R_PHE6" name="PHE6" reversible="true" fbc:lowerFluxBound="cobra_default_lb" fbc:upperFluxBound="cobra_default_ub">
        <listOfReactants>
          <speciesReference constant="true" species="M_PEP_Cell" stoichiometry="1" />
          <speciesReference constant="true" species="M_SME5P_Cell" stoichiometry="1" />
        </listOfReactants>
        <listOfProducts>
          <speciesReference constant="true" species="M_PI_Cell" stoichiometry="1" />
          <speciesReference constant="true" species="M__3PSME_Cell" stoichiometry="1" />
        </listOfProducts>
      </reaction>
      <reaction fast="false" id="R_PHE7" name="PHE7" reversible="false" fbc:lowerFluxBound="cobra_0_bound" fbc:upperFluxBound="cobra_default_ub">
        <listOfReactants>
          <speciesReference constant="true" species="M__3PSME_Cell" stoichiometry="1" />
        </listOfReactants>
        <listOfProducts>
          <speciesReference constant="true" species="M_PI_Cell" stoichiometry="1" />
          <speciesReference constant="true" species="M_CHOR_Cell" stoichiometry="1" />
        </listOfProducts>
      </reaction>
      <reaction fast="false" id="R_PHE8" name="PHE8" reversible="true" fbc:lowerFluxBound="cobra_default_lb" fbc:upperFluxBound="cobra_default_ub">
        <listOfReactants>
          <speciesReference constant="true" species="M_T3P1_Cell" stoichiometry="1" />
          <speciesReference constant="true" species="M_INDOLE_Cell" stoichiometry="1" />
        </listOfReactants>
        <listOfProducts>
          <speciesReference constant="true" species="M_IGP_Cell" stoichiometry="1" />
        </listOfProducts>
      </reaction>
      <reaction fast="false" id="R_PHE9" name="PHE9" reversible="false" fbc:lowerFluxBound="cobra_0_bound" fbc:upperFluxBound="cobra_default_ub">
        <listOfReactants>
          <speciesReference constant="true" species="M_SER_Cell" stoichiometry="1" />
          <speciesReference constant="true" species="M_INDOLE_Cell" stoichiometry="1" />
        </listOfReactants>
        <listOfProducts>
          <speciesReference constant="true" species="M_TRP_Cell" stoichiometry="1" />
        </listOfProducts>
      </reaction>
      <reaction fast="false" id="R_PHE10" name="PHE10" reversible="true" fbc:lowerFluxBound="cobra_default_lb" fbc:upperFluxBound="cobra_default_ub">
        <listOfReactants>
          <speciesReference constant="true" species="M_IGP_Cell" stoichiometry="1" />
          <speciesReference constant="true" species="M_SER_Cell" stoichiometry="1" />
        </listOfReactants>
        <listOfProducts>
          <speciesReference constant="true" species="M_T3P1_Cell" stoichiometry="1" />
          <speciesReference constant="true" species="M_TRP_Cell" stoichiometry="1" />
        </listOfProducts>
      </reaction>
      <reaction fast="false" id="R_PHE11" name="PHE11" reversible="false" fbc:lowerFluxBound="cobra_0_bound" fbc:upperFluxBound="cobra_default_ub">
        <listOfReactants>
          <speciesReference constant="true" species="M_CPAD5P_Cell" stoichiometry="1" />
        </listOfReactants>
        <listOfProducts>
          <speciesReference constant="true" species="M_IGP_Cell" stoichiometry="1" />
          <speciesReference constant="true" species="M_CO2_Cell" stoichiometry="1" />
        </listOfProducts>
      </reaction>
      <reaction fast="false" id="R_PHE12" name="PHE12" reversible="false" fbc:lowerFluxBound="cobra_0_bound" fbc:upperFluxBound="cobra_default_ub">
        <listOfReactants>
          <speciesReference constant="true" species="M_NPRAN_Cell" stoichiometry="1" />
        </listOfReactants>
        <listOfProducts>
          <speciesReference constant="true" species="M_CPAD5P_Cell" stoichiometry="1" />
        </listOfProducts>
      </reaction>
      <reaction fast="false" id="R_PHE13" name="PHE13" reversible="false" fbc:lowerFluxBound="cobra_0_bound" fbc:upperFluxBound="cobra_default_ub">
        <listOfReactants>
          <speciesReference constant="true" species="M_AN_Cell" stoichiometry="1" />
          <speciesReference constant="true" species="M_PRPP_Cell" stoichiometry="1" />
        </listOfReactants>
        <listOfProducts>
          <speciesReference constant="true" species="M_PPI_Cell" stoichiometry="1" />
          <speciesReference constant="true" species="M_NPRAN_Cell" stoichiometry="1" />
        </listOfProducts>
      </reaction>
      <reaction fast="false" id="R_PHE14" name="PHE14" reversible="false" fbc:lowerFluxBound="cobra_0_bound" fbc:upperFluxBound="cobra_default_ub">
        <listOfReactants>
          <speciesReference constant="true" species="M_CHOR_Cell" stoichiometry="1" />
          <speciesReference constant="true" species="M_NH3_Cell" stoichiometry="1" />
        </listOfReactants>
        <listOfProducts>
          <speciesReference constant="true" species="M_PYR_Cell" stoichiometry="1" />
          <speciesReference constant="true" species="M_AN_Cell" stoichiometry="1" />
        </listOfProducts>
      </reaction>
      <reaction fast="false" id="R_PHE15" name="PHE15" reversible="false" fbc:lowerFluxBound="cobra_0_bound" fbc:upperFluxBound="cobra_default_ub">
        <listOfReactants>
          <speciesReference constant="true" species="M_CHOR_Cell" stoichiometry="1" />
          <speciesReference constant="true" species="M_GLN_Cell" stoichiometry="1" />
        </listOfReactants>
        <listOfProducts>
          <speciesReference constant="true" species="M_PYR_Cell" stoichiometry="1" />
          <speciesReference constant="true" species="M_GLU_Cell" stoichiometry="1" />
          <speciesReference constant="true" species="M_AN_Cell" stoichiometry="1" />
        </listOfProducts>
      </reaction>
      <reaction fast="false" id="R_PHE16" name="PHE16" reversible="true" fbc:lowerFluxBound="cobra_default_lb" fbc:upperFluxBound="cobra_default_ub">
        <listOfReactants>
          <speciesReference constant="true" species="M_CHOR_Cell" stoichiometry="1" />
        </listOfReactants>
        <listOfProducts>
          <speciesReference constant="true" species="M_PHEN_Cell" stoichiometry="1" />
        </listOfProducts>
      </reaction>
      <reaction fast="false" id="R_PHE17" name="PHE17" reversible="true" fbc:lowerFluxBound="cobra_default_lb" fbc:upperFluxBound="cobra_default_ub">
        <listOfReactants>
          <speciesReference constant="true" species="M_PHEN_Cell" stoichiometry="1" />
        </listOfReactants>
        <listOfProducts>
          <speciesReference constant="true" species="M_PHPYR_Cell" stoichiometry="1" />
          <speciesReference constant="true" species="M_CO2_Cell" stoichiometry="1" />
        </listOfProducts>
      </reaction>
      <reaction fast="false" id="R_PHE18" name="PHE18" reversible="true" fbc:lowerFluxBound="cobra_default_lb" fbc:upperFluxBound="cobra_default_ub">
        <listOfReactants>
          <speciesReference constant="true" species="M_AKG_Cell" stoichiometry="1" />
          <speciesReference constant="true" species="M_PHE_Cell" stoichiometry="1" />
        </listOfReactants>
        <listOfProducts>
          <speciesReference constant="true" species="M_GLU_Cell" stoichiometry="1" />
          <speciesReference constant="true" species="M_PHPYR_Cell" stoichiometry="1" />
        </listOfProducts>
      </reaction>
      <reaction fast="false" id="R_PHE19" name="PHE19" reversible="true" fbc:lowerFluxBound="cobra_default_lb" fbc:upperFluxBound="cobra_default_ub">
        <listOfReactants>
          <speciesReference constant="true" species="M_AKG_Cell" stoichiometry="1" />
          <speciesReference constant="true" species="M_TYR_Cell" stoichiometry="1" />
        </listOfReactants>
        <listOfProducts>
          <speciesReference constant="true" species="M_GLU_Cell" stoichiometry="1" />
          <speciesReference constant="true" species="M_HPHPYR_Cell" stoichiometry="1" />
        </listOfProducts>
      </reaction>
      <reaction fast="false" id="R_PHE20" name="PHE20" reversible="false" fbc:lowerFluxBound="cobra_0_bound" fbc:upperFluxBound="cobra_default_ub">
        <listOfReactants>
          <speciesReference constant="true" species="M_PHEN_Cell" stoichiometry="1" />
          <speciesReference constant="true" species="M_ASP_Cell" stoichiometry="1" />
        </listOfReactants>
        <listOfProducts>
          <speciesReference constant="true" species="M_OA_Cell" stoichiometry="1" />
          <speciesReference constant="true" species="M_AG_Cell" stoichiometry="1" />
        </listOfProducts>
      </reaction>
      <reaction fast="false" id="R_PHE21" name="PHE21" reversible="false" fbc:lowerFluxBound="cobra_0_bound" fbc:upperFluxBound="cobra_default_ub">
        <listOfReactants>
          <speciesReference constant="true" species="M_AG_Cell" stoichiometry="1" />
        </listOfReactants>
        <listOfProducts>
          <speciesReference constant="true" species="M_CO2_Cell" stoichiometry="1" />
          <speciesReference constant="true" species="M_PHE_Cell" stoichiometry="1" />
        </listOfProducts>
      </reaction>
      <reaction fast="false" id="R_PHE22" name="PHE22" reversible="false" fbc:lowerFluxBound="cobra_0_bound" fbc:upperFluxBound="cobra_default_ub">
        <listOfReactants>
          <speciesReference constant="true" species="M_AG_Cell" stoichiometry="1" />
          <speciesReference constant="true" species="M_NAD_Cell" stoichiometry="1" />
        </listOfReactants>
        <listOfProducts>
          <speciesReference constant="true" species="M_NADH_Cell" stoichiometry="1" />
          <speciesReference constant="true" species="M_CO2_Cell" stoichiometry="1" />
          <speciesReference constant="true" species="M_TYR_Cell" stoichiometry="1" />
        </listOfProducts>
      </reaction>
      <reaction fast="false" id="R_PHE23" name="PHE23" reversible="false" fbc:lowerFluxBound="cobra_0_bound" fbc:upperFluxBound="cobra_default_ub">
        <listOfReactants>
          <speciesReference constant="true" species="M_NADP_Cell" stoichiometry="1" />
          <speciesReference constant="true" species="M_AG_Cell" stoichiometry="1" />
        </listOfReactants>
        <listOfProducts>
          <speciesReference constant="true" species="M_NADPH_Cell" stoichiometry="1" />
          <speciesReference constant="true" species="M_CO2_Cell" stoichiometry="1" />
          <speciesReference constant="true" species="M_TYR_Cell" stoichiometry="1" />
        </listOfProducts>
      </reaction>
      <reaction fast="false" id="R_Selenoamin1" name="Selenoamin1" reversible="false" fbc:lowerFluxBound="cobra_0_bound" fbc:upperFluxBound="cobra_default_ub">
        <listOfReactants>
          <speciesReference constant="true" species="M_SLLCT_Cell" stoichiometry="1" />
        </listOfReactants>
        <listOfProducts>
          <speciesReference constant="true" species="M_PYR_Cell" stoichiometry="1" />
          <speciesReference constant="true" species="M_SHCYS_Cell" stoichiometry="1" />
          <speciesReference constant="true" species="M_NH3_Cell" stoichiometry="1" />
        </listOfProducts>
      </reaction>
      <reaction fast="false" id="R_Selenoamin2" name="Selenoamin2" reversible="false" fbc:lowerFluxBound="cobra_0_bound" fbc:upperFluxBound="cobra_default_ub">
        <listOfReactants>
          <speciesReference constant="true" species="M_ADSHCYS_Cell" stoichiometry="1" />
        </listOfReactants>
        <listOfProducts>
          <speciesReference constant="true" species="M_SHCYS_Cell" stoichiometry="1" />
          <speciesReference constant="true" species="M_ADN_Cell" stoichiometry="1" />
        </listOfProducts>
      </reaction>
      <reaction fast="false" id="R_Selenoamin3" name="Selenoamin3" reversible="false" fbc:lowerFluxBound="cobra_0_bound" fbc:upperFluxBound="cobra_default_ub">
        <listOfReactants>
          <speciesReference constant="true" species="M_SMET_Cell" stoichiometry="1" />
          <speciesReference constant="true" species="M_ATP_Cell" stoichiometry="1" />
        </listOfReactants>
        <listOfProducts>
          <speciesReference constant="true" species="M_PI_Cell" stoichiometry="1" />
          <speciesReference constant="true" species="M_PPI_Cell" stoichiometry="1" />
          <speciesReference constant="true" species="M_ADSMET_Cell" stoichiometry="1" />
        </listOfProducts>
      </reaction>
      <reaction fast="false" id="R_Selenoamin4" name="Selenoamin4" reversible="false" fbc:lowerFluxBound="cobra_0_bound" fbc:upperFluxBound="cobra_default_ub">
        <listOfReactants>
          <speciesReference constant="true" species="M_SMET_Cell" stoichiometry="1" />
        </listOfReactants>
        <listOfProducts>
          <speciesReference constant="true" species="M_OBUT_Cell" stoichiometry="1" />
          <speciesReference constant="true" species="M_MTSEL_Cell" stoichiometry="1" />
          <speciesReference constant="true" species="M_NH3_Cell" stoichiometry="1" />
        </listOfProducts>
      </reaction>
      <reaction fast="false" id="R_Selenoamin5" name="Selenoamin5" reversible="false" fbc:lowerFluxBound="cobra_0_bound" fbc:upperFluxBound="cobra_default_ub">
        <listOfReactants>
          <speciesReference constant="true" species="M_SELD_Cell" stoichiometry="1" />
          <speciesReference constant="true" species="M_ASER_Cell" stoichiometry="1" />
        </listOfReactants>
        <listOfProducts>
          <speciesReference constant="true" species="M_SCYS_Cell" stoichiometry="1" />
          <speciesReference constant="true" species="M_AC_Cell" stoichiometry="1" />
        </listOfProducts>
      </reaction>
      <reaction fast="false" id="R_Selenoamin6" name="Selenoamin6" reversible="true" fbc:lowerFluxBound="cobra_default_lb" fbc:upperFluxBound="cobra_default_ub">
        <listOfReactants>
          <speciesReference constant="true" species="M_SELNT_Cell" stoichiometry="1" />
          <speciesReference constant="true" species="M_ATP_Cell" stoichiometry="1" />
        </listOfReactants>
        <listOfProducts>
          <speciesReference constant="true" species="M_ADSELNT_Cell" stoichiometry="1" />
          <speciesReference constant="true" species="M_PPI_Cell" stoichiometry="1" />
        </listOfProducts>
      </reaction>
      <reaction fast="false" id="R_Selenoamin7" name="Selenoamin7" reversible="false" fbc:lowerFluxBound="cobra_0_bound" fbc:upperFluxBound="cobra_default_ub">
        <listOfReactants>
          <speciesReference constant="true" species="M_ADSELNT_Cell" stoichiometry="1" />
          <speciesReference constant="true" species="M_ATP_Cell" stoichiometry="1" />
        </listOfReactants>
        <listOfProducts>
          <speciesReference constant="true" species="M__3PADSELNT_Cell" stoichiometry="1" />
          <speciesReference constant="true" species="M_ADP_Cell" stoichiometry="1" />
        </listOfProducts>
      </reaction>
      <reaction fast="false" id="R_Cyanoamin1" name="Cyanoamin1" reversible="false" fbc:lowerFluxBound="cobra_0_bound" fbc:upperFluxBound="cobra_default_ub">
        <listOfReactants>
          <speciesReference constant="true" species="M_APRCN_Cell" stoichiometry="1" />
        </listOfReactants>
        <listOfProducts>
          <speciesReference constant="true" species="M_ALA_Cell" stoichiometry="1" />
          <speciesReference constant="true" species="M_NH3_Cell" stoichiometry="1" />
        </listOfProducts>
      </reaction>
      <reaction fast="false" id="R_Cyanoamin2" name="Cyanoamin2" reversible="false" fbc:lowerFluxBound="cobra_0_bound" fbc:upperFluxBound="cobra_default_ub">
        <listOfReactants>
          <speciesReference constant="true" species="M_ACYABUT_Cell" stoichiometry="1" />
        </listOfReactants>
        <listOfProducts>
          <speciesReference constant="true" species="M_GLU_Cell" stoichiometry="1" />
          <speciesReference constant="true" species="M_NH3_Cell" stoichiometry="1" />
        </listOfProducts>
      </reaction>
      <reaction fast="false" id="R_Cyanoamin3" name="Cyanoamin3" reversible="false" fbc:lowerFluxBound="cobra_0_bound" fbc:upperFluxBound="cobra_default_ub">
        <listOfReactants>
          <speciesReference constant="true" species="M_GLU_Cell" stoichiometry="1" />
          <speciesReference constant="true" species="M_CYAALA_Cell" stoichiometry="1" />
        </listOfReactants>
        <listOfProducts>
          <speciesReference constant="true" species="M_GLUCYALA_Cell" stoichiometry="1" />
        </listOfProducts>
      </reaction>
      <reaction fast="false" id="R_Cyanoamin4" name="Cyanoamin4" reversible="false" fbc:lowerFluxBound="cobra_0_bound" fbc:upperFluxBound="cobra_default_ub">
        <listOfReactants>
          <speciesReference constant="true" species="M_GLU_Cell" stoichiometry="1" />
          <speciesReference constant="true" species="M_APRCN_Cell" stoichiometry="1" />
        </listOfReactants>
        <listOfProducts>
          <speciesReference constant="true" species="M_GLUAPRCN_Cell" stoichiometry="1" />
        </listOfProducts>
      </reaction>
      <reaction fast="false" id="R_Cyanoamin5" name="Cyanoamin5" reversible="false" fbc:lowerFluxBound="cobra_0_bound" fbc:upperFluxBound="cobra_default_ub">
        <listOfReactants>
          <speciesReference constant="true" species="M_ASN_Cell" stoichiometry="1" />
        </listOfReactants>
        <listOfProducts>
          <speciesReference constant="true" species="M_ASP_Cell" stoichiometry="1" />
          <speciesReference constant="true" species="M_NH3_Cell" stoichiometry="1" />
        </listOfProducts>
      </reaction>
      <reaction fast="false" id="R_DGLN1" name="DGLN1" reversible="true" fbc:lowerFluxBound="cobra_default_lb" fbc:upperFluxBound="cobra_default_ub">
        <listOfReactants>
          <speciesReference constant="true" species="M_GLU_Cell" stoichiometry="1" />
        </listOfReactants>
        <listOfProducts>
          <speciesReference constant="true" species="M_DGLU_Cell" stoichiometry="1" />
        </listOfProducts>
      </reaction>
      <reaction fast="false" id="R_DGLN2" name="DGLN2" reversible="false" fbc:lowerFluxBound="cobra_0_bound" fbc:upperFluxBound="cobra_default_ub">
        <listOfReactants>
          <speciesReference constant="true" species="M_ATP_Cell" stoichiometry="1" />
          <speciesReference constant="true" species="M_DGLU_Cell" stoichiometry="1" />
          <speciesReference constant="true" species="M_UDPNAMA_Cell" stoichiometry="1" />
        </listOfReactants>
        <listOfProducts>
          <speciesReference constant="true" species="M_PI_Cell" stoichiometry="1" />
          <speciesReference constant="true" species="M_ADP_Cell" stoichiometry="1" />
          <speciesReference constant="true" species="M_UDPNAMAG_Cell" stoichiometry="1" />
        </listOfProducts>
      </reaction>
      <reaction fast="false" id="R_DGLN3" name="DGLN3" reversible="false" fbc:lowerFluxBound="cobra_0_bound" fbc:upperFluxBound="cobra_default_ub">
        <listOfReactants>
          <speciesReference constant="true" species="M_ALA_Cell" stoichiometry="1" />
          <speciesReference constant="true" species="M_ATP_Cell" stoichiometry="1" />
          <speciesReference constant="true" species="M_UDPNAM_Cell" stoichiometry="1" />
        </listOfReactants>
        <listOfProducts>
          <speciesReference constant="true" species="M_PI_Cell" stoichiometry="1" />
          <speciesReference constant="true" species="M_UDPNAMA_Cell" stoichiometry="1" />
          <speciesReference constant="true" species="M_ADP_Cell" stoichiometry="1" />
        </listOfProducts>
      </reaction>
      <reaction fast="false" id="R_DALA1" name="DALA1" reversible="true" fbc:lowerFluxBound="cobra_default_lb" fbc:upperFluxBound="cobra_default_ub">
        <listOfReactants>
          <speciesReference constant="true" species="M_ALA_Cell" stoichiometry="1" />
        </listOfReactants>
        <listOfProducts>
          <speciesReference constant="true" species="M_DALA_Cell" stoichiometry="1" />
        </listOfProducts>
      </reaction>
      <reaction fast="false" id="R_DALA2" name="DALA2" reversible="false" fbc:lowerFluxBound="cobra_0_bound" fbc:upperFluxBound="cobra_default_ub">
        <listOfReactants>
          <speciesReference constant="true" species="M_DALA_Cell" stoichiometry="2" />
          <speciesReference constant="true" species="M_ATP_Cell" stoichiometry="1" />
        </listOfReactants>
        <listOfProducts>
          <speciesReference constant="true" species="M_PI_Cell" stoichiometry="1" />
          <speciesReference constant="true" species="M_AA_Cell" stoichiometry="1" />
          <speciesReference constant="true" species="M_ADP_Cell" stoichiometry="1" />
        </listOfProducts>
      </reaction>
      <reaction fast="false" id="R_Glutathione1" name="Glutathione1" reversible="false" fbc:lowerFluxBound="cobra_0_bound" fbc:upperFluxBound="cobra_default_ub">
        <listOfReactants>
          <speciesReference constant="true" species="M_GLU_Cell" stoichiometry="1" />
          <speciesReference constant="true" species="M_CYS_Cell" stoichiometry="1" />
          <speciesReference constant="true" species="M_ATP_Cell" stoichiometry="1" />
        </listOfReactants>
        <listOfProducts>
          <speciesReference constant="true" species="M_GC_Cell" stoichiometry="1" />
          <speciesReference constant="true" species="M_PI_Cell" stoichiometry="1" />
          <speciesReference constant="true" species="M_ADP_Cell" stoichiometry="1" />
        </listOfProducts>
      </reaction>
      <reaction fast="false" id="R_Glutathione2" name="Glutathione2" reversible="false" fbc:lowerFluxBound="cobra_0_bound" fbc:upperFluxBound="cobra_default_ub">
        <listOfReactants>
          <speciesReference constant="true" species="M_GC_Cell" stoichiometry="1" />
        </listOfReactants>
        <listOfProducts>
          <speciesReference constant="true" species="M_CYS_Cell" stoichiometry="1" />
          <speciesReference constant="true" species="M_GLY_Cell" stoichiometry="1" />
        </listOfProducts>
      </reaction>
      <reaction fast="false" id="R_Glutathione3" name="Glutathione3" reversible="false" fbc:lowerFluxBound="cobra_0_bound" fbc:upperFluxBound="cobra_default_ub">
        <listOfReactants>
          <speciesReference constant="true" species="M_GC_Cell" stoichiometry="1" />
          <speciesReference constant="true" species="M_ATP_Cell" stoichiometry="1" />
          <speciesReference constant="true" species="M_GLY_Cell" stoichiometry="1" />
        </listOfReactants>
        <listOfProducts>
          <speciesReference constant="true" species="M_RGT_Cell" stoichiometry="1" />
          <speciesReference constant="true" species="M_PI_Cell" stoichiometry="1" />
          <speciesReference constant="true" species="M_ADP_Cell" stoichiometry="1" />
        </listOfProducts>
      </reaction>
      <reaction fast="false" id="R_Glutathione4" name="Glutathione4" reversible="true" fbc:lowerFluxBound="cobra_default_lb" fbc:upperFluxBound="cobra_default_ub">
        <listOfReactants>
          <speciesReference constant="true" species="M_NADPH_Cell" stoichiometry="1" />
          <speciesReference constant="true" species="M_HEXT_Cell" stoichiometry="1" />
          <speciesReference constant="true" species="M_OGT_Cell" stoichiometry="1" />
        </listOfReactants>
        <listOfProducts>
          <speciesReference constant="true" species="M_RGT_Cell" stoichiometry="2" />
          <speciesReference constant="true" species="M_NADP_Cell" stoichiometry="1" />
        </listOfProducts>
      </reaction>
      <reaction fast="false" id="R_Glutathione5" name="Glutathione5" reversible="false" fbc:lowerFluxBound="cobra_0_bound" fbc:upperFluxBound="cobra_default_ub">
        <listOfReactants>
          <speciesReference constant="true" species="M_CYSGLY_Cell" stoichiometry="1" />
        </listOfReactants>
        <listOfProducts>
          <speciesReference constant="true" species="M_CYS_Cell" stoichiometry="1" />
          <speciesReference constant="true" species="M_GLY_Cell" stoichiometry="1" />
        </listOfProducts>
      </reaction>
      <reaction fast="false" id="R_Glutathione6" name="Glutathione6" reversible="false" fbc:lowerFluxBound="cobra_0_bound" fbc:upperFluxBound="cobra_default_ub">
        <listOfReactants>
          <speciesReference constant="true" species="M_RGT_Cell" stoichiometry="1" />
        </listOfReactants>
        <listOfProducts>
          <speciesReference constant="true" species="M_GLU_Cell" stoichiometry="1" />
          <speciesReference constant="true" species="M_CYSGLY_Cell" stoichiometry="1" />
        </listOfProducts>
      </reaction>
      <reaction fast="false" id="R_Glutathione7" name="Glutathione7" reversible="false" fbc:lowerFluxBound="cobra_0_bound" fbc:upperFluxBound="cobra_default_ub">
        <listOfReactants>
          <speciesReference constant="true" species="M_NADP_Cell" stoichiometry="1" />
          <speciesReference constant="true" species="M_ICIT_Cell" stoichiometry="1" />
        </listOfReactants>
        <listOfProducts>
          <speciesReference constant="true" species="M_AKG_Cell" stoichiometry="1" />
          <speciesReference constant="true" species="M_NADPH_Cell" stoichiometry="1" />
          <speciesReference constant="true" species="M_CO2_Cell" stoichiometry="1" />
        </listOfProducts>
      </reaction>
      <reaction fast="false" id="R_Glutathione8" name="Glutathione8" reversible="false" fbc:lowerFluxBound="cobra_0_bound" fbc:upperFluxBound="cobra_default_ub">
        <listOfReactants>
          <speciesReference constant="true" species="M_RX_Cell" stoichiometry="1" />
          <speciesReference constant="true" species="M_RGT_Cell" stoichiometry="1" />
        </listOfReactants>
        <listOfProducts>
          <speciesReference constant="true" species="M_HAL_Cell" stoichiometry="1" />
          <speciesReference constant="true" species="M_RSGSH_Cell" stoichiometry="1" />
        </listOfProducts>
      </reaction>
      <reaction fast="false" id="R_Glutathione9" name="Glutathione9" reversible="false" fbc:lowerFluxBound="cobra_0_bound" fbc:upperFluxBound="cobra_default_ub">
        <listOfReactants>
          <speciesReference constant="true" species="M_RSGSH_Cell" stoichiometry="1" />
        </listOfReactants>
        <listOfProducts>
          <speciesReference constant="true" species="M_GLU_Cell" stoichiometry="1" />
          <speciesReference constant="true" species="M_RSCYSGLY_Cell" stoichiometry="1" />
        </listOfProducts>
      </reaction>
      <reaction fast="false" id="R_Glutathione10" name="Glutathione10" reversible="false" fbc:lowerFluxBound="cobra_0_bound" fbc:upperFluxBound="cobra_default_ub">
        <listOfReactants>
          <speciesReference constant="true" species="M_RSCYSGLY_Cell" stoichiometry="1" />
        </listOfReactants>
        <listOfProducts>
          <speciesReference constant="true" species="M_GLY_Cell" stoichiometry="1" />
          <speciesReference constant="true" species="M_RSCYS_Cell" stoichiometry="1" />
        </listOfProducts>
      </reaction>
      <reaction fast="false" id="R_Peptidoglycan1" name="Peptidoglycan1" reversible="false" fbc:lowerFluxBound="cobra_0_bound" fbc:upperFluxBound="cobra_default_ub">
        <listOfReactants>
          <speciesReference constant="true" species="M_UDCPP_Cell" stoichiometry="1" />
          <speciesReference constant="true" species="M_UNAGDA_Cell" stoichiometry="1" />
        </listOfReactants>
        <listOfProducts>
          <speciesReference constant="true" species="M_PI_Cell" stoichiometry="1" />
          <speciesReference constant="true" species="M_UMP_Cell" stoichiometry="1" />
          <speciesReference constant="true" species="M_UAGMDA_Cell" stoichiometry="1" />
        </listOfProducts>
      </reaction>
      <reaction fast="false" id="R_Peptidoglycan2" name="Peptidoglycan2" reversible="false" fbc:lowerFluxBound="cobra_0_bound" fbc:upperFluxBound="cobra_default_ub">
        <listOfReactants>
          <speciesReference constant="true" species="M_UDPNAG_Cell" stoichiometry="1" />
          <speciesReference constant="true" species="M_UAGMDA_Cell" stoichiometry="1" />
        </listOfReactants>
        <listOfProducts>
          <speciesReference constant="true" species="M_UDP_Cell" stoichiometry="1" />
          <speciesReference constant="true" species="M_UAAGMDA_Cell" stoichiometry="1" />
        </listOfProducts>
      </reaction>
      <reaction fast="false" id="R_Peptidoglycan3" name="Peptidoglycan3" reversible="false" fbc:lowerFluxBound="cobra_0_bound" fbc:upperFluxBound="cobra_default_ub">
        <listOfReactants>
          <speciesReference constant="true" species="M_UAAGMDA_Cell" stoichiometry="1" />
        </listOfReactants>
        <listOfProducts>
          <speciesReference constant="true" species="M_UDCPDP_Cell" stoichiometry="1" />
          <speciesReference constant="true" species="M_PEPTIDO_Cell" stoichiometry="1" />
        </listOfProducts>
      </reaction>
      <reaction fast="false" id="R_Peptidoglycan4" name="Peptidoglycan4" reversible="false" fbc:lowerFluxBound="cobra_0_bound" fbc:upperFluxBound="cobra_default_ub">
        <listOfReactants>
          <speciesReference constant="true" species="M_UDCPDP_Cell" stoichiometry="1" />
        </listOfReactants>
        <listOfProducts>
          <speciesReference constant="true" species="M_UDCPP_Cell" stoichiometry="1" />
          <speciesReference constant="true" species="M_PI_Cell" stoichiometry="1" />
        </listOfProducts>
      </reaction>
      <reaction fast="false" id="R_Peptidoglycan5" name="Peptidoglycan5" reversible="false" fbc:lowerFluxBound="cobra_0_bound" fbc:upperFluxBound="cobra_default_ub">
        <listOfReactants>
          <speciesReference constant="true" species="M_DALA_Cell" stoichiometry="1" />
          <speciesReference constant="true" species="M_PPEPTIDO_Cell" stoichiometry="1" />
        </listOfReactants>
        <listOfProducts>
          <speciesReference constant="true" species="M_PEPTIDO_Cell" stoichiometry="1" />
        </listOfProducts>
      </reaction>
      <reaction fast="false" id="R_Thiamine1" name="Thiamine1" reversible="false" fbc:lowerFluxBound="cobra_0_bound" fbc:upperFluxBound="cobra_default_ub">
        <listOfReactants>
          <speciesReference constant="true" species="M_AIR_Cell" stoichiometry="1" />
        </listOfReactants>
        <listOfProducts>
          <speciesReference constant="true" species="M_AHM_Cell" stoichiometry="1" />
        </listOfProducts>
      </reaction>
      <reaction fast="false" id="R_Thiamine2" name="Thiamine2" reversible="false" fbc:lowerFluxBound="cobra_0_bound" fbc:upperFluxBound="cobra_default_ub">
        <listOfReactants>
          <speciesReference constant="true" species="M_THZP_Cell" stoichiometry="1" />
          <speciesReference constant="true" species="M_AHMPP_Cell" stoichiometry="1" />
        </listOfReactants>
        <listOfProducts>
          <speciesReference constant="true" species="M_PPI_Cell" stoichiometry="1" />
          <speciesReference constant="true" species="M_THMP_Cell" stoichiometry="1" />
        </listOfProducts>
      </reaction>
      <reaction fast="false" id="R_Thiamine3" name="Thiamine3" reversible="true" fbc:lowerFluxBound="cobra_default_lb" fbc:upperFluxBound="cobra_default_ub">
        <listOfReactants>
          <speciesReference constant="true" species="M_THMP_Cell" stoichiometry="1" />
          <speciesReference constant="true" species="M_ATP_Cell" stoichiometry="1" />
        </listOfReactants>
        <listOfProducts>
          <speciesReference constant="true" species="M_TPP_Cell" stoichiometry="1" />
          <speciesReference constant="true" species="M_ADP_Cell" stoichiometry="1" />
        </listOfProducts>
      </reaction>
      <reaction fast="false" id="R_Thiamine4" name="Thiamine4" reversible="false" fbc:lowerFluxBound="cobra_0_bound" fbc:upperFluxBound="cobra_default_ub">
        <listOfReactants>
          <speciesReference constant="true" species="M_AMPMPM_Cell" stoichiometry="1" />
          <speciesReference constant="true" species="M_ATP_Cell" stoichiometry="1" />
        </listOfReactants>
        <listOfProducts>
          <speciesReference constant="true" species="M_ADP_Cell" stoichiometry="1" />
          <speciesReference constant="true" species="M_AHMPP_Cell" stoichiometry="1" />
        </listOfProducts>
      </reaction>
      <reaction fast="false" id="R_Thiamine5" name="Thiamine5" reversible="false" fbc:lowerFluxBound="cobra_0_bound" fbc:upperFluxBound="cobra_default_ub">
        <listOfReactants>
          <speciesReference constant="true" species="M_DX5P_Cell" stoichiometry="1" />
          <speciesReference constant="true" species="M_TYR_Cell" stoichiometry="1" />
          <speciesReference constant="true" species="M_C15815_Cell" stoichiometry="1" />
        </listOfReactants>
        <listOfProducts>
          <speciesReference constant="true" species="M_THZP_Cell" stoichiometry="1" />
        </listOfProducts>
      </reaction>
      <reaction fast="false" id="R_Thiamine6" name="Thiamine6" reversible="false" fbc:lowerFluxBound="cobra_0_bound" fbc:upperFluxBound="cobra_default_ub">
        <listOfReactants>
          <speciesReference constant="true" species="M_IMGLY_Cell" stoichiometry="1" />
          <speciesReference constant="true" species="M_C15815_Cell" stoichiometry="1" />
          <speciesReference constant="true" species="M_TYR_Cell" stoichiometry="1" />
        </listOfReactants>
        <listOfProducts>
          <speciesReference constant="true" species="M_THZP_Cell" stoichiometry="1" />
        </listOfProducts>
      </reaction>
      <reaction fast="false" id="R_Thiamine7" name="Thiamine7" reversible="false" fbc:lowerFluxBound="cobra_0_bound" fbc:upperFluxBound="cobra_default_ub">
        <listOfReactants>
          <speciesReference constant="true" species="M_THMPP_Cell" stoichiometry="1" />
        </listOfReactants>
        <listOfProducts>
          <speciesReference constant="true" species="M_PI_Cell" stoichiometry="1" />
          <speciesReference constant="true" species="M_THMP_Cell" stoichiometry="1" />
        </listOfProducts>
      </reaction>
      <reaction fast="false" id="R_Riboflavin1" name="Riboflavin1" reversible="false" fbc:lowerFluxBound="cobra_0_bound" fbc:upperFluxBound="cobra_default_ub">
        <listOfReactants>
          <speciesReference constant="true" species="M_GTP_Cell" stoichiometry="1" />
        </listOfReactants>
        <listOfProducts>
          <speciesReference constant="true" species="M_PPI_Cell" stoichiometry="1" />
          <speciesReference constant="true" species="M_D6RP5P_Cell" stoichiometry="1" />
          <speciesReference constant="true" species="M_FORT_Cell" stoichiometry="1" />
        </listOfProducts>
      </reaction>
      <reaction fast="false" id="R_Riboflavin2" name="Riboflavin2" reversible="false" fbc:lowerFluxBound="cobra_0_bound" fbc:upperFluxBound="cobra_default_ub">
        <listOfReactants>
          <speciesReference constant="true" species="M_D6RP5P_Cell" stoichiometry="1" />
        </listOfReactants>
        <listOfProducts>
          <speciesReference constant="true" species="M_A6RP5P_Cell" stoichiometry="1" />
          <speciesReference constant="true" species="M_NH3_Cell" stoichiometry="1" />
        </listOfProducts>
      </reaction>
      <reaction fast="false" id="R_Riboflavin3" name="Riboflavin3" reversible="false" fbc:lowerFluxBound="cobra_0_bound" fbc:upperFluxBound="cobra_default_ub">
        <listOfReactants>
          <speciesReference constant="true" species="M_NADPH_Cell" stoichiometry="1" />
          <speciesReference constant="true" species="M_A6RP5P_Cell" stoichiometry="1" />
        </listOfReactants>
        <listOfProducts>
          <speciesReference constant="true" species="M_NADP_Cell" stoichiometry="1" />
          <speciesReference constant="true" species="M_A6RP5P2_Cell" stoichiometry="1" />
        </listOfProducts>
      </reaction>
      <reaction fast="false" id="R_Riboflavin4" name="Riboflavin4" reversible="false" fbc:lowerFluxBound="cobra_0_bound" fbc:upperFluxBound="cobra_default_ub">
        <listOfReactants>
          <speciesReference constant="true" species="M_A6RP5P2_Cell" stoichiometry="1" />
        </listOfReactants>
        <listOfProducts>
          <speciesReference constant="true" species="M_A6RP_Cell" stoichiometry="1" />
          <speciesReference constant="true" species="M_PI_Cell" stoichiometry="1" />
        </listOfProducts>
      </reaction>
      <reaction fast="false" id="R_Riboflavin5" name="Riboflavin5" reversible="false" fbc:lowerFluxBound="cobra_0_bound" fbc:upperFluxBound="cobra_default_ub">
        <listOfReactants>
          <speciesReference constant="true" species="M_RL5P_Cell" stoichiometry="1" />
        </listOfReactants>
        <listOfProducts>
          <speciesReference constant="true" species="M_FORT_Cell" stoichiometry="1" />
          <speciesReference constant="true" species="M_DB4P_Cell" stoichiometry="1" />
        </listOfProducts>
      </reaction>
      <reaction fast="false" id="R_Riboflavin6" name="Riboflavin6" reversible="false" fbc:lowerFluxBound="cobra_0_bound" fbc:upperFluxBound="cobra_default_ub">
        <listOfReactants>
          <speciesReference constant="true" species="M_A6RP_Cell" stoichiometry="1" />
          <speciesReference constant="true" species="M_DB4P_Cell" stoichiometry="1" />
        </listOfReactants>
        <listOfProducts>
          <speciesReference constant="true" species="M_PI_Cell" stoichiometry="1" />
          <speciesReference constant="true" species="M_D8RL_Cell" stoichiometry="1" />
        </listOfProducts>
      </reaction>
      <reaction fast="false" id="R_Riboflavin7" name="Riboflavin7" reversible="false" fbc:lowerFluxBound="cobra_0_bound" fbc:upperFluxBound="cobra_default_ub">
        <listOfReactants>
          <speciesReference constant="true" species="M_D8RL_Cell" stoichiometry="2" />
        </listOfReactants>
        <listOfProducts>
          <speciesReference constant="true" species="M_A6RP_Cell" stoichiometry="1" />
          <speciesReference constant="true" species="M_RIBFLV_Cell" stoichiometry="1" />
        </listOfProducts>
      </reaction>
      <reaction fast="false" id="R_Riboflavin8" name="Riboflavin8" reversible="false" fbc:lowerFluxBound="cobra_0_bound" fbc:upperFluxBound="cobra_default_ub">
        <listOfReactants>
          <speciesReference constant="true" species="M_RIBFLV_Cell" stoichiometry="1" />
          <speciesReference constant="true" species="M_ATP_Cell" stoichiometry="1" />
        </listOfReactants>
        <listOfProducts>
          <speciesReference constant="true" species="M_FMN_Cell" stoichiometry="1" />
          <speciesReference constant="true" species="M_ADP_Cell" stoichiometry="1" />
        </listOfProducts>
      </reaction>
      <reaction fast="false" id="R_Riboflavin9" name="Riboflavin9" reversible="false" fbc:lowerFluxBound="cobra_0_bound" fbc:upperFluxBound="cobra_default_ub">
        <listOfReactants>
          <speciesReference constant="true" species="M_FMN_Cell" stoichiometry="1" />
          <speciesReference constant="true" species="M_ATP_Cell" stoichiometry="1" />
        </listOfReactants>
        <listOfProducts>
          <speciesReference constant="true" species="M_PPI_Cell" stoichiometry="1" />
          <speciesReference constant="true" species="M_FAD_Cell" stoichiometry="1" />
        </listOfProducts>
      </reaction>
      <reaction fast="false" id="R_Riboflavin10" name="Riboflavin10" reversible="false" fbc:lowerFluxBound="cobra_0_bound" fbc:upperFluxBound="cobra_default_ub">
        <listOfReactants>
          <speciesReference constant="true" species="M_FMN_Cell" stoichiometry="1" />
        </listOfReactants>
        <listOfProducts>
          <speciesReference constant="true" species="M_PI_Cell" stoichiometry="1" />
          <speciesReference constant="true" species="M_RIBFLV_Cell" stoichiometry="1" />
        </listOfProducts>
      </reaction>
      <reaction fast="false" id="R_Vitamin1" name="Vitamin1" reversible="true" fbc:lowerFluxBound="cobra_default_lb" fbc:upperFluxBound="cobra_default_ub">
        <listOfReactants>
          <speciesReference constant="true" species="M_PL_Cell" stoichiometry="1" />
          <speciesReference constant="true" species="M_O2_Cell" stoichiometry="1" />
          <speciesReference constant="true" species="M_NH3_Cell" stoichiometry="1" />
        </listOfReactants>
        <listOfProducts>
          <speciesReference constant="true" species="M_H2O2_Cell" stoichiometry="1" />
          <speciesReference constant="true" species="M_PDLA_Cell" stoichiometry="1" />
        </listOfProducts>
      </reaction>
      <reaction fast="false" id="R_Vitamin2" name="Vitamin2" reversible="true" fbc:lowerFluxBound="cobra_default_lb" fbc:upperFluxBound="cobra_default_ub">
        <listOfReactants>
          <speciesReference constant="true" species="M_PDLA5P_Cell" stoichiometry="1" />
          <speciesReference constant="true" species="M_O2_Cell" stoichiometry="1" />
        </listOfReactants>
        <listOfProducts>
          <speciesReference constant="true" species="M_H2O2_Cell" stoichiometry="1" />
          <speciesReference constant="true" species="M_PL5P_Cell" stoichiometry="1" />
          <speciesReference constant="true" species="M_NH3_Cell" stoichiometry="1" />
        </listOfProducts>
      </reaction>
      <reaction fast="false" id="R_Vitamin3" name="Vitamin3" reversible="true" fbc:lowerFluxBound="cobra_default_lb" fbc:upperFluxBound="cobra_default_ub">
        <listOfReactants>
          <speciesReference constant="true" species="M_PYRDX_Cell" stoichiometry="1" />
          <speciesReference constant="true" species="M_O2_Cell" stoichiometry="1" />
        </listOfReactants>
        <listOfProducts>
          <speciesReference constant="true" species="M_PL_Cell" stoichiometry="1" />
          <speciesReference constant="true" species="M_H2O2_Cell" stoichiometry="1" />
        </listOfProducts>
      </reaction>
      <reaction fast="false" id="R_Vitamin4" name="Vitamin4" reversible="true" fbc:lowerFluxBound="cobra_default_lb" fbc:upperFluxBound="cobra_default_ub">
        <listOfReactants>
          <speciesReference constant="true" species="M_P5P_Cell" stoichiometry="1" />
          <speciesReference constant="true" species="M_O2_Cell" stoichiometry="1" />
        </listOfReactants>
        <listOfProducts>
          <speciesReference constant="true" species="M_H2O2_Cell" stoichiometry="1" />
          <speciesReference constant="true" species="M_PL5P_Cell" stoichiometry="1" />
        </listOfProducts>
      </reaction>
      <reaction fast="false" id="R_Vitamin5" name="Vitamin5" reversible="true" fbc:lowerFluxBound="cobra_default_lb" fbc:upperFluxBound="cobra_default_ub">
        <listOfReactants>
          <speciesReference constant="true" species="M_GLU_Cell" stoichiometry="1" />
          <speciesReference constant="true" species="M_OHB_Cell" stoichiometry="1" />
        </listOfReactants>
        <listOfProducts>
          <speciesReference constant="true" species="M_AKG_Cell" stoichiometry="1" />
          <speciesReference constant="true" species="M_PHT_Cell" stoichiometry="1" />
        </listOfProducts>
      </reaction>
      <reaction fast="false" id="R_Vitamin6" name="Vitamin6" reversible="false" fbc:lowerFluxBound="cobra_0_bound" fbc:upperFluxBound="cobra_default_ub">
        <listOfReactants>
          <speciesReference constant="true" species="M_PHT_Cell" stoichiometry="1" />
        </listOfReactants>
        <listOfProducts>
          <speciesReference constant="true" species="M_PI_Cell" stoichiometry="1" />
          <speciesReference constant="true" species="M__4HLT_Cell" stoichiometry="1" />
        </listOfProducts>
      </reaction>
      <reaction fast="false" id="R_Vitamin7" name="Vitamin7" reversible="false" fbc:lowerFluxBound="cobra_0_bound" fbc:upperFluxBound="cobra_default_ub">
        <listOfReactants>
          <speciesReference constant="true" species="M_AOPP_Cell" stoichiometry="1" />
          <speciesReference constant="true" species="M_DX5P_Cell" stoichiometry="1" />
        </listOfReactants>
        <listOfProducts>
          <speciesReference constant="true" species="M_P5P_Cell" stoichiometry="1" />
          <speciesReference constant="true" species="M_PI_Cell" stoichiometry="1" />
        </listOfProducts>
      </reaction>
      <reaction fast="false" id="R_Vitamin8" name="Vitamin8" reversible="false" fbc:lowerFluxBound="cobra_0_bound" fbc:upperFluxBound="cobra_default_ub">
        <listOfReactants>
          <speciesReference constant="true" species="M_PHT_Cell" stoichiometry="1" />
          <speciesReference constant="true" species="M_NAD_Cell" stoichiometry="1" />
        </listOfReactants>
        <listOfProducts>
          <speciesReference constant="true" species="M_NADH_Cell" stoichiometry="1" />
          <speciesReference constant="true" species="M_AOPOB_Cell" stoichiometry="1" />
        </listOfProducts>
      </reaction>
      <reaction fast="false" id="R_Nicotinate1" name="Nicotinate1" reversible="false" fbc:lowerFluxBound="cobra_0_bound" fbc:upperFluxBound="cobra_default_ub">
        <listOfReactants>
          <speciesReference constant="true" species="M_NAD_Cell" stoichiometry="1" />
          <speciesReference constant="true" species="M_ATP_Cell" stoichiometry="1" />
        </listOfReactants>
        <listOfProducts>
          <speciesReference constant="true" species="M_NADP_Cell" stoichiometry="1" />
          <speciesReference constant="true" species="M_ADP_Cell" stoichiometry="1" />
        </listOfProducts>
      </reaction>
      <reaction fast="false" id="R_Nicotinate2" name="Nicotinate2" reversible="true" fbc:lowerFluxBound="cobra_default_lb" fbc:upperFluxBound="cobra_default_ub">
        <listOfReactants>
          <speciesReference constant="true" species="M_NAMN_Cell" stoichiometry="1" />
          <speciesReference constant="true" species="M_ATP_Cell" stoichiometry="1" />
        </listOfReactants>
        <listOfProducts>
          <speciesReference constant="true" species="M_NAAD_Cell" stoichiometry="1" />
          <speciesReference constant="true" species="M_PPI_Cell" stoichiometry="1" />
        </listOfProducts>
      </reaction>
      <reaction fast="false" id="R_Nicotinate3" name="Nicotinate3" reversible="true" fbc:lowerFluxBound="cobra_default_lb" fbc:upperFluxBound="cobra_default_ub">
        <listOfReactants>
          <speciesReference constant="true" species="M_NMN_Cell" stoichiometry="1" />
          <speciesReference constant="true" species="M_ATP_Cell" stoichiometry="1" />
        </listOfReactants>
        <listOfProducts>
          <speciesReference constant="true" species="M_PPI_Cell" stoichiometry="1" />
          <speciesReference constant="true" species="M_NAD_Cell" stoichiometry="1" />
        </listOfProducts>
      </reaction>
      <reaction fast="false" id="R_Nicotinate4" name="Nicotinate4" reversible="false" fbc:lowerFluxBound="cobra_0_bound" fbc:upperFluxBound="cobra_default_ub">
        <listOfReactants>
          <speciesReference constant="true" species="M_NAAD_Cell" stoichiometry="1" />
          <speciesReference constant="true" species="M_ATP_Cell" stoichiometry="1" />
          <speciesReference constant="true" species="M_NH3_Cell" stoichiometry="1" />
        </listOfReactants>
        <listOfProducts>
          <speciesReference constant="true" species="M_PPI_Cell" stoichiometry="1" />
          <speciesReference constant="true" species="M_NAD_Cell" stoichiometry="1" />
          <speciesReference constant="true" species="M_AMP_Cell" stoichiometry="1" />
        </listOfProducts>
      </reaction>
      <reaction fast="false" id="R_Nicotinate5" name="Nicotinate5" reversible="false" fbc:lowerFluxBound="cobra_0_bound" fbc:upperFluxBound="cobra_default_ub">
        <listOfReactants>
          <speciesReference constant="true" species="M_QA_Cell" stoichiometry="1" />
          <speciesReference constant="true" species="M_PRPP_Cell" stoichiometry="1" />
        </listOfReactants>
        <listOfProducts>
          <speciesReference constant="true" species="M_PPI_Cell" stoichiometry="1" />
          <speciesReference constant="true" species="M_CO2_Cell" stoichiometry="1" />
          <speciesReference constant="true" species="M_NAMN_Cell" stoichiometry="1" />
        </listOfProducts>
      </reaction>
      <reaction fast="false" id="R_Nicotinate6" name="Nicotinate6" reversible="false" fbc:lowerFluxBound="cobra_0_bound" fbc:upperFluxBound="cobra_default_ub">
        <listOfReactants>
          <speciesReference constant="true" species="M_ISUCC_Cell" stoichiometry="1" />
          <speciesReference constant="true" species="M_T3P2_Cell" stoichiometry="1" />
        </listOfReactants>
        <listOfProducts>
          <speciesReference constant="true" species="M_PI_Cell" stoichiometry="1" />
          <speciesReference constant="true" species="M_QA_Cell" stoichiometry="1" />
        </listOfProducts>
      </reaction>
      <reaction fast="false" id="R_Nicotinate7" name="Nicotinate7" reversible="false" fbc:lowerFluxBound="cobra_0_bound" fbc:upperFluxBound="cobra_default_ub">
        <listOfReactants>
          <speciesReference constant="true" species="M_NAD_Cell" stoichiometry="1" />
          <speciesReference constant="true" species="M_ATP_Cell" stoichiometry="1" />
        </listOfReactants>
        <listOfProducts>
          <speciesReference constant="true" species="M_NADP_Cell" stoichiometry="1" />
          <speciesReference constant="true" species="M_ADP_Cell" stoichiometry="1" />
        </listOfProducts>
      </reaction>
      <reaction fast="false" id="R_Nicotinate8" name="Nicotinate8" reversible="false" fbc:lowerFluxBound="cobra_0_bound" fbc:upperFluxBound="cobra_default_ub">
        <listOfReactants>
          <speciesReference constant="true" species="M_NMN_Cell" stoichiometry="1" />
        </listOfReactants>
        <listOfProducts>
          <speciesReference constant="true" species="M_PI_Cell" stoichiometry="1" />
          <speciesReference constant="true" species="M_RNAM_Cell" stoichiometry="1" />
        </listOfProducts>
      </reaction>
      <reaction fast="false" id="R_Nicotinate9" name="Nicotinate9" reversible="false" fbc:lowerFluxBound="cobra_0_bound" fbc:upperFluxBound="cobra_default_ub">
        <listOfReactants>
          <speciesReference constant="true" species="M_NAMN_Cell" stoichiometry="1" />
        </listOfReactants>
        <listOfProducts>
          <speciesReference constant="true" species="M_NAMNS_Cell" stoichiometry="1" />
          <speciesReference constant="true" species="M_PI_Cell" stoichiometry="1" />
        </listOfProducts>
      </reaction>
      <reaction fast="false" id="R_Nicotinate10" name="Nicotinate10" reversible="false" fbc:lowerFluxBound="cobra_0_bound" fbc:upperFluxBound="cobra_default_ub">
        <listOfReactants>
          <speciesReference constant="true" species="M_O2_Cell" stoichiometry="1" />
          <speciesReference constant="true" species="M_ASP_Cell" stoichiometry="1" />
        </listOfReactants>
        <listOfProducts>
          <speciesReference constant="true" species="M_H2O2_Cell" stoichiometry="1" />
          <speciesReference constant="true" species="M_ISUCC_Cell" stoichiometry="1" />
        </listOfProducts>
      </reaction>
      <reaction fast="false" id="R_Pantothenate1" name="Pantothenate1" reversible="true" fbc:lowerFluxBound="cobra_default_lb" fbc:upperFluxBound="cobra_default_ub">
        <listOfReactants>
          <speciesReference constant="true" species="M_NADPH_Cell" stoichiometry="1" />
          <speciesReference constant="true" species="M_ACLAC_Cell" stoichiometry="1" />
        </listOfReactants>
        <listOfProducts>
          <speciesReference constant="true" species="M_MOBA_Cell" stoichiometry="1" />
          <speciesReference constant="true" species="M_NADP_Cell" stoichiometry="1" />
        </listOfProducts>
      </reaction>
      <reaction fast="false" id="R_Pantothenate2" name="Pantothenate2" reversible="false" fbc:lowerFluxBound="cobra_0_bound" fbc:upperFluxBound="cobra_default_ub">
        <listOfReactants>
          <speciesReference constant="true" species="M_MOBA_Cell" stoichiometry="1" />
          <speciesReference constant="true" species="M_METTHF_Cell" stoichiometry="1" />
        </listOfReactants>
        <listOfProducts>
          <speciesReference constant="true" species="M_AKP_Cell" stoichiometry="1" />
          <speciesReference constant="true" species="M_THF_Cell" stoichiometry="1" />
        </listOfProducts>
      </reaction>
      <reaction fast="false" id="R_Pantothenate3" name="Pantothenate3" reversible="false" fbc:lowerFluxBound="cobra_0_bound" fbc:upperFluxBound="cobra_default_ub">
        <listOfReactants>
          <speciesReference constant="true" species="M_NADPH_Cell" stoichiometry="1" />
          <speciesReference constant="true" species="M_AKP_Cell" stoichiometry="1" />
        </listOfReactants>
        <listOfProducts>
          <speciesReference constant="true" species="M_NADP_Cell" stoichiometry="1" />
          <speciesReference constant="true" species="M_PANT_Cell" stoichiometry="1" />
        </listOfProducts>
      </reaction>
      <reaction fast="false" id="R_Pantothenate4" name="Pantothenate4" reversible="false" fbc:lowerFluxBound="cobra_0_bound" fbc:upperFluxBound="cobra_default_ub">
        <listOfReactants>
          <speciesReference constant="true" species="M_bALA_Cell" stoichiometry="1" />
          <speciesReference constant="true" species="M_ATP_Cell" stoichiometry="1" />
          <speciesReference constant="true" species="M_PANT_Cell" stoichiometry="1" />
        </listOfReactants>
        <listOfProducts>
          <speciesReference constant="true" species="M_PPI_Cell" stoichiometry="1" />
          <speciesReference constant="true" species="M_AMP_Cell" stoichiometry="1" />
          <speciesReference constant="true" species="M_PNTO_Cell" stoichiometry="1" />
        </listOfProducts>
      </reaction>
      <reaction fast="false" id="R_Pantothenate5" name="Pantothenate5" reversible="false" fbc:lowerFluxBound="cobra_0_bound" fbc:upperFluxBound="cobra_default_ub">
        <listOfReactants>
          <speciesReference constant="true" species="M_ASP_Cell" stoichiometry="1" />
        </listOfReactants>
        <listOfProducts>
          <speciesReference constant="true" species="M_CO2_Cell" stoichiometry="1" />
          <speciesReference constant="true" species="M_bALA_Cell" stoichiometry="1" />
        </listOfProducts>
      </reaction>
      <reaction fast="false" id="R_Pantothenate6" name="Pantothenate6" reversible="false" fbc:lowerFluxBound="cobra_0_bound" fbc:upperFluxBound="cobra_default_ub">
        <listOfReactants>
          <speciesReference constant="true" species="M_ATP_Cell" stoichiometry="1" />
          <speciesReference constant="true" species="M_PNTO_Cell" stoichiometry="1" />
        </listOfReactants>
        <listOfProducts>
          <speciesReference constant="true" species="M_ADP_Cell" stoichiometry="1" />
          <speciesReference constant="true" species="M__4PPNTO_Cell" stoichiometry="1" />
        </listOfProducts>
      </reaction>
      <reaction fast="false" id="R_Pantothenate7" name="Pantothenate7" reversible="false" fbc:lowerFluxBound="cobra_0_bound" fbc:upperFluxBound="cobra_default_ub">
        <listOfReactants>
          <speciesReference constant="true" species="M_CTP_Cell" stoichiometry="1" />
          <speciesReference constant="true" species="M_CYS_Cell" stoichiometry="1" />
          <speciesReference constant="true" species="M__4PPNTO_Cell" stoichiometry="1" />
        </listOfReactants>
        <listOfProducts>
          <speciesReference constant="true" species="M_CMP_Cell" stoichiometry="1" />
          <speciesReference constant="true" species="M_PPI_Cell" stoichiometry="1" />
          <speciesReference constant="true" species="M__4PPNCYS_Cell" stoichiometry="1" />
        </listOfProducts>
      </reaction>
      <reaction fast="false" id="R_Pantothenate8" name="Pantothenate8" reversible="false" fbc:lowerFluxBound="cobra_0_bound" fbc:upperFluxBound="cobra_default_ub">
        <listOfReactants>
          <speciesReference constant="true" species="M__4PPNCYS_Cell" stoichiometry="1" />
        </listOfReactants>
        <listOfProducts>
          <speciesReference constant="true" species="M_CO2_Cell" stoichiometry="1" />
          <speciesReference constant="true" species="M__4PPNTE_Cell" stoichiometry="1" />
        </listOfProducts>
      </reaction>
      <reaction fast="false" id="R_Pantothenate9" name="Pantothenate9" reversible="false" fbc:lowerFluxBound="cobra_0_bound" fbc:upperFluxBound="cobra_default_ub">
        <listOfReactants>
          <speciesReference constant="true" species="M_COA_Cell" stoichiometry="1" />
        </listOfReactants>
        <listOfProducts>
          <speciesReference constant="true" species="M_PAP_Cell" stoichiometry="1" />
          <speciesReference constant="true" species="M_ACP_Cell" stoichiometry="1" />
        </listOfProducts>
      </reaction>
      <reaction fast="false" id="R_Pantothenate10" name="Pantothenate10" reversible="false" fbc:lowerFluxBound="cobra_0_bound" fbc:upperFluxBound="cobra_default_ub">
        <listOfReactants>
          <speciesReference constant="true" species="M__4PPNTE_Cell" stoichiometry="1" />
          <speciesReference constant="true" species="M_ATP_Cell" stoichiometry="1" />
        </listOfReactants>
        <listOfProducts>
          <speciesReference constant="true" species="M_PPI_Cell" stoichiometry="1" />
          <speciesReference constant="true" species="M_DPCOA_Cell" stoichiometry="1" />
        </listOfProducts>
      </reaction>
      <reaction fast="false" id="R_Pantothenate11" name="Pantothenate11" reversible="false" fbc:lowerFluxBound="cobra_0_bound" fbc:upperFluxBound="cobra_default_ub">
        <listOfReactants>
          <speciesReference constant="true" species="M_DPCOA_Cell" stoichiometry="1" />
          <speciesReference constant="true" species="M_ATP_Cell" stoichiometry="1" />
        </listOfReactants>
        <listOfProducts>
          <speciesReference constant="true" species="M_COA_Cell" stoichiometry="1" />
          <speciesReference constant="true" species="M_ADP_Cell" stoichiometry="1" />
        </listOfProducts>
      </reaction>
      <reaction fast="false" id="R_Pantothenate12" name="Pantothenate12" reversible="false" fbc:lowerFluxBound="cobra_0_bound" fbc:upperFluxBound="cobra_default_ub">
        <listOfReactants>
          <speciesReference constant="true" species="M_CYS_Cell" stoichiometry="1" />
          <speciesReference constant="true" species="M_ATP_Cell" stoichiometry="1" />
          <speciesReference constant="true" species="M__4PPNTO_Cell" stoichiometry="1" />
        </listOfReactants>
        <listOfProducts>
          <speciesReference constant="true" species="M_PPI_Cell" stoichiometry="1" />
          <speciesReference constant="true" species="M__4PPNCYS_Cell" stoichiometry="1" />
          <speciesReference constant="true" species="M_AMP_Cell" stoichiometry="1" />
        </listOfProducts>
      </reaction>
      <reaction fast="false" id="R_Pantothenate13" name="Pantothenate13" reversible="false" fbc:lowerFluxBound="cobra_0_bound" fbc:upperFluxBound="cobra_default_ub">
        <listOfReactants>
          <speciesReference constant="true" species="M_PNCYS_Cell" stoichiometry="1" />
          <speciesReference constant="true" species="M_ATP_Cell" stoichiometry="1" />
        </listOfReactants>
        <listOfProducts>
          <speciesReference constant="true" species="M__4PPNCYS_Cell" stoichiometry="1" />
          <speciesReference constant="true" species="M_ADP_Cell" stoichiometry="1" />
        </listOfProducts>
      </reaction>
      <reaction fast="false" id="R_Pantothenate14" name="Pantothenate14" reversible="false" fbc:lowerFluxBound="cobra_0_bound" fbc:upperFluxBound="cobra_default_ub">
        <listOfReactants>
          <speciesReference constant="true" species="M_PTT_Cell" stoichiometry="1" />
          <speciesReference constant="true" species="M_ATP_Cell" stoichiometry="1" />
        </listOfReactants>
        <listOfProducts>
          <speciesReference constant="true" species="M__4PPNTE_Cell" stoichiometry="1" />
          <speciesReference constant="true" species="M_ADP_Cell" stoichiometry="1" />
        </listOfProducts>
      </reaction>
      <reaction fast="false" id="R_Biotin1" name="Biotin1" reversible="true" fbc:lowerFluxBound="cobra_default_lb" fbc:upperFluxBound="cobra_default_ub">
        <listOfReactants>
          <speciesReference constant="true" species="M_ALA_Cell" stoichiometry="1" />
          <speciesReference constant="true" species="M_CHCOA_Cell" stoichiometry="1" />
        </listOfReactants>
        <listOfProducts>
          <speciesReference constant="true" species="M_AONA_Cell" stoichiometry="1" />
          <speciesReference constant="true" species="M_COA_Cell" stoichiometry="1" />
          <speciesReference constant="true" species="M_CO2_Cell" stoichiometry="1" />
        </listOfProducts>
      </reaction>
      <reaction fast="false" id="R_Biotin2" name="Biotin2" reversible="true" fbc:lowerFluxBound="cobra_default_lb" fbc:upperFluxBound="cobra_default_ub">
        <listOfReactants>
          <speciesReference constant="true" species="M_AONA_Cell" stoichiometry="1" />
          <speciesReference constant="true" species="M_SAM_Cell" stoichiometry="1" />
        </listOfReactants>
        <listOfProducts>
          <speciesReference constant="true" species="M_SAMOB_Cell" stoichiometry="1" />
          <speciesReference constant="true" species="M_DANNA_Cell" stoichiometry="1" />
        </listOfProducts>
      </reaction>
      <reaction fast="false" id="R_Biotin3" name="Biotin3" reversible="true" fbc:lowerFluxBound="cobra_default_lb" fbc:upperFluxBound="cobra_default_ub">
        <listOfReactants>
          <speciesReference constant="true" species="M_DANNA_Cell" stoichiometry="1" />
          <speciesReference constant="true" species="M_ATP_Cell" stoichiometry="1" />
          <speciesReference constant="true" species="M_CO2_Cell" stoichiometry="1" />
        </listOfReactants>
        <listOfProducts>
          <speciesReference constant="true" species="M_PI_Cell" stoichiometry="1" />
          <speciesReference constant="true" species="M_ADP_Cell" stoichiometry="1" />
          <speciesReference constant="true" species="M_DTB_Cell" stoichiometry="1" />
        </listOfProducts>
      </reaction>
      <reaction fast="false" id="R_Biotin4" name="Biotin4" reversible="false" fbc:lowerFluxBound="cobra_0_bound" fbc:upperFluxBound="cobra_default_ub">
        <listOfReactants>
          <speciesReference constant="true" species="M_SAM_Cell" stoichiometry="2" />
          <speciesReference constant="true" species="M_S_Cell" stoichiometry="1" />
          <speciesReference constant="true" species="M_DTB_Cell" stoichiometry="1" />
        </listOfReactants>
        <listOfProducts>
          <speciesReference constant="true" species="M_BT_Cell" stoichiometry="1" />
          <speciesReference constant="true" species="M_DA_Cell" stoichiometry="2" />
          <speciesReference constant="true" species="M_MET_Cell" stoichiometry="2" />
        </listOfProducts>
      </reaction>
      <reaction fast="false" id="R_Biotin5" name="Biotin5" reversible="false" fbc:lowerFluxBound="cobra_0_bound" fbc:upperFluxBound="cobra_default_ub">
        <listOfReactants>
          <speciesReference constant="true" species="M_BT_Cell" stoichiometry="1" />
          <speciesReference constant="true" species="M_ATP_Cell" stoichiometry="1" />
        </listOfReactants>
        <listOfProducts>
          <speciesReference constant="true" species="M_PPI_Cell" stoichiometry="1" />
          <speciesReference constant="true" species="M_B5AMP_Cell" stoichiometry="1" />
        </listOfProducts>
      </reaction>
      <reaction fast="false" id="R_Folate1" name="Folate1" reversible="false" fbc:lowerFluxBound="cobra_0_bound" fbc:upperFluxBound="cobra_default_ub">
        <listOfReactants>
          <speciesReference constant="true" species="M_AHTD_Cell" stoichiometry="1" />
        </listOfReactants>
        <listOfProducts>
          <speciesReference constant="true" species="M_DHP_Cell" stoichiometry="1" />
          <speciesReference constant="true" species="M_PI_Cell" stoichiometry="3" />
        </listOfProducts>
      </reaction>
      <reaction fast="false" id="R_Folate2" name="Folate2" reversible="false" fbc:lowerFluxBound="cobra_0_bound" fbc:upperFluxBound="cobra_default_ub">
        <listOfReactants>
          <speciesReference constant="true" species="M_DHP_Cell" stoichiometry="1" />
        </listOfReactants>
        <listOfProducts>
          <speciesReference constant="true" species="M_AHHMP_Cell" stoichiometry="1" />
          <speciesReference constant="true" species="M_GLAL_Cell" stoichiometry="1" />
        </listOfProducts>
      </reaction>
      <reaction fast="false" id="R_Folate3" name="Folate3" reversible="false" fbc:lowerFluxBound="cobra_0_bound" fbc:upperFluxBound="cobra_default_ub">
        <listOfReactants>
          <speciesReference constant="true" species="M_AHHMP_Cell" stoichiometry="1" />
          <speciesReference constant="true" species="M_ATP_Cell" stoichiometry="1" />
        </listOfReactants>
        <listOfProducts>
          <speciesReference constant="true" species="M_AHHMD_Cell" stoichiometry="1" />
          <speciesReference constant="true" species="M_AMP_Cell" stoichiometry="1" />
        </listOfProducts>
      </reaction>
      <reaction fast="false" id="R_Folate4" name="Folate4" reversible="false" fbc:lowerFluxBound="cobra_0_bound" fbc:upperFluxBound="cobra_default_ub">
        <listOfReactants>
          <speciesReference constant="true" species="M_AHHMP_Cell" stoichiometry="1" />
          <speciesReference constant="true" species="M_PABA_Cell" stoichiometry="1" />
        </listOfReactants>
        <listOfProducts>
          <speciesReference constant="true" species="M_DHPT_Cell" stoichiometry="1" />
        </listOfProducts>
      </reaction>
      <reaction fast="false" id="R_Folate5" name="Folate5" reversible="false" fbc:lowerFluxBound="cobra_0_bound" fbc:upperFluxBound="cobra_default_ub">
        <listOfReactants>
          <speciesReference constant="true" species="M_AHHMD_Cell" stoichiometry="1" />
          <speciesReference constant="true" species="M_PABA_Cell" stoichiometry="1" />
        </listOfReactants>
        <listOfProducts>
          <speciesReference constant="true" species="M_PPI_Cell" stoichiometry="1" />
          <speciesReference constant="true" species="M_DHPT_Cell" stoichiometry="1" />
        </listOfProducts>
      </reaction>
      <reaction fast="false" id="R_Folate6" name="Folate6" reversible="false" fbc:lowerFluxBound="cobra_0_bound" fbc:upperFluxBound="cobra_default_ub">
        <listOfReactants>
          <speciesReference constant="true" species="M_GLU_Cell" stoichiometry="1" />
          <speciesReference constant="true" species="M_DHPT_Cell" stoichiometry="1" />
          <speciesReference constant="true" species="M_ATP_Cell" stoichiometry="1" />
        </listOfReactants>
        <listOfProducts>
          <speciesReference constant="true" species="M_PI_Cell" stoichiometry="1" />
          <speciesReference constant="true" species="M_ADP_Cell" stoichiometry="1" />
          <speciesReference constant="true" species="M_DHF_Cell" stoichiometry="1" />
        </listOfProducts>
      </reaction>
      <reaction fast="false" id="R_Folate7" name="Folate7" reversible="false" fbc:lowerFluxBound="cobra_0_bound" fbc:upperFluxBound="cobra_default_ub">
        <listOfReactants>
          <speciesReference constant="true" species="M_CHOR_Cell" stoichiometry="1" />
          <speciesReference constant="true" species="M_GLN_Cell" stoichiometry="1" />
        </listOfReactants>
        <listOfProducts>
          <speciesReference constant="true" species="M_GLU_Cell" stoichiometry="1" />
          <speciesReference constant="true" species="M_ADCHOR_Cell" stoichiometry="1" />
        </listOfProducts>
      </reaction>
      <reaction fast="false" id="R_Folate8" name="Folate8" reversible="false" fbc:lowerFluxBound="cobra_0_bound" fbc:upperFluxBound="cobra_default_ub">
        <listOfReactants>
          <speciesReference constant="true" species="M_NADPH_Cell" stoichiometry="1" />
          <speciesReference constant="true" species="M_DHF_Cell" stoichiometry="1" />
        </listOfReactants>
        <listOfProducts>
          <speciesReference constant="true" species="M_NADP_Cell" stoichiometry="1" />
          <speciesReference constant="true" species="M_THF_Cell" stoichiometry="1" />
        </listOfProducts>
      </reaction>
      <reaction fast="false" id="R_Folate9" name="Folate9" reversible="false" fbc:lowerFluxBound="cobra_0_bound" fbc:upperFluxBound="cobra_default_ub">
        <listOfReactants>
          <speciesReference constant="true" species="M_ADCHOR_Cell" stoichiometry="1" />
        </listOfReactants>
        <listOfProducts>
          <speciesReference constant="true" species="M_PYR_Cell" stoichiometry="1" />
          <speciesReference constant="true" species="M_PABA_Cell" stoichiometry="1" />
        </listOfProducts>
      </reaction>
      <reaction fast="false" id="R_Folate10" name="Folate10" reversible="false" fbc:lowerFluxBound="cobra_0_bound" fbc:upperFluxBound="cobra_default_ub">
        <listOfReactants>
          <speciesReference constant="true" species="M_GTP_Cell" stoichiometry="1" />
        </listOfReactants>
        <listOfProducts>
          <speciesReference constant="true" species="M_FAPNTP_Cell" stoichiometry="1" />
        </listOfProducts>
      </reaction>
      <reaction fast="false" id="R_Folate11" name="Folate11" reversible="false" fbc:lowerFluxBound="cobra_0_bound" fbc:upperFluxBound="cobra_default_ub">
        <listOfReactants>
          <speciesReference constant="true" species="M_FAPNTP_Cell" stoichiometry="1" />
        </listOfReactants>
        <listOfProducts>
          <speciesReference constant="true" species="M_DAPMNTP_Cell" stoichiometry="1" />
          <speciesReference constant="true" species="M_FORT_Cell" stoichiometry="1" />
        </listOfProducts>
      </reaction>
      <reaction fast="false" id="R_Folate12" name="Folate12" reversible="false" fbc:lowerFluxBound="cobra_0_bound" fbc:upperFluxBound="cobra_default_ub">
        <listOfReactants>
          <speciesReference constant="true" species="M_DAPMNTP_Cell" stoichiometry="1" />
        </listOfReactants>
        <listOfProducts>
          <speciesReference constant="true" species="M_AHTD_Cell" stoichiometry="1" />
        </listOfProducts>
      </reaction>
      <reaction fast="false" id="R_Folate13" name="Folate13" reversible="false" fbc:lowerFluxBound="cobra_0_bound" fbc:upperFluxBound="cobra_default_ub">
        <listOfReactants>
          <speciesReference constant="true" species="M_DATPTHOPAOPM_Cell" stoichiometry="1" />
        </listOfReactants>
        <listOfProducts>
          <speciesReference constant="true" species="M_AHTD_Cell" stoichiometry="1" />
        </listOfProducts>
      </reaction>
      <reaction fast="false" id="R_Folate14" name="Folate14" reversible="false" fbc:lowerFluxBound="cobra_0_bound" fbc:upperFluxBound="cobra_default_ub">
        <listOfReactants>
          <speciesReference constant="true" species="M_AHTD_Cell" stoichiometry="1" />
        </listOfReactants>
        <listOfProducts>
          <speciesReference constant="true" species="M_PPPI_Cell" stoichiometry="1" />
          <speciesReference constant="true" species="M_PYTHP_Cell" stoichiometry="1" />
        </listOfProducts>
      </reaction>
      <reaction fast="false" id="R_Folate15" name="Folate15" reversible="true" fbc:lowerFluxBound="cobra_default_lb" fbc:upperFluxBound="cobra_default_ub">
        <listOfReactants>
          <speciesReference constant="true" species="M_NAD_Cell" stoichiometry="1" />
          <speciesReference constant="true" species="M_DHF_Cell" stoichiometry="1" />
        </listOfReactants>
        <listOfProducts>
          <speciesReference constant="true" species="M_FL_Cell" stoichiometry="1" />
          <speciesReference constant="true" species="M_NADH_Cell" stoichiometry="1" />
        </listOfProducts>
      </reaction>
      <reaction fast="false" id="R_Folate16" name="Folate16" reversible="true" fbc:lowerFluxBound="cobra_default_lb" fbc:upperFluxBound="cobra_default_ub">
        <listOfReactants>
          <speciesReference constant="true" species="M_NADP_Cell" stoichiometry="1" />
          <speciesReference constant="true" species="M_DHF_Cell" stoichiometry="1" />
        </listOfReactants>
        <listOfProducts>
          <speciesReference constant="true" species="M_NADPH_Cell" stoichiometry="1" />
          <speciesReference constant="true" species="M_FL_Cell" stoichiometry="1" />
        </listOfProducts>
      </reaction>
      <reaction fast="false" id="R_Folate17" name="Folate17" reversible="false" fbc:lowerFluxBound="cobra_0_bound" fbc:upperFluxBound="cobra_default_ub">
        <listOfReactants>
          <speciesReference constant="true" species="M_FL_Cell" stoichiometry="1" />
          <speciesReference constant="true" species="M_NADH_Cell" stoichiometry="2" />
        </listOfReactants>
        <listOfProducts>
          <speciesReference constant="true" species="M_NAD_Cell" stoichiometry="2" />
          <speciesReference constant="true" species="M_THF_Cell" stoichiometry="1" />
        </listOfProducts>
      </reaction>
      <reaction fast="false" id="R_Folate18" name="Folate18" reversible="false" fbc:lowerFluxBound="cobra_0_bound" fbc:upperFluxBound="cobra_default_ub">
        <listOfReactants>
          <speciesReference constant="true" species="M_FL_Cell" stoichiometry="1" />
          <speciesReference constant="true" species="M_NADPH_Cell" stoichiometry="2" />
        </listOfReactants>
        <listOfProducts>
          <speciesReference constant="true" species="M_NADP_Cell" stoichiometry="2" />
          <speciesReference constant="true" species="M_THF_Cell" stoichiometry="1" />
        </listOfProducts>
      </reaction>
      <reaction fast="false" id="R_Onefolate1" name="Onefolate1" reversible="true" fbc:lowerFluxBound="cobra_default_lb" fbc:upperFluxBound="cobra_default_ub">
        <listOfReactants>
          <speciesReference constant="true" species="M_FTHF_Cell" stoichiometry="1" />
        </listOfReactants>
        <listOfProducts>
          <speciesReference constant="true" species="M_METHF_Cell" stoichiometry="1" />
        </listOfProducts>
      </reaction>
      <reaction fast="false" id="R_Onefolate2" name="Onefolate2" reversible="true" fbc:lowerFluxBound="cobra_default_lb" fbc:upperFluxBound="cobra_default_ub">
        <listOfReactants>
          <speciesReference constant="true" species="M_NADPH_Cell" stoichiometry="1" />
          <speciesReference constant="true" species="M_METHF_Cell" stoichiometry="1" />
        </listOfReactants>
        <listOfProducts>
          <speciesReference constant="true" species="M_NADP_Cell" stoichiometry="1" />
          <speciesReference constant="true" species="M_METTHF_Cell" stoichiometry="1" />
        </listOfProducts>
      </reaction>
      <reaction fast="false" id="R_Onefolate3" name="Onefolate3" reversible="false" fbc:lowerFluxBound="cobra_0_bound" fbc:upperFluxBound="cobra_default_ub">
        <listOfReactants>
          <speciesReference constant="true" species="M_FORT_Cell" stoichiometry="1" />
          <speciesReference constant="true" species="M_ATP_Cell" stoichiometry="1" />
          <speciesReference constant="true" species="M_THF_Cell" stoichiometry="1" />
        </listOfReactants>
        <listOfProducts>
          <speciesReference constant="true" species="M_PI_Cell" stoichiometry="1" />
          <speciesReference constant="true" species="M_FTHF_Cell" stoichiometry="1" />
          <speciesReference constant="true" species="M_ADP_Cell" stoichiometry="1" />
        </listOfProducts>
      </reaction>
      <reaction fast="false" id="R_Onefolate4" name="Onefolate4" reversible="false" fbc:lowerFluxBound="cobra_0_bound" fbc:upperFluxBound="cobra_default_ub">
        <listOfReactants>
          <speciesReference constant="true" species="M_NADH_Cell" stoichiometry="1" />
          <speciesReference constant="true" species="M_DHF_Cell" stoichiometry="1" />
        </listOfReactants>
        <listOfProducts>
          <speciesReference constant="true" species="M_NAD_Cell" stoichiometry="1" />
          <speciesReference constant="true" species="M_THF_Cell" stoichiometry="1" />
        </listOfProducts>
      </reaction>
      <reaction fast="false" id="R_Onefolate5" name="Onefolate5" reversible="false" fbc:lowerFluxBound="cobra_0_bound" fbc:upperFluxBound="cobra_default_ub">
        <listOfReactants>
          <speciesReference constant="true" species="M_GAR_Cell" stoichiometry="1" />
          <speciesReference constant="true" species="M_METHF_Cell" stoichiometry="1" />
        </listOfReactants>
        <listOfProducts>
          <speciesReference constant="true" species="M_FGAR_Cell" stoichiometry="1" />
          <speciesReference constant="true" species="M_THF_Cell" stoichiometry="1" />
        </listOfProducts>
      </reaction>
      <reaction fast="false" id="R_Onefolate6" name="Onefolate6" reversible="false" fbc:lowerFluxBound="cobra_0_bound" fbc:upperFluxBound="cobra_default_ub">
        <listOfReactants>
          <speciesReference constant="true" species="M_FTHF_Cell" stoichiometry="1" />
          <speciesReference constant="true" species="M_ATP_Cell" stoichiometry="1" />
        </listOfReactants>
        <listOfProducts>
          <speciesReference constant="true" species="M_PI_Cell" stoichiometry="1" />
          <speciesReference constant="true" species="M_ADP_Cell" stoichiometry="1" />
          <speciesReference constant="true" species="M_METHF_Cell" stoichiometry="1" />
        </listOfProducts>
      </reaction>
      <reaction fast="false" id="R_Porphyrin1" name="Porphyrin1" reversible="false" fbc:lowerFluxBound="cobra_0_bound" fbc:upperFluxBound="cobra_default_ub">
        <listOfReactants>
          <speciesReference constant="true" species="M_PBG_Cell" stoichiometry="4" />
        </listOfReactants>
        <listOfProducts>
          <speciesReference constant="true" species="M_NH3_Cell" stoichiometry="4" />
          <speciesReference constant="true" species="M_HMB_Cell" stoichiometry="1" />
        </listOfProducts>
      </reaction>
      <reaction fast="false" id="R_Porphyrin2" name="Porphyrin2" reversible="false" fbc:lowerFluxBound="cobra_0_bound" fbc:upperFluxBound="cobra_default_ub">
        <listOfReactants>
          <speciesReference constant="true" species="M_HMB_Cell" stoichiometry="1" />
        </listOfReactants>
        <listOfProducts>
          <speciesReference constant="true" species="M_UPRG_Cell" stoichiometry="1" />
        </listOfProducts>
      </reaction>
      <reaction fast="false" id="R_Porphyrin3" name="Porphyrin3" reversible="false" fbc:lowerFluxBound="cobra_0_bound" fbc:upperFluxBound="cobra_default_ub">
        <listOfReactants>
          <speciesReference constant="true" species="M_SAM_Cell" stoichiometry="2" />
          <speciesReference constant="true" species="M_UPRG_Cell" stoichiometry="1" />
        </listOfReactants>
        <listOfProducts>
          <speciesReference constant="true" species="M_PC2_Cell" stoichiometry="1" />
          <speciesReference constant="true" species="M_SAH_Cell" stoichiometry="2" />
        </listOfProducts>
      </reaction>
      <reaction fast="false" id="R_Porphyrin4" name="Porphyrin4" reversible="false" fbc:lowerFluxBound="cobra_0_bound" fbc:upperFluxBound="cobra_default_ub">
        <listOfReactants>
          <speciesReference constant="true" species="M_UPRG_Cell" stoichiometry="1" />
        </listOfReactants>
        <listOfProducts>
          <speciesReference constant="true" species="M_CPP_Cell" stoichiometry="1" />
          <speciesReference constant="true" species="M_CO2_Cell" stoichiometry="4" />
        </listOfProducts>
      </reaction>
      <reaction fast="false" id="R_Porphyrin5" name="Porphyrin5" reversible="false" fbc:lowerFluxBound="cobra_0_bound" fbc:upperFluxBound="cobra_default_ub">
        <listOfReactants>
          <speciesReference constant="true" species="M_O2_Cell" stoichiometry="1" />
          <speciesReference constant="true" species="M_CPP_Cell" stoichiometry="1" />
        </listOfReactants>
        <listOfProducts>
          <speciesReference constant="true" species="M_PPHG_Cell" stoichiometry="1" />
          <speciesReference constant="true" species="M_CO2_Cell" stoichiometry="2" />
        </listOfProducts>
      </reaction>
      <reaction fast="false" id="R_Porphyrin6" name="Porphyrin6" reversible="false" fbc:lowerFluxBound="cobra_0_bound" fbc:upperFluxBound="cobra_default_ub">
        <listOfReactants>
          <speciesReference constant="true" species="M_PPIX_Cell" stoichiometry="1" />
        </listOfReactants>
        <listOfProducts>
          <speciesReference constant="true" species="M_PTH_Cell" stoichiometry="1" />
        </listOfProducts>
      </reaction>
      <reaction fast="false" id="R_Porphyrin7" name="Porphyrin7" reversible="false" fbc:lowerFluxBound="cobra_0_bound" fbc:upperFluxBound="cobra_default_ub">
        <listOfReactants>
          <speciesReference constant="true" species="M_ALAV_Cell" stoichiometry="2" />
        </listOfReactants>
        <listOfProducts>
          <speciesReference constant="true" species="M_PBG_Cell" stoichiometry="1" />
        </listOfProducts>
      </reaction>
      <reaction fast="false" id="R_Porphyrin8" name="Porphyrin8" reversible="false" fbc:lowerFluxBound="cobra_0_bound" fbc:upperFluxBound="cobra_default_ub">
        <listOfReactants>
          <speciesReference constant="true" species="M_SHCL_Cell" stoichiometry="1" />
          <speciesReference constant="true" species="M_Fe_Cell" stoichiometry="1" />
        </listOfReactants>
        <listOfProducts>
          <speciesReference constant="true" species="M_SHEME_Cell" stoichiometry="1" />
        </listOfProducts>
      </reaction>
      <reaction fast="false" id="R_Porphyrin9" name="Porphyrin9" reversible="false" fbc:lowerFluxBound="cobra_0_bound" fbc:upperFluxBound="cobra_default_ub">
        <listOfReactants>
          <speciesReference constant="true" species="M_UPRG_Cell" stoichiometry="1" />
        </listOfReactants>
        <listOfProducts>
          <speciesReference constant="true" species="M_CPP_Cell" stoichiometry="1" />
          <speciesReference constant="true" species="M_CO2_Cell" stoichiometry="4" />
        </listOfProducts>
      </reaction>
      <reaction fast="false" id="R_Porphyrin10" name="Porphyrin10" reversible="false" fbc:lowerFluxBound="cobra_0_bound" fbc:upperFluxBound="cobra_default_ub">
        <listOfReactants>
          <speciesReference constant="true" species="M_PC2_Cell" stoichiometry="1" />
          <speciesReference constant="true" species="M_NAD_Cell" stoichiometry="1" />
        </listOfReactants>
        <listOfProducts>
          <speciesReference constant="true" species="M_SHCL_Cell" stoichiometry="1" />
          <speciesReference constant="true" species="M_NADH_Cell" stoichiometry="1" />
        </listOfProducts>
      </reaction>
      <reaction fast="false" id="R_Porphyrin11" name="Porphyrin11" reversible="false" fbc:lowerFluxBound="cobra_0_bound" fbc:upperFluxBound="cobra_default_ub">
        <listOfReactants>
          <speciesReference constant="true" species="M_CPP_Cell" stoichiometry="1" />
          <speciesReference constant="true" species="M_SAM_Cell" stoichiometry="2" />
        </listOfReactants>
        <listOfProducts>
          <speciesReference constant="true" species="M_DA_Cell" stoichiometry="2" />
          <speciesReference constant="true" species="M_PPHG_Cell" stoichiometry="1" />
          <speciesReference constant="true" species="M_CO2_Cell" stoichiometry="2" />
          <speciesReference constant="true" species="M_MET_Cell" stoichiometry="2" />
        </listOfProducts>
      </reaction>
      <reaction fast="false" id="R_Ubiquinone1" name="Ubiquinone1" reversible="false" fbc:lowerFluxBound="cobra_0_bound" fbc:upperFluxBound="cobra_default_ub">
        <listOfReactants>
          <speciesReference constant="true" species="M_OPP_Cell" stoichiometry="1" />
          <speciesReference constant="true" species="M__4HBZ_Cell" stoichiometry="1" />
        </listOfReactants>
        <listOfProducts>
          <speciesReference constant="true" species="M_O4HBZ_Cell" stoichiometry="1" />
          <speciesReference constant="true" species="M_PPI_Cell" stoichiometry="1" />
        </listOfProducts>
      </reaction>
      <reaction fast="false" id="R_Ubiquinone2" name="Ubiquinone2" reversible="false" fbc:lowerFluxBound="cobra_0_bound" fbc:upperFluxBound="cobra_default_ub">
        <listOfReactants>
          <speciesReference constant="true" species="M_O4HBZ_Cell" stoichiometry="1" />
        </listOfReactants>
        <listOfProducts>
          <speciesReference constant="true" species="M__2OPPP_Cell" stoichiometry="1" />
          <speciesReference constant="true" species="M_CO2_Cell" stoichiometry="1" />
        </listOfProducts>
      </reaction>
      <reaction fast="false" id="R_Ubiquinone3" name="Ubiquinone3" reversible="false" fbc:lowerFluxBound="cobra_0_bound" fbc:upperFluxBound="cobra_default_ub">
        <listOfReactants>
          <speciesReference constant="true" species="M_NADPH_Cell" stoichiometry="1" />
          <speciesReference constant="true" species="M_O2_Cell" stoichiometry="1" />
          <speciesReference constant="true" species="M__2OPPP_Cell" stoichiometry="1" />
        </listOfReactants>
        <listOfProducts>
          <speciesReference constant="true" species="M_NADP_Cell" stoichiometry="1" />
          <speciesReference constant="true" species="M__2O6H_Cell" stoichiometry="1" />
        </listOfProducts>
      </reaction>
      <reaction fast="false" id="R_Ubiquinone4" name="Ubiquinone4" reversible="false" fbc:lowerFluxBound="cobra_0_bound" fbc:upperFluxBound="cobra_default_ub">
        <listOfReactants>
          <speciesReference constant="true" species="M__2O6H_Cell" stoichiometry="1" />
          <speciesReference constant="true" species="M_SAM_Cell" stoichiometry="1" />
        </listOfReactants>
        <listOfProducts>
          <speciesReference constant="true" species="M__2OPMP_Cell" stoichiometry="1" />
          <speciesReference constant="true" species="M_SAH_Cell" stoichiometry="1" />
        </listOfProducts>
      </reaction>
      <reaction fast="false" id="R_Ubiquinone5" name="Ubiquinone5" reversible="false" fbc:lowerFluxBound="cobra_0_bound" fbc:upperFluxBound="cobra_default_ub">
        <listOfReactants>
          <speciesReference constant="true" species="M_NADPH_Cell" stoichiometry="1" />
          <speciesReference constant="true" species="M__2OPMP_Cell" stoichiometry="1" />
          <speciesReference constant="true" species="M_O2_Cell" stoichiometry="1" />
        </listOfReactants>
        <listOfProducts>
          <speciesReference constant="true" species="M_NADP_Cell" stoichiometry="1" />
          <speciesReference constant="true" species="M__2OPMB_Cell" stoichiometry="1" />
        </listOfProducts>
      </reaction>
[truncated: 56,004 more chars]
