# Supplementary material for: Do genome-scale models need exact solvers or clearer standards?
Source: Mol Syst Biol. 2015 Oct 14;11(10):831. doi: 10.15252/msb.20156157 (PMC4631202; doi:10.15252/msb.20156157)
Supplement: Supplementary file 2 — Dataset EV1 [file msb0011-0831-sd2.zip › m_model_collection-master/sbml3/mus_musculus.xml]

<?xml version='1.0' encoding='UTF-8'?>
<sbml xmlns:fbc="http://www.sbml.org/sbml/level3/version1/fbc/version2" level="3" sboTerm="SBO:0000624" version="1" xmlns="http://www.sbml.org/sbml/level3/version1/core" fbc:required="false">
  <model id="mus_musculus" fbc:strict="true">
    <listOfUnitDefinitions>
      <unitDefinition id="mmol_per_gDW_per_hr">
        <listOfUnits>
          <unit exponent="1" kind="mole" multiplier="1" scale="-3" />
          <unit exponent="-1" kind="gram" multiplier="1" scale="0" />
          <unit exponent="-1" kind="second" multiplier="3600" scale="0" />
        </listOfUnits>
      </unitDefinition>
    </listOfUnitDefinitions>
    <fbc:listOfObjectives fbc:activeObjective="obj">
      <fbc:objective fbc:id="obj" fbc:type="maximize">
        <fbc:listOfFluxObjectives>
          <fbc:fluxObjective fbc:coefficient="1" fbc:reaction="R_BIO028" />
        </fbc:listOfFluxObjectives>
      </fbc:objective>
    </fbc:listOfObjectives>
    <listOfParameters>
      <parameter constant="true" id="cobra_default_lb" sboTerm="SBO:0000626" units="mmol_per_gDW_per_hr" value="-1000" />
      <parameter constant="true" id="cobra_default_ub" sboTerm="SBO:0000626" units="mmol_per_gDW_per_hr" value="1000" />
      <parameter constant="true" id="cobra_0_bound" sboTerm="SBO:0000626" units="mmol_per_gDW_per_hr" value="0" />
    </listOfParameters>
    <listOfCompartments>
      <compartment constant="true" id="Cytosol" name="" />
      <compartment constant="true" id="Mitochondria" name="" />
      <compartment constant="true" id="Extracellular" name="" />
    </listOfCompartments>
    <listOfSpecies>
      <species boundaryCondition="false" compartment="Cytosol" constant="false" hasOnlySubstanceUnits="false" id="M_C00001" name="H2O" fbc:charge="0" />
      <species boundaryCondition="false" compartment="Cytosol" constant="false" hasOnlySubstanceUnits="false" id="M_C00001_mt" name="H2O_mt" fbc:charge="0" />
      <species boundaryCondition="false" compartment="Cytosol" constant="false" hasOnlySubstanceUnits="false" id="M_C00002" name="ATP" fbc:charge="0" />
      <species boundaryCondition="false" compartment="Cytosol" constant="false" hasOnlySubstanceUnits="false" id="M_C00002_biomass" name="ATP_biomass" fbc:charge="0" />
      <species boundaryCondition="false" compartment="Mitochondria" constant="false" hasOnlySubstanceUnits="false" id="M_C00002_mt" name="ATP_mt" fbc:charge="0" />
      <species boundaryCondition="false" compartment="Mitochondria" constant="false" hasOnlySubstanceUnits="false" id="M_C00003_mt" name="NAD+_mt" fbc:charge="0" />
      <species boundaryCondition="false" compartment="Cytosol" constant="false" hasOnlySubstanceUnits="false" id="M_C00004" name="NADH" fbc:charge="0" />
      <species boundaryCondition="false" compartment="Cytosol" constant="false" hasOnlySubstanceUnits="false" id="M_C00004_mt" name="NADH_mt" fbc:charge="0" />
      <species boundaryCondition="false" compartment="Cytosol" constant="false" hasOnlySubstanceUnits="false" id="M_C00005" name="NADPH" fbc:charge="0" />
      <species boundaryCondition="false" compartment="Mitochondria" constant="false" hasOnlySubstanceUnits="false" id="M_C00005_mt" name="NADPH_mt" fbc:charge="0" />
      <species boundaryCondition="false" compartment="Mitochondria" constant="false" hasOnlySubstanceUnits="false" id="M_C00006_mt" name="NADP+_mt" fbc:charge="0" />
      <species boundaryCondition="false" compartment="Cytosol" constant="false" hasOnlySubstanceUnits="false" id="M_C00007" name="Oxygen" fbc:charge="0" />
      <species boundaryCondition="false" compartment="Cytosol" constant="false" hasOnlySubstanceUnits="false" id="M_C00007_mt" name="Oxygen_mt" fbc:charge="0" />
      <species boundaryCondition="false" compartment="Cytosol" constant="false" hasOnlySubstanceUnits="false" id="M_C00008" name="ADP" fbc:charge="0" />
      <species boundaryCondition="false" compartment="Mitochondria" constant="false" hasOnlySubstanceUnits="false" id="M_C00008_mt" name="ADP_mt" fbc:charge="0" />
      <species boundaryCondition="false" compartment="Mitochondria" constant="false" hasOnlySubstanceUnits="false" id="M_C00009_mt" name="Orthophosphate_mt" fbc:charge="0" />
      <species boundaryCondition="false" compartment="Mitochondria" constant="false" hasOnlySubstanceUnits="false" id="M_C00010_mt" name="CoA_mt" fbc:charge="0" />
      <species boundaryCondition="false" compartment="Cytosol" constant="false" hasOnlySubstanceUnits="false" id="M_C00011" name="CO2" fbc:charge="0" />
      <species boundaryCondition="false" compartment="Cytosol" constant="false" hasOnlySubstanceUnits="false" id="M_C00011_mt" name="CO2_mt" fbc:charge="0" />
      <species boundaryCondition="false" compartment="Cytosol" constant="false" hasOnlySubstanceUnits="false" id="M_C00012" name="Peptide" fbc:charge="0" />
      <species boundaryCondition="false" compartment="Cytosol" constant="false" hasOnlySubstanceUnits="false" id="M_C00013" name="Pyrophosphate" fbc:charge="0" />
      <species boundaryCondition="false" compartment="Mitochondria" constant="false" hasOnlySubstanceUnits="false" id="M_C00013_mt" name="Pyrophosphate_mt" fbc:charge="0" />
      <species boundaryCondition="false" compartment="Cytosol" constant="false" hasOnlySubstanceUnits="false" id="M_C00014" name="NH3" fbc:charge="0" />
      <species boundaryCondition="false" compartment="Cytosol" constant="false" hasOnlySubstanceUnits="false" id="M_C00014_mt" name="NH3_mt" fbc:charge="0" />
      <species boundaryCondition="false" compartment="Cytosol" constant="false" hasOnlySubstanceUnits="false" id="M_C00015" name="UDP" fbc:charge="0" />
      <species boundaryCondition="false" compartment="Mitochondria" constant="false" hasOnlySubstanceUnits="false" id="M_C00015_mt" name="UDP_mt" fbc:charge="0" />
      <species boundaryCondition="false" compartment="Mitochondria" constant="false" hasOnlySubstanceUnits="false" id="M_C00016_mt" name="FAD_mt" fbc:charge="0" />
      <species boundaryCondition="false" compartment="Cytosol" constant="false" hasOnlySubstanceUnits="false" id="M_C00017" name="Protein" fbc:charge="0" />
      <species boundaryCondition="false" compartment="Cytosol" constant="false" hasOnlySubstanceUnits="false" id="M_C00018" name="Pyridoxal phosphate" fbc:charge="0" />
      <species boundaryCondition="false" compartment="Cytosol" constant="false" hasOnlySubstanceUnits="false" id="M_C00019" name="S-Adenosyl-L-methionine" fbc:charge="0" />
      <species boundaryCondition="false" compartment="Mitochondria" constant="false" hasOnlySubstanceUnits="false" id="M_C00019_mt" name="S-Adenosyl-L-methionine_mt" fbc:charge="0" />
      <species boundaryCondition="false" compartment="Cytosol" constant="false" hasOnlySubstanceUnits="false" id="M_C00020" name="AMP" fbc:charge="0" />
      <species boundaryCondition="false" compartment="Mitochondria" constant="false" hasOnlySubstanceUnits="false" id="M_C00020_mt" name="AMP_mt" fbc:charge="0" />
      <species boundaryCondition="false" compartment="Cytosol" constant="false" hasOnlySubstanceUnits="false" id="M_C00021" name="S-Adenosyl-L-homocysteine" fbc:charge="0" />
      <species boundaryCondition="false" compartment="Mitochondria" constant="false" hasOnlySubstanceUnits="false" id="M_C00021_mt" name="S-Adenosyl-L-homocysteine_mt" fbc:charge="0" />
      <species boundaryCondition="false" compartment="Cytosol" constant="false" hasOnlySubstanceUnits="false" id="M_C00022" name="Pyruvate" fbc:charge="0" />
      <species boundaryCondition="false" compartment="Cytosol" constant="false" hasOnlySubstanceUnits="false" id="M_C00022_mt" name="Pyruvate_mt" fbc:charge="0" />
      <species boundaryCondition="false" compartment="Cytosol" constant="false" hasOnlySubstanceUnits="false" id="M_C00024" name="Acetyl-CoA" fbc:charge="0" />
      <species boundaryCondition="false" compartment="Mitochondria" constant="false" hasOnlySubstanceUnits="false" id="M_C00024_mt" name="Acetyl-CoA_mt" fbc:charge="0" />
      <species boundaryCondition="false" compartment="Cytosol" constant="false" hasOnlySubstanceUnits="false" id="M_C00025" name="L-Glutamate" fbc:charge="0" />
      <species boundaryCondition="false" compartment="Mitochondria" constant="false" hasOnlySubstanceUnits="false" id="M_C00025_mt" name="L-Glutamate_mt" fbc:charge="0" />
      <species boundaryCondition="false" compartment="Cytosol" constant="false" hasOnlySubstanceUnits="false" id="M_C00026" name="2-Oxoglutarate" fbc:charge="0" />
      <species boundaryCondition="false" compartment="Cytosol" constant="false" hasOnlySubstanceUnits="false" id="M_C00026_mt" name="2-Oxoglutarate_mt" fbc:charge="0" />
      <species boundaryCondition="false" compartment="Cytosol" constant="false" hasOnlySubstanceUnits="false" id="M_C00027" name="H2O2" fbc:charge="0" />
      <species boundaryCondition="false" compartment="Mitochondria" constant="false" hasOnlySubstanceUnits="false" id="M_C00027_mt" name="H2O2_mt" fbc:charge="0" />
      <species boundaryCondition="false" compartment="Cytosol" constant="false" hasOnlySubstanceUnits="false" id="M_C00028" name="Acceptor" fbc:charge="0" />
      <species boundaryCondition="false" compartment="Mitochondria" constant="false" hasOnlySubstanceUnits="false" id="M_C00028_mt" name="Acceptor_mt" fbc:charge="0" />
      <species boundaryCondition="false" compartment="Cytosol" constant="false" hasOnlySubstanceUnits="false" id="M_C00029" name="UDP-glucose" fbc:charge="0" />
      <species boundaryCondition="false" compartment="Cytosol" constant="false" hasOnlySubstanceUnits="false" id="M_C00030" name="Reduced acceptor" fbc:charge="0" />
      <species boundaryCondition="false" compartment="Mitochondria" constant="false" hasOnlySubstanceUnits="false" id="M_C00030_mt" name="Reduced acceptor_mt" fbc:charge="0" />
      <species boundaryCondition="false" compartment="Cytosol" constant="false" hasOnlySubstanceUnits="false" id="M_C00031" name="D-Glucose" fbc:charge="0" />
      <species boundaryCondition="false" compartment="Cytosol" constant="false" hasOnlySubstanceUnits="false" id="M_C00032" name="Heme" fbc:charge="0" />
      <species boundaryCondition="false" compartment="Mitochondria" constant="false" hasOnlySubstanceUnits="false" id="M_C00032_mt" name="Heme_mt" fbc:charge="0" />
      <species boundaryCondition="false" compartment="Cytosol" constant="false" hasOnlySubstanceUnits="false" id="M_C00033" name="Acetate" fbc:charge="0" />
      <species boundaryCondition="false" compartment="Mitochondria" constant="false" hasOnlySubstanceUnits="false" id="M_C00033_mt" name="Acetate_mt" fbc:charge="0" />
      <species boundaryCondition="false" compartment="Cytosol" constant="false" hasOnlySubstanceUnits="false" id="M_C00035" name="GDP" fbc:charge="0" />
      <species boundaryCondition="false" compartment="Cytosol" constant="false" hasOnlySubstanceUnits="false" id="M_C00035_mt" name="GDP_mt" fbc:charge="0" />
      <species boundaryCondition="false" compartment="Cytosol" constant="false" hasOnlySubstanceUnits="false" id="M_C00036" name="Oxaloacetate" fbc:charge="0" />
      <species boundaryCondition="false" compartment="Mitochondria" constant="false" hasOnlySubstanceUnits="false" id="M_C00036_mt" name="Oxaloacetate_mt" fbc:charge="0" />
      <species boundaryCondition="false" compartment="Cytosol" constant="false" hasOnlySubstanceUnits="false" id="M_C00037" name="Glycine" fbc:charge="0" />
      <species boundaryCondition="false" compartment="Cytosol" constant="false" hasOnlySubstanceUnits="false" id="M_C00037_mt" name="Glycine_mt" fbc:charge="0" />
      <species boundaryCondition="false" compartment="Cytosol" constant="false" hasOnlySubstanceUnits="false" id="M_C00039" name="DNA" fbc:charge="0" />
      <species boundaryCondition="false" compartment="Cytosol" constant="false" hasOnlySubstanceUnits="false" id="M_C00040" name="Acyl-CoA" fbc:charge="0" />
      <species boundaryCondition="false" compartment="Mitochondria" constant="false" hasOnlySubstanceUnits="false" id="M_C00040_mt" name="Acyl-CoA_mt" fbc:charge="0" />
      <species boundaryCondition="false" compartment="Cytosol" constant="false" hasOnlySubstanceUnits="false" id="M_C00041" name="L-Alanine" fbc:charge="0" />
      <species boundaryCondition="false" compartment="Mitochondria" constant="false" hasOnlySubstanceUnits="false" id="M_C00041_mt" name="L-Alanine_mt" fbc:charge="0" />
      <species boundaryCondition="false" compartment="Cytosol" constant="false" hasOnlySubstanceUnits="false" id="M_C00042" name="Succinate" fbc:charge="0" />
      <species boundaryCondition="false" compartment="Mitochondria" constant="false" hasOnlySubstanceUnits="false" id="M_C00042_mt" name="Succinate_mt" fbc:charge="0" />
      <species boundaryCondition="false" compartment="Cytosol" constant="false" hasOnlySubstanceUnits="false" id="M_C00043" name="UDP-N-acetyl-D-glucosamine" fbc:charge="0" />
      <species boundaryCondition="false" compartment="Cytosol" constant="false" hasOnlySubstanceUnits="false" id="M_C00044" name="GTP" fbc:charge="0" />
      <species boundaryCondition="false" compartment="Cytosol" constant="false" hasOnlySubstanceUnits="false" id="M_C00044_biomass" name="GTP_biomass" fbc:charge="0" />
      <species boundaryCondition="false" compartment="Cytosol" constant="false" hasOnlySubstanceUnits="false" id="M_C00044_mt" name="GTP_mt" fbc:charge="0" />
      <species boundaryCondition="false" compartment="Cytosol" constant="false" hasOnlySubstanceUnits="false" id="M_C00046" name="RNA" fbc:charge="0" />
      <species boundaryCondition="false" compartment="Mitochondria" constant="false" hasOnlySubstanceUnits="false" id="M_C00046_mt" name="RNA_mt" fbc:charge="0" />
      <species boundaryCondition="false" compartment="Cytosol" constant="false" hasOnlySubstanceUnits="false" id="M_C00047" name="L-Lysine" fbc:charge="0" />
      <species boundaryCondition="false" compartment="Cytosol" constant="false" hasOnlySubstanceUnits="false" id="M_C00047_mt" name="L-Lysine_mt" fbc:charge="0" />
      <species boundaryCondition="false" compartment="Cytosol" constant="false" hasOnlySubstanceUnits="false" id="M_C00048" name="Glyoxylate" fbc:charge="0" />
      <species boundaryCondition="false" compartment="Cytosol" constant="false" hasOnlySubstanceUnits="false" id="M_C00049" name="L-Aspartate" fbc:charge="0" />
      <species boundaryCondition="false" compartment="Mitochondria" constant="false" hasOnlySubstanceUnits="false" id="M_C00049_mt" name="L-Aspartate_mt" fbc:charge="0" />
      <species boundaryCondition="false" compartment="Cytosol" constant="false" hasOnlySubstanceUnits="false" id="M_C00051" name="Glutathione" fbc:charge="0" />
      <species boundaryCondition="false" compartment="Mitochondria" constant="false" hasOnlySubstanceUnits="false" id="M_C00051_mt" name="Glutathione_mt" fbc:charge="0" />
      <species boundaryCondition="false" compartment="Cytosol" constant="false" hasOnlySubstanceUnits="false" id="M_C00052" name="UDP-D-galactose" fbc:charge="0" />
      <species boundaryCondition="false" compartment="Cytosol" constant="false" hasOnlySubstanceUnits="false" id="M_C00053" name="3'-Phosphoadenylyl sulfate" fbc:charge="0" />
      <species boundaryCondition="false" compartment="Cytosol" constant="false" hasOnlySubstanceUnits="false" id="M_C00054" name="Adenosine 3',5'-bisphosphate" fbc:charge="0" />
      <species boundaryCondition="false" compartment="Cytosol" constant="false" hasOnlySubstanceUnits="false" id="M_C00055" name="CMP" fbc:charge="0" />
      <species boundaryCondition="false" compartment="Mitochondria" constant="false" hasOnlySubstanceUnits="false" id="M_C00055_mt" name="CMP_mt" fbc:charge="0" />
      <species boundaryCondition="false" compartment="Cytosol" constant="false" hasOnlySubstanceUnits="false" id="M_C00058" name="Formate" fbc:charge="0" />
      <species boundaryCondition="false" compartment="Mitochondria" constant="false" hasOnlySubstanceUnits="false" id="M_C00058_mt" name="Formate_mt" fbc:charge="0" />
      <species boundaryCondition="false" compartment="Cytosol" constant="false" hasOnlySubstanceUnits="false" id="M_C00059" name="Sulfate" fbc:charge="0" />
      <species boundaryCondition="false" compartment="Mitochondria" constant="false" hasOnlySubstanceUnits="false" id="M_C00059_mt" name="Sulfate_mt" fbc:charge="0" />
      <species boundaryCondition="false" compartment="Cytosol" constant="false" hasOnlySubstanceUnits="false" id="M_C00060" name="Carboxylate" fbc:charge="0" />
      <species boundaryCondition="false" compartment="Cytosol" constant="false" hasOnlySubstanceUnits="false" id="M_C00061" name="FMN" fbc:charge="0" />
      <species boundaryCondition="false" compartment="Cytosol" constant="false" hasOnlySubstanceUnits="false" id="M_C00062" name="L-Arginine" fbc:charge="0" />
      <species boundaryCondition="false" compartment="Mitochondria" constant="false" hasOnlySubstanceUnits="false" id="M_C00062_mt" name="L-Arginine_mt" fbc:charge="0" />
      <species boundaryCondition="false" compartment="Cytosol" constant="false" hasOnlySubstanceUnits="false" id="M_C00063" name="CTP" fbc:charge="0" />
      <species boundaryCondition="false" compartment="Cytosol" constant="false" hasOnlySubstanceUnits="false" id="M_C00063_biomass" name="CTP_biomass" fbc:charge="0" />
      <species boundaryCondition="false" compartment="Mitochondria" constant="false" hasOnlySubstanceUnits="false" id="M_C00063_mt" name="CTP_mt" fbc:charge="0" />
      <species boundaryCondition="false" compartment="Cytosol" constant="false" hasOnlySubstanceUnits="false" id="M_C00064" name="L-Glutamine" fbc:charge="0" />
      <species boundaryCondition="false" compartment="Mitochondria" constant="false" hasOnlySubstanceUnits="false" id="M_C00064_mt" name="L-Glutamine_mt" fbc:charge="0" />
      <species boundaryCondition="false" compartment="Cytosol" constant="false" hasOnlySubstanceUnits="false" id="M_C00065" name="L-Serine" fbc:charge="0" />
      <species boundaryCondition="false" compartment="Mitochondria" constant="false" hasOnlySubstanceUnits="false" id="M_C00065_mt" name="L-Serine_mt" fbc:charge="0" />
      <species boundaryCondition="false" compartment="Cytosol" constant="false" hasOnlySubstanceUnits="false" id="M_C00067" name="Formaldehyde" fbc:charge="0" />
      <species boundaryCondition="false" compartment="Mitochondria" constant="false" hasOnlySubstanceUnits="false" id="M_C00067_mt" name="Formaldehyde_mt" fbc:charge="0" />
      <species boundaryCondition="false" compartment="Cytosol" constant="false" hasOnlySubstanceUnits="false" id="M_C00068" name="Thiamin diphosphate" fbc:charge="0" />
      <species boundaryCondition="false" compartment="Mitochondria" constant="false" hasOnlySubstanceUnits="false" id="M_C00068_mt" name="Thiamin diphosphate_mt" fbc:charge="0" />
      <species boundaryCondition="false" compartment="Cytosol" constant="false" hasOnlySubstanceUnits="false" id="M_C00069" name="Alcohol" fbc:charge="0" />
      <species boundaryCondition="false" compartment="Cytosol" constant="false" hasOnlySubstanceUnits="false" id="M_C00071" name="Aldehyde" fbc:charge="0" />
      <species boundaryCondition="false" compartment="Mitochondria" constant="false" hasOnlySubstanceUnits="false" id="M_C00071_mt" name="Aldehyde_mt" fbc:charge="0" />
      <species boundaryCondition="false" compartment="Cytosol" constant="false" hasOnlySubstanceUnits="false" id="M_C00072" name="Ascorbate" fbc:charge="0" />
      <species boundaryCondition="false" compartment="Cytosol" constant="false" hasOnlySubstanceUnits="false" id="M_C00073" name="L-Methionine" fbc:charge="0" />
      <species boundaryCondition="false" compartment="Mitochondria" constant="false" hasOnlySubstanceUnits="false" id="M_C00073_mt" name="L-Methionine_mt" fbc:charge="0" />
      <species boundaryCondition="false" compartment="Cytosol" constant="false" hasOnlySubstanceUnits="false" id="M_C00074" name="Phosphoenolpyruvate" fbc:charge="0" />
      <species boundaryCondition="false" compartment="Cytosol" constant="false" hasOnlySubstanceUnits="false" id="M_C00074_mt" name="Phosphoenolpyruvate_mt" fbc:charge="0" />
      <species boundaryCondition="false" compartment="Cytosol" constant="false" hasOnlySubstanceUnits="false" id="M_C00075" name="UTP" fbc:charge="0" />
      <species boundaryCondition="false" compartment="Cytosol" constant="false" hasOnlySubstanceUnits="false" id="M_C00075_biomass" name="UTP_biomass" fbc:charge="0" />
      <species boundaryCondition="false" compartment="Cytosol" constant="false" hasOnlySubstanceUnits="false" id="M_C00077" name="L-Ornithine" fbc:charge="0" />
      <species boundaryCondition="false" compartment="Cytosol" constant="false" hasOnlySubstanceUnits="false" id="M_C00077_mt" name="L-Ornithine_mt" fbc:charge="0" />
      <species boundaryCondition="false" compartment="Cytosol" constant="false" hasOnlySubstanceUnits="false" id="M_C00078" name="L-Tryptophan" fbc:charge="0" />
      <species boundaryCondition="false" compartment="Cytosol" constant="false" hasOnlySubstanceUnits="false" id="M_C00079" name="L-Phenylalanine" fbc:charge="0" />
      <species boundaryCondition="false" compartment="Mitochondria" constant="false" hasOnlySubstanceUnits="false" id="M_C00079_mt" name="L-Phenylalanine_mt" fbc:charge="0" />
      <species boundaryCondition="false" compartment="Cytosol" constant="false" hasOnlySubstanceUnits="false" id="M_C00080" name="H+" fbc:charge="0" />
      <species boundaryCondition="false" compartment="Cytosol" constant="false" hasOnlySubstanceUnits="false" id="M_C00080_mt" name="H+_mt" fbc:charge="0" />
      <species boundaryCondition="false" compartment="Cytosol" constant="false" hasOnlySubstanceUnits="false" id="M_C00081" name="ITP" fbc:charge="0" />
      <species boundaryCondition="false" compartment="Mitochondria" constant="false" hasOnlySubstanceUnits="false" id="M_C00081_mt" name="ITP_mt" fbc:charge="0" />
      <species boundaryCondition="false" compartment="Cytosol" constant="false" hasOnlySubstanceUnits="false" id="M_C00082" name="L-Tyrosine" fbc:charge="0" />
      <species boundaryCondition="false" compartment="Mitochondria" constant="false" hasOnlySubstanceUnits="false" id="M_C00082_mt" name="L-Tyrosine_mt" fbc:charge="0" />
      <species boundaryCondition="false" compartment="Cytosol" constant="false" hasOnlySubstanceUnits="false" id="M_C00083" name="Malonyl-CoA" fbc:charge="0" />
      <species boundaryCondition="false" compartment="Mitochondria" constant="false" hasOnlySubstanceUnits="false" id="M_C00083_mt" name="Malonyl-CoA_mt" fbc:charge="0" />
      <species boundaryCondition="false" compartment="Cytosol" constant="false" hasOnlySubstanceUnits="false" id="M_C00084" name="Acetaldehyde" fbc:charge="0" />
      <species boundaryCondition="false" compartment="Mitochondria" constant="false" hasOnlySubstanceUnits="false" id="M_C00084_mt" name="Acetaldehyde_mt" fbc:charge="0" />
      <species boundaryCondition="false" compartment="Cytosol" constant="false" hasOnlySubstanceUnits="false" id="M_C00086" name="Urea" fbc:charge="0" />
      <species boundaryCondition="false" compartment="Mitochondria" constant="false" hasOnlySubstanceUnits="false" id="M_C00086_mt" name="Urea_mt" fbc:charge="0" />
      <species boundaryCondition="false" compartment="Mitochondria" constant="false" hasOnlySubstanceUnits="false" id="M_C00087_mt" name="Sulfur_mt" fbc:charge="0" />
      <species boundaryCondition="false" compartment="Cytosol" constant="false" hasOnlySubstanceUnits="false" id="M_C00089" name="Sucrose" fbc:charge="0" />
      <species boundaryCondition="false" compartment="Cytosol" constant="false" hasOnlySubstanceUnits="false" id="M_C00091" name="Succinyl-CoA" fbc:charge="0" />
      <species boundaryCondition="false" compartment="Mitochondria" constant="false" hasOnlySubstanceUnits="false" id="M_C00091_mt" name="Succinyl-CoA_mt" fbc:charge="0" />
      <species boundaryCondition="false" compartment="Cytosol" constant="false" hasOnlySubstanceUnits="false" id="M_C00093" name="sn-Glycerol 3-phosphate" fbc:charge="0" />
      <species boundaryCondition="false" compartment="Mitochondria" constant="false" hasOnlySubstanceUnits="false" id="M_C00093_mt" name="sn-Glycerol 3-phosphate_mt" fbc:charge="0" />
      <species boundaryCondition="false" compartment="Cytosol" constant="false" hasOnlySubstanceUnits="false" id="M_C00094" name="Sulfite" fbc:charge="0" />
      <species boundaryCondition="false" compartment="Mitochondria" constant="false" hasOnlySubstanceUnits="false" id="M_C00094_mt" name="Sulfite_mt" fbc:charge="0" />
      <species boundaryCondition="false" compartment="Cytosol" constant="false" hasOnlySubstanceUnits="false" id="M_C00096" name="GDP-mannose" fbc:charge="0" />
      <species boundaryCondition="false" compartment="Cytosol" constant="false" hasOnlySubstanceUnits="false" id="M_C00097" name="L-Cysteine" fbc:charge="0" />
      <species boundaryCondition="false" compartment="Mitochondria" constant="false" hasOnlySubstanceUnits="false" id="M_C00097_mt" name="L-Cysteine_mt" fbc:charge="0" />
      <species boundaryCondition="false" compartment="Cytosol" constant="false" hasOnlySubstanceUnits="false" id="M_C00099" name="beta-Alanine" fbc:charge="0" />
      <species boundaryCondition="false" compartment="Mitochondria" constant="false" hasOnlySubstanceUnits="false" id="M_C00099_mt" name="beta-Alanine_mt" fbc:charge="0" />
      <species boundaryCondition="false" compartment="Cytosol" constant="false" hasOnlySubstanceUnits="false" id="M_C00100" name="Propanoyl-CoA" fbc:charge="0" />
      <species boundaryCondition="false" compartment="Mitochondria" constant="false" hasOnlySubstanceUnits="false" id="M_C00100_mt" name="Propanoyl-CoA_mt" fbc:charge="0" />
      <species boundaryCondition="false" compartment="Cytosol" constant="false" hasOnlySubstanceUnits="false" id="M_C00101" name="Tetrahydrofolate" fbc:charge="0" />
      <species boundaryCondition="false" compartment="Mitochondria" constant="false" hasOnlySubstanceUnits="false" id="M_C00101_mt" name="Tetrahydrofolate_mt" fbc:charge="0" />
      <species boundaryCondition="false" compartment="Cytosol" constant="false" hasOnlySubstanceUnits="false" id="M_C00103" name="alpha-D-Glucose 1-phosphate" fbc:charge="0" />
      <species boundaryCondition="false" compartment="Cytosol" constant="false" hasOnlySubstanceUnits="false" id="M_C00104" name="IDP" fbc:charge="0" />
      <species boundaryCondition="false" compartment="Mitochondria" constant="false" hasOnlySubstanceUnits="false" id="M_C00104_mt" name="IDP_mt" fbc:charge="0" />
      <species boundaryCondition="false" compartment="Cytosol" constant="false" hasOnlySubstanceUnits="false" id="M_C00105" name="UMP" fbc:charge="0" />
      <species boundaryCondition="false" compartment="Cytosol" constant="false" hasOnlySubstanceUnits="false" id="M_C00106" name="Uracil" fbc:charge="0" />
      <species boundaryCondition="false" compartment="Cytosol" constant="false" hasOnlySubstanceUnits="false" id="M_C00108" name="Anthranilate" fbc:charge="0" />
      <species boundaryCondition="false" compartment="Cytosol" constant="false" hasOnlySubstanceUnits="false" id="M_C00109" name="2-Oxobutanoate" fbc:charge="0" />
      <species boundaryCondition="false" compartment="Cytosol" constant="false" hasOnlySubstanceUnits="false" id="M_C00109_mt" name="2-Oxobutanoate_mt" fbc:charge="0" />
      <species boundaryCondition="false" compartment="Cytosol" constant="false" hasOnlySubstanceUnits="false" id="M_C00111" name="Glycerone phosphate" fbc:charge="0" />
      <species boundaryCondition="false" compartment="Mitochondria" constant="false" hasOnlySubstanceUnits="false" id="M_C00111_mt" name="Glycerone phosphate_mt" fbc:charge="0" />
      <species boundaryCondition="false" compartment="Cytosol" constant="false" hasOnlySubstanceUnits="false" id="M_C00112" name="CDP" fbc:charge="0" />
      <species boundaryCondition="false" compartment="Mitochondria" constant="false" hasOnlySubstanceUnits="false" id="M_C00112_mt" name="CDP_mt" fbc:charge="0" />
      <species boundaryCondition="false" compartment="Cytosol" constant="false" hasOnlySubstanceUnits="false" id="M_C00114" name="Choline" fbc:charge="0" />
      <species boundaryCondition="false" compartment="Mitochondria" constant="false" hasOnlySubstanceUnits="false" id="M_C00114_mt" name="Choline_mt" fbc:charge="0" />
      <species boundaryCondition="false" compartment="Cytosol" constant="false" hasOnlySubstanceUnits="false" id="M_C00116" name="Glycerol" fbc:charge="0" />
      <species boundaryCondition="false" compartment="Mitochondria" constant="false" hasOnlySubstanceUnits="false" id="M_C00116_mt" name="Glycerol_mt" fbc:charge="0" />
      <species boundaryCondition="false" compartment="Cytosol" constant="false" hasOnlySubstanceUnits="false" id="M_C00117" name="D-Ribose 5-phosphate" fbc:charge="0" />
      <species boundaryCondition="false" compartment="Mitochondria" constant="false" hasOnlySubstanceUnits="false" id="M_C00117_mt" name="D-Ribose 5-phosphate_mt" fbc:charge="0" />
      <species boundaryCondition="false" compartment="Cytosol" constant="false" hasOnlySubstanceUnits="false" id="M_C00118" name="(2R)-2-Hydroxy-3-(phosphonooxy)-propanal" fbc:charge="0" />
      <species boundaryCondition="false" compartment="Cytosol" constant="false" hasOnlySubstanceUnits="false" id="M_C00119" name="5-Phospho-alpha-D-ribose 1-diphosphate" fbc:charge="0" />
      <species boundaryCondition="false" compartment="Cytosol" constant="false" hasOnlySubstanceUnits="false" id="M_C00120" name="Biotin" fbc:charge="0" />
      <species boundaryCondition="false" compartment="Mitochondria" constant="false" hasOnlySubstanceUnits="false" id="M_C00120_mt" name="Biotin_mt" fbc:charge="0" />
      <species boundaryCondition="false" compartment="Cytosol" constant="false" hasOnlySubstanceUnits="false" id="M_C00121" name="D-Ribose" fbc:charge="0" />
      <species boundaryCondition="false" compartment="Cytosol" constant="false" hasOnlySubstanceUnits="false" id="M_C00122" name="Fumarate" fbc:charge="0" />
      <species boundaryCondition="false" compartment="Mitochondria" constant="false" hasOnlySubstanceUnits="false" id="M_C00122_mt" name="Fumarate_mt" fbc:charge="0" />
      <species boundaryCondition="false" compartment="Cytosol" constant="false" hasOnlySubstanceUnits="false" id="M_C00123" name="L-Leucine" fbc:charge="0" />
      <species boundaryCondition="false" compartment="Mitochondria" constant="false" hasOnlySubstanceUnits="false" id="M_C00123_mt" name="L-Leucine_mt" fbc:charge="0" />
      <species boundaryCondition="false" compartment="Cytosol" constant="false" hasOnlySubstanceUnits="false" id="M_C00124" name="D-Galactose" fbc:charge="0" />
      <species boundaryCondition="false" compartment="Cytosol" constant="false" hasOnlySubstanceUnits="false" id="M_C00125" name="Ferricytochrome c" fbc:charge="0" />
      <species boundaryCondition="false" compartment="Mitochondria" constant="false" hasOnlySubstanceUnits="false" id="M_C00125_mt" name="Ferricytochrome c_mt" fbc:charge="0" />
      <species boundaryCondition="false" compartment="Cytosol" constant="false" hasOnlySubstanceUnits="false" id="M_C00126" name="Ferrocytochrome c" fbc:charge="0" />
      <species boundaryCondition="false" compartment="Mitochondria" constant="false" hasOnlySubstanceUnits="false" id="M_C00126_mt" name="Ferrocytochrome c_mt" fbc:charge="0" />
      <species boundaryCondition="false" compartment="Cytosol" constant="false" hasOnlySubstanceUnits="false" id="M_C00127" name="Glutathione disulfide" fbc:charge="0" />
      <species boundaryCondition="false" compartment="Cytosol" constant="false" hasOnlySubstanceUnits="false" id="M_C00128" name="CMP-N-acetylneuraminate" fbc:charge="0" />
      <species boundaryCondition="false" compartment="Cytosol" constant="false" hasOnlySubstanceUnits="false" id="M_C00129" name="Isopentenyl diphosphate" fbc:charge="0" />
      <species boundaryCondition="false" compartment="Cytosol" constant="false" hasOnlySubstanceUnits="false" id="M_C00130" name="IMP" fbc:charge="0" />
      <species boundaryCondition="false" compartment="Cytosol" constant="false" hasOnlySubstanceUnits="false" id="M_C00131" name="dATP" fbc:charge="0" />
      <species boundaryCondition="false" compartment="Cytosol" constant="false" hasOnlySubstanceUnits="false" id="M_C00131_biomass" name="dATP_biomass" fbc:charge="0" />
      <species boundaryCondition="false" compartment="Mitochondria" constant="false" hasOnlySubstanceUnits="false" id="M_C00131_mt" name="dATP_mt" fbc:charge="0" />
      <species boundaryCondition="false" compartment="Cytosol" constant="false" hasOnlySubstanceUnits="false" id="M_C00132" name="Methanol" fbc:charge="0" />
      <species boundaryCondition="false" compartment="Cytosol" constant="false" hasOnlySubstanceUnits="false" id="M_C00134" name="Putrescine" fbc:charge="0" />
      <species boundaryCondition="false" compartment="Mitochondria" constant="false" hasOnlySubstanceUnits="false" id="M_C00134_mt" name="Putrescine_mt" fbc:charge="0" />
      <species boundaryCondition="false" compartment="Cytosol" constant="false" hasOnlySubstanceUnits="false" id="M_C00135" name="L-Histidine" fbc:charge="0" />
      <species boundaryCondition="false" compartment="Mitochondria" constant="false" hasOnlySubstanceUnits="false" id="M_C00135_mt" name="L-Histidine_mt" fbc:charge="0" />
      <species boundaryCondition="false" compartment="Cytosol" constant="false" hasOnlySubstanceUnits="false" id="M_C00136" name="Butanoyl-CoA" fbc:charge="0" />
      <species boundaryCondition="false" compartment="Mitochondria" constant="false" hasOnlySubstanceUnits="false" id="M_C00136_mt" name="Butanoyl-CoA_mt" fbc:charge="0" />
      <species boundaryCondition="false" compartment="Cytosol" constant="false" hasOnlySubstanceUnits="false" id="M_C00137" name="myo-Inositol" fbc:charge="0" />
      <species boundaryCondition="false" compartment="Cytosol" constant="false" hasOnlySubstanceUnits="false" id="M_C00138" name="Reduced ferredoxin" fbc:charge="0" />
      <species boundaryCondition="false" compartment="Mitochondria" constant="false" hasOnlySubstanceUnits="false" id="M_C00138_mt" name="Reduced ferredoxin_mt" fbc:charge="0" />
      <species boundaryCondition="false" compartment="Cytosol" constant="false" hasOnlySubstanceUnits="false" id="M_C00139" name="Oxidized ferredoxin" fbc:charge="0" />
      <species boundaryCondition="false" compartment="Mitochondria" constant="false" hasOnlySubstanceUnits="false" id="M_C00139_mt" name="Oxidized ferredoxin_mt" fbc:charge="0" />
      <species boundaryCondition="false" compartment="Cytosol" constant="false" hasOnlySubstanceUnits="false" id="M_C00140" name="N-Acetyl-D-glucosamine" fbc:charge="0" />
      <species boundaryCondition="false" compartment="Cytosol" constant="false" hasOnlySubstanceUnits="false" id="M_C00141" name="3-Methyl-2-oxobutanoic acid" fbc:charge="0" />
      <species boundaryCondition="false" compartment="Mitochondria" constant="false" hasOnlySubstanceUnits="false" id="M_C00141_mt" name="3-Methyl-2-oxobutanoic acid_mt" fbc:charge="0" />
      <species boundaryCondition="false" compartment="Cytosol" constant="false" hasOnlySubstanceUnits="false" id="M_C00143" name="5,10-Methylenetetrahydrofolate" fbc:charge="0" />
      <species boundaryCondition="false" compartment="Mitochondria" constant="false" hasOnlySubstanceUnits="false" id="M_C00143_mt" name="5,10-Methylenetetrahydrofolate_mt" fbc:charge="0" />
      <species boundaryCondition="false" compartment="Cytosol" constant="false" hasOnlySubstanceUnits="false" id="M_C00144" name="GMP" fbc:charge="0" />
      <species boundaryCondition="false" compartment="Cytosol" constant="false" hasOnlySubstanceUnits="false" id="M_C00146" name="Phenol" fbc:charge="0" />
      <species boundaryCondition="false" compartment="Cytosol" constant="false" hasOnlySubstanceUnits="false" id="M_C00147" name="Adenine" fbc:charge="0" />
      <species boundaryCondition="false" compartment="Cytosol" constant="false" hasOnlySubstanceUnits="false" id="M_C00148" name="L-Proline" fbc:charge="0" />
      <species boundaryCondition="false" compartment="Cytosol" constant="false" hasOnlySubstanceUnits="false" id="M_C00148_mt" name="L-Proline_mt" fbc:charge="0" />
      <species boundaryCondition="false" compartment="Cytosol" constant="false" hasOnlySubstanceUnits="false" id="M_C00149" name="(S)-Malate" fbc:charge="0" />
      <species boundaryCondition="false" compartment="Cytosol" constant="false" hasOnlySubstanceUnits="false" id="M_C00149_mt" name="(S)-Malate_mt" fbc:charge="0" />
      <species boundaryCondition="false" compartment="Cytosol" constant="false" hasOnlySubstanceUnits="false" id="M_C00151" name="L-Amino acid" fbc:charge="0" />
      <species boundaryCondition="false" compartment="Cytosol" constant="false" hasOnlySubstanceUnits="false" id="M_C00152" name="L-Asparagine" fbc:charge="0" />
      <species boundaryCondition="false" compartment="Cytosol" constant="false" hasOnlySubstanceUnits="false" id="M_C00153" name="Nicotinamide" fbc:charge="0" />
      <species boundaryCondition="false" compartment="Cytosol" constant="false" hasOnlySubstanceUnits="false" id="M_C00154" name="Palmitoyl-CoA" fbc:charge="0" />
      <species boundaryCondition="false" compartment="Mitochondria" constant="false" hasOnlySubstanceUnits="false" id="M_C00154_mt" name="Palmitoyl-CoA_mt" fbc:charge="0" />
      <species boundaryCondition="false" compartment="Cytosol" constant="false" hasOnlySubstanceUnits="false" id="M_C00155" name="L-Homocysteine" fbc:charge="0" />
      <species boundaryCondition="false" compartment="Cytosol" constant="false" hasOnlySubstanceUnits="false" id="M_C00156" name="4-Hydroxybenzoate" fbc:charge="0" />
      <species boundaryCondition="false" compartment="Cytosol" constant="false" hasOnlySubstanceUnits="false" id="M_C00157" name="Phosphatidylcholine" fbc:charge="0" />
      <species boundaryCondition="false" compartment="Cytosol" constant="false" hasOnlySubstanceUnits="false" id="M_C00157_biomass" name="Phosphatidylcholine_biomass" fbc:charge="0" />
      <species boundaryCondition="false" compartment="Cytosol" constant="false" hasOnlySubstanceUnits="false" id="M_C00158" name="Citrate" fbc:charge="0" />
      <species boundaryCondition="false" compartment="Cytosol" constant="false" hasOnlySubstanceUnits="false" id="M_C00158_mt" name="Citrate_mt" fbc:charge="0" />
      <species boundaryCondition="false" compartment="Cytosol" constant="false" hasOnlySubstanceUnits="false" id="M_C00159" name="D-Mannose" fbc:charge="0" />
      <species boundaryCondition="false" compartment="Cytosol" constant="false" hasOnlySubstanceUnits="false" id="M_C00160" name="Glycolate" fbc:charge="0" />
      <species boundaryCondition="false" compartment="Cytosol" constant="false" hasOnlySubstanceUnits="false" id="M_C00162" name="Fatty acid" fbc:charge="0" />
      <species boundaryCondition="false" compartment="Mitochondria" constant="false" hasOnlySubstanceUnits="false" id="M_C00162_mt" name="Fatty acid_mt" fbc:charge="0" />
      <species boundaryCondition="false" compartment="Cytosol" constant="false" hasOnlySubstanceUnits="false" id="M_C00163" name="Propanoate" fbc:charge="0" />
      <species boundaryCondition="false" compartment="Mitochondria" constant="false" hasOnlySubstanceUnits="false" id="M_C00163_mt" name="Propanoate_mt" fbc:charge="0" />
      <species boundaryCondition="false" compartment="Cytosol" constant="false" hasOnlySubstanceUnits="false" id="M_C00164" name="Acetoacetate" fbc:charge="0" />
      <species boundaryCondition="false" compartment="Cytosol" constant="false" hasOnlySubstanceUnits="false" id="M_C00164_mt" name="Acetoacetate_mt" fbc:charge="0" />
      <species boundaryCondition="false" compartment="Cytosol" constant="false" hasOnlySubstanceUnits="false" id="M_C00165" name="Diacylglycerol" fbc:charge="0" />
      <species boundaryCondition="false" compartment="Cytosol" constant="false" hasOnlySubstanceUnits="false" id="M_C00166" name="Phenylpyruvate" fbc:charge="0" />
      <species boundaryCondition="false" compartment="Mitochondria" constant="false" hasOnlySubstanceUnits="false" id="M_C00166_mt" name="Phenylpyruvate_mt" fbc:charge="0" />
      <species boundaryCondition="false" compartment="Cytosol" constant="false" hasOnlySubstanceUnits="false" id="M_C00167" name="UDP-glucuronate" fbc:charge="0" />
      <species boundaryCondition="false" compartment="Cytosol" constant="false" hasOnlySubstanceUnits="false" id="M_C00168" name="Hydroxypyruvate" fbc:charge="0" />
      <species boundaryCondition="false" compartment="Cytosol" constant="false" hasOnlySubstanceUnits="false" id="M_C00169" name="Carbamoyl phosphate" fbc:charge="0" />
      <species boundaryCondition="false" compartment="Mitochondria" constant="false" hasOnlySubstanceUnits="false" id="M_C00169_mt" name="Carbamoyl phosphate_mt" fbc:charge="0" />
      <species boundaryCondition="false" compartment="Cytosol" constant="false" hasOnlySubstanceUnits="false" id="M_C00170" name="5'-Methylthioadenosine" fbc:charge="0" />
      <species boundaryCondition="false" compartment="Cytosol" constant="false" hasOnlySubstanceUnits="false" id="M_C00178" name="Thymine" fbc:charge="0" />
      <species boundaryCondition="false" compartment="Cytosol" constant="false" hasOnlySubstanceUnits="false" id="M_C00179" name="Agmatine" fbc:charge="0" />
      <species boundaryCondition="false" compartment="Mitochondria" constant="false" hasOnlySubstanceUnits="false" id="M_C00179_mt" name="Agmatine_mt" fbc:charge="0" />
      <species boundaryCondition="false" compartment="Cytosol" constant="false" hasOnlySubstanceUnits="false" id="M_C00180" name="Benzoate" fbc:charge="0" />
      <species boundaryCondition="false" compartment="Cytosol" constant="false" hasOnlySubstanceUnits="false" id="M_C00181" name="D-Xylose" fbc:charge="0" />
      <species boundaryCondition="false" compartment="Cytosol" constant="false" hasOnlySubstanceUnits="false" id="M_C00183" name="L-Valine" fbc:charge="0" />
      <species boundaryCondition="false" compartment="Cytosol" constant="false" hasOnlySubstanceUnits="false" id="M_C00183_mt" name="L-Valine_mt" fbc:charge="0" />
      <species boundaryCondition="false" compartment="Cytosol" constant="false" hasOnlySubstanceUnits="false" id="M_C00184" name="Glycerone" fbc:charge="0" />
      <species boundaryCondition="false" compartment="Cytosol" constant="false" hasOnlySubstanceUnits="false" id="M_C00186" name="(S)-Lactate" fbc:charge="0" />
      <species boundaryCondition="false" compartment="Cytosol" constant="false" hasOnlySubstanceUnits="false" id="M_C00187" name="Cholesterol" fbc:charge="0" />
      <species boundaryCondition="false" compartment="Cytosol" constant="false" hasOnlySubstanceUnits="false" id="M_C00187_biomass" name="Cholesterol_biomass" fbc:charge="0" />
      <species boundaryCondition="false" compartment="Mitochondria" constant="false" hasOnlySubstanceUnits="false" id="M_C00187_mt" name="Cholesterol_mt" fbc:charge="0" />
      <species boundaryCondition="false" compartment="Cytosol" constant="false" hasOnlySubstanceUnits="false" id="M_C00188" name="L-Threonine" fbc:charge="0" />
      <species boundaryCondition="false" compartment="Cytosol" constant="false" hasOnlySubstanceUnits="false" id="M_C00188_mt" name="L-Threonine_mt" fbc:charge="0" />
      <species boundaryCondition="false" compartment="Cytosol" constant="false" hasOnlySubstanceUnits="false" id="M_C00189" name="Ethanolamine" fbc:charge="0" />
      <species boundaryCondition="false" compartment="Cytosol" constant="false" hasOnlySubstanceUnits="false" id="M_C00190" name="UDP-D-xylose" fbc:charge="0" />
      <species boundaryCondition="false" compartment="Cytosol" constant="false" hasOnlySubstanceUnits="false" id="M_C00191" name="D-Glucuronate" fbc:charge="0" />
      <species boundaryCondition="false" compartment="Cytosol" constant="false" hasOnlySubstanceUnits="false" id="M_C00195" name="N-Acylsphingosine" fbc:charge="0" />
      <species boundaryCondition="false" compartment="Cytosol" constant="false" hasOnlySubstanceUnits="false" id="M_C00197" name="3-Phospho-D-glycerate" fbc:charge="0" />
      <species boundaryCondition="false" compartment="Cytosol" constant="false" hasOnlySubstanceUnits="false" id="M_C00198" name="D-Glucono-1,5-lactone" fbc:charge="0" />
      <species boundaryCondition="false" compartment="Cytosol" constant="false" hasOnlySubstanceUnits="false" id="M_C00199" name="D-Ribulose 5-phosphate" fbc:charge="0" />
      <species boundaryCondition="false" compartment="Cytosol" constant="false" hasOnlySubstanceUnits="false" id="M_C00201" name="Nucleoside triphosphate" fbc:charge="0" />
      <species boundaryCondition="false" compartment="Cytosol" constant="false" hasOnlySubstanceUnits="false" id="M_C00206" name="dADP" fbc:charge="0" />
      <species boundaryCondition="false" compartment="Mitochondria" constant="false" hasOnlySubstanceUnits="false" id="M_C00206_mt" name="dADP_mt" fbc:charge="0" />
      <species boundaryCondition="false" compartment="Cytosol" constant="false" hasOnlySubstanceUnits="false" id="M_C00208" name="Maltose" fbc:charge="0" />
      <species boundaryCondition="false" compartment="Cytosol" constant="false" hasOnlySubstanceUnits="false" id="M_C00212" name="Adenosine" fbc:charge="0" />
      <species boundaryCondition="false" compartment="Cytosol" constant="false" hasOnlySubstanceUnits="false" id="M_C00213" name="Sarcosine" fbc:charge="0" />
      <species boundaryCondition="false" compartment="Mitochondria" constant="false" hasOnlySubstanceUnits="false" id="M_C00213_mt" name="Sarcosine_mt" fbc:charge="0" />
      <species boundaryCondition="false" compartment="Cytosol" constant="false" hasOnlySubstanceUnits="false" id="M_C00214" name="Thymidine" fbc:charge="0" />
      <species boundaryCondition="false" compartment="Mitochondria" constant="false" hasOnlySubstanceUnits="false" id="M_C00214_mt" name="Thymidine_mt" fbc:charge="0" />
      <species boundaryCondition="false" compartment="Cytosol" constant="false" hasOnlySubstanceUnits="false" id="M_C00217" name="D-Glutamate" fbc:charge="0" />
      <species boundaryCondition="false" compartment="Cytosol" constant="false" hasOnlySubstanceUnits="false" id="M_C00218" name="Methylamine" fbc:charge="0" />
      <species boundaryCondition="false" compartment="Mitochondria" constant="false" hasOnlySubstanceUnits="false" id="M_C00218_mt" name="Methylamine_mt" fbc:charge="0" />
      <species boundaryCondition="false" compartment="Cytosol" constant="false" hasOnlySubstanceUnits="false" id="M_C00219" name="(5Z,8Z,11Z,14Z)-Icosatetraenoic acid" fbc:charge="0" />
      <species boundaryCondition="false" compartment="Cytosol" constant="false" hasOnlySubstanceUnits="false" id="M_C00221" name="beta-D-Glucose" fbc:charge="0" />
      <species boundaryCondition="false" compartment="Mitochondria" constant="false" hasOnlySubstanceUnits="false" id="M_C00222_mt" name="3-Oxopropanoate_mt" fbc:charge="0" />
      <species boundaryCondition="false" compartment="Cytosol" constant="false" hasOnlySubstanceUnits="false" id="M_C00224" name="Adenylyl sulfate" fbc:charge="0" />
      <species boundaryCondition="false" compartment="Cytosol" constant="false" hasOnlySubstanceUnits="false" id="M_C00226" name="Primary alcohol" fbc:charge="0" />
      <species boundaryCondition="false" compartment="Cytosol" constant="false" hasOnlySubstanceUnits="false" id="M_C00227" name="Acetyl phosphate" fbc:charge="0" />
      <species boundaryCondition="false" compartment="Cytosol" constant="false" hasOnlySubstanceUnits="false" id="M_C00229" name="Acyl-carrier protein" fbc:charge="0" />
      <species boundaryCondition="false" compartment="Mitochondria" constant="false" hasOnlySubstanceUnits="false" id="M_C00229_mt" name="Acyl-carrier protein_mt" fbc:charge="0" />
      <species boundaryCondition="false" compartment="Cytosol" constant="false" hasOnlySubstanceUnits="false" id="M_C00230" name="3,4-Dihydroxybenzoate" fbc:charge="0" />
      <species boundaryCondition="false" compartment="Cytosol" constant="false" hasOnlySubstanceUnits="false" id="M_C00231" name="D-Xylulose 5-phosphate" fbc:charge="0" />
      <species boundaryCondition="false" compartment="Mitochondria" constant="false" hasOnlySubstanceUnits="false" id="M_C00232_mt" name="Succinate semialdehyde_mt" fbc:charge="0" />
      <species boundaryCondition="false" compartment="Cytosol" constant="false" hasOnlySubstanceUnits="false" id="M_C00233" name="4-Methyl-2-oxopentanoate" fbc:charge="0" />
      <species boundaryCondition="false" compartment="Mitochondria" constant="false" hasOnlySubstanceUnits="false" id="M_C00233_mt" name="4-Methyl-2-oxopentanoate_mt" fbc:charge="0" />
      <species boundaryCondition="false" compartment="Cytosol" constant="false" hasOnlySubstanceUnits="false" id="M_C00234" name="10-Formyltetrahydrofolate" fbc:charge="0" />
      <species boundaryCondition="false" compartment="Mitochondria" constant="false" hasOnlySubstanceUnits="false" id="M_C00234_mt" name="10-Formyltetrahydrofolate_mt" fbc:charge="0" />
      <species boundaryCondition="false" compartment="Cytosol" constant="false" hasOnlySubstanceUnits="false" id="M_C00235" name="Dimethylallyl diphosphate" fbc:charge="0" />
      <species boundaryCondition="false" compartment="Cytosol" constant="false" hasOnlySubstanceUnits="false" id="M_C00236" name="3-Phospho-D-glyceroyl phosphate" fbc:charge="0" />
      <species boundaryCondition="false" compartment="Cytosol" constant="false" hasOnlySubstanceUnits="false" id="M_C00237" name="CO" fbc:charge="0" />
      <species boundaryCondition="false" compartment="Cytosol" constant="false" hasOnlySubstanceUnits="false" id="M_C00239" name="dCMP" fbc:charge="0" />
      <species boundaryCondition="false" compartment="Cytosol" constant="false" hasOnlySubstanceUnits="false" id="M_C00242" name="Guanine" fbc:charge="0" />
      <species boundaryCondition="false" compartment="Cytosol" constant="false" hasOnlySubstanceUnits="false" id="M_C00243" name="Lactose" fbc:charge="0" />
      <species boundaryCondition="false" compartment="Cytosol" constant="false" hasOnlySubstanceUnits="false" id="M_C00245" name="Taurine" fbc:charge="0" />
      <species boundaryCondition="false" compartment="Mitochondria" constant="false" hasOnlySubstanceUnits="false" id="M_C00246_mt" name="Butanoic acid_mt" fbc:charge="0" />
      <species boundaryCondition="false" compartment="Cytosol" constant="false" hasOnlySubstanceUnits="false" id="M_C00248" name="Lipoamide" fbc:charge="0" />
      <species boundaryCondition="false" compartment="Mitochondria" constant="false" hasOnlySubstanceUnits="false" id="M_C00248_mt" name="Lipoamide_mt" fbc:charge="0" />
      <species boundaryCondition="false" compartment="Cytosol" constant="false" hasOnlySubstanceUnits="false" id="M_C00249" name="Hexadecanoic acid" fbc:charge="0" />
      <species boundaryCondition="false" compartment="Mitochondria" constant="false" hasOnlySubstanceUnits="false" id="M_C00249_mt" name="Hexadecanoic acid_mt" fbc:charge="0" />
      <species boundaryCondition="false" compartment="Cytosol" constant="false" hasOnlySubstanceUnits="false" id="M_C00250" name="Pyridoxal" fbc:charge="0" />
      <species boundaryCondition="false" compartment="Cytosol" constant="false" hasOnlySubstanceUnits="false" id="M_C00252" name="Isomaltose" fbc:charge="0" />
      <species boundaryCondition="false" compartment="Mitochondria" constant="false" hasOnlySubstanceUnits="false" id="M_C00252_mt" name="Isomaltose_mt" fbc:charge="0" />
      <species boundaryCondition="false" compartment="Cytosol" constant="false" hasOnlySubstanceUnits="false" id="M_C00253" name="Nicotinate" fbc:charge="0" />
      <species boundaryCondition="false" compartment="Cytosol" constant="false" hasOnlySubstanceUnits="false" id="M_C00255" name="Riboflavin" fbc:charge="0" />
      <species boundaryCondition="false" compartment="Cytosol" constant="false" hasOnlySubstanceUnits="false" id="M_C00256" name="(R)-Lactate" fbc:charge="0" />
      <species boundaryCondition="false" compartment="Mitochondria" constant="false" hasOnlySubstanceUnits="false" id="M_C00256_mt" name="(R)-Lactate_mt" fbc:charge="0" />
      <species boundaryCondition="false" compartment="Cytosol" constant="false" hasOnlySubstanceUnits="false" id="M_C00258" name="D-Glycerate" fbc:charge="0" />
      <species boundaryCondition="false" compartment="Mitochondria" constant="false" hasOnlySubstanceUnits="false" id="M_C00258_mt" name="D-Glycerate_mt" fbc:charge="0" />
      <species boundaryCondition="false" compartment="Cytosol" constant="false" hasOnlySubstanceUnits="false" id="M_C00259" name="L-Arabinose" fbc:charge="0" />
      <species boundaryCondition="false" compartment="Cytosol" constant="false" hasOnlySubstanceUnits="false" id="M_C00262" name="Hypoxanthine" fbc:charge="0" />
      <species boundaryCondition="false" compartment="Cytosol" constant="false" hasOnlySubstanceUnits="false" id="M_C00265" name="Dithiothreitol" fbc:charge="0" />
      <species boundaryCondition="false" compartment="Cytosol" constant="false" hasOnlySubstanceUnits="false" id="M_C00267" name="alpha-D-Glucose" fbc:charge="0" />
      <species boundaryCondition="false" compartment="Cytosol" constant="false" hasOnlySubstanceUnits="false" id="M_C00268" name="Dihydrobiopterin" fbc:charge="0" />
      <species boundaryCondition="false" compartment="Cytosol" constant="false" hasOnlySubstanceUnits="false" id="M_C00269" name="CDP-diacylglycerol" fbc:charge="0" />
      <species boundaryCondition="false" compartment="Mitochondria" constant="false" hasOnlySubstanceUnits="false" id="M_C00269_mt" name="CDP-diacylglycerol_mt" fbc:charge="0" />
      <species boundaryCondition="false" compartment="Cytosol" constant="false" hasOnlySubstanceUnits="false" id="M_C00270" name="N-Acetylneuraminate" fbc:charge="0" />
      <species boundaryCondition="false" compartment="Cytosol" constant="false" hasOnlySubstanceUnits="false" id="M_C00272" name="Tetrahydrobiopterin" fbc:charge="0" />
      <species boundaryCondition="false" compartment="Cytosol" constant="false" hasOnlySubstanceUnits="false" id="M_C00275" name="D-Mannose 6-phosphate" fbc:charge="0" />
      <species boundaryCondition="false" compartment="Cytosol" constant="false" hasOnlySubstanceUnits="false" id="M_C00279" name="D-Erythrose 4-phosphate" fbc:charge="0" />
      <species boundaryCondition="false" compartment="Cytosol" constant="false" hasOnlySubstanceUnits="false" id="M_C00280" name="Androst-4-ene-3,17-dione" fbc:charge="0" />
      <species boundaryCondition="false" compartment="Mitochondria" constant="false" hasOnlySubstanceUnits="false" id="M_C00280_mt" name="Androst-4-ene-3,17-dione_mt" fbc:charge="0" />
      <species boundaryCondition="false" compartment="Cytosol" constant="false" hasOnlySubstanceUnits="false" id="M_C00286" name="dGTP" fbc:charge="0" />
      <species boundaryCondition="false" compartment="Cytosol" constant="false" hasOnlySubstanceUnits="false" id="M_C00286_biomass" name="dGTP_biomass" fbc:charge="0" />
      <species boundaryCondition="false" compartment="Mitochondria" constant="false" hasOnlySubstanceUnits="false" id="M_C00286_mt" name="dGTP_mt" fbc:charge="0" />
      <species boundaryCondition="false" compartment="Cytosol" constant="false" hasOnlySubstanceUnits="false" id="M_C00288" name="HCO3-" fbc:charge="0" />
      <species boundaryCondition="false" compartment="Mitochondria" constant="false" hasOnlySubstanceUnits="false" id="M_C00288_mt" name="HCO3-_mt" fbc:charge="0" />
      <species boundaryCondition="false" compartment="Cytosol" constant="false" hasOnlySubstanceUnits="false" id="M_C00293" name="Glucose" fbc:charge="0" />
      <species boundaryCondition="false" compartment="Cytosol" constant="false" hasOnlySubstanceUnits="false" id="M_C00294" name="Inosine" fbc:charge="0" />
      <species boundaryCondition="false" compartment="Cytosol" constant="false" hasOnlySubstanceUnits="false" id="M_C00295" name="Orotate" fbc:charge="0" />
      <species boundaryCondition="false" compartment="Mitochondria" constant="false" hasOnlySubstanceUnits="false" id="M_C00295_mt" name="Orotate_mt" fbc:charge="0" />
      <species boundaryCondition="false" compartment="Cytosol" constant="false" hasOnlySubstanceUnits="false" id="M_C00297" name="Sulfide" fbc:charge="0" />
      <species boundaryCondition="false" compartment="Cytosol" constant="false" hasOnlySubstanceUnits="false" id="M_C00299" name="Uridine" fbc:charge="0" />
      <species boundaryCondition="false" compartment="Cytosol" constant="false" hasOnlySubstanceUnits="false" id="M_C00300" name="Creatine" fbc:charge="0" />
      <species boundaryCondition="false" compartment="Mitochondria" constant="false" hasOnlySubstanceUnits="false" id="M_C00300_mt" name="Creatine_mt" fbc:charge="0" />
      <species boundaryCondition="false" compartment="Cytosol" constant="false" hasOnlySubstanceUnits="false" id="M_C00301" name="ADP-ribose" fbc:charge="0" />
      <species boundaryCondition="false" compartment="Mitochondria" constant="false" hasOnlySubstanceUnits="false" id="M_C00301_mt" name="ADP-ribose_mt" fbc:charge="0" />
      <species boundaryCondition="false" compartment="Cytosol" constant="false" hasOnlySubstanceUnits="false" id="M_C00302" name="Glutamate" fbc:charge="0" />
      <species boundaryCondition="false" compartment="Mitochondria" constant="false" hasOnlySubstanceUnits="false" id="M_C00302_mt" name="Glutamate_mt" fbc:charge="0" />
      <species boundaryCondition="false" compartment="Cytosol" constant="false" hasOnlySubstanceUnits="false" id="M_C00307" name="CDP-choline" fbc:charge="0" />
      <species boundaryCondition="false" compartment="Cytosol" constant="false" hasOnlySubstanceUnits="false" id="M_C00310" name="D-Xylulose" fbc:charge="0" />
      <species boundaryCondition="false" compartment="Cytosol" constant="false" hasOnlySubstanceUnits="false" id="M_C00311" name="Isocitrate" fbc:charge="0" />
      <species boundaryCondition="false" compartment="Mitochondria" constant="false" hasOnlySubstanceUnits="false" id="M_C00311_mt" name="Isocitrate_mt" fbc:charge="0" />
      <species boundaryCondition="false" compartment="Cytosol" constant="false" hasOnlySubstanceUnits="false" id="M_C00312" name="L-Xylulose" fbc:charge="0" />
      <species boundaryCondition="false" compartment="Cytosol" constant="false" hasOnlySubstanceUnits="false" id="M_C00314" name="Pyridoxine" fbc:charge="0" />
      <species boundaryCondition="false" compartment="Cytosol" constant="false" hasOnlySubstanceUnits="false" id="M_C00315" name="Spermidine" fbc:charge="0" />
      <species boundaryCondition="false" compartment="Cytosol" constant="false" hasOnlySubstanceUnits="false" id="M_C00319" name="Sphingosine" fbc:charge="0" />
      <species boundaryCondition="false" compartment="Cytosol" constant="false" hasOnlySubstanceUnits="false" id="M_C00322" name="2-Oxoadipate" fbc:charge="0" />
      <species boundaryCondition="false" compartment="Cytosol" constant="false" hasOnlySubstanceUnits="false" id="M_C00322_mt" name="2-Oxoadipate_mt" fbc:charge="0" />
      <species boundaryCondition="false" compartment="Cytosol" constant="false" hasOnlySubstanceUnits="false" id="M_C00327" name="L-Citrulline" fbc:charge="0" />
      <species boundaryCondition="false" compartment="Cytosol" constant="false" hasOnlySubstanceUnits="false" id="M_C00327_mt" name="L-Citrulline_mt" fbc:charge="0" />
      <species boundaryCondition="false" compartment="Cytosol" constant="false" hasOnlySubstanceUnits="false" id="M_C00328" name="L-Kynurenine" fbc:charge="0" />
      <species boundaryCondition="false" compartment="Mitochondria" constant="false" hasOnlySubstanceUnits="false" id="M_C00328_mt" name="L-Kynurenine_mt" fbc:charge="0" />
      <species boundaryCondition="false" compartment="Cytosol" constant="false" hasOnlySubstanceUnits="false" id="M_C00329" name="D-Glucosamine" fbc:charge="0" />
      <species boundaryCondition="false" compartment="Cytosol" constant="false" hasOnlySubstanceUnits="false" id="M_C00330" name="Deoxyguanosine" fbc:charge="0" />
      <species boundaryCondition="false" compartment="Cytosol" constant="false" hasOnlySubstanceUnits="false" id="M_C00332" name="Acetoacetyl-CoA" fbc:charge="0" />
      <species boundaryCondition="false" compartment="Mitochondria" constant="false" hasOnlySubstanceUnits="false" id="M_C00332_mt" name="Acetoacetyl-CoA_mt" fbc:charge="0" />
      <species boundaryCondition="false" compartment="Cytosol" constant="false" hasOnlySubstanceUnits="false" id="M_C00334" name="4-Aminobutanoate" fbc:charge="0" />
      <species boundaryCondition="false" compartment="Cytosol" constant="false" hasOnlySubstanceUnits="false" id="M_C00334_mt" name="4-Aminobutanoate_mt" fbc:charge="0" />
      <species boundaryCondition="false" compartment="Cytosol" constant="false" hasOnlySubstanceUnits="false" id="M_C00337" name="(S)-Dihydroorotate" fbc:charge="0" />
      <species boundaryCondition="false" compartment="Mitochondria" constant="false" hasOnlySubstanceUnits="false" id="M_C00337_mt" name="(S)-Dihydroorotate_mt" fbc:charge="0" />
      <species boundaryCondition="false" compartment="Cytosol" constant="false" hasOnlySubstanceUnits="false" id="M_C00339" name="Long-chain alcohol" fbc:charge="0" />
      <species boundaryCondition="false" compartment="Cytosol" constant="false" hasOnlySubstanceUnits="false" id="M_C00341" name="Geranyl diphosphate" fbc:charge="0" />
      <species boundaryCondition="false" compartment="Cytosol" constant="false" hasOnlySubstanceUnits="false" id="M_C00342" name="Thioredoxin" fbc:charge="0" />
      <species boundaryCondition="false" compartment="Mitochondria" constant="false" hasOnlySubstanceUnits="false" id="M_C00342_mt" name="Thioredoxin_mt" fbc:charge="0" />
      <species boundaryCondition="false" compartment="Cytosol" constant="false" hasOnlySubstanceUnits="false" id="M_C00343" name="Oxidized thioredoxin" fbc:charge="0" />
      <species boundaryCondition="false" compartment="Mitochondria" constant="false" hasOnlySubstanceUnits="false" id="M_C00343_mt" name="Oxidized thioredoxin_mt" fbc:charge="0" />
      <species boundaryCondition="false" compartment="Cytosol" constant="false" hasOnlySubstanceUnits="false" id="M_C00344" name="Phosphatidylglycerol" fbc:charge="0" />
      <species boundaryCondition="false" compartment="Cytosol" constant="false" hasOnlySubstanceUnits="false" id="M_C00344_biomass" name="Phosphatidylglycerol_biomass" fbc:charge="0" />
      <species boundaryCondition="false" compartment="Mitochondria" constant="false" hasOnlySubstanceUnits="false" id="M_C00344_mt" name="Phosphatidylglycerol_mt" fbc:charge="0" />
      <species boundaryCondition="false" compartment="Cytosol" constant="false" hasOnlySubstanceUnits="false" id="M_C00345" name="6-Phospho-D-gluconate" fbc:charge="0" />
      <species boundaryCondition="false" compartment="Cytosol" constant="false" hasOnlySubstanceUnits="false" id="M_C00346" name="Ethanolamine phosphate" fbc:charge="0" />
      <species boundaryCondition="false" compartment="Cytosol" constant="false" hasOnlySubstanceUnits="false" id="M_C00350" name="Phosphatidylethanolamine" fbc:charge="0" />
      <species boundaryCondition="false" compartment="Cytosol" constant="false" hasOnlySubstanceUnits="false" id="M_C00350_biomass" name="Phosphatidylethanolamine_biomass" fbc:charge="0" />
      <species boundaryCondition="false" compartment="Mitochondria" constant="false" hasOnlySubstanceUnits="false" id="M_C00350_mt" name="Phosphatidylethanolamine_mt" fbc:charge="0" />
      <species boundaryCondition="false" compartment="Cytosol" constant="false" hasOnlySubstanceUnits="false" id="M_C00352" name="D-Glucosamine 6-phosphate" fbc:charge="0" />
      <species boundaryCondition="false" compartment="Cytosol" constant="false" hasOnlySubstanceUnits="false" id="M_C00353" name="Geranylgeranyl diphosphate" fbc:charge="0" />
      <species boundaryCondition="false" compartment="Cytosol" constant="false" hasOnlySubstanceUnits="false" id="M_C00355" name="3,4-Dihydroxy-L-phenylalanine" fbc:charge="0" />
      <species boundaryCondition="false" compartment="Cytosol" constant="false" hasOnlySubstanceUnits="false" id="M_C00356" name="(S)-3-Hydroxy-3-methylglutaryl-CoA" fbc:charge="0" />
      <species boundaryCondition="false" compartment="Mitochondria" constant="false" hasOnlySubstanceUnits="false" id="M_C00356_mt" name="(S)-3-Hydroxy-3-methylglutaryl-CoA_mt" fbc:charge="0" />
      <species boundaryCondition="false" compartment="Cytosol" constant="false" hasOnlySubstanceUnits="false" id="M_C00357" name="N-Acetyl-D-glucosamine 6-phosphate" fbc:charge="0" />
      <species boundaryCondition="false" compartment="Cytosol" constant="false" hasOnlySubstanceUnits="false" id="M_C00360" name="dAMP" fbc:charge="0" />
      <species boundaryCondition="false" compartment="Mitochondria" constant="false" hasOnlySubstanceUnits="false" id="M_C00360_mt" name="dAMP_mt" fbc:charge="0" />
      <species boundaryCondition="false" compartment="Cytosol" constant="false" hasOnlySubstanceUnits="false" id="M_C00361" name="dGDP" fbc:charge="0" />
      <species boundaryCondition="false" compartment="Mitochondria" constant="false" hasOnlySubstanceUnits="false" id="M_C00361_mt" name="dGDP_mt" fbc:charge="0" />
      <species boundaryCondition="false" compartment="Cytosol" constant="false" hasOnlySubstanceUnits="false" id="M_C00362" name="dGMP" fbc:charge="0" />
      <species boundaryCondition="false" compartment="Cytosol" constant="false" hasOnlySubstanceUnits="false" id="M_C00363" name="dTDP" fbc:charge="0" />
      <species boundaryCondition="false" compartment="Mitochondria" constant="false" hasOnlySubstanceUnits="false" id="M_C00363_mt" name="dTDP_mt" fbc:charge="0" />
      <species boundaryCondition="false" compartment="Cytosol" constant="false" hasOnlySubstanceUnits="false" id="M_C00364" name="dTMP" fbc:charge="0" />
      <species boundaryCondition="false" compartment="Mitochondria" constant="false" hasOnlySubstanceUnits="false" id="M_C00364_mt" name="dTMP_mt" fbc:charge="0" />
      <species boundaryCondition="false" compartment="Cytosol" constant="false" hasOnlySubstanceUnits="false" id="M_C00365" name="dUMP" fbc:charge="0" />
      <species boundaryCondition="false" compartment="Mitochondria" constant="false" hasOnlySubstanceUnits="false" id="M_C00365_mt" name="dUMP_mt" fbc:charge="0" />
      <species boundaryCondition="false" compartment="Cytosol" constant="false" hasOnlySubstanceUnits="false" id="M_C00366" name="Urate" fbc:charge="0" />
      <species boundaryCondition="false" compartment="Cytosol" constant="false" hasOnlySubstanceUnits="false" id="M_C00369" name="Starch" fbc:charge="0" />
      <species boundaryCondition="false" compartment="Cytosol" constant="false" hasOnlySubstanceUnits="false" id="M_C00370" name="Sterol" fbc:charge="0" />
      <species boundaryCondition="false" compartment="Cytosol" constant="false" hasOnlySubstanceUnits="false" id="M_C00376" name="Retinal" fbc:charge="0" />
      <species boundaryCondition="false" compartment="Cytosol" constant="false" hasOnlySubstanceUnits="false" id="M_C00378" name="Thiamin" fbc:charge="0" />
      <species boundaryCondition="false" compartment="Mitochondria" constant="false" hasOnlySubstanceUnits="false" id="M_C00378_mt" name="Thiamin_mt" fbc:charge="0" />
      <species boundaryCondition="false" compartment="Cytosol" constant="false" hasOnlySubstanceUnits="false" id="M_C00379" name="Xylitol" fbc:charge="0" />
      <species boundaryCondition="false" compartment="Cytosol" constant="false" hasOnlySubstanceUnits="false" id="M_C00380" name="Cytosine" fbc:charge="0" />
      <species boundaryCondition="false" compartment="Cytosol" constant="false" hasOnlySubstanceUnits="false" id="M_C00385" name="Xanthine" fbc:charge="0" />
      <species boundaryCondition="false" compartment="Cytosol" constant="false" hasOnlySubstanceUnits="false" id="M_C00386" name="Carnosine" fbc:charge="0" />
      <species boundaryCondition="false" compartment="Cytosol" constant="false" hasOnlySubstanceUnits="false" id="M_C00387" name="Guanosine" fbc:charge="0" />
      <species boundaryCondition="false" compartment="Cytosol" constant="false" hasOnlySubstanceUnits="false" id="M_C00388" name="1H-Imidazole-4-ethanamine" fbc:charge="0" />
      <species boundaryCondition="false" compartment="Cytosol" constant="false" hasOnlySubstanceUnits="false" id="M_C00390" name="Ubiquinol" fbc:charge="0" />
      <species boundaryCondition="false" compartment="Mitochondria" constant="false" hasOnlySubstanceUnits="false" id="M_C00390_mt" name="Ubiquinol_mt" fbc:charge="0" />
      <species boundaryCondition="false" compartment="Cytosol" constant="false" hasOnlySubstanceUnits="false" id="M_C00398" name="Tryptamine" fbc:charge="0" />
      <species boundaryCondition="false" compartment="Mitochondria" constant="false" hasOnlySubstanceUnits="false" id="M_C00398_mt" name="Tryptamine_mt" fbc:charge="0" />
      <species boundaryCondition="false" compartment="Mitochondria" constant="false" hasOnlySubstanceUnits="false" id="M_C00399_mt" name="Ubiquinone_mt" fbc:charge="0" />
      <species boundaryCondition="false" compartment="Cytosol" constant="false" hasOnlySubstanceUnits="false" id="M_C00401" name="Chondroitin" fbc:charge="0" />
      <species boundaryCondition="false" compartment="Cytosol" constant="false" hasOnlySubstanceUnits="false" id="M_C00402" name="D-Aspartate" fbc:charge="0" />
      <species boundaryCondition="false" compartment="Cytosol" constant="false" hasOnlySubstanceUnits="false" id="M_C00407" name="L-Isoleucine" fbc:charge="0" />
      <species boundaryCondition="false" compartment="Mitochondria" constant="false" hasOnlySubstanceUnits="false" id="M_C00407_mt" name="L-Isoleucine_mt" fbc:charge="0" />
      <species boundaryCondition="false" compartment="Cytosol" constant="false" hasOnlySubstanceUnits="false" id="M_C00408" name="L-Pipecolate" fbc:charge="0" />
      <species boundaryCondition="false" compartment="Cytosol" constant="false" hasOnlySubstanceUnits="false" id="M_C00410" name="Progesterone" fbc:charge="0" />
      <species boundaryCondition="false" compartment="Mitochondria" constant="false" hasOnlySubstanceUnits="false" id="M_C00410_mt" name="Progesterone_mt" fbc:charge="0" />
      <species boundaryCondition="false" compartment="Cytosol" constant="false" hasOnlySubstanceUnits="false" id="M_C00412" name="Stearoyl-CoA" fbc:charge="0" />
      <species boundaryCondition="false" compartment="Cytosol" constant="false" hasOnlySubstanceUnits="false" id="M_C00415" name="Dihydrofolate" fbc:charge="0" />
      <species boundaryCondition="false" compartment="Mitochondria" constant="false" hasOnlySubstanceUnits="false" id="M_C00415_mt" name="Dihydrofolate_mt" fbc:charge="0" />
      <species boundaryCondition="false" compartment="Cytosol" constant="false" hasOnlySubstanceUnits="false" id="M_C00416" name="Phosphatidate" fbc:charge="0" />
      <species boundaryCondition="false" compartment="Cytosol" constant="false" hasOnlySubstanceUnits="false" id="M_C00417" name="cis-Aconitate" fbc:charge="0" />
      <species boundaryCondition="false" compartment="Mitochondria" constant="false" hasOnlySubstanceUnits="false" id="M_C00417_mt" name="cis-Aconitate_mt" fbc:charge="0" />
      <species boundaryCondition="false" compartment="Cytosol" constant="false" hasOnlySubstanceUnits="false" id="M_C00418" name="(R)-Mevalonate" fbc:charge="0" />
      <species boundaryCondition="false" compartment="Cytosol" constant="false" hasOnlySubstanceUnits="false" id="M_C00422" name="Triacylglycerol" fbc:charge="0" />
      <species boundaryCondition="false" compartment="Cytosol" constant="false" hasOnlySubstanceUnits="false" id="M_C00425" name="Dehydroascorbate" fbc:charge="0" />
      <species boundaryCondition="false" compartment="Cytosol" constant="false" hasOnlySubstanceUnits="false" id="M_C00427" name="Prostaglandin H2" fbc:charge="0" />
      <species boundaryCondition="false" compartment="Cytosol" constant="false" hasOnlySubstanceUnits="false" id="M_C00429" name="5,6-Dihydrouracil" fbc:charge="0" />
      <species boundaryCondition="false" compartment="Cytosol" constant="false" hasOnlySubstanceUnits="false" id="M_C00430" name="5-Aminolevulinate" fbc:charge="0" />
      <species boundaryCondition="false" compartment="Mitochondria" constant="false" hasOnlySubstanceUnits="false" id="M_C00430_mt" name="5-Aminolevulinate_mt" fbc:charge="0" />
      <species boundaryCondition="false" compartment="Cytosol" constant="false" hasOnlySubstanceUnits="false" id="M_C00437" name="N-Acetylornithine" fbc:charge="0" />
      <species boundaryCondition="false" compartment="Cytosol" constant="false" hasOnlySubstanceUnits="false" id="M_C00438" name="N-Carbamoyl-L-aspartate" fbc:charge="0" />
      <species boundaryCondition="false" compartment="Cytosol" constant="false" hasOnlySubstanceUnits="false" id="M_C00439" name="N-Formimino-L-glutamate" fbc:charge="0" />
      <species boundaryCondition="false" compartment="Cytosol" constant="false" hasOnlySubstanceUnits="false" id="M_C00440" name="5-Methyltetrahydrofolate" fbc:charge="0" />
      <species boundaryCondition="false" compartment="Cytosol" constant="false" hasOnlySubstanceUnits="false" id="M_C00445" name="5,10-Methenyltetrahydrofolate" fbc:charge="0" />
      <species boundaryCondition="false" compartment="Mitochondria" constant="false" hasOnlySubstanceUnits="false" id="M_C00445_mt" name="5,10-Methenyltetrahydrofolate_mt" fbc:charge="0" />
      <species boundaryCondition="false" compartment="Cytosol" constant="false" hasOnlySubstanceUnits="false" id="M_C00446" name="alpha-D-Galactose 1-phosphate" fbc:charge="0" />
      <species boundaryCondition="false" compartment="Cytosol" constant="false" hasOnlySubstanceUnits="false" id="M_C00447" name="D-Sedoheptulose 1,7-bisphosphate" fbc:charge="0" />
      <species boundaryCondition="false" compartment="Cytosol" constant="false" hasOnlySubstanceUnits="false" id="M_C00448" name="trans,trans-Farnesyl diphosphate" fbc:charge="0" />
      <species boundaryCondition="false" compartment="Mitochondria" constant="false" hasOnlySubstanceUnits="false" id="M_C00449_mt" name="N6-(L-1,3-Dicarboxypropyl)-L-lysine_mt" fbc:charge="0" />
      <species boundaryCondition="false" compartment="Cytosol" constant="false" hasOnlySubstanceUnits="false" id="M_C00450" name="2,3,4,5-Tetrahydropyridine-2-carboxylate" fbc:charge="0" />
      <species boundaryCondition="false" compartment="Cytosol" constant="false" hasOnlySubstanceUnits="false" id="M_C00454" name="NDP" fbc:charge="0" />
      <species boundaryCondition="false" compartment="Cytosol" constant="false" hasOnlySubstanceUnits="false" id="M_C00455" name="Nicotinamide D-ribonucleotide" fbc:charge="0" />
      <species boundaryCondition="false" compartment="Cytosol" constant="false" hasOnlySubstanceUnits="false" id="M_C00458" name="dCTP" fbc:charge="0" />
      <species boundaryCondition="false" compartment="Cytosol" constant="false" hasOnlySubstanceUnits="false" id="M_C00458_biomass" name="dCTP_biomass" fbc:charge="0" />
      <species boundaryCondition="false" compartment="Mitochondria" constant="false" hasOnlySubstanceUnits="false" id="M_C00458_mt" name="dCTP_mt" fbc:charge="0" />
      <species boundaryCondition="false" compartment="Cytosol" constant="false" hasOnlySubstanceUnits="false" id="M_C00459" name="dTTP" fbc:charge="0" />
      <species boundaryCondition="false" compartment="Cytosol" constant="false" hasOnlySubstanceUnits="false" id="M_C00459_biomass" name="dTTP_biomass" fbc:charge="0" />
      <species boundaryCondition="false" compartment="Mitochondria" constant="false" hasOnlySubstanceUnits="false" id="M_C00459_mt" name="dTTP_mt" fbc:charge="0" />
      <species boundaryCondition="false" compartment="Cytosol" constant="false" hasOnlySubstanceUnits="false" id="M_C00460" name="dUTP" fbc:charge="0" />
      <species boundaryCondition="false" compartment="Mitochondria" constant="false" hasOnlySubstanceUnits="false" id="M_C00460_mt" name="dUTP_mt" fbc:charge="0" />
      <species boundaryCondition="false" compartment="Cytosol" constant="false" hasOnlySubstanceUnits="false" id="M_C00461" name="Chitin" fbc:charge="0" />
      <species boundaryCondition="false" compartment="Cytosol" constant="false" hasOnlySubstanceUnits="false" id="M_C00464_n" name="Mannan(n)" fbc:charge="0" />
      <species boundaryCondition="false" compartment="Cytosol" constant="false" hasOnlySubstanceUnits="false" id="M_C00464_n1" name="Mannan(n+1)" fbc:charge="0" />
      <species boundaryCondition="false" compartment="Cytosol" constant="false" hasOnlySubstanceUnits="false" id="M_C00468" name="Estrone" fbc:charge="0" />
      <species boundaryCondition="false" compartment="Cytosol" constant="false" hasOnlySubstanceUnits="false" id="M_C00469" name="Ethanol" fbc:charge="0" />
      <species boundaryCondition="false" compartment="Cytosol" constant="false" hasOnlySubstanceUnits="false" id="M_C00472" name="p-Benzoquinone" fbc:charge="0" />
      <species boundaryCondition="false" compartment="Cytosol" constant="false" hasOnlySubstanceUnits="false" id="M_C00473" name="Retinol" fbc:charge="0" />
      <species boundaryCondition="false" compartment="Cytosol" constant="false" hasOnlySubstanceUnits="false" id="M_C00475" name="Cytidine" fbc:charge="0" />
      <species boundaryCondition="false" compartment="Cytosol" constant="false" hasOnlySubstanceUnits="false" id="M_C00483" name="Tyramine" fbc:charge="0" />
      <species boundaryCondition="false" compartment="Mitochondria" constant="false" hasOnlySubstanceUnits="false" id="M_C00483_mt" name="Tyramine_mt" fbc:charge="0" />
      <species boundaryCondition="false" compartment="Cytosol" constant="false" hasOnlySubstanceUnits="false" id="M_C00486" name="Bilirubin" fbc:charge="0" />
      <species boundaryCondition="false" compartment="Cytosol" constant="false" hasOnlySubstanceUnits="false" id="M_C00487" name="Carnitine" fbc:charge="0" />
      <species boundaryCondition="false" compartment="Cytosol" constant="false" hasOnlySubstanceUnits="false" id="M_C00490" name="Itaconate" fbc:charge="0" />
      <species boundaryCondition="false" compartment="Mitochondria" constant="false" hasOnlySubstanceUnits="false" id="M_C00490_mt" name="Itaconate_mt" fbc:charge="0" />
      <species boundaryCondition="false" compartment="Cytosol" constant="false" hasOnlySubstanceUnits="false" id="M_C00491" name="L-Cystine" fbc:charge="0" />
      <species boundaryCondition="false" compartment="Cytosol" constant="false" hasOnlySubstanceUnits="false" id="M_C00492" name="Raffinose" fbc:charge="0" />
      <species boundaryCondition="false" compartment="Cytosol" constant="false" hasOnlySubstanceUnits="false" id="M_C00496" name="Ubiquitin" fbc:charge="0" />
      <species boundaryCondition="false" compartment="Cytosol" constant="false" hasOnlySubstanceUnits="false" id="M_C00499" name="Allantoate" fbc:charge="0" />
      <species boundaryCondition="false" compartment="Cytosol" constant="false" hasOnlySubstanceUnits="false" id="M_C00500" name="Biliverdin" fbc:charge="0" />
      <species boundaryCondition="false" compartment="Cytosol" constant="false" hasOnlySubstanceUnits="false" id="M_C00502" name="D-Xylonate" fbc:charge="0" />
      <species boundaryCondition="false" compartment="Cytosol" constant="false" hasOnlySubstanceUnits="false" id="M_C00504" name="Folate" fbc:charge="0" />
      <species boundaryCondition="false" compartment="Cytosol" constant="false" hasOnlySubstanceUnits="false" id="M_C00506" name="L-Cysteate" fbc:charge="0" />
      <species boundaryCondition="false" compartment="Mitochondria" constant="false" hasOnlySubstanceUnits="false" id="M_C00506_mt" name="L-Cysteate_mt" fbc:charge="0" />
      <species boundaryCondition="false" compartment="Cytosol" constant="false" hasOnlySubstanceUnits="false" id="M_C00510" name="Oleoyl-CoA" fbc:charge="0" />
      <species boundaryCondition="false" compartment="Cytosol" constant="false" hasOnlySubstanceUnits="false" id="M_C00512" name="S-Benzoate coenzyme A" fbc:charge="0" />
      <species boundaryCondition="false" compartment="Mitochondria" constant="false" hasOnlySubstanceUnits="false" id="M_C00512_mt" name="S-Benzoate coenzyme A_mt" fbc:charge="0" />
      <species boundaryCondition="false" compartment="Cytosol" constant="false" hasOnlySubstanceUnits="false" id="M_C00515" name="D-Ornithine" fbc:charge="0" />
      <species boundaryCondition="false" compartment="Cytosol" constant="false" hasOnlySubstanceUnits="false" id="M_C00517" name="Hexadecanal" fbc:charge="0" />
      <species boundaryCondition="false" compartment="Cytosol" constant="false" hasOnlySubstanceUnits="false" id="M_C00519" name="Hypotaurine" fbc:charge="0" />
      <species boundaryCondition="false" compartment="Cytosol" constant="false" hasOnlySubstanceUnits="false" id="M_C00523" name="Androsterone" fbc:charge="0" />
      <species boundaryCondition="false" compartment="Cytosol" constant="false" hasOnlySubstanceUnits="false" id="M_C00524" name="Cytochrome C" fbc:charge="0" />
      <species boundaryCondition="false" compartment="Cytosol" constant="false" hasOnlySubstanceUnits="false" id="M_C00526" name="Deoxyuridine" fbc:charge="0" />
      <species boundaryCondition="false" compartment="Mitochondria" constant="false" hasOnlySubstanceUnits="false" id="M_C00526_mt" name="Deoxyuridine_mt" fbc:charge="0" />
      <species boundaryCondition="false" compartment="Cytosol" constant="false" hasOnlySubstanceUnits="false" id="M_C00527" name="Glutaryl-CoA" fbc:charge="0" />
      <species boundaryCondition="false" compartment="Mitochondria" constant="false" hasOnlySubstanceUnits="false" id="M_C00527_mt" name="Glutaryl-CoA_mt" fbc:charge="0" />
      <species boundaryCondition="false" compartment="Cytosol" constant="false" hasOnlySubstanceUnits="false" id="M_C00530" name="p-Benzenediol" fbc:charge="0" />
      <species boundaryCondition="false" compartment="Cytosol" constant="false" hasOnlySubstanceUnits="false" id="M_C00531" name="Itaconyl-CoA" fbc:charge="0" />
      <species boundaryCondition="false" compartment="Mitochondria" constant="false" hasOnlySubstanceUnits="false" id="M_C00531_mt" name="Itaconyl-CoA_mt" fbc:charge="0" />
      <species boundaryCondition="false" compartment="Cytosol" constant="false" hasOnlySubstanceUnits="false" id="M_C00532" name="L-Arabitol" fbc:charge="0" />
      <species boundaryCondition="false" compartment="Cytosol" constant="false" hasOnlySubstanceUnits="false" id="M_C00533" name="Nitric oxide" fbc:charge="0" />
      <species boundaryCondition="false" compartment="Cytosol" constant="false" hasOnlySubstanceUnits="false" id="M_C00534" name="Pyridoxamine" fbc:charge="0" />
      <species boundaryCondition="false" compartment="Cytosol" constant="false" hasOnlySubstanceUnits="false" id="M_C00535" name="Testosterone" fbc:charge="0" />
      <species boundaryCondition="false" compartment="Mitochondria" constant="false" hasOnlySubstanceUnits="false" id="M_C00535_mt" name="Testosterone_mt" fbc:charge="0" />
      <species boundaryCondition="false" compartment="Cytosol" constant="false" hasOnlySubstanceUnits="false" id="M_C00536" name="Triphosphate" fbc:charge="0" />
      <species boundaryCondition="false" compartment="Mitochondria" constant="false" hasOnlySubstanceUnits="false" id="M_C00536_mt" name="Triphosphate_mt" fbc:charge="0" />
      <species boundaryCondition="false" compartment="Cytosol" constant="false" hasOnlySubstanceUnits="false" id="M_C00544" name="Homogentisate" fbc:charge="0" />
      <species boundaryCondition="false" compartment="Cytosol" constant="false" hasOnlySubstanceUnits="false" id="M_C00546" name="Methylglyoxal" fbc:charge="0" />
      <species boundaryCondition="false" compartment="Mitochondria" constant="false" hasOnlySubstanceUnits="false" id="M_C00546_mt" name="Methylglyoxal_mt" fbc:charge="0" />
      <species boundaryCondition="false" compartment="Cytosol" constant="false" hasOnlySubstanceUnits="false" id="M_C00547" name="L-Noradrenaline" fbc:charge="0" />
      <species boundaryCondition="false" compartment="Mitochondria" constant="false" hasOnlySubstanceUnits="false" id="M_C00547_mt" name="L-Noradrenaline_mt" fbc:charge="0" />
      <species boundaryCondition="false" compartment="Cytosol" constant="false" hasOnlySubstanceUnits="false" id="M_C00550" name="Sphingomyelin" fbc:charge="0" />
      <species boundaryCondition="false" compartment="Cytosol" constant="false" hasOnlySubstanceUnits="false" id="M_C00550_biomass" name="Sphingomyelin_biomass" fbc:charge="0" />
      <species boundaryCondition="false" compartment="Cytosol" constant="false" hasOnlySubstanceUnits="false" id="M_C00555" name="4-Aminobutanal" fbc:charge="0" />
      <species boundaryCondition="false" compartment="Mitochondria" constant="false" hasOnlySubstanceUnits="false" id="M_C00555_mt" name="4-Aminobutanal_mt" fbc:charge="0" />
      <species boundaryCondition="false" compartment="Cytosol" constant="false" hasOnlySubstanceUnits="false" id="M_C00559" name="Deoxyadenosine" fbc:charge="0" />
      <species boundaryCondition="false" compartment="Cytosol" constant="false" hasOnlySubstanceUnits="false" id="M_C00570" name="CDP-ethanolamine" fbc:charge="0" />
      <species boundaryCondition="false" compartment="Cytosol" constant="false" hasOnlySubstanceUnits="false" id="M_C00571" name="Cyclohexylamine" fbc:charge="0" />
      <species boundaryCondition="false" compartment="Cytosol" constant="false" hasOnlySubstanceUnits="false" id="M_C00575" name="3',5'-Cyclic AMP" fbc:charge="0" />
      <species boundaryCondition="false" compartment="Mitochondria" constant="false" hasOnlySubstanceUnits="false" id="M_C00576_mt" name="Betaine aldehyde_mt" fbc:charge="0" />
      <species boundaryCondition="false" compartment="Cytosol" constant="false" hasOnlySubstanceUnits="false" id="M_C00577" name="D-Glyceraldehyde" fbc:charge="0" />
      <species boundaryCondition="false" compartment="Mitochondria" constant="false" hasOnlySubstanceUnits="false" id="M_C00577_mt" name="D-Glyceraldehyde_mt" fbc:charge="0" />
      <species boundaryCondition="false" compartment="Mitochondria" constant="false" hasOnlySubstanceUnits="false" id="M_C00579_mt" name="Dihydrolipoamide_mt" fbc:charge="0" />
      <species boundaryCondition="false" compartment="Cytosol" constant="false" hasOnlySubstanceUnits="false" id="M_C00581" name="Guanidinoacetate" fbc:charge="0" />
      <species boundaryCondition="false" compartment="Mitochondria" constant="false" hasOnlySubstanceUnits="false" id="M_C00581_mt" name="Guanidinoacetate_mt" fbc:charge="0" />
      <species boundaryCondition="false" compartment="Cytosol" constant="false" hasOnlySubstanceUnits="false" id="M_C00582" name="Phenylacetyl-CoA" fbc:charge="0" />
      <species boundaryCondition="false" compartment="Mitochondria" constant="false" hasOnlySubstanceUnits="false" id="M_C00582_mt" name="Phenylacetyl-CoA_mt" fbc:charge="0" />
      <species boundaryCondition="false" compartment="Cytosol" constant="false" hasOnlySubstanceUnits="false" id="M_C00583" name="Propane-1,2-diol" fbc:charge="0" />
      <species boundaryCondition="false" compartment="Cytosol" constant="false" hasOnlySubstanceUnits="false" id="M_C00584" name="Prostaglandin E2" fbc:charge="0" />
      <species boundaryCondition="false" compartment="Mitochondria" constant="false" hasOnlySubstanceUnits="false" id="M_C00584_mt" name="Prostaglandin E2_mt" fbc:charge="0" />
      <species boundaryCondition="false" compartment="Cytosol" constant="false" hasOnlySubstanceUnits="false" id="M_C00588" name="Choline phosphate" fbc:charge="0" />
      <species boundaryCondition="false" compartment="Cytosol" constant="false" hasOnlySubstanceUnits="false" id="M_C00590" name="Coniferyl alcohol" fbc:charge="0" />
      <species boundaryCondition="false" compartment="Cytosol" constant="false" hasOnlySubstanceUnits="false" id="M_C00601" name="Phenylacetaldehyde" fbc:charge="0" />
      <species boundaryCondition="false" compartment="Mitochondria" constant="false" hasOnlySubstanceUnits="false" id="M_C00601_mt" name="Phenylacetaldehyde_mt" fbc:charge="0" />
      <species boundaryCondition="false" compartment="Cytosol" constant="false" hasOnlySubstanceUnits="false" id="M_C00603" name="(-)-Ureidoglycolate" fbc:charge="0" />
      <species boundaryCondition="false" compartment="Cytosol" constant="false" hasOnlySubstanceUnits="false" id="M_C00606" name="3-Sulfino-L-alanine" fbc:charge="0" />
      <species boundaryCondition="false" compartment="Mitochondria" constant="false" hasOnlySubstanceUnits="false" id="M_C00606_mt" name="3-Sulfino-L-alanine_mt" fbc:charge="0" />
      <species boundaryCondition="false" compartment="Cytosol" constant="false" hasOnlySubstanceUnits="false" id="M_C00617" name="UDP-D-galacturonate" fbc:charge="0" />
      <species boundaryCondition="false" compartment="Cytosol" constant="false" hasOnlySubstanceUnits="false" id="M_C00620" name="alpha-D-Ribose 1-phosphate" fbc:charge="0" />
      <species boundaryCondition="false" compartment="Cytosol" constant="false" hasOnlySubstanceUnits="false" id="M_C00621" name="Dolichyl diphosphate" fbc:charge="0" />
      <species boundaryCondition="false" compartment="Cytosol" constant="false" hasOnlySubstanceUnits="false" id="M_C00624" name="N-Acetyl-L-glutamate" fbc:charge="0" />
      <species boundaryCondition="false" compartment="Cytosol" constant="false" hasOnlySubstanceUnits="false" id="M_C00625" name="N-Acyl-D-mannosamine" fbc:charge="0" />
      <species boundaryCondition="false" compartment="Cytosol" constant="false" hasOnlySubstanceUnits="false" id="M_C00627" name="Pyridoxine phosphate" fbc:charge="0" />
      <species boundaryCondition="false" compartment="Cytosol" constant="false" hasOnlySubstanceUnits="false" id="M_C00628" name="2,5-Dihydroxybenzoate" fbc:charge="0" />
      <species boundaryCondition="false" compartment="Cytosol" constant="false" hasOnlySubstanceUnits="false" id="M_C00630" name="2-Methylpropanoyl-CoA" fbc:charge="0" />
      <species boundaryCondition="false" compartment="Mitochondria" constant="false" hasOnlySubstanceUnits="false" id="M_C00630_mt" name="2-Methylpropanoyl-CoA_mt" fbc:charge="0" />
      <species boundaryCondition="false" compartment="Cytosol" constant="false" hasOnlySubstanceUnits="false" id="M_C00631" name="2-Phospho-D-glycerate" fbc:charge="0" />
      <species boundaryCondition="false" compartment="Cytosol" constant="false" hasOnlySubstanceUnits="false" id="M_C00632" name="3-Hydroxyanthranilate" fbc:charge="0" />
      <species boundaryCondition="false" compartment="Cytosol" constant="false" hasOnlySubstanceUnits="false" id="M_C00633" name="4-Hydroxybenzaldehyde" fbc:charge="0" />
      <species boundaryCondition="false" compartment="Cytosol" constant="false" hasOnlySubstanceUnits="false" id="M_C00634" name="Chondroitin 4-sulfate" fbc:charge="0" />
      <species boundaryCondition="false" compartment="Cytosol" constant="false" hasOnlySubstanceUnits="false" id="M_C00636" name="D-Mannose 1-phosphate" fbc:charge="0" />
      <species boundaryCondition="false" compartment="Cytosol" constant="false" hasOnlySubstanceUnits="false" id="M_C00637" name="Indole-3-acetaldehyde" fbc:charge="0" />
      <species boundaryCondition="false" compartment="Mitochondria" constant="false" hasOnlySubstanceUnits="false" id="M_C00637_mt" name="Indole-3-acetaldehyde_mt" fbc:charge="0" />
      <species boundaryCondition="false" compartment="Cytosol" constant="false" hasOnlySubstanceUnits="false" id="M_C00639" name="Prostaglandin F2alpha" fbc:charge="0" />
      <species boundaryCondition="false" compartment="Mitochondria" constant="false" hasOnlySubstanceUnits="false" id="M_C00639_mt" name="Prostaglandin F2alpha_mt" fbc:charge="0" />
      <species boundaryCondition="false" compartment="Cytosol" constant="false" hasOnlySubstanceUnits="false" id="M_C00641" name="1,2-Diacyl-sn-glycerol" fbc:charge="0" />
      <species boundaryCondition="false" compartment="Cytosol" constant="false" hasOnlySubstanceUnits="false" id="M_C00642" name="4-Hydroxyphenylacetate" fbc:charge="0" />
      <species boundaryCondition="false" compartment="Cytosol" constant="false" hasOnlySubstanceUnits="false" id="M_C00643" name="5-Hydroxy-L-tryptophan" fbc:charge="0" />
      <species boundaryCondition="false" compartment="Cytosol" constant="false" hasOnlySubstanceUnits="false" id="M_C00645" name="N-Acetyl-D-mannosamine" fbc:charge="0" />
      <species boundaryCondition="false" compartment="Mitochondria" constant="false" hasOnlySubstanceUnits="false" id="M_C00645_mt" name="N-Acetyl-D-mannosamine_mt" fbc:charge="0" />
      <species boundaryCondition="false" compartment="Cytosol" constant="false" hasOnlySubstanceUnits="false" id="M_C00647" name="Pyridoxamine phosphate" fbc:charge="0" />
      <species boundaryCondition="false" compartment="Cytosol" constant="false" hasOnlySubstanceUnits="false" id="M_C00655" name="Xanthosine 5'-phosphate" fbc:charge="0" />
      <species boundaryCondition="false" compartment="Cytosol" constant="false" hasOnlySubstanceUnits="false" id="M_C00662" name="Reduced adrenal ferredoxin" fbc:charge="0" />
      <species boundaryCondition="false" compartment="Cytosol" constant="false" hasOnlySubstanceUnits="false" id="M_C00664" name="5-Formiminotetrahydrofolate" fbc:charge="0" />
      <species boundaryCondition="false" compartment="Cytosol" constant="false" hasOnlySubstanceUnits="false" id="M_C00665" name="beta-D-Fructose 2,6-bisphosphate" fbc:charge="0" />
      <species boundaryCondition="false" compartment="Cytosol" constant="false" hasOnlySubstanceUnits="false" id="M_C00667" name="Oxidized adrenal ferredoxin" fbc:charge="0" />
      <species boundaryCondition="false" compartment="Cytosol" constant="false" hasOnlySubstanceUnits="false" id="M_C00668" name="alpha-D-Glucose 6-phosphate" fbc:charge="0" />
      <species boundaryCondition="false" compartment="Cytosol" constant="false" hasOnlySubstanceUnits="false" id="M_C00669" name="gamma-L-Glutamyl-L-cysteine" fbc:charge="0" />
      <species boundaryCondition="false" compartment="Cytosol" constant="false" hasOnlySubstanceUnits="false" id="M_C00670" name="sn-glycero-3-Phosphocholine" fbc:charge="0" />
      <species boundaryCondition="false" compartment="Cytosol" constant="false" hasOnlySubstanceUnits="false" id="M_C00671" name="(S)-3-Methyl-2-oxopentanoic acid" fbc:charge="0" />
      <species boundaryCondition="false" compartment="Mitochondria" constant="false" hasOnlySubstanceUnits="false" id="M_C00671_mt" name="(S)-3-Methyl-2-oxopentanoic acid_mt" fbc:charge="0" />
      <species boundaryCondition="false" compartment="Cytosol" constant="false" hasOnlySubstanceUnits="false" id="M_C00672" name="2-Deoxy-D-ribose 1-phosphate" fbc:charge="0" />
      <species boundaryCondition="false" compartment="Cytosol" constant="false" hasOnlySubstanceUnits="false" id="M_C00673" name="2-Deoxy-D-ribose 5-phosphate" fbc:charge="0" />
      <species boundaryCondition="false" compartment="Cytosol" constant="false" hasOnlySubstanceUnits="false" id="M_C00674" name="5alpha-Androstane-3,17-dione" fbc:charge="0" />
      <species boundaryCondition="false" compartment="Cytosol" constant="false" hasOnlySubstanceUnits="false" id="M_C00681" name="1-Acyl-sn-glycerol 3-phosphate" fbc:charge="0" />
      <species boundaryCondition="false" compartment="Mitochondria" constant="false" hasOnlySubstanceUnits="false" id="M_C00681_mt" name="1-Acyl-sn-glycerol 3-phosphate_mt" fbc:charge="0" />
      <species boundaryCondition="false" compartment="Cytosol" constant="false" hasOnlySubstanceUnits="false" id="M_C00683" name="(S)-2-Methyl-3-oxopropanoyl-CoA" fbc:charge="0" />
      <species boundaryCondition="false" compartment="Mitochondria" constant="false" hasOnlySubstanceUnits="false" id="M_C00683_mt" name="(S)-2-Methyl-3-oxopropanoyl-CoA_mt" fbc:charge="0" />
      <species boundaryCondition="false" compartment="Cytosol" constant="false" hasOnlySubstanceUnits="false" id="M_C00686" name="N-Acyl-D-mannosamine 6-phosphate" fbc:charge="0" />
      <species boundaryCondition="false" compartment="Cytosol" constant="false" hasOnlySubstanceUnits="false" id="M_C00687" name="dTDP-4-dehydro-6-deoxy-alpha-D-Glucose" fbc:charge="0" />
      <species boundaryCondition="false" compartment="Cytosol" constant="false" hasOnlySubstanceUnits="false" id="M_C00695" name="3alpha,7alpha,12alpha-Trihydroxy-5beta-cholanate" fbc:charge="0" />
      <species boundaryCondition="false" compartment="Cytosol" constant="false" hasOnlySubstanceUnits="false" id="M_C00696" name="(5Z,13E)-(15S)-9alpha,15-Dihydroxy-11-oxoprosta-5,13-dienoate" fbc:charge="0" />
      <species boundaryCondition="false" compartment="Cytosol" constant="false" hasOnlySubstanceUnits="false" id="M_C00700" name="XTP" fbc:charge="0" />
      <species boundaryCondition="false" compartment="Cytosol" constant="false" hasOnlySubstanceUnits="false" id="M_C00704" name="O2.-" fbc:charge="0" />
      <species boundaryCondition="false" compartment="Cytosol" constant="false" hasOnlySubstanceUnits="false" id="M_C00705" name="dCDP" fbc:charge="0" />
      <species boundaryCondition="false" compartment="Mitochondria" constant="false" hasOnlySubstanceUnits="false" id="M_C00705_mt" name="dCDP_mt" fbc:charge="0" />
      <species boundaryCondition="false" compartment="Cytosol" constant="false" hasOnlySubstanceUnits="false" id="M_C00712" name="(9Z)-Octadecenoic acid" fbc:charge="0" />
      <species boundaryCondition="false" compartment="Cytosol" constant="false" hasOnlySubstanceUnits="false" id="M_C00712CoA" name="Octadecenoyl-CoA" fbc:charge="0" />
      <species boundaryCondition="false" compartment="Cytosol" constant="false" hasOnlySubstanceUnits="false" id="M_C00712CoA_mt" name="Octadecenoyl-CoA_mt" fbc:charge="0" />
      <species boundaryCondition="false" compartment="Cytosol" constant="false" hasOnlySubstanceUnits="false" id="M_C00718" name="Amylose" fbc:charge="0" />
      <species boundaryCondition="false" compartment="Cytosol" constant="false" hasOnlySubstanceUnits="false" id="M_C00718_biomass" name="Amylose_biomass" fbc:charge="0" />
      <species boundaryCondition="false" compartment="Cytosol" constant="false" hasOnlySubstanceUnits="false" id="M_C00719" name="Betaine" fbc:charge="0" />
      <species boundaryCondition="false" compartment="Mitochondria" constant="false" hasOnlySubstanceUnits="false" id="M_C00719_mt" name="Betaine_mt" fbc:charge="0" />
      <species boundaryCondition="false" compartment="Cytosol" constant="false" hasOnlySubstanceUnits="false" id="M_C00721" name="Dextrin" fbc:charge="0" />
      <species boundaryCondition="false" compartment="Cytosol" constant="false" hasOnlySubstanceUnits="false" id="M_C00723" name="Insulin" fbc:charge="0" />
      <species boundaryCondition="false" compartment="Cytosol" constant="false" hasOnlySubstanceUnits="false" id="M_C00729" name="Tropine" fbc:charge="0" />
      <species boundaryCondition="false" compartment="Mitochondria" constant="false" hasOnlySubstanceUnits="false" id="M_C00729_mt" name="Tropine_mt" fbc:charge="0" />
      <species boundaryCondition="false" compartment="Cytosol" constant="false" hasOnlySubstanceUnits="false" id="M_C00735" name="Cortisol" fbc:charge="0" />
      <species boundaryCondition="false" compartment="Mitochondria" constant="false" hasOnlySubstanceUnits="false" id="M_C00735_mt" name="Cortisol_mt" fbc:charge="0" />
      <species boundaryCondition="false" compartment="Cytosol" constant="false" hasOnlySubstanceUnits="false" id="M_C00750" name="Spermine" fbc:charge="0" />
      <species boundaryCondition="false" compartment="Cytosol" constant="false" hasOnlySubstanceUnits="false" id="M_C00751" name="Squalene" fbc:charge="0" />
      <species boundaryCondition="false" compartment="Cytosol" constant="false" hasOnlySubstanceUnits="false" id="M_C00762" name="Cortisone" fbc:charge="0" />
      <species boundaryCondition="false" compartment="Cytosol" constant="false" hasOnlySubstanceUnits="false" id="M_C00763" name="D-Proline" fbc:charge="0" />
      <species boundaryCondition="false" compartment="Cytosol" constant="false" hasOnlySubstanceUnits="false" id="M_C00777" name="Retinoate" fbc:charge="0" />
      <species boundaryCondition="false" compartment="Cytosol" constant="false" hasOnlySubstanceUnits="false" id="M_C00780" name="3-(2-Aminoethyl)-1H-indol-5-ol" fbc:charge="0" />
      <species boundaryCondition="false" compartment="Mitochondria" constant="false" hasOnlySubstanceUnits="false" id="M_C00780_mt" name="3-(2-Aminoethyl)-1H-indol-5-ol_mt" fbc:charge="0" />
      <species boundaryCondition="false" compartment="Cytosol" constant="false" hasOnlySubstanceUnits="false" id="M_C00785" name="Urocanate" fbc:charge="0" />
      <species boundaryCondition="false" compartment="Mitochondria" constant="false" hasOnlySubstanceUnits="false" id="M_C00787_mt" name="tRNA(Tyr)_mt" fbc:charge="0" />
      <species boundaryCondition="false" compartment="Cytosol" constant="false" hasOnlySubstanceUnits="false" id="M_C00788" name="L-Adrenaline" fbc:charge="0" />
      <species boundaryCondition="false" compartment="Mitochondria" constant="false" hasOnlySubstanceUnits="false" id="M_C00788_mt" name="L-Adrenaline_mt" fbc:charge="0" />
      <species boundaryCondition="false" compartment="Cytosol" constant="false" hasOnlySubstanceUnits="false" id="M_C00792" name="D-Arginine" fbc:charge="0" />
      <species boundaryCondition="false" compartment="Cytosol" constant="false" hasOnlySubstanceUnits="false" id="M_C00794" name="D-Sorbitol" fbc:charge="0" />
      <species boundaryCondition="false" compartment="Cytosol" constant="false" hasOnlySubstanceUnits="false" id="M_C00804" name="Propynoate" fbc:charge="0" />
      <species boundaryCondition="false" compartment="Mitochondria" constant="false" hasOnlySubstanceUnits="false" id="M_C00804_mt" name="Propynoate_mt" fbc:charge="0" />
      <species boundaryCondition="false" compartment="Cytosol" constant="false" hasOnlySubstanceUnits="false" id="M_C00811" name="4-Coumarate" fbc:charge="0" />
      <species boundaryCondition="false" compartment="Cytosol" constant="false" hasOnlySubstanceUnits="false" id="M_C00818" name="D-Glucarate" fbc:charge="0" />
      <species boundaryCondition="false" compartment="Mitochondria" constant="false" hasOnlySubstanceUnits="false" id="M_C00818_mt" name="D-Glucarate_mt" fbc:charge="0" />
      <species boundaryCondition="false" compartment="Cytosol" constant="false" hasOnlySubstanceUnits="false" id="M_C00819" name="D-Glutamine" fbc:charge="0" />
      <species boundaryCondition="false" compartment="Cytosol" constant="false" hasOnlySubstanceUnits="false" id="M_C00822" name="Dopaquinone" fbc:charge="0" />
      <species boundaryCondition="false" compartment="Cytosol" constant="false" hasOnlySubstanceUnits="false" id="M_C00829" name="Naphthalene" fbc:charge="0" />
      <species boundaryCondition="false" compartment="Cytosol" constant="false" hasOnlySubstanceUnits="false" id="M_C00831" name="Pantetheine" fbc:charge="0" />
      <species boundaryCondition="false" compartment="Cytosol" constant="false" hasOnlySubstanceUnits="false" id="M_C00836" name="Sphinganine" fbc:charge="0" />
      <species boundaryCondition="false" compartment="Cytosol" constant="false" hasOnlySubstanceUnits="false" id="M_C00842" name="dTDP-glucose" fbc:charge="0" />
      <species boundaryCondition="false" compartment="Cytosol" constant="false" hasOnlySubstanceUnits="false" id="M_C00847" name="4-Pyridoxate" fbc:charge="0" />
      <species boundaryCondition="false" compartment="Cytosol" constant="false" hasOnlySubstanceUnits="false" id="M_C00850" name="Aryl sulfate" fbc:charge="0" />
      <species boundaryCondition="false" compartment="Cytosol" constant="false" hasOnlySubstanceUnits="false" id="M_C00856" name="DNA cytosine" fbc:charge="0" />
      <species boundaryCondition="false" compartment="Cytosol" constant="false" hasOnlySubstanceUnits="false" id="M_C00857" name="Deamino-NAD+" fbc:charge="0" />
      <species boundaryCondition="false" compartment="Cytosol" constant="false" hasOnlySubstanceUnits="false" id="M_C00864" name="Pantothenate" fbc:charge="0" />
      <species boundaryCondition="false" compartment="Cytosol" constant="false" hasOnlySubstanceUnits="false" id="M_C00868" name="tRNA uridine" fbc:charge="0" />
      <species boundaryCondition="false" compartment="Cytosol" constant="false" hasOnlySubstanceUnits="false" id="M_C00870" name="4-Nitrophenol" fbc:charge="0" />
      <species boundaryCondition="false" compartment="Cytosol" constant="false" hasOnlySubstanceUnits="false" id="M_C00877" name="Crotonoyl-CoA" fbc:charge="0" />
      <species boundaryCondition="false" compartment="Mitochondria" constant="false" hasOnlySubstanceUnits="false" id="M_C00877_mt" name="Crotonoyl-CoA_mt" fbc:charge="0" />
      <species boundaryCondition="false" compartment="Cytosol" constant="false" hasOnlySubstanceUnits="false" id="M_C00881" name="Deoxycytidine" fbc:charge="0" />
      <species boundaryCondition="false" compartment="Cytosol" constant="false" hasOnlySubstanceUnits="false" id="M_C00882" name="Dephospho-CoA" fbc:charge="0" />
      <species boundaryCondition="false" compartment="Cytosol" constant="false" hasOnlySubstanceUnits="false" id="M_C00886" name="L-Alanyl-tRNA" fbc:charge="0" />
      <species boundaryCondition="false" compartment="Mitochondria" constant="false" hasOnlySubstanceUnits="false" id="M_C00886_mt" name="L-Alanyl-tRNA_mt" fbc:charge="0" />
      <species boundaryCondition="false" compartment="Cytosol" constant="false" hasOnlySubstanceUnits="false" id="M_C00894" name="Propenoyl-CoA" fbc:charge="0" />
      <species boundaryCondition="false" compartment="Mitochondria" constant="false" hasOnlySubstanceUnits="false" id="M_C00894_mt" name="Propenoyl-CoA_mt" fbc:charge="0" />
      <species boundaryCondition="false" compartment="Cytosol" constant="false" hasOnlySubstanceUnits="false" id="M_C00899" name="11-cis-Retinol" fbc:charge="0" />
      <species boundaryCondition="false" compartment="Cytosol" constant="false" hasOnlySubstanceUnits="false" id="M_C00900" name="2-Acetolactate" fbc:charge="0" />
      <species boundaryCondition="false" compartment="Cytosol" constant="false" hasOnlySubstanceUnits="false" id="M_C00906" name="5,6-Dihydrothymine" fbc:charge="0" />
      <species boundaryCondition="false" compartment="Cytosol" constant="false" hasOnlySubstanceUnits="false" id="M_C00909" name="Leukotriene A4" fbc:charge="0" />
      <species boundaryCondition="false" compartment="Cytosol" constant="false" hasOnlySubstanceUnits="false" id="M_C00921" name="Dihydropteroate" fbc:charge="0" />
      <species boundaryCondition="false" compartment="Mitochondria" constant="false" hasOnlySubstanceUnits="false" id="M_C00921_mt" name="Dihydropteroate_mt" fbc:charge="0" />
      <species boundaryCondition="false" compartment="Cytosol" constant="false" hasOnlySubstanceUnits="false" id="M_C00925" name="Heparan sulfate" fbc:charge="0" />
      <species boundaryCondition="false" compartment="Cytosol" constant="false" hasOnlySubstanceUnits="false" id="M_C00931" name="Porphobilinogen" fbc:charge="0" />
      <species boundaryCondition="false" compartment="Cytosol" constant="false" hasOnlySubstanceUnits="false" id="M_C00937" name="(R)-Lactaldehyde" fbc:charge="0" />
      <species boundaryCondition="false" compartment="Cytosol" constant="false" hasOnlySubstanceUnits="false" id="M_C00942" name="3',5'-Cyclic GMP" fbc:charge="0" />
      <species boundaryCondition="false" compartment="Cytosol" constant="false" hasOnlySubstanceUnits="false" id="M_C00951" name="Estradiol-17beta" fbc:charge="0" />
      <species boundaryCondition="false" compartment="Cytosol" constant="false" hasOnlySubstanceUnits="false" id="M_C00954" name="Indole-3-acetate" fbc:charge="0" />
      <species boundaryCondition="false" compartment="Mitochondria" constant="false" hasOnlySubstanceUnits="false" id="M_C00954_mt" name="Indole-3-acetate_mt" fbc:charge="0" />
      <species boundaryCondition="false" compartment="Cytosol" constant="false" hasOnlySubstanceUnits="false" id="M_C00956" name="L-2-Aminoadipate" fbc:charge="0" />
      <species boundaryCondition="false" compartment="Mitochondria" constant="false" hasOnlySubstanceUnits="false" id="M_C00956_mt" name="L-2-Aminoadipate_mt" fbc:charge="0" />
      <species boundaryCondition="false" compartment="Cytosol" constant="false" hasOnlySubstanceUnits="false" id="M_C00957" name="Mercaptopyruvate" fbc:charge="0" />
      <species boundaryCondition="false" compartment="Mitochondria" constant="false" hasOnlySubstanceUnits="false" id="M_C00957_mt" name="Mercaptopyruvate_mt" fbc:charge="0" />
      <species boundaryCondition="false" compartment="Cytosol" constant="false" hasOnlySubstanceUnits="false" id="M_C00962" name="beta-D-Galactose" fbc:charge="0" />
      <species boundaryCondition="false" compartment="Cytosol" constant="false" hasOnlySubstanceUnits="false" id="M_C00978" name="N-Acetylserotonin" fbc:charge="0" />
      <species boundaryCondition="false" compartment="Cytosol" constant="false" hasOnlySubstanceUnits="false" id="M_C00984" name="alpha-D-Galactose" fbc:charge="0" />
      <species boundaryCondition="false" compartment="Cytosol" constant="false" hasOnlySubstanceUnits="false" id="M_C00986" name="1,3-Diaminopropane" fbc:charge="0" />
      <species boundaryCondition="false" compartment="Cytosol" constant="false" hasOnlySubstanceUnits="false" id="M_C00988" name="2-Phosphoglycolate" fbc:charge="0" />
      <species boundaryCondition="false" compartment="Cytosol" constant="false" hasOnlySubstanceUnits="false" id="M_C00996" name="Ferricytochrome b5" fbc:charge="0" />
      <species boundaryCondition="false" compartment="Cytosol" constant="false" hasOnlySubstanceUnits="false" id="M_C00999" name="Ferrocytochrome b5" fbc:charge="0" />
      <species boundaryCondition="false" compartment="Cytosol" constant="false" hasOnlySubstanceUnits="false" id="M_C01005" name="O-Phospho-L-serine" fbc:charge="0" />
      <species boundaryCondition="false" compartment="Mitochondria" constant="false" hasOnlySubstanceUnits="false" id="M_C01013_mt" name="3-Hydroxypropanoate_mt" fbc:charge="0" />
      <species boundaryCondition="false" compartment="Cytosol" constant="false" hasOnlySubstanceUnits="false" id="M_C01019" name="6-Deoxy-L-galactose" fbc:charge="0" />
      <species boundaryCondition="false" compartment="Cytosol" constant="false" hasOnlySubstanceUnits="false" id="M_C01020" name="6-Hydroxynicotinate" fbc:charge="0" />
      <species boundaryCondition="false" compartment="Cytosol" constant="false" hasOnlySubstanceUnits="false" id="M_C01024" name="Hydroxymethylbilane" fbc:charge="0" />
      <species boundaryCondition="false" compartment="Cytosol" constant="false" hasOnlySubstanceUnits="false" id="M_C01025" name="Lipid hydroperoxide" fbc:charge="0" />
      <species boundaryCondition="false" compartment="Cytosol" constant="false" hasOnlySubstanceUnits="false" id="M_C01026" name="N,N-Dimethylglycine" fbc:charge="0" />
      <species boundaryCondition="false" compartment="Mitochondria" constant="false" hasOnlySubstanceUnits="false" id="M_C01026_mt" name="N,N-Dimethylglycine_mt" fbc:charge="0" />
      <species boundaryCondition="false" compartment="Cytosol" constant="false" hasOnlySubstanceUnits="false" id="M_C01031" name="S-Formylglutathione" fbc:charge="0" />
      <species boundaryCondition="false" compartment="Cytosol" constant="false" hasOnlySubstanceUnits="false" id="M_C01035" name="4-Guanidinobutanoate" fbc:charge="0" />
      <species boundaryCondition="false" compartment="Mitochondria" constant="false" hasOnlySubstanceUnits="false" id="M_C01035_mt" name="4-Guanidinobutanoate_mt" fbc:charge="0" />
      <species boundaryCondition="false" compartment="Cytosol" constant="false" hasOnlySubstanceUnits="false" id="M_C01036" name="4-Maleylacetoacetate" fbc:charge="0" />
      <species boundaryCondition="false" compartment="Cytosol" constant="false" hasOnlySubstanceUnits="false" id="M_C01040" name="L-Gulono-1,4-lactone" fbc:charge="0" />
      <species boundaryCondition="false" compartment="Cytosol" constant="false" hasOnlySubstanceUnits="false" id="M_C01041" name="Monodehydroascorbate" fbc:charge="0" />
      <species boundaryCondition="false" compartment="Cytosol" constant="false" hasOnlySubstanceUnits="false" id="M_C01042" name="N-Acetyl-L-aspartate" fbc:charge="0" />
      <species boundaryCondition="false" compartment="Cytosol" constant="false" hasOnlySubstanceUnits="false" id="M_C01044" name="N-Formyl-L-aspartate" fbc:charge="0" />
      <species boundaryCondition="false" compartment="Cytosol" constant="false" hasOnlySubstanceUnits="false" id="M_C01045" name="N-Formyl-L-glutamate" fbc:charge="0" />
      <species boundaryCondition="false" compartment="Cytosol" constant="false" hasOnlySubstanceUnits="false" id="M_C01051" name="Uroporphyrinogen III" fbc:charge="0" />
      <species boundaryCondition="false" compartment="Cytosol" constant="false" hasOnlySubstanceUnits="false" id="M_C01054" name="(S)-2,3-Epoxysqualene" fbc:charge="0" />
      <species boundaryCondition="false" compartment="Cytosol" constant="false" hasOnlySubstanceUnits="false" id="M_C01059" name="2,5-Dihydroxypyridine" fbc:charge="0" />
      <species boundaryCondition="false" compartment="Cytosol" constant="false" hasOnlySubstanceUnits="false" id="M_C01060" name="3,5-Diiodo-L-tyrosine" fbc:charge="0" />
      <species boundaryCondition="false" compartment="Cytosol" constant="false" hasOnlySubstanceUnits="false" id="M_C01061" name="4-Fumarylacetoacetate" fbc:charge="0" />
      <species boundaryCondition="false" compartment="Cytosol" constant="false" hasOnlySubstanceUnits="false" id="M_C01074" name="N-Acetylgalactosamine" fbc:charge="0" />
      <species boundaryCondition="false" compartment="Mitochondria" constant="false" hasOnlySubstanceUnits="false" id="M_C01079_mt" name="Protoporphyrinogen IX_mt" fbc:charge="0" />
      <species boundaryCondition="false" compartment="Cytosol" constant="false" hasOnlySubstanceUnits="false" id="M_C01081" name="Thiamin monophosphate" fbc:charge="0" />
      <species boundaryCondition="false" compartment="Mitochondria" constant="false" hasOnlySubstanceUnits="false" id="M_C01081_mt" name="Thiamin monophosphate_mt" fbc:charge="0" />
      <species boundaryCondition="false" compartment="Cytosol" constant="false" hasOnlySubstanceUnits="false" id="M_C01083" name="alpha,alpha-Trehalose" fbc:charge="0" />
      <species boundaryCondition="false" compartment="Cytosol" constant="false" hasOnlySubstanceUnits="false" id="M_C01089" name="(R)-3-Hydroxybutanoate" fbc:charge="0" />
      <species boundaryCondition="false" compartment="Mitochondria" constant="false" hasOnlySubstanceUnits="false" id="M_C01089_mt" name="(R)-3-Hydroxybutanoate_mt" fbc:charge="0" />
      <species boundaryCondition="false" compartment="Cytosol" constant="false" hasOnlySubstanceUnits="false" id="M_C01094" name="D-Fructose 1-phosphate" fbc:charge="0" />
      <species boundaryCondition="false" compartment="Cytosol" constant="false" hasOnlySubstanceUnits="false" id="M_C01096" name="Sorbitol 6-phosphate" fbc:charge="0" />
      <species boundaryCondition="false" compartment="Cytosol" constant="false" hasOnlySubstanceUnits="false" id="M_C01097" name="D-Tagatose 6-phosphate" fbc:charge="0" />
      <species boundaryCondition="false" compartment="Cytosol" constant="false" hasOnlySubstanceUnits="false" id="M_C01103" name="Orotidine 5'-phosphate" fbc:charge="0" />
      <species boundaryCondition="false" compartment="Cytosol" constant="false" hasOnlySubstanceUnits="false" id="M_C01107" name="(R)-5-Phosphomevalonate" fbc:charge="0" />
      <species boundaryCondition="false" compartment="Cytosol" constant="false" hasOnlySubstanceUnits="false" id="M_C01110" name="5-Amino-2-oxopentanoic acid" fbc:charge="0" />
      <species boundaryCondition="false" compartment="Cytosol" constant="false" hasOnlySubstanceUnits="false" id="M_C01119" name="Oxidized dithiothreitol" fbc:charge="0" />
      <species boundaryCondition="false" compartment="Cytosol" constant="false" hasOnlySubstanceUnits="false" id="M_C01120" name="Sphinganine 1-phosphate" fbc:charge="0" />
      <species boundaryCondition="false" compartment="Cytosol" constant="false" hasOnlySubstanceUnits="false" id="M_C01124" name="18-Hydroxycorticosterone" fbc:charge="0" />
      <species boundaryCondition="false" compartment="Cytosol" constant="false" hasOnlySubstanceUnits="false" id="M_C01132" name="N-Acetyl-D-galactosamine" fbc:charge="0" />
      <species boundaryCondition="false" compartment="Cytosol" constant="false" hasOnlySubstanceUnits="false" id="M_C01134" name="Pantetheine 4'-phosphate" fbc:charge="0" />
      <species boundaryCondition="false" compartment="Cytosol" constant="false" hasOnlySubstanceUnits="false" id="M_C01137" name="S-Adenosylmethioninamine" fbc:charge="0" />
      <species boundaryCondition="false" compartment="Cytosol" constant="false" hasOnlySubstanceUnits="false" id="M_C01143" name="(R)-5-Diphosphomevalonate" fbc:charge="0" />
      <species boundaryCondition="false" compartment="Cytosol" constant="false" hasOnlySubstanceUnits="false" id="M_C01144" name="(S)-3-Hydroxybutanoyl-CoA" fbc:charge="0" />
      <species boundaryCondition="false" compartment="Mitochondria" constant="false" hasOnlySubstanceUnits="false" id="M_C01144_mt" name="(S)-3-Hydroxybutanoyl-CoA_mt" fbc:charge="0" />
      <species boundaryCondition="false" compartment="Cytosol" constant="false" hasOnlySubstanceUnits="false" id="M_C01146" name="2-Hydroxy-3-oxopropanoate" fbc:charge="0" />
      <species boundaryCondition="false" compartment="Cytosol" constant="false" hasOnlySubstanceUnits="false" id="M_C01149" name="4-Trimethylammoniobutanal" fbc:charge="0" />
      <species boundaryCondition="false" compartment="Mitochondria" constant="false" hasOnlySubstanceUnits="false" id="M_C01149_mt" name="4-Trimethylammoniobutanal_mt" fbc:charge="0" />
      <species boundaryCondition="false" compartment="Cytosol" constant="false" hasOnlySubstanceUnits="false" id="M_C01152" name="N(pi)-Methyl-L-histidine" fbc:charge="0" />
      <species boundaryCondition="false" compartment="Cytosol" constant="false" hasOnlySubstanceUnits="false" id="M_C01157" name="trans-4-Hydroxy-L-proline" fbc:charge="0" />
      <species boundaryCondition="false" compartment="Mitochondria" constant="false" hasOnlySubstanceUnits="false" id="M_C01157_mt" name="trans-4-Hydroxy-L-proline_mt" fbc:charge="0" />
      <species boundaryCondition="false" compartment="Cytosol" constant="false" hasOnlySubstanceUnits="false" id="M_C01159" name="2,3-Bisphospho-D-glycerate" fbc:charge="0" />
      <species boundaryCondition="false" compartment="Cytosol" constant="false" hasOnlySubstanceUnits="false" id="M_C01161" name="3,4-Dihydroxyphenylacetate" fbc:charge="0" />
      <species boundaryCondition="false" compartment="Cytosol" constant="false" hasOnlySubstanceUnits="false" id="M_C01164" name="Cholesta-5,7-dien-3beta-ol" fbc:charge="0" />
      <species boundaryCondition="false" compartment="Cytosol" constant="false" hasOnlySubstanceUnits="false" id="M_C01165" name="L-Glutamate 5-semialdehyde" fbc:charge="0" />
      <species boundaryCondition="false" compartment="Mitochondria" constant="false" hasOnlySubstanceUnits="false" id="M_C01165_mt" name="L-Glutamate 5-semialdehyde_mt" fbc:charge="0" />
      <species boundaryCondition="false" compartment="Cytosol" constant="false" hasOnlySubstanceUnits="false" id="M_C01170" name="UDP-N-acetyl-D-mannosamine" fbc:charge="0" />
      <species boundaryCondition="false" compartment="Cytosol" constant="false" hasOnlySubstanceUnits="false" id="M_C01172" name="beta-D-Glucose 6-phosphate" fbc:charge="0" />
      <species boundaryCondition="false" compartment="Cytosol" constant="false" hasOnlySubstanceUnits="false" id="M_C01176" name="17alpha-Hydroxyprogesterone" fbc:charge="0" />
      <species boundaryCondition="false" compartment="Mitochondria" constant="false" hasOnlySubstanceUnits="false" id="M_C01176_mt" name="17alpha-Hydroxyprogesterone_mt" fbc:charge="0" />
      <species boundaryCondition="false" compartment="Cytosol" constant="false" hasOnlySubstanceUnits="false" id="M_C01177" name="1L-myo-Inositol 1-phosphate" fbc:charge="0" />
      <species boundaryCondition="false" compartment="Cytosol" constant="false" hasOnlySubstanceUnits="false" id="M_C01179" name="3-(4-Hydroxyphenyl)pyruvate" fbc:charge="0" />
      <species boundaryCondition="false" compartment="Mitochondria" constant="false" hasOnlySubstanceUnits="false" id="M_C01179_mt" name="3-(4-Hydroxyphenyl)pyruvate_mt" fbc:charge="0" />
      <species boundaryCondition="false" compartment="Cytosol" constant="false" hasOnlySubstanceUnits="false" id="M_C01180" name="4-Methylthio-2-oxobutanoic acid" fbc:charge="0" />
      <species boundaryCondition="false" compartment="Cytosol" constant="false" hasOnlySubstanceUnits="false" id="M_C01181" name="4-Trimethylammoniobutanoate" fbc:charge="0" />
      <species boundaryCondition="false" compartment="Mitochondria" constant="false" hasOnlySubstanceUnits="false" id="M_C01181_mt" name="4-Trimethylammoniobutanoate_mt" fbc:charge="0" />
      <species boundaryCondition="false" compartment="Cytosol" constant="false" hasOnlySubstanceUnits="false" id="M_C01185" name="Nicotinate D-ribonucleotide" fbc:charge="0" />
      <species boundaryCondition="false" compartment="Cytosol" constant="false" hasOnlySubstanceUnits="false" id="M_C01189" name="5alpha-Cholest-7-en-3beta-ol" fbc:charge="0" />
      <species boundaryCondition="false" compartment="Cytosol" constant="false" hasOnlySubstanceUnits="false" id="M_C01190" name="Glucosylceramide" fbc:charge="0" />
      <species boundaryCondition="false" compartment="Cytosol" constant="false" hasOnlySubstanceUnits="false" id="M_C01194" name="1-Phosphatidyl-D-myo-inositol" fbc:charge="0" />
      <species boundaryCondition="false" compartment="Cytosol" constant="false" hasOnlySubstanceUnits="false" id="M_C01194_biomass" name="1-Phosphatidyl-D-myo-inositol_biomass" fbc:charge="0" />
      <species boundaryCondition="false" compartment="Mitochondria" constant="false" hasOnlySubstanceUnits="false" id="M_C01194_mt" name="1-Phosphatidyl-D-myo-inositol_mt" fbc:charge="0" />
      <species boundaryCondition="false" compartment="Cytosol" constant="false" hasOnlySubstanceUnits="false" id="M_C01197" name="3,4-Dihydroxy-trans-cinnamate" fbc:charge="0" />
      <species boundaryCondition="false" compartment="Cytosol" constant="false" hasOnlySubstanceUnits="false" id="M_C01203" name="Oleoyl-[acyl-carrier protein]" fbc:charge="0" />
      <species boundaryCondition="false" compartment="Cytosol" constant="false" hasOnlySubstanceUnits="false" id="M_C01204" name="myo-Inositol hexakisphosphate" fbc:charge="0" />
      <species boundaryCondition="false" compartment="Cytosol" constant="false" hasOnlySubstanceUnits="false" id="M_C01209" name="Malonyl-[acyl-carrier protein]" fbc:charge="0" />
      <species boundaryCondition="false" compartment="Mitochondria" constant="false" hasOnlySubstanceUnits="false" id="M_C01209_mt" name="Malonyl-[acyl-carrier protein]_mt" fbc:charge="0" />
      <species boundaryCondition="false" compartment="Cytosol" constant="false" hasOnlySubstanceUnits="false" id="M_C01211" name="Procollagen 5-hydroxy-L-lysine" fbc:charge="0" />
      <species boundaryCondition="false" compartment="Mitochondria" constant="false" hasOnlySubstanceUnits="false" id="M_C01213_mt" name="(R)-2-Methyl-3-oxopropanoyl-CoA_mt" fbc:charge="0" />
      <species boundaryCondition="false" compartment="Cytosol" constant="false" hasOnlySubstanceUnits="false" id="M_C01218" name="6-Phospho-2-dehydro-D-gluconate" fbc:charge="0" />
      <species boundaryCondition="false" compartment="Cytosol" constant="false" hasOnlySubstanceUnits="false" id="M_C01220" name="1D-myo-Inositol 1,4-bisphosphate" fbc:charge="0" />
      <species boundaryCondition="false" compartment="Cytosol" constant="false" hasOnlySubstanceUnits="false" id="M_C01222" name="GDP-4-dehydro-6-deoxy-D-mannose" fbc:charge="0" />
      <species boundaryCondition="false" compartment="Cytosol" constant="false" hasOnlySubstanceUnits="false" id="M_C01227" name="3beta-Hydroxyandrost-5-en-17-one" fbc:charge="0" />
      <species boundaryCondition="false" compartment="Mitochondria" constant="false" hasOnlySubstanceUnits="false" id="M_C01227_mt" name="3beta-Hydroxyandrost-5-en-17-one_mt" fbc:charge="0" />
      <species boundaryCondition="false" compartment="Cytosol" constant="false" hasOnlySubstanceUnits="false" id="M_C01228" name="Guanosine 3',5'-bis(diphosphate)" fbc:charge="0" />
      <species boundaryCondition="false" compartment="Cytosol" constant="false" hasOnlySubstanceUnits="false" id="M_C01230" name="all-trans-Hexaprenyl diphosphate" fbc:charge="0" />
      <species boundaryCondition="false" compartment="Cytosol" constant="false" hasOnlySubstanceUnits="false" id="M_C01233" name="sn-glycero-3-Phosphoethanolamine" fbc:charge="0" />
      <species boundaryCondition="false" compartment="Cytosol" constant="false" hasOnlySubstanceUnits="false" id="M_C01235" name="1-alpha-D-Galactosyl-myo-inositol" fbc:charge="0" />
      <species boundaryCondition="false" compartment="Cytosol" constant="false" hasOnlySubstanceUnits="false" id="M_C01236" name="D-Glucono-1,5-lactone 6-phosphate" fbc:charge="0" />
      <species boundaryCondition="false" compartment="Cytosol" constant="false" hasOnlySubstanceUnits="false" id="M_C01241" name="Phosphatidyl-N-methylethanolamine" fbc:charge="0" />
      <species boundaryCondition="false" compartment="Cytosol" constant="false" hasOnlySubstanceUnits="false" id="M_C01242" name="S-Aminomethyldihydrolipoylprotein" fbc:charge="0" />
      <species boundaryCondition="false" compartment="Mitochondria" constant="false" hasOnlySubstanceUnits="false" id="M_C01242_mt" name="S-Aminomethyldihydrolipoylprotein_mt" fbc:charge="0" />
      <species boundaryCondition="false" compartment="Cytosol" constant="false" hasOnlySubstanceUnits="false" id="M_C01243" name="1D-myo-Inositol 1,3,4-trisphosphate" fbc:charge="0" />
      <species boundaryCondition="false" compartment="Cytosol" constant="false" hasOnlySubstanceUnits="false" id="M_C01245" name="D-myo-Inositol 1,4,5-trisphosphate" fbc:charge="0" />
      <species boundaryCondition="false" compartment="Cytosol" constant="false" hasOnlySubstanceUnits="false" id="M_C01246" name="Dolichyl beta-D-glucosyl phosphate" fbc:charge="0" />
      <species boundaryCondition="false" compartment="Cytosol" constant="false" hasOnlySubstanceUnits="false" id="M_C01252" name="4-(2-Aminophenyl)-2,4-dioxobutanoate" fbc:charge="0" />
      <species boundaryCondition="false" compartment="Mitochondria" constant="false" hasOnlySubstanceUnits="false" id="M_C01252_mt" name="4-(2-Aminophenyl)-2,4-dioxobutanoate_mt" fbc:charge="0" />
      <species boundaryCondition="false" compartment="Cytosol" constant="false" hasOnlySubstanceUnits="false" id="M_C01259" name="3-Hydroxy-N6,N6,N6-trimethyl-L-lysine" fbc:charge="0" />
      <species boundaryCondition="false" compartment="Mitochondria" constant="false" hasOnlySubstanceUnits="false" id="M_C01259_mt" name="3-Hydroxy-N6,N6,N6-trimethyl-L-lysine_mt" fbc:charge="0" />
      <species boundaryCondition="false" compartment="Cytosol" constant="false" hasOnlySubstanceUnits="false" id="M_C01260" name="P1,P4-Bis(5'-adenosyl) tetraphosphate" fbc:charge="0" />
      <species boundaryCondition="false" compartment="Cytosol" constant="false" hasOnlySubstanceUnits="false" id="M_C01261" name="P1,P4-Bis(5'-guanosyl) tetraphosphate" fbc:charge="0" />
      <species boundaryCondition="false" compartment="Cytosol" constant="false" hasOnlySubstanceUnits="false" id="M_C01262" name="beta-Alanyl-N(pi)-methyl-L-histidine" fbc:charge="0" />
      <species boundaryCondition="false" compartment="Cytosol" constant="false" hasOnlySubstanceUnits="false" id="M_C01272" name="1D-myo-Inositol 1,3,4,5-tetrakisphosphate" fbc:charge="0" />
      <species boundaryCondition="false" compartment="Cytosol" constant="false" hasOnlySubstanceUnits="false" id="M_C01277" name="1-Phosphatidyl-1D-myo-inositol 4-phosphate" fbc:charge="0" />
      <species boundaryCondition="false" compartment="Mitochondria" constant="false" hasOnlySubstanceUnits="false" id="M_C01277_mt" name="1-Phosphatidyl-1D-myo-inositol 4-phosphate_mt" fbc:charge="0" />
      <species boundaryCondition="false" compartment="Cytosol" constant="false" hasOnlySubstanceUnits="false" id="M_C01284" name="1D-myo-Inositol 1,3,4,5,6-pentakisphosphate" fbc:charge="0" />
      <species boundaryCondition="false" compartment="Cytosol" constant="false" hasOnlySubstanceUnits="false" id="M_C01290" name="beta-D-Galactosyl-1,4-beta-D-glucosylceramide" fbc:charge="0" />
      <species boundaryCondition="false" compartment="Cytosol" constant="false" hasOnlySubstanceUnits="false" id="M_C01312" name="Prostaglandin I2" fbc:charge="0" />
      <species boundaryCondition="false" compartment="Cytosol" constant="false" hasOnlySubstanceUnits="false" id="M_C01318" name="HX" fbc:charge="0" />
      <species boundaryCondition="false" compartment="Mitochondria" constant="false" hasOnlySubstanceUnits="false" id="M_C01318_mt" name="HX_mt" fbc:charge="0" />
      <species boundaryCondition="false" compartment="Cytosol" constant="false" hasOnlySubstanceUnits="false" id="M_C01322" name="RX" fbc:charge="0" />
      <species boundaryCondition="false" compartment="Mitochondria" constant="false" hasOnlySubstanceUnits="false" id="M_C01322_mt" name="RX_mt" fbc:charge="0" />
      <species boundaryCondition="false" compartment="Cytosol" constant="false" hasOnlySubstanceUnits="false" id="M_C01327" name="HCl" fbc:charge="0" />
      <species boundaryCondition="false" compartment="Mitochondria" constant="false" hasOnlySubstanceUnits="false" id="M_C01327_mt" name="HCl_mt" fbc:charge="0" />
      <species boundaryCondition="false" compartment="Cytosol" constant="false" hasOnlySubstanceUnits="false" id="M_C01328" name="HO-" fbc:charge="0" />
      <species boundaryCondition="false" compartment="Cytosol" constant="false" hasOnlySubstanceUnits="false" id="M_C01344" name="dIDP" fbc:charge="0" />
      <species boundaryCondition="false" compartment="Mitochondria" constant="false" hasOnlySubstanceUnits="false" id="M_C01344_mt" name="dIDP_mt" fbc:charge="0" />
      <species boundaryCondition="false" compartment="Cytosol" constant="false" hasOnlySubstanceUnits="false" id="M_C01345" name="dITP" fbc:charge="0" />
      <species boundaryCondition="false" compartment="Mitochondria" constant="false" hasOnlySubstanceUnits="false" id="M_C01345_mt" name="dITP_mt" fbc:charge="0" />
      <species boundaryCondition="false" compartment="Cytosol" constant="false" hasOnlySubstanceUnits="false" id="M_C01346" name="dUDP" fbc:charge="0" />
      <species boundaryCondition="false" compartment="Mitochondria" constant="false" hasOnlySubstanceUnits="false" id="M_C01346_mt" name="dUDP_mt" fbc:charge="0" />
      <species boundaryCondition="false" compartment="Cytosol" constant="false" hasOnlySubstanceUnits="false" id="M_C01352" name="FADH2" fbc:charge="0" />
      <species boundaryCondition="false" compartment="Mitochondria" constant="false" hasOnlySubstanceUnits="false" id="M_C01352_mt" name="FADH2_mt" fbc:charge="0" />
      <species boundaryCondition="false" compartment="Cytosol" constant="false" hasOnlySubstanceUnits="false" id="M_C01353" name="Carbonic acid" fbc:charge="0" />
      <species boundaryCondition="false" compartment="Mitochondria" constant="false" hasOnlySubstanceUnits="false" id="M_C01353_mt" name="Carbonic acid_mt" fbc:charge="0" />
      <species boundaryCondition="false" compartment="Cytosol" constant="false" hasOnlySubstanceUnits="false" id="M_C01356" name="Lipid" fbc:charge="0" />
      <species boundaryCondition="false" compartment="Cytosol" constant="false" hasOnlySubstanceUnits="false" id="M_C01371" name="Alkane" fbc:charge="0" />
      <species boundaryCondition="false" compartment="Cytosol" constant="false" hasOnlySubstanceUnits="false" id="M_C01380" name="Ethylene glycol" fbc:charge="0" />
      <species boundaryCondition="false" compartment="Cytosol" constant="false" hasOnlySubstanceUnits="false" id="M_C01382" name="Iodine" fbc:charge="0" />
      <species boundaryCondition="false" compartment="Cytosol" constant="false" hasOnlySubstanceUnits="false" id="M_C01384" name="Maleic acid" fbc:charge="0" />
      <species boundaryCondition="false" compartment="Cytosol" constant="false" hasOnlySubstanceUnits="false" id="M_C01412" name="Butanal" fbc:charge="0" />
      <species boundaryCondition="false" compartment="Cytosol" constant="false" hasOnlySubstanceUnits="false" id="M_C01416" name="Cocaine" fbc:charge="0" />
      <species boundaryCondition="false" compartment="Cytosol" constant="false" hasOnlySubstanceUnits="false" id="M_C01419" name="Cys-Gly" fbc:charge="0" />
      <species boundaryCondition="false" compartment="Cytosol" constant="false" hasOnlySubstanceUnits="false" id="M_C01528" name="Selenide" fbc:charge="0" />
      <species boundaryCondition="false" compartment="Cytosol" constant="false" hasOnlySubstanceUnits="false" id="M_C01530" name="Octadecanoic acid" fbc:charge="0" />
      <species boundaryCondition="false" compartment="Cytosol" constant="false" hasOnlySubstanceUnits="false" id="M_C01561" name="Calcidiol" fbc:charge="0" />
      <species boundaryCondition="false" compartment="Cytosol" constant="false" hasOnlySubstanceUnits="false" id="M_C01582" name="Galactose" fbc:charge="0" />
      <species boundaryCondition="false" compartment="Cytosol" constant="false" hasOnlySubstanceUnits="false" id="M_C01595" name="Linoleate" fbc:charge="0" />
      <species boundaryCondition="false" compartment="Cytosol" constant="false" hasOnlySubstanceUnits="false" id="M_C01596" name="Maleamate" fbc:charge="0" />
      <species boundaryCondition="false" compartment="Cytosol" constant="false" hasOnlySubstanceUnits="false" id="M_C01598" name="Melatonin" fbc:charge="0" />
      <species boundaryCondition="false" compartment="Cytosol" constant="false" hasOnlySubstanceUnits="false" id="M_C01613" name="Stachyose" fbc:charge="0" />
      <species boundaryCondition="false" compartment="Cytosol" constant="false" hasOnlySubstanceUnits="false" id="M_C01628" name="Vitamin K" fbc:charge="0" />
      <species boundaryCondition="false" compartment="Mitochondria" constant="false" hasOnlySubstanceUnits="false" id="M_C01635_mt" name="tRNA(Ala)_mt" fbc:charge="0" />
      <species boundaryCondition="false" compartment="Mitochondria" constant="false" hasOnlySubstanceUnits="false" id="M_C01636_mt" name="tRNA(Arg)_mt" fbc:charge="0" />
      <species boundaryCondition="false" compartment="Mitochondria" constant="false" hasOnlySubstanceUnits="false" id="M_C01637_mt" name="tRNA(Asn)_mt" fbc:charge="0" />
      <species boundaryCondition="false" compartment="Mitochondria" constant="false" hasOnlySubstanceUnits="false" id="M_C01638_mt" name="tRNA(Asp)_mt" fbc:charge="0" />
      <species boundaryCondition="false" compartment="Mitochondria" constant="false" hasOnlySubstanceUnits="false" id="M_C01640_mt" name="tRNA(Gln)_mt" fbc:charge="0" />
      <species boundaryCondition="false" compartment="Mitochondria" constant="false" hasOnlySubstanceUnits="false" id="M_C01641_mt" name="tRNA(Glu)_mt" fbc:charge="0" />
      <species boundaryCondition="false" compartment="Mitochondria" constant="false" hasOnlySubstanceUnits="false" id="M_C01643_mt" name="tRNA(His)_mt" fbc:charge="0" />
      <species boundaryCondition="false" compartment="Mitochondria" constant="false" hasOnlySubstanceUnits="false" id="M_C01644_mt" name="tRNA(Ile)_mt" fbc:charge="0" />
      <species boundaryCondition="false" compartment="Mitochondria" constant="false" hasOnlySubstanceUnits="false" id="M_C01645_mt" name="tRNA(Leu)_mt" fbc:charge="0" />
      <species boundaryCondition="false" compartment="Mitochondria" constant="false" hasOnlySubstanceUnits="false" id="M_C01647_mt" name="tRNA(Met)_mt" fbc:charge="0" />
      <species boundaryCondition="false" compartment="Mitochondria" constant="false" hasOnlySubstanceUnits="false" id="M_C01648_mt" name="tRNA(Phe)_mt" fbc:charge="0" />
      <species boundaryCondition="false" compartment="Mitochondria" constant="false" hasOnlySubstanceUnits="false" id="M_C01650_mt" name="tRNA(Ser)_mt" fbc:charge="0" />
      <species boundaryCondition="false" compartment="Cytosol" constant="false" hasOnlySubstanceUnits="false" id="M_C01672" name="Cadaverine" fbc:charge="0" />
      <species boundaryCondition="false" compartment="Cytosol" constant="false" hasOnlySubstanceUnits="false" id="M_C01673" name="Calcitriol" fbc:charge="0" />
      <species boundaryCondition="false" compartment="Cytosol" constant="false" hasOnlySubstanceUnits="false" id="M_C01674" name="Chitobiose" fbc:charge="0" />
      <species boundaryCondition="false" compartment="Cytosol" constant="false" hasOnlySubstanceUnits="false" id="M_C01678" name="Cysteamine" fbc:charge="0" />
      <species boundaryCondition="false" compartment="Cytosol" constant="false" hasOnlySubstanceUnits="false" id="M_C01693" name="L-Dopachrome" fbc:charge="0" />
      <species boundaryCondition="false" compartment="Mitochondria" constant="false" hasOnlySubstanceUnits="false" id="M_C01695_mt" name="Ferredoxin_mt" fbc:charge="0" />
      <species boundaryCondition="false" compartment="Cytosol" constant="false" hasOnlySubstanceUnits="false" id="M_C01697" name="Galactitol" fbc:charge="0" />
      <species boundaryCondition="false" compartment="Cytosol" constant="false" hasOnlySubstanceUnits="false" id="M_C01699" name="Gibberellin A3" fbc:charge="0" />
      <species boundaryCondition="false" compartment="Cytosol" constant="false" hasOnlySubstanceUnits="false" id="M_C01708" name="Hemoglobin" fbc:charge="0" />
      <species boundaryCondition="false" compartment="Cytosol" constant="false" hasOnlySubstanceUnits="false" id="M_C01724" name="Lanosterol" fbc:charge="0" />
      <species boundaryCondition="false" compartment="Cytosol" constant="false" hasOnlySubstanceUnits="false" id="M_C01753" name="Sitosterol" fbc:charge="0" />
      <species boundaryCondition="false" compartment="Cytosol" constant="false" hasOnlySubstanceUnits="false" id="M_C01762" name="Xanthosine" fbc:charge="0" />
      <species boundaryCondition="false" compartment="Cytosol" constant="false" hasOnlySubstanceUnits="false" id="M_C01780" name="Aldosterone" fbc:charge="0" />
      <species boundaryCondition="false" compartment="Cytosol" constant="false" hasOnlySubstanceUnits="false" id="M_C01789" name="Campesterol" fbc:charge="0" />
      <species boundaryCondition="false" compartment="Cytosol" constant="false" hasOnlySubstanceUnits="false" id="M_C01794" name="Choloyl-CoA" fbc:charge="0" />
      <species boundaryCondition="false" compartment="Mitochondria" constant="false" hasOnlySubstanceUnits="false" id="M_C01794_mt" name="Choloyl-CoA_mt" fbc:charge="0" />
      <species boundaryCondition="false" compartment="Cytosol" constant="false" hasOnlySubstanceUnits="false" id="M_C01801" name="Deoxyribose" fbc:charge="0" />
      <species boundaryCondition="false" compartment="Cytosol" constant="false" hasOnlySubstanceUnits="false" id="M_C01802" name="Desmosterol" fbc:charge="0" />
      <species boundaryCondition="false" compartment="Cytosol" constant="false" hasOnlySubstanceUnits="false" id="M_C01829" name="O-(4-Hydroxy-3,5-diidophenyl)-3,5-diiodo-L-tyrosine" fbc:charge="0" />
      <species boundaryCondition="false" compartment="Cytosol" constant="false" hasOnlySubstanceUnits="false" id="M_C01832" name="Lauroyl-CoA" fbc:charge="0" />
      <species boundaryCondition="false" compartment="Mitochondria" constant="false" hasOnlySubstanceUnits="false" id="M_C01832_mt" name="Lauroyl-CoA_mt" fbc:charge="0" />
      <species boundaryCondition="false" compartment="Cytosol" constant="false" hasOnlySubstanceUnits="false" id="M_C01879" name="5-Oxoproline" fbc:charge="0" />
      <species boundaryCondition="false" compartment="Cytosol" constant="false" hasOnlySubstanceUnits="false" id="M_C01885" name="1-Acylglycerol" fbc:charge="0" />
      <species boundaryCondition="false" compartment="Mitochondria" constant="false" hasOnlySubstanceUnits="false" id="M_C01885_mt" name="1-Acylglycerol_mt" fbc:charge="0" />
      <species boundaryCondition="false" compartment="Cytosol" constant="false" hasOnlySubstanceUnits="false" id="M_C01888" name="Aminoacetone" fbc:charge="0" />
      <species boundaryCondition="false" compartment="Mitochondria" constant="false" hasOnlySubstanceUnits="false" id="M_C01888_mt" name="Aminoacetone_mt" fbc:charge="0" />
      <species boundaryCondition="false" compartment="Mitochondria" constant="false" hasOnlySubstanceUnits="false" id="M_C01920_mt" name="Geranoyl-CoA_mt" fbc:charge="0" />
      <species boundaryCondition="false" compartment="Cytosol" constant="false" hasOnlySubstanceUnits="false" id="M_C01931" name="L-Lysyl-tRNA" fbc:charge="0" />
      <species boundaryCondition="false" compartment="Cytosol" constant="false" hasOnlySubstanceUnits="false" id="M_C01943" name="Obtusifoliol" fbc:charge="0" />
      <species boundaryCondition="false" compartment="Cytosol" constant="false" hasOnlySubstanceUnits="false" id="M_C01944" name="Octanoyl-CoA" fbc:charge="0" />
      <species boundaryCondition="false" compartment="Mitochondria" constant="false" hasOnlySubstanceUnits="false" id="M_C01944_mt" name="Octanoyl-CoA_mt" fbc:charge="0" />
      <species boundaryCondition="false" compartment="Cytosol" constant="false" hasOnlySubstanceUnits="false" id="M_C01953" name="Pregnenolone" fbc:charge="0" />
      <species boundaryCondition="false" compartment="Mitochondria" constant="false" hasOnlySubstanceUnits="false" id="M_C01953_mt" name="Pregnenolone_mt" fbc:charge="0" />
      <species boundaryCondition="false" compartment="Cytosol" constant="false" hasOnlySubstanceUnits="false" id="M_C01958" name="Steryl ester" fbc:charge="0" />
      <species boundaryCondition="false" compartment="Cytosol" constant="false" hasOnlySubstanceUnits="false" id="M_C01962" name="Thiocysteine" fbc:charge="0" />
      <species boundaryCondition="false" compartment="Cytosol" constant="false" hasOnlySubstanceUnits="false" id="M_C01996" name="Acetylcholine" fbc:charge="0" />
      <species boundaryCondition="false" compartment="Cytosol" constant="false" hasOnlySubstanceUnits="false" id="M_C02000" name="Alkyl sulfate" fbc:charge="0" />
      <species boundaryCondition="false" compartment="Cytosol" constant="false" hasOnlySubstanceUnits="false" id="M_C02035" name="Gibberellin A20" fbc:charge="0" />
      <species boundaryCondition="false" compartment="Cytosol" constant="false" hasOnlySubstanceUnits="false" id="M_C02047" name="L-Leucyl-tRNA" fbc:charge="0" />
      <species boundaryCondition="false" compartment="Mitochondria" constant="false" hasOnlySubstanceUnits="false" id="M_C02047_mt" name="L-Leucyl-tRNA_mt" fbc:charge="0" />
      <species boundaryCondition="false" compartment="Cytosol" constant="false" hasOnlySubstanceUnits="false" id="M_C02050" name="Linoleoyl-CoA" fbc:charge="0" />
      <species boundaryCondition="false" compartment="Cytosol" constant="false" hasOnlySubstanceUnits="false" id="M_C02051" name="Lipoylprotein" fbc:charge="0" />
      <species boundaryCondition="false" compartment="Mitochondria" constant="false" hasOnlySubstanceUnits="false" id="M_C02051_mt" name="Lipoylprotein_mt" fbc:charge="0" />
      <species boundaryCondition="false" compartment="Cytosol" constant="false" hasOnlySubstanceUnits="false" id="M_C02066" name="Pseudotropine" fbc:charge="0" />
      <species boundaryCondition="false" compartment="Mitochondria" constant="false" hasOnlySubstanceUnits="false" id="M_C02066_mt" name="Pseudotropine_mt" fbc:charge="0" />
      <species boundaryCondition="false" compartment="Cytosol" constant="false" hasOnlySubstanceUnits="false" id="M_C02094" name="beta-Carotene" fbc:charge="0" />
      <species boundaryCondition="false" compartment="Cytosol" constant="false" hasOnlySubstanceUnits="false" id="M_C02097" name="dTDP-galactose" fbc:charge="0" />
      <species boundaryCondition="false" compartment="Cytosol" constant="false" hasOnlySubstanceUnits="false" id="M_C02110" name="11-cis-Retinal" fbc:charge="0" />
      <species boundaryCondition="false" compartment="Cytosol" constant="false" hasOnlySubstanceUnits="false" id="M_C02140" name="Corticosterone" fbc:charge="0" />
      <species boundaryCondition="false" compartment="Cytosol" constant="false" hasOnlySubstanceUnits="false" id="M_C02163" name="L-Arginyl-tRNA(Arg)" fbc:charge="0" />
      <species boundaryCondition="false" compartment="Mitochondria" constant="false" hasOnlySubstanceUnits="false" id="M_C02163_mt" name="L-Arginyl-tRNA(Arg)_mt" fbc:charge="0" />
      <species boundaryCondition="false" compartment="Cytosol" constant="false" hasOnlySubstanceUnits="false" id="M_C02165" name="Leukotriene B4" fbc:charge="0" />
      <species boundaryCondition="false" compartment="Cytosol" constant="false" hasOnlySubstanceUnits="false" id="M_C02166" name="Leukotriene C4" fbc:charge="0" />
      <species boundaryCondition="false" compartment="Cytosol" constant="false" hasOnlySubstanceUnits="false" id="M_C02170" name="Methylmalonate" fbc:charge="0" />
      <species boundaryCondition="false" compartment="Mitochondria" constant="false" hasOnlySubstanceUnits="false" id="M_C02170_mt" name="Methylmalonate_mt" fbc:charge="0" />
      <species boundaryCondition="false" compartment="Cytosol" constant="false" hasOnlySubstanceUnits="false" id="M_C02188" name="Protein lysine" fbc:charge="0" />
      <species boundaryCondition="false" compartment="Cytosol" constant="false" hasOnlySubstanceUnits="false" id="M_C02189" name="Protein serine" fbc:charge="0" />
      <species boundaryCondition="false" compartment="Cytosol" constant="false" hasOnlySubstanceUnits="false" id="M_C02191" name="Protoporphyrin" fbc:charge="0" />
      <species boundaryCondition="false" compartment="Mitochondria" constant="false" hasOnlySubstanceUnits="false" id="M_C02191_mt" name="Protoporphyrin_mt" fbc:charge="0" />
      <species boundaryCondition="false" compartment="Cytosol" constant="false" hasOnlySubstanceUnits="false" id="M_C02198" name="Thromboxane A2" fbc:charge="0" />
      <species boundaryCondition="false" compartment="Cytosol" constant="false" hasOnlySubstanceUnits="false" id="M_C02218" name="2-Aminoacrylate" fbc:charge="0" />
      <species boundaryCondition="false" compartment="Cytosol" constant="false" hasOnlySubstanceUnits="false" id="M_C02220" name="2-Aminomuconate" fbc:charge="0" />
      <species boundaryCondition="false" compartment="Cytosol" constant="false" hasOnlySubstanceUnits="false" id="M_C02222" name="2-Maleylacetate" fbc:charge="0" />
      <species boundaryCondition="false" compartment="Cytosol" constant="false" hasOnlySubstanceUnits="false" id="M_C02232" name="3-Oxoadipyl-CoA" fbc:charge="0" />
      <species boundaryCondition="false" compartment="Mitochondria" constant="false" hasOnlySubstanceUnits="false" id="M_C02232_mt" name="3-Oxoadipyl-CoA_mt" fbc:charge="0" />
      <species boundaryCondition="false" compartment="Cytosol" constant="false" hasOnlySubstanceUnits="false" id="M_C02248" name="Apocytochrome c" fbc:charge="0" />
      <species boundaryCondition="false" compartment="Cytosol" constant="false" hasOnlySubstanceUnits="false" id="M_C02282" name="Glutaminyl-tRNA" fbc:charge="0" />
      <species boundaryCondition="false" compartment="Mitochondria" constant="false" hasOnlySubstanceUnits="false" id="M_C02282_mt" name="Glutaminyl-tRNA_mt" fbc:charge="0" />
      <species boundaryCondition="false" compartment="Cytosol" constant="false" hasOnlySubstanceUnits="false" id="M_C02288" name="Insulin dithiol" fbc:charge="0" />
      <species boundaryCondition="false" compartment="Cytosol" constant="false" hasOnlySubstanceUnits="false" id="M_C02291" name="L-Cystathionine" fbc:charge="0" />
      <species boundaryCondition="false" compartment="Cytosol" constant="false" hasOnlySubstanceUnits="false" id="M_C02305" name="Phosphocreatine" fbc:charge="0" />
      <species boundaryCondition="false" compartment="Mitochondria" constant="false" hasOnlySubstanceUnits="false" id="M_C02305_mt" name="Phosphocreatine_mt" fbc:charge="0" />
      <species boundaryCondition="false" compartment="Cytosol" constant="false" hasOnlySubstanceUnits="false" id="M_C02315" name="Protein dithiol" fbc:charge="0" />
      <species boundaryCondition="false" compartment="Cytosol" constant="false" hasOnlySubstanceUnits="false" id="M_C02320" name="R-S-Glutathione" fbc:charge="0" />
      <species boundaryCondition="false" compartment="Mitochondria" constant="false" hasOnlySubstanceUnits="false" id="M_C02320_mt" name="R-S-Glutathione_mt" fbc:charge="0" />
      <species boundaryCondition="false" compartment="Cytosol" constant="false" hasOnlySubstanceUnits="false" id="M_C02325" name="Sinapyl alcohol" fbc:charge="0" />
      <species boundaryCondition="false" compartment="Cytosol" constant="false" hasOnlySubstanceUnits="false" id="M_C02336" name="beta-D-Fructose" fbc:charge="0" />
      <species boundaryCondition="false" compartment="Mitochondria" constant="false" hasOnlySubstanceUnits="false" id="M_C02336_mt" name="beta-D-Fructose_mt" fbc:charge="0" />
      <species boundaryCondition="false" compartment="Cytosol" constant="false" hasOnlySubstanceUnits="false" id="M_C02348" name="(R)(-)-Allantoin" fbc:charge="0" />
      <species boundaryCondition="false" compartment="Cytosol" constant="false" hasOnlySubstanceUnits="false" id="M_C02350" name="(S)(+)-Allantoin" fbc:charge="0" />
      <species boundaryCondition="false" compartment="Cytosol" constant="false" hasOnlySubstanceUnits="false" id="M_C02352" name="1,4-beta-D-Xylan" fbc:charge="0" />
      <species boundaryCondition="false" compartment="Cytosol" constant="false" hasOnlySubstanceUnits="false" id="M_C02354" name="2',3'-Cyclic CMP" fbc:charge="0" />
      <species boundaryCondition="false" compartment="Mitochondria" constant="false" hasOnlySubstanceUnits="false" id="M_C02373_mt" name="4-Methylpentanal_mt" fbc:charge="0" />
      <species boundaryCondition="false" compartment="Cytosol" constant="false" hasOnlySubstanceUnits="false" id="M_C02411" name="Glutaconyl-1-CoA" fbc:charge="0" />
      <species boundaryCondition="false" compartment="Cytosol" constant="false" hasOnlySubstanceUnits="false" id="M_C02412" name="Glycyl-tRNA(Gly)" fbc:charge="0" />
      <species boundaryCondition="false" compartment="Cytosol" constant="false" hasOnlySubstanceUnits="false" id="M_C02430" name="L-Methionyl-tRNA" fbc:charge="0" />
      <species boundaryCondition="false" compartment="Mitochondria" constant="false" hasOnlySubstanceUnits="false" id="M_C02430_mt" name="L-Methionyl-tRNA_mt" fbc:charge="0" />
      <species boundaryCondition="false" compartment="Cytosol" constant="false" hasOnlySubstanceUnits="false" id="M_C02442" name="N-Methyltyramine" fbc:charge="0" />
      <species boundaryCondition="false" compartment="Cytosol" constant="false" hasOnlySubstanceUnits="false" id="M_C02465" name="Triiodothyronine" fbc:charge="0" />
      <species boundaryCondition="false" compartment="Cytosol" constant="false" hasOnlySubstanceUnits="false" id="M_C02470" name="Xanthurenic acid" fbc:charge="0" />
      <species boundaryCondition="false" compartment="Cytosol" constant="false" hasOnlySubstanceUnits="false" id="M_C02472" name="alpha-D-Fucoside" fbc:charge="0" />
      <species boundaryCondition="false" compartment="Cytosol" constant="false" hasOnlySubstanceUnits="false" id="M_C02475" name="alpha-L-Fucoside" fbc:charge="0" />
      <species boundaryCondition="false" compartment="Cytosol" constant="false" hasOnlySubstanceUnits="false" id="M_C02492" name="1,4-beta-D-Mannan" fbc:charge="0" />
      <species boundaryCondition="false" compartment="Cytosol" constant="false" hasOnlySubstanceUnits="false" id="M_C02505" name="2-Phenylacetamide" fbc:charge="0" />
      <species boundaryCondition="false" compartment="Cytosol" constant="false" hasOnlySubstanceUnits="false" id="M_C02512" name="3-Cyano-L-alanine" fbc:charge="0" />
      <species boundaryCondition="false" compartment="Cytosol" constant="false" hasOnlySubstanceUnits="false" id="M_C02515" name="3-Iodo-L-tyrosine" fbc:charge="0" />
      <species boundaryCondition="false" compartment="Cytosol" constant="false" hasOnlySubstanceUnits="false" id="M_C02528" name="Chenodeoxycholate" fbc:charge="0" />
      <species boundaryCondition="false" compartment="Cytosol" constant="false" hasOnlySubstanceUnits="false" id="M_C02530" name="Cholesterol ester" fbc:charge="0" />
      <species boundaryCondition="false" compartment="Cytosol" constant="false" hasOnlySubstanceUnits="false" id="M_C02538" name="Estrone 3-sulfate" fbc:charge="0" />
      <species boundaryCondition="false" compartment="Cytosol" constant="false" hasOnlySubstanceUnits="false" id="M_C02553" name="L-Seryl-tRNA(Ser)" fbc:charge="0" />
      <species boundaryCondition="false" compartment="Mitochondria" constant="false" hasOnlySubstanceUnits="false" id="M_C02553_mt" name="L-Seryl-tRNA(Ser)_mt" fbc:charge="0" />
      <species boundaryCondition="false" compartment="Cytosol" constant="false" hasOnlySubstanceUnits="false" id="M_C02554" name="L-Valyl-tRNA(Val)" fbc:charge="0" />
      <species boundaryCondition="false" compartment="Cytosol" constant="false" hasOnlySubstanceUnits="false" id="M_C02571" name="O-Acetylcarnitine" fbc:charge="0" />
      <species boundaryCondition="false" compartment="Cytosol" constant="false" hasOnlySubstanceUnits="false" id="M_C02576" name="Perillyl aldehyde" fbc:charge="0" />
      <species boundaryCondition="false" compartment="Mitochondria" constant="false" hasOnlySubstanceUnits="false" id="M_C02576_mt" name="Perillyl aldehyde_mt" fbc:charge="0" />
      <species boundaryCondition="false" compartment="Cytosol" constant="false" hasOnlySubstanceUnits="false" id="M_C02582" name="Protein disulfide" fbc:charge="0" />
      <species boundaryCondition="false" compartment="Cytosol" constant="false" hasOnlySubstanceUnits="false" id="M_C02593" name="Tetradecanoyl-CoA" fbc:charge="0" />
      <species boundaryCondition="false" compartment="Mitochondria" constant="false" hasOnlySubstanceUnits="false" id="M_C02593_mt" name="Tetradecanoyl-CoA_mt" fbc:charge="0" />
      <species boundaryCondition="false" compartment="Mitochondria" constant="false" hasOnlySubstanceUnits="false" id="M_C02630_mt" name="2-Hydroxyglutarate_mt" fbc:charge="0" />
      <species boundaryCondition="false" compartment="Cytosol" constant="false" hasOnlySubstanceUnits="false" id="M_C02642" name="3-Ureidopropionate" fbc:charge="0" />
      <species boundaryCondition="false" compartment="Cytosol" constant="false" hasOnlySubstanceUnits="false" id="M_C02646" name="4-Coumaryl alcohol" fbc:charge="0" />
      <species boundaryCondition="false" compartment="Cytosol" constant="false" hasOnlySubstanceUnits="false" id="M_C02670" name="D-Glucuronolactone" fbc:charge="0" />
      <species boundaryCondition="false" compartment="Mitochondria" constant="false" hasOnlySubstanceUnits="false" id="M_C02670_mt" name="D-Glucuronolactone_mt" fbc:charge="0" />
      <species boundaryCondition="false" compartment="Cytosol" constant="false" hasOnlySubstanceUnits="false" id="M_C02679" name="Dodecanoic acid" fbc:charge="0" />
      <species boundaryCondition="false" compartment="Cytosol" constant="false" hasOnlySubstanceUnits="false" id="M_C02686" name="Galactosylceramide" fbc:charge="0" />
      <species boundaryCondition="false" compartment="Cytosol" constant="false" hasOnlySubstanceUnits="false" id="M_C02700" name="L-Formylkynurenine" fbc:charge="0" />
      <species boundaryCondition="false" compartment="Cytosol" constant="false" hasOnlySubstanceUnits="false" id="M_C02702" name="L-Prolyl-tRNA(Pro)" fbc:charge="0" />
      <species boundaryCondition="false" compartment="Cytosol" constant="false" hasOnlySubstanceUnits="false" id="M_C02714" name="N-Acetylputrescine" fbc:charge="0" />
      <species boundaryCondition="false" compartment="Mitochondria" constant="false" hasOnlySubstanceUnits="false" id="M_C02714_mt" name="N-Acetylputrescine_mt" fbc:charge="0" />
      <species boundaryCondition="false" compartment="Cytosol" constant="false" hasOnlySubstanceUnits="false" id="M_C02723" name="N-Methylputrescine" fbc:charge="0" />
      <species boundaryCondition="false" compartment="Cytosol" constant="false" hasOnlySubstanceUnits="false" id="M_C02734" name="Phenolic phosphate" fbc:charge="0" />
      <species boundaryCondition="false" compartment="Cytosol" constant="false" hasOnlySubstanceUnits="false" id="M_C02737" name="Phosphatidylserine" fbc:charge="0" />
      <species boundaryCondition="false" compartment="Cytosol" constant="false" hasOnlySubstanceUnits="false" id="M_C02737_biomass" name="Phosphatidylserine_biomass" fbc:charge="0" />
      <species boundaryCondition="false" compartment="Mitochondria" constant="false" hasOnlySubstanceUnits="false" id="M_C02737_mt" name="Phosphatidylserine_mt" fbc:charge="0" />
      <species boundaryCondition="false" compartment="Cytosol" constant="false" hasOnlySubstanceUnits="false" id="M_C02753" name="D-Xylono-1,4-lactone" fbc:charge="0" />
      <species boundaryCondition="false" compartment="Cytosol" constant="false" hasOnlySubstanceUnits="false" id="M_C02763" name="enol-Phenylpyruvate" fbc:charge="0" />
      <species boundaryCondition="false" compartment="Cytosol" constant="false" hasOnlySubstanceUnits="false" id="M_C02764" name="tRNA pseudouridine" fbc:charge="0" />
      <species boundaryCondition="false" compartment="Cytosol" constant="false" hasOnlySubstanceUnits="false" id="M_C02814" name="Benzene-1,2,4-triol" fbc:charge="0" />
      <species boundaryCondition="false" compartment="Cytosol" constant="false" hasOnlySubstanceUnits="false" id="M_C02834" name="Heparin-glucosamine" fbc:charge="0" />
      <species boundaryCondition="false" compartment="Cytosol" constant="false" hasOnlySubstanceUnits="false" id="M_C02835" name="Imidazole-4-acetate" fbc:charge="0" />
      <species boundaryCondition="false" compartment="Mitochondria" constant="false" hasOnlySubstanceUnits="false" id="M_C02835_mt" name="Imidazole-4-acetate_mt" fbc:charge="0" />
      <species boundaryCondition="false" compartment="Cytosol" constant="false" hasOnlySubstanceUnits="false" id="M_C02839" name="L-Tyrosyl-tRNA(Tyr)" fbc:charge="0" />
      <species boundaryCondition="false" compartment="Mitochondria" constant="false" hasOnlySubstanceUnits="false" id="M_C02839_mt" name="L-Tyrosyl-tRNA(Tyr)_mt" fbc:charge="0" />
      <species boundaryCondition="false" compartment="Cytosol" constant="false" hasOnlySubstanceUnits="false" id="M_C02888" name="Sorbose 1-phosphate" fbc:charge="0" />
      <species boundaryCondition="false" compartment="Cytosol" constant="false" hasOnlySubstanceUnits="false" id="M_C02909" name="(2-Naphthyl)methanol" fbc:charge="0" />
      <species boundaryCondition="false" compartment="Cytosol" constant="false" hasOnlySubstanceUnits="false" id="M_C02918" name="1-Methylnicotinamide" fbc:charge="0" />
      <species boundaryCondition="false" compartment="Cytosol" constant="false" hasOnlySubstanceUnits="false" id="M_C02934" name="3-Dehydrosphinganine" fbc:charge="0" />
      <species boundaryCondition="false" compartment="Mitochondria" constant="false" hasOnlySubstanceUnits="false" id="M_C02939_mt" name="3-Methylbutanoyl-CoA_mt" fbc:charge="0" />
      <species boundaryCondition="false" compartment="Cytosol" constant="false" hasOnlySubstanceUnits="false" id="M_C02946" name="4-Acetamidobutanoate" fbc:charge="0" />
      <species boundaryCondition="false" compartment="Mitochondria" constant="false" hasOnlySubstanceUnits="false" id="M_C02946_mt" name="4-Acetamidobutanoate_mt" fbc:charge="0" />
      <species boundaryCondition="false" compartment="Cytosol" constant="false" hasOnlySubstanceUnits="false" id="M_C02960" name="Ceramide 1-phosphate" fbc:charge="0" />
      <species boundaryCondition="false" compartment="Cytosol" constant="false" hasOnlySubstanceUnits="false" id="M_C02967" name="DNA 5-methylcytosine" fbc:charge="0" />
      <species boundaryCondition="false" compartment="Cytosol" constant="false" hasOnlySubstanceUnits="false" id="M_C02972" name="Dihydrolipoylprotein" fbc:charge="0" />
      <species boundaryCondition="false" compartment="Mitochondria" constant="false" hasOnlySubstanceUnits="false" id="M_C02972_mt" name="Dihydrolipoylprotein_mt" fbc:charge="0" />
      <species boundaryCondition="false" compartment="Cytosol" constant="false" hasOnlySubstanceUnits="false" id="M_C02984" name="L-Aspartyl-tRNA(Asp)" fbc:charge="0" />
      <species boundaryCondition="false" compartment="Mitochondria" constant="false" hasOnlySubstanceUnits="false" id="M_C02984_mt" name="L-Aspartyl-tRNA(Asp)_mt" fbc:charge="0" />
      <species boundaryCondition="false" compartment="Cytosol" constant="false" hasOnlySubstanceUnits="false" id="M_C02985" name="L-Fucose 1-phosphate" fbc:charge="0" />
      <species boundaryCondition="false" compartment="Cytosol" constant="false" hasOnlySubstanceUnits="false" id="M_C02987" name="L-Glutamyl-tRNA(Glu)" fbc:charge="0" />
      <species boundaryCondition="false" compartment="Mitochondria" constant="false" hasOnlySubstanceUnits="false" id="M_C02987_mt" name="L-Glutamyl-tRNA(Glu)_mt" fbc:charge="0" />
      <species boundaryCondition="false" compartment="Cytosol" constant="false" hasOnlySubstanceUnits="false" id="M_C02988" name="L-Histidyl-tRNA(His)" fbc:charge="0" />
      <species boundaryCondition="false" compartment="Mitochondria" constant="false" hasOnlySubstanceUnits="false" id="M_C02988_mt" name="L-Histidyl-tRNA(His)_mt" fbc:charge="0" />
      <species boundaryCondition="false" compartment="Cytosol" constant="false" hasOnlySubstanceUnits="false" id="M_C02990" name="L-Palmitoylcarnitine" fbc:charge="0" />
      <species boundaryCondition="false" compartment="Cytosol" constant="false" hasOnlySubstanceUnits="false" id="M_C02990_mt" name="L-Palmitoylcarnitine_mt" fbc:charge="0" />
      <species boundaryCondition="false" compartment="Cytosol" constant="false" hasOnlySubstanceUnits="false" id="M_C02992" name="L-Threonyl-tRNA(Thr)" fbc:charge="0" />
      <species boundaryCondition="false" compartment="Cytosol" constant="false" hasOnlySubstanceUnits="false" id="M_C02999" name="N-Acetylmuramoyl-Ala" fbc:charge="0" />
      <species boundaryCondition="false" compartment="Cytosol" constant="false" hasOnlySubstanceUnits="false" id="M_C03012" name="Naphthalene-1,2-diol" fbc:charge="0" />
      <species boundaryCondition="false" compartment="Cytosol" constant="false" hasOnlySubstanceUnits="false" id="M_C03021" name="Protein asparagine" fbc:charge="0" />
      <species boundaryCondition="false" compartment="Cytosol" constant="false" hasOnlySubstanceUnits="false" id="M_C03024" name="Reduced flavoprotein" fbc:charge="0" />
      <species boundaryCondition="false" compartment="Cytosol" constant="false" hasOnlySubstanceUnits="false" id="M_C03028" name="Thiamin triphosphate" fbc:charge="0" />
      <species boundaryCondition="false" compartment="Cytosol" constant="false" hasOnlySubstanceUnits="false" id="M_C03033" name="beta-D-Glucuronoside" fbc:charge="0" />
      <species boundaryCondition="false" compartment="Cytosol" constant="false" hasOnlySubstanceUnits="false" id="M_C03035" name="gamma-Linolenoyl-CoA" fbc:charge="0" />
      <species boundaryCondition="false" compartment="Cytosol" constant="false" hasOnlySubstanceUnits="false" id="M_C03063" name="2-Oxohept-3-enedioate" fbc:charge="0" />
      <species boundaryCondition="false" compartment="Mitochondria" constant="false" hasOnlySubstanceUnits="false" id="M_C03063_mt" name="2-Oxohept-3-enedioate_mt" fbc:charge="0" />
      <species boundaryCondition="false" compartment="Cytosol" constant="false" hasOnlySubstanceUnits="false" id="M_C03069" name="3-Methylcrotonyl-CoA" fbc:charge="0" />
      <species boundaryCondition="false" compartment="Mitochondria" constant="false" hasOnlySubstanceUnits="false" id="M_C03069_mt" name="3-Methylcrotonyl-CoA_mt" fbc:charge="0" />
      <species boundaryCondition="false" compartment="Cytosol" constant="false" hasOnlySubstanceUnits="false" id="M_C03090" name="5-Phosphoribosylamine" fbc:charge="0" />
      <species boundaryCondition="false" compartment="Cytosol" constant="false" hasOnlySubstanceUnits="false" id="M_C03125" name="L-Cysteinyl-tRNA(Cys)" fbc:charge="0" />
      <species boundaryCondition="false" compartment="Cytosol" constant="false" hasOnlySubstanceUnits="false" id="M_C03127" name="L-Isoleucyl-tRNA(Ile)" fbc:charge="0" />
      <species boundaryCondition="false" compartment="Mitochondria" constant="false" hasOnlySubstanceUnits="false" id="M_C03127_mt" name="L-Isoleucyl-tRNA(Ile)_mt" fbc:charge="0" />
      <species boundaryCondition="false" compartment="Cytosol" constant="false" hasOnlySubstanceUnits="false" id="M_C03129" name="Long-chain acid anion" fbc:charge="0" />
      <species boundaryCondition="false" compartment="Cytosol" constant="false" hasOnlySubstanceUnits="false" id="M_C03150" name="N-Ribosylnicotinamide" fbc:charge="0" />
      <species boundaryCondition="false" compartment="Cytosol" constant="false" hasOnlySubstanceUnits="false" id="M_C03161" name="Oxidized flavoprotein" fbc:charge="0" />
      <species boundaryCondition="false" compartment="Cytosol" constant="false" hasOnlySubstanceUnits="false" id="M_C03164" name="Phenanthrene-3,4-diol" fbc:charge="0" />
      <species boundaryCondition="false" compartment="Cytosol" constant="false" hasOnlySubstanceUnits="false" id="M_C03167" name="Phosphonoacetaldehyde" fbc:charge="0" />
      <species boundaryCondition="false" compartment="Cytosol" constant="false" hasOnlySubstanceUnits="false" id="M_C03193" name="(5-L-Glutamyl)-peptide" fbc:charge="0" />
      <species boundaryCondition="false" compartment="Cytosol" constant="false" hasOnlySubstanceUnits="false" id="M_C03201" name="1-Alkyl-2-acylglycerol" fbc:charge="0" />
      <species boundaryCondition="false" compartment="Cytosol" constant="false" hasOnlySubstanceUnits="false" id="M_C03205" name="11-Deoxycorticosterone" fbc:charge="0" />
      <species boundaryCondition="false" compartment="Mitochondria" constant="false" hasOnlySubstanceUnits="false" id="M_C03205_mt" name="11-Deoxycorticosterone_mt" fbc:charge="0" />
      <species boundaryCondition="false" compartment="Cytosol" constant="false" hasOnlySubstanceUnits="false" id="M_C03221" name="2-trans-Dodecenoyl-CoA" fbc:charge="0" />
      <species boundaryCondition="false" compartment="Mitochondria" constant="false" hasOnlySubstanceUnits="false" id="M_C03221_mt" name="2-trans-Dodecenoyl-CoA_mt" fbc:charge="0" />
      <species boundaryCondition="false" compartment="Cytosol" constant="false" hasOnlySubstanceUnits="false" id="M_C03227" name="3-Hydroxy-L-kynurenine" fbc:charge="0" />
      <species boundaryCondition="false" compartment="Mitochondria" constant="false" hasOnlySubstanceUnits="false" id="M_C03227_mt" name="3-Hydroxy-L-kynurenine_mt" fbc:charge="0" />
      <species boundaryCondition="false" compartment="Mitochondria" constant="false" hasOnlySubstanceUnits="false" id="M_C03231_mt" name="3-Methylglutaconyl-CoA_mt" fbc:charge="0" />
      <species boundaryCondition="false" compartment="Cytosol" constant="false" hasOnlySubstanceUnits="false" id="M_C03232" name="3-Phosphonooxypyruvate" fbc:charge="0" />
      <species boundaryCondition="false" compartment="Cytosol" constant="false" hasOnlySubstanceUnits="false" id="M_C03246" name="ADPribose 2'-phosphate" fbc:charge="0" />
      <species boundaryCondition="false" compartment="Cytosol" constant="false" hasOnlySubstanceUnits="false" id="M_C03263" name="Coproporphyrinogen III" fbc:charge="0" />
      <species boundaryCondition="false" compartment="Mitochondria" constant="false" hasOnlySubstanceUnits="false" id="M_C03263_mt" name="Coproporphyrinogen III_mt" fbc:charge="0" />
      <species boundaryCondition="false" compartment="Cytosol" constant="false" hasOnlySubstanceUnits="false" id="M_C03267" name="beta-D-Fructose 2-phosphate" fbc:charge="0" />
      <species boundaryCondition="false" compartment="Mitochondria" constant="false" hasOnlySubstanceUnits="false" id="M_C03267_mt" name="beta-D-Fructose 2-phosphate_mt" fbc:charge="0" />
      <species boundaryCondition="false" compartment="Cytosol" constant="false" hasOnlySubstanceUnits="false" id="M_C03284" name="L-3-Amino-isobutanoate" fbc:charge="0" />
      <species boundaryCondition="false" compartment="Cytosol" constant="false" hasOnlySubstanceUnits="false" id="M_C03287" name="L-Glutamyl 5-phosphate" fbc:charge="0" />
      <species boundaryCondition="false" compartment="Mitochondria" constant="false" hasOnlySubstanceUnits="false" id="M_C03287_mt" name="L-Glutamyl 5-phosphate_mt" fbc:charge="0" />
      <species boundaryCondition="false" compartment="Cytosol" constant="false" hasOnlySubstanceUnits="false" id="M_C03289" name="L-xylo-Hexulonolactone" fbc:charge="0" />
      <species boundaryCondition="false" compartment="Mitochondria" constant="false" hasOnlySubstanceUnits="false" id="M_C03294_mt" name="N-Formylmethionyl-tRNA_mt" fbc:charge="0" />
      <species boundaryCondition="false" compartment="Cytosol" constant="false" hasOnlySubstanceUnits="false" id="M_C03344" name="2-Methylacetoacetyl-CoA" fbc:charge="0" />
      <species boundaryCondition="false" compartment="Mitochondria" constant="false" hasOnlySubstanceUnits="false" id="M_C03344_mt" name="2-Methylacetoacetyl-CoA_mt" fbc:charge="0" />
      <species boundaryCondition="false" compartment="Cytosol" constant="false" hasOnlySubstanceUnits="false" id="M_C03345" name="2-Methylbut-2-enoyl-CoA" fbc:charge="0" />
      <species boundaryCondition="false" compartment="Mitochondria" constant="false" hasOnlySubstanceUnits="false" id="M_C03345_mt" name="2-Methylbut-2-enoyl-CoA_mt" fbc:charge="0" />
      <species boundaryCondition="false" compartment="Cytosol" constant="false" hasOnlySubstanceUnits="false" id="M_C03360" name="4-Nitrophenyl phosphate" fbc:charge="0" />
      <species boundaryCondition="false" compartment="Cytosol" constant="false" hasOnlySubstanceUnits="false" id="M_C03372" name="Acylglycerone phosphate" fbc:charge="0" />
      <species boundaryCondition="false" compartment="Cytosol" constant="false" hasOnlySubstanceUnits="false" id="M_C03373" name="Aminoimidazole ribotide" fbc:charge="0" />
      <species boundaryCondition="false" compartment="Cytosol" constant="false" hasOnlySubstanceUnits="false" id="M_C03393" name="4-Phospho-D-erythronate" fbc:charge="0" />
      <species boundaryCondition="false" compartment="Cytosol" constant="false" hasOnlySubstanceUnits="false" id="M_C03402" name="L-Asparaginyl-tRNA(Asn)" fbc:charge="0" />
      <species boundaryCondition="false" compartment="Mitochondria" constant="false" hasOnlySubstanceUnits="false" id="M_C03402_mt" name="L-Asparaginyl-tRNA(Asn)_mt" fbc:charge="0" />
      <species boundaryCondition="false" compartment="Cytosol" constant="false" hasOnlySubstanceUnits="false" id="M_C03406" name="N-(L-Arginino)succinate" fbc:charge="0" />
      <species boundaryCondition="false" compartment="Cytosol" constant="false" hasOnlySubstanceUnits="false" id="M_C03410" name="N-Glycoloyl-neuraminate" fbc:charge="0" />
      <species boundaryCondition="false" compartment="Cytosol" constant="false" hasOnlySubstanceUnits="false" id="M_C03428" name="Presqualene diphosphate" fbc:charge="0" />
      <species boundaryCondition="false" compartment="Cytosol" constant="false" hasOnlySubstanceUnits="false" id="M_C03440" name="cis-4-Hydroxy-D-proline" fbc:charge="0" />
      <species boundaryCondition="false" compartment="Cytosol" constant="false" hasOnlySubstanceUnits="false" id="M_C03451" name="(R)-S-Lactoylglutathione" fbc:charge="0" />
      <species boundaryCondition="false" compartment="Cytosol" constant="false" hasOnlySubstanceUnits="false" id="M_C03460" name="2-Methylprop-2-enoyl-CoA" fbc:charge="0" />
      <species boundaryCondition="false" compartment="Mitochondria" constant="false" hasOnlySubstanceUnits="false" id="M_C03460_mt" name="2-Methylprop-2-enoyl-CoA_mt" fbc:charge="0" />
      <species boundaryCondition="false" compartment="Cytosol" constant="false" hasOnlySubstanceUnits="false" id="M_C03465" name="3-Methyl-2-oxopentanoate" fbc:charge="0" />
      <species boundaryCondition="false" compartment="Mitochondria" constant="false" hasOnlySubstanceUnits="false" id="M_C03465_mt" name="3-Methyl-2-oxopentanoate_mt" fbc:charge="0" />
      <species boundaryCondition="false" compartment="Cytosol" constant="false" hasOnlySubstanceUnits="false" id="M_C03479" name="5-Formyltetrahydrofolate" fbc:charge="0" />
      <species boundaryCondition="false" compartment="Mitochondria" constant="false" hasOnlySubstanceUnits="false" id="M_C03479_mt" name="5-Formyltetrahydrofolate_mt" fbc:charge="0" />
      <species boundaryCondition="false" compartment="Cytosol" constant="false" hasOnlySubstanceUnits="false" id="M_C03492" name="D-4'-Phosphopantothenate" fbc:charge="0" />
      <species boundaryCondition="false" compartment="Cytosol" constant="false" hasOnlySubstanceUnits="false" id="M_C03508" name="L-2-Amino-3-oxobutanoic acid" fbc:charge="0" />
      <species boundaryCondition="false" compartment="Mitochondria" constant="false" hasOnlySubstanceUnits="false" id="M_C03508_mt" name="L-2-Amino-3-oxobutanoic acid_mt" fbc:charge="0" />
      <species boundaryCondition="false" compartment="Cytosol" constant="false" hasOnlySubstanceUnits="false" id="M_C03511" name="L-Phenylalanyl-tRNA(Phe)" fbc:charge="0" />
      <species boundaryCondition="false" compartment="Mitochondria" constant="false" hasOnlySubstanceUnits="false" id="M_C03511_mt" name="L-Phenylalanyl-tRNA(Phe)_mt" fbc:charge="0" />
      <species boundaryCondition="false" compartment="Cytosol" constant="false" hasOnlySubstanceUnits="false" id="M_C03512" name="L-Tryptophanyl-tRNA(Trp)" fbc:charge="0" />
      <species boundaryCondition="false" compartment="Cytosol" constant="false" hasOnlySubstanceUnits="false" id="M_C03518" name="N-Acetyl-D-glucosaminide" fbc:charge="0" />
      <species boundaryCondition="false" compartment="Cytosol" constant="false" hasOnlySubstanceUnits="false" id="M_C03541" name="Tetrahydrofolyl-[Glu](n)" fbc:charge="0" />
      <species boundaryCondition="false" compartment="Mitochondria" constant="false" hasOnlySubstanceUnits="false" id="M_C03541_mt" name="Tetrahydrofolyl-[Glu](n)_mt" fbc:charge="0" />
      <species boundaryCondition="false" compartment="Cytosol" constant="false" hasOnlySubstanceUnits="false" id="M_C03546" name="myo-Inositol 4-phosphate" fbc:charge="0" />
      <species boundaryCondition="false" compartment="Cytosol" constant="false" hasOnlySubstanceUnits="false" id="M_C03547" name="omega-Hydroxy fatty acid" fbc:charge="0" />
      <species boundaryCondition="false" compartment="Cytosol" constant="false" hasOnlySubstanceUnits="false" id="M_C03557" name="(2-Aminoethyl)phosphonate" fbc:charge="0" />
      <species boundaryCondition="false" compartment="Cytosol" constant="false" hasOnlySubstanceUnits="false" id="M_C03561" name="(R)-3-Hydroxybutanoyl-CoA" fbc:charge="0" />
      <species boundaryCondition="false" compartment="Mitochondria" constant="false" hasOnlySubstanceUnits="false" id="M_C03561_mt" name="(R)-3-Hydroxybutanoyl-CoA_mt" fbc:charge="0" />
      <species boundaryCondition="false" compartment="Cytosol" constant="false" hasOnlySubstanceUnits="false" id="M_C03564" name="1-Pyrroline-2-carboxylate" fbc:charge="0" />
      <species boundaryCondition="false" compartment="Cytosol" constant="false" hasOnlySubstanceUnits="false" id="M_C03569" name="2,2',3-Trihydroxybiphenyl" fbc:charge="0" />
      <species boundaryCondition="false" compartment="Cytosol" constant="false" hasOnlySubstanceUnits="false" id="M_C03594" name="7alpha-Hydroxycholesterol" fbc:charge="0" />
      <species boundaryCondition="false" compartment="Cytosol" constant="false" hasOnlySubstanceUnits="false" id="M_C03635" name="Protein N-ubiquityllysine" fbc:charge="0" />
      <species boundaryCondition="false" compartment="Cytosol" constant="false" hasOnlySubstanceUnits="false" id="M_C03680" name="4-Imidazolone-5-propanoate" fbc:charge="0" />
      <species boundaryCondition="false" compartment="Cytosol" constant="false" hasOnlySubstanceUnits="false" id="M_C03684" name="6-Pyruvoyltetrahydropterin" fbc:charge="0" />
      <species boundaryCondition="false" compartment="Cytosol" constant="false" hasOnlySubstanceUnits="false" id="M_C03688" name="Apo-[acyl-carrier-protein]" fbc:charge="0" />
      <species boundaryCondition="false" compartment="Cytosol" constant="false" hasOnlySubstanceUnits="false" id="M_C03691" name="CMP-N-glycoloylneuraminate" fbc:charge="0" />
      <species boundaryCondition="false" compartment="Cytosol" constant="false" hasOnlySubstanceUnits="false" id="M_C03692" name="1,2-Diacyl-3-beta-D-galactosyl-sn-glycerol" fbc:charge="0" />
      <species boundaryCondition="false" compartment="Cytosol" constant="false" hasOnlySubstanceUnits="false" id="M_C03715" name="O-Alkylglycerone phosphate" fbc:charge="0" />
      <species boundaryCondition="false" compartment="Cytosol" constant="false" hasOnlySubstanceUnits="false" id="M_C03722" name="Pyridine-2,3-dicarboxylate" fbc:charge="0" />
      <species boundaryCondition="false" compartment="Cytosol" constant="false" hasOnlySubstanceUnits="false" id="M_C03740" name="(5-L-Glutamyl)-L-amino acid" fbc:charge="0" />
      <species boundaryCondition="false" compartment="Cytosol" constant="false" hasOnlySubstanceUnits="false" id="M_C03758" name="4-(2-Aminoethyl)-1,2-benzenediol" fbc:charge="0" />
      <species boundaryCondition="false" compartment="Mitochondria" constant="false" hasOnlySubstanceUnits="false" id="M_C03758_mt" name="4-(2-Aminoethyl)-1,2-benzenediol_mt" fbc:charge="0" />
      <species boundaryCondition="false" compartment="Cytosol" constant="false" hasOnlySubstanceUnits="false" id="M_C03765" name="4-Hydroxyphenylacetaldehyde" fbc:charge="0" />
      <species boundaryCondition="false" compartment="Mitochondria" constant="false" hasOnlySubstanceUnits="false" id="M_C03765_mt" name="4-Hydroxyphenylacetaldehyde_mt" fbc:charge="0" />
      <species boundaryCondition="false" compartment="Cytosol" constant="false" hasOnlySubstanceUnits="false" id="M_C03771" name="5-Guanidino-2-oxopentanoate" fbc:charge="0" />
      <species boundaryCondition="false" compartment="Cytosol" constant="false" hasOnlySubstanceUnits="false" id="M_C03772" name="5beta-Androstane-3,17-dione" fbc:charge="0" />
      <species boundaryCondition="false" compartment="Cytosol" constant="false" hasOnlySubstanceUnits="false" id="M_C03785" name="D-Tagatose 1,6-bisphosphate" fbc:charge="0" />
      <species boundaryCondition="false" compartment="Cytosol" constant="false" hasOnlySubstanceUnits="false" id="M_C03793" name="N6,N6,N6-Trimethyl-L-lysine" fbc:charge="0" />
      <species boundaryCondition="false" compartment="Mitochondria" constant="false" hasOnlySubstanceUnits="false" id="M_C03793_mt" name="N6,N6,N6-Trimethyl-L-lysine_mt" fbc:charge="0" />
      <species boundaryCondition="false" compartment="Cytosol" constant="false" hasOnlySubstanceUnits="false" id="M_C03794" name="N6-(1,2-Dicarboxyethyl)-AMP" fbc:charge="0" />
      <species boundaryCondition="false" compartment="Cytosol" constant="false" hasOnlySubstanceUnits="false" id="M_C03824" name="2-Aminomuconate semialdehyde" fbc:charge="0" />
      <species boundaryCondition="false" compartment="Cytosol" constant="false" hasOnlySubstanceUnits="false" id="M_C03826" name="2-Dehydro-3-deoxy-D-xylonate" fbc:charge="0" />
      <species boundaryCondition="false" compartment="Cytosol" constant="false" hasOnlySubstanceUnits="false" id="M_C03838" name="5'-Phosphoribosylglycinamide" fbc:charge="0" />
      <species boundaryCondition="false" compartment="Cytosol" constant="false" hasOnlySubstanceUnits="false" id="M_C03845" name="5alpha-Cholest-8-en-3beta-ol" fbc:charge="0" />
      <species boundaryCondition="false" compartment="Cytosol" constant="false" hasOnlySubstanceUnits="false" id="M_C03892" name="Phosphatidylglycerophosphate" fbc:charge="0" />
      <species boundaryCondition="false" compartment="Cytosol" constant="false" hasOnlySubstanceUnits="false" id="M_C03912" name="(S)-1-Pyrroline-5-carboxylate" fbc:charge="0" />
      <species boundaryCondition="false" compartment="Mitochondria" constant="false" hasOnlySubstanceUnits="false" id="M_C03912_mt" name="(S)-1-Pyrroline-5-carboxylate_mt" fbc:charge="0" />
      <species boundaryCondition="false" compartment="Cytosol" constant="false" hasOnlySubstanceUnits="false" id="M_C03917" name="17beta-Hydroxyandrostan-3-one" fbc:charge="0" />
      <species boundaryCondition="false" compartment="Cytosol" constant="false" hasOnlySubstanceUnits="false" id="M_C03939" name="Acetyl-[acyl-carrier protein]" fbc:charge="0" />
      <species boundaryCondition="false" compartment="Mitochondria" constant="false" hasOnlySubstanceUnits="false" id="M_C03939_mt" name="Acetyl-[acyl-carrier protein]_mt" fbc:charge="0" />
      <species boundaryCondition="false" compartment="Cytosol" constant="false" hasOnlySubstanceUnits="false" id="M_C03968" name="1-Alkyl-sn-glycero-3-phosphate" fbc:charge="0" />
      <species boundaryCondition="false" compartment="Cytosol" constant="false" hasOnlySubstanceUnits="false" id="M_C03974" name="2-Acyl-sn-glycerol 3-phosphate" fbc:charge="0" />
      <species boundaryCondition="false" compartment="Mitochondria" constant="false" hasOnlySubstanceUnits="false" id="M_C03974_mt" name="2-Acyl-sn-glycerol 3-phosphate_mt" fbc:charge="0" />
      <species boundaryCondition="false" compartment="Cytosol" constant="false" hasOnlySubstanceUnits="false" id="M_C04006" name="1D-myo-Inositol 3-phosphate" fbc:charge="0" />
      <species boundaryCondition="false" compartment="Cytosol" constant="false" hasOnlySubstanceUnits="false" id="M_C04042" name="20alpha-Hydroxy-4-pregnen-3-one" fbc:charge="0" />
      <species boundaryCondition="false" compartment="Cytosol" constant="false" hasOnlySubstanceUnits="false" id="M_C04043" name="3,4-Dihydroxyphenylacetaldehyde" fbc:charge="0" />
      <species boundaryCondition="false" compartment="Mitochondria" constant="false" hasOnlySubstanceUnits="false" id="M_C04043_mt" name="3,4-Dihydroxyphenylacetaldehyde_mt" fbc:charge="0" />
      <species boundaryCondition="false" compartment="Cytosol" constant="false" hasOnlySubstanceUnits="false" id="M_C04046" name="3-D-Glucosyl-1,2-diacylglycerol" fbc:charge="0" />
      <species boundaryCondition="false" compartment="Cytosol" constant="false" hasOnlySubstanceUnits="false" id="M_C04051" name="5-Amino-4-imidazolecarboxyamide" fbc:charge="0" />
      <species boundaryCondition="false" compartment="Cytosol" constant="false" hasOnlySubstanceUnits="false" id="M_C04063" name="D-myo-Inositol 3,4-bisphosphate" fbc:charge="0" />
      <species boundaryCondition="false" compartment="Cytosol" constant="false" hasOnlySubstanceUnits="false" id="M_C04072" name="Heparin-glucosamine 3-O-sulfate" fbc:charge="0" />
      <species boundaryCondition="false" compartment="Cytosol" constant="false" hasOnlySubstanceUnits="false" id="M_C04073" name="Heparosan-N-sulfate L-iduronate" fbc:charge="0" />
      <species boundaryCondition="false" compartment="Cytosol" constant="false" hasOnlySubstanceUnits="false" id="M_C04076" name="L-2-Aminoadipate 6-semialdehyde" fbc:charge="0" />
      <species boundaryCondition="false" compartment="Cytosol" constant="false" hasOnlySubstanceUnits="false" id="M_C04076_mt" name="L-2-Aminoadipate 6-semialdehyde_mt" fbc:charge="0" />
      <species boundaryCondition="false" compartment="Cytosol" constant="false" hasOnlySubstanceUnits="false" id="M_C04079" name="N-((R)-Pantothenoyl)-L-cysteine" fbc:charge="0" />
      <species boundaryCondition="false" compartment="Cytosol" constant="false" hasOnlySubstanceUnits="false" id="M_C04088" name="Octadecanoyl-[acyl-carrier protein]" fbc:charge="0" />
      <species boundaryCondition="false" compartment="Cytosol" constant="false" hasOnlySubstanceUnits="false" id="M_C04185" name="5,6-Dihydroxyindole-2-carboxylate" fbc:charge="0" />
      <species boundaryCondition="false" compartment="Cytosol" constant="false" hasOnlySubstanceUnits="false" id="M_C04188" name="S-Methyl-5-thio-D-ribose 1-phosphate" fbc:charge="0" />
      <species boundaryCondition="false" compartment="Cytosol" constant="false" hasOnlySubstanceUnits="false" id="M_C04196" name="Heparosan-N-sulfate D-glucuronate" fbc:charge="0" />
      <species boundaryCondition="false" compartment="Cytosol" constant="false" hasOnlySubstanceUnits="false" id="M_C04230" name="1-Acyl-sn-glycero-3-phosphocholine" fbc:charge="0" />
      <species boundaryCondition="false" compartment="Cytosol" constant="false" hasOnlySubstanceUnits="false" id="M_C04233" name="2-Acyl-sn-glycero-3-phosphocholine" fbc:charge="0" />
      <species boundaryCondition="false" compartment="Cytosol" constant="false" hasOnlySubstanceUnits="false" id="M_C04244" name="6-Lactoyl-5,6,7,8-tetrahydropterin" fbc:charge="0" />
      <species boundaryCondition="false" compartment="Cytosol" constant="false" hasOnlySubstanceUnits="false" id="M_C04246" name="But-2-enoyl-[acyl-carrier protein]" fbc:charge="0" />
      <species boundaryCondition="false" compartment="Cytosol" constant="false" hasOnlySubstanceUnits="false" id="M_C04256" name="N-Acetyl-D-glucosamine 1-phosphate" fbc:charge="0" />
      <species boundaryCondition="false" compartment="Cytosol" constant="false" hasOnlySubstanceUnits="false" id="M_C04257" name="N-Acetyl-D-mannosamine 6-phosphate" fbc:charge="0" />
      <species boundaryCondition="false" compartment="Mitochondria" constant="false" hasOnlySubstanceUnits="false" id="M_C04257_mt" name="N-Acetyl-D-mannosamine 6-phosphate_mt" fbc:charge="0" />
      <species boundaryCondition="false" compartment="Cytosol" constant="false" hasOnlySubstanceUnits="false" id="M_C04281" name="L-1-Pyrroline-3-hydroxy-5-carboxylate" fbc:charge="0" />
      <species boundaryCondition="false" compartment="Mitochondria" constant="false" hasOnlySubstanceUnits="false" id="M_C04281_mt" name="L-1-Pyrroline-3-hydroxy-5-carboxylate_mt" fbc:charge="0" />
      <species boundaryCondition="false" compartment="Cytosol" constant="false" hasOnlySubstanceUnits="false" id="M_C04282" name="1-Pyrroline-4-hydroxy-2-carboxylate" fbc:charge="0" />
      <species boundaryCondition="false" compartment="Cytosol" constant="false" hasOnlySubstanceUnits="false" id="M_C04295" name="Androst-5-ene-3beta,17beta-diol" fbc:charge="0" />
      <species boundaryCondition="false" compartment="Mitochondria" constant="false" hasOnlySubstanceUnits="false" id="M_C04295_mt" name="Androst-5-ene-3beta,17beta-diol_mt" fbc:charge="0" />
      <species boundaryCondition="false" compartment="Cytosol" constant="false" hasOnlySubstanceUnits="false" id="M_C04308" name="Phosphatidyl-N-dimethylethanolamine" fbc:charge="0" />
      <species boundaryCondition="false" compartment="Cytosol" constant="false" hasOnlySubstanceUnits="false" id="M_C04317" name="1-Organyl-2-lyso-sn-glycero-3-phosphocholine" fbc:charge="0" />
      <species boundaryCondition="false" compartment="Cytosol" constant="false" hasOnlySubstanceUnits="false" id="M_C04352" name="(R)-4'-Phosphopantothenoyl-L-cysteine" fbc:charge="0" />
      <species boundaryCondition="false" compartment="Cytosol" constant="false" hasOnlySubstanceUnits="false" id="M_C04373" name="3alpha-Hydroxy-5beta-androstan-17-one" fbc:charge="0" />
      <species boundaryCondition="false" compartment="Cytosol" constant="false" hasOnlySubstanceUnits="false" id="M_C04376" name="5'-Phosphoribosyl-N-formylglycinamide" fbc:charge="0" />
      <species boundaryCondition="false" compartment="Cytosol" constant="false" hasOnlySubstanceUnits="false" id="M_C04384" name="Heparan sulfate alpha-D-glucosaminide" fbc:charge="0" />
      <species boundaryCondition="false" compartment="Cytosol" constant="false" hasOnlySubstanceUnits="false" id="M_C04392" name="P1,P4-Bis(5'-xanthosyl) tetraphosphate" fbc:charge="0" />
      <species boundaryCondition="false" compartment="Cytosol" constant="false" hasOnlySubstanceUnits="false" id="M_C04405" name="(2S,3S)-3-Hydroxy-2-methylbutanoyl-CoA" fbc:charge="0" />
      <species boundaryCondition="false" compartment="Mitochondria" constant="false" hasOnlySubstanceUnits="false" id="M_C04405_mt" name="(2S,3S)-3-Hydroxy-2-methylbutanoyl-CoA_mt" fbc:charge="0" />
      <species boundaryCondition="false" compartment="Cytosol" constant="false" hasOnlySubstanceUnits="false" id="M_C04409" name="2-Amino-3-carboxymuconate semialdehyde" fbc:charge="0" />
      <species boundaryCondition="false" compartment="Cytosol" constant="false" hasOnlySubstanceUnits="false" id="M_C04419" name="Carboxybiotin-carboxyl-carrier protein" fbc:charge="0" />
      <species boundaryCondition="false" compartment="Cytosol" constant="false" hasOnlySubstanceUnits="false" id="M_C04438" name="1-Acyl-sn-glycero-3-phosphoethanolamine" fbc:charge="0" />
      <species boundaryCondition="false" compartment="Cytosol" constant="false" hasOnlySubstanceUnits="false" id="M_C04454" name="5-Amino-6-(5'-phosphoribitylamino)uracil" fbc:charge="0" />
      <species boundaryCondition="false" compartment="Mitochondria" constant="false" hasOnlySubstanceUnits="false" id="M_C04454_mt" name="5-Amino-6-(5'-phosphoribitylamino)uracil_mt" fbc:charge="0" />
      <species boundaryCondition="false" compartment="Cytosol" constant="false" hasOnlySubstanceUnits="false" id="M_C04468" name="(+)-cis-3,4-Dihydrophenanthrene-3,4-diol" fbc:charge="0" />
      <species boundaryCondition="false" compartment="Cytosol" constant="false" hasOnlySubstanceUnits="false" id="M_C04477" name="1D-myo-Inositol 1,3,4,6-tetrakisphosphate" fbc:charge="0" />
      <species boundaryCondition="false" compartment="Cytosol" constant="false" hasOnlySubstanceUnits="false" id="M_C04494" name="Guanosine 3'-diphosphate 5'-triphosphate" fbc:charge="0" />
      <species boundaryCondition="false" compartment="Cytosol" constant="false" hasOnlySubstanceUnits="false" id="M_C04518" name="17alpha,20alpha-Dihydroxypregn-4-en-3-one" fbc:charge="0" />
      <species boundaryCondition="false" compartment="Cytosol" constant="false" hasOnlySubstanceUnits="false" id="M_C04520" name="1D-myo-Inositol 3,4,5,6-tetrakisphosphate" fbc:charge="0" />
      <species boundaryCondition="false" compartment="Cytosol" constant="false" hasOnlySubstanceUnits="false" id="M_C04546" name="(R)-3-((R)-3-Hydroxybutanoyloxy)butanoate" fbc:charge="0" />
      <species boundaryCondition="false" compartment="Cytosol" constant="false" hasOnlySubstanceUnits="false" id="M_C04549" name="1-Phosphatidyl-1D-myo-inositol 3-phosphate" fbc:charge="0" />
      <species boundaryCondition="false" compartment="Cytosol" constant="false" hasOnlySubstanceUnits="false" id="M_C04554" name="3alpha,7alpha-Dihydroxy-5beta-cholestanate" fbc:charge="0" />
      <species boundaryCondition="false" compartment="Mitochondria" constant="false" hasOnlySubstanceUnits="false" id="M_C04554_mt" name="3alpha,7alpha-Dihydroxy-5beta-cholestanate_mt" fbc:charge="0" />
      <species boundaryCondition="false" compartment="Cytosol" constant="false" hasOnlySubstanceUnits="false" id="M_C04555" name="3beta-Hydroxyandrost-5-en-17-one 3-sulfate" fbc:charge="0" />
      <species boundaryCondition="false" compartment="Cytosol" constant="false" hasOnlySubstanceUnits="false" id="M_C04598" name="2-Acetyl-1-alkyl-sn-glycero-3-phosphocholine" fbc:charge="0" />
      <species boundaryCondition="false" compartment="Cytosol" constant="false" hasOnlySubstanceUnits="false" id="M_C04618" name="(3R)-3-Hydroxybutanoyl-[acyl-carrier protein]" fbc:charge="0" />
      <species boundaryCondition="false" compartment="Cytosol" constant="false" hasOnlySubstanceUnits="false" id="M_C04619" name="(3R)-3-Hydroxydecanoyl-[acyl-carrier protein]" fbc:charge="0" />
      <species boundaryCondition="false" compartment="Cytosol" constant="false" hasOnlySubstanceUnits="false" id="M_C04620" name="(3R)-3-Hydroxyoctanoyl-[acyl-carrier protein]" fbc:charge="0" />
      <species boundaryCondition="false" compartment="Cytosol" constant="false" hasOnlySubstanceUnits="false" id="M_C04633" name="(3R)-3-Hydroxypalmitoyl-[acyl-carrier protein]" fbc:charge="0" />
      <species boundaryCondition="false" compartment="Cytosol" constant="false" hasOnlySubstanceUnits="false" id="M_C04635" name="1-(1-Alkenyl)-sn-glycero-3-phosphoethanolamine" fbc:charge="0" />
      <species boundaryCondition="false" compartment="Cytosol" constant="false" hasOnlySubstanceUnits="false" id="M_C04637" name="1-Phosphatidyl-D-myo-inositol 4,5-bisphosphate" fbc:charge="0" />
      <species boundaryCondition="false" compartment="Cytosol" constant="false" hasOnlySubstanceUnits="false" id="M_C04640" name="2-(Formamido)-N1-(5'-phosphoribosyl)acetamidine" fbc:charge="0" />
      <species boundaryCondition="false" compartment="Cytosol" constant="false" hasOnlySubstanceUnits="false" id="M_C04644" name="3alpha,7alpha-Dihydroxy-5beta-cholestanoyl-CoA" fbc:charge="0" />
      <species boundaryCondition="false" compartment="Mitochondria" constant="false" hasOnlySubstanceUnits="false" id="M_C04644_mt" name="3alpha,7alpha-Dihydroxy-5beta-cholestanoyl-CoA_mt" fbc:charge="0" />
      <species boundaryCondition="false" compartment="Cytosol" constant="false" hasOnlySubstanceUnits="false" id="M_C04677" name="1-(5'-Phosphoribosyl)-5-amino-4-imidazolecarboxamide" fbc:charge="0" />
      <species boundaryCondition="false" compartment="Cytosol" constant="false" hasOnlySubstanceUnits="false" id="M_C04688" name="(3R)-3-Hydroxytetradecanoyl-[acyl-carrier protein]" fbc:charge="0" />
      <species boundaryCondition="false" compartment="Cytosol" constant="false" hasOnlySubstanceUnits="false" id="M_C04722" name="3alpha,7alpha,12alpha-Trihydroxy-5beta-cholestanoate" fbc:charge="0" />
      <species boundaryCondition="false" compartment="Cytosol" constant="false" hasOnlySubstanceUnits="false" id="M_C04732" name="4-(1-D-Ribitylamino)-5-amino-2,6-dihydroxypyrimidine" fbc:charge="0" />
      <species boundaryCondition="false" compartment="Mitochondria" constant="false" hasOnlySubstanceUnits="false" id="M_C04732_mt" name="4-(1-D-Ribitylamino)-5-amino-2,6-dihydroxypyrimidine_mt" fbc:charge="0" />
      <species boundaryCondition="false" compartment="Cytosol" constant="false" hasOnlySubstanceUnits="false" id="M_C04734" name="1-(5'-Phosphoribosyl)-5-formamido-4-imidazolecarboxamide" fbc:charge="0" />
      <species boundaryCondition="false" compartment="Cytosol" constant="false" hasOnlySubstanceUnits="false" id="M_C04742" name="(15S)-15-Hydroxy-5,8,11-cis-13-trans-eicosatetraenoate" fbc:charge="0" />
      <species boundaryCondition="false" compartment="Cytosol" constant="false" hasOnlySubstanceUnits="false" id="M_C04751" name="1-(5-Phospho-D-ribosyl)-5-amino-4-imidazolecarboxylate" fbc:charge="0" />
      <species boundaryCondition="false" compartment="Cytosol" constant="false" hasOnlySubstanceUnits="false" id="M_C04756" name="O-1-Alk-1-enyl-2-acyl-sn-glycero-3-phosphoethanolamine" fbc:charge="0" />
      <species boundaryCondition="false" compartment="Cytosol" constant="false" hasOnlySubstanceUnits="false" id="M_C04760" name="3alpha,7alpha,12alpha-Trihydroxy-5beta-cholestanoyl-CoA" fbc:charge="0" />
      <species boundaryCondition="false" compartment="Mitochondria" constant="false" hasOnlySubstanceUnits="false" id="M_C04760_mt" name="3alpha,7alpha,12alpha-Trihydroxy-5beta-cholestanoyl-CoA_mt" fbc:charge="0" />
      <species boundaryCondition="false" compartment="Cytosol" constant="false" hasOnlySubstanceUnits="false" id="M_C04778" name="N1-(5-Phospho-alpha-D-ribosyl)-5,6-dimethylbenzimidazole" fbc:charge="0" />
      <species boundaryCondition="false" compartment="Mitochondria" constant="false" hasOnlySubstanceUnits="false" id="M_C04778_mt" name="N1-(5-Phospho-alpha-D-ribosyl)-5,6-dimethylbenzimidazole_mt" fbc:charge="0" />
      <species boundaryCondition="false" compartment="Cytosol" constant="false" hasOnlySubstanceUnits="false" id="M_C04805" name="5(S)-HETE" fbc:charge="0" />
      <species boundaryCondition="false" compartment="Cytosol" constant="false" hasOnlySubstanceUnits="false" id="M_C04823" name="1-(5'-Phosphoribosyl)-5-amino-4-(N-succinocarboxamide)-imidazole" fbc:charge="0" />
      <species boundaryCondition="false" compartment="Cytosol" constant="false" hasOnlySubstanceUnits="false" id="M_C04853" name="20-OH-Leukotriene B4" fbc:charge="0" />
      <species boundaryCondition="false" compartment="Cytosol" constant="false" hasOnlySubstanceUnits="false" id="M_C04874" name="2-Amino-4-hydroxy-6-(D-erythro-1,2,3-trihydroxypropyl)-7,8-dihydropteridine" fbc:charge="0" />
      <species boundaryCondition="false" compartment="Mitochondria" constant="false" hasOnlySubstanceUnits="false" id="M_C04874_mt" name="2-Amino-4-hydroxy-6-(D-erythro-1,2,3-trihydroxypropyl)-7,8-dihydropteridine_mt" fbc:charge="0" />
      <species boundaryCondition="false" compartment="Cytosol" constant="false" hasOnlySubstanceUnits="false" id="M_C04895" name="2-Amino-4-hydroxy-6-(erythro-1,2,3-trihydroxypropyl)dihydropteridine triphosphate" fbc:charge="0" />
      <species boundaryCondition="false" compartment="Mitochondria" constant="false" hasOnlySubstanceUnits="false" id="M_C04895_mt" name="2-Amino-4-hydroxy-6-(erythro-1,2,3-trihydroxypropyl)dihydropteridine triphosphate_mt" fbc:charge="0" />
      <species boundaryCondition="false" compartment="Cytosol" constant="false" hasOnlySubstanceUnits="false" id="M_C05100" name="3-Ureidoisobutyrate" fbc:charge="0" />
      <species boundaryCondition="false" compartment="Cytosol" constant="false" hasOnlySubstanceUnits="false" id="M_C05103" name="4alpha-Methylzymosterol" fbc:charge="0" />
      <species boundaryCondition="false" compartment="Cytosol" constant="false" hasOnlySubstanceUnits="false" id="M_C05107" name="7-Dehydrodesmosterol" fbc:charge="0" />
      <species boundaryCondition="false" compartment="Cytosol" constant="false" hasOnlySubstanceUnits="false" id="M_C05108" name="14-Demethyllanosterol" fbc:charge="0" />
      <species boundaryCondition="false" compartment="Cytosol" constant="false" hasOnlySubstanceUnits="false" id="M_C05109" name="24,25-Dihydrolanosterol" fbc:charge="0" />
      <species boundaryCondition="false" compartment="Cytosol" constant="false" hasOnlySubstanceUnits="false" id="M_C05110" name="4alpha-Methylcholesta-8-en-3beta-ol" fbc:charge="0" />
      <species boundaryCondition="false" compartment="Cytosol" constant="false" hasOnlySubstanceUnits="false" id="M_C05111" name="Methostenol" fbc:charge="0" />
      <species boundaryCondition="false" compartment="Cytosol" constant="false" hasOnlySubstanceUnits="false" id="M_C05116" name="3-Hydroxybutanoyl-CoA" fbc:charge="0" />
      <species boundaryCondition="false" compartment="Mitochondria" constant="false" hasOnlySubstanceUnits="false" id="M_C05116_mt" name="3-Hydroxybutanoyl-CoA_mt" fbc:charge="0" />
      <species boundaryCondition="false" compartment="Cytosol" constant="false" hasOnlySubstanceUnits="false" id="M_C05127" name="N-Methylhistamine" fbc:charge="0" />
      <species boundaryCondition="false" compartment="Mitochondria" constant="false" hasOnlySubstanceUnits="false" id="M_C05127_mt" name="N-Methylhistamine_mt" fbc:charge="0" />
      <species boundaryCondition="false" compartment="Cytosol" constant="false" hasOnlySubstanceUnits="false" id="M_C05130" name="Imidazole-4-acetaldehyde" fbc:charge="0" />
      <species boundaryCondition="false" compartment="Mitochondria" constant="false" hasOnlySubstanceUnits="false" id="M_C05130_mt" name="Imidazole-4-acetaldehyde_mt" fbc:charge="0" />
      <species boundaryCondition="false" compartment="Cytosol" constant="false" hasOnlySubstanceUnits="false" id="M_C05138" name="17alpha-Hydroxypregnenolone" fbc:charge="0" />
      <species boundaryCondition="false" compartment="Mitochondria" constant="false" hasOnlySubstanceUnits="false" id="M_C05138_mt" name="17alpha-Hydroxypregnenolone_mt" fbc:charge="0" />
      <species boundaryCondition="false" compartment="Cytosol" constant="false" hasOnlySubstanceUnits="false" id="M_C05139" name="16alpha-Hydroxydehydroepiandrosterone" fbc:charge="0" />
      <species boundaryCondition="false" compartment="Mitochondria" constant="false" hasOnlySubstanceUnits="false" id="M_C05139_mt" name="16alpha-Hydroxydehydroepiandrosterone_mt" fbc:charge="0" />
      <species boundaryCondition="false" compartment="Cytosol" constant="false" hasOnlySubstanceUnits="false" id="M_C05140" name="16alpha-Hydroxyandrost-4-ene-3,17-dione" fbc:charge="0" />
      <species boundaryCondition="false" compartment="Mitochondria" constant="false" hasOnlySubstanceUnits="false" id="M_C05140_mt" name="16alpha-Hydroxyandrost-4-ene-3,17-dione_mt" fbc:charge="0" />
      <species boundaryCondition="false" compartment="Cytosol" constant="false" hasOnlySubstanceUnits="false" id="M_C05141" name="Estriol" fbc:charge="0" />
      <species boundaryCondition="false" compartment="Cytosol" constant="false" hasOnlySubstanceUnits="false" id="M_C05145" name="3-Aminoisobutanoate" fbc:charge="0" />
      <species boundaryCondition="false" compartment="Cytosol" constant="false" hasOnlySubstanceUnits="false" id="M_C05172" name="Selenophosphate" fbc:charge="0" />
      <species boundaryCondition="false" compartment="Cytosol" constant="false" hasOnlySubstanceUnits="false" id="M_C05176" name="(S)-N-Methylcoclaurine" fbc:charge="0" />
      <species boundaryCondition="false" compartment="Mitochondria" constant="false" hasOnlySubstanceUnits="false" id="M_C05198_mt" name="5'-Deoxyadenosine_mt" fbc:charge="0" />
      <species boundaryCondition="false" compartment="Mitochondria" constant="false" hasOnlySubstanceUnits="false" id="M_C05200_mt" name="3-Hexaprenyl-4,5-dihydroxybenzoate_mt" fbc:charge="0" />
      <species boundaryCondition="false" compartment="Cytosol" constant="false" hasOnlySubstanceUnits="false" id="M_C05202" name="3'-Hydroxy-N-methyl-(S)-coclaurine" fbc:charge="0" />
      <species boundaryCondition="false" compartment="Cytosol" constant="false" hasOnlySubstanceUnits="false" id="M_C05212" name="1-Radyl-2-acyl-sn-glycero-3-phosphocholine" fbc:charge="0" />
      <species boundaryCondition="false" compartment="Cytosol" constant="false" hasOnlySubstanceUnits="false" id="M_C05223" name="Dodecanoyl-[acyl-carrier protein]" fbc:charge="0" />
      <species boundaryCondition="false" compartment="Mitochondria" constant="false" hasOnlySubstanceUnits="false" id="M_C05223_mt" name="Dodecanoyl-[acyl-carrier protein]_mt" fbc:charge="0" />
      <species boundaryCondition="false" compartment="Cytosol" constant="false" hasOnlySubstanceUnits="false" id="M_C05235" name="Hydroxyacetone" fbc:charge="0" />
      <species boundaryCondition="false" compartment="Cytosol" constant="false" hasOnlySubstanceUnits="false" id="M_C05258" name="(S)-3-Hydroxyhexadecanoyl-CoA" fbc:charge="0" />
      <species boundaryCondition="false" compartment="Mitochondria" constant="false" hasOnlySubstanceUnits="false" id="M_C05258_mt" name="(S)-3-Hydroxyhexadecanoyl-CoA_mt" fbc:charge="0" />
      <species boundaryCondition="false" compartment="Cytosol" constant="false" hasOnlySubstanceUnits="false" id="M_C05259" name="3-Oxopalmitoyl-CoA" fbc:charge="0" />
      <species boundaryCondition="false" compartment="Mitochondria" constant="false" hasOnlySubstanceUnits="false" id="M_C05259_mt" name="3-Oxopalmitoyl-CoA_mt" fbc:charge="0" />
      <species boundaryCondition="false" compartment="Cytosol" constant="false" hasOnlySubstanceUnits="false" id="M_C05260" name="(S)-3-Hydroxytetradecanoyl-CoA" fbc:charge="0" />
      <species boundaryCondition="false" compartment="Mitochondria" constant="false" hasOnlySubstanceUnits="false" id="M_C05260_mt" name="(S)-3-Hydroxytetradecanoyl-CoA_mt" fbc:charge="0" />
      <species boundaryCondition="false" compartment="Cytosol" constant="false" hasOnlySubstanceUnits="false" id="M_C05261" name="3-Oxotetradecanoyl-CoA" fbc:charge="0" />
      <species boundaryCondition="false" compartment="Mitochondria" constant="false" hasOnlySubstanceUnits="false" id="M_C05261_mt" name="3-Oxotetradecanoyl-CoA_mt" fbc:charge="0" />
      <species boundaryCondition="false" compartment="Cytosol" constant="false" hasOnlySubstanceUnits="false" id="M_C05262" name="(S)-3-Hydroxydodecanoyl-CoA" fbc:charge="0" />
      <species boundaryCondition="false" compartment="Mitochondria" constant="false" hasOnlySubstanceUnits="false" id="M_C05262_mt" name="(S)-3-Hydroxydodecanoyl-CoA_mt" fbc:charge="0" />
      <species boundaryCondition="false" compartment="Cytosol" constant="false" hasOnlySubstanceUnits="false" id="M_C05263" name="3-Oxododecanoyl-CoA" fbc:charge="0" />
      <species boundaryCondition="false" compartment="Mitochondria" constant="false" hasOnlySubstanceUnits="false" id="M_C05263_mt" name="3-Oxododecanoyl-CoA_mt" fbc:charge="0" />
      <species boundaryCondition="false" compartment="Cytosol" constant="false" hasOnlySubstanceUnits="false" id="M_C05264" name="(S)-Hydroxydecanoyl-CoA" fbc:charge="0" />
      <species boundaryCondition="false" compartment="Mitochondria" constant="false" hasOnlySubstanceUnits="false" id="M_C05264_mt" name="(S)-Hydroxydecanoyl-CoA_mt" fbc:charge="0" />
      <species boundaryCondition="false" compartment="Cytosol" constant="false" hasOnlySubstanceUnits="false" id="M_C05265" name="3-Oxodecanoyl-CoA" fbc:charge="0" />
      <species boundaryCondition="false" compartment="Mitochondria" constant="false" hasOnlySubstanceUnits="false" id="M_C05265_mt" name="3-Oxodecanoyl-CoA_mt" fbc:charge="0" />
      <species boundaryCondition="false" compartment="Cytosol" constant="false" hasOnlySubstanceUnits="false" id="M_C05266" name="(S)-Hydroxyoctanoyl-CoA" fbc:charge="0" />
      <species boundaryCondition="false" compartment="Mitochondria" constant="false" hasOnlySubstanceUnits="false" id="M_C05266_mt" name="(S)-Hydroxyoctanoyl-CoA_mt" fbc:charge="0" />
      <species boundaryCondition="false" compartment="Cytosol" constant="false" hasOnlySubstanceUnits="false" id="M_C05267" name="3-Oxooctanoyl-CoA" fbc:charge="0" />
      <species boundaryCondition="false" compartment="Mitochondria" constant="false" hasOnlySubstanceUnits="false" id="M_C05267_mt" name="3-Oxooctanoyl-CoA_mt" fbc:charge="0" />
      <species boundaryCondition="false" compartment="Cytosol" constant="false" hasOnlySubstanceUnits="false" id="M_C05268" name="(S)-Hydroxyhexanoyl-CoA" fbc:charge="0" />
      <species boundaryCondition="false" compartment="Mitochondria" constant="false" hasOnlySubstanceUnits="false" id="M_C05268_mt" name="(S)-Hydroxyhexanoyl-CoA_mt" fbc:charge="0" />
      <species boundaryCondition="false" compartment="Cytosol" constant="false" hasOnlySubstanceUnits="false" id="M_C05269" name="3-Oxohexanoyl-CoA" fbc:charge="0" />
      <species boundaryCondition="false" compartment="Mitochondria" constant="false" hasOnlySubstanceUnits="false" id="M_C05269_mt" name="3-Oxohexanoyl-CoA_mt" fbc:charge="0" />
      <species boundaryCondition="false" compartment="Cytosol" constant="false" hasOnlySubstanceUnits="false" id="M_C05270" name="Hexanoyl-CoA" fbc:charge="0" />
      <species boundaryCondition="false" compartment="Mitochondria" constant="false" hasOnlySubstanceUnits="false" id="M_C05270_mt" name="Hexanoyl-CoA_mt" fbc:charge="0" />
      <species boundaryCondition="false" compartment="Cytosol" constant="false" hasOnlySubstanceUnits="false" id="M_C05271" name="trans-Hex-2-enoyl-CoA" fbc:charge="0" />
      <species boundaryCondition="false" compartment="Mitochondria" constant="false" hasOnlySubstanceUnits="false" id="M_C05271_mt" name="trans-Hex-2-enoyl-CoA_mt" fbc:charge="0" />
      <species boundaryCondition="false" compartment="Cytosol" constant="false" hasOnlySubstanceUnits="false" id="M_C05272" name="trans-Hexadec-2-enoyl-CoA" fbc:charge="0" />
      <species boundaryCondition="false" compartment="Mitochondria" constant="false" hasOnlySubstanceUnits="false" id="M_C05272_mt" name="trans-Hexadec-2-enoyl-CoA_mt" fbc:charge="0" />
      <species boundaryCondition="false" compartment="Cytosol" constant="false" hasOnlySubstanceUnits="false" id="M_C05273" name="trans-Tetradec-2-enoyl-CoA" fbc:charge="0" />
      <species boundaryCondition="false" compartment="Mitochondria" constant="false" hasOnlySubstanceUnits="false" id="M_C05273_mt" name="trans-Tetradec-2-enoyl-CoA_mt" fbc:charge="0" />
      <species boundaryCondition="false" compartment="Cytosol" constant="false" hasOnlySubstanceUnits="false" id="M_C05274" name="Decanoyl-CoA" fbc:charge="0" />
      <species boundaryCondition="false" compartment="Mitochondria" constant="false" hasOnlySubstanceUnits="false" id="M_C05274_mt" name="Decanoyl-CoA_mt" fbc:charge="0" />
      <species boundaryCondition="false" compartment="Cytosol" constant="false" hasOnlySubstanceUnits="false" id="M_C05275" name="trans-Dec-2-enoyl-CoA" fbc:charge="0" />
      <species boundaryCondition="false" compartment="Mitochondria" constant="false" hasOnlySubstanceUnits="false" id="M_C05275_mt" name="trans-Dec-2-enoyl-CoA_mt" fbc:charge="0" />
      <species boundaryCondition="false" compartment="Cytosol" constant="false" hasOnlySubstanceUnits="false" id="M_C05276" name="trans-Oct-2-enoyl-CoA" fbc:charge="0" />
      <species boundaryCondition="false" compartment="Mitochondria" constant="false" hasOnlySubstanceUnits="false" id="M_C05276_mt" name="trans-Oct-2-enoyl-CoA_mt" fbc:charge="0" />
      <species boundaryCondition="false" compartment="Cytosol" constant="false" hasOnlySubstanceUnits="false" id="M_C05279" name="trans,cis-Lauro-2,6-dienoyl-CoA" fbc:charge="0" />
      <species boundaryCondition="false" compartment="Cytosol" constant="false" hasOnlySubstanceUnits="false" id="M_C05280" name="cis,cis-3,6-Dodecadienoyl-CoA" fbc:charge="0" />
      <species boundaryCondition="false" compartment="Cytosol" constant="false" hasOnlySubstanceUnits="false" id="M_C05284" name="11beta-Hydroxyandrost-4-ene-3,17-dione" fbc:charge="0" />
      <species boundaryCondition="false" compartment="Cytosol" constant="false" hasOnlySubstanceUnits="false" id="M_C05285" name="Adrenosterone" fbc:charge="0" />
      <species boundaryCondition="false" compartment="Cytosol" constant="false" hasOnlySubstanceUnits="false" id="M_C05290" name="19-Hydroxyandrost-4-ene-3,17-dione" fbc:charge="0" />
      <species boundaryCondition="false" compartment="Cytosol" constant="false" hasOnlySubstanceUnits="false" id="M_C05293" name="5beta-Dihydrotestosterone" fbc:charge="0" />
      <species boundaryCondition="false" compartment="Cytosol" constant="false" hasOnlySubstanceUnits="false" id="M_C05294" name="19-Hydroxytestosterone" fbc:charge="0" />
      <species boundaryCondition="false" compartment="Cytosol" constant="false" hasOnlySubstanceUnits="false" id="M_C05299" name="2-Methoxyestrone" fbc:charge="0" />
      <species boundaryCondition="false" compartment="Cytosol" constant="false" hasOnlySubstanceUnits="false" id="M_C05300" name="16alpha-Hydroxyestrone" fbc:charge="0" />
      <species boundaryCondition="false" compartment="Cytosol" constant="false" hasOnlySubstanceUnits="false" id="M_C05301" name="2-Hydroxyestradiol-17beta" fbc:charge="0" />
      <species boundaryCondition="false" compartment="Cytosol" constant="false" hasOnlySubstanceUnits="false" id="M_C05302" name="2-Methoxyestradiol-17beta" fbc:charge="0" />
      <species boundaryCondition="false" compartment="Mitochondria" constant="false" hasOnlySubstanceUnits="false" id="M_C05313_mt" name="3-Hexaprenyl-4-hydroxy-5-methoxybenzoate_mt" fbc:charge="0" />
      <species boundaryCondition="false" compartment="Cytosol" constant="false" hasOnlySubstanceUnits="false" id="M_C05332" name="Phenethylamine" fbc:charge="0" />
      <species boundaryCondition="false" compartment="Mitochondria" constant="false" hasOnlySubstanceUnits="false" id="M_C05332_mt" name="Phenethylamine_mt" fbc:charge="0" />
      <species boundaryCondition="false" compartment="Cytosol" constant="false" hasOnlySubstanceUnits="false" id="M_C05335" name="Selenomethionine" fbc:charge="0" />
      <species boundaryCondition="false" compartment="Mitochondria" constant="false" hasOnlySubstanceUnits="false" id="M_C05335_mt" name="Selenomethionine_mt" fbc:charge="0" />
      <species boundaryCondition="false" compartment="Cytosol" constant="false" hasOnlySubstanceUnits="false" id="M_C05336" name="Selenomethionyl-tRNA(Met)" fbc:charge="0" />
      <species boundaryCondition="false" compartment="Mitochondria" constant="false" hasOnlySubstanceUnits="false" id="M_C05336_mt" name="Selenomethionyl-tRNA(Met)_mt" fbc:charge="0" />
      <species boundaryCondition="false" compartment="Cytosol" constant="false" hasOnlySubstanceUnits="false" id="M_C05337" name="Chenodeoxycholoyl-CoA" fbc:charge="0" />
      <species boundaryCondition="false" compartment="Mitochondria" constant="false" hasOnlySubstanceUnits="false" id="M_C05337_mt" name="Chenodeoxycholoyl-CoA_mt" fbc:charge="0" />
      <species boundaryCondition="false" compartment="Cytosol" constant="false" hasOnlySubstanceUnits="false" id="M_C05338" name="4-Hydroxyphenylacetyl-CoA" fbc:charge="0" />
      <species boundaryCondition="false" compartment="Mitochondria" constant="false" hasOnlySubstanceUnits="false" id="M_C05338_mt" name="4-Hydroxyphenylacetyl-CoA_mt" fbc:charge="0" />
      <species boundaryCondition="false" compartment="Cytosol" constant="false" hasOnlySubstanceUnits="false" id="M_C05345" name="beta-D-Fructose 6-phosphate" fbc:charge="0" />
      <species boundaryCondition="false" compartment="Cytosol" constant="false" hasOnlySubstanceUnits="false" id="M_C05350" name="2-Hydroxy-3-(4-hydroxyphenyl)propenoate" fbc:charge="0" />
      <species boundaryCondition="false" compartment="Cytosol" constant="false" hasOnlySubstanceUnits="false" id="M_C05356" name="5(S)-HPETE" fbc:charge="0" />
      <species boundaryCondition="false" compartment="Cytosol" constant="false" hasOnlySubstanceUnits="false" id="M_C05359" name="e-" fbc:charge="0" />
      <species boundaryCondition="false" compartment="Cytosol" constant="false" hasOnlySubstanceUnits="false" id="M_C05378" name="beta-D-Fructose 1,6-bisphosphate" fbc:charge="0" />
      <species boundaryCondition="false" compartment="Cytosol" constant="false" hasOnlySubstanceUnits="false" id="M_C05379" name="Oxalosuccinate" fbc:charge="0" />
      <species boundaryCondition="false" compartment="Mitochondria" constant="false" hasOnlySubstanceUnits="false" id="M_C05379_mt" name="Oxalosuccinate_mt" fbc:charge="0" />
      <species boundaryCondition="false" compartment="Cytosol" constant="false" hasOnlySubstanceUnits="false" id="M_C05381" name="3-Carboxy-1-hydroxypropyl-ThPP" fbc:charge="0" />
      <species boundaryCondition="false" compartment="Mitochondria" constant="false" hasOnlySubstanceUnits="false" id="M_C05381_mt" name="3-Carboxy-1-hydroxypropyl-ThPP_mt" fbc:charge="0" />
      <species boundaryCondition="false" compartment="Cytosol" constant="false" hasOnlySubstanceUnits="false" id="M_C05382" name="D-Sedoheptulose 7-phosphate" fbc:charge="0" />
      <species boundaryCondition="false" compartment="Cytosol" constant="false" hasOnlySubstanceUnits="false" id="M_C05394" name="3-Keto-beta-D-galactose" fbc:charge="0" />
      <species boundaryCondition="false" compartment="Cytosol" constant="false" hasOnlySubstanceUnits="false" id="M_C05396" name="Lactose 6-phosphate" fbc:charge="0" />
      <species boundaryCondition="false" compartment="Cytosol" constant="false" hasOnlySubstanceUnits="false" id="M_C05399" name="Melibiitol" fbc:charge="0" />
      <species boundaryCondition="false" compartment="Cytosol" constant="false" hasOnlySubstanceUnits="false" id="M_C05400" name="Epimelibiose" fbc:charge="0" />
      <species boundaryCondition="false" compartment="Cytosol" constant="false" hasOnlySubstanceUnits="false" id="M_C05401" name="3-beta-D-Galactosyl-sn-glycerol" fbc:charge="0" />
      <species boundaryCondition="false" compartment="Cytosol" constant="false" hasOnlySubstanceUnits="false" id="M_C05402" name="Melibiose" fbc:charge="0" />
      <species boundaryCondition="false" compartment="Cytosol" constant="false" hasOnlySubstanceUnits="false" id="M_C05403" name="3-Ketolactose" fbc:charge="0" />
      <species boundaryCondition="false" compartment="Cytosol" constant="false" hasOnlySubstanceUnits="false" id="M_C05404" name="D-Gal alpha 1-&gt;6D-Gal alpha 1-&gt;6D-Glucose" fbc:charge="0" />
      <species boundaryCondition="false" compartment="Cytosol" constant="false" hasOnlySubstanceUnits="false" id="M_C05406" name="(4S)-5-Hydroxy-2,4-dioxopentanoate" fbc:charge="0" />
      <species boundaryCondition="false" compartment="Cytosol" constant="false" hasOnlySubstanceUnits="false" id="M_C05416" name="5-Cholestene" fbc:charge="0" />
      <species boundaryCondition="false" compartment="Cytosol" constant="false" hasOnlySubstanceUnits="false" id="M_C05417" name="5,6beta-Epoxy-5beta-cholestane" fbc:charge="0" />
      <species boundaryCondition="false" compartment="Cytosol" constant="false" hasOnlySubstanceUnits="false" id="M_C05422" name="L-Dehydroascorbate" fbc:charge="0" />
      <species boundaryCondition="false" compartment="Cytosol" constant="false" hasOnlySubstanceUnits="false" id="M_C05437" name="Zymosterol" fbc:charge="0" />
      <species boundaryCondition="false" compartment="Cytosol" constant="false" hasOnlySubstanceUnits="false" id="M_C05439" name="5alpha-Cholesta-7,24-dien-3beta-ol" fbc:charge="0" />
      <species boundaryCondition="false" compartment="Cytosol" constant="false" hasOnlySubstanceUnits="false" id="M_C05444" name="3alpha,7alpha,26-Trihydroxy-5beta-cholestane" fbc:charge="0" />
      <species boundaryCondition="false" compartment="Mitochondria" constant="false" hasOnlySubstanceUnits="false" id="M_C05444_mt" name="3alpha,7alpha,26-Trihydroxy-5beta-cholestane_mt" fbc:charge="0" />
      <species boundaryCondition="false" compartment="Cytosol" constant="false" hasOnlySubstanceUnits="false" id="M_C05445" name="3alpha,7alpha-Dihydroxy-5beta-cholestan-26-al" fbc:charge="0" />
      <species boundaryCondition="false" compartment="Mitochondria" constant="false" hasOnlySubstanceUnits="false" id="M_C05445_mt" name="3alpha,7alpha-Dihydroxy-5beta-cholestan-26-al_mt" fbc:charge="0" />
      <species boundaryCondition="false" compartment="Mitochondria" constant="false" hasOnlySubstanceUnits="false" id="M_C05446_mt" name="3alpha,7alpha,12alpha,26-Tetrahydroxy-5beta-cholestane_mt" fbc:charge="0" />
      <species boundaryCondition="false" compartment="Mitochondria" constant="false" hasOnlySubstanceUnits="false" id="M_C05447_mt" name="3alpha,7alpha-Dihydroxy-5beta-cholest-24-enoyl-CoA_mt" fbc:charge="0" />
      <species boundaryCondition="false" compartment="Cytosol" constant="false" hasOnlySubstanceUnits="false" id="M_C05448" name="3alpha,7alpha,24-Trihydroxy-5beta-cholestanoyl-CoA" fbc:charge="0" />
      <species boundaryCondition="false" compartment="Cytosol" constant="false" hasOnlySubstanceUnits="false" id="M_C05449" name="3alpha,7alpha-Dihydroxy-5beta-24-oxocholestanoyl-CoA" fbc:charge="0" />
      <species boundaryCondition="false" compartment="Mitochondria" constant="false" hasOnlySubstanceUnits="false" id="M_C05449_mt" name="3alpha,7alpha-Dihydroxy-5beta-24-oxocholestanoyl-CoA_mt" fbc:charge="0" />
      <species boundaryCondition="false" compartment="Cytosol" constant="false" hasOnlySubstanceUnits="false" id="M_C05450" name="3alpha,7alpha,12alpha,24-Tetrahydroxy-5beta-cholestanoyl-CoA" fbc:charge="0" />
      <species boundaryCondition="false" compartment="Cytosol" constant="false" hasOnlySubstanceUnits="false" id="M_C05451" name="7alpha-Hydroxy-5beta-cholestan-3-one" fbc:charge="0" />
      <species boundaryCondition="false" compartment="Mitochondria" constant="false" hasOnlySubstanceUnits="false" id="M_C05452_mt" name="3alpha,7alpha-Dihydroxy-5beta-cholestane_mt" fbc:charge="0" />
      <species boundaryCondition="false" compartment="Cytosol" constant="false" hasOnlySubstanceUnits="false" id="M_C05453" name="7alpha,12alpha-Dihydroxy-5beta-cholestan-3-one" fbc:charge="0" />
      <species boundaryCondition="false" compartment="Mitochondria" constant="false" hasOnlySubstanceUnits="false" id="M_C05454_mt" name="3alpha,7alpha,12alpha-Trihydroxy-5beta-cholestane_mt" fbc:charge="0" />
      <species boundaryCondition="false" compartment="Cytosol" constant="false" hasOnlySubstanceUnits="false" id="M_C05455" name="7alpha-Hydroxycholest-4-en-3-one" fbc:charge="0" />
      <species boundaryCondition="false" compartment="Cytosol" constant="false" hasOnlySubstanceUnits="false" id="M_C05457" name="7alpha,12alpha-Dihydroxycholest-4-en-3-one" fbc:charge="0" />
      <species boundaryCondition="false" compartment="Cytosol" constant="false" hasOnlySubstanceUnits="false" id="M_C05458" name="7alpha,12alpha-Dihydroxy-5alpha-cholestan-3-one" fbc:charge="0" />
      <species boundaryCondition="false" compartment="Mitochondria" constant="false" hasOnlySubstanceUnits="false" id="M_C05460_mt" name="3alpha,7alpha,12alpha-Trihydroxy-5beta-cholest-24-enoyl-CoA_mt" fbc:charge="0" />
      <species boundaryCondition="false" compartment="Cytosol" constant="false" hasOnlySubstanceUnits="false" id="M_C05461" name="Chenodeoxyglycocholoyl-CoA" fbc:charge="0" />
      <species boundaryCondition="false" compartment="Mitochondria" constant="false" hasOnlySubstanceUnits="false" id="M_C05461_mt" name="Chenodeoxyglycocholoyl-CoA_mt" fbc:charge="0" />
      <species boundaryCondition="false" compartment="Cytosol" constant="false" hasOnlySubstanceUnits="false" id="M_C05467" name="3alpha,7alpha,12alpha-Trihydroxy-5beta-24-oxocholestanoyl-CoA" fbc:charge="0" />
      <species boundaryCondition="false" compartment="Mitochondria" constant="false" hasOnlySubstanceUnits="false" id="M_C05467_mt" name="3alpha,7alpha,12alpha-Trihydroxy-5beta-24-oxocholestanoyl-CoA_mt" fbc:charge="0" />
      <species boundaryCondition="false" compartment="Cytosol" constant="false" hasOnlySubstanceUnits="false" id="M_C05473" name="11beta,21-Dihydroxy-3,20-oxo-5beta-pregnan-18-al" fbc:charge="0" />
      <species boundaryCondition="false" compartment="Cytosol" constant="false" hasOnlySubstanceUnits="false" id="M_C05475" name="11beta,21-Dihydroxy-5beta-pregnane-3,20-dione" fbc:charge="0" />
      <species boundaryCondition="false" compartment="Cytosol" constant="false" hasOnlySubstanceUnits="false" id="M_C05476" name="Tetrahydrocorticosterone" fbc:charge="0" />
      <species boundaryCondition="false" compartment="Cytosol" constant="false" hasOnlySubstanceUnits="false" id="M_C05477" name="21-Hydroxy-5beta-pregnane-3,11,20-trione" fbc:charge="0" />
      <species boundaryCondition="false" compartment="Cytosol" constant="false" hasOnlySubstanceUnits="false" id="M_C05478" name="3alpha,21-Dihydroxy-5beta-pregnane-11,20-dione" fbc:charge="0" />
      <species boundaryCondition="false" compartment="Cytosol" constant="false" hasOnlySubstanceUnits="false" id="M_C05479" name="5beta-Pregnane-3,20-dione" fbc:charge="0" />
      <species boundaryCondition="false" compartment="Cytosol" constant="false" hasOnlySubstanceUnits="false" id="M_C05485" name="21-Hydroxypregnenolone" fbc:charge="0" />
      <species boundaryCondition="false" compartment="Mitochondria" constant="false" hasOnlySubstanceUnits="false" id="M_C05485_mt" name="21-Hydroxypregnenolone_mt" fbc:charge="0" />
      <species boundaryCondition="false" compartment="Cytosol" constant="false" hasOnlySubstanceUnits="false" id="M_C05487" name="17alpha,21-Dihydroxypregnenolone" fbc:charge="0" />
      <species boundaryCondition="false" compartment="Mitochondria" constant="false" hasOnlySubstanceUnits="false" id="M_C05487_mt" name="17alpha,21-Dihydroxypregnenolone_mt" fbc:charge="0" />
      <species boundaryCondition="false" compartment="Cytosol" constant="false" hasOnlySubstanceUnits="false" id="M_C05488" name="11-Deoxycortisol" fbc:charge="0" />
      <species boundaryCondition="false" compartment="Mitochondria" constant="false" hasOnlySubstanceUnits="false" id="M_C05488_mt" name="11-Deoxycortisol_mt" fbc:charge="0" />
      <species boundaryCondition="false" compartment="Cytosol" constant="false" hasOnlySubstanceUnits="false" id="M_C05489" name="11beta,17alpha,21-Trihydroxypregnenolone" fbc:charge="0" />
      <species boundaryCondition="false" compartment="Mitochondria" constant="false" hasOnlySubstanceUnits="false" id="M_C05489_mt" name="11beta,17alpha,21-Trihydroxypregnenolone_mt" fbc:charge="0" />
      <species boundaryCondition="false" compartment="Cytosol" constant="false" hasOnlySubstanceUnits="false" id="M_C05490" name="11-Dehydrocorticosterone" fbc:charge="0" />
      <species boundaryCondition="false" compartment="Cytosol" constant="false" hasOnlySubstanceUnits="false" id="M_C05497" name="21-Deoxycortisol" fbc:charge="0" />
      <species boundaryCondition="false" compartment="Cytosol" constant="false" hasOnlySubstanceUnits="false" id="M_C05498" name="11beta-Hydroxyprogesterone" fbc:charge="0" />
      <species boundaryCondition="false" compartment="Cytosol" constant="false" hasOnlySubstanceUnits="false" id="M_C05499" name="17alpha,20alpha-Dihydroxycholesterol" fbc:charge="0" />
      <species boundaryCondition="false" compartment="Mitochondria" constant="false" hasOnlySubstanceUnits="false" id="M_C05499_mt" name="17alpha,20alpha-Dihydroxycholesterol_mt" fbc:charge="0" />
      <species boundaryCondition="false" compartment="Cytosol" constant="false" hasOnlySubstanceUnits="false" id="M_C05500" name="20alpha-Hydroxycholesterol" fbc:charge="0" />
      <species boundaryCondition="false" compartment="Mitochondria" constant="false" hasOnlySubstanceUnits="false" id="M_C05500_mt" name="20alpha-Hydroxycholesterol_mt" fbc:charge="0" />
      <species boundaryCondition="false" compartment="Mitochondria" constant="false" hasOnlySubstanceUnits="false" id="M_C05501_mt" name="20alpha,22beta-Dihydroxycholesterol_mt" fbc:charge="0" />
      <species boundaryCondition="false" compartment="Mitochondria" constant="false" hasOnlySubstanceUnits="false" id="M_C05502_mt" name="22beta-Hydroxycholesterol_mt" fbc:charge="0" />
      <species boundaryCondition="false" compartment="Cytosol" constant="false" hasOnlySubstanceUnits="false" id="M_C05503" name="Estradiol-17beta 3-glucuronide" fbc:charge="0" />
      <species boundaryCondition="false" compartment="Cytosol" constant="false" hasOnlySubstanceUnits="false" id="M_C05504" name="16-Glucuronide-estriol" fbc:charge="0" />
      <species boundaryCondition="false" compartment="Cytosol" constant="false" hasOnlySubstanceUnits="false" id="M_C05512" name="Deoxyinosine" fbc:charge="0" />
      <species boundaryCondition="false" compartment="Mitochondria" constant="false" hasOnlySubstanceUnits="false" id="M_C05520_mt" name="2-Amino-3-oxoadipate_mt" fbc:charge="0" />
      <species boundaryCondition="false" compartment="Cytosol" constant="false" hasOnlySubstanceUnits="false" id="M_C05527" name="3-Sulfinylpyruvate" fbc:charge="0" />
      <species boundaryCondition="false" compartment="Mitochondria" constant="false" hasOnlySubstanceUnits="false" id="M_C05527_mt" name="3-Sulfinylpyruvate_mt" fbc:charge="0" />
      <species boundaryCondition="false" compartment="Cytosol" constant="false" hasOnlySubstanceUnits="false" id="M_C05528" name="3-Sulfopyruvate" fbc:charge="0" />
      <species boundaryCondition="false" compartment="Mitochondria" constant="false" hasOnlySubstanceUnits="false" id="M_C05528_mt" name="3-Sulfopyruvate_mt" fbc:charge="0" />
      <species boundaryCondition="false" compartment="Cytosol" constant="false" hasOnlySubstanceUnits="false" id="M_C05529" name="H2S2O3" fbc:charge="0" />
      <species boundaryCondition="false" compartment="Cytosol" constant="false" hasOnlySubstanceUnits="false" id="M_C05535" name="alpha-Aminoadipoyl-S-acyl enzyme" fbc:charge="0" />
      <species boundaryCondition="false" compartment="Cytosol" constant="false" hasOnlySubstanceUnits="false" id="M_C05543" name="3-Dehydroxycarnitine" fbc:charge="0" />
      <species boundaryCondition="false" compartment="Cytosol" constant="false" hasOnlySubstanceUnits="false" id="M_C05544" name="Protein N6-methyl-L-lysine" fbc:charge="0" />
      <species boundaryCondition="false" compartment="Cytosol" constant="false" hasOnlySubstanceUnits="false" id="M_C05545" name="Protein N6,N6-dimethyl-L-lysine" fbc:charge="0" />
      <species boundaryCondition="false" compartment="Cytosol" constant="false" hasOnlySubstanceUnits="false" id="M_C05546" name="Protein N6,N6,N6-trimethyl-L-lysine" fbc:charge="0" />
      <species boundaryCondition="false" compartment="Cytosol" constant="false" hasOnlySubstanceUnits="false" id="M_C05552" name="N6-D-Biotinyl-L-lysine" fbc:charge="0" />
      <species boundaryCondition="false" compartment="Cytosol" constant="false" hasOnlySubstanceUnits="false" id="M_C05560" name="L-2-Aminoadipate adenylate" fbc:charge="0" />
      <species boundaryCondition="false" compartment="Cytosol" constant="false" hasOnlySubstanceUnits="false" id="M_C05565" name="Hydantoin-5-propionate" fbc:charge="0" />
      <species boundaryCondition="false" compartment="Cytosol" constant="false" hasOnlySubstanceUnits="false" id="M_C05576" name="3,4-Dihydroxyphenylethyleneglycol" fbc:charge="0" />
      <species boundaryCondition="false" compartment="Cytosol" constant="false" hasOnlySubstanceUnits="false" id="M_C05577" name="3,4-Dihydroxymandelaldehyde" fbc:charge="0" />
      <species boundaryCondition="false" compartment="Mitochondria" constant="false" hasOnlySubstanceUnits="false" id="M_C05577_mt" name="3,4-Dihydroxymandelaldehyde_mt" fbc:charge="0" />
      <species boundaryCondition="false" compartment="Cytosol" constant="false" hasOnlySubstanceUnits="false" id="M_C05578" name="5,6-Dihydroxyindole" fbc:charge="0" />
      <species boundaryCondition="false" compartment="Cytosol" constant="false" hasOnlySubstanceUnits="false" id="M_C05579" name="Indole-5,6-quinone" fbc:charge="0" />
      <species boundaryCondition="false" compartment="Cytosol" constant="false" hasOnlySubstanceUnits="false" id="M_C05580" name="3,4-Dihydroxymandelate" fbc:charge="0" />
      <species boundaryCondition="false" compartment="Cytosol" constant="false" hasOnlySubstanceUnits="false" id="M_C05581" name="3-Methoxy-4-hydroxyphenylacetaldehyde" fbc:charge="0" />
      <species boundaryCondition="false" compartment="Mitochondria" constant="false" hasOnlySubstanceUnits="false" id="M_C05581_mt" name="3-Methoxy-4-hydroxyphenylacetaldehyde_mt" fbc:charge="0" />
      <species boundaryCondition="false" compartment="Cytosol" constant="false" hasOnlySubstanceUnits="false" id="M_C05582" name="Homovanillate" fbc:charge="0" />
      <species boundaryCondition="false" compartment="Cytosol" constant="false" hasOnlySubstanceUnits="false" id="M_C05583" name="3-Methoxy-4-hydroxyphenylglycolaldehyde" fbc:charge="0" />
      <species boundaryCondition="false" compartment="Mitochondria" constant="false" hasOnlySubstanceUnits="false" id="M_C05583_mt" name="3-Methoxy-4-hydroxyphenylglycolaldehyde_mt" fbc:charge="0" />
      <species boundaryCondition="false" compartment="Cytosol" constant="false" hasOnlySubstanceUnits="false" id="M_C05584" name="3-Methoxy-4-hydroxymandelate" fbc:charge="0" />
      <species boundaryCondition="false" compartment="Cytosol" constant="false" hasOnlySubstanceUnits="false" id="M_C05585" name="Gentisate aldehyde" fbc:charge="0" />
      <species boundaryCondition="false" compartment="Cytosol" constant="false" hasOnlySubstanceUnits="false" id="M_C05587" name="3-Methoxytyramine" fbc:charge="0" />
      <species boundaryCondition="false" compartment="Mitochondria" constant="false" hasOnlySubstanceUnits="false" id="M_C05587_mt" name="3-Methoxytyramine_mt" fbc:charge="0" />
      <species boundaryCondition="false" compartment="Cytosol" constant="false" hasOnlySubstanceUnits="false" id="M_C05588" name="L-Metanephrine" fbc:charge="0" />
      <species boundaryCondition="false" compartment="Mitochondria" constant="false" hasOnlySubstanceUnits="false" id="M_C05588_mt" name="L-Metanephrine_mt" fbc:charge="0" />
      <species boundaryCondition="false" compartment="Cytosol" constant="false" hasOnlySubstanceUnits="false" id="M_C05589" name="L-Normetanephrine" fbc:charge="0" />
      <species boundaryCondition="false" compartment="Mitochondria" constant="false" hasOnlySubstanceUnits="false" id="M_C05589_mt" name="L-Normetanephrine_mt" fbc:charge="0" />
      <species boundaryCondition="false" compartment="Cytosol" constant="false" hasOnlySubstanceUnits="false" id="M_C05590" name="HI" fbc:charge="0" />
      <species boundaryCondition="false" compartment="Cytosol" constant="false" hasOnlySubstanceUnits="false" id="M_C05594" name="3-Methoxy-4-hydroxyphenylethyleneglycol" fbc:charge="0" />
      <species boundaryCondition="false" compartment="Cytosol" constant="false" hasOnlySubstanceUnits="false" id="M_C05596" name="4-Hydroxyphenylacetylglycine" fbc:charge="0" />
      <species boundaryCondition="false" compartment="Mitochondria" constant="false" hasOnlySubstanceUnits="false" id="M_C05596_mt" name="4-Hydroxyphenylacetylglycine_mt" fbc:charge="0" />
      <species boundaryCondition="false" compartment="Cytosol" constant="false" hasOnlySubstanceUnits="false" id="M_C05598" name="Phenylacetylglycine" fbc:charge="0" />
      <species boundaryCondition="false" compartment="Mitochondria" constant="false" hasOnlySubstanceUnits="false" id="M_C05598_mt" name="Phenylacetylglycine_mt" fbc:charge="0" />
      <species boundaryCondition="false" compartment="Cytosol" constant="false" hasOnlySubstanceUnits="false" id="M_C05600" name="2-Hydroxyhepta-2,4-dienedioate" fbc:charge="0" />
      <species boundaryCondition="false" compartment="Mitochondria" constant="false" hasOnlySubstanceUnits="false" id="M_C05600_mt" name="2-Hydroxyhepta-2,4-dienedioate_mt" fbc:charge="0" />
      <species boundaryCondition="false" compartment="Cytosol" constant="false" hasOnlySubstanceUnits="false" id="M_C05606" name="Melanin" fbc:charge="0" />
      <species boundaryCondition="false" compartment="Cytosol" constant="false" hasOnlySubstanceUnits="false" id="M_C05634" name="5-Hydroxyindoleacetaldehyde" fbc:charge="0" />
      <species boundaryCondition="false" compartment="Mitochondria" constant="false" hasOnlySubstanceUnits="false" id="M_C05634_mt" name="5-Hydroxyindoleacetaldehyde_mt" fbc:charge="0" />
      <species boundaryCondition="false" compartment="Cytosol" constant="false" hasOnlySubstanceUnits="false" id="M_C05635" name="5-Hydroxyindoleacetate" fbc:charge="0" />
      <species boundaryCondition="false" compartment="Mitochondria" constant="false" hasOnlySubstanceUnits="false" id="M_C05635_mt" name="5-Hydroxyindoleacetate_mt" fbc:charge="0" />
      <species boundaryCondition="false" compartment="Cytosol" constant="false" hasOnlySubstanceUnits="false" id="M_C05636" name="3-Hydroxykynurenamine" fbc:charge="0" />
      <species boundaryCondition="false" compartment="Mitochondria" constant="false" hasOnlySubstanceUnits="false" id="M_C05636_mt" name="3-Hydroxykynurenamine_mt" fbc:charge="0" />
      <species boundaryCondition="false" compartment="Cytosol" constant="false" hasOnlySubstanceUnits="false" id="M_C05637" name="4,8-Dihydroxyquinoline" fbc:charge="0" />
      <species boundaryCondition="false" compartment="Mitochondria" constant="false" hasOnlySubstanceUnits="false" id="M_C05637_mt" name="4,8-Dihydroxyquinoline_mt" fbc:charge="0" />
      <species boundaryCondition="false" compartment="Cytosol" constant="false" hasOnlySubstanceUnits="false" id="M_C05638" name="5-Hydroxykynurenamine" fbc:charge="0" />
      <species boundaryCondition="false" compartment="Mitochondria" constant="false" hasOnlySubstanceUnits="false" id="M_C05638_mt" name="5-Hydroxykynurenamine_mt" fbc:charge="0" />
      <species boundaryCondition="false" compartment="Cytosol" constant="false" hasOnlySubstanceUnits="false" id="M_C05639" name="4,6-Dihydroxyquinoline" fbc:charge="0" />
      <species boundaryCondition="false" compartment="Mitochondria" constant="false" hasOnlySubstanceUnits="false" id="M_C05639_mt" name="4,6-Dihydroxyquinoline_mt" fbc:charge="0" />
      <species boundaryCondition="false" compartment="Cytosol" constant="false" hasOnlySubstanceUnits="false" id="M_C05640" name="Cinnavalininate" fbc:charge="0" />
      <species boundaryCondition="false" compartment="Cytosol" constant="false" hasOnlySubstanceUnits="false" id="M_C05642" name="Formyl-N-acetyl-5-methoxykynurenamine" fbc:charge="0" />
      <species boundaryCondition="false" compartment="Cytosol" constant="false" hasOnlySubstanceUnits="false" id="M_C05643" name="6-Hydroxymelatonin" fbc:charge="0" />
      <species boundaryCondition="false" compartment="Cytosol" constant="false" hasOnlySubstanceUnits="false" id="M_C05645" name="4-(2-Amino-3-hydroxyphenyl)-2,4-dioxobutanoate" fbc:charge="0" />
      <species boundaryCondition="false" compartment="Mitochondria" constant="false" hasOnlySubstanceUnits="false" id="M_C05645_mt" name="4-(2-Amino-3-hydroxyphenyl)-2,4-dioxobutanoate_mt" fbc:charge="0" />
      <species boundaryCondition="false" compartment="Cytosol" constant="false" hasOnlySubstanceUnits="false" id="M_C05647" name="Formyl-5-hydroxykynurenamine" fbc:charge="0" />
      <species boundaryCondition="false" compartment="Cytosol" constant="false" hasOnlySubstanceUnits="false" id="M_C05648" name="5-Hydroxy-N-formylkynurenine" fbc:charge="0" />
      <species boundaryCondition="false" compartment="Cytosol" constant="false" hasOnlySubstanceUnits="false" id="M_C05651" name="5-Hydroxykynurenine" fbc:charge="0" />
      <species boundaryCondition="false" compartment="Cytosol" constant="false" hasOnlySubstanceUnits="false" id="M_C05653" name="Formylanthranilate" fbc:charge="0" />
      <species boundaryCondition="false" compartment="Cytosol" constant="false" hasOnlySubstanceUnits="false" id="M_C05655" name="5-(2'-Carboxyethyl)-4,6-dihydroxypicolinate" fbc:charge="0" />
      <species boundaryCondition="false" compartment="Cytosol" constant="false" hasOnlySubstanceUnits="false" id="M_C05659" name="5-Methoxytryptamine" fbc:charge="0" />
      <species boundaryCondition="false" compartment="Cytosol" constant="false" hasOnlySubstanceUnits="false" id="M_C05665" name="beta-Aminopropion aldehyde" fbc:charge="0" />
      <species boundaryCondition="false" compartment="Mitochondria" constant="false" hasOnlySubstanceUnits="false" id="M_C05665_mt" name="beta-Aminopropion aldehyde_mt" fbc:charge="0" />
      <species boundaryCondition="false" compartment="Cytosol" constant="false" hasOnlySubstanceUnits="false" id="M_C05668" name="3-Hydroxypropionyl-CoA" fbc:charge="0" />
      <species boundaryCondition="false" compartment="Mitochondria" constant="false" hasOnlySubstanceUnits="false" id="M_C05668_mt" name="3-Hydroxypropionyl-CoA_mt" fbc:charge="0" />
      <species boundaryCondition="false" compartment="Cytosol" constant="false" hasOnlySubstanceUnits="false" id="M_C05673" name="CMP-2-aminoethylphosphonate" fbc:charge="0" />
      <species boundaryCondition="false" compartment="Cytosol" constant="false" hasOnlySubstanceUnits="false" id="M_C05674" name="CMP-N-trimethyl-2-aminoethylphosphonate" fbc:charge="0" />
      <species boundaryCondition="false" compartment="Cytosol" constant="false" hasOnlySubstanceUnits="false" id="M_C05681" name="Ceramide 2-aminoethylphosphonate" fbc:charge="0" />
      <species boundaryCondition="false" compartment="Cytosol" constant="false" hasOnlySubstanceUnits="false" id="M_C05686" name="Adenylylselenate" fbc:charge="0" />
      <species boundaryCondition="false" compartment="Cytosol" constant="false" hasOnlySubstanceUnits="false" id="M_C05688" name="Selenocysteine" fbc:charge="0" />
      <species boundaryCondition="false" compartment="Cytosol" constant="false" hasOnlySubstanceUnits="false" id="M_C05689" name="Se-Methylselenocysteine" fbc:charge="0" />
      <species boundaryCondition="false" compartment="Cytosol" constant="false" hasOnlySubstanceUnits="false" id="M_C05691" name="Se-Adenosylselenomethionine" fbc:charge="0" />
      <species boundaryCondition="false" compartment="Cytosol" constant="false" hasOnlySubstanceUnits="false" id="M_C05692" name="Se-Adenosylselenohomocysteine" fbc:charge="0" />
      <species boundaryCondition="false" compartment="Cytosol" constant="false" hasOnlySubstanceUnits="false" id="M_C05693" name="R" fbc:charge="0" />
      <species boundaryCondition="false" compartment="Cytosol" constant="false" hasOnlySubstanceUnits="false" id="M_C05694" name="CH3-R" fbc:charge="0" />
      <species boundaryCondition="false" compartment="Cytosol" constant="false" hasOnlySubstanceUnits="false" id="M_C05695" name="gamma-Glutamyl-Se-methylselenocysteine" fbc:charge="0" />
      <species boundaryCondition="false" compartment="Cytosol" constant="false" hasOnlySubstanceUnits="false" id="M_C05696" name="3'-Phosphoadenylylselenate" fbc:charge="0" />
      <species boundaryCondition="false" compartment="Cytosol" constant="false" hasOnlySubstanceUnits="false" id="M_C05697" name="Selenate" fbc:charge="0" />
      <species boundaryCondition="false" compartment="Cytosol" constant="false" hasOnlySubstanceUnits="false" id="M_C05698" name="Selenohomocysteine" fbc:charge="0" />
      <species boundaryCondition="false" compartment="Cytosol" constant="false" hasOnlySubstanceUnits="false" id="M_C05699" name="Selenocystathionine" fbc:charge="0" />
      <species boundaryCondition="false" compartment="Cytosol" constant="false" hasOnlySubstanceUnits="false" id="M_C05711" name="gamma-Glutamyl-beta-cyanoalanine" fbc:charge="0" />
      <species boundaryCondition="false" compartment="Cytosol" constant="false" hasOnlySubstanceUnits="false" id="M_C05726" name="R-S-Alanine" fbc:charge="0" />
      <species boundaryCondition="false" compartment="Cytosol" constant="false" hasOnlySubstanceUnits="false" id="M_C05729" name="R-S-Alanylglycine" fbc:charge="0" />
      <species boundaryCondition="false" compartment="Cytosol" constant="false" hasOnlySubstanceUnits="false" id="M_C05744" name="Acetoacetyl-[acp]" fbc:charge="0" />
      <species boundaryCondition="false" compartment="Mitochondria" constant="false" hasOnlySubstanceUnits="false" id="M_C05744_mt" name="Acetoacetyl-[acp]_mt" fbc:charge="0" />
      <species boundaryCondition="false" compartment="Cytosol" constant="false" hasOnlySubstanceUnits="false" id="M_C05745" name="Butyryl-[acp]" fbc:charge="0" />
      <species boundaryCondition="false" compartment="Mitochondria" constant="false" hasOnlySubstanceUnits="false" id="M_C05745_mt" name="Butyryl-[acp]_mt" fbc:charge="0" />
      <species boundaryCondition="false" compartment="Cytosol" constant="false" hasOnlySubstanceUnits="false" id="M_C05746" name="3-Oxohexanoyl-[acp]" fbc:charge="0" />
      <species boundaryCondition="false" compartment="Mitochondria" constant="false" hasOnlySubstanceUnits="false" id="M_C05746_mt" name="3-Oxohexanoyl-[acp]_mt" fbc:charge="0" />
      <species boundaryCondition="false" compartment="Cytosol" constant="false" hasOnlySubstanceUnits="false" id="M_C05747" name="(R)-3-Hydroxyhexanoyl-[acp]" fbc:charge="0" />
      <species boundaryCondition="false" compartment="Cytosol" constant="false" hasOnlySubstanceUnits="false" id="M_C05748" name="trans-Hex-2-enoyl-[acp]" fbc:charge="0" />
      <species boundaryCondition="false" compartment="Cytosol" constant="false" hasOnlySubstanceUnits="false" id="M_C05749" name="Hexanoyl-[acp]" fbc:charge="0" />
      <species boundaryCondition="false" compartment="Mitochondria" constant="false" hasOnlySubstanceUnits="false" id="M_C05749_mt" name="Hexanoyl-[acp]_mt" fbc:charge="0" />
      <species boundaryCondition="false" compartment="Cytosol" constant="false" hasOnlySubstanceUnits="false" id="M_C05750" name="3-Oxooctanoyl-[acp]" fbc:charge="0" />
      <species boundaryCondition="false" compartment="Mitochondria" constant="false" hasOnlySubstanceUnits="false" id="M_C05750_mt" name="3-Oxooctanoyl-[acp]_mt" fbc:charge="0" />
      <species boundaryCondition="false" compartment="Cytosol" constant="false" hasOnlySubstanceUnits="false" id="M_C05751" name="trans-Oct-2-enoyl-[acp]" fbc:charge="0" />
      <species boundaryCondition="false" compartment="Cytosol" constant="false" hasOnlySubstanceUnits="false" id="M_C05752" name="Octanoyl-[acp]" fbc:charge="0" />
      <species boundaryCondition="false" compartment="Mitochondria" constant="false" hasOnlySubstanceUnits="false" id="M_C05752_mt" name="Octanoyl-[acp]_mt" fbc:charge="0" />
      <species boundaryCondition="false" compartment="Cytosol" constant="false" hasOnlySubstanceUnits="false" id="M_C05753" name="3-Oxodecanoyl-[acp]" fbc:charge="0" />
      <species boundaryCondition="false" compartment="Mitochondria" constant="false" hasOnlySubstanceUnits="false" id="M_C05753_mt" name="3-Oxodecanoyl-[acp]_mt" fbc:charge="0" />
      <species boundaryCondition="false" compartment="Cytosol" constant="false" hasOnlySubstanceUnits="false" id="M_C05754" name="trans-Dec-2-enoyl-[acp]" fbc:charge="0" />
      <species boundaryCondition="false" compartment="Cytosol" constant="false" hasOnlySubstanceUnits="false" id="M_C05755" name="Decanoyl-[acp]" fbc:charge="0" />
      <species boundaryCondition="false" compartment="Mitochondria" constant="false" hasOnlySubstanceUnits="false" id="M_C05755_mt" name="Decanoyl-[acp]_mt" fbc:charge="0" />
      <species boundaryCondition="false" compartment="Cytosol" constant="false" hasOnlySubstanceUnits="false" id="M_C05756" name="3-Oxododecanoyl-[acp]" fbc:charge="0" />
      <species boundaryCondition="false" compartment="Mitochondria" constant="false" hasOnlySubstanceUnits="false" id="M_C05756_mt" name="3-Oxododecanoyl-[acp]_mt" fbc:charge="0" />
      <species boundaryCondition="false" compartment="Cytosol" constant="false" hasOnlySubstanceUnits="false" id="M_C05757" name="(R)-3-Hydroxydodecanoyl-[acp]" fbc:charge="0" />
      <species boundaryCondition="false" compartment="Cytosol" constant="false" hasOnlySubstanceUnits="false" id="M_C05758" name="trans-Dodec-2-enoyl-[acp]" fbc:charge="0" />
      <species boundaryCondition="false" compartment="Cytosol" constant="false" hasOnlySubstanceUnits="false" id="M_C05759" name="3-Oxotetradecanoyl-[acp]" fbc:charge="0" />
      <species boundaryCondition="false" compartment="Mitochondria" constant="false" hasOnlySubstanceUnits="false" id="M_C05759_mt" name="3-Oxotetradecanoyl-[acp]_mt" fbc:charge="0" />
      <species boundaryCondition="false" compartment="Cytosol" constant="false" hasOnlySubstanceUnits="false" id="M_C05760" name="trans-Tetradec-2-enoyl-[acp]" fbc:charge="0" />
      <species boundaryCondition="false" compartment="Cytosol" constant="false" hasOnlySubstanceUnits="false" id="M_C05761" name="Tetradecanoyl-[acp]" fbc:charge="0" />
      <species boundaryCondition="false" compartment="Mitochondria" constant="false" hasOnlySubstanceUnits="false" id="M_C05761_mt" name="Tetradecanoyl-[acp]_mt" fbc:charge="0" />
      <species boundaryCondition="false" compartment="Cytosol" constant="false" hasOnlySubstanceUnits="false" id="M_C05762" name="3-Oxohexadecanoyl-[acp]" fbc:charge="0" />
      <species boundaryCondition="false" compartment="Mitochondria" constant="false" hasOnlySubstanceUnits="false" id="M_C05762_mt" name="3-Oxohexadecanoyl-[acp]_mt" fbc:charge="0" />
      <species boundaryCondition="false" compartment="Cytosol" constant="false" hasOnlySubstanceUnits="false" id="M_C05763" name="trans-Hexadec-2-enoyl-[acp]" fbc:charge="0" />
      <species boundaryCondition="false" compartment="Cytosol" constant="false" hasOnlySubstanceUnits="false" id="M_C05764" name="Hexadecanoyl-[acp]" fbc:charge="0" />
      <species boundaryCondition="false" compartment="Mitochondria" constant="false" hasOnlySubstanceUnits="false" id="M_C05764_mt" name="Hexadecanoyl-[acp]_mt" fbc:charge="0" />
      <species boundaryCondition="false" compartment="Cytosol" constant="false" hasOnlySubstanceUnits="false" id="M_C05766" name="Uroporphyrinogen I" fbc:charge="0" />
      <species boundaryCondition="false" compartment="Cytosol" constant="false" hasOnlySubstanceUnits="false" id="M_C05768" name="Coproporphyrinogen I" fbc:charge="0" />
      <species boundaryCondition="false" compartment="Mitochondria" constant="false" hasOnlySubstanceUnits="false" id="M_C05774_mt" name="Cobinamide_mt" fbc:charge="0" />
      <species boundaryCondition="false" compartment="Cytosol" constant="false" hasOnlySubstanceUnits="false" id="M_C05775" name="alpha-Ribazole" fbc:charge="0" />
      <species boundaryCondition="false" compartment="Mitochondria" constant="false" hasOnlySubstanceUnits="false" id="M_C05775_mt" name="alpha-Ribazole_mt" fbc:charge="0" />
      <species boundaryCondition="false" compartment="Cytosol" constant="false" hasOnlySubstanceUnits="false" id="M_C05776" name="Vitamin B12" fbc:charge="0" />
      <species boundaryCondition="false" compartment="Cytosol" constant="false" hasOnlySubstanceUnits="false" id="M_C05787" name="Bilirubin beta-diglucuronide" fbc:charge="0" />
      <species boundaryCondition="false" compartment="Cytosol" constant="false" hasOnlySubstanceUnits="false" id="M_C05791" name="D-Urobilinogen" fbc:charge="0" />
      <species boundaryCondition="false" compartment="Cytosol" constant="false" hasOnlySubstanceUnits="false" id="M_C05796" name="Galactan" fbc:charge="0" />
      <species boundaryCondition="false" compartment="Cytosol" constant="false" hasOnlySubstanceUnits="false" id="M_C05802" name="2-Hexaprenyl-6-methoxyphenol" fbc:charge="0" />
      <species boundaryCondition="false" compartment="Cytosol" constant="false" hasOnlySubstanceUnits="false" id="M_C05803" name="2-Hexaprenyl-6-methoxy-1,4-benzoquinone" fbc:charge="0" />
      <species boundaryCondition="false" compartment="Mitochondria" constant="false" hasOnlySubstanceUnits="false" id="M_C05803_mt" name="2-Hexaprenyl-6-methoxy-1,4-benzoquinone_mt" fbc:charge="0" />
      <species boundaryCondition="false" compartment="Cytosol" constant="false" hasOnlySubstanceUnits="false" id="M_C05804" name="2-Hexaprenyl-3-methyl-6-methoxy-1,4-benzoquinone" fbc:charge="0" />
      <species boundaryCondition="false" compartment="Mitochondria" constant="false" hasOnlySubstanceUnits="false" id="M_C05804_mt" name="2-Hexaprenyl-3-methyl-6-methoxy-1,4-benzoquinone_mt" fbc:charge="0" />
      <species boundaryCondition="false" compartment="Cytosol" constant="false" hasOnlySubstanceUnits="false" id="M_C05805" name="2-Hexaprenyl-3-methyl-5-hydroxy-6-methoxy-1,4-benzoquinone" fbc:charge="0" />
      <species boundaryCondition="false" compartment="Mitochondria" constant="false" hasOnlySubstanceUnits="false" id="M_C05805_mt" name="2-Hexaprenyl-3-methyl-5-hydroxy-6-methoxy-1,4-benzoquinone_mt" fbc:charge="0" />
      <species boundaryCondition="false" compartment="Cytosol" constant="false" hasOnlySubstanceUnits="false" id="M_C05822" name="3'-CMP" fbc:charge="0" />
      <species boundaryCondition="false" compartment="Cytosol" constant="false" hasOnlySubstanceUnits="false" id="M_C05823" name="3-Mercaptolactate" fbc:charge="0" />
      <species boundaryCondition="false" compartment="Cytosol" constant="false" hasOnlySubstanceUnits="false" id="M_C05827" name="Methylimidazole acetaldehyde" fbc:charge="0" />
      <species boundaryCondition="false" compartment="Mitochondria" constant="false" hasOnlySubstanceUnits="false" id="M_C05827_mt" name="Methylimidazole acetaldehyde_mt" fbc:charge="0" />
      <species boundaryCondition="false" compartment="Cytosol" constant="false" hasOnlySubstanceUnits="false" id="M_C05828" name="Methylimidazoleacetic acid" fbc:charge="0" />
      <species boundaryCondition="false" compartment="Cytosol" constant="false" hasOnlySubstanceUnits="false" id="M_C05829" name="N-Carbamyl-L-glutamate" fbc:charge="0" />
      <species boundaryCondition="false" compartment="Cytosol" constant="false" hasOnlySubstanceUnits="false" id="M_C05830" name="8-Methoxykynurenate" fbc:charge="0" />
      <species boundaryCondition="false" compartment="Cytosol" constant="false" hasOnlySubstanceUnits="false" id="M_C05831" name="3-Methoxyanthranilate" fbc:charge="0" />
      <species boundaryCondition="false" compartment="Cytosol" constant="false" hasOnlySubstanceUnits="false" id="M_C05841" name="Nicotinate D-ribonucleoside" fbc:charge="0" />
      <species boundaryCondition="false" compartment="Cytosol" constant="false" hasOnlySubstanceUnits="false" id="M_C05842" name="N1-Methyl-2-pyridone-5-carboxamide" fbc:charge="0" />
      <species boundaryCondition="false" compartment="Cytosol" constant="false" hasOnlySubstanceUnits="false" id="M_C05843" name="N1-Methyl-4-pyridone-5-carboxamide" fbc:charge="0" />
      <species boundaryCondition="false" compartment="Cytosol" constant="false" hasOnlySubstanceUnits="false" id="M_C05844" name="5-L-Glutamyl-taurine" fbc:charge="0" />
      <species boundaryCondition="false" compartment="Cytosol" constant="false" hasOnlySubstanceUnits="false" id="M_C05849" name="Vitamin K epoxide" fbc:charge="0" />
      <species boundaryCondition="false" compartment="Cytosol" constant="false" hasOnlySubstanceUnits="false" id="M_C05850" name="Reduced Vitamin K" fbc:charge="0" />
      <species boundaryCondition="false" compartment="Cytosol" constant="false" hasOnlySubstanceUnits="false" id="M_C05852" name="2-Hydroxyphenylacetate" fbc:charge="0" />
      <species boundaryCondition="false" compartment="Cytosol" constant="false" hasOnlySubstanceUnits="false" id="M_C05859" name="Dehydrodolichol diphosphate" fbc:charge="0" />
      <species boundaryCondition="false" compartment="Cytosol" constant="false" hasOnlySubstanceUnits="false" id="M_C05887" name="N-Acetyl-D-muramoate" fbc:charge="0" />
      <species boundaryCondition="false" compartment="Cytosol" constant="false" hasOnlySubstanceUnits="false" id="M_C05889" name="Undecaprenyl-diphospho-N-acetylmuramoyl-(N-acetylglucosamine)-L-alanyl-D-glutamyl-L-lysyl-D-alanyl-D-alanine" fbc:charge="0" />
      <species boundaryCondition="false" compartment="Cytosol" constant="false" hasOnlySubstanceUnits="false" id="M_C05890" name="Undecaprenyl-diphospho-N-acetylmuramoyl-(N-acetylglucosamine)-L-alanyl-D-glutaminyl-L-lysyl-D-alanyl-D-alanine" fbc:charge="0" />
      <species boundaryCondition="false" compartment="Cytosol" constant="false" hasOnlySubstanceUnits="false" id="M_C05893" name="Undecaprenyl-diphospho-N-acetylmuramoyl-(N-acetylglucosamine)-L-alanyl-gamma-D-glutamyl-L-lysyl-D-alanyl-D-alanine" fbc:charge="0" />
      <species boundaryCondition="false" compartment="Cytosol" constant="false" hasOnlySubstanceUnits="false" id="M_C05894" name="Undecaprenyl-diphospho-N-acetylmuramoyl-(N-acetylglucosamine)-L-alanyl-D-isoglutaminyl-L-lysyl-D-alanyl-D-alanine" fbc:charge="0" />
      <species boundaryCondition="false" compartment="Cytosol" constant="false" hasOnlySubstanceUnits="false" id="M_C05898" name="Undecaprenyl-diphospho-N-acetylmuramoyl-(N-acetylglucosamine)-L-alanyl-D-glutamyl-meso-2,6-diaminopimeloyl-D-alanyl-D-alanine" fbc:charge="0" />
      <species boundaryCondition="false" compartment="Cytosol" constant="false" hasOnlySubstanceUnits="false" id="M_C05899" name="Undecaprenyl-diphospho-N-acetylmuramoyl-(N-acetylglucosamine)-L-alanyl-D-glutaminyl-meso-2,6-diaminopimeloyl-D-alanyl-D-alanine" fbc:charge="0" />
      <species boundaryCondition="false" compartment="Cytosol" constant="false" hasOnlySubstanceUnits="false" id="M_C05921" name="Biotinyl-5'-AMP" fbc:charge="0" />
      <species boundaryCondition="false" compartment="Mitochondria" constant="false" hasOnlySubstanceUnits="false" id="M_C05921_mt" name="Biotinyl-5'-AMP_mt" fbc:charge="0" />
      <species boundaryCondition="false" compartment="Cytosol" constant="false" hasOnlySubstanceUnits="false" id="M_C05922" name="Formamidopyrimidine nucleoside triphosphate" fbc:charge="0" />
      <species boundaryCondition="false" compartment="Cytosol" constant="false" hasOnlySubstanceUnits="false" id="M_C05923" name="2,5-Diaminopyrimidine nucleoside triphosphate" fbc:charge="0" />
      <species boundaryCondition="false" compartment="Cytosol" constant="false" hasOnlySubstanceUnits="false" id="M_C05925" name="Dihydroneopterin phosphate" fbc:charge="0" />
      <species boundaryCondition="false" compartment="Mitochondria" constant="false" hasOnlySubstanceUnits="false" id="M_C05925_mt" name="Dihydroneopterin phosphate_mt" fbc:charge="0" />
      <species boundaryCondition="false" compartment="Cytosol" constant="false" hasOnlySubstanceUnits="false" id="M_C05930" name="Poly-L-glutamate" fbc:charge="0" />
      <species boundaryCondition="false" compartment="Cytosol" constant="false" hasOnlySubstanceUnits="false" id="M_C05931" name="N-Succinyl-L-glutamate" fbc:charge="0" />
      <species boundaryCondition="false" compartment="Cytosol" constant="false" hasOnlySubstanceUnits="false" id="M_C05933" name="N-(omega)-Hydroxyarginine" fbc:charge="0" />
      <species boundaryCondition="false" compartment="Cytosol" constant="false" hasOnlySubstanceUnits="false" id="M_C05935" name="2-Oxoarginine" fbc:charge="0" />
      <species boundaryCondition="false" compartment="Cytosol" constant="false" hasOnlySubstanceUnits="false" id="M_C05936" name="N4-Acetylaminobutanal" fbc:charge="0" />
      <species boundaryCondition="false" compartment="Mitochondria" constant="false" hasOnlySubstanceUnits="false" id="M_C05936_mt" name="N4-Acetylaminobutanal_mt" fbc:charge="0" />
      <species boundaryCondition="false" compartment="Cytosol" constant="false" hasOnlySubstanceUnits="false" id="M_C05938" name="L-4-Hydroxyglutamate semialdehyde" fbc:charge="0" />
      <species boundaryCondition="false" compartment="Mitochondria" constant="false" hasOnlySubstanceUnits="false" id="M_C05938_mt" name="L-4-Hydroxyglutamate semialdehyde_mt" fbc:charge="0" />
      <species boundaryCondition="false" compartment="Cytosol" constant="false" hasOnlySubstanceUnits="false" id="M_C05946" name="D-4-Hydroxy-2-oxoglutarate" fbc:charge="0" />
      <species boundaryCondition="false" compartment="Mitochondria" constant="false" hasOnlySubstanceUnits="false" id="M_C05946_mt" name="D-4-Hydroxy-2-oxoglutarate_mt" fbc:charge="0" />
      <species boundaryCondition="false" compartment="Cytosol" constant="false" hasOnlySubstanceUnits="false" id="M_C05947" name="L-erythro-4-Hydroxyglutamate" fbc:charge="0" />
      <species boundaryCondition="false" compartment="Mitochondria" constant="false" hasOnlySubstanceUnits="false" id="M_C05947_mt" name="L-erythro-4-Hydroxyglutamate_mt" fbc:charge="0" />
      <species boundaryCondition="false" compartment="Cytosol" constant="false" hasOnlySubstanceUnits="false" id="M_C05951" name="Leukotriene D4" fbc:charge="0" />
      <species boundaryCondition="false" compartment="Cytosol" constant="false" hasOnlySubstanceUnits="false" id="M_C05956" name="Prostaglandin G2" fbc:charge="0" />
      <species boundaryCondition="false" compartment="Cytosol" constant="false" hasOnlySubstanceUnits="false" id="M_C05965" name="12(S)-HPETE" fbc:charge="0" />
      <species boundaryCondition="false" compartment="Cytosol" constant="false" hasOnlySubstanceUnits="false" id="M_C05966" name="15(S)-HPETE" fbc:charge="0" />
      <species boundaryCondition="false" compartment="Cytosol" constant="false" hasOnlySubstanceUnits="false" id="M_C05973" name="2-Acyl-sn-glycero-3-phosphoethanolamine" fbc:charge="0" />
      <species boundaryCondition="false" compartment="Cytosol" constant="false" hasOnlySubstanceUnits="false" id="M_C05977" name="2-Acyl-1-alkyl-sn-glycero-3-phosphate" fbc:charge="0" />
      <species boundaryCondition="false" compartment="Cytosol" constant="false" hasOnlySubstanceUnits="false" id="M_C05980" name="Cardiolipin" fbc:charge="0" />
      <species boundaryCondition="false" compartment="Cytosol" constant="false" hasOnlySubstanceUnits="false" id="M_C05980_biomass" name="Cardiolipin_biomass" fbc:charge="0" />
      <species boundaryCondition="false" compartment="Mitochondria" constant="false" hasOnlySubstanceUnits="false" id="M_C05980_mt" name="Cardiolipin_mt" fbc:charge="0" />
      <species boundaryCondition="false" compartment="Cytosol" constant="false" hasOnlySubstanceUnits="false" id="M_C05981" name="Phosphatidylinositol-3,4,5-trisphosphate" fbc:charge="0" />
      <species boundaryCondition="false" compartment="Cytosol" constant="false" hasOnlySubstanceUnits="false" id="M_C05983" name="Propinol adenylate" fbc:charge="0" />
      <species boundaryCondition="false" compartment="Mitochondria" constant="false" hasOnlySubstanceUnits="false" id="M_C05983_mt" name="Propinol adenylate_mt" fbc:charge="0" />
      <species boundaryCondition="false" compartment="Cytosol" constant="false" hasOnlySubstanceUnits="false" id="M_C05984" name="2-Hydroxybutanoic acid" fbc:charge="0" />
      <species boundaryCondition="false" compartment="Cytosol" constant="false" hasOnlySubstanceUnits="false" id="M_C05985" name="2-Propyn-1-al" fbc:charge="0" />
      <species boundaryCondition="false" compartment="Mitochondria" constant="false" hasOnlySubstanceUnits="false" id="M_C05985_mt" name="2-Propyn-1-al_mt" fbc:charge="0" />
      <species boundaryCondition="false" compartment="Cytosol" constant="false" hasOnlySubstanceUnits="false" id="M_C05993" name="Acetyl adenylate" fbc:charge="0" />
      <species boundaryCondition="false" compartment="Mitochondria" constant="false" hasOnlySubstanceUnits="false" id="M_C05993_mt" name="Acetyl adenylate_mt" fbc:charge="0" />
      <species boundaryCondition="false" compartment="Cytosol" constant="false" hasOnlySubstanceUnits="false" id="M_C05998" name="3-Hydroxyisovaleryl-CoA" fbc:charge="0" />
      <species boundaryCondition="false" compartment="Mitochondria" constant="false" hasOnlySubstanceUnits="false" id="M_C05998_mt" name="3-Hydroxyisovaleryl-CoA_mt" fbc:charge="0" />
      <species boundaryCondition="false" compartment="Cytosol" constant="false" hasOnlySubstanceUnits="false" id="M_C05999" name="Lactaldehyde" fbc:charge="0" />
      <species boundaryCondition="false" compartment="Cytosol" constant="false" hasOnlySubstanceUnits="false" id="M_C06000" name="(S)-3-Hydroxyisobutyryl-CoA" fbc:charge="0" />
      <species boundaryCondition="false" compartment="Mitochondria" constant="false" hasOnlySubstanceUnits="false" id="M_C06000_mt" name="(S)-3-Hydroxyisobutyryl-CoA_mt" fbc:charge="0" />
      <species boundaryCondition="false" compartment="Cytosol" constant="false" hasOnlySubstanceUnits="false" id="M_C06001" name="(S)-3-Hydroxyisobutyrate" fbc:charge="0" />
      <species boundaryCondition="false" compartment="Mitochondria" constant="false" hasOnlySubstanceUnits="false" id="M_C06001_mt" name="(S)-3-Hydroxyisobutyrate_mt" fbc:charge="0" />
      <species boundaryCondition="false" compartment="Cytosol" constant="false" hasOnlySubstanceUnits="false" id="M_C06002" name="(S)-Methylmalonate semialdehyde" fbc:charge="0" />
      <species boundaryCondition="false" compartment="Mitochondria" constant="false" hasOnlySubstanceUnits="false" id="M_C06002_mt" name="(S)-Methylmalonate semialdehyde_mt" fbc:charge="0" />
      <species boundaryCondition="false" compartment="Cytosol" constant="false" hasOnlySubstanceUnits="false" id="M_C06006" name="(S)-2-Aceto-2-hydroxybutanoate" fbc:charge="0" />
      <species boundaryCondition="false" compartment="Cytosol" constant="false" hasOnlySubstanceUnits="false" id="M_C06010" name="(S)-2-Acetolactate" fbc:charge="0" />
      <species boundaryCondition="false" compartment="Cytosol" constant="false" hasOnlySubstanceUnits="false" id="M_C06016" name="Pentosans" fbc:charge="0" />
      <species boundaryCondition="false" compartment="Cytosol" constant="false" hasOnlySubstanceUnits="false" id="M_C06017" name="dTDP-D-glucuronate" fbc:charge="0" />
      <species boundaryCondition="false" compartment="Cytosol" constant="false" hasOnlySubstanceUnits="false" id="M_C06023" name="D-Glucosaminide" fbc:charge="0" />
      <species boundaryCondition="false" compartment="Cytosol" constant="false" hasOnlySubstanceUnits="false" id="M_C06037" name="Digalactosyl-diacylglycerol" fbc:charge="0" />
      <species boundaryCondition="false" compartment="Cytosol" constant="false" hasOnlySubstanceUnits="false" id="M_C06040" name="Diglucosyl-diacylglycerol" fbc:charge="0" />
      <species boundaryCondition="false" compartment="Cytosol" constant="false" hasOnlySubstanceUnits="false" id="M_C06054" name="2-Oxo-3-hydroxy-4-phosphobutanoate" fbc:charge="0" />
      <species boundaryCondition="false" compartment="Cytosol" constant="false" hasOnlySubstanceUnits="false" id="M_C06055" name="O-Phospho-4-hydroxy-L-threonine" fbc:charge="0" />
      <species boundaryCondition="false" compartment="Cytosol" constant="false" hasOnlySubstanceUnits="false" id="M_C06062" name="Ceramide phosphoethanolamine" fbc:charge="0" />
      <species boundaryCondition="false" compartment="Cytosol" constant="false" hasOnlySubstanceUnits="false" id="M_C06102" name="Adipate semialdehyde" fbc:charge="0" />
      <species boundaryCondition="false" compartment="Cytosol" constant="false" hasOnlySubstanceUnits="false" id="M_C06103" name="6-Hydroxyhexanoic acid" fbc:charge="0" />
      <species boundaryCondition="false" compartment="Cytosol" constant="false" hasOnlySubstanceUnits="false" id="M_C06112" name="L-Glutamyl-tRNA(Gln)" fbc:charge="0" />
      <species boundaryCondition="false" compartment="Mitochondria" constant="false" hasOnlySubstanceUnits="false" id="M_C06112_mt" name="L-Glutamyl-tRNA(Gln)_mt" fbc:charge="0" />
      <species boundaryCondition="false" compartment="Cytosol" constant="false" hasOnlySubstanceUnits="false" id="M_C06113" name="L-Aspartyl-tRNA(Asn)" fbc:charge="0" />
      <species boundaryCondition="false" compartment="Mitochondria" constant="false" hasOnlySubstanceUnits="false" id="M_C06113_mt" name="L-Aspartyl-tRNA(Asn)_mt" fbc:charge="0" />
      <species boundaryCondition="false" compartment="Cytosol" constant="false" hasOnlySubstanceUnits="false" id="M_C06114" name="gamma-Glutamyl-beta-aminopropiononitrile" fbc:charge="0" />
      <species boundaryCondition="false" compartment="Cytosol" constant="false" hasOnlySubstanceUnits="false" id="M_C06124" name="Sphingosine 1-phosphate" fbc:charge="0" />
      <species boundaryCondition="false" compartment="Cytosol" constant="false" hasOnlySubstanceUnits="false" id="M_C06125" name="Sulfatide" fbc:charge="0" />
      <species boundaryCondition="false" compartment="Cytosol" constant="false" hasOnlySubstanceUnits="false" id="M_C06126" name="Digalactosylceramide" fbc:charge="0" />
      <species boundaryCondition="false" compartment="Cytosol" constant="false" hasOnlySubstanceUnits="false" id="M_C06127" name="Digalactosylceramidesulfate" fbc:charge="0" />
      <species boundaryCondition="false" compartment="Cytosol" constant="false" hasOnlySubstanceUnits="false" id="M_C06128" name="GM4" fbc:charge="0" />
      <species boundaryCondition="false" compartment="Cytosol" constant="false" hasOnlySubstanceUnits="false" id="M_C06142" name="1-Butanol" fbc:charge="0" />
      <species boundaryCondition="false" compartment="Cytosol" constant="false" hasOnlySubstanceUnits="false" id="M_C06143" name="Poly-beta-hydroxybutyrate" fbc:charge="0" />
      <species boundaryCondition="false" compartment="Mitochondria" constant="false" hasOnlySubstanceUnits="false" id="M_C06143_mt" name="Poly-beta-hydroxybutyrate_mt" fbc:charge="0" />
      <species boundaryCondition="false" compartment="Cytosol" constant="false" hasOnlySubstanceUnits="false" id="M_C06144" name="3-Butynoate" fbc:charge="0" />
      <species boundaryCondition="false" compartment="Mitochondria" constant="false" hasOnlySubstanceUnits="false" id="M_C06144_mt" name="3-Butynoate_mt" fbc:charge="0" />
      <species boundaryCondition="false" compartment="Cytosol" constant="false" hasOnlySubstanceUnits="false" id="M_C06145" name="3-Butyn-1-al" fbc:charge="0" />
      <species boundaryCondition="false" compartment="Mitochondria" constant="false" hasOnlySubstanceUnits="false" id="M_C06145_mt" name="3-Butyn-1-al_mt" fbc:charge="0" />
      <species boundaryCondition="false" compartment="Cytosol" constant="false" hasOnlySubstanceUnits="false" id="M_C06147" name="((R)-3-Hydroxybutanoyl)(n-2)" fbc:charge="0" />
      <species boundaryCondition="false" compartment="Cytosol" constant="false" hasOnlySubstanceUnits="false" id="M_C06148" name="2,5-Diamino-6-(5'-triphosphoryl-3',4'-trihydroxy-2'-oxopentyl)-amino-4-oxopyrimidine" fbc:charge="0" />
      <species boundaryCondition="false" compartment="Cytosol" constant="false" hasOnlySubstanceUnits="false" id="M_C06157" name="S-Glutaryldihydrolipoamide" fbc:charge="0" />
      <species boundaryCondition="false" compartment="Mitochondria" constant="false" hasOnlySubstanceUnits="false" id="M_C06157_mt" name="S-Glutaryldihydrolipoamide_mt" fbc:charge="0" />
      <species boundaryCondition="false" compartment="Cytosol" constant="false" hasOnlySubstanceUnits="false" id="M_C06178" name="1-Methylpyrrolinium" fbc:charge="0" />
      <species boundaryCondition="false" compartment="Cytosol" constant="false" hasOnlySubstanceUnits="false" id="M_C06196" name="2'-Deoxyinosine 5'-phosphate" fbc:charge="0" />
      <species boundaryCondition="false" compartment="Cytosol" constant="false" hasOnlySubstanceUnits="false" id="M_C06197" name="P1,P3-Bis(5'-adenosyl) triphosphate" fbc:charge="0" />
      <species boundaryCondition="false" compartment="Cytosol" constant="false" hasOnlySubstanceUnits="false" id="M_C06198" name="P1,P4-Bis(5'-uridyl) tetraphosphate" fbc:charge="0" />
      <species boundaryCondition="false" compartment="Cytosol" constant="false" hasOnlySubstanceUnits="false" id="M_C06199" name="Hordenine" fbc:charge="0" />
      <species boundaryCondition="false" compartment="Cytosol" constant="false" hasOnlySubstanceUnits="false" id="M_C06205" name="1,2-Dihydronaphthalene-1,2-diol" fbc:charge="0" />
      <species boundaryCondition="false" compartment="Cytosol" constant="false" hasOnlySubstanceUnits="false" id="M_C06206" name="Benzoyl phosphate" fbc:charge="0" />
      <species boundaryCondition="false" compartment="Cytosol" constant="false" hasOnlySubstanceUnits="false" id="M_C06207" name="2,6-Dihydroxyphenylacetate" fbc:charge="0" />
      <species boundaryCondition="false" compartment="Cytosol" constant="false" hasOnlySubstanceUnits="false" id="M_C06235" name="Alkylphosphonate" fbc:charge="0" />
      <species boundaryCondition="false" compartment="Cytosol" constant="false" hasOnlySubstanceUnits="false" id="M_C06241" name="N-Acetylneuraminate 9-phosphate" fbc:charge="0" />
      <species boundaryCondition="false" compartment="Cytosol" constant="false" hasOnlySubstanceUnits="false" id="M_C06246" name="Gla protein" fbc:charge="0" />
      <species boundaryCondition="false" compartment="Cytosol" constant="false" hasOnlySubstanceUnits="false" id="M_C06247" name="Gla protein precursor" fbc:charge="0" />
      <species boundaryCondition="false" compartment="Cytosol" constant="false" hasOnlySubstanceUnits="false" id="M_C06249" name="Apo-[carboxylase]" fbc:charge="0" />
      <species boundaryCondition="false" compartment="Mitochondria" constant="false" hasOnlySubstanceUnits="false" id="M_C06249_mt" name="Apo-[carboxylase]_mt" fbc:charge="0" />
      <species boundaryCondition="false" compartment="Cytosol" constant="false" hasOnlySubstanceUnits="false" id="M_C06250" name="Holo-[carboxylase]" fbc:charge="0" />
      <species boundaryCondition="false" compartment="Mitochondria" constant="false" hasOnlySubstanceUnits="false" id="M_C06250_mt" name="Holo-[carboxylase]_mt" fbc:charge="0" />
      <species boundaryCondition="false" compartment="Cytosol" constant="false" hasOnlySubstanceUnits="false" id="M_C06254" name="Lysophospholipid" fbc:charge="0" />
      <species boundaryCondition="false" compartment="Cytosol" constant="false" hasOnlySubstanceUnits="false" id="M_C06258" name="Globin" fbc:charge="0" />
      <species boundaryCondition="false" compartment="Cytosol" constant="false" hasOnlySubstanceUnits="false" id="M_C06424" name="Tetradecanoic acid" fbc:charge="0" />
      <species boundaryCondition="false" compartment="Cytosol" constant="false" hasOnlySubstanceUnits="false" id="M_C06426" name="(6Z,9Z,12Z)-Octadecatrienoic acid" fbc:charge="0" />
      <species boundaryCondition="false" compartment="Cytosol" constant="false" hasOnlySubstanceUnits="false" id="M_C06427" name="(9Z,12Z,15Z)-Octadecatrienoic acid" fbc:charge="0" />
      <species boundaryCondition="false" compartment="Cytosol" constant="false" hasOnlySubstanceUnits="false" id="M_C06452" name="2-Hydroxypropylphosphonate" fbc:charge="0" />
      <species boundaryCondition="false" compartment="Cytosol" constant="false" hasOnlySubstanceUnits="false" id="M_C06453" name="Methylcobalamin" fbc:charge="0" />
      <species boundaryCondition="false" compartment="Cytosol" constant="false" hasOnlySubstanceUnits="false" id="M_C06459" name="N-Trimethyl-2-aminoethylphosphonate" fbc:charge="0" />
      <species boundaryCondition="false" compartment="Cytosol" constant="false" hasOnlySubstanceUnits="false" id="M_C06472" name="L-Iduronic acid" fbc:charge="0" />
      <species boundaryCondition="false" compartment="Mitochondria" constant="false" hasOnlySubstanceUnits="false" id="M_C06505_mt" name="Cob(I)yrinate a,c diamide_mt" fbc:charge="0" />
      <species boundaryCondition="false" compartment="Mitochondria" constant="false" hasOnlySubstanceUnits="false" id="M_C06506_mt" name="Adenosyl cobyrinate a,c diamide_mt" fbc:charge="0" />
      <species boundaryCondition="false" compartment="Mitochondria" constant="false" hasOnlySubstanceUnits="false" id="M_C06508_mt" name="Adenosyl cobinamide_mt" fbc:charge="0" />
      <species boundaryCondition="false" compartment="Cytosol" constant="false" hasOnlySubstanceUnits="false" id="M_C06548" name="Ethylene oxide" fbc:charge="0" />
      <species boundaryCondition="false" compartment="Cytosol" constant="false" hasOnlySubstanceUnits="false" id="M_C06554" name="Cyanuric acid" fbc:charge="0" />
      <species boundaryCondition="false" compartment="Cytosol" constant="false" hasOnlySubstanceUnits="false" id="M_C06604" name="Parathion" fbc:charge="0" />
      <species boundaryCondition="false" compartment="Cytosol" constant="false" hasOnlySubstanceUnits="false" id="M_C06606" name="Paraoxon" fbc:charge="0" />
      <species boundaryCondition="false" compartment="Cytosol" constant="false" hasOnlySubstanceUnits="false" id="M_C06607" name="Diethylthiophosphoric acid" fbc:charge="0" />
      <species boundaryCondition="false" compartment="Cytosol" constant="false" hasOnlySubstanceUnits="false" id="M_C06608" name="Diethylphosphoric acid" fbc:charge="0" />
      <species boundaryCondition="false" compartment="Cytosol" constant="false" hasOnlySubstanceUnits="false" id="M_C06611" name="trans-3-Chloro-2-propene-1-ol" fbc:charge="0" />
      <species boundaryCondition="false" compartment="Cytosol" constant="false" hasOnlySubstanceUnits="false" id="M_C06612" name="cis-3-Chloro-2-propene-1-ol" fbc:charge="0" />
      <species boundaryCondition="false" compartment="Cytosol" constant="false" hasOnlySubstanceUnits="false" id="M_C06613" name="3-Chloroallyl aldehyde" fbc:charge="0" />
      <species boundaryCondition="false" compartment="Mitochondria" constant="false" hasOnlySubstanceUnits="false" id="M_C06613_mt" name="3-Chloroallyl aldehyde_mt" fbc:charge="0" />
      <species boundaryCondition="false" compartment="Cytosol" constant="false" hasOnlySubstanceUnits="false" id="M_C06614" name="trans-3-Chloroacrylic acid" fbc:charge="0" />
      <species boundaryCondition="false" compartment="Mitochondria" constant="false" hasOnlySubstanceUnits="false" id="M_C06614_mt" name="trans-3-Chloroacrylic acid_mt" fbc:charge="0" />
      <species boundaryCondition="false" compartment="Cytosol" constant="false" hasOnlySubstanceUnits="false" id="M_C06615" name="cis-3-Chloroacrylic acid" fbc:charge="0" />
      <species boundaryCondition="false" compartment="Mitochondria" constant="false" hasOnlySubstanceUnits="false" id="M_C06615_mt" name="cis-3-Chloroacrylic acid_mt" fbc:charge="0" />
      <species boundaryCondition="false" compartment="Cytosol" constant="false" hasOnlySubstanceUnits="false" id="M_C06644" name="1,1-Dichloro-2-(dihydroxy-4'-chlorophenyl)-2-(4'-chlorophenyl)ethylene" fbc:charge="0" />
      <species boundaryCondition="false" compartment="Cytosol" constant="false" hasOnlySubstanceUnits="false" id="M_C06645" name="6-Oxo-2-hydroxy-7-(4'-chlorophenyl)-3,8,8-trichloroocta-2E,4E,7E-trienoate" fbc:charge="0" />
      <species boundaryCondition="false" compartment="Cytosol" constant="false" hasOnlySubstanceUnits="false" id="M_C06650" name="2,3-Dihydroxy 1,1,1-Trichloro-2,2-bis(4'-chlorophenyl)ethane" fbc:charge="0" />
      <species boundaryCondition="false" compartment="Cytosol" constant="false" hasOnlySubstanceUnits="false" id="M_C06651" name="6-Oxo-2-hydroxy-7-(4'-chlorophenyl)-3,8,8,8-tetrachloroocta-2E,4E-dienoate" fbc:charge="0" />
      <species boundaryCondition="false" compartment="Cytosol" constant="false" hasOnlySubstanceUnits="false" id="M_C06674" name="4-Sulfocatechol" fbc:charge="0" />
      <species boundaryCondition="false" compartment="Cytosol" constant="false" hasOnlySubstanceUnits="false" id="M_C06675" name="3-Sulfomuconate" fbc:charge="0" />
      <species boundaryCondition="false" compartment="Cytosol" constant="false" hasOnlySubstanceUnits="false" id="M_C06676" name="4-Sulfolactone" fbc:charge="0" />
      <species boundaryCondition="false" compartment="Cytosol" constant="false" hasOnlySubstanceUnits="false" id="M_C06714" name="3-Hydroxypimeloyl-CoA" fbc:charge="0" />
      <species boundaryCondition="false" compartment="Mitochondria" constant="false" hasOnlySubstanceUnits="false" id="M_C06714_mt" name="3-Hydroxypimeloyl-CoA_mt" fbc:charge="0" />
      <species boundaryCondition="false" compartment="Cytosol" constant="false" hasOnlySubstanceUnits="false" id="M_C06715" name="3-Oxopimeloyl-CoA" fbc:charge="0" />
      <species boundaryCondition="false" compartment="Mitochondria" constant="false" hasOnlySubstanceUnits="false" id="M_C06715_mt" name="3-Oxopimeloyl-CoA_mt" fbc:charge="0" />
      <species boundaryCondition="false" compartment="Cytosol" constant="false" hasOnlySubstanceUnits="false" id="M_C06790" name="Trichloroethene" fbc:charge="0" />
      <species boundaryCondition="false" compartment="Mitochondria" constant="false" hasOnlySubstanceUnits="false" id="M_C06790_mt" name="Trichloroethene_mt" fbc:charge="0" />
      <species boundaryCondition="false" compartment="Cytosol" constant="false" hasOnlySubstanceUnits="false" id="M_C06899" name="Chloral hydrate" fbc:charge="0" />
      <species boundaryCondition="false" compartment="Cytosol" constant="false" hasOnlySubstanceUnits="false" id="M_C07083" name="Styrene" fbc:charge="0" />
      <species boundaryCondition="false" compartment="Cytosol" constant="false" hasOnlySubstanceUnits="false" id="M_C07084" name="Styrene cis-glycol" fbc:charge="0" />
      <species boundaryCondition="false" compartment="Cytosol" constant="false" hasOnlySubstanceUnits="false" id="M_C07086" name="Phenylacetic acid" fbc:charge="0" />
      <species boundaryCondition="false" compartment="Cytosol" constant="false" hasOnlySubstanceUnits="false" id="M_C07103" name="2-Hydroxy-1,4-benzoquinone" fbc:charge="0" />
      <species boundaryCondition="false" compartment="Cytosol" constant="false" hasOnlySubstanceUnits="false" id="M_C07112" name="1-Phenylethanol" fbc:charge="0" />
      <species boundaryCondition="false" compartment="Cytosol" constant="false" hasOnlySubstanceUnits="false" id="M_C07118" name="Benzoyl acetyl-CoA" fbc:charge="0" />
      <species boundaryCondition="false" compartment="Mitochondria" constant="false" hasOnlySubstanceUnits="false" id="M_C07118_mt" name="Benzoyl acetyl-CoA_mt" fbc:charge="0" />
      <species boundaryCondition="false" compartment="Cytosol" constant="false" hasOnlySubstanceUnits="false" id="M_C07480" name="Theobromine" fbc:charge="0" />
      <species boundaryCondition="false" compartment="Cytosol" constant="false" hasOnlySubstanceUnits="false" id="M_C07481" name="Caffeine" fbc:charge="0" />
      <species boundaryCondition="false" compartment="Cytosol" constant="false" hasOnlySubstanceUnits="false" id="M_C07490" name="Trichloroethanol" fbc:charge="0" />
      <species boundaryCondition="false" compartment="Cytosol" constant="false" hasOnlySubstanceUnits="false" id="M_C07535" name="Benzpyrene" fbc:charge="0" />
      <species boundaryCondition="false" compartment="Cytosol" constant="false" hasOnlySubstanceUnits="false" id="M_C07717" name="3,4-Dihydroxyfluorene" fbc:charge="0" />
      <species boundaryCondition="false" compartment="Cytosol" constant="false" hasOnlySubstanceUnits="false" id="M_C07718" name="2-Hydroxy-4-(1-oxo-1,3-dihydro-2H-inden-2-ylidene)-but-2-enoic acid" fbc:charge="0" />
      <species boundaryCondition="false" compartment="Cytosol" constant="false" hasOnlySubstanceUnits="false" id="M_C07724" name="1,2-Dihydroxyfluorene" fbc:charge="0" />
      <species boundaryCondition="false" compartment="Cytosol" constant="false" hasOnlySubstanceUnits="false" id="M_C07725" name="2-Hydroxy-4-(2-oxo-1,3-dihydro-2H-inden-1-ylidene)but-2-enoic acid" fbc:charge="0" />
      <species boundaryCondition="false" compartment="Cytosol" constant="false" hasOnlySubstanceUnits="false" id="M_C07731" name="2-Hydroxy-6-oxo-6-(2-hydroxyphenyl)-hexa-2,4-dienoate" fbc:charge="0" />
      <species boundaryCondition="false" compartment="Cytosol" constant="false" hasOnlySubstanceUnits="false" id="M_C07733" name="2,2',3-Trihydroxydiphenylether" fbc:charge="0" />
      <species boundaryCondition="false" compartment="Cytosol" constant="false" hasOnlySubstanceUnits="false" id="M_C07734" name="2-Hydroxy-6-oxo-6-(2-hydroxyphenoxy)-hexa-2,4-dienoate" fbc:charge="0" />
      <species boundaryCondition="false" compartment="Cytosol" constant="false" hasOnlySubstanceUnits="false" id="M_C08060" name="Carbazole" fbc:charge="0" />
      <species boundaryCondition="false" compartment="Cytosol" constant="false" hasOnlySubstanceUnits="false" id="M_C08061" name="2'-Aminobiphenyl-2,3-diol" fbc:charge="0" />
      <species boundaryCondition="false" compartment="Cytosol" constant="false" hasOnlySubstanceUnits="false" id="M_C08062" name="2-Hydroxy-6-oxo-(2'-aminophenyl)-hexa-2,4-dienoate" fbc:charge="0" />
      <species boundaryCondition="false" compartment="Cytosol" constant="false" hasOnlySubstanceUnits="false" id="M_C08821" name="Isofucosterol" fbc:charge="0" />
      <species boundaryCondition="false" compartment="Cytosol" constant="false" hasOnlySubstanceUnits="false" id="M_C09332" name="Tetrahydrofolyl-[Glu](2)" fbc:charge="0" />
      <species boundaryCondition="false" compartment="Mitochondria" constant="false" hasOnlySubstanceUnits="false" id="M_C09332_mt" name="Tetrahydrofolyl-[Glu](2)_mt" fbc:charge="0" />
      <species boundaryCondition="false" compartment="Cytosol" constant="false" hasOnlySubstanceUnits="false" id="M_C09824" name="2,6-Dihydroxycyclohexane-1-carboxyl-CoA" fbc:charge="0" />
      <species boundaryCondition="false" compartment="Cytosol" constant="false" hasOnlySubstanceUnits="false" id="M_C09825" name="6-Oxo-2-hydroxycyclohexane-1-carboxyl-CoA" fbc:charge="0" />
      <species boundaryCondition="false" compartment="Mitochondria" constant="false" hasOnlySubstanceUnits="false" id="M_C09825_mt" name="6-Oxo-2-hydroxycyclohexane-1-carboxyl-CoA_mt" fbc:charge="0" />
      <species boundaryCondition="false" compartment="Cytosol" constant="false" hasOnlySubstanceUnits="false" id="M_C09884" name="Pinocarvone" fbc:charge="0" />
      <species boundaryCondition="false" compartment="Cytosol" constant="false" hasOnlySubstanceUnits="false" id="M_C10700" name="4'-Hydroxyacetophenone" fbc:charge="0" />
      <species boundaryCondition="false" compartment="Cytosol" constant="false" hasOnlySubstanceUnits="false" id="M_C10858" name="Ecgonine" fbc:charge="0" />
      <species boundaryCondition="false" compartment="Cytosol" constant="false" hasOnlySubstanceUnits="false" id="M_C10905" name="Activated methyl group" fbc:charge="0" />
      <species boundaryCondition="false" compartment="Cytosol" constant="false" hasOnlySubstanceUnits="false" id="M_C11036" name="Bromobenzene" fbc:charge="0" />
      <species boundaryCondition="false" compartment="Cytosol" constant="false" hasOnlySubstanceUnits="false" id="M_C11088" name="1,2-Dibromoethane" fbc:charge="0" />
      <species boundaryCondition="false" compartment="Mitochondria" constant="false" hasOnlySubstanceUnits="false" id="M_C11088_mt" name="1,2-Dibromoethane_mt" fbc:charge="0" />
      <species boundaryCondition="false" compartment="Cytosol" constant="false" hasOnlySubstanceUnits="false" id="M_C11131" name="2-Methoxy-estradiol-17beta 3-glucuronide" fbc:charge="0" />
      <species boundaryCondition="false" compartment="Cytosol" constant="false" hasOnlySubstanceUnits="false" id="M_C11132" name="2-Methoxyestrone 3-glucuronide" fbc:charge="0" />
      <species boundaryCondition="false" compartment="Cytosol" constant="false" hasOnlySubstanceUnits="false" id="M_C11133" name="Estrone glucuronide" fbc:charge="0" />
      <species boundaryCondition="false" compartment="Cytosol" constant="false" hasOnlySubstanceUnits="false" id="M_C11134" name="Testosterone glucuronide" fbc:charge="0" />
      <species boundaryCondition="false" compartment="Cytosol" constant="false" hasOnlySubstanceUnits="false" id="M_C11135" name="Androsterone glucuronide" fbc:charge="0" />
      <species boundaryCondition="false" compartment="Cytosol" constant="false" hasOnlySubstanceUnits="false" id="M_C11136" name="Etiocholan-3alpha-ol-17-one 3-glucuronide" fbc:charge="0" />
      <species boundaryCondition="false" compartment="Cytosol" constant="false" hasOnlySubstanceUnits="false" id="M_C11148" name="TCE epoxide" fbc:charge="0" />
      <species boundaryCondition="false" compartment="Cytosol" constant="false" hasOnlySubstanceUnits="false" id="M_C11150" name="Trichloroacetate" fbc:charge="0" />
      <species boundaryCondition="false" compartment="Cytosol" constant="false" hasOnlySubstanceUnits="false" id="M_C11348" name="(S)-1-Phenylethanol" fbc:charge="0" />
      <species boundaryCondition="false" compartment="Cytosol" constant="false" hasOnlySubstanceUnits="false" id="M_C11356" name="trans,trans,cis-Geranylgeranyl diphosphate" fbc:charge="0" />
      <species boundaryCondition="false" compartment="Cytosol" constant="false" hasOnlySubstanceUnits="false" id="M_C11405" name="(3R)-3-Isopropenyl-6-oxoheptanoate" fbc:charge="0" />
      <species boundaryCondition="false" compartment="Cytosol" constant="false" hasOnlySubstanceUnits="false" id="M_C11407" name="(3R)-3-Isopropenyl-6-oxoheptanoyl-CoA" fbc:charge="0" />
      <species boundaryCondition="false" compartment="Cytosol" constant="false" hasOnlySubstanceUnits="false" id="M_C11419" name="(3S)-3-Isopropenyl-6-oxoheptanoate" fbc:charge="0" />
      <species boundaryCondition="false" compartment="Cytosol" constant="false" hasOnlySubstanceUnits="false" id="M_C11421" name="(3S)-3-Isopropenyl-6-oxoheptanoyl-CoA" fbc:charge="0" />
      <species boundaryCondition="false" compartment="Cytosol" constant="false" hasOnlySubstanceUnits="false" id="M_C11422" name="Phenanthracene" fbc:charge="0" />
      <species boundaryCondition="false" compartment="Cytosol" constant="false" hasOnlySubstanceUnits="false" id="M_C11425" name="2-Hydroxy-2H-benzo[h]chromene-2-carboxylate" fbc:charge="0" />
      <species boundaryCondition="false" compartment="Cytosol" constant="false" hasOnlySubstanceUnits="false" id="M_C11432" name="1-Phenanthrol" fbc:charge="0" />
      <species boundaryCondition="false" compartment="Cytosol" constant="false" hasOnlySubstanceUnits="false" id="M_C11433" name="1-Methoxyphenanthrene" fbc:charge="0" />
      <species boundaryCondition="false" compartment="Cytosol" constant="false" hasOnlySubstanceUnits="false" id="M_C11455" name="4,4-Dimethyl-5alpha-cholesta-8,14,24-trien-3beta-ol" fbc:charge="0" />
      <species boundaryCondition="false" compartment="Cytosol" constant="false" hasOnlySubstanceUnits="false" id="M_C11481" name="HSO3-" fbc:charge="0" />
      <species boundaryCondition="false" compartment="Cytosol" constant="false" hasOnlySubstanceUnits="false" id="M_C11482" name="Holo-Lys2" fbc:charge="0" />
      <species boundaryCondition="false" compartment="Cytosol" constant="false" hasOnlySubstanceUnits="false" id="M_C11508" name="4alpha-Methyl-5alpha-ergosta-8,14,24(28)-trien-3beta-ol" fbc:charge="0" />
      <species boundaryCondition="false" compartment="Cytosol" constant="false" hasOnlySubstanceUnits="false" id="M_C11519" name="N-Cyclohexylformamide" fbc:charge="0" />
      <species boundaryCondition="false" compartment="Cytosol" constant="false" hasOnlySubstanceUnits="false" id="M_C11522" name="24-Methylene lophenol" fbc:charge="0" />
      <species boundaryCondition="false" compartment="Cytosol" constant="false" hasOnlySubstanceUnits="false" id="M_C11553" name="[Heparan sulfate]-glucosamine 3-sulfate" fbc:charge="0" />
      <species boundaryCondition="false" compartment="Cytosol" constant="false" hasOnlySubstanceUnits="false" id="M_C11554" name="1-Phosphatidyl-1D-myo-inositol 3,4-bisphosphate" fbc:charge="0" />
      <species boundaryCondition="false" compartment="Cytosol" constant="false" hasOnlySubstanceUnits="false" id="M_C11555" name="1D-myo-Inositol 1,4,5,6-tetrakisphosphate" fbc:charge="0" />
      <species boundaryCondition="false" compartment="Cytosol" constant="false" hasOnlySubstanceUnits="false" id="M_C11713" name="beta-Naphthol" fbc:charge="0" />
      <species boundaryCondition="false" compartment="Cytosol" constant="false" hasOnlySubstanceUnits="false" id="M_C11821" name="5-Hydroxyisourate" fbc:charge="0" />
      <species boundaryCondition="false" compartment="Cytosol" constant="false" hasOnlySubstanceUnits="false" id="M_C11863" name="Gibberellin A9" fbc:charge="0" />
      <species boundaryCondition="false" compartment="Cytosol" constant="false" hasOnlySubstanceUnits="false" id="M_C11866" name="2,3-Dehydro-gibberellin A9" fbc:charge="0" />
      <species boundaryCondition="false" compartment="Cytosol" constant="false" hasOnlySubstanceUnits="false" id="M_C11867" name="Gibberellin A7" fbc:charge="0" />
      <species boundaryCondition="false" compartment="Cytosol" constant="false" hasOnlySubstanceUnits="false" id="M_C11871" name="Gibberellin A5" fbc:charge="0" />
      <species boundaryCondition="false" compartment="Cytosol" constant="false" hasOnlySubstanceUnits="false" id="M_C11907" name="4,6-Dideoxy-4-oxo-dTDP-D-glucose" fbc:charge="0" />
      <species boundaryCondition="false" compartment="Cytosol" constant="false" hasOnlySubstanceUnits="false" id="M_C11924" name="Perillic acid" fbc:charge="0" />
      <species boundaryCondition="false" compartment="Mitochondria" constant="false" hasOnlySubstanceUnits="false" id="M_C11924_mt" name="Perillic acid_mt" fbc:charge="0" />
      <species boundaryCondition="false" compartment="Cytosol" constant="false" hasOnlySubstanceUnits="false" id="M_C11929" name="Perillyl-CoA" fbc:charge="0" />
      <species boundaryCondition="false" compartment="Cytosol" constant="false" hasOnlySubstanceUnits="false" id="M_C11934" name="2-Hydroxy-4-isopropenylcyclohexane-1-carboxyl-CoA" fbc:charge="0" />
      <species boundaryCondition="false" compartment="Cytosol" constant="false" hasOnlySubstanceUnits="false" id="M_C11935" name="4-Isopropenyl-2-oxy-cyclohexanecarboxyl-CoA" fbc:charge="0" />
      <species boundaryCondition="false" compartment="Cytosol" constant="false" hasOnlySubstanceUnits="false" id="M_C11938" name="Myrtenol" fbc:charge="0" />
      <species boundaryCondition="false" compartment="Cytosol" constant="false" hasOnlySubstanceUnits="false" id="M_C11939" name="Myrtenal" fbc:charge="0" />
      <species boundaryCondition="false" compartment="Cytosol" constant="false" hasOnlySubstanceUnits="false" id="M_C11941" name="Pinocarveol" fbc:charge="0" />
      <species boundaryCondition="false" compartment="Cytosol" constant="false" hasOnlySubstanceUnits="false" id="M_C11943" name="trans-2-Methyl-5-isopropylhexa-2,5-dienoic acid" fbc:charge="0" />
      <species boundaryCondition="false" compartment="Cytosol" constant="false" hasOnlySubstanceUnits="false" id="M_C11944" name="cis-2-Methyl-5-isopropylhexa-2,5-dienoic acid" fbc:charge="0" />
      <species boundaryCondition="false" compartment="Cytosol" constant="false" hasOnlySubstanceUnits="false" id="M_C11945" name="trans-2-Methyl-5-isopropylhexa-2,5-dienoyl-CoA" fbc:charge="0" />
      <species boundaryCondition="false" compartment="Mitochondria" constant="false" hasOnlySubstanceUnits="false" id="M_C11945_mt" name="trans-2-Methyl-5-isopropylhexa-2,5-dienoyl-CoA_mt" fbc:charge="0" />
      <species boundaryCondition="false" compartment="Cytosol" constant="false" hasOnlySubstanceUnits="false" id="M_C11946" name="cis-2-Methyl-5-isopropylhexa-2,5-dienoyl-CoA" fbc:charge="0" />
      <species boundaryCondition="false" compartment="Mitochondria" constant="false" hasOnlySubstanceUnits="false" id="M_C11946_mt" name="cis-2-Methyl-5-isopropylhexa-2,5-dienoyl-CoA_mt" fbc:charge="0" />
      <species boundaryCondition="false" compartment="Cytosol" constant="false" hasOnlySubstanceUnits="false" id="M_C11947" name="3-Hydroxy-2,6-dimethyl-5-methylene-heptanoyl-CoA" fbc:charge="0" />
      <species boundaryCondition="false" compartment="Mitochondria" constant="false" hasOnlySubstanceUnits="false" id="M_C11947_mt" name="3-Hydroxy-2,6-dimethyl-5-methylene-heptanoyl-CoA_mt" fbc:charge="0" />
      <species boundaryCondition="false" compartment="Cytosol" constant="false" hasOnlySubstanceUnits="false" id="M_C11948" name="2,6-Dimethyl-5-methylene-3-oxo-heptanoyl-CoA" fbc:charge="0" />
      <species boundaryCondition="false" compartment="Mitochondria" constant="false" hasOnlySubstanceUnits="false" id="M_C11948_mt" name="2,6-Dimethyl-5-methylene-3-oxo-heptanoyl-CoA_mt" fbc:charge="0" />
      <species boundaryCondition="false" compartment="Cytosol" constant="false" hasOnlySubstanceUnits="false" id="M_C11949" name="3-Isopropylbut-3-enoyl-CoA" fbc:charge="0" />
      <species boundaryCondition="false" compartment="Mitochondria" constant="false" hasOnlySubstanceUnits="false" id="M_C11949_mt" name="3-Isopropylbut-3-enoyl-CoA_mt" fbc:charge="0" />
      <species boundaryCondition="false" compartment="Cytosol" constant="false" hasOnlySubstanceUnits="false" id="M_C11950" name="3-Isopropylbut-3-enoic acid" fbc:charge="0" />
      <species boundaryCondition="false" compartment="Mitochondria" constant="false" hasOnlySubstanceUnits="false" id="M_C11950_mt" name="3-Isopropylbut-3-enoic acid_mt" fbc:charge="0" />
      <species boundaryCondition="false" compartment="Cytosol" constant="false" hasOnlySubstanceUnits="false" id="M_C12126" name="Dihydroceramide" fbc:charge="0" />
      <species boundaryCondition="false" compartment="Cytosol" constant="false" hasOnlySubstanceUnits="false" id="M_C12144" name="Phytosphingosine" fbc:charge="0" />
      <species boundaryCondition="false" compartment="Cytosol" constant="false" hasOnlySubstanceUnits="false" id="M_C12145" name="Phytoceramide" fbc:charge="0" />
      <species boundaryCondition="false" compartment="Cytosol" constant="false" hasOnlySubstanceUnits="false" id="M_C12205" name="5-Hydroxyconiferyl alcohol" fbc:charge="0" />
      <species boundaryCondition="false" compartment="Cytosol" constant="false" hasOnlySubstanceUnits="false" id="M_C12214" name="Aminofructose 6-phosphate" fbc:charge="0" />
      <species boundaryCondition="false" compartment="Cytosol" constant="false" hasOnlySubstanceUnits="false" id="M_C12215" name="Iminoerythrose 4-phosphate" fbc:charge="0" />
      <species boundaryCondition="false" compartment="Cytosol" constant="false" hasOnlySubstanceUnits="false" id="M_C12248" name="5-Hydroxy-2-oxo-4-ureido-2,5-dihydro-1H-imidazole-5-carboxylate" fbc:charge="0" />
      <species boundaryCondition="false" compartment="Cytosol" constant="false" hasOnlySubstanceUnits="false" id="M_C12448" name="Ecgonine methyl ester" fbc:charge="0" />
      <species boundaryCondition="false" compartment="Cytosol" constant="false" hasOnlySubstanceUnits="false" id="M_C12449" name="Pseudoecgonine" fbc:charge="0" />
      <species boundaryCondition="false" compartment="Cytosol" constant="false" hasOnlySubstanceUnits="false" id="M_C12450" name="Pseudoecgonyl-CoA" fbc:charge="0" />
      <species boundaryCondition="false" compartment="Cytosol" constant="false" hasOnlySubstanceUnits="false" id="M_C12452" name="Acetyltropine" fbc:charge="0" />
      <species boundaryCondition="false" compartment="Mitochondria" constant="false" hasOnlySubstanceUnits="false" id="M_C12452_mt" name="Acetyltropine_mt" fbc:charge="0" />
      <species boundaryCondition="false" compartment="Cytosol" constant="false" hasOnlySubstanceUnits="false" id="M_C12453" name="Acetylpseudotropine" fbc:charge="0" />
      <species boundaryCondition="false" compartment="Mitochondria" constant="false" hasOnlySubstanceUnits="false" id="M_C12453_mt" name="Acetylpseudotropine_mt" fbc:charge="0" />
      <species boundaryCondition="false" compartment="Cytosol" constant="false" hasOnlySubstanceUnits="false" id="M_C12455" name="5-Aminopentanal" fbc:charge="0" />
      <species boundaryCondition="false" compartment="Cytosol" constant="false" hasOnlySubstanceUnits="false" id="M_C13425" name="3-Hexaprenyl-4-hydroxybenzoate" fbc:charge="0" />
      <species boundaryCondition="false" compartment="Cytosol" constant="false" hasOnlySubstanceUnits="false" id="M_C13629" name="1,2-Bis(4-hydroxyphenyl)-2-propanol" fbc:charge="0" />
      <species boundaryCondition="false" compartment="Cytosol" constant="false" hasOnlySubstanceUnits="false" id="M_C13632" name="4,4'-Dihydroxy-alpha-methylstilbene" fbc:charge="0" />
      <species boundaryCondition="false" compartment="Cytosol" constant="false" hasOnlySubstanceUnits="false" id="M_C13636" name="4-Hydroxyphenyl acetate" fbc:charge="0" />
      <species boundaryCondition="false" compartment="Cytosol" constant="false" hasOnlySubstanceUnits="false" id="M_C13638" name="1-(4'-Hydroxyphenyl)ethanol" fbc:charge="0" />
      <species boundaryCondition="false" compartment="Cytosol" constant="false" hasOnlySubstanceUnits="false" id="M_C13645" name="Hydrobromic acid" fbc:charge="0" />
      <species boundaryCondition="false" compartment="Mitochondria" constant="false" hasOnlySubstanceUnits="false" id="M_C13645_mt" name="Hydrobromic acid_mt" fbc:charge="0" />
      <species boundaryCondition="false" compartment="Cytosol" constant="false" hasOnlySubstanceUnits="false" id="M_C13747" name="1,7-Dimethylxanthine" fbc:charge="0" />
      <species boundaryCondition="false" compartment="Cytosol" constant="false" hasOnlySubstanceUnits="false" id="M_C14039" name="1,1-Dichloroethylene" fbc:charge="0" />
      <species boundaryCondition="false" compartment="Cytosol" constant="false" hasOnlySubstanceUnits="false" id="M_C14040" name="1-Nitronaphthalene" fbc:charge="0" />
      <species boundaryCondition="false" compartment="Cytosol" constant="false" hasOnlySubstanceUnits="false" id="M_C14089" name="1-Hydroxymethylnaphthalene" fbc:charge="0" />
      <species boundaryCondition="false" compartment="Cytosol" constant="false" hasOnlySubstanceUnits="false" id="M_C14090" name="1-Naphthaldehyde" fbc:charge="0" />
      <species boundaryCondition="false" compartment="Cytosol" constant="false" hasOnlySubstanceUnits="false" id="M_C14092" name="cis-1,2-Dihydroxy-1,2-dihydro-8-carboxynaphthalene" fbc:charge="0" />
      <species boundaryCondition="false" compartment="Cytosol" constant="false" hasOnlySubstanceUnits="false" id="M_C14093" name="1,2-Dihydroxy-8-carboxynaphthalene" fbc:charge="0" />
      <species boundaryCondition="false" compartment="Cytosol" constant="false" hasOnlySubstanceUnits="false" id="M_C14099" name="2-Naphthaldehyde" fbc:charge="0" />
      <species boundaryCondition="false" compartment="Cytosol" constant="false" hasOnlySubstanceUnits="false" id="M_C14101" name="2-Naphthoic acid" fbc:charge="0" />
      <species boundaryCondition="false" compartment="Mitochondria" constant="false" hasOnlySubstanceUnits="false" id="M_C14101_mt" name="2-Naphthoic acid_mt" fbc:charge="0" />
      <species boundaryCondition="false" compartment="Mitochondria" constant="false" hasOnlySubstanceUnits="false" id="M_C14116_mt" name="Naphthyl-2-methyl-succinyl-CoA_mt" fbc:charge="0" />
      <species boundaryCondition="false" compartment="Mitochondria" constant="false" hasOnlySubstanceUnits="false" id="M_C14117_mt" name="Naphthyl-2-methylene-succinyl-CoA_mt" fbc:charge="0" />
      <species boundaryCondition="false" compartment="Cytosol" constant="false" hasOnlySubstanceUnits="false" id="M_C14118" name="Naphthyl-2-hydroxymethyl-succinyl CoA" fbc:charge="0" />
      <species boundaryCondition="false" compartment="Cytosol" constant="false" hasOnlySubstanceUnits="false" id="M_C14119" name="Naphthyl-2-oxomethyl-succinyl-CoA" fbc:charge="0" />
      <species boundaryCondition="false" compartment="Mitochondria" constant="false" hasOnlySubstanceUnits="false" id="M_C14119_mt" name="Naphthyl-2-oxomethyl-succinyl-CoA_mt" fbc:charge="0" />
      <species boundaryCondition="false" compartment="Cytosol" constant="false" hasOnlySubstanceUnits="false" id="M_C14120" name="2-Naphthoyl-CoA" fbc:charge="0" />
      <species boundaryCondition="false" compartment="Mitochondria" constant="false" hasOnlySubstanceUnits="false" id="M_C14120_mt" name="2-Naphthoyl-CoA_mt" fbc:charge="0" />
      <species boundaryCondition="false" compartment="Cytosol" constant="false" hasOnlySubstanceUnits="false" id="M_C14144" name="5-Carboxy-2-pentenoyl-CoA" fbc:charge="0" />
      <species boundaryCondition="false" compartment="Mitochondria" constant="false" hasOnlySubstanceUnits="false" id="M_C14144_mt" name="5-Carboxy-2-pentenoyl-CoA_mt" fbc:charge="0" />
      <species boundaryCondition="false" compartment="Cytosol" constant="false" hasOnlySubstanceUnits="false" id="M_C14145" name="(3S)-3-Hydroxyadipyl-CoA" fbc:charge="0" />
      <species boundaryCondition="false" compartment="Mitochondria" constant="false" hasOnlySubstanceUnits="false" id="M_C14145_mt" name="(3S)-3-Hydroxyadipyl-CoA_mt" fbc:charge="0" />
      <species boundaryCondition="false" compartment="Cytosol" constant="false" hasOnlySubstanceUnits="false" id="M_C14147" name="Cyromazine" fbc:charge="0" />
      <species boundaryCondition="false" compartment="Cytosol" constant="false" hasOnlySubstanceUnits="false" id="M_C14148" name="N-Cyclopropylammeline" fbc:charge="0" />
      <species boundaryCondition="false" compartment="Cytosol" constant="false" hasOnlySubstanceUnits="false" id="M_C14149" name="N-Cyclopropylammelide" fbc:charge="0" />
      <species boundaryCondition="false" compartment="Cytosol" constant="false" hasOnlySubstanceUnits="false" id="M_C14150" name="Cyclopropylamine" fbc:charge="0" />
      <species boundaryCondition="false" compartment="Cytosol" constant="false" hasOnlySubstanceUnits="false" id="M_C14180" name="S-(Hydroxymethyl)glutathione" fbc:charge="0" />
      <species boundaryCondition="false" compartment="Cytosol" constant="false" hasOnlySubstanceUnits="false" id="M_C14453" name="4-Bromophenol" fbc:charge="0" />
      <species boundaryCondition="false" compartment="Cytosol" constant="false" hasOnlySubstanceUnits="false" id="M_C14556" name="9-Hydroxybenzo[a]pyrene" fbc:charge="0" />
      <species boundaryCondition="false" compartment="Cytosol" constant="false" hasOnlySubstanceUnits="false" id="M_C14748" name="20-HETE" fbc:charge="0" />
      <species boundaryCondition="false" compartment="Cytosol" constant="false" hasOnlySubstanceUnits="false" id="M_C14749" name="19(S)-HETE" fbc:charge="0" />
      <species boundaryCondition="false" compartment="Cytosol" constant="false" hasOnlySubstanceUnits="false" id="M_C14762" name="13(S)-HODE" fbc:charge="0" />
      <species boundaryCondition="false" compartment="Cytosol" constant="false" hasOnlySubstanceUnits="false" id="M_C14765" name="13-OxoODE" fbc:charge="0" />
      <species boundaryCondition="false" compartment="Cytosol" constant="false" hasOnlySubstanceUnits="false" id="M_C14768" name="5,6-EET" fbc:charge="0" />
      <species boundaryCondition="false" compartment="Cytosol" constant="false" hasOnlySubstanceUnits="false" id="M_C14769" name="8,9-EET" fbc:charge="0" />
      <species boundaryCondition="false" compartment="Cytosol" constant="false" hasOnlySubstanceUnits="false" id="M_C14770" name="11,12-EET" fbc:charge="0" />
      <species boundaryCondition="false" compartment="Cytosol" constant="false" hasOnlySubstanceUnits="false" id="M_C14771" name="14,15-EET" fbc:charge="0" />
      <species boundaryCondition="false" compartment="Cytosol" constant="false" hasOnlySubstanceUnits="false" id="M_C14772" name="5,6-DHET" fbc:charge="0" />
      <species boundaryCondition="false" compartment="Cytosol" constant="false" hasOnlySubstanceUnits="false" id="M_C14773" name="8,9-DHET" fbc:charge="0" />
      <species boundaryCondition="false" compartment="Cytosol" constant="false" hasOnlySubstanceUnits="false" id="M_C14774" name="11,12-DHET" fbc:charge="0" />
      <species boundaryCondition="false" compartment="Cytosol" constant="false" hasOnlySubstanceUnits="false" id="M_C14775" name="14,15-DHET" fbc:charge="0" />
      <species boundaryCondition="false" compartment="Cytosol" constant="false" hasOnlySubstanceUnits="false" id="M_C14778" name="16(R)-HETE" fbc:charge="0" />
      <species boundaryCondition="false" compartment="Cytosol" constant="false" hasOnlySubstanceUnits="false" id="M_C14781" name="15H-11,12-EETA" fbc:charge="0" />
      <species boundaryCondition="false" compartment="Cytosol" constant="false" hasOnlySubstanceUnits="false" id="M_C14782" name="11,12,15-THETA" fbc:charge="0" />
      <species boundaryCondition="false" compartment="Cytosol" constant="false" hasOnlySubstanceUnits="false" id="M_C14784" name="1,2-Dihydroxy-3,4-epoxy-1,2,3,4-tetrahydronaphthalene" fbc:charge="0" />
      <species boundaryCondition="false" compartment="Cytosol" constant="false" hasOnlySubstanceUnits="false" id="M_C14786" name="(1R,2S)-Naphthalene 1,2-oxide" fbc:charge="0" />
      <species boundaryCondition="false" compartment="Mitochondria" constant="false" hasOnlySubstanceUnits="false" id="M_C14786_mt" name="(1R,2S)-Naphthalene 1,2-oxide_mt" fbc:charge="0" />
      <species boundaryCondition="false" compartment="Cytosol" constant="false" hasOnlySubstanceUnits="false" id="M_C14787" name="(1S,2R)-Naphthalene 1,2-oxide" fbc:charge="0" />
      <species boundaryCondition="false" compartment="Mitochondria" constant="false" hasOnlySubstanceUnits="false" id="M_C14787_mt" name="(1S,2R)-Naphthalene 1,2-oxide_mt" fbc:charge="0" />
      <species boundaryCondition="false" compartment="Cytosol" constant="false" hasOnlySubstanceUnits="false" id="M_C14791" name="(1R)-Hydroxy-(2R)-glutathionyl-1,2-dihydronaphthalene" fbc:charge="0" />
      <species boundaryCondition="false" compartment="Mitochondria" constant="false" hasOnlySubstanceUnits="false" id="M_C14791_mt" name="(1R)-Hydroxy-(2R)-glutathionyl-1,2-dihydronaphthalene_mt" fbc:charge="0" />
      <species boundaryCondition="false" compartment="Cytosol" constant="false" hasOnlySubstanceUnits="false" id="M_C14792" name="(1S)-Hydroxy-(2S)-glutathionyl-1,2-dihydronaphthalene" fbc:charge="0" />
      <species boundaryCondition="false" compartment="Mitochondria" constant="false" hasOnlySubstanceUnits="false" id="M_C14792_mt" name="(1S)-Hydroxy-(2S)-glutathionyl-1,2-dihydronaphthalene_mt" fbc:charge="0" />
      <species boundaryCondition="false" compartment="Cytosol" constant="false" hasOnlySubstanceUnits="false" id="M_C14793" name="(1R)-Glutathionyl-(2R)-hydroxy-1,2-dihydronaphthalene" fbc:charge="0" />
      <species boundaryCondition="false" compartment="Mitochondria" constant="false" hasOnlySubstanceUnits="false" id="M_C14793_mt" name="(1R)-Glutathionyl-(2R)-hydroxy-1,2-dihydronaphthalene_mt" fbc:charge="0" />
      <species boundaryCondition="false" compartment="Cytosol" constant="false" hasOnlySubstanceUnits="false" id="M_C14800" name="1-Nitronaphthalene-5,6-oxide" fbc:charge="0" />
      <species boundaryCondition="false" compartment="Mitochondria" constant="false" hasOnlySubstanceUnits="false" id="M_C14800_mt" name="1-Nitronaphthalene-5,6-oxide_mt" fbc:charge="0" />
      <species boundaryCondition="false" compartment="Cytosol" constant="false" hasOnlySubstanceUnits="false" id="M_C14801" name="1-Nitro-5,6-dihydroxy-dihydronaphthalene" fbc:charge="0" />
      <species boundaryCondition="false" compartment="Cytosol" constant="false" hasOnlySubstanceUnits="false" id="M_C14802" name="1-Nitronaphthalene-7,8-oxide" fbc:charge="0" />
      <species boundaryCondition="false" compartment="Mitochondria" constant="false" hasOnlySubstanceUnits="false" id="M_C14802_mt" name="1-Nitronaphthalene-7,8-oxide_mt" fbc:charge="0" />
      <species boundaryCondition="false" compartment="Cytosol" constant="false" hasOnlySubstanceUnits="false" id="M_C14803" name="1-Nitro-7-hydroxy-8-glutathionyl-7,8-dihydronaphthalene" fbc:charge="0" />
      <species boundaryCondition="false" compartment="Mitochondria" constant="false" hasOnlySubstanceUnits="false" id="M_C14803_mt" name="1-Nitro-7-hydroxy-8-glutathionyl-7,8-dihydronaphthalene_mt" fbc:charge="0" />
      <species boundaryCondition="false" compartment="Cytosol" constant="false" hasOnlySubstanceUnits="false" id="M_C14804" name="1-Nitro-7-glutathionyl-8-hydroxy-7,8-dihydronaphthalene" fbc:charge="0" />
      <species boundaryCondition="false" compartment="Mitochondria" constant="false" hasOnlySubstanceUnits="false" id="M_C14804_mt" name="1-Nitro-7-glutathionyl-8-hydroxy-7,8-dihydronaphthalene_mt" fbc:charge="0" />
      <species boundaryCondition="false" compartment="Cytosol" constant="false" hasOnlySubstanceUnits="false" id="M_C14805" name="1-Nitro-5-hydroxy-6-glutathionyl-5,6-dihydronaphthalene" fbc:charge="0" />
      <species boundaryCondition="false" compartment="Mitochondria" constant="false" hasOnlySubstanceUnits="false" id="M_C14805_mt" name="1-Nitro-5-hydroxy-6-glutathionyl-5,6-dihydronaphthalene_mt" fbc:charge="0" />
      <species boundaryCondition="false" compartment="Cytosol" constant="false" hasOnlySubstanceUnits="false" id="M_C14806" name="1-Nitro-5-glutathionyl-6-hydroxy-5,6-dihydronaphthalene" fbc:charge="0" />
      <species boundaryCondition="false" compartment="Mitochondria" constant="false" hasOnlySubstanceUnits="false" id="M_C14806_mt" name="1-Nitro-5-glutathionyl-6-hydroxy-5,6-dihydronaphthalene_mt" fbc:charge="0" />
      <species boundaryCondition="false" compartment="Cytosol" constant="false" hasOnlySubstanceUnits="false" id="M_C14812" name="12(R)-HPETE" fbc:charge="0" />
      <species boundaryCondition="false" compartment="Cytosol" constant="false" hasOnlySubstanceUnits="false" id="M_C14813" name="11H-14,15-EETA" fbc:charge="0" />
      <species boundaryCondition="false" compartment="Cytosol" constant="false" hasOnlySubstanceUnits="false" id="M_C14814" name="11,14,15-THETA" fbc:charge="0" />
      <species boundaryCondition="false" compartment="Cytosol" constant="false" hasOnlySubstanceUnits="false" id="M_C14818" name="Fe2+" fbc:charge="0" />
      <species boundaryCondition="false" compartment="Mitochondria" constant="false" hasOnlySubstanceUnits="false" id="M_C14818_mt" name="Fe2+_mt" fbc:charge="0" />
      <species boundaryCondition="false" compartment="Cytosol" constant="false" hasOnlySubstanceUnits="false" id="M_C14819" name="Fe3+" fbc:charge="0" />
      <species boundaryCondition="false" compartment="Mitochondria" constant="false" hasOnlySubstanceUnits="false" id="M_C14819_mt" name="Fe3+_mt" fbc:charge="0" />
      <species boundaryCondition="false" compartment="Cytosol" constant="false" hasOnlySubstanceUnits="false" id="M_C14820" name="11(R)-HPETE" fbc:charge="0" />
      <species boundaryCondition="false" compartment="Cytosol" constant="false" hasOnlySubstanceUnits="false" id="M_C14821" name="9(S)-HPETE" fbc:charge="0" />
      <species boundaryCondition="false" compartment="Cytosol" constant="false" hasOnlySubstanceUnits="false" id="M_C14823" name="8(S)-HPETE" fbc:charge="0" />
      <species boundaryCondition="false" compartment="Cytosol" constant="false" hasOnlySubstanceUnits="false" id="M_C14825" name="9(10)-EpOME" fbc:charge="0" />
      <species boundaryCondition="false" compartment="Cytosol" constant="false" hasOnlySubstanceUnits="false" id="M_C14826" name="12(13)-EpOME" fbc:charge="0" />
      <species boundaryCondition="false" compartment="Cytosol" constant="false" hasOnlySubstanceUnits="false" id="M_C14827" name="9(S)-HPODE" fbc:charge="0" />
      <species boundaryCondition="false" compartment="Cytosol" constant="false" hasOnlySubstanceUnits="false" id="M_C14839" name="Bromobenzene-3,4-oxide" fbc:charge="0" />
      <species boundaryCondition="false" compartment="Mitochondria" constant="false" hasOnlySubstanceUnits="false" id="M_C14839_mt" name="Bromobenzene-3,4-oxide_mt" fbc:charge="0" />
      <species boundaryCondition="false" compartment="Cytosol" constant="false" hasOnlySubstanceUnits="false" id="M_C14840" name="Bromobenzene-2,3-oxide" fbc:charge="0" />
      <species boundaryCondition="false" compartment="Mitochondria" constant="false" hasOnlySubstanceUnits="false" id="M_C14840_mt" name="Bromobenzene-2,3-oxide_mt" fbc:charge="0" />
      <species boundaryCondition="false" compartment="Cytosol" constant="false" hasOnlySubstanceUnits="false" id="M_C14842" name="Bromobenzene-2,3-dihydrodiol" fbc:charge="0" />
      <species boundaryCondition="false" compartment="Cytosol" constant="false" hasOnlySubstanceUnits="false" id="M_C14844" name="Bromobenzene-3,4-dihydrodiol" fbc:charge="0" />
      <species boundaryCondition="false" compartment="Cytosol" constant="false" hasOnlySubstanceUnits="false" id="M_C14845" name="4-Bromophenol-2,3-epoxide" fbc:charge="0" />
      <species boundaryCondition="false" compartment="Cytosol" constant="false" hasOnlySubstanceUnits="false" id="M_C14847" name="3,4-Dihydro-3-hydroxy-4-S-glutathionyl bromobenzene" fbc:charge="0" />
      <species boundaryCondition="false" compartment="Mitochondria" constant="false" hasOnlySubstanceUnits="false" id="M_C14847_mt" name="3,4-Dihydro-3-hydroxy-4-S-glutathionyl bromobenzene_mt" fbc:charge="0" />
      <species boundaryCondition="false" compartment="Cytosol" constant="false" hasOnlySubstanceUnits="false" id="M_C14848" name="2,3-Dihydro-2-S-glutathionyl-3-hydroxy bromobenzene" fbc:charge="0" />
      <species boundaryCondition="false" compartment="Mitochondria" constant="false" hasOnlySubstanceUnits="false" id="M_C14848_mt" name="2,3-Dihydro-2-S-glutathionyl-3-hydroxy bromobenzene_mt" fbc:charge="0" />
      <species boundaryCondition="false" compartment="Cytosol" constant="false" hasOnlySubstanceUnits="false" id="M_C14849" name="Benzo[a]pyrene-9,10-oxide" fbc:charge="0" />
      <species boundaryCondition="false" compartment="Cytosol" constant="false" hasOnlySubstanceUnits="false" id="M_C14850" name="Benzo[a]pyrene-7,8-oxide" fbc:charge="0" />
      <species boundaryCondition="false" compartment="Cytosol" constant="false" hasOnlySubstanceUnits="false" id="M_C14851" name="Benzo[a]pyrene-4,5-oxide" fbc:charge="0" />
      <species boundaryCondition="false" compartment="Mitochondria" constant="false" hasOnlySubstanceUnits="false" id="M_C14851_mt" name="Benzo[a]pyrene-4,5-oxide_mt" fbc:charge="0" />
      <species boundaryCondition="false" compartment="Cytosol" constant="false" hasOnlySubstanceUnits="false" id="M_C14852" name="Benzo[a]pyrene-7,8-diol" fbc:charge="0" />
      <species boundaryCondition="false" compartment="Mitochondria" constant="false" hasOnlySubstanceUnits="false" id="M_C14852_mt" name="Benzo[a]pyrene-7,8-diol_mt" fbc:charge="0" />
      <species boundaryCondition="false" compartment="Cytosol" constant="false" hasOnlySubstanceUnits="false" id="M_C14853" name="Benzo[a]pyrene-7,8-dihydrodiol-9,10-oxide" fbc:charge="0" />
      <species boundaryCondition="false" compartment="Cytosol" constant="false" hasOnlySubstanceUnits="false" id="M_C14854" name="9-Hydroxybenzo[a]pyrene-4,5-oxide" fbc:charge="0" />
      <species boundaryCondition="false" compartment="Cytosol" constant="false" hasOnlySubstanceUnits="false" id="M_C14855" name="4,5-Dihydro-4-hydroxy-5-S-glutathionyl-benzo[a]pyrene" fbc:charge="0" />
      <species boundaryCondition="false" compartment="Mitochondria" constant="false" hasOnlySubstanceUnits="false" id="M_C14855_mt" name="4,5-Dihydro-4-hydroxy-5-S-glutathionyl-benzo[a]pyrene_mt" fbc:charge="0" />
      <species boundaryCondition="false" compartment="Cytosol" constant="false" hasOnlySubstanceUnits="false" id="M_C14856" name="7,8-Dihydro-7-hydroxy-8-S-glutathionyl-benzo[a]pyrene" fbc:charge="0" />
      <species boundaryCondition="false" compartment="Mitochondria" constant="false" hasOnlySubstanceUnits="false" id="M_C14856_mt" name="7,8-Dihydro-7-hydroxy-8-S-glutathionyl-benzo[a]pyrene_mt" fbc:charge="0" />
      <species boundaryCondition="false" compartment="Cytosol" constant="false" hasOnlySubstanceUnits="false" id="M_C14857" name="1,1-Dichloroethylene epoxide" fbc:charge="0" />
      <species boundaryCondition="false" compartment="Mitochondria" constant="false" hasOnlySubstanceUnits="false" id="M_C14857_mt" name="1,1-Dichloroethylene epoxide_mt" fbc:charge="0" />
      <species boundaryCondition="false" compartment="Cytosol" constant="false" hasOnlySubstanceUnits="false" id="M_C14858" name="2,2-Dichloroacetaldehyde" fbc:charge="0" />
      <species boundaryCondition="false" compartment="Mitochondria" constant="false" hasOnlySubstanceUnits="false" id="M_C14858_mt" name="2,2-Dichloroacetaldehyde_mt" fbc:charge="0" />
      <species boundaryCondition="false" compartment="Cytosol" constant="false" hasOnlySubstanceUnits="false" id="M_C14859" name="Chloroacetyl chloride" fbc:charge="0" />
      <species boundaryCondition="false" compartment="Mitochondria" constant="false" hasOnlySubstanceUnits="false" id="M_C14859_mt" name="Chloroacetyl chloride_mt" fbc:charge="0" />
      <species boundaryCondition="false" compartment="Cytosol" constant="false" hasOnlySubstanceUnits="false" id="M_C14861" name="S-(2,2-Dichloro-1-hydroxy)ethyl glutathione" fbc:charge="0" />
      <species boundaryCondition="false" compartment="Mitochondria" constant="false" hasOnlySubstanceUnits="false" id="M_C14861_mt" name="S-(2,2-Dichloro-1-hydroxy)ethyl glutathione_mt" fbc:charge="0" />
      <species boundaryCondition="false" compartment="Cytosol" constant="false" hasOnlySubstanceUnits="false" id="M_C14863" name="2-(S-Glutathionyl)acetyl glutathione" fbc:charge="0" />
      <species boundaryCondition="false" compartment="Mitochondria" constant="false" hasOnlySubstanceUnits="false" id="M_C14863_mt" name="2-(S-Glutathionyl)acetyl glutathione_mt" fbc:charge="0" />
      <species boundaryCondition="false" compartment="Cytosol" constant="false" hasOnlySubstanceUnits="false" id="M_C14864" name="S-(2-Chloroacetyl)glutathione" fbc:charge="0" />
      <species boundaryCondition="false" compartment="Mitochondria" constant="false" hasOnlySubstanceUnits="false" id="M_C14864_mt" name="S-(2-Chloroacetyl)glutathione_mt" fbc:charge="0" />
      <species boundaryCondition="false" compartment="Cytosol" constant="false" hasOnlySubstanceUnits="false" id="M_C14865" name="2-(S-Glutathionyl)acetyl chloride" fbc:charge="0" />
      <species boundaryCondition="false" compartment="Mitochondria" constant="false" hasOnlySubstanceUnits="false" id="M_C14865_mt" name="2-(S-Glutathionyl)acetyl chloride_mt" fbc:charge="0" />
      <species boundaryCondition="false" compartment="Cytosol" constant="false" hasOnlySubstanceUnits="false" id="M_C14866" name="Chloral" fbc:charge="0" />
      <species boundaryCondition="false" compartment="Cytosol" constant="false" hasOnlySubstanceUnits="false" id="M_C14868" name="S-(1,2-Dichlorovinyl)glutathione" fbc:charge="0" />
      <species boundaryCondition="false" compartment="Mitochondria" constant="false" hasOnlySubstanceUnits="false" id="M_C14868_mt" name="S-(1,2-Dichlorovinyl)glutathione_mt" fbc:charge="0" />
      <species boundaryCondition="false" compartment="Cytosol" constant="false" hasOnlySubstanceUnits="false" id="M_C14869" name="Trichloroethanol glucuronide" fbc:charge="0" />
      <species boundaryCondition="false" compartment="Cytosol" constant="false" hasOnlySubstanceUnits="false" id="M_C14870" name="2-Bromoacetaldehyde" fbc:charge="0" />
      <species boundaryCondition="false" compartment="Mitochondria" constant="false" hasOnlySubstanceUnits="false" id="M_C14870_mt" name="2-Bromoacetaldehyde_mt" fbc:charge="0" />
      <species boundaryCondition="false" compartment="Cytosol" constant="false" hasOnlySubstanceUnits="false" id="M_C14871" name="S-(Formylmethyl)glutathione" fbc:charge="0" />
      <species boundaryCondition="false" compartment="Mitochondria" constant="false" hasOnlySubstanceUnits="false" id="M_C14871_mt" name="S-(Formylmethyl)glutathione_mt" fbc:charge="0" />
      <species boundaryCondition="false" compartment="Cytosol" constant="false" hasOnlySubstanceUnits="false" id="M_C14874" name="Glutathione episulfonium ion" fbc:charge="0" />
      <species boundaryCondition="false" compartment="Mitochondria" constant="false" hasOnlySubstanceUnits="false" id="M_C14874_mt" name="Glutathione episulfonium ion_mt" fbc:charge="0" />
      <species boundaryCondition="false" compartment="Cytosol" constant="false" hasOnlySubstanceUnits="false" id="M_C15645" name="1-(1-Alkenyl)-sn-glycerol" fbc:charge="0" />
      <species boundaryCondition="false" compartment="Cytosol" constant="false" hasOnlySubstanceUnits="false" id="M_C15646" name="1-(1-Alkenyl)-sn-glycero-3-phosphate" fbc:charge="0" />
      <species boundaryCondition="false" compartment="Cytosol" constant="false" hasOnlySubstanceUnits="false" id="M_C15647" name="2-Acyl-1-(1-alkenyl)-sn-glycero-3-phosphate" fbc:charge="0" />
      <species boundaryCondition="false" compartment="Mitochondria" constant="false" hasOnlySubstanceUnits="false" id="M_C15670_mt" name="Heme A_mt" fbc:charge="0" />
      <species boundaryCondition="false" compartment="Mitochondria" constant="false" hasOnlySubstanceUnits="false" id="M_C15672_mt" name="Heme O_mt" fbc:charge="0" />
      <species boundaryCondition="false" compartment="Cytosol" constant="false" hasOnlySubstanceUnits="false" id="M_C15776" name="4alpha-Methylfecosterol" fbc:charge="0" />
      <species boundaryCondition="false" compartment="Cytosol" constant="false" hasOnlySubstanceUnits="false" id="M_C15777" name="Episterol" fbc:charge="0" />
      <species boundaryCondition="false" compartment="Cytosol" constant="false" hasOnlySubstanceUnits="false" id="M_C15780" name="5-Dehydroepisterol" fbc:charge="0" />
      <species boundaryCondition="false" compartment="Cytosol" constant="false" hasOnlySubstanceUnits="false" id="M_C15781" name="24-Methylenecholesterol" fbc:charge="0" />
      <species boundaryCondition="false" compartment="Cytosol" constant="false" hasOnlySubstanceUnits="false" id="M_C15782" name="delta7-Avenasterol" fbc:charge="0" />
      <species boundaryCondition="false" compartment="Cytosol" constant="false" hasOnlySubstanceUnits="false" id="M_C15783" name="5-Dehydroavenasterol" fbc:charge="0" />
      <species boundaryCondition="false" compartment="Cytosol" constant="false" hasOnlySubstanceUnits="false" id="M_C15804" name="p-Hydroxyphenyl lignin" fbc:charge="0" />
      <species boundaryCondition="false" compartment="Cytosol" constant="false" hasOnlySubstanceUnits="false" id="M_C15805" name="Guaiacyl lignin" fbc:charge="0" />
      <species boundaryCondition="false" compartment="Cytosol" constant="false" hasOnlySubstanceUnits="false" id="M_C15806" name="Syringyl lignin" fbc:charge="0" />
      <species boundaryCondition="false" compartment="Cytosol" constant="false" hasOnlySubstanceUnits="false" id="M_C15807" name="5-Hydroxy-guaiacyl lignin" fbc:charge="0" />
      <species boundaryCondition="false" compartment="Cytosol" constant="false" hasOnlySubstanceUnits="false" id="M_C15808" name="4alpha-Methylzymosterol-4-carboxylate" fbc:charge="0" />
      <species boundaryCondition="false" compartment="Cytosol" constant="false" hasOnlySubstanceUnits="false" id="M_C15811" name="C15811" fbc:charge="0" />
      <species boundaryCondition="false" compartment="Cytosol" constant="false" hasOnlySubstanceUnits="false" id="M_C15812" name="C15812" fbc:charge="0" />
      <species boundaryCondition="false" compartment="Cytosol" constant="false" hasOnlySubstanceUnits="false" id="M_C15816" name="3-Keto-4-methylzymosterol" fbc:charge="0" />
      <species boundaryCondition="false" compartment="Cytosol" constant="false" hasOnlySubstanceUnits="false" id="M_C15915" name="4,4-Dimethyl-5alpha-cholesta-8-en-3beta-ol" fbc:charge="0" />
      <species boundaryCondition="false" compartment="Cytosol" constant="false" hasOnlySubstanceUnits="false" id="M_C15972" name="Enzyme N6-(lipoyl)lysine" fbc:charge="0" />
      <species boundaryCondition="false" compartment="Mitochondria" constant="false" hasOnlySubstanceUnits="false" id="M_C15972_mt" name="Enzyme N6-(lipoyl)lysine_mt" fbc:charge="0" />
      <species boundaryCondition="false" compartment="Mitochondria" constant="false" hasOnlySubstanceUnits="false" id="M_C15973_mt" name="Enzyme N6-(dihydrolipoyl)lysine_mt" fbc:charge="0" />
      <species boundaryCondition="false" compartment="Cytosol" constant="false" hasOnlySubstanceUnits="false" id="M_C15974" name="3-Methyl-1-hydroxybutyl-ThPP" fbc:charge="0" />
      <species boundaryCondition="false" compartment="Mitochondria" constant="false" hasOnlySubstanceUnits="false" id="M_C15974_mt" name="3-Methyl-1-hydroxybutyl-ThPP_mt" fbc:charge="0" />
      <species boundaryCondition="false" compartment="Cytosol" constant="false" hasOnlySubstanceUnits="false" id="M_C15975" name="[Dihydrolipoyllysine-residue (2-methylpropanoyl)transferase] S-(3-methylbutanoyl)dihydrolipoyllysine" fbc:charge="0" />
      <species boundaryCondition="false" compartment="Mitochondria" constant="false" hasOnlySubstanceUnits="false" id="M_C15975_mt" name="[Dihydrolipoyllysine-residue (2-methylpropanoyl)transferase] S-(3-methylbutanoyl)dihydrolipoyllysine_mt" fbc:charge="0" />
      <species boundaryCondition="false" compartment="Cytosol" constant="false" hasOnlySubstanceUnits="false" id="M_C15976" name="2-Methyl-1-hydroxypropyl-ThPP" fbc:charge="0" />
      <species boundaryCondition="false" compartment="Mitochondria" constant="false" hasOnlySubstanceUnits="false" id="M_C15976_mt" name="2-Methyl-1-hydroxypropyl-ThPP_mt" fbc:charge="0" />
      <species boundaryCondition="false" compartment="Cytosol" constant="false" hasOnlySubstanceUnits="false" id="M_C15977" name="[Dihydrolipoyllysine-residue (2-methylpropanoyl)transferase] S-(2-methylpropanoyl)dihydrolipoyllysine" fbc:charge="0" />
      <species boundaryCondition="false" compartment="Mitochondria" constant="false" hasOnlySubstanceUnits="false" id="M_C15977_mt" name="[Dihydrolipoyllysine-residue (2-methylpropanoyl)transferase] S-(2-methylpropanoyl)dihydrolipoyllysine_mt" fbc:charge="0" />
      <species boundaryCondition="false" compartment="Cytosol" constant="false" hasOnlySubstanceUnits="false" id="M_C15978" name="2-Methyl-1-hydroxybutyl-ThPP" fbc:charge="0" />
      <species boundaryCondition="false" compartment="Mitochondria" constant="false" hasOnlySubstanceUnits="false" id="M_C15978_mt" name="2-Methyl-1-hydroxybutyl-ThPP_mt" fbc:charge="0" />
      <species boundaryCondition="false" compartment="Cytosol" constant="false" hasOnlySubstanceUnits="false" id="M_C15979" name="[Dihydrolipoyllysine-residue (2-methylpropanoyl)transferase] S-(2-methylbutanoyl)dihydrolipoyllysine" fbc:charge="0" />
      <species boundaryCondition="false" compartment="Mitochondria" constant="false" hasOnlySubstanceUnits="false" id="M_C15979_mt" name="[Dihydrolipoyllysine-residue (2-methylpropanoyl)transferase] S-(2-methylbutanoyl)dihydrolipoyllysine_mt" fbc:charge="0" />
      <species boundaryCondition="false" compartment="Cytosol" constant="false" hasOnlySubstanceUnits="false" id="M_C15980" name="(S)-2-Methylbutanoyl-CoA" fbc:charge="0" />
      <species boundaryCondition="false" compartment="Mitochondria" constant="false" hasOnlySubstanceUnits="false" id="M_C15980_mt" name="(S)-2-Methylbutanoyl-CoA_mt" fbc:charge="0" />
      <species boundaryCondition="false" compartment="Cytosol" constant="false" hasOnlySubstanceUnits="false" id="M_C16162" name="(9Z,12Z,15Z)-Octadecatrienoyl-CoA" fbc:charge="0" />
      <species boundaryCondition="false" compartment="Cytosol" constant="false" hasOnlySubstanceUnits="false" id="M_C16163" name="(6Z,9Z,12Z,15Z)-Octadecatetraenoyl-CoA" fbc:charge="0" />
      <species boundaryCondition="false" compartment="Cytosol" constant="false" hasOnlySubstanceUnits="false" id="M_C16168" name="(6Z,9Z,12Z,15Z,18Z,21Z)-Tetracosahexaenoyl-CoA" fbc:charge="0" />
      <species boundaryCondition="false" compartment="Cytosol" constant="false" hasOnlySubstanceUnits="false" id="M_C16169" name="(4Z,7Z,10Z,13Z,16Z,19Z)-Docosahexaenoyl-CoA" fbc:charge="0" />
      <species boundaryCondition="false" compartment="Cytosol" constant="false" hasOnlySubstanceUnits="false" id="M_C16172" name="(6Z,9Z,12Z,15Z,18Z)-Tetracosapentaenoyl-CoA" fbc:charge="0" />
      <species boundaryCondition="false" compartment="Cytosol" constant="false" hasOnlySubstanceUnits="false" id="M_C16173" name="(4Z,7Z,10Z,13Z,16Z)-Docosapentaenoyl-CoA" fbc:charge="0" />
      <species boundaryCondition="false" compartment="Cytosol" constant="false" hasOnlySubstanceUnits="false" id="M_C16205" name="Anthracene-9,10-dihydrodiol" fbc:charge="0" />
      <species boundaryCondition="false" compartment="Cytosol" constant="false" hasOnlySubstanceUnits="false" id="M_C16206" name="9,10-Dihydroxyanthracene" fbc:charge="0" />
      <species boundaryCondition="false" compartment="Cytosol" constant="false" hasOnlySubstanceUnits="false" id="M_C16216" name="3-Oxostearoyl-CoA" fbc:charge="0" />
      <species boundaryCondition="false" compartment="Mitochondria" constant="false" hasOnlySubstanceUnits="false" id="M_C16216_mt" name="3-Oxostearoyl-CoA_mt" fbc:charge="0" />
      <species boundaryCondition="false" compartment="Cytosol" constant="false" hasOnlySubstanceUnits="false" id="M_C16217" name="3-Hydroxyoctadecanoyl-CoA" fbc:charge="0" />
      <species boundaryCondition="false" compartment="Cytosol" constant="false" hasOnlySubstanceUnits="false" id="M_C16218" name="(2E)-Octadecenoyl-CoA" fbc:charge="0" />
      <species boundaryCondition="false" compartment="Cytosol" constant="false" hasOnlySubstanceUnits="false" id="M_C16219" name="3-Oxostearoyl-[acp]" fbc:charge="0" />
      <species boundaryCondition="false" compartment="Mitochondria" constant="false" hasOnlySubstanceUnits="false" id="M_C16219_mt" name="3-Oxostearoyl-[acp]_mt" fbc:charge="0" />
      <species boundaryCondition="false" compartment="Cytosol" constant="false" hasOnlySubstanceUnits="false" id="M_C16220" name="3-Hydroxyoctadecanoyl-[acp]" fbc:charge="0" />
      <species boundaryCondition="false" compartment="Cytosol" constant="false" hasOnlySubstanceUnits="false" id="M_C16221" name="(2E)-Octadecenoyl-[acp]" fbc:charge="0" />
      <species boundaryCondition="false" compartment="Mitochondria" constant="false" hasOnlySubstanceUnits="false" id="M_C16236_mt" name="Protein N6-(octanoyl)lysine_mt" fbc:charge="0" />
      <species boundaryCondition="false" compartment="Mitochondria" constant="false" hasOnlySubstanceUnits="false" id="M_C16237_mt" name="Protein N6-(lipoyl)lysine_mt" fbc:charge="0" />
      <species boundaryCondition="false" compartment="Mitochondria" constant="false" hasOnlySubstanceUnits="false" id="M_C16238_mt" name="Lipoyl-AMP_mt" fbc:charge="0" />
      <species boundaryCondition="false" compartment="Mitochondria" constant="false" hasOnlySubstanceUnits="false" id="M_C16239_mt" name="Lipoyl-[acp]_mt" fbc:charge="0" />
      <species boundaryCondition="false" compartment="Mitochondria" constant="false" hasOnlySubstanceUnits="false" id="M_C16240_mt" name="Apoprotein_mt" fbc:charge="0" />
      <species boundaryCondition="false" compartment="Cytosol" constant="false" hasOnlySubstanceUnits="false" id="M_C16254" name="[Dihydrolipoyllysine-residue succinyltransferase] S-succinyldihydrolipoyllysine" fbc:charge="0" />
      <species boundaryCondition="false" compartment="Mitochondria" constant="false" hasOnlySubstanceUnits="false" id="M_C16254_mt" name="[Dihydrolipoyllysine-residue succinyltransferase] S-succinyldihydrolipoyllysine_mt" fbc:charge="0" />
      <species boundaryCondition="false" compartment="Cytosol" constant="false" hasOnlySubstanceUnits="false" id="M_C16265" name="N-Acetylgalactosamine 4-sulfate" fbc:charge="0" />
      <species boundaryCondition="false" compartment="Cytosol" constant="false" hasOnlySubstanceUnits="false" id="M_C16273" name="3-Hydroxy-5-oxohexanoyl-CoA" fbc:charge="0" />
      <species boundaryCondition="false" compartment="Mitochondria" constant="false" hasOnlySubstanceUnits="false" id="M_C16273_mt" name="3-Hydroxy-5-oxohexanoyl-CoA_mt" fbc:charge="0" />
      <species boundaryCondition="false" compartment="Cytosol" constant="false" hasOnlySubstanceUnits="false" id="M_C16300" name="Stearidonic acid" fbc:charge="0" />
      <species boundaryCondition="false" compartment="Cytosol" constant="false" hasOnlySubstanceUnits="false" id="M_C16327" name="OPC8-CoA" fbc:charge="0" />
      <species boundaryCondition="false" compartment="Cytosol" constant="false" hasOnlySubstanceUnits="false" id="M_C16328" name="trans-2-Enoyl-OPC8-CoA" fbc:charge="0" />
      <species boundaryCondition="false" compartment="Cytosol" constant="false" hasOnlySubstanceUnits="false" id="M_C16330" name="3-Oxo-OPC8-CoA" fbc:charge="0" />
      <species boundaryCondition="false" compartment="Cytosol" constant="false" hasOnlySubstanceUnits="false" id="M_C16331" name="OPC6-CoA" fbc:charge="0" />
      <species boundaryCondition="false" compartment="Cytosol" constant="false" hasOnlySubstanceUnits="false" id="M_C16332" name="trans-2-Enoyl-OPC6-CoA" fbc:charge="0" />
      <species boundaryCondition="false" compartment="Cytosol" constant="false" hasOnlySubstanceUnits="false" id="M_C16334" name="3-Oxo-OPC6-CoA" fbc:charge="0" />
      <species boundaryCondition="false" compartment="Cytosol" constant="false" hasOnlySubstanceUnits="false" id="M_C16335" name="OPC4-CoA" fbc:charge="0" />
      <species boundaryCondition="false" compartment="Cytosol" constant="false" hasOnlySubstanceUnits="false" id="M_C16336" name="trans-2-Enoyl-OPC4-CoA" fbc:charge="0" />
      <species boundaryCondition="false" compartment="Cytosol" constant="false" hasOnlySubstanceUnits="false" id="M_C16338" name="3-Oxo-OPC4-CoA" fbc:charge="0" />
      <species boundaryCondition="false" compartment="Cytosol" constant="false" hasOnlySubstanceUnits="false" id="M_C16339" name="(+)-7-Isojasmonic acid CoA" fbc:charge="0" />
      <species boundaryCondition="false" compartment="Cytosol" constant="false" hasOnlySubstanceUnits="false" id="M_C16348" name="cis-3-Chloroallyl aldehyde" fbc:charge="0" />
      <species boundaryCondition="false" compartment="Mitochondria" constant="false" hasOnlySubstanceUnits="false" id="M_C16348_mt" name="cis-3-Chloroallyl aldehyde_mt" fbc:charge="0" />
      <species boundaryCondition="false" compartment="Cytosol" constant="false" hasOnlySubstanceUnits="false" id="M_C16353" name="7-Methylxanthine" fbc:charge="0" />
      <species boundaryCondition="false" compartment="Cytosol" constant="false" hasOnlySubstanceUnits="false" id="M_C16355" name="7-Methyluric acid" fbc:charge="0" />
      <species boundaryCondition="false" compartment="Cytosol" constant="false" hasOnlySubstanceUnits="false" id="M_C16356" name="1,7-Dimethyluric acid" fbc:charge="0" />
      <species boundaryCondition="false" compartment="Cytosol" constant="false" hasOnlySubstanceUnits="false" id="M_C16358" name="1-Methylxanthine" fbc:charge="0" />
      <species boundaryCondition="false" compartment="Cytosol" constant="false" hasOnlySubstanceUnits="false" id="M_C16359" name="1-Methyluric acid" fbc:charge="0" />
      <species boundaryCondition="false" compartment="Cytosol" constant="false" hasOnlySubstanceUnits="false" id="M_C16360" name="3,7-Dimethyluric acid" fbc:charge="0" />
      <species boundaryCondition="false" compartment="Cytosol" constant="false" hasOnlySubstanceUnits="false" id="M_C16361" name="1,3,7-Trimethyluric acid" fbc:charge="0" />
      <species boundaryCondition="false" compartment="Cytosol" constant="false" hasOnlySubstanceUnits="false" id="M_C16362" name="3,6,8-Trimethylallantoin" fbc:charge="0" />
      <species boundaryCondition="false" compartment="Cytosol" constant="false" hasOnlySubstanceUnits="false" id="M_C16365" name="5-Acetylamino-6-formylamino-3-methyluracil" fbc:charge="0" />
      <species boundaryCondition="false" compartment="Cytosol" constant="false" hasOnlySubstanceUnits="false" id="M_C16374" name="(2E,6Z,9Z,12Z,15Z,18Z,21Z)-Tetracosahepta-2,6,9,12,15,18,21-enoyl-CoA" fbc:charge="0" />
      <species boundaryCondition="false" compartment="Mitochondria" constant="false" hasOnlySubstanceUnits="false" id="M_C16374_mt" name="(2E,6Z,9Z,12Z,15Z,18Z,21Z)-Tetracosahepta-2,6,9,12,15,18,21-enoyl-CoA_mt" fbc:charge="0" />
      <species boundaryCondition="false" compartment="Mitochondria" constant="false" hasOnlySubstanceUnits="false" id="M_C16375_mt" name="(6Z,9Z,12Z,15Z,18Z,21Z)-3-Hydroxytetracosahexa-6,9,12,15,18,21-enoyl-CoA_mt" fbc:charge="0" />
      <species boundaryCondition="false" compartment="Cytosol" constant="false" hasOnlySubstanceUnits="false" id="M_C16376" name="(6Z,9Z,12Z,15Z,18Z,21Z)-3-Oxotetracosahexa-6,9,12,15,18,21-enoyl-CoA" fbc:charge="0" />
      <species boundaryCondition="false" compartment="Mitochondria" constant="false" hasOnlySubstanceUnits="false" id="M_C16376_mt" name="(6Z,9Z,12Z,15Z,18Z,21Z)-3-Oxotetracosahexa-6,9,12,15,18,21-enoyl-CoA_mt" fbc:charge="0" />
      <species boundaryCondition="false" compartment="Cytosol" constant="false" hasOnlySubstanceUnits="false" id="M_C16387" name="(2E,6Z,9Z,12Z,15Z,18Z)-Tetracosahexa-2,6,9,12,15,18-enoyl-CoA" fbc:charge="0" />
      <species boundaryCondition="false" compartment="Mitochondria" constant="false" hasOnlySubstanceUnits="false" id="M_C16387_mt" name="(2E,6Z,9Z,12Z,15Z,18Z)-Tetracosahexa-2,6,9,12,15,18-enoyl-CoA_mt" fbc:charge="0" />
      <species boundaryCondition="false" compartment="Mitochondria" constant="false" hasOnlySubstanceUnits="false" id="M_C16388_mt" name="(6Z,9Z,12Z,15Z,18Z)-3-Hydroxytetracosapenta-6,9,12,15,18-enoyl-CoA_mt" fbc:charge="0" />
      <species boundaryCondition="false" compartment="Cytosol" constant="false" hasOnlySubstanceUnits="false" id="M_C16389" name="(6Z,9Z,12Z,15Z,18Z)-3-Oxotetracosapenta-6,9,12,15,18-enoyl-CoA" fbc:charge="0" />
      <species boundaryCondition="false" compartment="Mitochondria" constant="false" hasOnlySubstanceUnits="false" id="M_C16389_mt" name="(6Z,9Z,12Z,15Z,18Z)-3-Oxotetracosapenta-6,9,12,15,18-enoyl-CoA_mt" fbc:charge="0" />
      <species boundaryCondition="false" compartment="Mitochondria" constant="false" hasOnlySubstanceUnits="false" id="M_C16464_mt" name="Citronellyl-CoA_mt" fbc:charge="0" />
      <species boundaryCondition="false" compartment="Cytosol" constant="false" hasOnlySubstanceUnits="false" id="M_C16466" name="7-Methyl-3-oxo-6-octenoyl-CoA" fbc:charge="0" />
      <species boundaryCondition="false" compartment="Mitochondria" constant="false" hasOnlySubstanceUnits="false" id="M_C16468_mt" name="(2E)-5-Methylhexa-2,4-dienoyl-CoA_mt" fbc:charge="0" />
      <species boundaryCondition="false" compartment="Cytosol" constant="false" hasOnlySubstanceUnits="false" id="M_C16469" name="3-Hydroxy-5-methylhex-4-enoyl-CoA" fbc:charge="0" />
      <species boundaryCondition="false" compartment="Mitochondria" constant="false" hasOnlySubstanceUnits="false" id="M_C16469_mt" name="3-Hydroxy-5-methylhex-4-enoyl-CoA_mt" fbc:charge="0" />
      <species boundaryCondition="false" compartment="Cytosol" constant="false" hasOnlySubstanceUnits="false" id="M_C16470" name="5-Methylhex-4-enoyl-CoA" fbc:charge="0" />
      <species boundaryCondition="false" compartment="Mitochondria" constant="false" hasOnlySubstanceUnits="false" id="M_C16470_mt" name="5-Methylhex-4-enoyl-CoA_mt" fbc:charge="0" />
      <species boundaryCondition="false" compartment="Cytosol" constant="false" hasOnlySubstanceUnits="false" id="M_C16471" name="5-Methyl-3-oxo-4-hexenoyl-CoA" fbc:charge="0" />
      <species boundaryCondition="false" compartment="Mitochondria" constant="false" hasOnlySubstanceUnits="false" id="M_C16471_mt" name="5-Methyl-3-oxo-4-hexenoyl-CoA_mt" fbc:charge="0" />
      <species boundaryCondition="false" compartment="Cytosol" constant="false" hasOnlySubstanceUnits="false" id="M_G00001" name="N-Acetyl-D-glucosaminyldiphosphodolichol" fbc:charge="0" />
      <species boundaryCondition="false" compartment="Cytosol" constant="false" hasOnlySubstanceUnits="false" id="M_G00002" name="N,N'-Chitobiosyldiphosphodolichol" fbc:charge="0" />
      <species boundaryCondition="false" compartment="Cytosol" constant="false" hasOnlySubstanceUnits="false" id="M_G00003" name="G00003" fbc:charge="0" />
      <species boundaryCondition="false" compartment="Cytosol" constant="false" hasOnlySubstanceUnits="false" id="M_G00004" name="G00004" fbc:charge="0" />
      <species boundaryCondition="false" compartment="Cytosol" constant="false" hasOnlySubstanceUnits="false" id="M_G00005" name="G00005" fbc:charge="0" />
      <species boundaryCondition="false" compartment="Cytosol" constant="false" hasOnlySubstanceUnits="false" id="M_G00006" name="G00006" fbc:charge="0" />
      <species boundaryCondition="false" compartment="Cytosol" constant="false" hasOnlySubstanceUnits="false" id="M_G00007" name="G00007" fbc:charge="0" />
      <species boundaryCondition="false" compartment="Cytosol" constant="false" hasOnlySubstanceUnits="false" id="M_G00008" name="G00008" fbc:charge="0" />
      <species boundaryCondition="false" compartment="Cytosol" constant="false" hasOnlySubstanceUnits="false" id="M_G00009" name="G00009" fbc:charge="0" />
      <species boundaryCondition="false" compartment="Cytosol" constant="false" hasOnlySubstanceUnits="false" id="M_G00010" name="G00010" fbc:charge="0" />
      <species boundaryCondition="false" compartment="Cytosol" constant="false" hasOnlySubstanceUnits="false" id="M_G00011" name="G00011" fbc:charge="0" />
      <species boundaryCondition="false" compartment="Cytosol" constant="false" hasOnlySubstanceUnits="false" id="M_G00012" name="G00012" fbc:charge="0" />
      <species boundaryCondition="false" compartment="Cytosol" constant="false" hasOnlySubstanceUnits="false" id="M_G00013" name="G00013" fbc:charge="0" />
      <species boundaryCondition="false" compartment="Cytosol" constant="false" hasOnlySubstanceUnits="false" id="M_G00014" name="G00014" fbc:charge="0" />
      <species boundaryCondition="false" compartment="Cytosol" constant="false" hasOnlySubstanceUnits="false" id="M_G00015" name="G00015" fbc:charge="0" />
      <species boundaryCondition="false" compartment="Cytosol" constant="false" hasOnlySubstanceUnits="false" id="M_G00016" name="G00016" fbc:charge="0" />
      <species boundaryCondition="false" compartment="Cytosol" constant="false" hasOnlySubstanceUnits="false" id="M_G00017" name="G00017" fbc:charge="0" />
      <species boundaryCondition="false" compartment="Cytosol" constant="false" hasOnlySubstanceUnits="false" id="M_G00018" name="DS 3" fbc:charge="0" />
      <species boundaryCondition="false" compartment="Cytosol" constant="false" hasOnlySubstanceUnits="false" id="M_G00019" name="G00019" fbc:charge="0" />
      <species boundaryCondition="false" compartment="Cytosol" constant="false" hasOnlySubstanceUnits="false" id="M_G00020" name="G00020" fbc:charge="0" />
      <species boundaryCondition="false" compartment="Cytosol" constant="false" hasOnlySubstanceUnits="false" id="M_G00021" name="G00021" fbc:charge="0" />
      <species boundaryCondition="false" compartment="Cytosol" constant="false" hasOnlySubstanceUnits="false" id="M_G00023" name="Tn antigen" fbc:charge="0" />
      <species boundaryCondition="false" compartment="Cytosol" constant="false" hasOnlySubstanceUnits="false" id="M_G00024" name="T antigen" fbc:charge="0" />
      <species boundaryCondition="false" compartment="Cytosol" constant="false" hasOnlySubstanceUnits="false" id="M_G00025" name="G00025" fbc:charge="0" />
      <species boundaryCondition="false" compartment="Cytosol" constant="false" hasOnlySubstanceUnits="false" id="M_G00026" name="G00026" fbc:charge="0" />
      <species boundaryCondition="false" compartment="Cytosol" constant="false" hasOnlySubstanceUnits="false" id="M_G00027" name="G00027" fbc:charge="0" />
      <species boundaryCondition="false" compartment="Cytosol" constant="false" hasOnlySubstanceUnits="false" id="M_G00028" name="G00028" fbc:charge="0" />
      <species boundaryCondition="false" compartment="Cytosol" constant="false" hasOnlySubstanceUnits="false" id="M_G00029" name="G00029" fbc:charge="0" />
      <species boundaryCondition="false" compartment="Cytosol" constant="false" hasOnlySubstanceUnits="false" id="M_G00031" name="G00031" fbc:charge="0" />
      <species boundaryCondition="false" compartment="Cytosol" constant="false" hasOnlySubstanceUnits="false" id="M_G00032" name="G00032" fbc:charge="0" />
      <species boundaryCondition="false" compartment="Cytosol" constant="false" hasOnlySubstanceUnits="false" id="M_G00035" name="Sialyl-Tn antigen" fbc:charge="0" />
      <species boundaryCondition="false" compartment="Cytosol" constant="false" hasOnlySubstanceUnits="false" id="M_G00036" name="Lc3Cer" fbc:charge="0" />
      <species boundaryCondition="false" compartment="Cytosol" constant="false" hasOnlySubstanceUnits="false" id="M_G00037" name="Lc4Cer" fbc:charge="0" />
      <species boundaryCondition="false" compartment="Cytosol" constant="false" hasOnlySubstanceUnits="false" id="M_G00038" name="G00038" fbc:charge="0" />
      <species boundaryCondition="false" compartment="Cytosol" constant="false" hasOnlySubstanceUnits="false" id="M_G00039" name="Type IB glycolipid" fbc:charge="0" />
      <species boundaryCondition="false" compartment="Cytosol" constant="false" hasOnlySubstanceUnits="false" id="M_G00042" name="Type IA glycolipid" fbc:charge="0" />
      <species boundaryCondition="false" compartment="Cytosol" constant="false" hasOnlySubstanceUnits="false" id="M_G00044" name="IV2Fuc-Lc4Cer" fbc:charge="0" />
      <species boundaryCondition="false" compartment="Cytosol" constant="false" hasOnlySubstanceUnits="false" id="M_G00047" name="3'-isoLM1" fbc:charge="0" />
      <species boundaryCondition="false" compartment="Cytosol" constant="false" hasOnlySubstanceUnits="false" id="M_G00050" name="Paragloboside" fbc:charge="0" />
      <species boundaryCondition="false" compartment="Cytosol" constant="false" hasOnlySubstanceUnits="false" id="M_G00051" name="nLc5Cer" fbc:charge="0" />
      <species boundaryCondition="false" compartment="Cytosol" constant="false" hasOnlySubstanceUnits="false" id="M_G00052" name="G00052" fbc:charge="0" />
      <species boundaryCondition="false" compartment="Cytosol" constant="false" hasOnlySubstanceUnits="false" id="M_G00054" name="G00054" fbc:charge="0" />
      <species boundaryCondition="false" compartment="Cytosol" constant="false" hasOnlySubstanceUnits="false" id="M_G00055" name="IV2Fuc-nLc4Cer" fbc:charge="0" />
      <species boundaryCondition="false" compartment="Cytosol" constant="false" hasOnlySubstanceUnits="false" id="M_G00056" name="III3,IV2Fuc-nLc4Cer" fbc:charge="0" />
      <species boundaryCondition="false" compartment="Cytosol" constant="false" hasOnlySubstanceUnits="false" id="M_G00057" name="G00057" fbc:charge="0" />
      <species boundaryCondition="false" compartment="Cytosol" constant="false" hasOnlySubstanceUnits="false" id="M_G00058" name="Type IIIH glycolipid" fbc:charge="0" />
      <species boundaryCondition="false" compartment="Cytosol" constant="false" hasOnlySubstanceUnits="false" id="M_G00059" name="Type IIIA glycolipid" fbc:charge="0" />
      <species boundaryCondition="false" compartment="Cytosol" constant="false" hasOnlySubstanceUnits="false" id="M_G00060" name="III3Fuc-nLc4Cer" fbc:charge="0" />
      <species boundaryCondition="false" compartment="Cytosol" constant="false" hasOnlySubstanceUnits="false" id="M_G00061" name="Sialyl-6-paragloboside" fbc:charge="0" />
      <species boundaryCondition="false" compartment="Cytosol" constant="false" hasOnlySubstanceUnits="false" id="M_G00062" name="Sialyl-3-paragloboside" fbc:charge="0" />
      <species boundaryCondition="false" compartment="Cytosol" constant="false" hasOnlySubstanceUnits="false" id="M_G00063" name="IV3NeuAc,III3Fuc-nLc4Cer" fbc:charge="0" />
      <species boundaryCondition="false" compartment="Cytosol" constant="false" hasOnlySubstanceUnits="false" id="M_G00064" name="3',8'-LD1" fbc:charge="0" />
      <species boundaryCondition="false" compartment="Cytosol" constant="false" hasOnlySubstanceUnits="false" id="M_G00066" name="nLc5Cer_i" fbc:charge="0" />
      <species boundaryCondition="false" compartment="Cytosol" constant="false" hasOnlySubstanceUnits="false" id="M_G00067" name="nLc6Cer" fbc:charge="0" />
      <species boundaryCondition="false" compartment="Cytosol" constant="false" hasOnlySubstanceUnits="false" id="M_G00068" name="nLc7Cer" fbc:charge="0" />
      <species boundaryCondition="false" compartment="Cytosol" constant="false" hasOnlySubstanceUnits="false" id="M_G00069" name="nLc8Cer" fbc:charge="0" />
      <species boundaryCondition="false" compartment="Cytosol" constant="false" hasOnlySubstanceUnits="false" id="M_G00071" name="VI2Fuc-nLc6" fbc:charge="0" />
      <species boundaryCondition="false" compartment="Cytosol" constant="false" hasOnlySubstanceUnits="false" id="M_G00072" name="G00072" fbc:charge="0" />
      <species boundaryCondition="false" compartment="Cytosol" constant="false" hasOnlySubstanceUnits="false" id="M_G00073" name="G00073" fbc:charge="0" />
      <species boundaryCondition="false" compartment="Cytosol" constant="false" hasOnlySubstanceUnits="false" id="M_G00074" name="G00074" fbc:charge="0" />
      <species boundaryCondition="false" compartment="Cytosol" constant="false" hasOnlySubstanceUnits="false" id="M_G00075" name="Type IIIAb" fbc:charge="0" />
      <species boundaryCondition="false" compartment="Cytosol" constant="false" hasOnlySubstanceUnits="false" id="M_G00076" name="III3Fuc-nLc6Cer" fbc:charge="0" />
      <species boundaryCondition="false" compartment="Cytosol" constant="false" hasOnlySubstanceUnits="false" id="M_G00077" name="G00077" fbc:charge="0" />
      <species boundaryCondition="false" compartment="Cytosol" constant="false" hasOnlySubstanceUnits="false" id="M_G00078" name="iso-nLc8Cer" fbc:charge="0" />
      <species boundaryCondition="false" compartment="Cytosol" constant="false" hasOnlySubstanceUnits="false" id="M_G00079" name="G00079" fbc:charge="0" />
      <species boundaryCondition="false" compartment="Cytosol" constant="false" hasOnlySubstanceUnits="false" id="M_G00081" name="G00081" fbc:charge="0" />
      <species boundaryCondition="false" compartment="Cytosol" constant="false" hasOnlySubstanceUnits="false" id="M_G00082" name="G00082" fbc:charge="0" />
      <species boundaryCondition="false" compartment="Cytosol" constant="false" hasOnlySubstanceUnits="false" id="M_G00083" name="G00083" fbc:charge="0" />
      <species boundaryCondition="false" compartment="Cytosol" constant="false" hasOnlySubstanceUnits="false" id="M_G00084" name="G00084" fbc:charge="0" />
      <species boundaryCondition="false" compartment="Cytosol" constant="false" hasOnlySubstanceUnits="false" id="M_G00085" name="G00085" fbc:charge="0" />
      <species boundaryCondition="false" compartment="Cytosol" constant="false" hasOnlySubstanceUnits="false" id="M_G00086" name="G00086" fbc:charge="0" />
      <species boundaryCondition="false" compartment="Cytosol" constant="false" hasOnlySubstanceUnits="false" id="M_G00088" name="VI3NeuAc-nLc6Cer" fbc:charge="0" />
      <species boundaryCondition="false" compartment="Cytosol" constant="false" hasOnlySubstanceUnits="false" id="M_G00089" name="V3Fuc-nLc6Cer" fbc:charge="0" />
      <species boundaryCondition="false" compartment="Cytosol" constant="false" hasOnlySubstanceUnits="false" id="M_G00090" name="V3Fuc,III3Fuc-nLc6Cer" fbc:charge="0" />
      <species boundaryCondition="false" compartment="Cytosol" constant="false" hasOnlySubstanceUnits="false" id="M_G00092" name="Lactosylceramide" fbc:charge="0" />
      <species boundaryCondition="false" compartment="Cytosol" constant="false" hasOnlySubstanceUnits="false" id="M_G00093" name="Globotriaosylceramide" fbc:charge="0" />
      <species boundaryCondition="false" compartment="Cytosol" constant="false" hasOnlySubstanceUnits="false" id="M_G00094" name="Globoside" fbc:charge="0" />
      <species boundaryCondition="false" compartment="Cytosol" constant="false" hasOnlySubstanceUnits="false" id="M_G00095" name="IV3GalNAca-Gb4Cer" fbc:charge="0" />
      <species boundaryCondition="false" compartment="Cytosol" constant="false" hasOnlySubstanceUnits="false" id="M_G00097" name="Galactosylgloboside" fbc:charge="0" />
      <species boundaryCondition="false" compartment="Cytosol" constant="false" hasOnlySubstanceUnits="false" id="M_G00098" name="Monosialylgalactosylgloboside" fbc:charge="0" />
      <species boundaryCondition="false" compartment="Cytosol" constant="false" hasOnlySubstanceUnits="false" id="M_G00099" name="Globo-H" fbc:charge="0" />
      <species boundaryCondition="false" compartment="Cytosol" constant="false" hasOnlySubstanceUnits="false" id="M_G00102" name="G00102" fbc:charge="0" />
      <species boundaryCondition="false" compartment="Cytosol" constant="false" hasOnlySubstanceUnits="false" id="M_G00103" name="G00103" fbc:charge="0" />
      <species boundaryCondition="false" compartment="Cytosol" constant="false" hasOnlySubstanceUnits="false" id="M_G00104" name="G00104" fbc:charge="0" />
      <species boundaryCondition="false" compartment="Cytosol" constant="false" hasOnlySubstanceUnits="false" id="M_G00108" name="GM3" fbc:charge="0" />
      <species boundaryCondition="false" compartment="Cytosol" constant="false" hasOnlySubstanceUnits="false" id="M_G00109" name="GM2" fbc:charge="0" />
      <species boundaryCondition="false" compartment="Cytosol" constant="false" hasOnlySubstanceUnits="false" id="M_G00110" name="GM1" fbc:charge="0" />
      <species boundaryCondition="false" compartment="Cytosol" constant="false" hasOnlySubstanceUnits="false" id="M_G00111" name="GD1a" fbc:charge="0" />
      <species boundaryCondition="false" compartment="Cytosol" constant="false" hasOnlySubstanceUnits="false" id="M_G00112" name="GT1a" fbc:charge="0" />
      <species boundaryCondition="false" compartment="Cytosol" constant="false" hasOnlySubstanceUnits="false" id="M_G00113" name="GD3" fbc:charge="0" />
      <species boundaryCondition="false" compartment="Cytosol" constant="false" hasOnlySubstanceUnits="false" id="M_G00114" name="GD2" fbc:charge="0" />
      <species boundaryCondition="false" compartment="Cytosol" constant="false" hasOnlySubstanceUnits="false" id="M_G00115" name="GD1b" fbc:charge="0" />
      <species boundaryCondition="false" compartment="Cytosol" constant="false" hasOnlySubstanceUnits="false" id="M_G00116" name="GT1b" fbc:charge="0" />
      <species boundaryCondition="false" compartment="Cytosol" constant="false" hasOnlySubstanceUnits="false" id="M_G00117" name="GQ1b" fbc:charge="0" />
      <species boundaryCondition="false" compartment="Cytosol" constant="false" hasOnlySubstanceUnits="false" id="M_G00118" name="GT3" fbc:charge="0" />
      <species boundaryCondition="false" compartment="Cytosol" constant="false" hasOnlySubstanceUnits="false" id="M_G00119" name="GT2" fbc:charge="0" />
      <species boundaryCondition="false" compartment="Cytosol" constant="false" hasOnlySubstanceUnits="false" id="M_G00120" name="GT1c" fbc:charge="0" />
      <species boundaryCondition="false" compartment="Cytosol" constant="false" hasOnlySubstanceUnits="false" id="M_G00123" name="GA2" fbc:charge="0" />
      <species boundaryCondition="false" compartment="Cytosol" constant="false" hasOnlySubstanceUnits="false" id="M_G00124" name="GA1" fbc:charge="0" />
      <species boundaryCondition="false" compartment="Cytosol" constant="false" hasOnlySubstanceUnits="false" id="M_G00125" name="GM1b" fbc:charge="0" />
      <species boundaryCondition="false" compartment="Cytosol" constant="false" hasOnlySubstanceUnits="false" id="M_G00126" name="GD1c" fbc:charge="0" />
      <species boundaryCondition="false" compartment="Cytosol" constant="false" hasOnlySubstanceUnits="false" id="M_G00127" name="GD1ai" fbc:charge="0" />
      <species boundaryCondition="false" compartment="Cytosol" constant="false" hasOnlySubstanceUnits="false" id="M_G00128" name="GT1aalpha" fbc:charge="0" />
      <species boundaryCondition="false" compartment="Cytosol" constant="false" hasOnlySubstanceUnits="false" id="M_G00129" name="GQ1balpha" fbc:charge="0" />
      <species boundaryCondition="false" compartment="Cytosol" constant="false" hasOnlySubstanceUnits="false" id="M_G00140" name="G00140" fbc:charge="0" />
      <species boundaryCondition="false" compartment="Cytosol" constant="false" hasOnlySubstanceUnits="false" id="M_G00141" name="G00141" fbc:charge="0" />
      <species boundaryCondition="false" compartment="Cytosol" constant="false" hasOnlySubstanceUnits="false" id="M_G00143" name="G00143" fbc:charge="0" />
      <species boundaryCondition="false" compartment="Cytosol" constant="false" hasOnlySubstanceUnits="false" id="M_G00144" name="G00144" fbc:charge="0" />
      <species boundaryCondition="false" compartment="Cytosol" constant="false" hasOnlySubstanceUnits="false" id="M_G00145" name="G00145" fbc:charge="0" />
      <species boundaryCondition="false" compartment="Cytosol" constant="false" hasOnlySubstanceUnits="false" id="M_G00146" name="G00146" fbc:charge="0" />
      <species boundaryCondition="false" compartment="Cytosol" constant="false" hasOnlySubstanceUnits="false" id="M_G00147" name="G00147" fbc:charge="0" />
      <species boundaryCondition="false" compartment="Cytosol" constant="false" hasOnlySubstanceUnits="false" id="M_G00148" name="G00148" fbc:charge="0" />
      <species boundaryCondition="false" compartment="Cytosol" constant="false" hasOnlySubstanceUnits="false" id="M_G00149" name="G00149" fbc:charge="0" />
      <species boundaryCondition="false" compartment="Cytosol" constant="false" hasOnlySubstanceUnits="false" id="M_G00151" name="G00151" fbc:charge="0" />
      <species boundaryCondition="false" compartment="Cytosol" constant="false" hasOnlySubstanceUnits="false" id="M_G00154" name="G00154" fbc:charge="0" />
      <species boundaryCondition="false" compartment="Cytosol" constant="false" hasOnlySubstanceUnits="false" id="M_G00155" name="G00155" fbc:charge="0" />
      <species boundaryCondition="false" compartment="Cytosol" constant="false" hasOnlySubstanceUnits="false" id="M_G00156" name="G00156" fbc:charge="0" />
      <species boundaryCondition="false" compartment="Cytosol" constant="false" hasOnlySubstanceUnits="false" id="M_G00157" name="G00157" fbc:charge="0" />
      <species boundaryCondition="false" compartment="Cytosol" constant="false" hasOnlySubstanceUnits="false" id="M_G00158" name="G00158" fbc:charge="0" />
      <species boundaryCondition="false" compartment="Cytosol" constant="false" hasOnlySubstanceUnits="false" id="M_G00159" name="G00159" fbc:charge="0" />
      <species boundaryCondition="false" compartment="Cytosol" constant="false" hasOnlySubstanceUnits="false" id="M_G00160" name="G00160" fbc:charge="0" />
      <species boundaryCondition="false" compartment="Cytosol" constant="false" hasOnlySubstanceUnits="false" id="M_G00162" name="G00162" fbc:charge="0" />
      <species boundaryCondition="false" compartment="Cytosol" constant="false" hasOnlySubstanceUnits="false" id="M_G00163" name="G00163" fbc:charge="0" />
      <species boundaryCondition="false" compartment="Cytosol" constant="false" hasOnlySubstanceUnits="false" id="M_G00164" name="G00164" fbc:charge="0" />
      <species boundaryCondition="false" compartment="Cytosol" constant="false" hasOnlySubstanceUnits="false" id="M_G00166" name="Fucosyl-GM1" fbc:charge="0" />
      <species boundaryCondition="false" compartment="Cytosol" constant="false" hasOnlySubstanceUnits="false" id="M_G00171" name="G00171" fbc:charge="0" />
      <species boundaryCondition="false" compartment="Cytosol" constant="false" hasOnlySubstanceUnits="false" id="M_G00872" name="DWA-2" fbc:charge="0" />
      <species boundaryCondition="false" compartment="Cytosol" constant="false" hasOnlySubstanceUnits="false" id="M_G04561" name="Monofucosyllactoisooctaosylceramide" fbc:charge="0" />
      <species boundaryCondition="false" compartment="Cytosol" constant="false" hasOnlySubstanceUnits="false" id="M_G06780" name="G06780" fbc:charge="0" />
      <species boundaryCondition="false" compartment="Cytosol" constant="false" hasOnlySubstanceUnits="false" id="M_G08421" name="G08421" fbc:charge="0" />
      <species boundaryCondition="false" compartment="Cytosol" constant="false" hasOnlySubstanceUnits="false" id="M_G09660" name="G09660" fbc:charge="0" />
      <species boundaryCondition="false" compartment="Cytosol" constant="false" hasOnlySubstanceUnits="false" id="M_G10511" name="Monofucosyllactoisooctaosylceramide_i" fbc:charge="0" />
      <species boundaryCondition="false" compartment="Cytosol" constant="false" hasOnlySubstanceUnits="false" id="M_G10526" name="G10526" fbc:charge="0" />
      <species boundaryCondition="false" compartment="Cytosol" constant="false" hasOnlySubstanceUnits="false" id="M_G10595" name="G10595" fbc:charge="0" />
      <species boundaryCondition="false" compartment="Cytosol" constant="false" hasOnlySubstanceUnits="false" id="M_G10596" name="G10596" fbc:charge="0" />
      <species boundaryCondition="false" compartment="Cytosol" constant="false" hasOnlySubstanceUnits="false" id="M_G10597" name="G10597" fbc:charge="0" />
      <species boundaryCondition="false" compartment="Cytosol" constant="false" hasOnlySubstanceUnits="false" id="M_G10598" name="G10598" fbc:charge="0" />
      <species boundaryCondition="false" compartment="Cytosol" constant="false" hasOnlySubstanceUnits="false" id="M_G10599" name="G10599" fbc:charge="0" />
      <species boundaryCondition="false" compartment="Cytosol" constant="false" hasOnlySubstanceUnits="false" id="M_G10609" name="UDP-D-galactose" fbc:charge="0" />
      <species boundaryCondition="false" compartment="Cytosol" constant="false" hasOnlySubstanceUnits="false" id="M_G10610" name="UDP-N-acetyl-D-glucosamine" fbc:charge="0" />
      <species boundaryCondition="false" compartment="Cytosol" constant="false" hasOnlySubstanceUnits="false" id="M_G10611" name="UDP-N-acetyl-D-galactosamine" fbc:charge="0" />
      <species boundaryCondition="false" compartment="Cytosol" constant="false" hasOnlySubstanceUnits="false" id="M_G10612" name="UDP-D-glucuronate" fbc:charge="0" />
      <species boundaryCondition="false" compartment="Cytosol" constant="false" hasOnlySubstanceUnits="false" id="M_G10614" name="GDP-D-mannose" fbc:charge="0" />
      <species boundaryCondition="false" compartment="Cytosol" constant="false" hasOnlySubstanceUnits="false" id="M_G10615" name="GDP-L-fucose" fbc:charge="0" />
      <species boundaryCondition="false" compartment="Cytosol" constant="false" hasOnlySubstanceUnits="false" id="M_G10617" name="Dolichyl phosphate D-mannose" fbc:charge="0" />
      <species boundaryCondition="false" compartment="Cytosol" constant="false" hasOnlySubstanceUnits="false" id="M_G10618" name="Dolichyl D-glucosyl phosphate" fbc:charge="0" />
      <species boundaryCondition="false" compartment="Cytosol" constant="false" hasOnlySubstanceUnits="false" id="M_G10619" name="UDP" fbc:charge="0" />
      <species boundaryCondition="false" compartment="Cytosol" constant="false" hasOnlySubstanceUnits="false" id="M_G10622" name="Dolichyl phosphate" fbc:charge="0" />
      <species boundaryCondition="false" compartment="Cytosol" constant="false" hasOnlySubstanceUnits="false" id="M_G12336" name="G12336" fbc:charge="0" />
      <species boundaryCondition="false" compartment="Cytosol" constant="false" hasOnlySubstanceUnits="false" id="M_G12396" name="6-(alpha-D-glucosaminyl)-1D-myo-inositol" fbc:charge="0" />
      <species boundaryCondition="false" compartment="Cytosol" constant="false" hasOnlySubstanceUnits="false" id="M_G13031" name="G13031" fbc:charge="0" />
      <species boundaryCondition="false" compartment="Cytosol" constant="false" hasOnlySubstanceUnits="false" id="M_G13032" name="G13032" fbc:charge="0" />
      <species boundaryCondition="false" compartment="Cytosol" constant="false" hasOnlySubstanceUnits="false" id="M_G13033" name="G13033" fbc:charge="0" />
      <species boundaryCondition="false" compartment="Cytosol" constant="false" hasOnlySubstanceUnits="false" id="M_G13034" name="G13034" fbc:charge="0" />
      <species boundaryCondition="false" compartment="Cytosol" constant="false" hasOnlySubstanceUnits="false" id="M_G13035" name="G13035" fbc:charge="0" />
      <species boundaryCondition="false" compartment="Cytosol" constant="false" hasOnlySubstanceUnits="false" id="M_G13036" name="G13036" fbc:charge="0" />
      <species boundaryCondition="false" compartment="Cytosol" constant="false" hasOnlySubstanceUnits="false" id="M_G13037" name="G13037" fbc:charge="0" />
      <species boundaryCondition="false" compartment="Cytosol" constant="false" hasOnlySubstanceUnits="false" id="M_G13038" name="G13038" fbc:charge="0" />
      <species boundaryCondition="false" compartment="Cytosol" constant="false" hasOnlySubstanceUnits="false" id="M_G13040" name="G13040" fbc:charge="0" />
      <species boundaryCondition="false" compartment="Cytosol" constant="false" hasOnlySubstanceUnits="false" id="M_G13041" name="G13041" fbc:charge="0" />
      <species boundaryCondition="false" compartment="Cytosol" constant="false" hasOnlySubstanceUnits="false" id="M_G13042" name="G13042" fbc:charge="0" />
      <species boundaryCondition="false" compartment="Cytosol" constant="false" hasOnlySubstanceUnits="false" id="M_G13043" name="G13043" fbc:charge="0" />
      <species boundaryCondition="false" compartment="Cytosol" constant="false" hasOnlySubstanceUnits="false" id="M_G13044" name="G13044" fbc:charge="0" />
    </listOfSpecies>
    <listOfReactions>
      <reaction fast="false" id="R_EF0001" name="Glucose transporter" reversible="false" fbc:lowerFluxBound="cobra_0_bound" fbc:upperFluxBound="cobra_default_ub">
        <listOfProducts>
          <speciesReference constant="true" species="M_C00267" stoichiometry="1" />
        </listOfProducts>
      </reaction>
      <reaction fast="false" id="R_EF0002" name="ATP maintenance" reversible="false" fbc:lowerFluxBound="cobra_0_bound" fbc:upperFluxBound="cobra_default_ub">
        <listOfReactants>
          <speciesReference constant="true" species="M_C00001" stoichiometry="1" />
          <speciesReference constant="true" species="M_C00002" stoichiometry="1" />
        </listOfReactants>
        <listOfProducts>
          <speciesReference constant="true" species="M_C00008" stoichiometry="1" />
        </listOfProducts>
      </reaction>
      <reaction fast="false" id="R_EF0003" name="CO2 diffusion" reversible="false" fbc:lowerFluxBound="cobra_0_bound" fbc:upperFluxBound="cobra_default_ub">
        <listOfReactants>
          <speciesReference constant="true" species="M_C00011" stoichiometry="1" />
        </listOfReactants>
      </reaction>
      <reaction fast="false" id="R_EF0004" name="Lactate transporter" reversible="false" fbc:lowerFluxBound="cobra_0_bound" fbc:upperFluxBound="cobra_default_ub">
        <listOfReactants>
          <speciesReference constant="true" species="M_C00186" stoichiometry="1" />
        </listOfReactants>
      </reaction>
      <reaction fast="false" id="R_EF0005" name="O2 diffusion" reversible="false" fbc:lowerFluxBound="cobra_0_bound" fbc:upperFluxBound="cobra_default_ub">
        <listOfProducts>
          <speciesReference constant="true" species="M_C00007" stoichiometry="1" />
        </listOfProducts>
      </reaction>
      <reaction fast="false" id="R_EF0006" name="Alanine transporter" reversible="false" fbc:lowerFluxBound="cobra_0_bound" fbc:upperFluxBound="cobra_default_ub">
        <listOfReactants>
          <speciesReference constant="true" species="M_C00041" stoichiometry="1" />
        </listOfReactants>
      </reaction>
      <reaction fast="false" id="R_EF0007" name="Aspartate transporter" reversible="false" fbc:lowerFluxBound="cobra_0_bound" fbc:upperFluxBound="cobra_default_ub">
        <listOfProducts>
          <speciesReference constant="true" species="M_C00049" stoichiometry="1" />
        </listOfProducts>
      </reaction>
      <reaction fast="false" id="R_EF0008" name="Asparagine transporter" reversible="false" fbc:lowerFluxBound="cobra_0_bound" fbc:upperFluxBound="cobra_default_ub">
        <listOfProducts>
          <speciesReference constant="true" species="M_C00152" stoichiometry="1" />
        </listOfProducts>
      </reaction>
      <reaction fast="false" id="R_EF0009" name="Glutamine transporter" reversible="false" fbc:lowerFluxBound="cobra_0_bound" fbc:upperFluxBound="cobra_default_ub">
        <listOfProducts>
          <speciesReference constant="true" species="M_C00064" stoichiometry="1" />
        </listOfProducts>
      </reaction>
      <reaction fast="false" id="R_EF0010" name="Glutamate transporter" reversible="false" fbc:lowerFluxBound="cobra_0_bound" fbc:upperFluxBound="cobra_default_ub">
        <listOfReactants>
          <speciesReference constant="true" species="M_C00025" stoichiometry="1" />
        </listOfReactants>
      </reaction>
      <reaction fast="false" id="R_EF0011" name="Serine transporter" reversible="false" fbc:lowerFluxBound="cobra_0_bound" fbc:upperFluxBound="cobra_default_ub">
        <listOfProducts>
          <speciesReference constant="true" species="M_C00065" stoichiometry="1" />
        </listOfProducts>
      </reaction>
      <reaction fast="false" id="R_EF0012" name="Ammonia transporter" reversible="false" fbc:lowerFluxBound="cobra_0_bound" fbc:upperFluxBound="cobra_default_ub">
        <listOfReactants>
          <speciesReference constant="true" species="M_C00014" stoichiometry="1" />
        </listOfReactants>
      </reaction>
      <reaction fast="false" id="R_EF0013" name="Glycine transporter" reversible="true" fbc:lowerFluxBound="cobra_default_lb" fbc:upperFluxBound="cobra_default_ub">
        <listOfProducts>
          <speciesReference constant="true" species="M_C00037" stoichiometry="1" />
        </listOfProducts>
      </reaction>
      <reaction fast="false" id="R_EF0014" name="Proton transport" reversible="true" fbc:lowerFluxBound="cobra_default_lb" fbc:upperFluxBound="cobra_default_ub">
        <listOfProducts>
          <speciesReference constant="true" species="M_C00080" stoichiometry="1" />
        </listOfProducts>
      </reaction>
      <reaction fast="false" id="R_EF0015" name="Water diffusion" reversible="true" fbc:lowerFluxBound="cobra_default_lb" fbc:upperFluxBound="cobra_default_ub">
        <listOfProducts>
          <speciesReference constant="true" species="M_C00001" stoichiometry="1" />
        </listOfProducts>
      </reaction>
      <reaction fast="false" id="R_EF0016" name="Proline transporter" reversible="true" fbc:lowerFluxBound="cobra_default_lb" fbc:upperFluxBound="cobra_default_ub">
        <listOfProducts>
          <speciesReference constant="true" species="M_C00148" stoichiometry="1" />
        </listOfProducts>
      </reaction>
      <reaction fast="false" id="R_EF0017" name="Valine transporter" reversible="false" fbc:lowerFluxBound="cobra_0_bound" fbc:upperFluxBound="cobra_default_ub">
        <listOfProducts>
          <speciesReference constant="true" species="M_C00183" stoichiometry="1" />
        </listOfProducts>
      </reaction>
      <reaction fast="false" id="R_EF0018" name="Isoleucine transporter" reversible="false" fbc:lowerFluxBound="cobra_0_bound" fbc:upperFluxBound="cobra_default_ub">
        <listOfProducts>
          <speciesReference constant="true" species="M_C00407" stoichiometry="1" />
        </listOfProducts>
      </reaction>
      <reaction fast="false" id="R_EF0019" name="Leucine transporter" reversible="false" fbc:lowerFluxBound="cobra_0_bound" fbc:upperFluxBound="cobra_default_ub">
        <listOfProducts>
          <speciesReference constant="true" species="M_C00123" stoichiometry="1" />
        </listOfProducts>
      </reaction>
      <reaction fast="false" id="R_EF0020" name="Arginine transporter" reversible="false" fbc:lowerFluxBound="cobra_0_bound" fbc:upperFluxBound="cobra_default_ub">
        <listOfProducts>
          <speciesReference constant="true" species="M_C00062" stoichiometry="1" />
        </listOfProducts>
      </reaction>
      <reaction fast="false" id="R_EF0021" name="Threonine transporter" reversible="false" fbc:lowerFluxBound="cobra_0_bound" fbc:upperFluxBound="cobra_default_ub">
        <listOfProducts>
          <speciesReference constant="true" species="M_C00188" stoichiometry="1" />
        </listOfProducts>
      </reaction>
      <reaction fast="false" id="R_EF0022" name="Lysine transporter" reversible="false" fbc:lowerFluxBound="cobra_0_bound" fbc:upperFluxBound="cobra_default_ub">
        <listOfProducts>
          <speciesReference constant="true" species="M_C00047" stoichiometry="1" />
        </listOfProducts>
      </reaction>
      <reaction fast="false" id="R_EF0023" name="Cysteine transporter" reversible="false" fbc:lowerFluxBound="cobra_0_bound" fbc:upperFluxBound="cobra_default_ub">
        <listOfProducts>
          <speciesReference constant="true" species="M_C00097" stoichiometry="1" />
        </listOfProducts>
      </reaction>
      <reaction fast="false" id="R_EF0024" name="Methionine transporter" reversible="false" fbc:lowerFluxBound="cobra_0_bound" fbc:upperFluxBound="cobra_default_ub">
        <listOfProducts>
          <speciesReference constant="true" species="M_C00073" stoichiometry="1" />
        </listOfProducts>
      </reaction>
      <reaction fast="false" id="R_EF0025" name="Phenylalanine transporter" reversible="false" fbc:lowerFluxBound="cobra_0_bound" fbc:upperFluxBound="cobra_default_ub">
        <listOfProducts>
          <speciesReference constant="true" species="M_C00079" stoichiometry="1" />
        </listOfProducts>
      </reaction>
      <reaction fast="false" id="R_EF0026" name="Tyrosine transporter" reversible="false" fbc:lowerFluxBound="cobra_0_bound" fbc:upperFluxBound="cobra_default_ub">
        <listOfProducts>
          <speciesReference constant="true" species="M_C00082" stoichiometry="1" />
        </listOfProducts>
      </reaction>
      <reaction fast="false" id="R_EF0027" name="Tryptophan transporter" reversible="false" fbc:lowerFluxBound="cobra_0_bound" fbc:upperFluxBound="cobra_default_ub">
        <listOfProducts>
          <speciesReference constant="true" species="M_C00078" stoichiometry="1" />
        </listOfProducts>
      </reaction>
      <reaction fast="false" id="R_EF0028" name="Histidine transporter" reversible="false" fbc:lowerFluxBound="cobra_0_bound" fbc:upperFluxBound="cobra_default_ub">
        <listOfProducts>
          <speciesReference constant="true" species="M_C00135" stoichiometry="1" />
        </listOfProducts>
      </reaction>
      <reaction fast="false" id="R_EF0029" name="Urea transporter" reversible="false" fbc:lowerFluxBound="cobra_0_bound" fbc:upperFluxBound="cobra_default_ub">
        <listOfReactants>
          <speciesReference constant="true" species="M_C00086" stoichiometry="1" />
        </listOfReactants>
      </reaction>
      <reaction fast="false" id="R_EF0030" name="Formate transporter" reversible="false" fbc:lowerFluxBound="cobra_0_bound" fbc:upperFluxBound="cobra_default_ub">
        <listOfReactants>
          <speciesReference constant="true" species="M_C00058" stoichiometry="1" />
        </listOfReactants>
      </reaction>
      <reaction fast="false" id="R_EF0031" name="Hypoxanthine transporter" reversible="false" fbc:lowerFluxBound="cobra_0_bound" fbc:upperFluxBound="cobra_default_ub">
        <listOfProducts>
          <speciesReference constant="true" species="M_C00262" stoichiometry="1" />
        </listOfProducts>
      </reaction>
      <reaction fast="false" id="R_EF0032" name="Formaldehyde transporter" reversible="false" fbc:lowerFluxBound="cobra_0_bound" fbc:upperFluxBound="cobra_default_ub">
        <listOfReactants>
          <speciesReference constant="true" species="M_C00067" stoichiometry="1" />
        </listOfReactants>
      </reaction>
      <reaction fast="false" id="R_EF0033" name="choline transporter" reversible="false" fbc:lowerFluxBound="cobra_0_bound" fbc:upperFluxBound="cobra_default_ub">
        <listOfProducts>
          <speciesReference constant="true" species="M_C00114" stoichiometry="1" />
        </listOfProducts>
      </reaction>
      <reaction fast="false" id="R_EF0034" name="myo-Inositol transporter" reversible="false" fbc:lowerFluxBound="cobra_0_bound" fbc:upperFluxBound="cobra_default_ub">
        <listOfProducts>
          <speciesReference constant="true" species="M_C00137" stoichiometry="1" />
        </listOfProducts>
      </reaction>
      <reaction fast="false" id="R_EF0035" name="ethanolamine transporter" reversible="false" fbc:lowerFluxBound="cobra_0_bound" fbc:upperFluxBound="cobra_default_ub">
        <listOfProducts>
          <speciesReference constant="true" species="M_C00189" stoichiometry="1" />
        </listOfProducts>
      </reaction>
      <reaction fast="false" id="R_EF0036" name="NADH transporter (pseudo, cytoplasm)" reversible="true" fbc:lowerFluxBound="cobra_default_lb" fbc:upperFluxBound="cobra_default_ub">
        <listOfProducts>
          <speciesReference constant="true" species="M_C00004" stoichiometry="1" />
        </listOfProducts>
      </reaction>
      <reaction fast="false" id="R_EF0037" name="NADH transporter (pseudo, mitochondria)" reversible="true" fbc:lowerFluxBound="cobra_default_lb" fbc:upperFluxBound="cobra_default_ub">
        <listOfProducts>
          <speciesReference constant="true" species="M_C00004_mt" stoichiometry="1" />
        </listOfProducts>
      </reaction>
      <reaction fast="false" id="R_BIO001" name="Octadecenoic acid drain" reversible="false" fbc:lowerFluxBound="cobra_0_bound" fbc:upperFluxBound="cobra_default_ub">
        <listOfReactants>
          <speciesReference constant="true" species="M_C00712" stoichiometry="1" />
        </listOfReactants>
      </reaction>
      <reaction fast="false" id="R_BIO002" name="Triacylglycerol drain" reversible="false" fbc:lowerFluxBound="cobra_0_bound" fbc:upperFluxBound="cobra_default_ub">
        <listOfReactants>
          <speciesReference constant="true" species="M_C00422" stoichiometry="1" />
        </listOfReactants>
      </reaction>
      <reaction fast="false" id="R_BIO003" name="phosphatidyl-1D-myoinositol drain" reversible="false" fbc:lowerFluxBound="cobra_0_bound" fbc:upperFluxBound="cobra_default_ub">
        <listOfReactants>
          <speciesReference constant="true" species="M_C01194" stoichiometry="1" />
        </listOfReactants>
        <listOfProducts>
          <speciesReference constant="true" species="M_C01194_biomass" stoichiometry="1" />
        </listOfProducts>
      </reaction>
      <reaction fast="false" id="R_BIO004" name="Phosphatidyl-choline drain" reversible="false" fbc:lowerFluxBound="cobra_0_bound" fbc:upperFluxBound="cobra_default_ub">
        <listOfReactants>
          <speciesReference constant="true" species="M_C00157" stoichiometry="1" />
        </listOfReactants>
        <listOfProducts>
          <speciesReference constant="true" species="M_C00157_biomass" stoichiometry="1" />
        </listOfProducts>
      </reaction>
      <reaction fast="false" id="R_BIO005" name="Phosphatidyl-serine drain" reversible="false" fbc:lowerFluxBound="cobra_0_bound" fbc:upperFluxBound="cobra_default_ub">
        <listOfReactants>
          <speciesReference constant="true" species="M_C02737" stoichiometry="1" />
        </listOfReactants>
        <listOfProducts>
          <speciesReference constant="true" species="M_C02737_biomass" stoichiometry="1" />
        </listOfProducts>
      </reaction>
      <reaction fast="false" id="R_BIO006" name="Phosphatidyl-ethanolamine drain" reversible="false" fbc:lowerFluxBound="cobra_0_bound" fbc:upperFluxBound="cobra_default_ub">
        <listOfReactants>
          <speciesReference constant="true" species="M_C00350" stoichiometry="1" />
        </listOfReactants>
        <listOfProducts>
          <speciesReference constant="true" species="M_C00350_biomass" stoichiometry="1" />
        </listOfProducts>
      </reaction>
      <reaction fast="false" id="R_BIO007" name="Cardiolipin drain" reversible="false" fbc:lowerFluxBound="cobra_0_bound" fbc:upperFluxBound="cobra_default_ub">
        <listOfReactants>
          <speciesReference constant="true" species="M_C05980" stoichiometry="1" />
        </listOfReactants>
        <listOfProducts>
          <speciesReference constant="true" species="M_C05980_biomass" stoichiometry="1" />
        </listOfProducts>
      </reaction>
      <reaction fast="false" id="R_BIO008" name="ATP drain" reversible="false" fbc:lowerFluxBound="cobra_0_bound" fbc:upperFluxBound="cobra_default_ub">
        <listOfReactants>
          <speciesReference constant="true" species="M_C00002" stoichiometry="1" />
        </listOfReactants>
        <listOfProducts>
          <speciesReference constant="true" species="M_C00002_biomass" stoichiometry="1" />
          <speciesReference constant="true" species="M_C00013" stoichiometry="1" />
        </listOfProducts>
      </reaction>
      <reaction fast="false" id="R_BIO009" name="GTP drain" reversible="false" fbc:lowerFluxBound="cobra_0_bound" fbc:upperFluxBound="cobra_default_ub">
        <listOfReactants>
          <speciesReference constant="true" species="M_C00044" stoichiometry="1" />
        </listOfReactants>
        <listOfProducts>
          <speciesReference constant="true" species="M_C00013" stoichiometry="1" />
          <speciesReference constant="true" species="M_C00044_biomass" stoichiometry="1" />
        </listOfProducts>
      </reaction>
      <reaction fast="false" id="R_BIO010" name="dATP drain" reversible="false" fbc:lowerFluxBound="cobra_0_bound" fbc:upperFluxBound="cobra_default_ub">
        <listOfReactants>
          <speciesReference constant="true" species="M_C00131" stoichiometry="1" />
        </listOfReactants>
        <listOfProducts>
          <speciesReference constant="true" species="M_C00013" stoichiometry="1" />
          <speciesReference constant="true" species="M_C00131_biomass" stoichiometry="1" />
        </listOfProducts>
      </reaction>
      <reaction fast="false" id="R_BIO011" name="dGTP drain" reversible="false" fbc:lowerFluxBound="cobra_0_bound" fbc:upperFluxBound="cobra_default_ub">
        <listOfReactants>
          <speciesReference constant="true" species="M_C00286" stoichiometry="1" />
        </listOfReactants>
        <listOfProducts>
          <speciesReference constant="true" species="M_C00286_biomass" stoichiometry="1" />
          <speciesReference constant="true" species="M_C00013" stoichiometry="1" />
        </listOfProducts>
      </reaction>
      <reaction fast="false" id="R_BIO012" name="CTP drain" reversible="false" fbc:lowerFluxBound="cobra_0_bound" fbc:upperFluxBound="cobra_default_ub">
        <listOfReactants>
          <speciesReference constant="true" species="M_C00063" stoichiometry="1" />
        </listOfReactants>
        <listOfProducts>
          <speciesReference constant="true" species="M_C00063_biomass" stoichiometry="1" />
          <speciesReference constant="true" species="M_C00013" stoichiometry="1" />
        </listOfProducts>
      </reaction>
      <reaction fast="false" id="R_BIO013" name="UTP drain" reversible="false" fbc:lowerFluxBound="cobra_0_bound" fbc:upperFluxBound="cobra_default_ub">
        <listOfReactants>
          <speciesReference constant="true" species="M_C00075" stoichiometry="1" />
        </listOfReactants>
        <listOfProducts>
          <speciesReference constant="true" species="M_C00013" stoichiometry="1" />
          <speciesReference constant="true" species="M_C00075_biomass" stoichiometry="1" />
        </listOfProducts>
      </reaction>
      <reaction fast="false" id="R_BIO014" name="dCTP drain" reversible="false" fbc:lowerFluxBound="cobra_0_bound" fbc:upperFluxBound="cobra_default_ub">
        <listOfReactants>
          <speciesReference constant="true" species="M_C00458" stoichiometry="1" />
        </listOfReactants>
        <listOfProducts>
          <speciesReference constant="true" species="M_C00458_biomass" stoichiometry="1" />
          <speciesReference constant="true" species="M_C00013" stoichiometry="1" />
        </listOfProducts>
      </reaction>
      <reaction fast="false" id="R_BIO015" name="dTTP drain" reversible="false" fbc:lowerFluxBound="cobra_0_bound" fbc:upperFluxBound="cobra_default_ub">
        <listOfReactants>
          <speciesReference constant="true" species="M_C00459" stoichiometry="1" />
        </listOfReactants>
        <listOfProducts>
          <speciesReference constant="true" species="M_C00459_biomass" stoichiometry="1" />
          <speciesReference constant="true" species="M_C00013" stoichiometry="1" />
        </listOfProducts>
      </reaction>
      <reaction fast="false" id="R_BIO016" name="cholesterol drain" reversible="false" fbc:lowerFluxBound="cobra_0_bound" fbc:upperFluxBound="cobra_default_ub">
        <listOfReactants>
          <speciesReference constant="true" species="M_C00187" stoichiometry="1" />
        </listOfReactants>
        <listOfProducts>
          <speciesReference constant="true" species="M_C00187_biomass" stoichiometry="1" />
        </listOfProducts>
      </reaction>
      <reaction fast="false" id="R_BIO017" name="sphingomyelin drain" reversible="false" fbc:lowerFluxBound="cobra_0_bound" fbc:upperFluxBound="cobra_default_ub">
        <listOfReactants>
          <speciesReference constant="true" species="M_C00550" stoichiometry="1" />
        </listOfReactants>
        <listOfProducts>
          <speciesReference constant="true" species="M_C00550_biomass" stoichiometry="1" />
        </listOfProducts>
      </reaction>
      <reaction fast="false" id="R_BIO018" name="phosphatidyl glycerol drain" reversible="false" fbc:lowerFluxBound="cobra_0_bound" fbc:upperFluxBound="cobra_default_ub">
        <listOfReactants>
          <speciesReference constant="true" species="M_C00344" stoichiometry="1" />
        </listOfReactants>
        <listOfProducts>
          <speciesReference constant="true" species="M_C00344_biomass" stoichiometry="1" />
        </listOfProducts>
      </reaction>
      <reaction fast="false" id="R_BIO019" name="Glycogen, amylose drain" reversible="false" fbc:lowerFluxBound="cobra_0_bound" fbc:upperFluxBound="cobra_default_ub">
        <listOfReactants>
          <speciesReference constant="true" species="M_C00718" stoichiometry="1" />
        </listOfReactants>
        <listOfProducts>
          <speciesReference constant="true" species="M_C00718_biomass" stoichiometry="1" />
        </listOfProducts>
      </reaction>
      <reaction fast="false" id="R_BIO028" name="Biomass synthesis" reversible="false" fbc:lowerFluxBound="cobra_0_bound" fbc:upperFluxBound="cobra_default_ub">
        <listOfReactants>
          <speciesReference constant="true" species="M_C00002_biomass" stoichiometry="0.033" />
          <speciesReference constant="true" species="M_C01194_biomass" stoichiometry="0.01" />
          <speciesReference constant="true" species="M_C03512" stoichiometry="0.044" />
          <speciesReference constant="true" species="M_C03511" stoichiometry="0.219" />
          <speciesReference constant="true" species="M_C02737_biomass" stoichiometry="0.003" />
          <speciesReference constant="true" species="M_C00044_biomass" stoichiometry="0.0624" />
          <speciesReference constant="true" species="M_C02047" stoichiometry="0.564" />
          <speciesReference constant="true" species="M_C02554" stoichiometry="0.416" />
          <speciesReference constant="true" species="M_C02430" stoichiometry="0.138" />
          <speciesReference constant="true" species="M_C02282" stoichiometry="0.322" />
          <speciesReference constant="true" species="M_C02553" stoichiometry="0.43" />
          <speciesReference constant="true" species="M_C02992" stoichiometry="0.386" />
          <speciesReference constant="true" species="M_C00063_biomass" stoichiometry="0.0551" />
          <speciesReference constant="true" species="M_C05980_biomass" stoichiometry="0.003" />
          <speciesReference constant="true" species="M_C02412" stoichiometry="0.538" />
          <speciesReference constant="true" species="M_C00458_biomass" stoichiometry="0.0099" />
          <speciesReference constant="true" species="M_C02702" stoichiometry="0.313" />
          <speciesReference constant="true" species="M_C06113" stoichiometry="0.359" />
          <speciesReference constant="true" species="M_C02163" stoichiometry="0.377" />
          <speciesReference constant="true" species="M_C00459_biomass" stoichiometry="0.0148" />
          <speciesReference constant="true" species="M_C00718_biomass" stoichiometry="0.279" />
          <speciesReference constant="true" species="M_C00002" stoichiometry="15.55" />
          <speciesReference constant="true" species="M_C00157_biomass" stoichiometry="0.069" />
          <speciesReference constant="true" species="M_C02988" stoichiometry="0.143" />
          <speciesReference constant="true" species="M_C02839" stoichiometry="0.182" />
          <speciesReference constant="true" species="M_C00350_biomass" stoichiometry="0.026" />
          <speciesReference constant="true" species="M_C00131_biomass" stoichiometry="0.0148" />
          <speciesReference constant="true" species="M_C00550_biomass" stoichiometry="0.008" />
          <speciesReference constant="true" species="M_C03402" stoichiometry="0.288" />
          <speciesReference constant="true" species="M_C06112" stoichiometry="0.386" />
          <speciesReference constant="true" species="M_C00886" stoichiometry="0.6" />
          <speciesReference constant="true" species="M_C00187_biomass" stoichiometry="0.018" />
          <speciesReference constant="true" species="M_C00075_biomass" stoichiometry="0.033" />
          <speciesReference constant="true" species="M_C00286_biomass" stoichiometry="0.0099" />
          <speciesReference constant="true" species="M_C01931" stoichiometry="0.57" />
          <speciesReference constant="true" species="M_C03127" stoichiometry="0.324" />
          <speciesReference constant="true" species="M_C03125" stoichiometry="0.145" />
          <speciesReference constant="true" species="M_C00344_biomass" stoichiometry="0.001" />
        </listOfReactants>
        <listOfProducts>
          <speciesReference constant="true" species="M_C00008" stoichiometry="15.55" />
        </listOfProducts>
      </reaction>
      <reaction fast="false" id="R_BIO029" name="MAb synthesis" reversible="false" fbc:lowerFluxBound="cobra_0_bound" fbc:upperFluxBound="cobra_default_ub">
        <listOfReactants>
          <speciesReference constant="true" species="M_C02163" stoichiometry="0.0226" />
          <speciesReference constant="true" species="M_C02412" stoichiometry="0.066" />
          <speciesReference constant="true" species="M_C02992" stoichiometry="0.1056" />
          <speciesReference constant="true" species="M_C06112" stoichiometry="0.0518" />
          <speciesReference constant="true" species="M_C00002" stoichiometry="4.3" />
          <speciesReference constant="true" species="M_C03125" stoichiometry="0.0252" />
          <speciesReference constant="true" species="M_C01931" stoichiometry="0.0608" />
          <speciesReference constant="true" species="M_C03512" stoichiometry="0.0224" />
          <speciesReference constant="true" species="M_C02988" stoichiometry="0.0229" />
          <speciesReference constant="true" species="M_C03511" stoichiometry="0.0415" />
          <speciesReference constant="true" species="M_C03402" stoichiometry="0.0449" />
          <speciesReference constant="true" species="M_C02702" stoichiometry="0.0717" />
          <speciesReference constant="true" species="M_C02839" stoichiometry="0.0288" />
          <speciesReference constant="true" species="M_C02047" stoichiometry="0.063" />
          <speciesReference constant="true" species="M_C02554" stoichiometry="0.0857" />
          <speciesReference constant="true" species="M_C02430" stoichiometry="0.0128" />
          <speciesReference constant="true" species="M_C02282" stoichiometry="0.04" />
          <speciesReference constant="true" species="M_C03127" stoichiometry="0.0329" />
          <speciesReference constant="true" species="M_C06113" stoichiometry="0.0365" />
          <speciesReference constant="true" species="M_C02553" stoichiometry="0.1064" />
          <speciesReference constant="true" species="M_C00886" stoichiometry="0.0585" />
        </listOfReactants>
        <listOfProducts>
          <speciesReference constant="true" species="M_C00008" stoichiometry="4.3" />
        </listOfProducts>
      </reaction>
      <reaction fast="false" id="R_R02918" name="L-Tyrosine:tRNA(Tyr) ligase (AMP-forming)" reversible="false" fbc:lowerFluxBound="cobra_0_bound" fbc:upperFluxBound="cobra_default_ub">
        <listOfReactants>
          <speciesReference constant="true" species="M_C00002" stoichiometry="1" />
          <speciesReference constant="true" species="M_C00082" stoichiometry="1" />
        </listOfReactants>
        <listOfProducts>
          <speciesReference constant="true" species="M_C00020" stoichiometry="1" />
          <speciesReference constant="true" species="M_C00013" stoichiometry="1" />
          <speciesReference constant="true" species="M_C02839" stoichiometry="1" />
        </listOfProducts>
      </reaction>
      <reaction fast="false" id="R_R02918_mt" name="L-Tyrosine:tRNA(Tyr) ligase (AMP-forming)" reversible="false" fbc:lowerFluxBound="cobra_0_bound" fbc:upperFluxBound="cobra_default_ub">
        <listOfReactants>
          <speciesReference constant="true" species="M_C00082_mt" stoichiometry="1" />
          <speciesReference constant="true" species="M_C00787_mt" stoichiometry="1" />
          <speciesReference constant="true" species="M_C00002_mt" stoichiometry="1" />
        </listOfReactants>
        <listOfProducts>
          <speciesReference constant="true" species="M_C00013_mt" stoichiometry="1" />
          <speciesReference constant="true" species="M_C00020_mt" stoichiometry="1" />
          <speciesReference constant="true" species="M_C02839_mt" stoichiometry="1" />
        </listOfProducts>
      </reaction>
      <reaction fast="false" id="R_R03038" name="L-Alanine:tRNA(Ala) ligase (AMP-forming)" reversible="false" fbc:lowerFluxBound="cobra_0_bound" fbc:upperFluxBound="cobra_default_ub">
        <listOfReactants>
          <speciesReference constant="true" species="M_C00002" stoichiometry="1" />
          <speciesReference constant="true" species="M_C00041" stoichiometry="1" />
        </listOfReactants>
        <listOfProducts>
          <speciesReference constant="true" species="M_C00020" stoichiometry="1" />
          <speciesReference constant="true" species="M_C00013" stoichiometry="1" />
          <speciesReference constant="true" species="M_C00886" stoichiometry="1" />
        </listOfProducts>
      </reaction>
      <reaction fast="false" id="R_R03038_mt" name="L-Alanine:tRNA(Ala) ligase (AMP-forming)" reversible="false" fbc:lowerFluxBound="cobra_0_bound" fbc:upperFluxBound="cobra_default_ub">
        <listOfReactants>
          <speciesReference constant="true" species="M_C00041_mt" stoichiometry="1" />
          <speciesReference constant="true" species="M_C00002_mt" stoichiometry="1" />
          <speciesReference constant="true" species="M_C01635_mt" stoichiometry="1" />
        </listOfReactants>
        <listOfProducts>
          <speciesReference constant="true" species="M_C00013_mt" stoichiometry="1" />
          <speciesReference constant="true" species="M_C00020_mt" stoichiometry="1" />
          <speciesReference constant="true" species="M_C00886_mt" stoichiometry="1" />
        </listOfProducts>
      </reaction>
      <reaction fast="false" id="R_R03646" name="L-Arginine:tRNA(Arg) ligase (AMP-forming)" reversible="false" fbc:lowerFluxBound="cobra_0_bound" fbc:upperFluxBound="cobra_default_ub">
        <listOfReactants>
          <speciesReference constant="true" species="M_C00002" stoichiometry="1" />
          <speciesReference constant="true" species="M_C00062" stoichiometry="1" />
        </listOfReactants>
        <listOfProducts>
          <speciesReference constant="true" species="M_C02163" stoichiometry="1" />
          <speciesReference constant="true" species="M_C00020" stoichiometry="1" />
          <speciesReference constant="true" species="M_C00013" stoichiometry="1" />
        </listOfProducts>
      </reaction>
      <reaction fast="false" id="R_R03646_mt" name="L-Arginine:tRNA(Arg) ligase (AMP-forming)" reversible="false" fbc:lowerFluxBound="cobra_0_bound" fbc:upperFluxBound="cobra_default_ub">
        <listOfReactants>
          <speciesReference constant="true" species="M_C00062_mt" stoichiometry="1" />
          <speciesReference constant="true" species="M_C00002_mt" stoichiometry="1" />
          <speciesReference constant="true" species="M_C01636_mt" stoichiometry="1" />
        </listOfReactants>
        <listOfProducts>
          <speciesReference constant="true" species="M_C00013_mt" stoichiometry="1" />
          <speciesReference constant="true" species="M_C00020_mt" stoichiometry="1" />
          <speciesReference constant="true" species="M_C02163_mt" stoichiometry="1" />
        </listOfProducts>
      </reaction>
      <reaction fast="false" id="R_R03647" name="L-Aspartate:tRNAAsp ligase (AMP-forming)" reversible="false" fbc:lowerFluxBound="cobra_0_bound" fbc:upperFluxBound="cobra_default_ub">
        <listOfReactants>
          <speciesReference constant="true" species="M_C00002" stoichiometry="1" />
          <speciesReference constant="true" species="M_C00049" stoichiometry="1" />
        </listOfReactants>
        <listOfProducts>
          <speciesReference constant="true" species="M_C06113" stoichiometry="1" />
[truncated: 1,266,053 more chars]
