# Supplementary material for: Do genome-scale models need exact solvers or clearer standards?
Source: Mol Syst Biol. 2015 Oct 14;11(10):831. doi: 10.15252/msb.20156157 (PMC4631202; doi:10.15252/msb.20156157)
Supplement: Supplementary file 2 — Dataset EV1 [file msb0011-0831-sd2.zip › m_model_collection-master/sbml3/PpaMBEL1254.xml]

<?xml version='1.0' encoding='UTF-8'?>
<sbml xmlns:fbc="http://www.sbml.org/sbml/level3/version1/fbc/version2" level="3" sboTerm="SBO:0000624" version="1" xmlns="http://www.sbml.org/sbml/level3/version1/core" fbc:required="false">
  <model id="PpaMBEL1254" fbc:strict="true">
    <listOfUnitDefinitions>
      <unitDefinition id="mmol_per_gDW_per_hr">
        <listOfUnits>
          <unit exponent="1" kind="mole" multiplier="1" scale="-3" />
          <unit exponent="-1" kind="gram" multiplier="1" scale="0" />
          <unit exponent="-1" kind="second" multiplier="3600" scale="0" />
        </listOfUnits>
      </unitDefinition>
    </listOfUnitDefinitions>
    <fbc:listOfObjectives fbc:activeObjective="obj">
      <fbc:objective fbc:id="obj" fbc:type="maximize">
        <fbc:listOfFluxObjectives>
          <fbc:fluxObjective fbc:coefficient="1" fbc:reaction="R_R01288" />
        </fbc:listOfFluxObjectives>
      </fbc:objective>
    </fbc:listOfObjectives>
    <listOfParameters>
      <parameter constant="true" id="cobra_default_lb" sboTerm="SBO:0000626" units="mmol_per_gDW_per_hr" value="-1000" />
      <parameter constant="true" id="cobra_default_ub" sboTerm="SBO:0000626" units="mmol_per_gDW_per_hr" value="1000" />
      <parameter constant="true" id="cobra_0_bound" sboTerm="SBO:0000626" units="mmol_per_gDW_per_hr" value="0" />
    </listOfParameters>
    <listOfCompartments>
      <compartment constant="true" id="cell" name="" />
    </listOfCompartments>
    <listOfSpecies>
      <species boundaryCondition="false" compartment="cell" constant="false" hasOnlySubstanceUnits="false" id="M_pserL_c" fbc:charge="0" />
      <species boundaryCondition="false" compartment="cell" constant="false" hasOnlySubstanceUnits="false" id="M_adp_v" fbc:charge="0" />
      <species boundaryCondition="false" compartment="cell" constant="false" hasOnlySubstanceUnits="false" id="M_chor_c" fbc:charge="0" />
      <species boundaryCondition="false" compartment="cell" constant="false" hasOnlySubstanceUnits="false" id="M_adp_x" fbc:charge="0" />
      <species boundaryCondition="false" compartment="cell" constant="false" hasOnlySubstanceUnits="false" id="M_psphings_r" fbc:charge="0" />
      <species boundaryCondition="false" compartment="cell" constant="false" hasOnlySubstanceUnits="false" id="M_valL_c" fbc:charge="0" />
      <species boundaryCondition="false" compartment="cell" constant="false" hasOnlySubstanceUnits="false" id="M_acrn_m" fbc:charge="0" />
      <species boundaryCondition="false" compartment="cell" constant="false" hasOnlySubstanceUnits="false" id="M_succ_c" fbc:charge="0" />
      <species boundaryCondition="false" compartment="cell" constant="false" hasOnlySubstanceUnits="false" id="M_acrn_c" fbc:charge="0" />
      <species boundaryCondition="false" compartment="cell" constant="false" hasOnlySubstanceUnits="false" id="M_pheL_c" fbc:charge="0" />
      <species boundaryCondition="false" compartment="cell" constant="false" hasOnlySubstanceUnits="false" id="M_adp_g" fbc:charge="0" />
      <species boundaryCondition="false" compartment="cell" constant="false" hasOnlySubstanceUnits="false" id="M_a_4mzym_int1_c" fbc:charge="0" />
      <species boundaryCondition="false" compartment="cell" constant="false" hasOnlySubstanceUnits="false" id="M_a_34hpp_m" fbc:charge="0" />
      <species boundaryCondition="false" compartment="cell" constant="false" hasOnlySubstanceUnits="false" id="M_a_34hpp_c" fbc:charge="0" />
      <species boundaryCondition="false" compartment="cell" constant="false" hasOnlySubstanceUnits="false" id="M_aspL_v" fbc:charge="0" />
      <species boundaryCondition="false" compartment="cell" constant="false" hasOnlySubstanceUnits="false" id="M_adp_n" fbc:charge="0" />
      <species boundaryCondition="false" compartment="cell" constant="false" hasOnlySubstanceUnits="false" id="M_valL_m" fbc:charge="0" />
      <species boundaryCondition="false" compartment="cell" constant="false" hasOnlySubstanceUnits="false" id="M_a_34hpp_x" fbc:charge="0" />
      <species boundaryCondition="false" compartment="cell" constant="false" hasOnlySubstanceUnits="false" id="M_lgtS_m" fbc:charge="0" />
      <species boundaryCondition="false" compartment="cell" constant="false" hasOnlySubstanceUnits="false" id="M_xylu_c" fbc:charge="0" />
      <species boundaryCondition="false" compartment="cell" constant="false" hasOnlySubstanceUnits="false" id="M_valtrna_m" fbc:charge="0" />
      <species boundaryCondition="false" compartment="cell" constant="false" hasOnlySubstanceUnits="false" id="M_iasp_c" fbc:charge="0" />
      <species boundaryCondition="false" compartment="cell" constant="false" hasOnlySubstanceUnits="false" id="M_acglu_m" fbc:charge="0" />
      <species boundaryCondition="false" compartment="cell" constant="false" hasOnlySubstanceUnits="false" id="M_ag3p_m" fbc:charge="0" />
      <species boundaryCondition="false" compartment="cell" constant="false" hasOnlySubstanceUnits="false" id="M_c161_x" fbc:charge="0" />
      <species boundaryCondition="false" compartment="cell" constant="false" hasOnlySubstanceUnits="false" id="M_ps_g" fbc:charge="0" />
      <species boundaryCondition="false" compartment="cell" constant="false" hasOnlySubstanceUnits="false" id="M_leutrna_c" fbc:charge="0" />
      <species boundaryCondition="false" compartment="cell" constant="false" hasOnlySubstanceUnits="false" id="M_gua_m" fbc:charge="0" />
      <species boundaryCondition="false" compartment="cell" constant="false" hasOnlySubstanceUnits="false" id="M_csn_c" fbc:charge="0" />
      <species boundaryCondition="false" compartment="cell" constant="false" hasOnlySubstanceUnits="false" id="M_drib_c" fbc:charge="0" />
      <species boundaryCondition="false" compartment="cell" constant="false" hasOnlySubstanceUnits="false" id="M_leutrna_m" fbc:charge="0" />
      <species boundaryCondition="false" compartment="cell" constant="false" hasOnlySubstanceUnits="false" id="M_fmn_c" fbc:charge="0" />
      <species boundaryCondition="false" compartment="cell" constant="false" hasOnlySubstanceUnits="false" id="M_trnaphe_c" fbc:charge="0" />
      <species boundaryCondition="false" compartment="cell" constant="false" hasOnlySubstanceUnits="false" id="M_atp_c" fbc:charge="0" />
      <species boundaryCondition="false" compartment="cell" constant="false" hasOnlySubstanceUnits="false" id="M_atp_e" fbc:charge="0" />
      <species boundaryCondition="false" compartment="cell" constant="false" hasOnlySubstanceUnits="false" id="M_fmn_m" fbc:charge="0" />
      <species boundaryCondition="false" compartment="cell" constant="false" hasOnlySubstanceUnits="false" id="M_atp_g" fbc:charge="0" />
      <species boundaryCondition="false" compartment="cell" constant="false" hasOnlySubstanceUnits="false" id="M_trnaphe_m" fbc:charge="0" />
      <species boundaryCondition="false" compartment="cell" constant="false" hasOnlySubstanceUnits="false" id="M_pyr_x" fbc:charge="0" />
      <species boundaryCondition="false" compartment="cell" constant="false" hasOnlySubstanceUnits="false" id="M_atp_n" fbc:charge="0" />
      <species boundaryCondition="false" compartment="cell" constant="false" hasOnlySubstanceUnits="false" id="M_trnathr_c" fbc:charge="0" />
      <species boundaryCondition="false" compartment="cell" constant="false" hasOnlySubstanceUnits="false" id="M_a_2doxg6p_c" fbc:charge="0" />
      <species boundaryCondition="false" compartment="cell" constant="false" hasOnlySubstanceUnits="false" id="M_trnalys_m" fbc:charge="0" />
      <species boundaryCondition="false" compartment="cell" constant="false" hasOnlySubstanceUnits="false" id="M_atp_v" fbc:charge="0" />
      <species boundaryCondition="false" compartment="cell" constant="false" hasOnlySubstanceUnits="false" id="M_crn_x" fbc:charge="0" />
      <species boundaryCondition="false" compartment="cell" constant="false" hasOnlySubstanceUnits="false" id="M_atp_x" fbc:charge="0" />
      <species boundaryCondition="false" compartment="cell" constant="false" hasOnlySubstanceUnits="false" id="M_hicit_m" fbc:charge="0" />
      <species boundaryCondition="false" compartment="cell" constant="false" hasOnlySubstanceUnits="false" id="M_pyr_m" fbc:charge="0" />
      <species boundaryCondition="false" compartment="cell" constant="false" hasOnlySubstanceUnits="false" id="M_fad_c" fbc:charge="0" />
      <species boundaryCondition="false" compartment="cell" constant="false" hasOnlySubstanceUnits="false" id="M_trnathr_m" fbc:charge="0" />
      <species boundaryCondition="false" compartment="cell" constant="false" hasOnlySubstanceUnits="false" id="M_malcoa_m" fbc:charge="0" />
      <species boundaryCondition="false" compartment="cell" constant="false" hasOnlySubstanceUnits="false" id="M_mi13456p_c" fbc:charge="0" />
      <species boundaryCondition="false" compartment="cell" constant="false" hasOnlySubstanceUnits="false" id="M_pyr_c" fbc:charge="0" />
      <species boundaryCondition="false" compartment="cell" constant="false" hasOnlySubstanceUnits="false" id="M_f1p_c" fbc:charge="0" />
      <species boundaryCondition="false" compartment="cell" constant="false" hasOnlySubstanceUnits="false" id="M_mi13456p_n" fbc:charge="0" />
      <species boundaryCondition="false" compartment="cell" constant="false" hasOnlySubstanceUnits="false" id="M_ribD_c" fbc:charge="0" />
      <species boundaryCondition="false" compartment="cell" constant="false" hasOnlySubstanceUnits="false" id="M_crn_m" fbc:charge="0" />
      <species boundaryCondition="false" compartment="cell" constant="false" hasOnlySubstanceUnits="false" id="M_crn_c" fbc:charge="0" />
      <species boundaryCondition="false" compartment="cell" constant="false" hasOnlySubstanceUnits="false" id="M_coucoa_m" fbc:charge="0" />
      <species boundaryCondition="false" compartment="cell" constant="false" hasOnlySubstanceUnits="false" id="M_zymstest_c" fbc:charge="0" />
      <species boundaryCondition="false" compartment="cell" constant="false" hasOnlySubstanceUnits="false" id="M_trnapro_c" fbc:charge="0" />
      <species boundaryCondition="false" compartment="cell" constant="false" hasOnlySubstanceUnits="false" id="M_dcamp_c" fbc:charge="0" />
      <species boundaryCondition="false" compartment="cell" constant="false" hasOnlySubstanceUnits="false" id="M_gp4g_c" fbc:charge="0" />
      <species boundaryCondition="false" compartment="cell" constant="false" hasOnlySubstanceUnits="false" id="M_dscl_c" fbc:charge="0" />
      <species boundaryCondition="false" compartment="cell" constant="false" hasOnlySubstanceUnits="false" id="M_ibutac_c" fbc:charge="0" />
      <species boundaryCondition="false" compartment="cell" constant="false" hasOnlySubstanceUnits="false" id="M_thf_m" fbc:charge="0" />
      <species boundaryCondition="false" compartment="cell" constant="false" hasOnlySubstanceUnits="false" id="M_pantR_m" fbc:charge="0" />
      <species boundaryCondition="false" compartment="cell" constant="false" hasOnlySubstanceUnits="false" id="M_ptdmeeta_c" fbc:charge="0" />
      <species boundaryCondition="false" compartment="cell" constant="false" hasOnlySubstanceUnits="false" id="M_a_3otdcoa_x" fbc:charge="0" />
      <species boundaryCondition="false" compartment="cell" constant="false" hasOnlySubstanceUnits="false" id="M_tre6p_c" fbc:charge="0" />
      <species boundaryCondition="false" compartment="cell" constant="false" hasOnlySubstanceUnits="false" id="M_s7p_c" fbc:charge="0" />
      <species boundaryCondition="false" compartment="cell" constant="false" hasOnlySubstanceUnits="false" id="M_pg_m" fbc:charge="0" />
      <species boundaryCondition="false" compartment="cell" constant="false" hasOnlySubstanceUnits="false" id="M_thf_c" fbc:charge="0" />
      <species boundaryCondition="false" compartment="cell" constant="false" hasOnlySubstanceUnits="false" id="M_phetrna_c" fbc:charge="0" />
      <species boundaryCondition="false" compartment="cell" constant="false" hasOnlySubstanceUnits="false" id="M_prbamp_c" fbc:charge="0" />
      <species boundaryCondition="false" compartment="cell" constant="false" hasOnlySubstanceUnits="false" id="M_protrna_c" fbc:charge="0" />
      <species boundaryCondition="false" compartment="cell" constant="false" hasOnlySubstanceUnits="false" id="M_pantR_c" fbc:charge="0" />
      <species boundaryCondition="false" compartment="cell" constant="false" hasOnlySubstanceUnits="false" id="M_adn_m" fbc:charge="0" />
      <species boundaryCondition="false" compartment="cell" constant="false" hasOnlySubstanceUnits="false" id="M_fecost_c" fbc:charge="0" />
      <species boundaryCondition="false" compartment="cell" constant="false" hasOnlySubstanceUnits="false" id="M_phetrna_m" fbc:charge="0" />
      <species boundaryCondition="false" compartment="cell" constant="false" hasOnlySubstanceUnits="false" id="M_methf_c" fbc:charge="0" />
      <species boundaryCondition="false" compartment="cell" constant="false" hasOnlySubstanceUnits="false" id="M_adn_c" fbc:charge="0" />
      <species boundaryCondition="false" compartment="cell" constant="false" hasOnlySubstanceUnits="false" id="M_proL_m" fbc:charge="0" />
      <species boundaryCondition="false" compartment="cell" constant="false" hasOnlySubstanceUnits="false" id="M_a_2kmb_c" fbc:charge="0" />
      <species boundaryCondition="false" compartment="cell" constant="false" hasOnlySubstanceUnits="false" id="M_f6p_c" fbc:charge="0" />
      <species boundaryCondition="false" compartment="cell" constant="false" hasOnlySubstanceUnits="false" id="M_methf_m" fbc:charge="0" />
      <species boundaryCondition="false" compartment="cell" constant="false" hasOnlySubstanceUnits="false" id="M_c140_x" fbc:charge="0" />
      <species boundaryCondition="false" compartment="cell" constant="false" hasOnlySubstanceUnits="false" id="M_e4hglu_c" fbc:charge="0" />
      <species boundaryCondition="false" compartment="cell" constant="false" hasOnlySubstanceUnits="false" id="M_m4macchitppdol_g" fbc:charge="0" />
      <species boundaryCondition="false" compartment="cell" constant="false" hasOnlySubstanceUnits="false" id="M_c140_c" fbc:charge="0" />
      <species boundaryCondition="false" compartment="cell" constant="false" hasOnlySubstanceUnits="false" id="M_pyam5p_c" fbc:charge="0" />
      <species boundaryCondition="false" compartment="cell" constant="false" hasOnlySubstanceUnits="false" id="M_ncam_c" fbc:charge="0" />
      <species boundaryCondition="false" compartment="cell" constant="false" hasOnlySubstanceUnits="false" id="M_a_3ohodcoa_x" fbc:charge="0" />
      <species boundaryCondition="false" compartment="cell" constant="false" hasOnlySubstanceUnits="false" id="M_tglp_c" fbc:charge="0" />
      <species boundaryCondition="false" compartment="cell" constant="false" hasOnlySubstanceUnits="false" id="M_dmlz_c" fbc:charge="0" />
      <species boundaryCondition="false" compartment="cell" constant="false" hasOnlySubstanceUnits="false" id="M_srbL_c" fbc:charge="0" />
      <species boundaryCondition="false" compartment="cell" constant="false" hasOnlySubstanceUnits="false" id="M_dtbt_c" fbc:charge="0" />
      <species boundaryCondition="false" compartment="cell" constant="false" hasOnlySubstanceUnits="false" id="M_c141coa_x" fbc:charge="0" />
      <species boundaryCondition="false" compartment="cell" constant="false" hasOnlySubstanceUnits="false" id="M_atp_m" fbc:charge="0" />
      <species boundaryCondition="false" compartment="cell" constant="false" hasOnlySubstanceUnits="false" id="M_nadph_r" fbc:charge="0" />
      <species boundaryCondition="false" compartment="cell" constant="false" hasOnlySubstanceUnits="false" id="M_quln_c" fbc:charge="0" />
      <species boundaryCondition="false" compartment="cell" constant="false" hasOnlySubstanceUnits="false" id="M_nadph_x" fbc:charge="0" />
      <species boundaryCondition="false" compartment="cell" constant="false" hasOnlySubstanceUnits="false" id="M_glp_c" fbc:charge="0" />
      <species boundaryCondition="false" compartment="cell" constant="false" hasOnlySubstanceUnits="false" id="M_ctp_m" fbc:charge="0" />
      <species boundaryCondition="false" compartment="cell" constant="false" hasOnlySubstanceUnits="false" id="M_gdp_g" fbc:charge="0" />
      <species boundaryCondition="false" compartment="cell" constant="false" hasOnlySubstanceUnits="false" id="M_nadph_c" fbc:charge="0" />
      <species boundaryCondition="false" compartment="cell" constant="false" hasOnlySubstanceUnits="false" id="M_quln_m" fbc:charge="0" />
      <species boundaryCondition="false" compartment="cell" constant="false" hasOnlySubstanceUnits="false" id="M_malL_m" fbc:charge="0" />
      <species boundaryCondition="false" compartment="cell" constant="false" hasOnlySubstanceUnits="false" id="M_gdp_m" fbc:charge="0" />
      <species boundaryCondition="false" compartment="cell" constant="false" hasOnlySubstanceUnits="false" id="M_malL_c" fbc:charge="0" />
      <species boundaryCondition="false" compartment="cell" constant="false" hasOnlySubstanceUnits="false" id="M_a_3ipmmest_c" fbc:charge="0" />
      <species boundaryCondition="false" compartment="cell" constant="false" hasOnlySubstanceUnits="false" id="M_malL_x" fbc:charge="0" />
      <species boundaryCondition="false" compartment="cell" constant="false" hasOnlySubstanceUnits="false" id="M_acybut_c" fbc:charge="0" />
      <species boundaryCondition="false" compartment="cell" constant="false" hasOnlySubstanceUnits="false" id="M_alltt_c" fbc:charge="0" />
      <species boundaryCondition="false" compartment="cell" constant="false" hasOnlySubstanceUnits="false" id="M_dcdp_n" fbc:charge="0" />
      <species boundaryCondition="false" compartment="cell" constant="false" hasOnlySubstanceUnits="false" id="M_glntrna_c" fbc:charge="0" />
      <species boundaryCondition="false" compartment="cell" constant="false" hasOnlySubstanceUnits="false" id="M_imp_c" fbc:charge="0" />
      <species boundaryCondition="false" compartment="cell" constant="false" hasOnlySubstanceUnits="false" id="M_a_4pasp_c" fbc:charge="0" />
      <species boundaryCondition="false" compartment="cell" constant="false" hasOnlySubstanceUnits="false" id="M_spmd_c" fbc:charge="0" />
      <species boundaryCondition="false" compartment="cell" constant="false" hasOnlySubstanceUnits="false" id="M_alaB_c" fbc:charge="0" />
      <species boundaryCondition="false" compartment="cell" constant="false" hasOnlySubstanceUnits="false" id="M_O2_x" fbc:charge="0" />
      <species boundaryCondition="false" compartment="cell" constant="false" hasOnlySubstanceUnits="false" id="M_a_10fthf_c" fbc:charge="0" />
      <species boundaryCondition="false" compartment="cell" constant="false" hasOnlySubstanceUnits="false" id="M_aspL_n" fbc:charge="0" />
      <species boundaryCondition="false" compartment="cell" constant="false" hasOnlySubstanceUnits="false" id="M_aspL_m" fbc:charge="0" />
      <species boundaryCondition="false" compartment="cell" constant="false" hasOnlySubstanceUnits="false" id="M_aspL_c" fbc:charge="0" />
      <species boundaryCondition="false" compartment="cell" constant="false" hasOnlySubstanceUnits="false" id="M_O2_r" fbc:charge="0" />
      <species boundaryCondition="false" compartment="cell" constant="false" hasOnlySubstanceUnits="false" id="M_gtp_c" fbc:charge="0" />
      <species boundaryCondition="false" compartment="cell" constant="false" hasOnlySubstanceUnits="false" id="M_a_3hhdcoa_x" fbc:charge="0" />
      <species boundaryCondition="false" compartment="cell" constant="false" hasOnlySubstanceUnits="false" id="M_lystrna_c" fbc:charge="0" />
      <species boundaryCondition="false" compartment="cell" constant="false" hasOnlySubstanceUnits="false" id="M_gtp_m" fbc:charge="0" />
      <species boundaryCondition="false" compartment="cell" constant="false" hasOnlySubstanceUnits="false" id="M_a_4mpetz_c" fbc:charge="0" />
      <species boundaryCondition="false" compartment="cell" constant="false" hasOnlySubstanceUnits="false" id="M_fpram_c" fbc:charge="0" />
      <species boundaryCondition="false" compartment="cell" constant="false" hasOnlySubstanceUnits="false" id="M_dnad_n" fbc:charge="0" />
      <species boundaryCondition="false" compartment="cell" constant="false" hasOnlySubstanceUnits="false" id="M_O2_c" fbc:charge="0" />
      <species boundaryCondition="false" compartment="cell" constant="false" hasOnlySubstanceUnits="false" id="M_dctp_c" fbc:charge="0" />
      <species boundaryCondition="false" compartment="cell" constant="false" hasOnlySubstanceUnits="false" id="M_a_2amsa_c" fbc:charge="0" />
      <species boundaryCondition="false" compartment="cell" constant="false" hasOnlySubstanceUnits="false" id="M_a_2hpmhmbq_m" fbc:charge="0" />
      <species boundaryCondition="false" compartment="cell" constant="false" hasOnlySubstanceUnits="false" id="M_trnacys_c" fbc:charge="0" />
      <species boundaryCondition="false" compartment="cell" constant="false" hasOnlySubstanceUnits="false" id="M_a_3mob_c" fbc:charge="0" />
      <species boundaryCondition="false" compartment="cell" constant="false" hasOnlySubstanceUnits="false" id="M_a_6dg_c" fbc:charge="0" />
      <species boundaryCondition="false" compartment="cell" constant="false" hasOnlySubstanceUnits="false" id="M_hpglu_c" fbc:charge="0" />
      <species boundaryCondition="false" compartment="cell" constant="false" hasOnlySubstanceUnits="false" id="M_a_3mob_m" fbc:charge="0" />
      <species boundaryCondition="false" compartment="cell" constant="false" hasOnlySubstanceUnits="false" id="M_thrL_c" fbc:charge="0" />
      <species boundaryCondition="false" compartment="cell" constant="false" hasOnlySubstanceUnits="false" id="M_a_2mbtoh_m" fbc:charge="0" />
      <species boundaryCondition="false" compartment="cell" constant="false" hasOnlySubstanceUnits="false" id="M_mi145p_c" fbc:charge="0" />
      <species boundaryCondition="false" compartment="cell" constant="false" hasOnlySubstanceUnits="false" id="M_mi1456p_n" fbc:charge="0" />
      <species boundaryCondition="false" compartment="cell" constant="false" hasOnlySubstanceUnits="false" id="M_acACP_c" fbc:charge="0" />
      <species boundaryCondition="false" compartment="cell" constant="false" hasOnlySubstanceUnits="false" id="M_thrL_m" fbc:charge="0" />
      <species boundaryCondition="false" compartment="cell" constant="false" hasOnlySubstanceUnits="false" id="M_acACP_m" fbc:charge="0" />
      <species boundaryCondition="false" compartment="cell" constant="false" hasOnlySubstanceUnits="false" id="M_Lkynr_c" fbc:charge="0" />
      <species boundaryCondition="false" compartment="cell" constant="false" hasOnlySubstanceUnits="false" id="M_a_2mahmp_c" fbc:charge="0" />
      <species boundaryCondition="false" compartment="cell" constant="false" hasOnlySubstanceUnits="false" id="M_tre_g" fbc:charge="0" />
      <species boundaryCondition="false" compartment="cell" constant="false" hasOnlySubstanceUnits="false" id="M_btamp_c" fbc:charge="0" />
      <species boundaryCondition="false" compartment="cell" constant="false" hasOnlySubstanceUnits="false" id="M_a_13dpg_c" fbc:charge="0" />
      <species boundaryCondition="false" compartment="cell" constant="false" hasOnlySubstanceUnits="false" id="M_c100coa_e" fbc:charge="0" />
      <species boundaryCondition="false" compartment="cell" constant="false" hasOnlySubstanceUnits="false" id="M_pe_g" fbc:charge="0" />
      <species boundaryCondition="false" compartment="cell" constant="false" hasOnlySubstanceUnits="false" id="M_a_3ig3p_c" fbc:charge="0" />
      <species boundaryCondition="false" compartment="cell" constant="false" hasOnlySubstanceUnits="false" id="M_dhpt_m" fbc:charge="0" />
      <species boundaryCondition="false" compartment="cell" constant="false" hasOnlySubstanceUnits="false" id="M_tre_v" fbc:charge="0" />
      <species boundaryCondition="false" compartment="cell" constant="false" hasOnlySubstanceUnits="false" id="M_leuL_v" fbc:charge="0" />
      <species boundaryCondition="false" compartment="cell" constant="false" hasOnlySubstanceUnits="false" id="M_ac_c" fbc:charge="0" />
      <species boundaryCondition="false" compartment="cell" constant="false" hasOnlySubstanceUnits="false" id="M_aces_c" fbc:charge="0" />
      <species boundaryCondition="false" compartment="cell" constant="false" hasOnlySubstanceUnits="false" id="M_a_5mdr1p_c" fbc:charge="0" />
      <species boundaryCondition="false" compartment="cell" constant="false" hasOnlySubstanceUnits="false" id="M_a_6pgl_c" fbc:charge="0" />
      <species boundaryCondition="false" compartment="cell" constant="false" hasOnlySubstanceUnits="false" id="M_dhpt_c" fbc:charge="0" />
      <species boundaryCondition="false" compartment="cell" constant="false" hasOnlySubstanceUnits="false" id="M_athrL_c" fbc:charge="0" />
      <species boundaryCondition="false" compartment="cell" constant="false" hasOnlySubstanceUnits="false" id="M_c141ACP_c" fbc:charge="0" />
      <species boundaryCondition="false" compartment="cell" constant="false" hasOnlySubstanceUnits="false" id="M_leuL_c" fbc:charge="0" />
      <species boundaryCondition="false" compartment="cell" constant="false" hasOnlySubstanceUnits="false" id="M_leuL_m" fbc:charge="0" />
      <species boundaryCondition="false" compartment="cell" constant="false" hasOnlySubstanceUnits="false" id="M_cl_c" fbc:charge="0" />
      <species boundaryCondition="false" compartment="cell" constant="false" hasOnlySubstanceUnits="false" id="M_a_6pgl_r" fbc:charge="0" />
      <species boundaryCondition="false" compartment="cell" constant="false" hasOnlySubstanceUnits="false" id="M_a_12pdo_c" fbc:charge="0" />
      <species boundaryCondition="false" compartment="cell" constant="false" hasOnlySubstanceUnits="false" id="M_udpacgal_c" fbc:charge="0" />
      <species boundaryCondition="false" compartment="cell" constant="false" hasOnlySubstanceUnits="false" id="M_pran_c" fbc:charge="0" />
      <species boundaryCondition="false" compartment="cell" constant="false" hasOnlySubstanceUnits="false" id="M_gly_c" fbc:charge="0" />
      <species boundaryCondition="false" compartment="cell" constant="false" hasOnlySubstanceUnits="false" id="M_ACP_c" fbc:charge="0" />
      <species boundaryCondition="false" compartment="cell" constant="false" hasOnlySubstanceUnits="false" id="M_DNA" fbc:charge="0" />
      <species boundaryCondition="false" compartment="cell" constant="false" hasOnlySubstanceUnits="false" id="M_acg5p_m" fbc:charge="0" />
      <species boundaryCondition="false" compartment="cell" constant="false" hasOnlySubstanceUnits="false" id="M_gly_m" fbc:charge="0" />
      <species boundaryCondition="false" compartment="cell" constant="false" hasOnlySubstanceUnits="false" id="M_ACP_m" fbc:charge="0" />
      <species boundaryCondition="false" compartment="cell" constant="false" hasOnlySubstanceUnits="false" id="M_cbasp_n" fbc:charge="0" />
      <species boundaryCondition="false" compartment="cell" constant="false" hasOnlySubstanceUnits="false" id="M_sbtD_c" fbc:charge="0" />
      <species boundaryCondition="false" compartment="cell" constant="false" hasOnlySubstanceUnits="false" id="M_psd5p_c" fbc:charge="0" />
      <species boundaryCondition="false" compartment="cell" constant="false" hasOnlySubstanceUnits="false" id="M_minohp_n" fbc:charge="0" />
      <species boundaryCondition="false" compartment="cell" constant="false" hasOnlySubstanceUnits="false" id="M_itacon_m" fbc:charge="0" />
      <species boundaryCondition="false" compartment="cell" constant="false" hasOnlySubstanceUnits="false" id="M_asnL_v" fbc:charge="0" />
      <species boundaryCondition="false" compartment="cell" constant="false" hasOnlySubstanceUnits="false" id="M_a_3oddcoa_x" fbc:charge="0" />
      <species boundaryCondition="false" compartment="cell" constant="false" hasOnlySubstanceUnits="false" id="M_trnamet_c" fbc:charge="0" />
      <species boundaryCondition="false" compartment="cell" constant="false" hasOnlySubstanceUnits="false" id="M_clpn_m" fbc:charge="0" />
      <species boundaryCondition="false" compartment="cell" constant="false" hasOnlySubstanceUnits="false" id="M_ptd134bp_c" fbc:charge="0" />
      <species boundaryCondition="false" compartment="cell" constant="false" hasOnlySubstanceUnits="false" id="M_nadp_x" fbc:charge="0" />
      <species boundaryCondition="false" compartment="cell" constant="false" hasOnlySubstanceUnits="false" id="M_damp_c" fbc:charge="0" />
      <species boundaryCondition="false" compartment="cell" constant="false" hasOnlySubstanceUnits="false" id="M_nadp_r" fbc:charge="0" />
      <species boundaryCondition="false" compartment="cell" constant="false" hasOnlySubstanceUnits="false" id="M_dmpp_c" fbc:charge="0" />
      <species boundaryCondition="false" compartment="cell" constant="false" hasOnlySubstanceUnits="false" id="M_asnL_c" fbc:charge="0" />
      <species boundaryCondition="false" compartment="cell" constant="false" hasOnlySubstanceUnits="false" id="M_asnL_m" fbc:charge="0" />
      <species boundaryCondition="false" compartment="cell" constant="false" hasOnlySubstanceUnits="false" id="M_nadp_m" fbc:charge="0" />
      <species boundaryCondition="false" compartment="cell" constant="false" hasOnlySubstanceUnits="false" id="M_aact_c" fbc:charge="0" />
      <species boundaryCondition="false" compartment="cell" constant="false" hasOnlySubstanceUnits="false" id="M_a_44mctr_c" fbc:charge="0" />
      <species boundaryCondition="false" compartment="cell" constant="false" hasOnlySubstanceUnits="false" id="M_dc2coa_x" fbc:charge="0" />
      <species boundaryCondition="false" compartment="cell" constant="false" hasOnlySubstanceUnits="false" id="M_TRDox_c" fbc:charge="0" />
      <species boundaryCondition="false" compartment="cell" constant="false" hasOnlySubstanceUnits="false" id="M_xyluD_c" fbc:charge="0" />
      <species boundaryCondition="false" compartment="cell" constant="false" hasOnlySubstanceUnits="false" id="M_dolp_r" fbc:charge="0" />
      <species boundaryCondition="false" compartment="cell" constant="false" hasOnlySubstanceUnits="false" id="M_trnatrp_c" fbc:charge="0" />
      <species boundaryCondition="false" compartment="cell" constant="false" hasOnlySubstanceUnits="false" id="M_TRDox_m" fbc:charge="0" />
      <species boundaryCondition="false" compartment="cell" constant="false" hasOnlySubstanceUnits="false" id="M_TRDox_n" fbc:charge="0" />
      <species boundaryCondition="false" compartment="cell" constant="false" hasOnlySubstanceUnits="false" id="M_glycogen_v" fbc:charge="0" />
      <species boundaryCondition="false" compartment="cell" constant="false" hasOnlySubstanceUnits="false" id="M_pgp_m" fbc:charge="0" />
      <species boundaryCondition="false" compartment="cell" constant="false" hasOnlySubstanceUnits="false" id="M_pa_c" fbc:charge="0" />
      <species boundaryCondition="false" compartment="cell" constant="false" hasOnlySubstanceUnits="false" id="M_minohp_c" fbc:charge="0" />
      <species boundaryCondition="false" compartment="cell" constant="false" hasOnlySubstanceUnits="false" id="M_xu5p_c" fbc:charge="0" />
      <species boundaryCondition="false" compartment="cell" constant="false" hasOnlySubstanceUnits="false" id="M_cgly_c" fbc:charge="0" />
      <species boundaryCondition="false" compartment="cell" constant="false" hasOnlySubstanceUnits="false" id="M_epistest_c" fbc:charge="0" />
      <species boundaryCondition="false" compartment="cell" constant="false" hasOnlySubstanceUnits="false" id="M_hcit_n" fbc:charge="0" />
      <species boundaryCondition="false" compartment="cell" constant="false" hasOnlySubstanceUnits="false" id="M_hcit_m" fbc:charge="0" />
      <species boundaryCondition="false" compartment="cell" constant="false" hasOnlySubstanceUnits="false" id="M_a_3htdcoa_x" fbc:charge="0" />
      <species boundaryCondition="false" compartment="cell" constant="false" hasOnlySubstanceUnits="false" id="M_duri_c" fbc:charge="0" />
      <species boundaryCondition="false" compartment="cell" constant="false" hasOnlySubstanceUnits="false" id="M_xu5p_x" fbc:charge="0" />
      <species boundaryCondition="false" compartment="cell" constant="false" hasOnlySubstanceUnits="false" id="M_abt_c" fbc:charge="0" />
      <species boundaryCondition="false" compartment="cell" constant="false" hasOnlySubstanceUnits="false" id="M_a_3ohdcoa_x" fbc:charge="0" />
      <species boundaryCondition="false" compartment="cell" constant="false" hasOnlySubstanceUnits="false" id="M_mevR_c" fbc:charge="0" />
      <species boundaryCondition="false" compartment="cell" constant="false" hasOnlySubstanceUnits="false" id="M_pi_n" fbc:charge="0" />
      <species boundaryCondition="false" compartment="cell" constant="false" hasOnlySubstanceUnits="false" id="M_dadp_c" fbc:charge="0" />
      <species boundaryCondition="false" compartment="cell" constant="false" hasOnlySubstanceUnits="false" id="M_trnaval_c" fbc:charge="0" />
      <species boundaryCondition="false" compartment="cell" constant="false" hasOnlySubstanceUnits="false" id="M_dadp_n" fbc:charge="0" />
      <species boundaryCondition="false" compartment="cell" constant="false" hasOnlySubstanceUnits="false" id="M_proL_c" fbc:charge="0" />
      <species boundaryCondition="false" compartment="cell" constant="false" hasOnlySubstanceUnits="false" id="M_ins_c" fbc:charge="0" />
      <species boundaryCondition="false" compartment="cell" constant="false" hasOnlySubstanceUnits="false" id="M_trnaval_m" fbc:charge="0" />
      <species boundaryCondition="false" compartment="cell" constant="false" hasOnlySubstanceUnits="false" id="M_xtsn_c" fbc:charge="0" />
      <species boundaryCondition="false" compartment="cell" constant="false" hasOnlySubstanceUnits="false" id="M_c120coa_x" fbc:charge="0" />
      <species boundaryCondition="false" compartment="cell" constant="false" hasOnlySubstanceUnits="false" id="M_c080ACP_m" fbc:charge="0" />
      <species boundaryCondition="false" compartment="cell" constant="false" hasOnlySubstanceUnits="false" id="M_alatrna_c" fbc:charge="0" />
      <species boundaryCondition="false" compartment="cell" constant="false" hasOnlySubstanceUnits="false" id="M_a_3mop_c" fbc:charge="0" />
      <species boundaryCondition="false" compartment="cell" constant="false" hasOnlySubstanceUnits="false" id="M_a_3mop_m" fbc:charge="0" />
      <species boundaryCondition="false" compartment="cell" constant="false" hasOnlySubstanceUnits="false" id="M_CO2_v" fbc:charge="0" />
      <species boundaryCondition="false" compartment="cell" constant="false" hasOnlySubstanceUnits="false" id="M_skm_c" fbc:charge="0" />
      <species boundaryCondition="false" compartment="cell" constant="false" hasOnlySubstanceUnits="false" id="M_a_2hp6mbq_m" fbc:charge="0" />
      <species boundaryCondition="false" compartment="cell" constant="false" hasOnlySubstanceUnits="false" id="M_r1p_c" fbc:charge="0" />
      <species boundaryCondition="false" compartment="cell" constant="false" hasOnlySubstanceUnits="false" id="M_a_1p3h5c_m" fbc:charge="0" />
      <species boundaryCondition="false" compartment="cell" constant="false" hasOnlySubstanceUnits="false" id="M_CO2_c" fbc:charge="0" />
      <species boundaryCondition="false" compartment="cell" constant="false" hasOnlySubstanceUnits="false" id="M_a_1p3h5c_c" fbc:charge="0" />
      <species boundaryCondition="false" compartment="cell" constant="false" hasOnlySubstanceUnits="false" id="M_c120coa_c" fbc:charge="0" />
      <species boundaryCondition="false" compartment="cell" constant="false" hasOnlySubstanceUnits="false" id="M_a_13dampp_c" fbc:charge="0" />
      <species boundaryCondition="false" compartment="cell" constant="false" hasOnlySubstanceUnits="false" id="M_Dara14lac_c" fbc:charge="0" />
      <species boundaryCondition="false" compartment="cell" constant="false" hasOnlySubstanceUnits="false" id="M_saccrpL_c" fbc:charge="0" />
      <species boundaryCondition="false" compartment="cell" constant="false" hasOnlySubstanceUnits="false" id="M_c161ACP_m" fbc:charge="0" />
      <species boundaryCondition="false" compartment="cell" constant="false" hasOnlySubstanceUnits="false" id="M_phpyr_c" fbc:charge="0" />
      <species boundaryCondition="false" compartment="cell" constant="false" hasOnlySubstanceUnits="false" id="M_coa_c" fbc:charge="0" />
      <species boundaryCondition="false" compartment="cell" constant="false" hasOnlySubstanceUnits="false" id="M_mettrna_m" fbc:charge="0" />
      <species boundaryCondition="false" compartment="cell" constant="false" hasOnlySubstanceUnits="false" id="M_datp_c" fbc:charge="0" />
      <species boundaryCondition="false" compartment="cell" constant="false" hasOnlySubstanceUnits="false" id="M_adp_c" fbc:charge="0" />
      <species boundaryCondition="false" compartment="cell" constant="false" hasOnlySubstanceUnits="false" id="M_gam1p_c" fbc:charge="0" />
      <species boundaryCondition="false" compartment="cell" constant="false" hasOnlySubstanceUnits="false" id="M_a_3php_c" fbc:charge="0" />
      <species boundaryCondition="false" compartment="cell" constant="false" hasOnlySubstanceUnits="false" id="M_dd2coa_x" fbc:charge="0" />
      <species boundaryCondition="false" compartment="cell" constant="false" hasOnlySubstanceUnits="false" id="M_a_35cgmp_c" fbc:charge="0" />
      <species boundaryCondition="false" compartment="cell" constant="false" hasOnlySubstanceUnits="false" id="M_c100ACP_c" fbc:charge="0" />
      <species boundaryCondition="false" compartment="cell" constant="false" hasOnlySubstanceUnits="false" id="M_c100ACP_m" fbc:charge="0" />
      <species boundaryCondition="false" compartment="cell" constant="false" hasOnlySubstanceUnits="false" id="M_ertascbD_c" fbc:charge="0" />
      <species boundaryCondition="false" compartment="cell" constant="false" hasOnlySubstanceUnits="false" id="M_rnam_c" fbc:charge="0" />
      <species boundaryCondition="false" compartment="cell" constant="false" hasOnlySubstanceUnits="false" id="M_lacD_m" fbc:charge="0" />
      <species boundaryCondition="false" compartment="cell" constant="false" hasOnlySubstanceUnits="false" id="M_ribflv_c" fbc:charge="0" />
      <species boundaryCondition="false" compartment="cell" constant="false" hasOnlySubstanceUnits="false" id="M_cdpea_c" fbc:charge="0" />
      <species boundaryCondition="false" compartment="cell" constant="false" hasOnlySubstanceUnits="false" id="M_lystrna_m" fbc:charge="0" />
      <species boundaryCondition="false" compartment="cell" constant="false" hasOnlySubstanceUnits="false" id="M_lacD_c" fbc:charge="0" />
      <species boundaryCondition="false" compartment="cell" constant="false" hasOnlySubstanceUnits="false" id="M_e4p_c" fbc:charge="0" />
      <species boundaryCondition="false" compartment="cell" constant="false" hasOnlySubstanceUnits="false" id="M_e4p_m" fbc:charge="0" />
      <species boundaryCondition="false" compartment="cell" constant="false" hasOnlySubstanceUnits="false" id="M_sertrna_c" fbc:charge="0" />
      <species boundaryCondition="false" compartment="cell" constant="false" hasOnlySubstanceUnits="false" id="M_tag6pD_c" fbc:charge="0" />
      <species boundaryCondition="false" compartment="cell" constant="false" hasOnlySubstanceUnits="false" id="M_suchms_c" fbc:charge="0" />
      <species boundaryCondition="false" compartment="cell" constant="false" hasOnlySubstanceUnits="false" id="M_c160coa_c" fbc:charge="0" />
      <species boundaryCondition="false" compartment="cell" constant="false" hasOnlySubstanceUnits="false" id="M_ohpb_c" fbc:charge="0" />
      <species boundaryCondition="false" compartment="cell" constant="false" hasOnlySubstanceUnits="false" id="M_dhlam_m" fbc:charge="0" />
      <species boundaryCondition="false" compartment="cell" constant="false" hasOnlySubstanceUnits="false" id="M_k_c" fbc:charge="0" />
      <species boundaryCondition="false" compartment="cell" constant="false" hasOnlySubstanceUnits="false" id="M_ppi_m" fbc:charge="0" />
      <species boundaryCondition="false" compartment="cell" constant="false" hasOnlySubstanceUnits="false" id="M_ppi_n" fbc:charge="0" />
      <species boundaryCondition="false" compartment="cell" constant="false" hasOnlySubstanceUnits="false" id="M_c182_c" fbc:charge="0" />
      <species boundaryCondition="false" compartment="cell" constant="false" hasOnlySubstanceUnits="false" id="M_mannan_c" fbc:charge="0" />
      <species boundaryCondition="false" compartment="cell" constant="false" hasOnlySubstanceUnits="false" id="M_a_4abut_c" fbc:charge="0" />
      <species boundaryCondition="false" compartment="cell" constant="false" hasOnlySubstanceUnits="false" id="M_acac_c" fbc:charge="0" />
      <species boundaryCondition="false" compartment="cell" constant="false" hasOnlySubstanceUnits="false" id="M_dagpy_c" fbc:charge="0" />
      <species boundaryCondition="false" compartment="cell" constant="false" hasOnlySubstanceUnits="false" id="M_pep_c" fbc:charge="0" />
      <species boundaryCondition="false" compartment="cell" constant="false" hasOnlySubstanceUnits="false" id="M_Lfmkynr_c" fbc:charge="0" />
      <species boundaryCondition="false" compartment="cell" constant="false" hasOnlySubstanceUnits="false" id="M_ppi_c" fbc:charge="0" />
      <species boundaryCondition="false" compartment="cell" constant="false" hasOnlySubstanceUnits="false" id="M_a_4abut_m" fbc:charge="0" />
      <species boundaryCondition="false" compartment="cell" constant="false" hasOnlySubstanceUnits="false" id="M_ppi_x" fbc:charge="0" />
      <species boundaryCondition="false" compartment="cell" constant="false" hasOnlySubstanceUnits="false" id="M_dgr_e" fbc:charge="0" />
      <species boundaryCondition="false" compartment="cell" constant="false" hasOnlySubstanceUnits="false" id="M_pep_m" fbc:charge="0" />
      <species boundaryCondition="false" compartment="cell" constant="false" hasOnlySubstanceUnits="false" id="M_c120_x" fbc:charge="0" />
      <species boundaryCondition="false" compartment="cell" constant="false" hasOnlySubstanceUnits="false" id="M_dad2_c" fbc:charge="0" />
      <species boundaryCondition="false" compartment="cell" constant="false" hasOnlySubstanceUnits="false" id="M_orot5p_c" fbc:charge="0" />
      <species boundaryCondition="false" compartment="cell" constant="false" hasOnlySubstanceUnits="false" id="M_ind3acnl_c" fbc:charge="0" />
      <species boundaryCondition="false" compartment="cell" constant="false" hasOnlySubstanceUnits="false" id="M_c120_c" fbc:charge="0" />
      <species boundaryCondition="false" compartment="cell" constant="false" hasOnlySubstanceUnits="false" id="M_Lcystin_v" fbc:charge="0" />
      <species boundaryCondition="false" compartment="cell" constant="false" hasOnlySubstanceUnits="false" id="M_a_2ahbut_m" fbc:charge="0" />
      <species boundaryCondition="false" compartment="cell" constant="false" hasOnlySubstanceUnits="false" id="M_c140ACP_c" fbc:charge="0" />
      <species boundaryCondition="false" compartment="cell" constant="false" hasOnlySubstanceUnits="false" id="M_CARBOHYDRATE" fbc:charge="0" />
      <species boundaryCondition="false" compartment="cell" constant="false" hasOnlySubstanceUnits="false" id="M_ergstest_c" fbc:charge="0" />
      <species boundaryCondition="false" compartment="cell" constant="false" hasOnlySubstanceUnits="false" id="M_Lcystin_c" fbc:charge="0" />
      <species boundaryCondition="false" compartment="cell" constant="false" hasOnlySubstanceUnits="false" id="M_a_2dr1p_c" fbc:charge="0" />
      <species boundaryCondition="false" compartment="cell" constant="false" hasOnlySubstanceUnits="false" id="M_chitin_c" fbc:charge="0" />
      <species boundaryCondition="false" compartment="cell" constant="false" hasOnlySubstanceUnits="false" id="M_air_c" fbc:charge="0" />
      <species boundaryCondition="false" compartment="cell" constant="false" hasOnlySubstanceUnits="false" id="M_cholp_c" fbc:charge="0" />
      <species boundaryCondition="false" compartment="cell" constant="false" hasOnlySubstanceUnits="false" id="M_thmtp_c" fbc:charge="0" />
      <species boundaryCondition="false" compartment="cell" constant="false" hasOnlySubstanceUnits="false" id="M_a_25aics_c" fbc:charge="0" />
      <species boundaryCondition="false" compartment="cell" constant="false" hasOnlySubstanceUnits="false" id="M_ade_m" fbc:charge="0" />
      <species boundaryCondition="false" compartment="cell" constant="false" hasOnlySubstanceUnits="false" id="M_dump_n" fbc:charge="0" />
      <species boundaryCondition="false" compartment="cell" constant="false" hasOnlySubstanceUnits="false" id="M_dump_c" fbc:charge="0" />
      <species boundaryCondition="false" compartment="cell" constant="false" hasOnlySubstanceUnits="false" id="M_glu5p_c" fbc:charge="0" />
      <species boundaryCondition="false" compartment="cell" constant="false" hasOnlySubstanceUnits="false" id="M_succ_m" fbc:charge="0" />
      <species boundaryCondition="false" compartment="cell" constant="false" hasOnlySubstanceUnits="false" id="M_q6h2_m" fbc:charge="0" />
      <species boundaryCondition="false" compartment="cell" constant="false" hasOnlySubstanceUnits="false" id="M_a_4abz_m" fbc:charge="0" />
      <species boundaryCondition="false" compartment="cell" constant="false" hasOnlySubstanceUnits="false" id="M_histd_c" fbc:charge="0" />
      <species boundaryCondition="false" compartment="cell" constant="false" hasOnlySubstanceUnits="false" id="M_a_4abz_c" fbc:charge="0" />
      <species boundaryCondition="false" compartment="cell" constant="false" hasOnlySubstanceUnits="false" id="M_epist_c" fbc:charge="0" />
      <species boundaryCondition="false" compartment="cell" constant="false" hasOnlySubstanceUnits="false" id="M_fru_c" fbc:charge="0" />
      <species boundaryCondition="false" compartment="cell" constant="false" hasOnlySubstanceUnits="false" id="M_pc_e" fbc:charge="0" />
      <species boundaryCondition="false" compartment="cell" constant="false" hasOnlySubstanceUnits="false" id="M_pc_c" fbc:charge="0" />
      <species boundaryCondition="false" compartment="cell" constant="false" hasOnlySubstanceUnits="false" id="M_acg5sa_m" fbc:charge="0" />
      <species boundaryCondition="false" compartment="cell" constant="false" hasOnlySubstanceUnits="false" id="M_manol_c" fbc:charge="0" />
      <species boundaryCondition="false" compartment="cell" constant="false" hasOnlySubstanceUnits="false" id="M_a_1pyr5c_m" fbc:charge="0" />
      <species boundaryCondition="false" compartment="cell" constant="false" hasOnlySubstanceUnits="false" id="M_a_3hddcoa_x" fbc:charge="0" />
      <species boundaryCondition="false" compartment="cell" constant="false" hasOnlySubstanceUnits="false" id="M_a_1pyr5c_c" fbc:charge="0" />
      <species boundaryCondition="false" compartment="cell" constant="false" hasOnlySubstanceUnits="false" id="M_gdpmann_c" fbc:charge="0" />
      <species boundaryCondition="false" compartment="cell" constant="false" hasOnlySubstanceUnits="false" id="M_accoa_n" fbc:charge="0" />
      <species boundaryCondition="false" compartment="cell" constant="false" hasOnlySubstanceUnits="false" id="M_gdpmann_g" fbc:charge="0" />
      <species boundaryCondition="false" compartment="cell" constant="false" hasOnlySubstanceUnits="false" id="M_accoa_m" fbc:charge="0" />
      <species boundaryCondition="false" compartment="cell" constant="false" hasOnlySubstanceUnits="false" id="M_accoa_c" fbc:charge="0" />
      <species boundaryCondition="false" compartment="cell" constant="false" hasOnlySubstanceUnits="false" id="M_hco3_c" fbc:charge="0" />
      <species boundaryCondition="false" compartment="cell" constant="false" hasOnlySubstanceUnits="false" id="M_H2O2_c" fbc:charge="0" />
      <species boundaryCondition="false" compartment="cell" constant="false" hasOnlySubstanceUnits="false" id="M_star_c" fbc:charge="0" />
      <species boundaryCondition="false" compartment="cell" constant="false" hasOnlySubstanceUnits="false" id="M_accoa_x" fbc:charge="0" />
      <species boundaryCondition="false" compartment="cell" constant="false" hasOnlySubstanceUnits="false" id="M_cdpchol_c" fbc:charge="0" />
      <species boundaryCondition="false" compartment="cell" constant="false" hasOnlySubstanceUnits="false" id="M_adp_m" fbc:charge="0" />
      <species boundaryCondition="false" compartment="cell" constant="false" hasOnlySubstanceUnits="false" id="M_hco3_n" fbc:charge="0" />
      <species boundaryCondition="false" compartment="cell" constant="false" hasOnlySubstanceUnits="false" id="M_trnamet_m" fbc:charge="0" />
      <species boundaryCondition="false" compartment="cell" constant="false" hasOnlySubstanceUnits="false" id="M_H2O2_n" fbc:charge="0" />
      <species boundaryCondition="false" compartment="cell" constant="false" hasOnlySubstanceUnits="false" id="M_hco3_m" fbc:charge="0" />
      <species boundaryCondition="false" compartment="cell" constant="false" hasOnlySubstanceUnits="false" id="M_O2_m" fbc:charge="0" />
      <species boundaryCondition="false" compartment="cell" constant="false" hasOnlySubstanceUnits="false" id="M_H2O2_m" fbc:charge="0" />
      <species boundaryCondition="false" compartment="cell" constant="false" hasOnlySubstanceUnits="false" id="M_mi1pD_c" fbc:charge="0" />
      <species boundaryCondition="false" compartment="cell" constant="false" hasOnlySubstanceUnits="false" id="M_ps_m" fbc:charge="0" />
      <species boundaryCondition="false" compartment="cell" constant="false" hasOnlySubstanceUnits="false" id="M_a_2ahhmp_m" fbc:charge="0" />
      <species boundaryCondition="false" compartment="cell" constant="false" hasOnlySubstanceUnits="false" id="M_ptrc_c" fbc:charge="0" />
      <species boundaryCondition="false" compartment="cell" constant="false" hasOnlySubstanceUnits="false" id="M_c141_x" fbc:charge="0" />
      <species boundaryCondition="false" compartment="cell" constant="false" hasOnlySubstanceUnits="false" id="M_dudp_n" fbc:charge="0" />
      <species boundaryCondition="false" compartment="cell" constant="false" hasOnlySubstanceUnits="false" id="M_H2O2_x" fbc:charge="0" />
      <species boundaryCondition="false" compartment="cell" constant="false" hasOnlySubstanceUnits="false" id="M_a_5mdru1p_c" fbc:charge="0" />
      <species boundaryCondition="false" compartment="cell" constant="false" hasOnlySubstanceUnits="false" id="M_rhamD_c" fbc:charge="0" />
      <species boundaryCondition="false" compartment="cell" constant="false" hasOnlySubstanceUnits="false" id="M_c141_c" fbc:charge="0" />
      <species boundaryCondition="false" compartment="cell" constant="false" hasOnlySubstanceUnits="false" id="M_a_4mzym_int2_c" fbc:charge="0" />
      <species boundaryCondition="false" compartment="cell" constant="false" hasOnlySubstanceUnits="false" id="M_glyald_c" fbc:charge="0" />
      <species boundaryCondition="false" compartment="cell" constant="false" hasOnlySubstanceUnits="false" id="M_prpp_c" fbc:charge="0" />
      <species boundaryCondition="false" compartment="cell" constant="false" hasOnlySubstanceUnits="false" id="M_db4p_c" fbc:charge="0" />
      <species boundaryCondition="false" compartment="cell" constant="false" hasOnlySubstanceUnits="false" id="M_prpp_m" fbc:charge="0" />
      <species boundaryCondition="false" compartment="cell" constant="false" hasOnlySubstanceUnits="false" id="M_T4hcinnm_m" fbc:charge="0" />
      <species boundaryCondition="false" compartment="cell" constant="false" hasOnlySubstanceUnits="false" id="M_anth_c" fbc:charge="0" />
      <species boundaryCondition="false" compartment="cell" constant="false" hasOnlySubstanceUnits="false" id="M_m3macchitppdol_g" fbc:charge="0" />
      <species boundaryCondition="false" compartment="cell" constant="false" hasOnlySubstanceUnits="false" id="M_trptrna_c" fbc:charge="0" />
      <species boundaryCondition="false" compartment="cell" constant="false" hasOnlySubstanceUnits="false" id="M_gthrd_m" fbc:charge="0" />
      <species boundaryCondition="false" compartment="cell" constant="false" hasOnlySubstanceUnits="false" id="M_trnaleu_c" fbc:charge="0" />
      <species boundaryCondition="false" compartment="cell" constant="false" hasOnlySubstanceUnits="false" id="M_cpppg3_c" fbc:charge="0" />
      <species boundaryCondition="false" compartment="cell" constant="false" hasOnlySubstanceUnits="false" id="M_c141coa_c" fbc:charge="0" />
      <species boundaryCondition="false" compartment="cell" constant="false" hasOnlySubstanceUnits="false" id="M_c120coa_e" fbc:charge="0" />
      <species boundaryCondition="false" compartment="cell" constant="false" hasOnlySubstanceUnits="false" id="M_acoa_x" fbc:charge="0" />
      <species boundaryCondition="false" compartment="cell" constant="false" hasOnlySubstanceUnits="false" id="M_trpL_m" fbc:charge="0" />
      <species boundaryCondition="false" compartment="cell" constant="false" hasOnlySubstanceUnits="false" id="M_trnaleu_m" fbc:charge="0" />
      <species boundaryCondition="false" compartment="cell" constant="false" hasOnlySubstanceUnits="false" id="M_valtrna_c" fbc:charge="0" />
      <species boundaryCondition="false" compartment="cell" constant="false" hasOnlySubstanceUnits="false" id="M_ppp9_m" fbc:charge="0" />
      <species boundaryCondition="false" compartment="cell" constant="false" hasOnlySubstanceUnits="false" id="M_a_4ampm_c" fbc:charge="0" />
      <species boundaryCondition="false" compartment="cell" constant="false" hasOnlySubstanceUnits="false" id="M_pdx5p_c" fbc:charge="0" />
      <species boundaryCondition="false" compartment="cell" constant="false" hasOnlySubstanceUnits="false" id="M_gthrd_v" fbc:charge="0" />
      <species boundaryCondition="false" compartment="cell" constant="false" hasOnlySubstanceUnits="false" id="M_uri_c" fbc:charge="0" />
      <species boundaryCondition="false" compartment="cell" constant="false" hasOnlySubstanceUnits="false" id="M_lysL_v" fbc:charge="0" />
      <species boundaryCondition="false" compartment="cell" constant="false" hasOnlySubstanceUnits="false" id="M_ipc226_c" fbc:charge="0" />
      <species boundaryCondition="false" compartment="cell" constant="false" hasOnlySubstanceUnits="false" id="M_b124tc_m" fbc:charge="0" />
      <species boundaryCondition="false" compartment="cell" constant="false" hasOnlySubstanceUnits="false" id="M_xylt_c" fbc:charge="0" />
      <species boundaryCondition="false" compartment="cell" constant="false" hasOnlySubstanceUnits="false" id="M_a_25dthpp_c" fbc:charge="0" />
      <species boundaryCondition="false" compartment="cell" constant="false" hasOnlySubstanceUnits="false" id="M_c181ACP_m" fbc:charge="0" />
      <species boundaryCondition="false" compartment="cell" constant="false" hasOnlySubstanceUnits="false" id="M_a_4hbzcoa_m" fbc:charge="0" />
      <species boundaryCondition="false" compartment="cell" constant="false" hasOnlySubstanceUnits="false" id="M_f26bp_c" fbc:charge="0" />
      <species boundaryCondition="false" compartment="cell" constant="false" hasOnlySubstanceUnits="false" id="M_PROTEIN" fbc:charge="0" />
      <species boundaryCondition="false" compartment="cell" constant="false" hasOnlySubstanceUnits="false" id="M_a_3mbald_c" fbc:charge="0" />
      <species boundaryCondition="false" compartment="cell" constant="false" hasOnlySubstanceUnits="false" id="M_c100coa_x" fbc:charge="0" />
      <species boundaryCondition="false" compartment="cell" constant="false" hasOnlySubstanceUnits="false" id="M_orn_c" fbc:charge="0" />
      <species boundaryCondition="false" compartment="cell" constant="false" hasOnlySubstanceUnits="false" id="M_sph1p_c" fbc:charge="0" />
      <species boundaryCondition="false" compartment="cell" constant="false" hasOnlySubstanceUnits="false" id="M_pad_c" fbc:charge="0" />
      <species boundaryCondition="false" compartment="cell" constant="false" hasOnlySubstanceUnits="false" id="M_a_3mbald_m" fbc:charge="0" />
      <species boundaryCondition="false" compartment="cell" constant="false" hasOnlySubstanceUnits="false" id="M_iad_c" fbc:charge="0" />
      <species boundaryCondition="false" compartment="cell" constant="false" hasOnlySubstanceUnits="false" id="M_dhlpro_m" fbc:charge="0" />
      <species boundaryCondition="false" compartment="cell" constant="false" hasOnlySubstanceUnits="false" id="M_c140coa_e" fbc:charge="0" />
      <species boundaryCondition="false" compartment="cell" constant="false" hasOnlySubstanceUnits="false" id="M_a_2hp6mp_m" fbc:charge="0" />
      <species boundaryCondition="false" compartment="cell" constant="false" hasOnlySubstanceUnits="false" id="M_thrtrna_c" fbc:charge="0" />
      <species boundaryCondition="false" compartment="cell" constant="false" hasOnlySubstanceUnits="false" id="M_hdd2coa_x" fbc:charge="0" />
      <species boundaryCondition="false" compartment="cell" constant="false" hasOnlySubstanceUnits="false" id="M_xylD_c" fbc:charge="0" />
      <species boundaryCondition="false" compartment="cell" constant="false" hasOnlySubstanceUnits="false" id="M_sql_r" fbc:charge="0" />
      <species boundaryCondition="false" compartment="cell" constant="false" hasOnlySubstanceUnits="false" id="M_sph1p_r" fbc:charge="0" />
      <species boundaryCondition="false" compartment="cell" constant="false" hasOnlySubstanceUnits="false" id="M_c100coa_c" fbc:charge="0" />
      <species boundaryCondition="false" compartment="cell" constant="false" hasOnlySubstanceUnits="false" id="M_a_2ahhmd_m" fbc:charge="0" />
      <species boundaryCondition="false" compartment="cell" constant="false" hasOnlySubstanceUnits="false" id="M_thrtrna_m" fbc:charge="0" />
      <species boundaryCondition="false" compartment="cell" constant="false" hasOnlySubstanceUnits="false" id="M_c182ACP_m" fbc:charge="0" />
      <species boundaryCondition="false" compartment="cell" constant="false" hasOnlySubstanceUnits="false" id="M_cmp_m" fbc:charge="0" />
      <species boundaryCondition="false" compartment="cell" constant="false" hasOnlySubstanceUnits="false" id="M_pydx5p_c" fbc:charge="0" />
      <species boundaryCondition="false" compartment="cell" constant="false" hasOnlySubstanceUnits="false" id="M_cmp_c" fbc:charge="0" />
      <species boundaryCondition="false" compartment="cell" constant="false" hasOnlySubstanceUnits="false" id="M_trnahis_c" fbc:charge="0" />
      <species boundaryCondition="false" compartment="cell" constant="false" hasOnlySubstanceUnits="false" id="M_fgam_c" fbc:charge="0" />
      <species boundaryCondition="false" compartment="cell" constant="false" hasOnlySubstanceUnits="false" id="M_fald_c" fbc:charge="0" />
      <species boundaryCondition="false" compartment="cell" constant="false" hasOnlySubstanceUnits="false" id="M_psphings_c" fbc:charge="0" />
      <species boundaryCondition="false" compartment="cell" constant="false" hasOnlySubstanceUnits="false" id="M_trnaser_c" fbc:charge="0" />
      <species boundaryCondition="false" compartment="cell" constant="false" hasOnlySubstanceUnits="false" id="M_c182ACP_c" fbc:charge="0" />
      <species boundaryCondition="false" compartment="cell" constant="false" hasOnlySubstanceUnits="false" id="M_dtmp_c" fbc:charge="0" />
      <species boundaryCondition="false" compartment="cell" constant="false" hasOnlySubstanceUnits="false" id="M_fald_x" fbc:charge="0" />
      <species boundaryCondition="false" compartment="cell" constant="false" hasOnlySubstanceUnits="false" id="M_a_1mncam_c" fbc:charge="0" />
      <species boundaryCondition="false" compartment="cell" constant="false" hasOnlySubstanceUnits="false" id="M_allphn_c" fbc:charge="0" />
      <species boundaryCondition="false" compartment="cell" constant="false" hasOnlySubstanceUnits="false" id="M_a_2hb_c" fbc:charge="0" />
      <species boundaryCondition="false" compartment="cell" constant="false" hasOnlySubstanceUnits="false" id="M_tagdpD_c" fbc:charge="0" />
      <species boundaryCondition="false" compartment="cell" constant="false" hasOnlySubstanceUnits="false" id="M_pacald_m" fbc:charge="0" />
      <species boundaryCondition="false" compartment="cell" constant="false" hasOnlySubstanceUnits="false" id="M_nadph_m" fbc:charge="0" />
      <species boundaryCondition="false" compartment="cell" constant="false" hasOnlySubstanceUnits="false" id="M_aps_c" fbc:charge="0" />
      <species boundaryCondition="false" compartment="cell" constant="false" hasOnlySubstanceUnits="false" id="M_pacald_c" fbc:charge="0" />
      <species boundaryCondition="false" compartment="cell" constant="false" hasOnlySubstanceUnits="false" id="M_c140coa_x" fbc:charge="0" />
      <species boundaryCondition="false" compartment="cell" constant="false" hasOnlySubstanceUnits="false" id="M_thmmp_c" fbc:charge="0" />
      <species boundaryCondition="false" compartment="cell" constant="false" hasOnlySubstanceUnits="false" id="M_lanost_c" fbc:charge="0" />
      <species boundaryCondition="false" compartment="cell" constant="false" hasOnlySubstanceUnits="false" id="M_c181ACP_c" fbc:charge="0" />
      <species boundaryCondition="false" compartment="cell" constant="false" hasOnlySubstanceUnits="false" id="M_lysL_m" fbc:charge="0" />
      <species boundaryCondition="false" compartment="cell" constant="false" hasOnlySubstanceUnits="false" id="M_uppg3_c" fbc:charge="0" />
      <species boundaryCondition="false" compartment="cell" constant="false" hasOnlySubstanceUnits="false" id="M_arabD_c" fbc:charge="0" />
      <species boundaryCondition="false" compartment="cell" constant="false" hasOnlySubstanceUnits="false" id="M_dolichol_c" fbc:charge="0" />
      <species boundaryCondition="false" compartment="cell" constant="false" hasOnlySubstanceUnits="false" id="M_rhul_c" fbc:charge="0" />
      <species boundaryCondition="false" compartment="cell" constant="false" hasOnlySubstanceUnits="false" id="M_TRDrd_c" fbc:charge="0" />
      <species boundaryCondition="false" compartment="cell" constant="false" hasOnlySubstanceUnits="false" id="M_lysL_c" fbc:charge="0" />
      <species boundaryCondition="false" compartment="cell" constant="false" hasOnlySubstanceUnits="false" id="M_dhap_m" fbc:charge="0" />
      <species boundaryCondition="false" compartment="cell" constant="false" hasOnlySubstanceUnits="false" id="M_argtrna_m" fbc:charge="0" />
      <species boundaryCondition="false" compartment="cell" constant="false" hasOnlySubstanceUnits="false" id="M_c140coa_c" fbc:charge="0" />
      <species boundaryCondition="false" compartment="cell" constant="false" hasOnlySubstanceUnits="false" id="M_dhap_c" fbc:charge="0" />
      <species boundaryCondition="false" compartment="cell" constant="false" hasOnlySubstanceUnits="false" id="M_argtrna_c" fbc:charge="0" />
      <species boundaryCondition="false" compartment="cell" constant="false" hasOnlySubstanceUnits="false" id="M_TRDrd_m" fbc:charge="0" />
      <species boundaryCondition="false" compartment="cell" constant="false" hasOnlySubstanceUnits="false" id="M_a_2dglc_c" fbc:charge="0" />
      <species boundaryCondition="false" compartment="cell" constant="false" hasOnlySubstanceUnits="false" id="M_a_2dda7p_c" fbc:charge="0" />
      <species boundaryCondition="false" compartment="cell" constant="false" hasOnlySubstanceUnits="false" id="M_coa_x" fbc:charge="0" />
      <species boundaryCondition="false" compartment="cell" constant="false" hasOnlySubstanceUnits="false" id="M_sql_c" fbc:charge="0" />
      <species boundaryCondition="false" compartment="cell" constant="false" hasOnlySubstanceUnits="false" id="M_pheac_c" fbc:charge="0" />
      <species boundaryCondition="false" compartment="cell" constant="false" hasOnlySubstanceUnits="false" id="M_metL_c" fbc:charge="0" />
      <species boundaryCondition="false" compartment="cell" constant="false" hasOnlySubstanceUnits="false" id="M_metL_m" fbc:charge="0" />
      <species boundaryCondition="false" compartment="cell" constant="false" hasOnlySubstanceUnits="false" id="M_a_2dda7p_m" fbc:charge="0" />
      <species boundaryCondition="false" compartment="cell" constant="false" hasOnlySubstanceUnits="false" id="M_q6_c" fbc:charge="0" />
      <species boundaryCondition="false" compartment="cell" constant="false" hasOnlySubstanceUnits="false" id="M_a_5aop_c" fbc:charge="0" />
      <species boundaryCondition="false" compartment="cell" constant="false" hasOnlySubstanceUnits="false" id="M_laldL_c" fbc:charge="0" />
      <species boundaryCondition="false" compartment="cell" constant="false" hasOnlySubstanceUnits="false" id="M_oh1_c" fbc:charge="0" />
      <species boundaryCondition="false" compartment="cell" constant="false" hasOnlySubstanceUnits="false" id="M_h2s_c" fbc:charge="0" />
      <species boundaryCondition="false" compartment="cell" constant="false" hasOnlySubstanceUnits="false" id="M_pac_c" fbc:charge="0" />
      <species boundaryCondition="false" compartment="cell" constant="false" hasOnlySubstanceUnits="false" id="M_ps_c" fbc:charge="0" />
      <species boundaryCondition="false" compartment="cell" constant="false" hasOnlySubstanceUnits="false" id="M_q6_m" fbc:charge="0" />
      <species boundaryCondition="false" compartment="cell" constant="false" hasOnlySubstanceUnits="false" id="M_ipc224_c" fbc:charge="0" />
      <species boundaryCondition="false" compartment="cell" constant="false" hasOnlySubstanceUnits="false" id="M_oh1_m" fbc:charge="0" />
      <species boundaryCondition="false" compartment="cell" constant="false" hasOnlySubstanceUnits="false" id="M_thymd_c" fbc:charge="0" />
      <species boundaryCondition="false" compartment="cell" constant="false" hasOnlySubstanceUnits="false" id="M_a_23dhmp_m" fbc:charge="0" />
      <species boundaryCondition="false" compartment="cell" constant="false" hasOnlySubstanceUnits="false" id="M_nad_e" fbc:charge="0" />
      <species boundaryCondition="false" compartment="cell" constant="false" hasOnlySubstanceUnits="false" id="M_dhorS_c" fbc:charge="0" />
      <species boundaryCondition="false" compartment="cell" constant="false" hasOnlySubstanceUnits="false" id="M_a_3hph5mb_m" fbc:charge="0" />
      <species boundaryCondition="false" compartment="cell" constant="false" hasOnlySubstanceUnits="false" id="M_hexdp_c" fbc:charge="0" />
      <species boundaryCondition="false" compartment="cell" constant="false" hasOnlySubstanceUnits="false" id="M_hexdp_m" fbc:charge="0" />
      <species boundaryCondition="false" compartment="cell" constant="false" hasOnlySubstanceUnits="false" id="M_etoh_c" fbc:charge="0" />
      <species boundaryCondition="false" compartment="cell" constant="false" hasOnlySubstanceUnits="false" id="M_a_2obut_m" fbc:charge="0" />
      <species boundaryCondition="false" compartment="cell" constant="false" hasOnlySubstanceUnits="false" id="M_a_2obut_c" fbc:charge="0" />
      <species boundaryCondition="false" compartment="cell" constant="false" hasOnlySubstanceUnits="false" id="M_aicar_c" fbc:charge="0" />
      <species boundaryCondition="false" compartment="cell" constant="false" hasOnlySubstanceUnits="false" id="M_L2aadp6sa_c" fbc:charge="0" />
      <species boundaryCondition="false" compartment="cell" constant="false" hasOnlySubstanceUnits="false" id="M_etoh_m" fbc:charge="0" />
      <species boundaryCondition="false" compartment="cell" constant="false" hasOnlySubstanceUnits="false" id="M_chitos_c" fbc:charge="0" />
      <species boundaryCondition="false" compartment="cell" constant="false" hasOnlySubstanceUnits="false" id="M_nad_n" fbc:charge="0" />
      <species boundaryCondition="false" compartment="cell" constant="false" hasOnlySubstanceUnits="false" id="M_micit_m" fbc:charge="0" />
      <species boundaryCondition="false" compartment="cell" constant="false" hasOnlySubstanceUnits="false" id="M_nad_m" fbc:charge="0" />
      <species boundaryCondition="false" compartment="cell" constant="false" hasOnlySubstanceUnits="false" id="M_hxan_c" fbc:charge="0" />
      <species boundaryCondition="false" compartment="cell" constant="false" hasOnlySubstanceUnits="false" id="M_ergst_r" fbc:charge="0" />
      <species boundaryCondition="false" compartment="cell" constant="false" hasOnlySubstanceUnits="false" id="M_utp_c" fbc:charge="0" />
      <species boundaryCondition="false" compartment="cell" constant="false" hasOnlySubstanceUnits="false" id="M_asntrna_c" fbc:charge="0" />
      <species boundaryCondition="false" compartment="cell" constant="false" hasOnlySubstanceUnits="false" id="M_id3acald_c" fbc:charge="0" />
      <species boundaryCondition="false" compartment="cell" constant="false" hasOnlySubstanceUnits="false" id="M_nad_c" fbc:charge="0" />
      <species boundaryCondition="false" compartment="cell" constant="false" hasOnlySubstanceUnits="false" id="M_icit_x" fbc:charge="0" />
      <species boundaryCondition="false" compartment="cell" constant="false" hasOnlySubstanceUnits="false" id="M_a_2pg_c" fbc:charge="0" />
      <species boundaryCondition="false" compartment="cell" constant="false" hasOnlySubstanceUnits="false" id="M_asntrna_m" fbc:charge="0" />
      <species boundaryCondition="false" compartment="cell" constant="false" hasOnlySubstanceUnits="false" id="M_id3acald_m" fbc:charge="0" />
      <species boundaryCondition="false" compartment="cell" constant="false" hasOnlySubstanceUnits="false" id="M_amp_x" fbc:charge="0" />
      <species boundaryCondition="false" compartment="cell" constant="false" hasOnlySubstanceUnits="false" id="M_nad_x" fbc:charge="0" />
      <species boundaryCondition="false" compartment="cell" constant="false" hasOnlySubstanceUnits="false" id="M_ergst_c" fbc:charge="0" />
      <species boundaryCondition="false" compartment="cell" constant="false" hasOnlySubstanceUnits="false" id="M_Nfortyr_c" fbc:charge="0" />
      <species boundaryCondition="false" compartment="cell" constant="false" hasOnlySubstanceUnits="false" id="M_nad_r" fbc:charge="0" />
      <species boundaryCondition="false" compartment="cell" constant="false" hasOnlySubstanceUnits="false" id="M_a_2mbtoh_c" fbc:charge="0" />
      <species boundaryCondition="false" compartment="cell" constant="false" hasOnlySubstanceUnits="false" id="M_aacald_c" fbc:charge="0" />
      <species boundaryCondition="false" compartment="cell" constant="false" hasOnlySubstanceUnits="false" id="M_trnaasp_m" fbc:charge="0" />
      <species boundaryCondition="false" compartment="cell" constant="false" hasOnlySubstanceUnits="false" id="M_icit_m" fbc:charge="0" />
      <species boundaryCondition="false" compartment="cell" constant="false" hasOnlySubstanceUnits="false" id="M_c182coa_c" fbc:charge="0" />
      <species boundaryCondition="false" compartment="cell" constant="false" hasOnlySubstanceUnits="false" id="M_amp_m" fbc:charge="0" />
      <species boundaryCondition="false" compartment="cell" constant="false" hasOnlySubstanceUnits="false" id="M_taur_c" fbc:charge="0" />
      <species boundaryCondition="false" compartment="cell" constant="false" hasOnlySubstanceUnits="false" id="M_amp_n" fbc:charge="0" />
      <species boundaryCondition="false" compartment="cell" constant="false" hasOnlySubstanceUnits="false" id="M_trnaasp_c" fbc:charge="0" />
      <species boundaryCondition="false" compartment="cell" constant="false" hasOnlySubstanceUnits="false" id="M_a_5dpmev_c" fbc:charge="0" />
      <species boundaryCondition="false" compartment="cell" constant="false" hasOnlySubstanceUnits="false" id="M_amp_c" fbc:charge="0" />
      <species boundaryCondition="false" compartment="cell" constant="false" hasOnlySubstanceUnits="false" id="M_a_3pg_c" fbc:charge="0" />
      <species boundaryCondition="false" compartment="cell" constant="false" hasOnlySubstanceUnits="false" id="M_ura_c" fbc:charge="0" />
      <species boundaryCondition="false" compartment="cell" constant="false" hasOnlySubstanceUnits="false" id="M_acgam1p_c" fbc:charge="0" />
      <species boundaryCondition="false" compartment="cell" constant="false" hasOnlySubstanceUnits="false" id="M_udp_c" fbc:charge="0" />
      <species boundaryCondition="false" compartment="cell" constant="false" hasOnlySubstanceUnits="false" id="M_udp_n" fbc:charge="0" />
      <species boundaryCondition="false" compartment="cell" constant="false" hasOnlySubstanceUnits="false" id="M_prbatp_c" fbc:charge="0" />
      <species boundaryCondition="false" compartment="cell" constant="false" hasOnlySubstanceUnits="false" id="M_cmaphis_c" fbc:charge="0" />
      <species boundaryCondition="false" compartment="cell" constant="false" hasOnlySubstanceUnits="false" id="M_a_3dhq_c" fbc:charge="0" />
      <species boundaryCondition="false" compartment="cell" constant="false" hasOnlySubstanceUnits="false" id="M_trnatyr_m" fbc:charge="0" />
      <species boundaryCondition="false" compartment="cell" constant="false" hasOnlySubstanceUnits="false" id="M_a_4hbz_c" fbc:charge="0" />
      <species boundaryCondition="false" compartment="cell" constant="false" hasOnlySubstanceUnits="false" id="M_ind3ac_m" fbc:charge="0" />
      <species boundaryCondition="false" compartment="cell" constant="false" hasOnlySubstanceUnits="false" id="M_a_4hbz_m" fbc:charge="0" />
      <species boundaryCondition="false" compartment="cell" constant="false" hasOnlySubstanceUnits="false" id="M_a_16BDglcn_c" fbc:charge="0" />
      <species boundaryCondition="false" compartment="cell" constant="false" hasOnlySubstanceUnits="false" id="M_ipc326_c" fbc:charge="0" />
      <species boundaryCondition="false" compartment="cell" constant="false" hasOnlySubstanceUnits="false" id="M_tyrL_v" fbc:charge="0" />
      <species boundaryCondition="false" compartment="cell" constant="false" hasOnlySubstanceUnits="false" id="M_a_13ADglcn_c" fbc:charge="0" />
      <species boundaryCondition="false" compartment="cell" constant="false" hasOnlySubstanceUnits="false" id="M_urea_c" fbc:charge="0" />
      <species boundaryCondition="false" compartment="cell" constant="false" hasOnlySubstanceUnits="false" id="M_trnaarg_m" fbc:charge="0" />
      <species boundaryCondition="false" compartment="cell" constant="false" hasOnlySubstanceUnits="false" id="M_g3p_c" fbc:charge="0" />
      <species boundaryCondition="false" compartment="cell" constant="false" hasOnlySubstanceUnits="false" id="M_akg_n" fbc:charge="0" />
      <species boundaryCondition="false" compartment="cell" constant="false" hasOnlySubstanceUnits="false" id="M_NPmehis_c" fbc:charge="0" />
      <species boundaryCondition="false" compartment="cell" constant="false" hasOnlySubstanceUnits="false" id="M_h_m" fbc:charge="0" />
      <species boundaryCondition="false" compartment="cell" constant="false" hasOnlySubstanceUnits="false" id="M_trnaarg_c" fbc:charge="0" />
      <species boundaryCondition="false" compartment="cell" constant="false" hasOnlySubstanceUnits="false" id="M_tyrL_x" fbc:charge="0" />
      <species boundaryCondition="false" compartment="cell" constant="false" hasOnlySubstanceUnits="false" id="M_grdp_c" fbc:charge="0" />
      <species boundaryCondition="false" compartment="cell" constant="false" hasOnlySubstanceUnits="false" id="M_H2O_r" fbc:charge="0" />
      <species boundaryCondition="false" compartment="cell" constant="false" hasOnlySubstanceUnits="false" id="M_cysL_c" fbc:charge="0" />
      <species boundaryCondition="false" compartment="cell" constant="false" hasOnlySubstanceUnits="false" id="M_acald_m" fbc:charge="0" />
      <species boundaryCondition="false" compartment="cell" constant="false" hasOnlySubstanceUnits="false" id="M_H2O_v" fbc:charge="0" />
      <species boundaryCondition="false" compartment="cell" constant="false" hasOnlySubstanceUnits="false" id="M_H2O_x" fbc:charge="0" />
      <species boundaryCondition="false" compartment="cell" constant="false" hasOnlySubstanceUnits="false" id="M_h_c" fbc:charge="0" />
      <species boundaryCondition="false" compartment="cell" constant="false" hasOnlySubstanceUnits="false" id="M_tyrL_m" fbc:charge="0" />
      <species boundaryCondition="false" compartment="cell" constant="false" hasOnlySubstanceUnits="false" id="M_c080_x" fbc:charge="0" />
      <species boundaryCondition="false" compartment="cell" constant="false" hasOnlySubstanceUnits="false" id="M_acald_c" fbc:charge="0" />
      <species boundaryCondition="false" compartment="cell" constant="false" hasOnlySubstanceUnits="false" id="M_g3p_x" fbc:charge="0" />
      <species boundaryCondition="false" compartment="cell" constant="false" hasOnlySubstanceUnits="false" id="M_h_x" fbc:charge="0" />
      <species boundaryCondition="false" compartment="cell" constant="false" hasOnlySubstanceUnits="false" id="M_H2O_c" fbc:charge="0" />
      <species boundaryCondition="false" compartment="cell" constant="false" hasOnlySubstanceUnits="false" id="M_H2O_g" fbc:charge="0" />
      <species boundaryCondition="false" compartment="cell" constant="false" hasOnlySubstanceUnits="false" id="M_h_r" fbc:charge="0" />
      <species boundaryCondition="false" compartment="cell" constant="false" hasOnlySubstanceUnits="false" id="M_H2O_m" fbc:charge="0" />
      <species boundaryCondition="false" compartment="cell" constant="false" hasOnlySubstanceUnits="false" id="M_H2O_n" fbc:charge="0" />
      <species boundaryCondition="false" compartment="cell" constant="false" hasOnlySubstanceUnits="false" id="M_ctp_c" fbc:charge="0" />
      <species boundaryCondition="false" compartment="cell" constant="false" hasOnlySubstanceUnits="false" id="M_glu5sa_m" fbc:charge="0" />
      <species boundaryCondition="false" compartment="cell" constant="false" hasOnlySubstanceUnits="false" id="M_dhnpt_c" fbc:charge="0" />
      <species boundaryCondition="false" compartment="cell" constant="false" hasOnlySubstanceUnits="false" id="M_dgsn_c" fbc:charge="0" />
      <species boundaryCondition="false" compartment="cell" constant="false" hasOnlySubstanceUnits="false" id="M_sheme_c" fbc:charge="0" />
      <species boundaryCondition="false" compartment="cell" constant="false" hasOnlySubstanceUnits="false" id="M_c080_c" fbc:charge="0" />
      <species boundaryCondition="false" compartment="cell" constant="false" hasOnlySubstanceUnits="false" id="M_trnatrp_m" fbc:charge="0" />
      <species boundaryCondition="false" compartment="cell" constant="false" hasOnlySubstanceUnits="false" id="M_N1sprm_c" fbc:charge="0" />
      <species boundaryCondition="false" compartment="cell" constant="false" hasOnlySubstanceUnits="false" id="M_acser_c" fbc:charge="0" />
      <species boundaryCondition="false" compartment="cell" constant="false" hasOnlySubstanceUnits="false" id="M_glu5sa_c" fbc:charge="0" />
      <species boundaryCondition="false" compartment="cell" constant="false" hasOnlySubstanceUnits="false" id="M_dhnpt_m" fbc:charge="0" />
      <species boundaryCondition="false" compartment="cell" constant="false" hasOnlySubstanceUnits="false" id="M_od2coa_x" fbc:charge="0" />
      <species boundaryCondition="false" compartment="cell" constant="false" hasOnlySubstanceUnits="false" id="M_trnagln_c" fbc:charge="0" />
      <species boundaryCondition="false" compartment="cell" constant="false" hasOnlySubstanceUnits="false" id="M_g6p_c" fbc:charge="0" />
      <species boundaryCondition="false" compartment="cell" constant="false" hasOnlySubstanceUnits="false" id="M_lgtS_c" fbc:charge="0" />
      <species boundaryCondition="false" compartment="cell" constant="false" hasOnlySubstanceUnits="false" id="M_btdRR_c" fbc:charge="0" />
      <species boundaryCondition="false" compartment="cell" constant="false" hasOnlySubstanceUnits="false" id="M_pydam_c" fbc:charge="0" />
      <species boundaryCondition="false" compartment="cell" constant="false" hasOnlySubstanceUnits="false" id="M_nadp_c" fbc:charge="0" />
      <species boundaryCondition="false" compartment="cell" constant="false" hasOnlySubstanceUnits="false" id="M_acorn_m" fbc:charge="0" />
      <species boundaryCondition="false" compartment="cell" constant="false" hasOnlySubstanceUnits="false" id="M_g6p_r" fbc:charge="0" />
      <species boundaryCondition="false" compartment="cell" constant="false" hasOnlySubstanceUnits="false" id="M_a_3hanthrn_c" fbc:charge="0" />
      <species boundaryCondition="false" compartment="cell" constant="false" hasOnlySubstanceUnits="false" id="M_c161coa_x" fbc:charge="0" />
      <species boundaryCondition="false" compartment="cell" constant="false" hasOnlySubstanceUnits="false" id="M_citrL_c" fbc:charge="0" />
      <species boundaryCondition="false" compartment="cell" constant="false" hasOnlySubstanceUnits="false" id="M_a_5aizc_c" fbc:charge="0" />
      <species boundaryCondition="false" compartment="cell" constant="false" hasOnlySubstanceUnits="false" id="M_lpro_m" fbc:charge="0" />
      <species boundaryCondition="false" compartment="cell" constant="false" hasOnlySubstanceUnits="false" id="M_dkmpp_c" fbc:charge="0" />
      <species boundaryCondition="false" compartment="cell" constant="false" hasOnlySubstanceUnits="false" id="M_for_m" fbc:charge="0" />
      <species boundaryCondition="false" compartment="cell" constant="false" hasOnlySubstanceUnits="false" id="M_meoh_x" fbc:charge="0" />
      <species boundaryCondition="false" compartment="cell" constant="false" hasOnlySubstanceUnits="false" id="M_ergtetrol_c" fbc:charge="0" />
      <species boundaryCondition="false" compartment="cell" constant="false" hasOnlySubstanceUnits="false" id="M_frdp_c" fbc:charge="0" />
      <species boundaryCondition="false" compartment="cell" constant="false" hasOnlySubstanceUnits="false" id="M_c161coa_e" fbc:charge="0" />
      <species boundaryCondition="false" compartment="cell" constant="false" hasOnlySubstanceUnits="false" id="M_frdp_m" fbc:charge="0" />
      <species boundaryCondition="false" compartment="cell" constant="false" hasOnlySubstanceUnits="false" id="M_for_c" fbc:charge="0" />
      <species boundaryCondition="false" compartment="cell" constant="false" hasOnlySubstanceUnits="false" id="M_g3pi_c" fbc:charge="0" />
      <species boundaryCondition="false" compartment="cell" constant="false" hasOnlySubstanceUnits="false" id="M_ptd3ino_c" fbc:charge="0" />
      <species boundaryCondition="false" compartment="cell" constant="false" hasOnlySubstanceUnits="false" id="M_a_3ohxccoa_x" fbc:charge="0" />
      <species boundaryCondition="false" compartment="cell" constant="false" hasOnlySubstanceUnits="false" id="M_cbasp_c" fbc:charge="0" />
      <species boundaryCondition="false" compartment="cell" constant="false" hasOnlySubstanceUnits="false" id="M_amet_c" fbc:charge="0" />
      <species boundaryCondition="false" compartment="cell" constant="false" hasOnlySubstanceUnits="false" id="M_fmettrna_m" fbc:charge="0" />
      <species boundaryCondition="false" compartment="cell" constant="false" hasOnlySubstanceUnits="false" id="M_trnaala_c" fbc:charge="0" />
      <species boundaryCondition="false" compartment="cell" constant="false" hasOnlySubstanceUnits="false" id="M_alaL_c" fbc:charge="0" />
      <species boundaryCondition="false" compartment="cell" constant="false" hasOnlySubstanceUnits="false" id="M_dolp_c" fbc:charge="0" />
      <species boundaryCondition="false" compartment="cell" constant="false" hasOnlySubstanceUnits="false" id="M_alaL_m" fbc:charge="0" />
      <species boundaryCondition="false" compartment="cell" constant="false" hasOnlySubstanceUnits="false" id="M_mlthf_m" fbc:charge="0" />
      <species boundaryCondition="false" compartment="cell" constant="false" hasOnlySubstanceUnits="false" id="M_acgam6p_c" fbc:charge="0" />
      <species boundaryCondition="false" compartment="cell" constant="false" hasOnlySubstanceUnits="false" id="M_gthox_m" fbc:charge="0" />
      <species boundaryCondition="false" compartment="cell" constant="false" hasOnlySubstanceUnits="false" id="M_gmp_g" fbc:charge="0" />
      <species boundaryCondition="false" compartment="cell" constant="false" hasOnlySubstanceUnits="false" id="M_a_4aabutn_c" fbc:charge="0" />
      <species boundaryCondition="false" compartment="cell" constant="false" hasOnlySubstanceUnits="false" id="M_mlthf_c" fbc:charge="0" />
      <species boundaryCondition="false" compartment="cell" constant="false" hasOnlySubstanceUnits="false" id="M_gthox_c" fbc:charge="0" />
      <species boundaryCondition="false" compartment="cell" constant="false" hasOnlySubstanceUnits="false" id="M_gmp_c" fbc:charge="0" />
      <species boundaryCondition="false" compartment="cell" constant="false" hasOnlySubstanceUnits="false" id="M_aprop_c" fbc:charge="0" />
      <species boundaryCondition="false" compartment="cell" constant="false" hasOnlySubstanceUnits="false" id="M_indpyr_c" fbc:charge="0" />
      <species boundaryCondition="false" compartment="cell" constant="false" hasOnlySubstanceUnits="false" id="M_c180_c" fbc:charge="0" />
      <species boundaryCondition="false" compartment="cell" constant="false" hasOnlySubstanceUnits="false" id="M_a_4gudbutn_c" fbc:charge="0" />
      <species boundaryCondition="false" compartment="cell" constant="false" hasOnlySubstanceUnits="false" id="M_orot_c" fbc:charge="0" />
      <species boundaryCondition="false" compartment="cell" constant="false" hasOnlySubstanceUnits="false" id="M_hxc2coa_x" fbc:charge="0" />
      <species boundaryCondition="false" compartment="cell" constant="false" hasOnlySubstanceUnits="false" id="M_c100_x" fbc:charge="0" />
      <species boundaryCondition="false" compartment="cell" constant="false" hasOnlySubstanceUnits="false" id="M_eig3p_c" fbc:charge="0" />
      <species boundaryCondition="false" compartment="cell" constant="false" hasOnlySubstanceUnits="false" id="M_c100_c" fbc:charge="0" />
      <species boundaryCondition="false" compartment="cell" constant="false" hasOnlySubstanceUnits="false" id="M_pepd_c" fbc:charge="0" />
      <species boundaryCondition="false" compartment="cell" constant="false" hasOnlySubstanceUnits="false" id="M_lacL_m" fbc:charge="0" />
      <species boundaryCondition="false" compartment="cell" constant="false" hasOnlySubstanceUnits="false" id="M_Ssq23epx_r" fbc:charge="0" />
      <species boundaryCondition="false" compartment="cell" constant="false" hasOnlySubstanceUnits="false" id="M_trnaglu_c" fbc:charge="0" />
      <species boundaryCondition="false" compartment="cell" constant="false" hasOnlySubstanceUnits="false" id="M_dcmp_c" fbc:charge="0" />
      <species boundaryCondition="false" compartment="cell" constant="false" hasOnlySubstanceUnits="false" id="M_a_3psme_c" fbc:charge="0" />
      <species boundaryCondition="false" compartment="cell" constant="false" hasOnlySubstanceUnits="false" id="M_succoa_m" fbc:charge="0" />
      <species boundaryCondition="false" compartment="cell" constant="false" hasOnlySubstanceUnits="false" id="M_a_3odcoa_x" fbc:charge="0" />
      <species boundaryCondition="false" compartment="cell" constant="false" hasOnlySubstanceUnits="false" id="M_a_2mbac_c" fbc:charge="0" />
      <species boundaryCondition="false" compartment="cell" constant="false" hasOnlySubstanceUnits="false" id="M_trnaglu_m" fbc:charge="0" />
      <species boundaryCondition="false" compartment="cell" constant="false" hasOnlySubstanceUnits="false" id="M_a_23dpg_c" fbc:charge="0" />
      <species boundaryCondition="false" compartment="cell" constant="false" hasOnlySubstanceUnits="false" id="M_Ssq23epx_c" fbc:charge="0" />
      <species boundaryCondition="false" compartment="cell" constant="false" hasOnlySubstanceUnits="false" id="M_a_4mop_m" fbc:charge="0" />
      <species boundaryCondition="false" compartment="cell" constant="false" hasOnlySubstanceUnits="false" id="M_a_6pgc_c" fbc:charge="0" />
      <species boundaryCondition="false" compartment="cell" constant="false" hasOnlySubstanceUnits="false" id="M_m1macchitppdol_g" fbc:charge="0" />
      <species boundaryCondition="false" compartment="cell" constant="false" hasOnlySubstanceUnits="false" id="M_a_13BDglcn_c" fbc:charge="0" />
      <species boundaryCondition="false" compartment="cell" constant="false" hasOnlySubstanceUnits="false" id="M_h_n" fbc:charge="0" />
      <species boundaryCondition="false" compartment="cell" constant="false" hasOnlySubstanceUnits="false" id="M_adprib_m" fbc:charge="0" />
      <species boundaryCondition="false" compartment="cell" constant="false" hasOnlySubstanceUnits="false" id="M_ergtrol_c" fbc:charge="0" />
      <species boundaryCondition="false" compartment="cell" constant="false" hasOnlySubstanceUnits="false" id="M_dutp_c" fbc:charge="0" />
      <species boundaryCondition="false" compartment="cell" constant="false" hasOnlySubstanceUnits="false" id="M_coa_m" fbc:charge="0" />
      <species boundaryCondition="false" compartment="cell" constant="false" hasOnlySubstanceUnits="false" id="M_coa_n" fbc:charge="0" />
      <species boundaryCondition="false" compartment="cell" constant="false" hasOnlySubstanceUnits="false" id="M_pDNA" fbc:charge="0" />
      <species boundaryCondition="false" compartment="cell" constant="false" hasOnlySubstanceUnits="false" id="M_glx_x" fbc:charge="0" />
      <species boundaryCondition="false" compartment="cell" constant="false" hasOnlySubstanceUnits="false" id="M_lanostest_c" fbc:charge="0" />
      <species boundaryCondition="false" compartment="cell" constant="false" hasOnlySubstanceUnits="false" id="M_thfglu_c" fbc:charge="0" />
      <species boundaryCondition="false" compartment="cell" constant="false" hasOnlySubstanceUnits="false" id="M_a_2hpmmbq_m" fbc:charge="0" />
      <species boundaryCondition="false" compartment="cell" constant="false" hasOnlySubstanceUnits="false" id="M_amy_v" fbc:charge="0" />
      <species boundaryCondition="false" compartment="cell" constant="false" hasOnlySubstanceUnits="false" id="M_N1aspmd_c" fbc:charge="0" />
      <species boundaryCondition="false" compartment="cell" constant="false" hasOnlySubstanceUnits="false" id="M_h_v" fbc:charge="0" />
      <species boundaryCondition="false" compartment="cell" constant="false" hasOnlySubstanceUnits="false" id="M_r5p_c" fbc:charge="0" />
      <species boundaryCondition="false" compartment="cell" constant="false" hasOnlySubstanceUnits="false" id="M_coa_r" fbc:charge="0" />
      <species boundaryCondition="false" compartment="cell" constant="false" hasOnlySubstanceUnits="false" id="M_ipc124_c" fbc:charge="0" />
      <species boundaryCondition="false" compartment="cell" constant="false" hasOnlySubstanceUnits="false" id="M_amy_c" fbc:charge="0" />
      <species boundaryCondition="false" compartment="cell" constant="false" hasOnlySubstanceUnits="false" id="M_trptrna_m" fbc:charge="0" />
      <species boundaryCondition="false" compartment="cell" constant="false" hasOnlySubstanceUnits="false" id="M_pphn_c" fbc:charge="0" />
      <species boundaryCondition="false" compartment="cell" constant="false" hasOnlySubstanceUnits="false" id="M_ileL_m" fbc:charge="0" />
      <species boundaryCondition="false" compartment="cell" constant="false" hasOnlySubstanceUnits="false" id="M_dgtp_c" fbc:charge="0" />
      <species boundaryCondition="false" compartment="cell" constant="false" hasOnlySubstanceUnits="false" id="M_a_2oxoadp_m" fbc:charge="0" />
      <species boundaryCondition="false" compartment="cell" constant="false" hasOnlySubstanceUnits="false" id="M_a_2oxoadp_c" fbc:charge="0" />
      <species boundaryCondition="false" compartment="cell" constant="false" hasOnlySubstanceUnits="false" id="M_ptd145bp_c" fbc:charge="0" />
      <species boundaryCondition="false" compartment="cell" constant="false" hasOnlySubstanceUnits="false" id="M_nmn_c" fbc:charge="0" />
      <species boundaryCondition="false" compartment="cell" constant="false" hasOnlySubstanceUnits="false" id="M_a_4hthr_c" fbc:charge="0" />
      <species boundaryCondition="false" compartment="cell" constant="false" hasOnlySubstanceUnits="false" id="M_serL_m" fbc:charge="0" />
      <species boundaryCondition="false" compartment="cell" constant="false" hasOnlySubstanceUnits="false" id="M_cdpdag_m" fbc:charge="0" />
      <species boundaryCondition="false" compartment="cell" constant="false" hasOnlySubstanceUnits="false" id="M_ind3ac_c" fbc:charge="0" />
      <species boundaryCondition="false" compartment="cell" constant="false" hasOnlySubstanceUnits="false" id="M_paps_c" fbc:charge="0" />
      <species boundaryCondition="false" compartment="cell" constant="false" hasOnlySubstanceUnits="false" id="M_a_3dsphgn_c" fbc:charge="0" />
      <species boundaryCondition="false" compartment="cell" constant="false" hasOnlySubstanceUnits="false" id="M_ergst3glc_c" fbc:charge="0" />
      <species boundaryCondition="false" compartment="cell" constant="false" hasOnlySubstanceUnits="false" id="M_Sfglutth_c" fbc:charge="0" />
      <species boundaryCondition="false" compartment="cell" constant="false" hasOnlySubstanceUnits="false" id="M_a_23dhmb_m" fbc:charge="0" />
      <species boundaryCondition="false" compartment="cell" constant="false" hasOnlySubstanceUnits="false" id="M_ileL_v" fbc:charge="0" />
      <species boundaryCondition="false" compartment="cell" constant="false" hasOnlySubstanceUnits="false" id="M_serL_c" fbc:charge="0" />
      <species boundaryCondition="false" compartment="cell" constant="false" hasOnlySubstanceUnits="false" id="M_ppmi1346p_c" fbc:charge="0" />
      <species boundaryCondition="false" compartment="cell" constant="false" hasOnlySubstanceUnits="false" id="M_c120ACP_c" fbc:charge="0" />
      <species boundaryCondition="false" compartment="cell" constant="false" hasOnlySubstanceUnits="false" id="M_aspsa_c" fbc:charge="0" />
      <species boundaryCondition="false" compartment="cell" constant="false" hasOnlySubstanceUnits="false" id="M_cit_x" fbc:charge="0" />
      <species boundaryCondition="false" compartment="cell" constant="false" hasOnlySubstanceUnits="false" id="M_trnalys_c" fbc:charge="0" />
      <species boundaryCondition="false" compartment="cell" constant="false" hasOnlySubstanceUnits="false" id="M_rhulp_c" fbc:charge="0" />
      <species boundaryCondition="false" compartment="cell" constant="false" hasOnlySubstanceUnits="false" id="M_c120ACP_m" fbc:charge="0" />
      <species boundaryCondition="false" compartment="cell" constant="false" hasOnlySubstanceUnits="false" id="M_a_3hodcoa_x" fbc:charge="0" />
      <species boundaryCondition="false" compartment="cell" constant="false" hasOnlySubstanceUnits="false" id="M_a_4ppcys_c" fbc:charge="0" />
      <species boundaryCondition="false" compartment="cell" constant="false" hasOnlySubstanceUnits="false" id="M_a_8aonn_c" fbc:charge="0" />
      <species boundaryCondition="false" compartment="cell" constant="false" hasOnlySubstanceUnits="false" id="M_asptrna_m" fbc:charge="0" />
      <species boundaryCondition="false" compartment="cell" constant="false" hasOnlySubstanceUnits="false" id="M_idp_m" fbc:charge="0" />
      <species boundaryCondition="false" compartment="cell" constant="false" hasOnlySubstanceUnits="false" id="M_pe_c" fbc:charge="0" />
      <species boundaryCondition="false" compartment="cell" constant="false" hasOnlySubstanceUnits="false" id="M_a_5aprbu_c" fbc:charge="0" />
      <species boundaryCondition="false" compartment="cell" constant="false" hasOnlySubstanceUnits="false" id="M_cit_m" fbc:charge="0" />
      <species boundaryCondition="false" compartment="cell" constant="false" hasOnlySubstanceUnits="false" id="M_idp_c" fbc:charge="0" />
      <species boundaryCondition="false" compartment="cell" constant="false" hasOnlySubstanceUnits="false" id="M_cit_c" fbc:charge="0" />
      <species boundaryCondition="false" compartment="cell" constant="false" hasOnlySubstanceUnits="false" id="M_a_3ophb_5_m" fbc:charge="0" />
      <species boundaryCondition="false" compartment="cell" constant="false" hasOnlySubstanceUnits="false" id="M_asptrna_c" fbc:charge="0" />
      <species boundaryCondition="false" compartment="cell" constant="false" hasOnlySubstanceUnits="false" id="M_pe_m" fbc:charge="0" />
      <species boundaryCondition="false" compartment="cell" constant="false" hasOnlySubstanceUnits="false" id="M_a_3ophb_5_c" fbc:charge="0" />
      <species boundaryCondition="false" compartment="cell" constant="false" hasOnlySubstanceUnits="false" id="M_acon_T_c" fbc:charge="0" />
      <species boundaryCondition="false" compartment="cell" constant="false" hasOnlySubstanceUnits="false" id="M_a_2cpr5p_c" fbc:charge="0" />
      <species boundaryCondition="false" compartment="cell" constant="false" hasOnlySubstanceUnits="false" id="M_fdp_c" fbc:charge="0" />
      <species boundaryCondition="false" compartment="cell" constant="false" hasOnlySubstanceUnits="false" id="M_gdp_c" fbc:charge="0" />
      <species boundaryCondition="false" compartment="cell" constant="false" hasOnlySubstanceUnits="false" id="M_ncam_m" fbc:charge="0" />
      <species boundaryCondition="false" compartment="cell" constant="false" hasOnlySubstanceUnits="false" id="M_gdp_n" fbc:charge="0" />
      <species boundaryCondition="false" compartment="cell" constant="false" hasOnlySubstanceUnits="false" id="M_nmn_m" fbc:charge="0" />
      <species boundaryCondition="false" compartment="cell" constant="false" hasOnlySubstanceUnits="false" id="M_dgr_c" fbc:charge="0" />
      <species boundaryCondition="false" compartment="cell" constant="false" hasOnlySubstanceUnits="false" id="M_nac_m" fbc:charge="0" />
      <species boundaryCondition="false" compartment="cell" constant="false" hasOnlySubstanceUnits="false" id="M_nac_c" fbc:charge="0" />
      <species boundaryCondition="false" compartment="cell" constant="false" hasOnlySubstanceUnits="false" id="M_c161coa_c" fbc:charge="0" />
      <species boundaryCondition="false" compartment="cell" constant="false" hasOnlySubstanceUnits="false" id="M_sphgn_c" fbc:charge="0" />
      <species boundaryCondition="false" compartment="cell" constant="false" hasOnlySubstanceUnits="false" id="M_nh4_c" fbc:charge="0" />
      <species boundaryCondition="false" compartment="cell" constant="false" hasOnlySubstanceUnits="false" id="M_a_35ccmp_c" fbc:charge="0" />
      <species boundaryCondition="false" compartment="cell" constant="false" hasOnlySubstanceUnits="false" id="M_a_3oacoa_x" fbc:charge="0" />
      <species boundaryCondition="false" compartment="cell" constant="false" hasOnlySubstanceUnits="false" id="M_itp_m" fbc:charge="0" />
      <species boundaryCondition="false" compartment="cell" constant="false" hasOnlySubstanceUnits="false" id="M_nh4_m" fbc:charge="0" />
      <species boundaryCondition="false" compartment="cell" constant="false" hasOnlySubstanceUnits="false" id="M_inost_c" fbc:charge="0" />
      <species boundaryCondition="false" compartment="cell" constant="false" hasOnlySubstanceUnits="false" id="M_a_4mhetz_c" fbc:charge="0" />
      <species boundaryCondition="false" compartment="cell" constant="false" hasOnlySubstanceUnits="false" id="M_c180coa_e" fbc:charge="0" />
      <species boundaryCondition="false" compartment="cell" constant="false" hasOnlySubstanceUnits="false" id="M_itp_c" fbc:charge="0" />
      <species boundaryCondition="false" compartment="cell" constant="false" hasOnlySubstanceUnits="false" id="M_sphgn_r" fbc:charge="0" />
      <species boundaryCondition="false" compartment="cell" constant="false" hasOnlySubstanceUnits="false" id="M_s_c" fbc:charge="0" />
      <species boundaryCondition="false" compartment="cell" constant="false" hasOnlySubstanceUnits="false" id="M_a_4mzym_c" fbc:charge="0" />
      <species boundaryCondition="false" compartment="cell" constant="false" hasOnlySubstanceUnits="false" id="M_c160ACP_c" fbc:charge="0" />
      <species boundaryCondition="false" compartment="cell" constant="false" hasOnlySubstanceUnits="false" id="M_actnR_c" fbc:charge="0" />
      <species boundaryCondition="false" compartment="cell" constant="false" hasOnlySubstanceUnits="false" id="M_a_4mop_c" fbc:charge="0" />
      <species boundaryCondition="false" compartment="cell" constant="false" hasOnlySubstanceUnits="false" id="M_a_4hglusa_m" fbc:charge="0" />
      <species boundaryCondition="false" compartment="cell" constant="false" hasOnlySubstanceUnits="false" id="M_man2mi1pD_c" fbc:charge="0" />
      <species boundaryCondition="false" compartment="cell" constant="false" hasOnlySubstanceUnits="false" id="M_mthgxl_c" fbc:charge="0" />
      <species boundaryCondition="false" compartment="cell" constant="false" hasOnlySubstanceUnits="false" id="M_r1p_m" fbc:charge="0" />
      <species boundaryCondition="false" compartment="cell" constant="false" hasOnlySubstanceUnits="false" id="M_c160ACP_m" fbc:charge="0" />
      <species boundaryCondition="false" compartment="cell" constant="false" hasOnlySubstanceUnits="false" id="M_a_2dhp_m" fbc:charge="0" />
      <species boundaryCondition="false" compartment="cell" constant="false" hasOnlySubstanceUnits="false" id="M_c160coa_x" fbc:charge="0" />
      <species boundaryCondition="false" compartment="cell" constant="false" hasOnlySubstanceUnits="false" id="M_a_2dhp_c" fbc:charge="0" />
      <species boundaryCondition="false" compartment="cell" constant="false" hasOnlySubstanceUnits="false" id="M_xyl_c" fbc:charge="0" />
      <species boundaryCondition="false" compartment="cell" constant="false" hasOnlySubstanceUnits="false" id="M_n4abutn_c" fbc:charge="0" />
      <species boundaryCondition="false" compartment="cell" constant="false" hasOnlySubstanceUnits="false" id="M_acon5m_c" fbc:charge="0" />
      <species boundaryCondition="false" compartment="cell" constant="false" hasOnlySubstanceUnits="false" id="M_mi1345p_n" fbc:charge="0" />
      <species boundaryCondition="false" compartment="cell" constant="false" hasOnlySubstanceUnits="false" id="M_apep_c" fbc:charge="0" />
      <species boundaryCondition="false" compartment="cell" constant="false" hasOnlySubstanceUnits="false" id="M_c160coa_e" fbc:charge="0" />
      <species boundaryCondition="false" compartment="cell" constant="false" hasOnlySubstanceUnits="false" id="M_thym_c" fbc:charge="0" />
      <species boundaryCondition="false" compartment="cell" constant="false" hasOnlySubstanceUnits="false" id="M_dudp_c" fbc:charge="0" />
      <species boundaryCondition="false" compartment="cell" constant="false" hasOnlySubstanceUnits="false" id="M_ppcoa_m" fbc:charge="0" />
      <species boundaryCondition="false" compartment="cell" constant="false" hasOnlySubstanceUnits="false" id="M_dha_c" fbc:charge="0" />
      <species boundaryCondition="false" compartment="cell" constant="false" hasOnlySubstanceUnits="false" id="M_na1_c" fbc:charge="0" />
      <species boundaryCondition="false" compartment="cell" constant="false" hasOnlySubstanceUnits="false" id="M_zymst_c" fbc:charge="0" />
      <species boundaryCondition="false" compartment="cell" constant="false" hasOnlySubstanceUnits="false" id="M_dha_x" fbc:charge="0" />
      <species boundaryCondition="false" compartment="cell" constant="false" hasOnlySubstanceUnits="false" id="M_fum_m" fbc:charge="0" />
      <species boundaryCondition="false" compartment="cell" constant="false" hasOnlySubstanceUnits="false" id="M_iletrna_m" fbc:charge="0" />
      <species boundaryCondition="false" compartment="cell" constant="false" hasOnlySubstanceUnits="false" id="M_fum_c" fbc:charge="0" />
      <species boundaryCondition="false" compartment="cell" constant="false" hasOnlySubstanceUnits="false" id="M_c180_x" fbc:charge="0" />
      <species boundaryCondition="false" compartment="cell" constant="false" hasOnlySubstanceUnits="false" id="M_h_g" fbc:charge="0" />
      <species boundaryCondition="false" compartment="cell" constant="false" hasOnlySubstanceUnits="false" id="M_fecostest_c" fbc:charge="0" />
      <species boundaryCondition="false" compartment="cell" constant="false" hasOnlySubstanceUnits="false" id="M_hxdcal_c" fbc:charge="0" />
      <species boundaryCondition="false" compartment="cell" constant="false" hasOnlySubstanceUnits="false" id="M_iletrna_c" fbc:charge="0" />
      <species boundaryCondition="false" compartment="cell" constant="false" hasOnlySubstanceUnits="false" id="M_gsn_m" fbc:charge="0" />
      <species boundaryCondition="false" compartment="cell" constant="false" hasOnlySubstanceUnits="false" id="M_focytc_m" fbc:charge="0" />
      <species boundaryCondition="false" compartment="cell" constant="false" hasOnlySubstanceUnits="false" id="M_trpL_c" fbc:charge="0" />
      <species boundaryCondition="false" compartment="cell" constant="false" hasOnlySubstanceUnits="false" id="M_gluL_v" fbc:charge="0" />
      <species boundaryCondition="false" compartment="cell" constant="false" hasOnlySubstanceUnits="false" id="M_a_3c2hmp_c" fbc:charge="0" />
      <species boundaryCondition="false" compartment="cell" constant="false" hasOnlySubstanceUnits="false" id="M_gsn_c" fbc:charge="0" />
      <species boundaryCondition="false" compartment="cell" constant="false" hasOnlySubstanceUnits="false" id="M_alacS_m" fbc:charge="0" />
      <species boundaryCondition="false" compartment="cell" constant="false" hasOnlySubstanceUnits="false" id="M_nh4_x" fbc:charge="0" />
      <species boundaryCondition="false" compartment="cell" constant="false" hasOnlySubstanceUnits="false" id="M_itaccoa_m" fbc:charge="0" />
      <species boundaryCondition="false" compartment="cell" constant="false" hasOnlySubstanceUnits="false" id="M_gluL_x" fbc:charge="0" />
      <species boundaryCondition="false" compartment="cell" constant="false" hasOnlySubstanceUnits="false" id="M_gluL_c" fbc:charge="0" />
      <species boundaryCondition="false" compartment="cell" constant="false" hasOnlySubstanceUnits="false" id="M_a_3c3hmp_c" fbc:charge="0" />
      <species boundaryCondition="false" compartment="cell" constant="false" hasOnlySubstanceUnits="false" id="M_nh4_n" fbc:charge="0" />
      <species boundaryCondition="false" compartment="cell" constant="false" hasOnlySubstanceUnits="false" id="M_gluL_n" fbc:charge="0" />
      <species boundaryCondition="false" compartment="cell" constant="false" hasOnlySubstanceUnits="false" id="M_gluL_m" fbc:charge="0" />
      <species boundaryCondition="false" compartment="cell" constant="false" hasOnlySubstanceUnits="false" id="M_nadh_c" fbc:charge="0" />
      <species boundaryCondition="false" compartment="cell" constant="false" hasOnlySubstanceUnits="false" id="M_gam6p_c" fbc:charge="0" />
      <species boundaryCondition="false" compartment="cell" constant="false" hasOnlySubstanceUnits="false" id="M_argL_v" fbc:charge="0" />
      <species boundaryCondition="false" compartment="cell" constant="false" hasOnlySubstanceUnits="false" id="M_a_2ippm_c" fbc:charge="0" />
      <species boundaryCondition="false" compartment="cell" constant="false" hasOnlySubstanceUnits="false" id="M_nadh_m" fbc:charge="0" />
      <species boundaryCondition="false" compartment="cell" constant="false" hasOnlySubstanceUnits="false" id="M_argL_m" fbc:charge="0" />
      <species boundaryCondition="false" compartment="cell" constant="false" hasOnlySubstanceUnits="false" id="M_argsuc_c" fbc:charge="0" />
      <species boundaryCondition="false" compartment="cell" constant="false" hasOnlySubstanceUnits="false" id="M_scl_c" fbc:charge="0" />
      <species boundaryCondition="false" compartment="cell" constant="false" hasOnlySubstanceUnits="false" id="M_nadh_r" fbc:charge="0" />
      <species boundaryCondition="false" compartment="cell" constant="false" hasOnlySubstanceUnits="false" id="M_glycogen_c" fbc:charge="0" />
      <species boundaryCondition="false" compartment="cell" constant="false" hasOnlySubstanceUnits="false" id="M_PHOSPHOLIPID" fbc:charge="0" />
      <species boundaryCondition="false" compartment="cell" constant="false" hasOnlySubstanceUnits="false" id="M_argL_c" fbc:charge="0" />
      <species boundaryCondition="false" compartment="cell" constant="false" hasOnlySubstanceUnits="false" id="M_zym_int2_c" fbc:charge="0" />
      <species boundaryCondition="false" compartment="cell" constant="false" hasOnlySubstanceUnits="false" id="M_nadh_x" fbc:charge="0" />
      <species boundaryCondition="false" compartment="cell" constant="false" hasOnlySubstanceUnits="false" id="M_a_4r5au_c" fbc:charge="0" />
      <species boundaryCondition="false" compartment="cell" constant="false" hasOnlySubstanceUnits="false" id="M_icit_c" fbc:charge="0" />
      <species boundaryCondition="false" compartment="cell" constant="false" hasOnlySubstanceUnits="false" id="M_a_2mppal_c" fbc:charge="0" />
      <species boundaryCondition="false" compartment="cell" constant="false" hasOnlySubstanceUnits="false" id="M_dann_c" fbc:charge="0" />
      <species boundaryCondition="false" compartment="cell" constant="false" hasOnlySubstanceUnits="false" id="M_udpg_c" fbc:charge="0" />
      <species boundaryCondition="false" compartment="cell" constant="false" hasOnlySubstanceUnits="false" id="M_a_2mppal_m" fbc:charge="0" />
      <species boundaryCondition="false" compartment="cell" constant="false" hasOnlySubstanceUnits="false" id="M_tchola_v" fbc:charge="0" />
      <species boundaryCondition="false" compartment="cell" constant="false" hasOnlySubstanceUnits="false" id="M_glyc3p_c" fbc:charge="0" />
      <species boundaryCondition="false" compartment="cell" constant="false" hasOnlySubstanceUnits="false" id="M_trnaile_m" fbc:charge="0" />
      <species boundaryCondition="false" compartment="cell" constant="false" hasOnlySubstanceUnits="false" id="M_din_c" fbc:charge="0" />
      <species boundaryCondition="false" compartment="cell" constant="false" hasOnlySubstanceUnits="false" id="M_glyc3p_m" fbc:charge="0" />
      <species boundaryCondition="false" compartment="cell" constant="false" hasOnlySubstanceUnits="false" id="M_ametam_c" fbc:charge="0" />
      <species boundaryCondition="false" compartment="cell" constant="false" hasOnlySubstanceUnits="false" id="M_manmi1pD_c" fbc:charge="0" />
      <species boundaryCondition="false" compartment="cell" constant="false" hasOnlySubstanceUnits="false" id="M_pendp_m" fbc:charge="0" />
      <species boundaryCondition="false" compartment="cell" constant="false" hasOnlySubstanceUnits="false" id="M_tchola_c" fbc:charge="0" />
      <species boundaryCondition="false" compartment="cell" constant="false" hasOnlySubstanceUnits="false" id="M_pendp_c" fbc:charge="0" />
      <species boundaryCondition="false" compartment="cell" constant="false" hasOnlySubstanceUnits="false" id="M_pRNA" fbc:charge="0" />
      <species boundaryCondition="false" compartment="cell" constant="false" hasOnlySubstanceUnits="false" id="M_e4hglu_x" fbc:charge="0" />
      <species boundaryCondition="false" compartment="cell" constant="false" hasOnlySubstanceUnits="false" id="M_trnaile_c" fbc:charge="0" />
      <species boundaryCondition="false" compartment="cell" constant="false" hasOnlySubstanceUnits="false" id="M_TRDox_x" fbc:charge="0" />
      <species boundaryCondition="false" compartment="cell" constant="false" hasOnlySubstanceUnits="false" id="M_a_5aop_m" fbc:charge="0" />
      <species boundaryCondition="false" compartment="cell" constant="false" hasOnlySubstanceUnits="false" id="M_fmnh2_c" fbc:charge="0" />
      <species boundaryCondition="false" compartment="cell" constant="false" hasOnlySubstanceUnits="false" id="M_dcdp_c" fbc:charge="0" />
      <species boundaryCondition="false" compartment="cell" constant="false" hasOnlySubstanceUnits="false" id="M_hcysL_c" fbc:charge="0" />
      <species boundaryCondition="false" compartment="cell" constant="false" hasOnlySubstanceUnits="false" id="M_td2coa_x" fbc:charge="0" />
      <species boundaryCondition="false" compartment="cell" constant="false" hasOnlySubstanceUnits="false" id="M_hcysL_x" fbc:charge="0" />
      <species boundaryCondition="false" compartment="cell" constant="false" hasOnlySubstanceUnits="false" id="M_tyrL_c" fbc:charge="0" />
      <species boundaryCondition="false" compartment="cell" constant="false" hasOnlySubstanceUnits="false" id="M_pheme_m" fbc:charge="0" />
      <species boundaryCondition="false" compartment="cell" constant="false" hasOnlySubstanceUnits="false" id="M_a_25dhpp_c" fbc:charge="0" />
      <species boundaryCondition="false" compartment="cell" constant="false" hasOnlySubstanceUnits="false" id="M_c161_c" fbc:charge="0" />
      <species boundaryCondition="false" compartment="cell" constant="false" hasOnlySubstanceUnits="false" id="M_imacp_c" fbc:charge="0" />
      <species boundaryCondition="false" compartment="cell" constant="false" hasOnlySubstanceUnits="false" id="M_dpcoa_m" fbc:charge="0" />
      <species boundaryCondition="false" compartment="cell" constant="false" hasOnlySubstanceUnits="false" id="M_a_34hpl_m" fbc:charge="0" />
      <species boundaryCondition="false" compartment="cell" constant="false" hasOnlySubstanceUnits="false" id="M_lpam_m" fbc:charge="0" />
      <species boundaryCondition="false" compartment="cell" constant="false" hasOnlySubstanceUnits="false" id="M_ump_m" fbc:charge="0" />
      <species boundaryCondition="false" compartment="cell" constant="false" hasOnlySubstanceUnits="false" id="M_nicrnt_m" fbc:charge="0" />
      <species boundaryCondition="false" compartment="cell" constant="false" hasOnlySubstanceUnits="false" id="M_agly3p_c" fbc:charge="0" />
      <species boundaryCondition="false" compartment="cell" constant="false" hasOnlySubstanceUnits="false" id="M_dpcoa_c" fbc:charge="0" />
      <species boundaryCondition="false" compartment="cell" constant="false" hasOnlySubstanceUnits="false" id="M_macchitppdol_g" fbc:charge="0" />
      <species boundaryCondition="false" compartment="cell" constant="false" hasOnlySubstanceUnits="false" id="M_nicrnt_c" fbc:charge="0" />
      <species boundaryCondition="false" compartment="cell" constant="false" hasOnlySubstanceUnits="false" id="M_a_4hproLT_m" fbc:charge="0" />
      <species boundaryCondition="false" compartment="cell" constant="false" hasOnlySubstanceUnits="false" id="M_c080coa_x" fbc:charge="0" />
      <species boundaryCondition="false" compartment="cell" constant="false" hasOnlySubstanceUnits="false" id="M_ptd135bp_c" fbc:charge="0" />
      <species boundaryCondition="false" compartment="cell" constant="false" hasOnlySubstanceUnits="false" id="M_alpro_m" fbc:charge="0" />
      <species boundaryCondition="false" compartment="cell" constant="false" hasOnlySubstanceUnits="false" id="M_ump_c" fbc:charge="0" />
      <species boundaryCondition="false" compartment="cell" constant="false" hasOnlySubstanceUnits="false" id="M_udpgal_g" fbc:charge="0" />
      <species boundaryCondition="false" compartment="cell" constant="false" hasOnlySubstanceUnits="false" id="M_c080coa_c" fbc:charge="0" />
      <species boundaryCondition="false" compartment="cell" constant="false" hasOnlySubstanceUnits="false" id="M_gar_c" fbc:charge="0" />
      <species boundaryCondition="false" compartment="cell" constant="false" hasOnlySubstanceUnits="false" id="M_pap_c" fbc:charge="0" />
      <species boundaryCondition="false" compartment="cell" constant="false" hasOnlySubstanceUnits="false" id="M_udpgal_c" fbc:charge="0" />
      <species boundaryCondition="false" compartment="cell" constant="false" hasOnlySubstanceUnits="false" id="M_pap_m" fbc:charge="0" />
      <species boundaryCondition="false" compartment="cell" constant="false" hasOnlySubstanceUnits="false" id="M_thm_c" fbc:charge="0" />
      <species boundaryCondition="false" compartment="cell" constant="false" hasOnlySubstanceUnits="false" id="M_a_3hdcoa_x" fbc:charge="0" />
      <species boundaryCondition="false" compartment="cell" constant="false" hasOnlySubstanceUnits="false" id="M_a_4hproLT_c" fbc:charge="0" />
      <species boundaryCondition="false" compartment="cell" constant="false" hasOnlySubstanceUnits="false" id="M_tyrtrna_c" fbc:charge="0" />
      <species boundaryCondition="false" compartment="cell" constant="false" hasOnlySubstanceUnits="false" id="M_pydx_c" fbc:charge="0" />
      <species boundaryCondition="false" compartment="cell" constant="false" hasOnlySubstanceUnits="false" id="M_aspL_x" fbc:charge="0" />
      <species boundaryCondition="false" compartment="cell" constant="false" hasOnlySubstanceUnits="false" id="M_glcD_c" fbc:charge="0" />
      <species boundaryCondition="false" compartment="cell" constant="false" hasOnlySubstanceUnits="false" id="M_a_3hxccoa_x" fbc:charge="0" />
      <species boundaryCondition="false" compartment="cell" constant="false" hasOnlySubstanceUnits="false" id="M_glcD_g" fbc:charge="0" />
      <species boundaryCondition="false" compartment="cell" constant="false" hasOnlySubstanceUnits="false" id="M_c160_x" fbc:charge="0" />
      <species boundaryCondition="false" compartment="cell" constant="false" hasOnlySubstanceUnits="false" id="M_pap_x" fbc:charge="0" />
      <species boundaryCondition="false" compartment="cell" constant="false" hasOnlySubstanceUnits="false" id="M_trnagly_c" fbc:charge="0" />
      <species boundaryCondition="false" compartment="cell" constant="false" hasOnlySubstanceUnits="false" id="M_c160_c" fbc:charge="0" />
      <species boundaryCondition="false" compartment="cell" constant="false" hasOnlySubstanceUnits="false" id="M_TRDrd_x" fbc:charge="0" />
      <species boundaryCondition="false" compartment="cell" constant="false" hasOnlySubstanceUnits="false" id="M_mettrna_c" fbc:charge="0" />
      <species boundaryCondition="false" compartment="cell" constant="false" hasOnlySubstanceUnits="false" id="M_glcD_v" fbc:charge="0" />
      <species boundaryCondition="false" compartment="cell" constant="false" hasOnlySubstanceUnits="false" id="M_ahcys_c" fbc:charge="0" />
      <species boundaryCondition="false" compartment="cell" constant="false" hasOnlySubstanceUnits="false" id="M_ahcys_m" fbc:charge="0" />
      <species boundaryCondition="false" compartment="cell" constant="false" hasOnlySubstanceUnits="false" id="M_a_2dr5p_c" fbc:charge="0" />
      <species boundaryCondition="false" compartment="cell" constant="false" hasOnlySubstanceUnits="false" id="M_hLkynr_c" fbc:charge="0" />
      <species boundaryCondition="false" compartment="cell" constant="false" hasOnlySubstanceUnits="false" id="M_etha_c" fbc:charge="0" />
      <species boundaryCondition="false" compartment="cell" constant="false" hasOnlySubstanceUnits="false" id="M_thmpp_c" fbc:charge="0" />
      <species boundaryCondition="false" compartment="cell" constant="false" hasOnlySubstanceUnits="false" id="M_thmpp_m" fbc:charge="0" />
      <species boundaryCondition="false" compartment="cell" constant="false" hasOnlySubstanceUnits="false" id="M_TRDrd_n" fbc:charge="0" />
      <species boundaryCondition="false" compartment="cell" constant="false" hasOnlySubstanceUnits="false" id="M_glytrna_c" fbc:charge="0" />
      <species boundaryCondition="false" compartment="cell" constant="false" hasOnlySubstanceUnits="false" id="M_camp_c" fbc:charge="0" />
      <species boundaryCondition="false" compartment="cell" constant="false" hasOnlySubstanceUnits="false" id="M_iamac_c" fbc:charge="0" />
      <species boundaryCondition="false" compartment="cell" constant="false" hasOnlySubstanceUnits="false" id="M_pAA" fbc:charge="0" />
      <species boundaryCondition="false" compartment="cell" constant="false" hasOnlySubstanceUnits="false" id="M_glnL_n" fbc:charge="0" />
      <species boundaryCondition="false" compartment="cell" constant="false" hasOnlySubstanceUnits="false" id="M_trnaasn_m" fbc:charge="0" />
      <species boundaryCondition="false" compartment="cell" constant="false" hasOnlySubstanceUnits="false" id="M_oxag_c" fbc:charge="0" />
      <species boundaryCondition="false" compartment="cell" constant="false" hasOnlySubstanceUnits="false" id="M_glyc_c" fbc:charge="0" />
      <species boundaryCondition="false" compartment="cell" constant="false" hasOnlySubstanceUnits="false" id="M_oxag_m" fbc:charge="0" />
      <species boundaryCondition="false" compartment="cell" constant="false" hasOnlySubstanceUnits="false" id="M_mi145p_n" fbc:charge="0" />
      <species boundaryCondition="false" compartment="cell" constant="false" hasOnlySubstanceUnits="false" id="M_ac_m" fbc:charge="0" />
      <species boundaryCondition="false" compartment="cell" constant="false" hasOnlySubstanceUnits="false" id="M_pppg9_c" fbc:charge="0" />
      <species boundaryCondition="false" compartment="cell" constant="false" hasOnlySubstanceUnits="false" id="M_man6p_c" fbc:charge="0" />
      <species boundaryCondition="false" compartment="cell" constant="false" hasOnlySubstanceUnits="false" id="M_bg6p_c" fbc:charge="0" />
      <species boundaryCondition="false" compartment="cell" constant="false" hasOnlySubstanceUnits="false" id="M_glnL_c" fbc:charge="0" />
      <species boundaryCondition="false" compartment="cell" constant="false" hasOnlySubstanceUnits="false" id="M_c180ACP_m" fbc:charge="0" />
      <species boundaryCondition="false" compartment="cell" constant="false" hasOnlySubstanceUnits="false" id="M_dhf_m" fbc:charge="0" />
      <species boundaryCondition="false" compartment="cell" constant="false" hasOnlySubstanceUnits="false" id="M_a_2mbald_c" fbc:charge="0" />
      <species boundaryCondition="false" compartment="cell" constant="false" hasOnlySubstanceUnits="false" id="M_glnL_v" fbc:charge="0" />
      <species boundaryCondition="false" compartment="cell" constant="false" hasOnlySubstanceUnits="false" id="M_gal_c" fbc:charge="0" />
      <species boundaryCondition="false" compartment="cell" constant="false" hasOnlySubstanceUnits="false" id="M_ac_x" fbc:charge="0" />
      <species boundaryCondition="false" compartment="cell" constant="false" hasOnlySubstanceUnits="false" id="M_a_4adcho_c" fbc:charge="0" />
      <species boundaryCondition="false" compartment="cell" constant="false" hasOnlySubstanceUnits="false" id="M_dhf_c" fbc:charge="0" />
      <species boundaryCondition="false" compartment="cell" constant="false" hasOnlySubstanceUnits="false" id="M_pan4p_x" fbc:charge="0" />
      <species boundaryCondition="false" compartment="cell" constant="false" hasOnlySubstanceUnits="false" id="M_c180ACP_c" fbc:charge="0" />
      <species boundaryCondition="false" compartment="cell" constant="false" hasOnlySubstanceUnits="false" id="M_a_2mbald_m" fbc:charge="0" />
      <species boundaryCondition="false" compartment="cell" constant="false" hasOnlySubstanceUnits="false" id="M_cystrna_c" fbc:charge="0" />
      <species boundaryCondition="false" compartment="cell" constant="false" hasOnlySubstanceUnits="false" id="M_pydxn_c" fbc:charge="0" />
      <species boundaryCondition="false" compartment="cell" constant="false" hasOnlySubstanceUnits="false" id="M_a_35cimp_c" fbc:charge="0" />
      <species boundaryCondition="false" compartment="cell" constant="false" hasOnlySubstanceUnits="false" id="M_man1p_c" fbc:charge="0" />
      <species boundaryCondition="false" compartment="cell" constant="false" hasOnlySubstanceUnits="false" id="M_pan4p_m" fbc:charge="0" />
      <species boundaryCondition="false" compartment="cell" constant="false" hasOnlySubstanceUnits="false" id="M_malcoa_c" fbc:charge="0" />
      <species boundaryCondition="false" compartment="cell" constant="false" hasOnlySubstanceUnits="false" id="M_pan4p_c" fbc:charge="0" />
      <species boundaryCondition="false" compartment="cell" constant="false" hasOnlySubstanceUnits="false" id="M_c141ACP_m" fbc:charge="0" />
      <species boundaryCondition="false" compartment="cell" constant="false" hasOnlySubstanceUnits="false" id="M_c161ACP_c" fbc:charge="0" />
      <species boundaryCondition="false" compartment="cell" constant="false" hasOnlySubstanceUnits="false" id="M_fadh2_m" fbc:charge="0" />
      <species boundaryCondition="false" compartment="cell" constant="false" hasOnlySubstanceUnits="false" id="M_achms_c" fbc:charge="0" />
      <species boundaryCondition="false" compartment="cell" constant="false" hasOnlySubstanceUnits="false" id="M_c181_c" fbc:charge="0" />
      <species boundaryCondition="false" compartment="cell" constant="false" hasOnlySubstanceUnits="false" id="M_chol_c" fbc:charge="0" />
      <species boundaryCondition="false" compartment="cell" constant="false" hasOnlySubstanceUnits="false" id="M_a_35cdamp_c" fbc:charge="0" />
      <species boundaryCondition="false" compartment="cell" constant="false" hasOnlySubstanceUnits="false" id="M_trnahis_m" fbc:charge="0" />
      <species boundaryCondition="false" compartment="cell" constant="false" hasOnlySubstanceUnits="false" id="M_aacoa_m" fbc:charge="0" />
      <species boundaryCondition="false" compartment="cell" constant="false" hasOnlySubstanceUnits="false" id="M_pa_m" fbc:charge="0" />
      <species boundaryCondition="false" compartment="cell" constant="false" hasOnlySubstanceUnits="false" id="M_gua_c" fbc:charge="0" />
      <species boundaryCondition="false" compartment="cell" constant="false" hasOnlySubstanceUnits="false" id="M_aacoa_c" fbc:charge="0" />
      <species boundaryCondition="false" compartment="cell" constant="false" hasOnlySubstanceUnits="false" id="M_ade_c" fbc:charge="0" />
      <species boundaryCondition="false" compartment="cell" constant="false" hasOnlySubstanceUnits="false" id="M_amob_c" fbc:charge="0" />
      <species boundaryCondition="false" compartment="cell" constant="false" hasOnlySubstanceUnits="false" id="M_fad_m" fbc:charge="0" />
      <species boundaryCondition="false" compartment="cell" constant="false" hasOnlySubstanceUnits="false" id="M_ppmi12346p_c" fbc:charge="0" />
      <species boundaryCondition="false" compartment="cell" constant="false" hasOnlySubstanceUnits="false" id="M_aproa_c" fbc:charge="0" />
      <species boundaryCondition="false" compartment="cell" constant="false" hasOnlySubstanceUnits="false" id="M_ptd1ino_c" fbc:charge="0" />
      <species boundaryCondition="false" compartment="cell" constant="false" hasOnlySubstanceUnits="false" id="M_urdglyc_c" fbc:charge="0" />
      <species boundaryCondition="false" compartment="cell" constant="false" hasOnlySubstanceUnits="false" id="M_histrna_m" fbc:charge="0" />
      <species boundaryCondition="false" compartment="cell" constant="false" hasOnlySubstanceUnits="false" id="M_glx_c" fbc:charge="0" />
      <species boundaryCondition="false" compartment="cell" constant="false" hasOnlySubstanceUnits="false" id="M_dttp_c" fbc:charge="0" />
      <species boundaryCondition="false" compartment="cell" constant="false" hasOnlySubstanceUnits="false" id="M_histrna_c" fbc:charge="0" />
      <species boundaryCondition="false" compartment="cell" constant="false" hasOnlySubstanceUnits="false" id="M_hemeA_m" fbc:charge="0" />
      <species boundaryCondition="false" compartment="cell" constant="false" hasOnlySubstanceUnits="false" id="M_ficytc_m" fbc:charge="0" />
      <species boundaryCondition="false" compartment="cell" constant="false" hasOnlySubstanceUnits="false" id="M_pram_c" fbc:charge="0" />
      <species boundaryCondition="false" compartment="cell" constant="false" hasOnlySubstanceUnits="false" id="M_dcyt_c" fbc:charge="0" />
      <species boundaryCondition="false" compartment="cell" constant="false" hasOnlySubstanceUnits="false" id="M_a_4gudbd_c" fbc:charge="0" />
      <species boundaryCondition="false" compartment="cell" constant="false" hasOnlySubstanceUnits="false" id="M_a_3dhsk_c" fbc:charge="0" />
      <species boundaryCondition="false" compartment="cell" constant="false" hasOnlySubstanceUnits="false" id="M_caphis_c" fbc:charge="0" />
      <species boundaryCondition="false" compartment="cell" constant="false" hasOnlySubstanceUnits="false" id="M_pi_x" fbc:charge="0" />
      <species boundaryCondition="false" compartment="cell" constant="false" hasOnlySubstanceUnits="false" id="M_a_5mthf_c" fbc:charge="0" />
      <species boundaryCondition="false" compartment="cell" constant="false" hasOnlySubstanceUnits="false" id="M_ileL_c" fbc:charge="0" />
      <species boundaryCondition="false" compartment="cell" constant="false" hasOnlySubstanceUnits="false" id="M_pi_v" fbc:charge="0" />
      <species boundaryCondition="false" compartment="cell" constant="false" hasOnlySubstanceUnits="false" id="M_pi_r" fbc:charge="0" />
      <species boundaryCondition="false" compartment="cell" constant="false" hasOnlySubstanceUnits="false" id="M_a_2hhxdal_c" fbc:charge="0" />
      <species boundaryCondition="false" compartment="cell" constant="false" hasOnlySubstanceUnits="false" id="M_a_5mta_c" fbc:charge="0" />
      <species boundaryCondition="false" compartment="cell" constant="false" hasOnlySubstanceUnits="false" id="M_pi_m" fbc:charge="0" />
      <species boundaryCondition="false" compartment="cell" constant="false" hasOnlySubstanceUnits="false" id="M_dhpmp_c" fbc:charge="0" />
      <species boundaryCondition="false" compartment="cell" constant="false" hasOnlySubstanceUnits="false" id="M_tag_c" fbc:charge="0" />
      <species boundaryCondition="false" compartment="cell" constant="false" hasOnlySubstanceUnits="false" id="M_ptd4ino_n" fbc:charge="0" />
      <species boundaryCondition="false" compartment="cell" constant="false" hasOnlySubstanceUnits="false" id="M_ptd4ino_c" fbc:charge="0" />
      <species boundaryCondition="false" compartment="cell" constant="false" hasOnlySubstanceUnits="false" id="M_tag_m" fbc:charge="0" />
      <species boundaryCondition="false" compartment="cell" constant="false" hasOnlySubstanceUnits="false" id="M_pi_g" fbc:charge="0" />
      <species boundaryCondition="false" compartment="cell" constant="false" hasOnlySubstanceUnits="false" id="M_cbp_c" fbc:charge="0" />
      <species boundaryCondition="false" compartment="cell" constant="false" hasOnlySubstanceUnits="false" id="M_pi_c" fbc:charge="0" />
      <species boundaryCondition="false" compartment="cell" constant="false" hasOnlySubstanceUnits="false" id="M_dtdp_c" fbc:charge="0" />
      <species boundaryCondition="false" compartment="cell" constant="false" hasOnlySubstanceUnits="false" id="M_cbp_n" fbc:charge="0" />
      <species boundaryCondition="false" compartment="cell" constant="false" hasOnlySubstanceUnits="false" id="M_a_44mzym_c" fbc:charge="0" />
      <species boundaryCondition="false" compartment="cell" constant="false" hasOnlySubstanceUnits="false" id="M_sdhlam_m" fbc:charge="0" />
      <species boundaryCondition="false" compartment="cell" constant="false" hasOnlySubstanceUnits="false" id="M_prfp_c" fbc:charge="0" />
      <species boundaryCondition="false" compartment="cell" constant="false" hasOnlySubstanceUnits="false" id="M_a_3dh5hpb_c" fbc:charge="0" />
      <species boundaryCondition="false" compartment="cell" constant="false" hasOnlySubstanceUnits="false" id="M_a_3dh5hpb_m" fbc:charge="0" />
      <species boundaryCondition="false" compartment="cell" constant="false" hasOnlySubstanceUnits="false" id="M_sbtL_c" fbc:charge="0" />
      <species boundaryCondition="false" compartment="cell" constant="false" hasOnlySubstanceUnits="false" id="M_Nbfortyr_c" fbc:charge="0" />
      <species boundaryCondition="false" compartment="cell" constant="false" hasOnlySubstanceUnits="false" id="M_man_c" fbc:charge="0" />
      <species boundaryCondition="false" compartment="cell" constant="false" hasOnlySubstanceUnits="false" id="M_fe2_c" fbc:charge="0" />
      <species boundaryCondition="false" compartment="cell" constant="false" hasOnlySubstanceUnits="false" id="M_fe2_m" fbc:charge="0" />
      <species boundaryCondition="false" compartment="cell" constant="false" hasOnlySubstanceUnits="false" id="M_a_4H2Oglt_x" fbc:charge="0" />
      <species boundaryCondition="false" compartment="cell" constant="false" hasOnlySubstanceUnits="false" id="M_cdpdag_c" fbc:charge="0" />
      <species boundaryCondition="false" compartment="cell" constant="false" hasOnlySubstanceUnits="false" id="M_c181coa_x" fbc:charge="0" />
      <species boundaryCondition="false" compartment="cell" constant="false" hasOnlySubstanceUnits="false" id="M_RNA" fbc:charge="0" />
      <species boundaryCondition="false" compartment="cell" constant="false" hasOnlySubstanceUnits="false" id="M_alpam_m" fbc:charge="0" />
      <species boundaryCondition="false" compartment="cell" constant="false" hasOnlySubstanceUnits="false" id="M_pppg9_m" fbc:charge="0" />
      <species boundaryCondition="false" compartment="cell" constant="false" hasOnlySubstanceUnits="false" id="M_c181coa_c" fbc:charge="0" />
      <species boundaryCondition="false" compartment="cell" constant="false" hasOnlySubstanceUnits="false" id="M_a_3c4mop_c" fbc:charge="0" />
      <species boundaryCondition="false" compartment="cell" constant="false" hasOnlySubstanceUnits="false" id="M_s17bp_c" fbc:charge="0" />
      <species boundaryCondition="false" compartment="cell" constant="false" hasOnlySubstanceUnits="false" id="M_c181coa_e" fbc:charge="0" />
      <species boundaryCondition="false" compartment="cell" constant="false" hasOnlySubstanceUnits="false" id="M_a_4H2Oglt_m" fbc:charge="0" />
      <species boundaryCondition="false" compartment="cell" constant="false" hasOnlySubstanceUnits="false" id="M_ethamp_c" fbc:charge="0" />
      <species boundaryCondition="false" compartment="cell" constant="false" hasOnlySubstanceUnits="false" id="M_a_4H2Oglt_c" fbc:charge="0" />
      <species boundaryCondition="false" compartment="cell" constant="false" hasOnlySubstanceUnits="false" id="M_a_3c4mop_m" fbc:charge="0" />
      <species boundaryCondition="false" compartment="cell" constant="false" hasOnlySubstanceUnits="false" id="M_triglyc_c" fbc:charge="0" />
      <species boundaryCondition="false" compartment="cell" constant="false" hasOnlySubstanceUnits="false" id="M_ru5pD_c" fbc:charge="0" />
      <species boundaryCondition="false" compartment="cell" constant="false" hasOnlySubstanceUnits="false" id="M_ipc324_c" fbc:charge="0" />
      <species boundaryCondition="false" compartment="cell" constant="false" hasOnlySubstanceUnits="false" id="M_pntoR_c" fbc:charge="0" />
      <species boundaryCondition="false" compartment="cell" constant="false" hasOnlySubstanceUnits="false" id="M_ptd1ino_n" fbc:charge="0" />
      <species boundaryCondition="false" compartment="cell" constant="false" hasOnlySubstanceUnits="false" id="M_dolmanp_r" fbc:charge="0" />
      <species boundaryCondition="false" compartment="cell" constant="false" hasOnlySubstanceUnits="false" id="M_aprut_c" fbc:charge="0" />
      <species boundaryCondition="false" compartment="cell" constant="false" hasOnlySubstanceUnits="false" id="M_ppbng_c" fbc:charge="0" />
      <species boundaryCondition="false" compartment="cell" constant="false" hasOnlySubstanceUnits="false" id="M_alltn_c" fbc:charge="0" />
      <species boundaryCondition="false" compartment="cell" constant="false" hasOnlySubstanceUnits="false" id="M_hgentis_c" fbc:charge="0" />
      <species boundaryCondition="false" compartment="cell" constant="false" hasOnlySubstanceUnits="false" id="M_dgmp_c" fbc:charge="0" />
      <species boundaryCondition="false" compartment="cell" constant="false" hasOnlySubstanceUnits="false" id="M_dnad_m" fbc:charge="0" />
      <species boundaryCondition="false" compartment="cell" constant="false" hasOnlySubstanceUnits="false" id="M_xmp_c" fbc:charge="0" />
      <species boundaryCondition="false" compartment="cell" constant="false" hasOnlySubstanceUnits="false" id="M_dnad_c" fbc:charge="0" />
      <species boundaryCondition="false" compartment="cell" constant="false" hasOnlySubstanceUnits="false" id="M_btn_c" fbc:charge="0" />
      <species boundaryCondition="false" compartment="cell" constant="false" hasOnlySubstanceUnits="false" id="M_arabL_c" fbc:charge="0" />
      <species boundaryCondition="false" compartment="cell" constant="false" hasOnlySubstanceUnits="false" id="M_so4_c" fbc:charge="0" />
      <species boundaryCondition="false" compartment="cell" constant="false" hasOnlySubstanceUnits="false" id="M_phom_c" fbc:charge="0" />
      <species boundaryCondition="false" compartment="cell" constant="false" hasOnlySubstanceUnits="false" id="M_c140ACP_m" fbc:charge="0" />
      <species boundaryCondition="false" compartment="cell" constant="false" hasOnlySubstanceUnits="false" id="M_a_4ahmmp_c" fbc:charge="0" />
      <species boundaryCondition="false" compartment="cell" constant="false" hasOnlySubstanceUnits="false" id="M_ribflv_m" fbc:charge="0" />
      <species boundaryCondition="false" compartment="cell" constant="false" hasOnlySubstanceUnits="false" id="M_e4hglu_m" fbc:charge="0" />
      <species boundaryCondition="false" compartment="cell" constant="false" hasOnlySubstanceUnits="false" id="M_ptd2meeta_c" fbc:charge="0" />
      <species boundaryCondition="false" compartment="cell" constant="false" hasOnlySubstanceUnits="false" id="M_ggdp_c" fbc:charge="0" />
      <species boundaryCondition="false" compartment="cell" constant="false" hasOnlySubstanceUnits="false" id="M_amet_m" fbc:charge="0" />
      <species boundaryCondition="false" compartment="cell" constant="false" hasOnlySubstanceUnits="false" id="M_ap4g_c" fbc:charge="0" />
      <species boundaryCondition="false" compartment="cell" constant="false" hasOnlySubstanceUnits="false" id="M_gcald_m" fbc:charge="0" />
      <species boundaryCondition="false" compartment="cell" constant="false" hasOnlySubstanceUnits="false" id="M_ergtetrol_r" fbc:charge="0" />
      <species boundaryCondition="false" compartment="cell" constant="false" hasOnlySubstanceUnits="false" id="M_a_4ppan_c" fbc:charge="0" />
      <species boundaryCondition="false" compartment="cell" constant="false" hasOnlySubstanceUnits="false" id="M_CO2_x" fbc:charge="0" />
      <species boundaryCondition="false" compartment="cell" constant="false" hasOnlySubstanceUnits="false" id="M_a_4abutn_c" fbc:charge="0" />
      <species boundaryCondition="false" compartment="cell" constant="false" hasOnlySubstanceUnits="false" id="M_a_10fthf_m" fbc:charge="0" />
      <species boundaryCondition="false" compartment="cell" constant="false" hasOnlySubstanceUnits="false" id="M_utp_m" fbc:charge="0" />
      <species boundaryCondition="false" compartment="cell" constant="false" hasOnlySubstanceUnits="false" id="M_a_1agpc_c" fbc:charge="0" />
      <species boundaryCondition="false" compartment="cell" constant="false" hasOnlySubstanceUnits="false" id="M_zym_int1_c" fbc:charge="0" />
      <species boundaryCondition="false" compartment="cell" constant="false" hasOnlySubstanceUnits="false" id="M_cdp_c" fbc:charge="0" />
      <species boundaryCondition="false" compartment="cell" constant="false" hasOnlySubstanceUnits="false" id="M_ipc126_c" fbc:charge="0" />
      <species boundaryCondition="false" compartment="cell" constant="false" hasOnlySubstanceUnits="false" id="M_hisL_v" fbc:charge="0" />
      <species boundaryCondition="false" compartment="cell" constant="false" hasOnlySubstanceUnits="false" id="M_CO2_n" fbc:charge="0" />
      <species boundaryCondition="false" compartment="cell" constant="false" hasOnlySubstanceUnits="false" id="M_CO2_m" fbc:charge="0" />
      <species boundaryCondition="false" compartment="cell" constant="false" hasOnlySubstanceUnits="false" id="M_a_3c3hmp_m" fbc:charge="0" />
      <species boundaryCondition="false" compartment="cell" constant="false" hasOnlySubstanceUnits="false" id="M_a_14glun_c" fbc:charge="0" />
      <species boundaryCondition="false" compartment="cell" constant="false" hasOnlySubstanceUnits="false" id="M_cdp_n" fbc:charge="0" />
      <species boundaryCondition="false" compartment="cell" constant="false" hasOnlySubstanceUnits="false" id="M_hisL_m" fbc:charge="0" />
      <species boundaryCondition="false" compartment="cell" constant="false" hasOnlySubstanceUnits="false" id="M_CO2_g" fbc:charge="0" />
      <species boundaryCondition="false" compartment="cell" constant="false" hasOnlySubstanceUnits="false" id="M_hisL_c" fbc:charge="0" />
      <species boundaryCondition="false" compartment="cell" constant="false" hasOnlySubstanceUnits="false" id="M_cytd_c" fbc:charge="0" />
      <species boundaryCondition="false" compartment="cell" constant="false" hasOnlySubstanceUnits="false" id="M_dgdp_c" fbc:charge="0" />
      <species boundaryCondition="false" compartment="cell" constant="false" hasOnlySubstanceUnits="false" id="M_gcald_c" fbc:charge="0" />
      <species boundaryCondition="false" compartment="cell" constant="false" hasOnlySubstanceUnits="false" id="M_so3_c" fbc:charge="0" />
      <species boundaryCondition="false" compartment="cell" constant="false" hasOnlySubstanceUnits="false" id="M_gluala_c" fbc:charge="0" />
      <species boundaryCondition="false" compartment="cell" constant="false" hasOnlySubstanceUnits="false" id="M_ag3p_c" fbc:charge="0" />
      <species boundaryCondition="false" compartment="cell" constant="false" hasOnlySubstanceUnits="false" id="M_dgdp_n" fbc:charge="0" />
      <species boundaryCondition="false" compartment="cell" constant="false" hasOnlySubstanceUnits="false" id="M_orn_m" fbc:charge="0" />
      <species boundaryCondition="false" compartment="cell" constant="false" hasOnlySubstanceUnits="false" id="M_tre_c" fbc:charge="0" />
      <species boundaryCondition="false" compartment="cell" constant="false" hasOnlySubstanceUnits="false" id="M_a_23camp_c" fbc:charge="0" />
      <species boundaryCondition="false" compartment="cell" constant="false" hasOnlySubstanceUnits="false" id="M_a_4abutn_m" fbc:charge="0" />
      <species boundaryCondition="false" compartment="cell" constant="false" hasOnlySubstanceUnits="false" id="M_a_2aobut_c" fbc:charge="0" />
      <species boundaryCondition="false" compartment="cell" constant="false" hasOnlySubstanceUnits="false" id="M_a_2phetoh_m" fbc:charge="0" />
      <species boundaryCondition="false" compartment="cell" constant="false" hasOnlySubstanceUnits="false" id="M_cystL_x" fbc:charge="0" />
      <species boundaryCondition="false" compartment="cell" constant="false" hasOnlySubstanceUnits="false" id="M_psph1p_r" fbc:charge="0" />
      <species boundaryCondition="false" compartment="cell" constant="false" hasOnlySubstanceUnits="false" id="M_a_2phetoh_c" fbc:charge="0" />
      <species boundaryCondition="false" compartment="cell" constant="false" hasOnlySubstanceUnits="false" id="M_malACP_c" fbc:charge="0" />
      <species boundaryCondition="false" compartment="cell" constant="false" hasOnlySubstanceUnits="false" id="M_ump_n" fbc:charge="0" />
      <species boundaryCondition="false" compartment="cell" constant="false" hasOnlySubstanceUnits="false" id="M_cystL_c" fbc:charge="0" />
      <species boundaryCondition="false" compartment="cell" constant="false" hasOnlySubstanceUnits="false" id="M_malACP_m" fbc:charge="0" />
      <species boundaryCondition="false" compartment="cell" constant="false" hasOnlySubstanceUnits="false" id="M_g1p_c" fbc:charge="0" />
      <species boundaryCondition="false" compartment="cell" constant="false" hasOnlySubstanceUnits="false" id="M_psph1p_c" fbc:charge="0" />
      <species boundaryCondition="false" compartment="cell" constant="false" hasOnlySubstanceUnits="false" id="M_ind3eth_m" fbc:charge="0" />
      <species boundaryCondition="false" compartment="cell" constant="false" hasOnlySubstanceUnits="false" id="M_amp2p_c" fbc:charge="0" />
      <species boundaryCondition="false" compartment="cell" constant="false" hasOnlySubstanceUnits="false" id="M_c180coa_x" fbc:charge="0" />
      <species boundaryCondition="false" compartment="cell" constant="false" hasOnlySubstanceUnits="false" id="M_xan_c" fbc:charge="0" />
      <species boundaryCondition="false" compartment="cell" constant="false" hasOnlySubstanceUnits="false" id="M_agly3p_m" fbc:charge="0" />
      <species boundaryCondition="false" compartment="cell" constant="false" hasOnlySubstanceUnits="false" id="M_a_5fthf_m" fbc:charge="0" />
      <species boundaryCondition="false" compartment="cell" constant="false" hasOnlySubstanceUnits="false" id="M_c180coa_c" fbc:charge="0" />
      <species boundaryCondition="false" compartment="cell" constant="false" hasOnlySubstanceUnits="false" id="M_ind3eth_c" fbc:charge="0" />
      <species boundaryCondition="false" compartment="cell" constant="false" hasOnlySubstanceUnits="false" id="M_a_5pmev_c" fbc:charge="0" />
      <species boundaryCondition="false" compartment="cell" constant="false" hasOnlySubstanceUnits="false" id="M_prlp_c" fbc:charge="0" />
      <species boundaryCondition="false" compartment="cell" constant="false" hasOnlySubstanceUnits="false" id="M_cmusa_c" fbc:charge="0" />
      <species boundaryCondition="false" compartment="cell" constant="false" hasOnlySubstanceUnits="false" id="M_a_5fthf_c" fbc:charge="0" />
      <species boundaryCondition="false" compartment="cell" constant="false" hasOnlySubstanceUnits="false" id="M_sprm_c" fbc:charge="0" />
      <species boundaryCondition="false" compartment="cell" constant="false" hasOnlySubstanceUnits="false" id="M_trnatyr_c" fbc:charge="0" />
      <species boundaryCondition="false" compartment="cell" constant="false" hasOnlySubstanceUnits="false" id="M_ch4s_c" fbc:charge="0" />
      <species boundaryCondition="false" compartment="cell" constant="false" hasOnlySubstanceUnits="false" id="M_glutrna_c" fbc:charge="0" />
      <species boundaryCondition="false" compartment="cell" constant="false" hasOnlySubstanceUnits="false" id="M_ipdp_m" fbc:charge="0" />
      <species boundaryCondition="false" compartment="cell" constant="false" hasOnlySubstanceUnits="false" id="M_ipdp_c" fbc:charge="0" />
      <species boundaryCondition="false" compartment="cell" constant="false" hasOnlySubstanceUnits="false" id="M_glutrna_m" fbc:charge="0" />
      <species boundaryCondition="false" compartment="cell" constant="false" hasOnlySubstanceUnits="false" id="M_homL_c" fbc:charge="0" />
      <species boundaryCondition="false" compartment="cell" constant="false" hasOnlySubstanceUnits="false" id="M_hmgcoa_m" fbc:charge="0" />
      <species boundaryCondition="false" compartment="cell" constant="false" hasOnlySubstanceUnits="false" id="M_oaa_m" fbc:charge="0" />
      <species boundaryCondition="false" compartment="cell" constant="false" hasOnlySubstanceUnits="false" id="M_hmgcoa_c" fbc:charge="0" />
      <species boundaryCondition="false" compartment="cell" constant="false" hasOnlySubstanceUnits="false" id="M_oaa_c" fbc:charge="0" />
      <species boundaryCondition="false" compartment="cell" constant="false" hasOnlySubstanceUnits="false" id="M_phthr_c" fbc:charge="0" />
      <species boundaryCondition="false" compartment="cell" constant="false" hasOnlySubstanceUnits="false" id="M_mannan_r" fbc:charge="0" />
      <species boundaryCondition="false" compartment="cell" constant="false" hasOnlySubstanceUnits="false" id="M_oaa_x" fbc:charge="0" />
      <species boundaryCondition="false" compartment="cell" constant="false" hasOnlySubstanceUnits="false" id="M_iamoh_c" fbc:charge="0" />
      <species boundaryCondition="false" compartment="cell" constant="false" hasOnlySubstanceUnits="false" id="M_hmbil_c" fbc:charge="0" />
      <species boundaryCondition="false" compartment="cell" constant="false" hasOnlySubstanceUnits="false" id="M_pheL_m" fbc:charge="0" />
      <species boundaryCondition="false" compartment="cell" constant="false" hasOnlySubstanceUnits="false" id="M_hisp_c" fbc:charge="0" />
      <species boundaryCondition="false" compartment="cell" constant="false" hasOnlySubstanceUnits="false" id="M_iamoh_m" fbc:charge="0" />
      <species boundaryCondition="false" compartment="cell" constant="false" hasOnlySubstanceUnits="false" id="M_akg_m" fbc:charge="0" />
      <species boundaryCondition="false" compartment="cell" constant="false" hasOnlySubstanceUnits="false" id="M_akg_c" fbc:charge="0" />
      <species boundaryCondition="false" compartment="cell" constant="false" hasOnlySubstanceUnits="false" id="M_tyrtrna_m" fbc:charge="0" />
      <species boundaryCondition="false" compartment="cell" constant="false" hasOnlySubstanceUnits="false" id="M_lacL_c" fbc:charge="0" />
      <species boundaryCondition="false" compartment="cell" constant="false" hasOnlySubstanceUnits="false" id="M_glucys_c" fbc:charge="0" />
      <species boundaryCondition="false" compartment="cell" constant="false" hasOnlySubstanceUnits="false" id="M_akg_x" fbc:charge="0" />
      <species boundaryCondition="false" compartment="cell" constant="false" hasOnlySubstanceUnits="false" id="M_m2macchitppdol_g" fbc:charge="0" />
      <species boundaryCondition="false" compartment="cell" constant="false" hasOnlySubstanceUnits="false" id="M_ahdt_c" fbc:charge="0" />
      <species boundaryCondition="false" compartment="cell" constant="false" hasOnlySubstanceUnits="false" id="M_sucsal_c" fbc:charge="0" />
      <species boundaryCondition="false" compartment="cell" constant="false" hasOnlySubstanceUnits="false" id="M_COF" fbc:charge="0" />
      <species boundaryCondition="false" compartment="cell" constant="false" hasOnlySubstanceUnits="false" id="M_adprib_c" fbc:charge="0" />
      <species boundaryCondition="false" compartment="cell" constant="false" hasOnlySubstanceUnits="false" id="M_g3pc_c" fbc:charge="0" />
      <species boundaryCondition="false" compartment="cell" constant="false" hasOnlySubstanceUnits="false" id="M_fprica_c" fbc:charge="0" />
      <species boundaryCondition="false" compartment="cell" constant="false" hasOnlySubstanceUnits="false" id="M_ap4a_c" fbc:charge="0" />
      <species boundaryCondition="false" compartment="cell" constant="false" hasOnlySubstanceUnits="false" id="M_gthrd_c" fbc:charge="0" />
      <species boundaryCondition="false" compartment="cell" constant="false" hasOnlySubstanceUnits="false" id="M_trnaasn_c" fbc:charge="0" />
      <species boundaryCondition="false" compartment="cell" constant="false" hasOnlySubstanceUnits="false" id="M_mhpglu_c" fbc:charge="0" />
      <species boundaryCondition="false" compartment="cell" constant="false" hasOnlySubstanceUnits="false" id="M_L2aadp_c" fbc:charge="0" />
      <species boundaryCondition="false" compartment="cell" constant="false" hasOnlySubstanceUnits="false" id="M_hemeO_m" fbc:charge="0" />
      <species boundaryCondition="false" compartment="cell" constant="false" hasOnlySubstanceUnits="false" id="M_skm5p_c" fbc:charge="0" />
      <species boundaryCondition="false" compartment="cell" constant="false" hasOnlySubstanceUnits="false" id="M_acrn_x" fbc:charge="0" />
    </listOfSpecies>
    <listOfReactions>
      <reaction fast="false" id="R_R00001" reversible="false" fbc:lowerFluxBound="cobra_0_bound" fbc:upperFluxBound="cobra_default_ub">
        <listOfReactants>
          <speciesReference constant="true" species="M_atp_c" stoichiometry="1" />
        </listOfReactants>
        <listOfProducts>
          <speciesReference constant="true" species="M_pi_c" stoichiometry="1" />
          <speciesReference constant="true" species="M_adp_c" stoichiometry="1" />
        </listOfProducts>
      </reaction>
      <reaction fast="false" id="R_R00002" reversible="false" fbc:lowerFluxBound="cobra_0_bound" fbc:upperFluxBound="cobra_default_ub">
        <listOfReactants>
          <speciesReference constant="true" species="M_paps_c" stoichiometry="1" />
          <speciesReference constant="true" species="M_TRDrd_c" stoichiometry="1" />
        </listOfReactants>
        <listOfProducts>
          <speciesReference constant="true" species="M_so3_c" stoichiometry="1" />
          <speciesReference constant="true" species="M_h_c" stoichiometry="2" />
          <speciesReference constant="true" species="M_TRDox_c" stoichiometry="1" />
          <speciesReference constant="true" species="M_pap_c" stoichiometry="1" />
        </listOfProducts>
      </reaction>
      <reaction fast="false" id="R_R00003" reversible="false" fbc:lowerFluxBound="cobra_0_bound" fbc:upperFluxBound="cobra_default_ub">
        <listOfReactants>
          <speciesReference constant="true" species="M_nadph_c" stoichiometry="1" />
          <speciesReference constant="true" species="M_h_c" stoichiometry="1" />
          <speciesReference constant="true" species="M_dhf_c" stoichiometry="1" />
        </listOfReactants>
        <listOfProducts>
          <speciesReference constant="true" species="M_nadp_c" stoichiometry="1" />
          <speciesReference constant="true" species="M_thf_c" stoichiometry="1" />
        </listOfProducts>
      </reaction>
      <reaction fast="false" id="R_R00004" reversible="false" fbc:lowerFluxBound="cobra_0_bound" fbc:upperFluxBound="cobra_default_ub">
        <listOfReactants>
          <speciesReference constant="true" species="M_H2O_c" stoichiometry="1" />
          <speciesReference constant="true" species="M_nad_c" stoichiometry="1" />
          <speciesReference constant="true" species="M_imp_c" stoichiometry="1" />
        </listOfReactants>
        <listOfProducts>
          <speciesReference constant="true" species="M_xmp_c" stoichiometry="1" />
          <speciesReference constant="true" species="M_h_c" stoichiometry="1" />
          <speciesReference constant="true" species="M_nadh_c" stoichiometry="1" />
        </listOfProducts>
      </reaction>
      <reaction fast="false" id="R_R00005" reversible="false" fbc:lowerFluxBound="cobra_0_bound" fbc:upperFluxBound="cobra_default_ub">
        <listOfReactants>
          <speciesReference constant="true" species="M_coa_m" stoichiometry="1" />
          <speciesReference constant="true" species="M_H2O_m" stoichiometry="1" />
        </listOfReactants>
        <listOfProducts>
          <speciesReference constant="true" species="M_pap_m" stoichiometry="1" />
          <speciesReference constant="true" species="M_pan4p_m" stoichiometry="1" />
          <speciesReference constant="true" species="M_h_m" stoichiometry="2" />
        </listOfProducts>
      </reaction>
      <reaction fast="false" id="R_R00006" reversible="true" fbc:lowerFluxBound="cobra_default_lb" fbc:upperFluxBound="cobra_default_ub">
        <listOfReactants>
          <speciesReference constant="true" species="M_a_8aonn_c" stoichiometry="1" />
          <speciesReference constant="true" species="M_amet_c" stoichiometry="1" />
        </listOfReactants>
        <listOfProducts>
          <speciesReference constant="true" species="M_dann_c" stoichiometry="1" />
          <speciesReference constant="true" species="M_amob_c" stoichiometry="1" />
        </listOfProducts>
      </reaction>
      <reaction fast="false" id="R_R00007" reversible="false" fbc:lowerFluxBound="cobra_0_bound" fbc:upperFluxBound="cobra_default_ub">
        <listOfReactants>
          <speciesReference constant="true" species="M_H2O_c" stoichiometry="1" />
          <speciesReference constant="true" species="M_a_6dg_c" stoichiometry="1" />
        </listOfReactants>
        <listOfProducts>
          <speciesReference constant="true" species="M_gal_c" stoichiometry="1" />
          <speciesReference constant="true" species="M_glcD_c" stoichiometry="1" />
        </listOfProducts>
      </reaction>
      <reaction fast="false" id="R_R00008" reversible="false" fbc:lowerFluxBound="cobra_0_bound" fbc:upperFluxBound="cobra_default_ub">
        <listOfReactants>
          <speciesReference constant="true" species="M_dhf_m" stoichiometry="1" />
          <speciesReference constant="true" species="M_nadph_m" stoichiometry="1" />
          <speciesReference constant="true" species="M_h_m" stoichiometry="1" />
        </listOfReactants>
        <listOfProducts>
          <speciesReference constant="true" species="M_thf_m" stoichiometry="1" />
          <speciesReference constant="true" species="M_nadp_m" stoichiometry="1" />
        </listOfProducts>
      </reaction>
      <reaction fast="false" id="R_R00011" reversible="false" fbc:lowerFluxBound="cobra_0_bound" fbc:upperFluxBound="cobra_default_ub">
        <listOfProducts>
          <speciesReference constant="true" species="M_h_c" stoichiometry="1" />
          <speciesReference constant="true" species="M_malL_c" stoichiometry="1" />
        </listOfProducts>
      </reaction>
      <reaction fast="false" id="R_R00012" reversible="true" fbc:lowerFluxBound="cobra_default_lb" fbc:upperFluxBound="cobra_default_ub">
        <listOfReactants>
          <speciesReference constant="true" species="M_malL_c" stoichiometry="1" />
          <speciesReference constant="true" species="M_pi_m" stoichiometry="1" />
        </listOfReactants>
        <listOfProducts>
          <speciesReference constant="true" species="M_pi_c" stoichiometry="1" />
          <speciesReference constant="true" species="M_malL_m" stoichiometry="1" />
        </listOfProducts>
      </reaction>
      <reaction fast="false" id="R_R00014" reversible="true" fbc:lowerFluxBound="cobra_default_lb" fbc:upperFluxBound="cobra_default_ub">
        <listOfReactants>
          <speciesReference constant="true" species="M_H2O_c" stoichiometry="1" />
          <speciesReference constant="true" species="M_suchms_c" stoichiometry="1" />
        </listOfReactants>
        <listOfProducts>
          <speciesReference constant="true" species="M_h_c" stoichiometry="1" />
          <speciesReference constant="true" species="M_a_2obut_c" stoichiometry="1" />
          <speciesReference constant="true" species="M_succ_c" stoichiometry="1" />
          <speciesReference constant="true" species="M_nh4_c" stoichiometry="1" />
        </listOfProducts>
      </reaction>
      <reaction fast="false" id="R_R00015" reversible="true" fbc:lowerFluxBound="cobra_default_lb" fbc:upperFluxBound="cobra_default_ub">
        <listOfReactants>
          <speciesReference constant="true" species="M_udpg_c" stoichiometry="1" />
        </listOfReactants>
        <listOfProducts>
          <speciesReference constant="true" species="M_udpgal_c" stoichiometry="1" />
        </listOfProducts>
      </reaction>
      <reaction fast="false" id="R_R00016" reversible="false" fbc:lowerFluxBound="cobra_0_bound" fbc:upperFluxBound="cobra_default_ub">
        <listOfReactants>
          <speciesReference constant="true" species="M_dhorS_c" stoichiometry="1" />
          <speciesReference constant="true" species="M_O2_c" stoichiometry="1" />
        </listOfReactants>
        <listOfProducts>
          <speciesReference constant="true" species="M_orot_c" stoichiometry="1" />
          <speciesReference constant="true" species="M_H2O2_c" stoichiometry="1" />
        </listOfProducts>
      </reaction>
      <reaction fast="false" id="R_R00017" reversible="false" fbc:lowerFluxBound="cobra_0_bound" fbc:upperFluxBound="cobra_default_ub">
        <listOfReactants>
          <speciesReference constant="true" species="M_dhorS_c" stoichiometry="1" />
          <speciesReference constant="true" species="M_q6_m" stoichiometry="1" />
        </listOfReactants>
        <listOfProducts>
          <speciesReference constant="true" species="M_orot_c" stoichiometry="1" />
          <speciesReference constant="true" species="M_q6h2_m" stoichiometry="1" />
        </listOfProducts>
      </reaction>
      <reaction fast="false" id="R_R00018" reversible="false" fbc:lowerFluxBound="cobra_0_bound" fbc:upperFluxBound="cobra_default_ub">
        <listOfReactants>
          <speciesReference constant="true" species="M_hLkynr_c" stoichiometry="1" />
          <speciesReference constant="true" species="M_H2O_c" stoichiometry="1" />
        </listOfReactants>
        <listOfProducts>
          <speciesReference constant="true" species="M_a_3hanthrn_c" stoichiometry="1" />
          <speciesReference constant="true" species="M_alaL_c" stoichiometry="1" />
        </listOfProducts>
      </reaction>
      <reaction fast="false" id="R_R00019" reversible="false" fbc:lowerFluxBound="cobra_0_bound" fbc:upperFluxBound="cobra_default_ub">
        <listOfReactants>
          <speciesReference constant="true" species="M_H2O_c" stoichiometry="1" />
          <speciesReference constant="true" species="M_ppbng_c" stoichiometry="4" />
        </listOfReactants>
        <listOfProducts>
          <speciesReference constant="true" species="M_hmbil_c" stoichiometry="1" />
          <speciesReference constant="true" species="M_nh4_c" stoichiometry="4" />
        </listOfProducts>
      </reaction>
      <reaction fast="false" id="R_R00020" reversible="false" fbc:lowerFluxBound="cobra_0_bound" fbc:upperFluxBound="cobra_default_ub">
        <listOfReactants>
          <speciesReference constant="true" species="M_H2O_c" stoichiometry="1" />
          <speciesReference constant="true" species="M_Lkynr_c" stoichiometry="1" />
        </listOfReactants>
        <listOfProducts>
          <speciesReference constant="true" species="M_h_c" stoichiometry="1" />
          <speciesReference constant="true" species="M_alaL_c" stoichiometry="1" />
          <speciesReference constant="true" species="M_anth_c" stoichiometry="1" />
        </listOfProducts>
      </reaction>
      <reaction fast="false" id="R_R00021" reversible="false" fbc:lowerFluxBound="cobra_0_bound" fbc:upperFluxBound="cobra_default_ub">
        <listOfReactants>
          <speciesReference constant="true" species="M_prpp_c" stoichiometry="1" />
          <speciesReference constant="true" species="M_quln_c" stoichiometry="1" />
          <speciesReference constant="true" species="M_h_c" stoichiometry="2" />
        </listOfReactants>
        <listOfProducts>
          <speciesReference constant="true" species="M_ppi_c" stoichiometry="1" />
          <speciesReference constant="true" species="M_CO2_c" stoichiometry="1" />
          <speciesReference constant="true" species="M_nicrnt_c" stoichiometry="1" />
        </listOfProducts>
      </reaction>
      <reaction fast="false" id="R_R00022" reversible="false" fbc:lowerFluxBound="cobra_0_bound" fbc:upperFluxBound="cobra_default_ub">
        <listOfReactants>
          <speciesReference constant="true" species="M_quln_m" stoichiometry="1" />
          <speciesReference constant="true" species="M_h_m" stoichiometry="2" />
          <speciesReference constant="true" species="M_prpp_m" stoichiometry="1" />
        </listOfReactants>
        <listOfProducts>
          <speciesReference constant="true" species="M_nicrnt_m" stoichiometry="1" />
          <speciesReference constant="true" species="M_ppi_m" stoichiometry="1" />
          <speciesReference constant="true" species="M_CO2_m" stoichiometry="1" />
        </listOfProducts>
      </reaction>
      <reaction fast="false" id="R_R00024" reversible="false" fbc:lowerFluxBound="cobra_0_bound" fbc:upperFluxBound="cobra_default_ub">
        <listOfProducts>
          <speciesReference constant="true" species="M_star_c" stoichiometry="1" />
        </listOfProducts>
      </reaction>
      <reaction fast="false" id="R_R00025" reversible="false" fbc:lowerFluxBound="cobra_0_bound" fbc:upperFluxBound="cobra_default_ub">
        <listOfProducts>
          <speciesReference constant="true" species="M_glyc_c" stoichiometry="1" />
        </listOfProducts>
      </reaction>
      <reaction fast="false" id="R_R00026" reversible="false" fbc:lowerFluxBound="cobra_0_bound" fbc:upperFluxBound="cobra_default_ub">
        <listOfProducts>
          <speciesReference constant="true" species="M_crn_c" stoichiometry="1" />
        </listOfProducts>
      </reaction>
      <reaction fast="false" id="R_R00027" reversible="false" fbc:lowerFluxBound="cobra_0_bound" fbc:upperFluxBound="cobra_default_ub">
        <listOfReactants>
          <speciesReference constant="true" species="M_adp_m" stoichiometry="1" />
          <speciesReference constant="true" species="M_h_c" stoichiometry="3" />
          <speciesReference constant="true" species="M_pi_m" stoichiometry="1" />
        </listOfReactants>
        <listOfProducts>
          <speciesReference constant="true" species="M_atp_m" stoichiometry="1" />
          <speciesReference constant="true" species="M_h_m" stoichiometry="2" />
          <speciesReference constant="true" species="M_H2O_m" stoichiometry="1" />
        </listOfProducts>
      </reaction>
      <reaction fast="false" id="R_R00028" reversible="false" fbc:lowerFluxBound="cobra_0_bound" fbc:upperFluxBound="cobra_default_ub">
        <listOfReactants>
          <speciesReference constant="true" species="M_focytc_m" stoichiometry="4" />
          <speciesReference constant="true" species="M_h_m" stoichiometry="6" />
          <speciesReference constant="true" species="M_O2_m" stoichiometry="1" />
        </listOfReactants>
        <listOfProducts>
          <speciesReference constant="true" species="M_ficytc_m" stoichiometry="4" />
          <speciesReference constant="true" species="M_h_c" stoichiometry="6" />
          <speciesReference constant="true" species="M_H2O_m" stoichiometry="2" />
        </listOfProducts>
      </reaction>
      <reaction fast="false" id="R_R00029" reversible="true" fbc:lowerFluxBound="cobra_default_lb" fbc:upperFluxBound="cobra_default_ub">
        <listOfReactants>
          <speciesReference constant="true" species="M_atp_c" stoichiometry="1" />
          <speciesReference constant="true" species="M_pram_c" stoichiometry="1" />
          <speciesReference constant="true" species="M_gly_c" stoichiometry="1" />
        </listOfReactants>
        <listOfProducts>
          <speciesReference constant="true" species="M_pi_c" stoichiometry="1" />
          <speciesReference constant="true" species="M_gar_c" stoichiometry="1" />
          <speciesReference constant="true" species="M_adp_c" stoichiometry="1" />
          <speciesReference constant="true" species="M_h_c" stoichiometry="1" />
        </listOfProducts>
      </reaction>
      <reaction fast="false" id="R_R00030" reversible="false" fbc:lowerFluxBound="cobra_0_bound" fbc:upperFluxBound="cobra_default_ub">
        <listOfReactants>
          <speciesReference constant="true" species="M_fpram_c" stoichiometry="1" />
          <speciesReference constant="true" species="M_atp_c" stoichiometry="1" />
        </listOfReactants>
        <listOfProducts>
          <speciesReference constant="true" species="M_pi_c" stoichiometry="1" />
          <speciesReference constant="true" species="M_h_c" stoichiometry="2" />
          <speciesReference constant="true" species="M_adp_c" stoichiometry="1" />
          <speciesReference constant="true" species="M_air_c" stoichiometry="1" />
        </listOfProducts>
      </reaction>
      <reaction fast="false" id="R_R00031" reversible="false" fbc:lowerFluxBound="cobra_0_bound" fbc:upperFluxBound="cobra_default_ub">
        <listOfReactants>
          <speciesReference constant="true" species="M_nadph_c" stoichiometry="1" />
          <speciesReference constant="true" species="M_h_c" stoichiometry="1" />
          <speciesReference constant="true" species="M_TRDox_c" stoichiometry="1" />
        </listOfReactants>
        <listOfProducts>
          <speciesReference constant="true" species="M_TRDrd_c" stoichiometry="1" />
          <speciesReference constant="true" species="M_nadp_c" stoichiometry="1" />
        </listOfProducts>
      </reaction>
      <reaction fast="false" id="R_R00032" reversible="false" fbc:lowerFluxBound="cobra_0_bound" fbc:upperFluxBound="cobra_default_ub">
        <listOfReactants>
          <speciesReference constant="true" species="M_a_13BDglcn_c" stoichiometry="1" />
          <speciesReference constant="true" species="M_H2O_c" stoichiometry="1" />
        </listOfReactants>
        <listOfProducts>
          <speciesReference constant="true" species="M_glcD_c" stoichiometry="1" />
        </listOfProducts>
      </reaction>
      <reaction fast="false" id="R_R00033" reversible="false" fbc:lowerFluxBound="cobra_0_bound" fbc:upperFluxBound="cobra_default_ub" />
      <reaction fast="false" id="R_R00034" reversible="false" fbc:lowerFluxBound="cobra_0_bound" fbc:upperFluxBound="cobra_default_ub">
        <listOfReactants>
          <speciesReference constant="true" species="M_udpg_c" stoichiometry="1" />
        </listOfReactants>
        <listOfProducts>
          <speciesReference constant="true" species="M_a_13BDglcn_c" stoichiometry="1" />
          <speciesReference constant="true" species="M_udp_c" stoichiometry="1" />
          <speciesReference constant="true" species="M_h_c" stoichiometry="1" />
        </listOfProducts>
      </reaction>
      <reaction fast="false" id="R_R00035" reversible="false" fbc:lowerFluxBound="cobra_0_bound" fbc:upperFluxBound="cobra_default_ub">
        <listOfReactants>
          <speciesReference constant="true" species="M_udpg_c" stoichiometry="1" />
        </listOfReactants>
        <listOfProducts>
          <speciesReference constant="true" species="M_udp_c" stoichiometry="1" />
          <speciesReference constant="true" species="M_a_16BDglcn_c" stoichiometry="1" />
          <speciesReference constant="true" species="M_h_c" stoichiometry="1" />
        </listOfProducts>
      </reaction>
      <reaction fast="false" id="R_R00036" reversible="false" fbc:lowerFluxBound="cobra_0_bound" fbc:upperFluxBound="cobra_default_ub">
        <listOfReactants>
          <speciesReference constant="true" species="M_H2O_c" stoichiometry="1" />
          <speciesReference constant="true" species="M_h_c" stoichiometry="1" />
          <speciesReference constant="true" species="M_a_23camp_c" stoichiometry="1" />
        </listOfReactants>
        <listOfProducts>
          <speciesReference constant="true" species="M_amp2p_c" stoichiometry="1" />
        </listOfProducts>
      </reaction>
      <reaction fast="false" id="R_R00037" reversible="true" fbc:lowerFluxBound="cobra_default_lb" fbc:upperFluxBound="cobra_default_ub">
        <listOfReactants>
          <speciesReference constant="true" species="M_a_2dda7p_c" stoichiometry="1" />
        </listOfReactants>
        <listOfProducts>
          <speciesReference constant="true" species="M_a_2dda7p_m" stoichiometry="1" />
        </listOfProducts>
      </reaction>
      <reaction fast="false" id="R_R00038" reversible="true" fbc:lowerFluxBound="cobra_default_lb" fbc:upperFluxBound="cobra_default_ub">
        <listOfReactants>
          <speciesReference constant="true" species="M_a_2dhp_c" stoichiometry="1" />
        </listOfReactants>
        <listOfProducts>
          <speciesReference constant="true" species="M_a_2dhp_m" stoichiometry="1" />
        </listOfProducts>
      </reaction>
      <reaction fast="false" id="R_R00039" reversible="false" fbc:lowerFluxBound="cobra_0_bound" fbc:upperFluxBound="cobra_default_ub">
        <listOfReactants>
          <speciesReference constant="true" species="M_H2O_c" stoichiometry="1" />
          <speciesReference constant="true" species="M_a_2doxg6p_c" stoichiometry="1" />
        </listOfReactants>
        <listOfProducts>
          <speciesReference constant="true" species="M_pi_c" stoichiometry="1" />
          <speciesReference constant="true" species="M_a_2dglc_c" stoichiometry="1" />
        </listOfProducts>
      </reaction>
      <reaction fast="false" id="R_R00040" reversible="true" fbc:lowerFluxBound="cobra_default_lb" fbc:upperFluxBound="cobra_default_ub">
        <listOfReactants>
          <speciesReference constant="true" species="M_a_2hb_c" stoichiometry="1" />
          <speciesReference constant="true" species="M_nad_c" stoichiometry="1" />
        </listOfReactants>
        <listOfProducts>
          <speciesReference constant="true" species="M_h_c" stoichiometry="1" />
          <speciesReference constant="true" species="M_a_2obut_c" stoichiometry="1" />
          <speciesReference constant="true" species="M_nadh_c" stoichiometry="1" />
        </listOfProducts>
      </reaction>
      <reaction fast="false" id="R_R00041" reversible="false" fbc:lowerFluxBound="cobra_0_bound" fbc:upperFluxBound="cobra_default_ub">
        <listOfProducts>
          <speciesReference constant="true" species="M_h_c" stoichiometry="1" />
          <speciesReference constant="true" species="M_a_2hb_c" stoichiometry="1" />
        </listOfProducts>
      </reaction>
      <reaction fast="false" id="R_R00042" reversible="false" fbc:lowerFluxBound="cobra_0_bound" fbc:upperFluxBound="cobra_default_ub">
        <listOfReactants>
          <speciesReference constant="true" species="M_amet_m" stoichiometry="1" />
          <speciesReference constant="true" species="M_a_2hpmhmbq_m" stoichiometry="1" />
        </listOfReactants>
        <listOfProducts>
          <speciesReference constant="true" species="M_ahcys_m" stoichiometry="1" />
          <speciesReference constant="true" species="M_q6_m" stoichiometry="1" />
          <speciesReference constant="true" species="M_h_m" stoichiometry="1" />
        </listOfProducts>
      </reaction>
      <reaction fast="false" id="R_R00043" reversible="false" fbc:lowerFluxBound="cobra_0_bound" fbc:upperFluxBound="cobra_default_ub">
        <listOfReactants>
          <speciesReference constant="true" species="M_a_2hp6mp_m" stoichiometry="1" />
          <speciesReference constant="true" species="M_O2_m" stoichiometry="1" />
        </listOfReactants>
        <listOfProducts>
          <speciesReference constant="true" species="M_a_2hp6mbq_m" stoichiometry="1" />
          <speciesReference constant="true" species="M_H2O_m" stoichiometry="1" />
        </listOfProducts>
      </reaction>
      <reaction fast="false" id="R_R00044" reversible="false" fbc:lowerFluxBound="cobra_0_bound" fbc:upperFluxBound="cobra_default_ub">
        <listOfReactants>
          <speciesReference constant="true" species="M_amet_m" stoichiometry="1" />
          <speciesReference constant="true" species="M_a_2hp6mbq_m" stoichiometry="1" />
        </listOfReactants>
        <listOfProducts>
          <speciesReference constant="true" species="M_ahcys_m" stoichiometry="1" />
          <speciesReference constant="true" species="M_h_m" stoichiometry="1" />
          <speciesReference constant="true" species="M_a_2hpmmbq_m" stoichiometry="1" />
        </listOfProducts>
      </reaction>
      <reaction fast="false" id="R_R00045" reversible="false" fbc:lowerFluxBound="cobra_0_bound" fbc:upperFluxBound="cobra_default_ub">
        <listOfReactants>
          <speciesReference constant="true" species="M_O2_m" stoichiometry="0.5" />
          <speciesReference constant="true" species="M_a_2hpmmbq_m" stoichiometry="1" />
        </listOfReactants>
        <listOfProducts>
          <speciesReference constant="true" species="M_a_2hpmhmbq_m" stoichiometry="1" />
        </listOfProducts>
      </reaction>
      <reaction fast="false" id="R_R00048" reversible="true" fbc:lowerFluxBound="cobra_default_lb" fbc:upperFluxBound="cobra_default_ub">
        <listOfReactants>
          <speciesReference constant="true" species="M_a_2mbald_c" stoichiometry="1" />
        </listOfReactants>
        <listOfProducts>
          <speciesReference constant="true" species="M_a_2mbald_m" stoichiometry="1" />
        </listOfProducts>
      </reaction>
      <reaction fast="false" id="R_R00050" reversible="true" fbc:lowerFluxBound="cobra_default_lb" fbc:upperFluxBound="cobra_default_ub">
        <listOfReactants>
          <speciesReference constant="true" species="M_a_2mbtoh_c" stoichiometry="1" />
        </listOfReactants>
        <listOfProducts>
          <speciesReference constant="true" species="M_a_2mbtoh_m" stoichiometry="1" />
        </listOfProducts>
      </reaction>
      <reaction fast="false" id="R_R00052" reversible="true" fbc:lowerFluxBound="cobra_default_lb" fbc:upperFluxBound="cobra_default_ub">
        <listOfReactants>
          <speciesReference constant="true" species="M_a_2mppal_c" stoichiometry="1" />
        </listOfReactants>
        <listOfProducts>
          <speciesReference constant="true" species="M_a_2mppal_m" stoichiometry="1" />
        </listOfProducts>
      </reaction>
      <reaction fast="false" id="R_R00053" reversible="true" fbc:lowerFluxBound="cobra_default_lb" fbc:upperFluxBound="cobra_default_ub">
        <listOfReactants>
          <speciesReference constant="true" species="M_a_2obut_c" stoichiometry="1" />
        </listOfReactants>
        <listOfProducts>
          <speciesReference constant="true" species="M_a_2obut_m" stoichiometry="1" />
        </listOfProducts>
      </reaction>
      <reaction fast="false" id="R_R00054" reversible="false" fbc:lowerFluxBound="cobra_0_bound" fbc:upperFluxBound="cobra_default_ub">
        <listOfReactants>
          <speciesReference constant="true" species="M_a_2oxoadp_m" stoichiometry="1" />
        </listOfReactants>
        <listOfProducts>
          <speciesReference constant="true" species="M_a_2oxoadp_c" stoichiometry="1" />
        </listOfProducts>
      </reaction>
      <reaction fast="false" id="R_R00056" reversible="true" fbc:lowerFluxBound="cobra_default_lb" fbc:upperFluxBound="cobra_default_ub">
        <listOfReactants>
          <speciesReference constant="true" species="M_a_2phetoh_m" stoichiometry="1" />
        </listOfReactants>
        <listOfProducts>
          <speciesReference constant="true" species="M_a_2phetoh_c" stoichiometry="1" />
        </listOfProducts>
      </reaction>
      <reaction fast="false" id="R_R00057" reversible="false" fbc:lowerFluxBound="cobra_0_bound" fbc:upperFluxBound="cobra_default_ub">
        <listOfReactants>
          <speciesReference constant="true" species="M_nadh_m" stoichiometry="1" />
          <speciesReference constant="true" species="M_a_34hpp_m" stoichiometry="1" />
          <speciesReference constant="true" species="M_h_m" stoichiometry="1" />
        </listOfReactants>
        <listOfProducts>
          <speciesReference constant="true" species="M_a_34hpl_m" stoichiometry="1" />
          <speciesReference constant="true" species="M_nad_m" stoichiometry="1" />
        </listOfProducts>
      </reaction>
      <reaction fast="false" id="R_R00058" reversible="false" fbc:lowerFluxBound="cobra_0_bound" fbc:upperFluxBound="cobra_default_ub">
        <listOfReactants>
          <speciesReference constant="true" species="M_a_34hpp_c" stoichiometry="1" />
          <speciesReference constant="true" species="M_O2_c" stoichiometry="1" />
        </listOfReactants>
        <listOfProducts>
          <speciesReference constant="true" species="M_CO2_c" stoichiometry="1" />
          <speciesReference constant="true" species="M_hgentis_c" stoichiometry="1" />
        </listOfProducts>
      </reaction>
      <reaction fast="false" id="R_R00059" reversible="true" fbc:lowerFluxBound="cobra_default_lb" fbc:upperFluxBound="cobra_default_ub">
        <listOfReactants>
          <speciesReference constant="true" species="M_a_34hpp_c" stoichiometry="1" />
          <speciesReference constant="true" species="M_h_c" stoichiometry="1" />
        </listOfReactants>
        <listOfProducts>
          <speciesReference constant="true" species="M_a_34hpp_m" stoichiometry="1" />
          <speciesReference constant="true" species="M_h_m" stoichiometry="1" />
        </listOfProducts>
      </reaction>
      <reaction fast="false" id="R_R00060" reversible="true" fbc:lowerFluxBound="cobra_default_lb" fbc:upperFluxBound="cobra_default_ub">
        <listOfReactants>
          <speciesReference constant="true" species="M_a_34hpp_c" stoichiometry="1" />
          <speciesReference constant="true" species="M_h_c" stoichiometry="1" />
        </listOfReactants>
        <listOfProducts>
          <speciesReference constant="true" species="M_h_x" stoichiometry="1" />
          <speciesReference constant="true" species="M_a_34hpp_x" stoichiometry="1" />
        </listOfProducts>
      </reaction>
      <reaction fast="false" id="R_R00062" reversible="true" fbc:lowerFluxBound="cobra_default_lb" fbc:upperFluxBound="cobra_default_ub">
        <listOfReactants>
          <speciesReference constant="true" species="M_a_3c3hmp_c" stoichiometry="1" />
        </listOfReactants>
        <listOfProducts>
          <speciesReference constant="true" species="M_a_3c3hmp_m" stoichiometry="1" />
        </listOfProducts>
      </reaction>
      <reaction fast="false" id="R_R00063" reversible="true" fbc:lowerFluxBound="cobra_default_lb" fbc:upperFluxBound="cobra_default_ub">
        <listOfReactants>
          <speciesReference constant="true" species="M_a_3c4mop_c" stoichiometry="1" />
        </listOfReactants>
        <listOfProducts>
          <speciesReference constant="true" species="M_a_3c4mop_m" stoichiometry="1" />
        </listOfProducts>
      </reaction>
      <reaction fast="false" id="R_R00064" reversible="false" fbc:lowerFluxBound="cobra_0_bound" fbc:upperFluxBound="cobra_default_ub">
        <listOfReactants>
          <speciesReference constant="true" species="M_amet_m" stoichiometry="1" />
          <speciesReference constant="true" species="M_a_3dh5hpb_m" stoichiometry="1" />
        </listOfReactants>
        <listOfProducts>
          <speciesReference constant="true" species="M_a_3hph5mb_m" stoichiometry="1" />
          <speciesReference constant="true" species="M_ahcys_m" stoichiometry="1" />
          <speciesReference constant="true" species="M_h_m" stoichiometry="1" />
        </listOfProducts>
      </reaction>
      <reaction fast="false" id="R_R00065" reversible="true" fbc:lowerFluxBound="cobra_default_lb" fbc:upperFluxBound="cobra_default_ub">
        <listOfReactants>
          <speciesReference constant="true" species="M_a_3dh5hpb_c" stoichiometry="1" />
        </listOfReactants>
        <listOfProducts>
          <speciesReference constant="true" species="M_a_3dh5hpb_m" stoichiometry="1" />
        </listOfProducts>
      </reaction>
      <reaction fast="false" id="R_R00066" reversible="false" fbc:lowerFluxBound="cobra_0_bound" fbc:upperFluxBound="cobra_default_ub">
        <listOfReactants>
          <speciesReference constant="true" species="M_nadph_c" stoichiometry="1" />
          <speciesReference constant="true" species="M_h_c" stoichiometry="1" />
          <speciesReference constant="true" species="M_a_3dsphgn_c" stoichiometry="1" />
        </listOfReactants>
        <listOfProducts>
          <speciesReference constant="true" species="M_sphgn_c" stoichiometry="1" />
          <speciesReference constant="true" species="M_nadp_c" stoichiometry="1" />
        </listOfProducts>
      </reaction>
      <reaction fast="false" id="R_R00067" reversible="false" fbc:lowerFluxBound="cobra_0_bound" fbc:upperFluxBound="cobra_default_ub">
        <listOfReactants>
          <speciesReference constant="true" species="M_a_3hanthrn_c" stoichiometry="1" />
          <speciesReference constant="true" species="M_O2_c" stoichiometry="1" />
        </listOfReactants>
        <listOfProducts>
          <speciesReference constant="true" species="M_h_c" stoichiometry="1" />
          <speciesReference constant="true" species="M_cmusa_c" stoichiometry="1" />
        </listOfProducts>
      </reaction>
      <reaction fast="false" id="R_R00068" reversible="false" fbc:lowerFluxBound="cobra_0_bound" fbc:upperFluxBound="cobra_default_ub">
        <listOfReactants>
          <speciesReference constant="true" species="M_a_3hph5mb_m" stoichiometry="1" />
        </listOfReactants>
        <listOfProducts>
          <speciesReference constant="true" species="M_a_2hp6mp_m" stoichiometry="1" />
          <speciesReference constant="true" species="M_CO2_m" stoichiometry="1" />
        </listOfProducts>
      </reaction>
      <reaction fast="false" id="R_R00069" reversible="false" fbc:lowerFluxBound="cobra_0_bound" fbc:upperFluxBound="cobra_default_ub">
        <listOfReactants>
          <speciesReference constant="true" species="M_a_3c2hmp_c" stoichiometry="1" />
          <speciesReference constant="true" species="M_amet_c" stoichiometry="1" />
        </listOfReactants>
        <listOfProducts>
          <speciesReference constant="true" species="M_a_3ipmmest_c" stoichiometry="1" />
          <speciesReference constant="true" species="M_ahcys_c" stoichiometry="1" />
        </listOfProducts>
      </reaction>
      <reaction fast="false" id="R_R00071" reversible="true" fbc:lowerFluxBound="cobra_default_lb" fbc:upperFluxBound="cobra_default_ub">
        <listOfReactants>
          <speciesReference constant="true" species="M_a_3mbald_c" stoichiometry="1" />
        </listOfReactants>
        <listOfProducts>
          <speciesReference constant="true" species="M_a_3mbald_m" stoichiometry="1" />
        </listOfProducts>
      </reaction>
      <reaction fast="false" id="R_R00072" reversible="false" fbc:lowerFluxBound="cobra_0_bound" fbc:upperFluxBound="cobra_default_ub">
        <listOfReactants>
          <speciesReference constant="true" species="M_h_c" stoichiometry="1" />
          <speciesReference constant="true" species="M_a_3mob_c" stoichiometry="1" />
        </listOfReactants>
        <listOfProducts>
          <speciesReference constant="true" species="M_CO2_c" stoichiometry="1" />
          <speciesReference constant="true" species="M_a_2mppal_c" stoichiometry="1" />
        </listOfProducts>
      </reaction>
      <reaction fast="false" id="R_R00073" reversible="true" fbc:lowerFluxBound="cobra_default_lb" fbc:upperFluxBound="cobra_default_ub">
        <listOfReactants>
          <speciesReference constant="true" species="M_a_3mob_c" stoichiometry="1" />
        </listOfReactants>
        <listOfProducts>
          <speciesReference constant="true" species="M_a_3mob_m" stoichiometry="1" />
        </listOfProducts>
      </reaction>
      <reaction fast="false" id="R_R00074" reversible="false" fbc:lowerFluxBound="cobra_0_bound" fbc:upperFluxBound="cobra_default_ub">
        <listOfReactants>
          <speciesReference constant="true" species="M_a_3mop_c" stoichiometry="1" />
          <speciesReference constant="true" species="M_h_c" stoichiometry="1" />
        </listOfReactants>
        <listOfProducts>
          <speciesReference constant="true" species="M_CO2_c" stoichiometry="1" />
          <speciesReference constant="true" species="M_a_2mbald_c" stoichiometry="1" />
        </listOfProducts>
      </reaction>
      <reaction fast="false" id="R_R00076" reversible="true" fbc:lowerFluxBound="cobra_default_lb" fbc:upperFluxBound="cobra_default_ub">
        <listOfReactants>
          <speciesReference constant="true" species="M_a_3mop_c" stoichiometry="1" />
        </listOfReactants>
        <listOfProducts>
          <speciesReference constant="true" species="M_a_3mop_m" stoichiometry="1" />
        </listOfProducts>
      </reaction>
      <reaction fast="false" id="R_R00077" reversible="true" fbc:lowerFluxBound="cobra_default_lb" fbc:upperFluxBound="cobra_default_ub">
        <listOfReactants>
          <speciesReference constant="true" species="M_a_3ophb_5_c" stoichiometry="1" />
        </listOfReactants>
        <listOfProducts>
          <speciesReference constant="true" species="M_a_3ophb_5_m" stoichiometry="1" />
        </listOfProducts>
      </reaction>
      <reaction fast="false" id="R_R00078" reversible="false" fbc:lowerFluxBound="cobra_0_bound" fbc:upperFluxBound="cobra_default_ub">
        <listOfReactants>
          <speciesReference constant="true" species="M_a_3ophb_5_m" stoichiometry="1" />
          <speciesReference constant="true" species="M_O2_m" stoichiometry="0.5" />
        </listOfReactants>
        <listOfProducts>
          <speciesReference constant="true" species="M_a_3dh5hpb_m" stoichiometry="1" />
        </listOfProducts>
      </reaction>
      <reaction fast="false" id="R_R00079" reversible="true" fbc:lowerFluxBound="cobra_default_lb" fbc:upperFluxBound="cobra_default_ub">
        <listOfReactants>
          <speciesReference constant="true" species="M_a_4abutn_c" stoichiometry="1" />
        </listOfReactants>
        <listOfProducts>
          <speciesReference constant="true" species="M_a_4abutn_m" stoichiometry="1" />
        </listOfProducts>
      </reaction>
      <reaction fast="false" id="R_R00080" reversible="true" fbc:lowerFluxBound="cobra_default_lb" fbc:upperFluxBound="cobra_default_ub">
        <listOfReactants>
          <speciesReference constant="true" species="M_a_4abut_c" stoichiometry="1" />
        </listOfReactants>
        <listOfProducts>
          <speciesReference constant="true" species="M_a_4abut_m" stoichiometry="1" />
        </listOfProducts>
      </reaction>
      <reaction fast="false" id="R_R00081" reversible="false" fbc:lowerFluxBound="cobra_0_bound" fbc:upperFluxBound="cobra_default_ub">
        <listOfProducts>
          <speciesReference constant="true" species="M_a_4abz_c" stoichiometry="1" />
        </listOfProducts>
      </reaction>
      <reaction fast="false" id="R_R00082" reversible="true" fbc:lowerFluxBound="cobra_default_lb" fbc:upperFluxBound="cobra_default_ub">
        <listOfReactants>
          <speciesReference constant="true" species="M_a_4abz_c" stoichiometry="1" />
        </listOfReactants>
        <listOfProducts>
          <speciesReference constant="true" species="M_a_4abz_m" stoichiometry="1" />
        </listOfProducts>
      </reaction>
      <reaction fast="false" id="R_R00083" reversible="true" fbc:lowerFluxBound="cobra_default_lb" fbc:upperFluxBound="cobra_default_ub">
        <listOfReactants>
          <speciesReference constant="true" species="M_a_4H2Oglt_c" stoichiometry="1" />
        </listOfReactants>
        <listOfProducts>
          <speciesReference constant="true" species="M_a_4H2Oglt_m" stoichiometry="1" />
        </listOfProducts>
      </reaction>
      <reaction fast="false" id="R_R00084" reversible="true" fbc:lowerFluxBound="cobra_default_lb" fbc:upperFluxBound="cobra_default_ub">
        <listOfReactants>
          <speciesReference constant="true" species="M_a_4H2Oglt_c" stoichiometry="1" />
        </listOfReactants>
        <listOfProducts>
          <speciesReference constant="true" species="M_a_4H2Oglt_x" stoichiometry="1" />
        </listOfProducts>
      </reaction>
      <reaction fast="false" id="R_R00085" reversible="false" fbc:lowerFluxBound="cobra_0_bound" fbc:upperFluxBound="cobra_default_ub">
        <listOfReactants>
          <speciesReference constant="true" species="M_coucoa_m" stoichiometry="1" />
          <speciesReference constant="true" species="M_coa_m" stoichiometry="1" />
          <speciesReference constant="true" species="M_nad_m" stoichiometry="1" />
          <speciesReference constant="true" species="M_H2O_m" stoichiometry="1" />
        </listOfReactants>
        <listOfProducts>
          <speciesReference constant="true" species="M_nadh_m" stoichiometry="1" />
          <speciesReference constant="true" species="M_a_4hbzcoa_m" stoichiometry="1" />
          <speciesReference constant="true" species="M_accoa_m" stoichiometry="1" />
          <speciesReference constant="true" species="M_h_m" stoichiometry="1" />
        </listOfProducts>
      </reaction>
      <reaction fast="false" id="R_R00086" reversible="false" fbc:lowerFluxBound="cobra_0_bound" fbc:upperFluxBound="cobra_default_ub">
        <listOfReactants>
          <speciesReference constant="true" species="M_a_4hbzcoa_m" stoichiometry="1" />
          <speciesReference constant="true" species="M_H2O_m" stoichiometry="1" />
        </listOfReactants>
        <listOfProducts>
          <speciesReference constant="true" species="M_coa_m" stoichiometry="1" />
          <speciesReference constant="true" species="M_h_m" stoichiometry="1" />
          <speciesReference constant="true" species="M_a_4hbz_m" stoichiometry="1" />
        </listOfProducts>
      </reaction>
      <reaction fast="false" id="R_R00087" reversible="true" fbc:lowerFluxBound="cobra_default_lb" fbc:upperFluxBound="cobra_default_ub">
        <listOfReactants>
          <speciesReference constant="true" species="M_a_4hbz_c" stoichiometry="1" />
        </listOfReactants>
        <listOfProducts>
          <speciesReference constant="true" species="M_a_4hbz_m" stoichiometry="1" />
        </listOfProducts>
      </reaction>
      <reaction fast="false" id="R_R00088" reversible="true" fbc:lowerFluxBound="cobra_default_lb" fbc:upperFluxBound="cobra_default_ub">
        <listOfReactants>
          <speciesReference constant="true" species="M_nad_m" stoichiometry="1" />
          <speciesReference constant="true" species="M_a_4hglusa_m" stoichiometry="1" />
          <speciesReference constant="true" species="M_H2O_m" stoichiometry="1" />
        </listOfReactants>
        <listOfProducts>
          <speciesReference constant="true" species="M_nadh_m" stoichiometry="1" />
          <speciesReference constant="true" species="M_h_m" stoichiometry="2" />
          <speciesReference constant="true" species="M_e4hglu_m" stoichiometry="1" />
        </listOfProducts>
      </reaction>
      <reaction fast="false" id="R_R00089" reversible="true" fbc:lowerFluxBound="cobra_default_lb" fbc:upperFluxBound="cobra_default_ub">
        <listOfReactants>
          <speciesReference constant="true" species="M_a_4hproLT_c" stoichiometry="1" />
        </listOfReactants>
        <listOfProducts>
          <speciesReference constant="true" species="M_a_4hproLT_m" stoichiometry="1" />
        </listOfProducts>
      </reaction>
      <reaction fast="false" id="R_R00090" reversible="false" fbc:lowerFluxBound="cobra_0_bound" fbc:upperFluxBound="cobra_default_ub">
        <listOfReactants>
          <speciesReference constant="true" species="M_H2O_c" stoichiometry="1" />
          <speciesReference constant="true" species="M_phthr_c" stoichiometry="1" />
        </listOfReactants>
        <listOfProducts>
          <speciesReference constant="true" species="M_pi_c" stoichiometry="1" />
          <speciesReference constant="true" species="M_a_4hthr_c" stoichiometry="1" />
        </listOfProducts>
      </reaction>
      <reaction fast="false" id="R_R00091" reversible="false" fbc:lowerFluxBound="cobra_0_bound" fbc:upperFluxBound="cobra_default_ub">
        <listOfReactants>
          <speciesReference constant="true" species="M_h_c" stoichiometry="1" />
          <speciesReference constant="true" species="M_a_4mop_c" stoichiometry="1" />
        </listOfReactants>
        <listOfProducts>
          <speciesReference constant="true" species="M_a_3mbald_c" stoichiometry="1" />
          <speciesReference constant="true" species="M_CO2_c" stoichiometry="1" />
        </listOfProducts>
      </reaction>
      <reaction fast="false" id="R_R00092" reversible="true" fbc:lowerFluxBound="cobra_default_lb" fbc:upperFluxBound="cobra_default_ub">
        <listOfReactants>
          <speciesReference constant="true" species="M_a_5aop_c" stoichiometry="1" />
        </listOfReactants>
        <listOfProducts>
          <speciesReference constant="true" species="M_a_5aop_m" stoichiometry="1" />
        </listOfProducts>
      </reaction>
      <reaction fast="false" id="R_R00093" reversible="true" fbc:lowerFluxBound="cobra_default_lb" fbc:upperFluxBound="cobra_default_ub">
        <listOfReactants>
          <speciesReference constant="true" species="M_a_6pgl_c" stoichiometry="1" />
        </listOfReactants>
        <listOfProducts>
          <speciesReference constant="true" species="M_a_6pgl_r" stoichiometry="1" />
        </listOfProducts>
      </reaction>
      <reaction fast="false" id="R_R00094" reversible="false" fbc:lowerFluxBound="cobra_0_bound" fbc:upperFluxBound="cobra_default_ub">
        <listOfProducts>
          <speciesReference constant="true" species="M_a_8aonn_c" stoichiometry="1" />
          <speciesReference constant="true" species="M_h_c" stoichiometry="1" />
        </listOfProducts>
      </reaction>
      <reaction fast="false" id="R_R00095" reversible="false" fbc:lowerFluxBound="cobra_0_bound" fbc:upperFluxBound="cobra_default_ub">
        <listOfReactants>
          <speciesReference constant="true" species="M_H2O_c" stoichiometry="1" />
          <speciesReference constant="true" species="M_a_4aabutn_c" stoichiometry="1" />
        </listOfReactants>
        <listOfProducts>
          <speciesReference constant="true" species="M_ac_c" stoichiometry="1" />
          <speciesReference constant="true" species="M_a_4abut_c" stoichiometry="1" />
        </listOfProducts>
      </reaction>
      <reaction fast="false" id="R_R00096" reversible="false" fbc:lowerFluxBound="cobra_0_bound" fbc:upperFluxBound="cobra_default_ub">
        <listOfReactants>
          <speciesReference constant="true" species="M_H2O_c" stoichiometry="1" />
          <speciesReference constant="true" species="M_aact_c" stoichiometry="1" />
          <speciesReference constant="true" species="M_O2_c" stoichiometry="1" />
        </listOfReactants>
        <listOfProducts>
          <speciesReference constant="true" species="M_nh4_c" stoichiometry="1" />
          <speciesReference constant="true" species="M_mthgxl_c" stoichiometry="1" />
          <speciesReference constant="true" species="M_H2O2_c" stoichiometry="1" />
        </listOfProducts>
      </reaction>
      <reaction fast="false" id="R_R00097" reversible="false" fbc:lowerFluxBound="cobra_0_bound" fbc:upperFluxBound="cobra_default_ub">
        <listOfReactants>
          <speciesReference constant="true" species="M_L2aadp_c" stoichiometry="1" />
          <speciesReference constant="true" species="M_nadph_c" stoichiometry="1" />
          <speciesReference constant="true" species="M_h_c" stoichiometry="1" />
          <speciesReference constant="true" species="M_atp_c" stoichiometry="1" />
        </listOfReactants>
        <listOfProducts>
          <speciesReference constant="true" species="M_ppi_c" stoichiometry="1" />
          <speciesReference constant="true" species="M_L2aadp6sa_c" stoichiometry="1" />
          <speciesReference constant="true" species="M_nadp_c" stoichiometry="1" />
          <speciesReference constant="true" species="M_amp_c" stoichiometry="1" />
        </listOfProducts>
      </reaction>
      <reaction fast="false" id="R_R00098" reversible="false" fbc:lowerFluxBound="cobra_0_bound" fbc:upperFluxBound="cobra_default_ub">
        <listOfReactants>
          <speciesReference constant="true" species="M_L2aadp_c" stoichiometry="1" />
          <speciesReference constant="true" species="M_h_c" stoichiometry="1" />
          <speciesReference constant="true" species="M_atp_c" stoichiometry="1" />
          <speciesReference constant="true" species="M_nadh_c" stoichiometry="1" />
        </listOfReactants>
        <listOfProducts>
          <speciesReference constant="true" species="M_ppi_c" stoichiometry="1" />
          <speciesReference constant="true" species="M_L2aadp6sa_c" stoichiometry="1" />
          <speciesReference constant="true" species="M_nad_c" stoichiometry="1" />
          <speciesReference constant="true" species="M_amp_c" stoichiometry="1" />
        </listOfProducts>
      </reaction>
      <reaction fast="false" id="R_R00099" reversible="true" fbc:lowerFluxBound="cobra_default_lb" fbc:upperFluxBound="cobra_default_ub">
        <listOfReactants>
          <speciesReference constant="true" species="M_gluL_c" stoichiometry="1" />
          <speciesReference constant="true" species="M_a_2oxoadp_c" stoichiometry="1" />
        </listOfReactants>
        <listOfProducts>
          <speciesReference constant="true" species="M_L2aadp_c" stoichiometry="1" />
          <speciesReference constant="true" species="M_akg_c" stoichiometry="1" />
        </listOfProducts>
      </reaction>
      <reaction fast="false" id="R_R00100" reversible="false" fbc:lowerFluxBound="cobra_0_bound" fbc:upperFluxBound="cobra_default_ub">
        <listOfReactants>
          <speciesReference constant="true" species="M_akg_c" stoichiometry="1" />
          <speciesReference constant="true" species="M_a_4abut_c" stoichiometry="1" />
        </listOfReactants>
        <listOfProducts>
          <speciesReference constant="true" species="M_sucsal_c" stoichiometry="1" />
          <speciesReference constant="true" species="M_gluL_c" stoichiometry="1" />
        </listOfProducts>
      </reaction>
      <reaction fast="false" id="R_R00101" reversible="false" fbc:lowerFluxBound="cobra_0_bound" fbc:upperFluxBound="cobra_default_ub">
        <listOfProducts>
          <speciesReference constant="true" species="M_abt_c" stoichiometry="1" />
        </listOfProducts>
      </reaction>
      <reaction fast="false" id="R_R00102" reversible="false" fbc:lowerFluxBound="cobra_0_bound" fbc:upperFluxBound="cobra_default_ub">
        <listOfReactants>
          <speciesReference constant="true" species="M_a_4abutn_m" stoichiometry="1" />
          <speciesReference constant="true" species="M_nad_m" stoichiometry="1" />
          <speciesReference constant="true" species="M_H2O_m" stoichiometry="1" />
        </listOfReactants>
        <listOfProducts>
          <speciesReference constant="true" species="M_a_4abut_m" stoichiometry="1" />
          <speciesReference constant="true" species="M_nadh_m" stoichiometry="1" />
          <speciesReference constant="true" species="M_h_m" stoichiometry="2" />
        </listOfProducts>
      </reaction>
      <reaction fast="false" id="R_R00103" reversible="false" fbc:lowerFluxBound="cobra_0_bound" fbc:upperFluxBound="cobra_default_ub">
        <listOfReactants>
          <speciesReference constant="true" species="M_accoa_c" stoichiometry="2" />
        </listOfReactants>
        <listOfProducts>
          <speciesReference constant="true" species="M_coa_c" stoichiometry="1" />
          <speciesReference constant="true" species="M_aacoa_c" stoichiometry="1" />
        </listOfProducts>
      </reaction>
      <reaction fast="false" id="R_R00105" reversible="false" fbc:lowerFluxBound="cobra_0_bound" fbc:upperFluxBound="cobra_default_ub">
        <listOfReactants>
          <speciesReference constant="true" species="M_a_3odcoa_x" stoichiometry="1" />
          <speciesReference constant="true" species="M_coa_x" stoichiometry="1" />
        </listOfReactants>
        <listOfProducts>
          <speciesReference constant="true" species="M_c080coa_x" stoichiometry="1" />
          <speciesReference constant="true" species="M_accoa_x" stoichiometry="1" />
        </listOfProducts>
      </reaction>
      <reaction fast="false" id="R_R00106" reversible="false" fbc:lowerFluxBound="cobra_0_bound" fbc:upperFluxBound="cobra_default_ub">
        <listOfReactants>
          <speciesReference constant="true" species="M_a_3oddcoa_x" stoichiometry="1" />
          <speciesReference constant="true" species="M_coa_x" stoichiometry="1" />
        </listOfReactants>
        <listOfProducts>
          <speciesReference constant="true" species="M_c100coa_x" stoichiometry="1" />
          <speciesReference constant="true" species="M_accoa_x" stoichiometry="1" />
        </listOfProducts>
      </reaction>
      <reaction fast="false" id="R_R00107" reversible="false" fbc:lowerFluxBound="cobra_0_bound" fbc:upperFluxBound="cobra_default_ub">
        <listOfReactants>
          <speciesReference constant="true" species="M_a_3otdcoa_x" stoichiometry="1" />
          <speciesReference constant="true" species="M_coa_x" stoichiometry="1" />
        </listOfReactants>
        <listOfProducts>
          <speciesReference constant="true" species="M_accoa_x" stoichiometry="1" />
          <speciesReference constant="true" species="M_c120coa_x" stoichiometry="1" />
        </listOfProducts>
      </reaction>
      <reaction fast="false" id="R_R00108" reversible="false" fbc:lowerFluxBound="cobra_0_bound" fbc:upperFluxBound="cobra_default_ub">
        <listOfReactants>
          <speciesReference constant="true" species="M_coa_x" stoichiometry="1" />
          <speciesReference constant="true" species="M_a_3ohdcoa_x" stoichiometry="1" />
        </listOfReactants>
        <listOfProducts>
          <speciesReference constant="true" species="M_accoa_x" stoichiometry="1" />
          <speciesReference constant="true" species="M_c140coa_x" stoichiometry="1" />
        </listOfProducts>
      </reaction>
      <reaction fast="false" id="R_R00109" reversible="false" fbc:lowerFluxBound="cobra_0_bound" fbc:upperFluxBound="cobra_default_ub">
        <listOfReactants>
          <speciesReference constant="true" species="M_coa_x" stoichiometry="1" />
          <speciesReference constant="true" species="M_a_3ohodcoa_x" stoichiometry="1" />
        </listOfReactants>
        <listOfProducts>
          <speciesReference constant="true" species="M_accoa_x" stoichiometry="1" />
          <speciesReference constant="true" species="M_c160coa_x" stoichiometry="1" />
        </listOfProducts>
      </reaction>
      <reaction fast="false" id="R_R00110" reversible="false" fbc:lowerFluxBound="cobra_0_bound" fbc:upperFluxBound="cobra_default_ub">
        <listOfReactants>
          <speciesReference constant="true" species="M_acald_c" stoichiometry="2" />
        </listOfReactants>
        <listOfProducts>
          <speciesReference constant="true" species="M_actnR_c" stoichiometry="1" />
        </listOfProducts>
      </reaction>
      <reaction fast="false" id="R_R00112" reversible="true" fbc:lowerFluxBound="cobra_default_lb" fbc:upperFluxBound="cobra_default_ub">
        <listOfReactants>
          <speciesReference constant="true" species="M_acald_m" stoichiometry="1" />
        </listOfReactants>
        <listOfProducts>
          <speciesReference constant="true" species="M_acald_c" stoichiometry="1" />
        </listOfProducts>
      </reaction>
      <reaction fast="false" id="R_R00113" reversible="true" fbc:lowerFluxBound="cobra_default_lb" fbc:upperFluxBound="cobra_default_ub">
        <listOfReactants>
          <speciesReference constant="true" species="M_accoa_c" stoichiometry="1" />
          <speciesReference constant="true" species="M_atp_c" stoichiometry="1" />
          <speciesReference constant="true" species="M_hco3_c" stoichiometry="1" />
        </listOfReactants>
        <listOfProducts>
          <speciesReference constant="true" species="M_malcoa_c" stoichiometry="1" />
          <speciesReference constant="true" species="M_h_c" stoichiometry="1" />
          <speciesReference constant="true" species="M_adp_c" stoichiometry="1" />
          <speciesReference constant="true" species="M_pi_c" stoichiometry="1" />
        </listOfProducts>
      </reaction>
      <reaction fast="false" id="R_R00114" reversible="true" fbc:lowerFluxBound="cobra_default_lb" fbc:upperFluxBound="cobra_default_ub">
        <listOfReactants>
          <speciesReference constant="true" species="M_hco3_m" stoichiometry="1" />
          <speciesReference constant="true" species="M_atp_m" stoichiometry="1" />
          <speciesReference constant="true" species="M_accoa_m" stoichiometry="1" />
        </listOfReactants>
        <listOfProducts>
          <speciesReference constant="true" species="M_adp_m" stoichiometry="1" />
          <speciesReference constant="true" species="M_malcoa_m" stoichiometry="1" />
          <speciesReference constant="true" species="M_h_m" stoichiometry="1" />
          <speciesReference constant="true" species="M_pi_m" stoichiometry="1" />
        </listOfProducts>
      </reaction>
      <reaction fast="false" id="R_R00115" reversible="true" fbc:lowerFluxBound="cobra_default_lb" fbc:upperFluxBound="cobra_default_ub">
        <listOfReactants>
          <speciesReference constant="true" species="M_accoa_c" stoichiometry="1" />
        </listOfReactants>
        <listOfProducts>
          <speciesReference constant="true" species="M_accoa_n" stoichiometry="1" />
        </listOfProducts>
      </reaction>
      <reaction fast="false" id="R_R00117" reversible="true" fbc:lowerFluxBound="cobra_default_lb" fbc:upperFluxBound="cobra_default_ub">
        <listOfReactants>
          <speciesReference constant="true" species="M_accoa_c" stoichiometry="1" />
          <speciesReference constant="true" species="M_gam6p_c" stoichiometry="1" />
        </listOfReactants>
        <listOfProducts>
          <speciesReference constant="true" species="M_h_c" stoichiometry="1" />
          <speciesReference constant="true" species="M_coa_c" stoichiometry="1" />
          <speciesReference constant="true" species="M_acgam6p_c" stoichiometry="1" />
        </listOfProducts>
      </reaction>
      <reaction fast="false" id="R_R00118" reversible="true" fbc:lowerFluxBound="cobra_default_lb" fbc:upperFluxBound="cobra_default_ub">
        <listOfReactants>
          <speciesReference constant="true" species="M_acgam6p_c" stoichiometry="1" />
        </listOfReactants>
        <listOfProducts>
          <speciesReference constant="true" species="M_acgam1p_c" stoichiometry="1" />
        </listOfProducts>
      </reaction>
      <reaction fast="false" id="R_R00119" reversible="false" fbc:lowerFluxBound="cobra_0_bound" fbc:upperFluxBound="cobra_default_ub">
        <listOfReactants>
          <speciesReference constant="true" species="M_atp_m" stoichiometry="1" />
          <speciesReference constant="true" species="M_acglu_m" stoichiometry="1" />
        </listOfReactants>
        <listOfProducts>
          <speciesReference constant="true" species="M_acg5p_m" stoichiometry="1" />
          <speciesReference constant="true" species="M_adp_m" stoichiometry="1" />
        </listOfProducts>
      </reaction>
      <reaction fast="false" id="R_R00120" reversible="false" fbc:lowerFluxBound="cobra_0_bound" fbc:upperFluxBound="cobra_default_ub">
        <listOfReactants>
          <speciesReference constant="true" species="M_gluL_m" stoichiometry="1" />
          <speciesReference constant="true" species="M_accoa_m" stoichiometry="1" />
        </listOfReactants>
        <listOfProducts>
          <speciesReference constant="true" species="M_coa_m" stoichiometry="1" />
          <speciesReference constant="true" species="M_acglu_m" stoichiometry="1" />
          <speciesReference constant="true" species="M_h_m" stoichiometry="1" />
        </listOfProducts>
      </reaction>
      <reaction fast="false" id="R_R00121" reversible="false" fbc:lowerFluxBound="cobra_0_bound" fbc:upperFluxBound="cobra_default_ub">
        <listOfReactants>
          <speciesReference constant="true" species="M_h_m" stoichiometry="1" />
          <speciesReference constant="true" species="M_pyr_m" stoichiometry="1" />
          <speciesReference constant="true" species="M_a_2obut_m" stoichiometry="1" />
        </listOfReactants>
        <listOfProducts>
          <speciesReference constant="true" species="M_a_2ahbut_m" stoichiometry="1" />
          <speciesReference constant="true" species="M_CO2_m" stoichiometry="1" />
        </listOfProducts>
      </reaction>
      <reaction fast="false" id="R_R00122" reversible="false" fbc:lowerFluxBound="cobra_0_bound" fbc:upperFluxBound="cobra_default_ub">
        <listOfReactants>
          <speciesReference constant="true" species="M_H2O_c" stoichiometry="1" />
          <speciesReference constant="true" species="M_iamac_c" stoichiometry="1" />
        </listOfReactants>
        <listOfProducts>
          <speciesReference constant="true" species="M_ac_c" stoichiometry="1" />
          <speciesReference constant="true" species="M_iamoh_c" stoichiometry="1" />
          <speciesReference constant="true" species="M_h_c" stoichiometry="1" />
        </listOfProducts>
      </reaction>
      <reaction fast="false" id="R_R00124" reversible="false" fbc:lowerFluxBound="cobra_0_bound" fbc:upperFluxBound="cobra_default_ub">
        <listOfReactants>
          <speciesReference constant="true" species="M_H2O_c" stoichiometry="1" />
          <speciesReference constant="true" species="M_aces_c" stoichiometry="1" />
        </listOfReactants>
        <listOfProducts>
          <speciesReference constant="true" species="M_etoh_c" stoichiometry="1" />
          <speciesReference constant="true" species="M_ac_c" stoichiometry="1" />
          <speciesReference constant="true" species="M_h_c" stoichiometry="1" />
        </listOfProducts>
      </reaction>
      <reaction fast="false" id="R_R00125" reversible="false" fbc:lowerFluxBound="cobra_0_bound" fbc:upperFluxBound="cobra_default_ub">
        <listOfReactants>
          <speciesReference constant="true" species="M_h_m" stoichiometry="1" />
          <speciesReference constant="true" species="M_pyr_m" stoichiometry="2" />
        </listOfReactants>
        <listOfProducts>
          <speciesReference constant="true" species="M_alacS_m" stoichiometry="1" />
          <speciesReference constant="true" species="M_CO2_m" stoichiometry="1" />
        </listOfProducts>
      </reaction>
      <reaction fast="false" id="R_R00126" reversible="false" fbc:lowerFluxBound="cobra_0_bound" fbc:upperFluxBound="cobra_default_ub">
        <listOfReactants>
          <speciesReference constant="true" species="M_accoa_m" stoichiometry="1" />
          <speciesReference constant="true" species="M_H2O_m" stoichiometry="1" />
        </listOfReactants>
        <listOfProducts>
          <speciesReference constant="true" species="M_coa_m" stoichiometry="1" />
          <speciesReference constant="true" species="M_h_m" stoichiometry="1" />
          <speciesReference constant="true" species="M_ac_m" stoichiometry="1" />
        </listOfProducts>
      </reaction>
      <reaction fast="false" id="R_R00127" reversible="false" fbc:lowerFluxBound="cobra_0_bound" fbc:upperFluxBound="cobra_default_ub">
        <listOfReactants>
          <speciesReference constant="true" species="M_O2_x" stoichiometry="1" />
          <speciesReference constant="true" species="M_c100coa_x" stoichiometry="1" />
        </listOfReactants>
        <listOfProducts>
          <speciesReference constant="true" species="M_H2O2_x" stoichiometry="1" />
          <speciesReference constant="true" species="M_dc2coa_x" stoichiometry="1" />
        </listOfProducts>
      </reaction>
      <reaction fast="false" id="R_R00128" reversible="false" fbc:lowerFluxBound="cobra_0_bound" fbc:upperFluxBound="cobra_default_ub">
        <listOfReactants>
          <speciesReference constant="true" species="M_O2_x" stoichiometry="1" />
          <speciesReference constant="true" species="M_c120coa_x" stoichiometry="1" />
        </listOfReactants>
        <listOfProducts>
          <speciesReference constant="true" species="M_H2O2_x" stoichiometry="1" />
          <speciesReference constant="true" species="M_dd2coa_x" stoichiometry="1" />
        </listOfProducts>
      </reaction>
      <reaction fast="false" id="R_R00129" reversible="false" fbc:lowerFluxBound="cobra_0_bound" fbc:upperFluxBound="cobra_default_ub">
        <listOfReactants>
          <speciesReference constant="true" species="M_O2_x" stoichiometry="1" />
          <speciesReference constant="true" species="M_c140coa_x" stoichiometry="1" />
        </listOfReactants>
        <listOfProducts>
          <speciesReference constant="true" species="M_H2O2_x" stoichiometry="1" />
          <speciesReference constant="true" species="M_td2coa_x" stoichiometry="1" />
        </listOfProducts>
      </reaction>
      <reaction fast="false" id="R_R00130" reversible="false" fbc:lowerFluxBound="cobra_0_bound" fbc:upperFluxBound="cobra_default_ub">
        <listOfReactants>
          <speciesReference constant="true" species="M_O2_x" stoichiometry="1" />
          <speciesReference constant="true" species="M_c160coa_x" stoichiometry="1" />
        </listOfReactants>
        <listOfProducts>
          <speciesReference constant="true" species="M_H2O2_x" stoichiometry="1" />
          <speciesReference constant="true" species="M_hdd2coa_x" stoichiometry="1" />
        </listOfProducts>
      </reaction>
      <reaction fast="false" id="R_R00131" reversible="false" fbc:lowerFluxBound="cobra_0_bound" fbc:upperFluxBound="cobra_default_ub">
        <listOfReactants>
          <speciesReference constant="true" species="M_O2_x" stoichiometry="1" />
          <speciesReference constant="true" species="M_c180coa_x" stoichiometry="1" />
        </listOfReactants>
        <listOfProducts>
          <speciesReference constant="true" species="M_od2coa_x" stoichiometry="1" />
          <speciesReference constant="true" species="M_H2O2_x" stoichiometry="1" />
        </listOfProducts>
      </reaction>
      <reaction fast="false" id="R_R00132" reversible="true" fbc:lowerFluxBound="cobra_default_lb" fbc:upperFluxBound="cobra_default_ub">
        <listOfReactants>
          <speciesReference constant="true" species="M_accoa_c" stoichiometry="1" />
          <speciesReference constant="true" species="M_ACP_c" stoichiometry="1" />
        </listOfReactants>
        <listOfProducts>
          <speciesReference constant="true" species="M_coa_c" stoichiometry="1" />
          <speciesReference constant="true" species="M_acACP_c" stoichiometry="1" />
        </listOfProducts>
      </reaction>
      <reaction fast="false" id="R_R00133" reversible="true" fbc:lowerFluxBound="cobra_default_lb" fbc:upperFluxBound="cobra_default_ub">
        <listOfReactants>
          <speciesReference constant="true" species="M_accoa_m" stoichiometry="1" />
          <speciesReference constant="true" species="M_ACP_m" stoichiometry="1" />
        </listOfReactants>
        <listOfProducts>
          <speciesReference constant="true" species="M_coa_m" stoichiometry="1" />
          <speciesReference constant="true" species="M_acACP_m" stoichiometry="1" />
        </listOfProducts>
      </reaction>
      <reaction fast="false" id="R_R00134" reversible="false" fbc:lowerFluxBound="cobra_0_bound" fbc:upperFluxBound="cobra_default_ub">
        <listOfReactants>
          <speciesReference constant="true" species="M_acon_T_c" stoichiometry="1" />
          <speciesReference constant="true" species="M_amet_c" stoichiometry="1" />
        </listOfReactants>
        <listOfProducts>
          <speciesReference constant="true" species="M_ahcys_c" stoichiometry="1" />
          <speciesReference constant="true" species="M_acon5m_c" stoichiometry="1" />
        </listOfProducts>
      </reaction>
      <reaction fast="false" id="R_R00135" reversible="true" fbc:lowerFluxBound="cobra_default_lb" fbc:upperFluxBound="cobra_default_ub">
        <listOfReactants>
          <speciesReference constant="true" species="M_cit_c" stoichiometry="1" />
        </listOfReactants>
        <listOfProducts>
          <speciesReference constant="true" species="M_icit_c" stoichiometry="1" />
        </listOfProducts>
      </reaction>
      <reaction fast="false" id="R_R00137" reversible="true" fbc:lowerFluxBound="cobra_default_lb" fbc:upperFluxBound="cobra_default_ub">
        <listOfReactants>
          <speciesReference constant="true" species="M_cit_m" stoichiometry="1" />
        </listOfReactants>
        <listOfProducts>
          <speciesReference constant="true" species="M_icit_m" stoichiometry="1" />
        </listOfProducts>
      </reaction>
      <reaction fast="false" id="R_R00138" reversible="false" fbc:lowerFluxBound="cobra_0_bound" fbc:upperFluxBound="cobra_default_ub">
        <listOfReactants>
          <speciesReference constant="true" species="M_gluL_m" stoichiometry="1" />
          <speciesReference constant="true" species="M_acg5sa_m" stoichiometry="1" />
        </listOfReactants>
        <listOfProducts>
          <speciesReference constant="true" species="M_akg_m" stoichiometry="1" />
          <speciesReference constant="true" species="M_acorn_m" stoichiometry="1" />
        </listOfProducts>
      </reaction>
      <reaction fast="false" id="R_R00139" reversible="false" fbc:lowerFluxBound="cobra_0_bound" fbc:upperFluxBound="cobra_default_ub" />
      <reaction fast="false" id="R_R00140" reversible="false" fbc:lowerFluxBound="cobra_0_bound" fbc:upperFluxBound="cobra_default_ub">
        <listOfReactants>
          <speciesReference constant="true" species="M_acrn_c" stoichiometry="1" />
        </listOfReactants>
        <listOfProducts>
          <speciesReference constant="true" species="M_acrn_m" stoichiometry="1" />
        </listOfProducts>
      </reaction>
      <reaction fast="false" id="R_R00141" reversible="false" fbc:lowerFluxBound="cobra_0_bound" fbc:upperFluxBound="cobra_default_ub">
        <listOfReactants>
          <speciesReference constant="true" species="M_acrn_x" stoichiometry="1" />
        </listOfReactants>
        <listOfProducts>
          <speciesReference constant="true" species="M_acrn_c" stoichiometry="1" />
        </listOfProducts>
      </reaction>
      <reaction fast="false" id="R_R00142" reversible="false" fbc:lowerFluxBound="cobra_0_bound" fbc:upperFluxBound="cobra_default_ub">
        <listOfReactants>
          <speciesReference constant="true" species="M_ac_c" stoichiometry="1" />
          <speciesReference constant="true" species="M_atp_c" stoichiometry="1" />
          <speciesReference constant="true" species="M_coa_c" stoichiometry="1" />
        </listOfReactants>
        <listOfProducts>
          <speciesReference constant="true" species="M_ppi_c" stoichiometry="1" />
          <speciesReference constant="true" species="M_accoa_c" stoichiometry="1" />
          <speciesReference constant="true" species="M_amp_c" stoichiometry="1" />
        </listOfProducts>
      </reaction>
      <reaction fast="false" id="R_R00143" reversible="false" fbc:lowerFluxBound="cobra_0_bound" fbc:upperFluxBound="cobra_default_ub">
        <listOfReactants>
          <speciesReference constant="true" species="M_coa_m" stoichiometry="1" />
          <speciesReference constant="true" species="M_atp_m" stoichiometry="1" />
          <speciesReference constant="true" species="M_ac_m" stoichiometry="1" />
        </listOfReactants>
        <listOfProducts>
          <speciesReference constant="true" species="M_amp_m" stoichiometry="1" />
          <speciesReference constant="true" species="M_accoa_m" stoichiometry="1" />
          <speciesReference constant="true" species="M_ppi_m" stoichiometry="1" />
        </listOfProducts>
      </reaction>
      <reaction fast="false" id="R_R00144" reversible="false" fbc:lowerFluxBound="cobra_0_bound" fbc:upperFluxBound="cobra_default_ub">
        <listOfReactants>
          <speciesReference constant="true" species="M_ac_x" stoichiometry="1" />
          <speciesReference constant="true" species="M_coa_x" stoichiometry="1" />
          <speciesReference constant="true" species="M_atp_x" stoichiometry="1" />
        </listOfReactants>
        <listOfProducts>
          <speciesReference constant="true" species="M_accoa_x" stoichiometry="1" />
          <speciesReference constant="true" species="M_ppi_x" stoichiometry="1" />
          <speciesReference constant="true" species="M_amp_x" stoichiometry="1" />
        </listOfProducts>
      </reaction>
      <reaction fast="false" id="R_R00145" reversible="false" fbc:lowerFluxBound="cobra_0_bound" fbc:upperFluxBound="cobra_default_ub">
        <listOfProducts>
          <speciesReference constant="true" species="M_ac_c" stoichiometry="1" />
          <speciesReference constant="true" species="M_h_c" stoichiometry="1" />
        </listOfProducts>
      </reaction>
      <reaction fast="false" id="R_R00146" reversible="true" fbc:lowerFluxBound="cobra_default_lb" fbc:upperFluxBound="cobra_default_ub">
        <listOfReactants>
          <speciesReference constant="true" species="M_ac_c" stoichiometry="1" />
        </listOfReactants>
        <listOfProducts>
          <speciesReference constant="true" species="M_ac_m" stoichiometry="1" />
        </listOfProducts>
      </reaction>
      <reaction fast="false" id="R_R00147" reversible="true" fbc:lowerFluxBound="cobra_default_lb" fbc:upperFluxBound="cobra_default_ub">
        <listOfReactants>
          <speciesReference constant="true" species="M_ac_c" stoichiometry="1" />
        </listOfReactants>
        <listOfProducts>
          <speciesReference constant="true" species="M_ac_x" stoichiometry="1" />
        </listOfProducts>
      </reaction>
      <reaction fast="false" id="R_R00149" reversible="false" fbc:lowerFluxBound="cobra_0_bound" fbc:upperFluxBound="cobra_default_ub">
        <listOfReactants>
          <speciesReference constant="true" species="M_a_4adcho_c" stoichiometry="1" />
        </listOfReactants>
        <listOfProducts>
          <speciesReference constant="true" species="M_pyr_c" stoichiometry="1" />
          <speciesReference constant="true" species="M_h_c" stoichiometry="1" />
          <speciesReference constant="true" species="M_a_4abz_c" stoichiometry="1" />
        </listOfProducts>
      </reaction>
      <reaction fast="false" id="R_R00150" reversible="false" fbc:lowerFluxBound="cobra_0_bound" fbc:upperFluxBound="cobra_default_ub">
        <listOfReactants>
          <speciesReference constant="true" species="M_glnL_c" stoichiometry="1" />
          <speciesReference constant="true" species="M_chor_c" stoichiometry="1" />
        </listOfReactants>
        <listOfProducts>
          <speciesReference constant="true" species="M_a_4adcho_c" stoichiometry="1" />
          <speciesReference constant="true" species="M_gluL_c" stoichiometry="1" />
        </listOfProducts>
      </reaction>
      <reaction fast="false" id="R_R00151" reversible="false" fbc:lowerFluxBound="cobra_0_bound" fbc:upperFluxBound="cobra_default_ub">
        <listOfProducts>
          <speciesReference constant="true" species="M_ade_c" stoichiometry="1" />
          <speciesReference constant="true" species="M_h_c" stoichiometry="1" />
        </listOfProducts>
      </reaction>
      <reaction fast="false" id="R_R00152" reversible="true" fbc:lowerFluxBound="cobra_default_lb" fbc:upperFluxBound="cobra_default_ub">
        <listOfReactants>
          <speciesReference constant="true" species="M_ade_c" stoichiometry="1" />
        </listOfReactants>
        <listOfProducts>
          <speciesReference constant="true" species="M_ade_m" stoichiometry="1" />
        </listOfProducts>
      </reaction>
      <reaction fast="false" id="R_R00153" reversible="true" fbc:lowerFluxBound="cobra_default_lb" fbc:upperFluxBound="cobra_default_ub">
        <listOfReactants>
          <speciesReference constant="true" species="M_atp_c" stoichiometry="1" />
          <speciesReference constant="true" species="M_amp_c" stoichiometry="1" />
        </listOfReactants>
        <listOfProducts>
          <speciesReference constant="true" species="M_adp_c" stoichiometry="2" />
        </listOfProducts>
      </reaction>
      <reaction fast="false" id="R_R00154" reversible="true" fbc:lowerFluxBound="cobra_default_lb" fbc:upperFluxBound="cobra_default_ub">
        <listOfReactants>
          <speciesReference constant="true" species="M_amp_m" stoichiometry="1" />
          <speciesReference constant="true" species="M_atp_m" stoichiometry="1" />
        </listOfReactants>
        <listOfProducts>
          <speciesReference constant="true" species="M_adp_m" stoichiometry="2" />
        </listOfProducts>
      </reaction>
      <reaction fast="false" id="R_R00155" reversible="true" fbc:lowerFluxBound="cobra_default_lb" fbc:upperFluxBound="cobra_default_ub">
        <listOfReactants>
          <speciesReference constant="true" species="M_gtp_c" stoichiometry="1" />
          <speciesReference constant="true" species="M_amp_c" stoichiometry="1" />
        </listOfReactants>
        <listOfProducts>
          <speciesReference constant="true" species="M_adp_c" stoichiometry="1" />
          <speciesReference constant="true" species="M_gdp_c" stoichiometry="1" />
        </listOfProducts>
      </reaction>
      <reaction fast="false" id="R_R00156" reversible="true" fbc:lowerFluxBound="cobra_default_lb" fbc:upperFluxBound="cobra_default_ub">
        <listOfReactants>
          <speciesReference constant="true" species="M_gtp_m" stoichiometry="1" />
          <speciesReference constant="true" species="M_amp_m" stoichiometry="1" />
        </listOfReactants>
        <listOfProducts>
          <speciesReference constant="true" species="M_gdp_m" stoichiometry="1" />
          <speciesReference constant="true" species="M_adp_m" stoichiometry="1" />
        </listOfProducts>
      </reaction>
      <reaction fast="false" id="R_R00157" reversible="true" fbc:lowerFluxBound="cobra_default_lb" fbc:upperFluxBound="cobra_default_ub">
        <listOfReactants>
          <speciesReference constant="true" species="M_itp_c" stoichiometry="1" />
          <speciesReference constant="true" species="M_amp_c" stoichiometry="1" />
        </listOfReactants>
        <listOfProducts>
          <speciesReference constant="true" species="M_adp_c" stoichiometry="1" />
          <speciesReference constant="true" species="M_idp_c" stoichiometry="1" />
        </listOfProducts>
      </reaction>
      <reaction fast="false" id="R_R00158" reversible="true" fbc:lowerFluxBound="cobra_default_lb" fbc:upperFluxBound="cobra_default_ub">
        <listOfReactants>
          <speciesReference constant="true" species="M_amp_m" stoichiometry="1" />
          <speciesReference constant="true" species="M_itp_m" stoichiometry="1" />
        </listOfReactants>
        <listOfProducts>
          <speciesReference constant="true" species="M_adp_m" stoichiometry="1" />
          <speciesReference constant="true" species="M_idp_m" stoichiometry="1" />
        </listOfProducts>
      </reaction>
      <reaction fast="false" id="R_R00159" reversible="false" fbc:lowerFluxBound="cobra_0_bound" fbc:upperFluxBound="cobra_default_ub">
        <listOfReactants>
          <speciesReference constant="true" species="M_h_c" stoichiometry="1" />
          <speciesReference constant="true" species="M_amet_c" stoichiometry="1" />
        </listOfReactants>
        <listOfProducts>
          <speciesReference constant="true" species="M_CO2_c" stoichiometry="1" />
          <speciesReference constant="true" species="M_ametam_c" stoichiometry="1" />
        </listOfProducts>
      </reaction>
      <reaction fast="false" id="R_R00160" reversible="false" fbc:lowerFluxBound="cobra_0_bound" fbc:upperFluxBound="cobra_default_ub">
        <listOfReactants>
          <speciesReference constant="true" species="M_atp_c" stoichiometry="1" />
        </listOfReactants>
        <listOfProducts>
          <speciesReference constant="true" species="M_ppi_c" stoichiometry="1" />
          <speciesReference constant="true" species="M_camp_c" stoichiometry="1" />
        </listOfProducts>
      </reaction>
      <reaction fast="false" id="R_R00161" reversible="false" fbc:lowerFluxBound="cobra_0_bound" fbc:upperFluxBound="cobra_default_ub">
        <listOfReactants>
          <speciesReference constant="true" species="M_atp_c" stoichiometry="1" />
          <speciesReference constant="true" species="M_adn_c" stoichiometry="1" />
        </listOfReactants>
        <listOfProducts>
          <speciesReference constant="true" species="M_h_c" stoichiometry="1" />
          <speciesReference constant="true" species="M_adp_c" stoichiometry="1" />
          <speciesReference constant="true" species="M_amp_c" stoichiometry="1" />
        </listOfProducts>
      </reaction>
      <reaction fast="false" id="R_R00162" reversible="false" fbc:lowerFluxBound="cobra_0_bound" fbc:upperFluxBound="cobra_default_ub">
        <listOfProducts>
          <speciesReference constant="true" species="M_h_c" stoichiometry="1" />
          <speciesReference constant="true" species="M_adn_c" stoichiometry="1" />
        </listOfProducts>
      </reaction>
      <reaction fast="false" id="R_R00163" reversible="false" fbc:lowerFluxBound="cobra_0_bound" fbc:upperFluxBound="cobra_default_ub">
        <listOfReactants>
          <speciesReference constant="true" species="M_prpp_c" stoichiometry="1" />
          <speciesReference constant="true" species="M_ade_c" stoichiometry="1" />
        </listOfReactants>
        <listOfProducts>
          <speciesReference constant="true" species="M_ppi_c" stoichiometry="1" />
          <speciesReference constant="true" species="M_amp_c" stoichiometry="1" />
        </listOfProducts>
      </reaction>
      <reaction fast="false" id="R_R00164" reversible="false" fbc:lowerFluxBound="cobra_0_bound" fbc:upperFluxBound="cobra_default_ub">
        <listOfReactants>
          <speciesReference constant="true" species="M_atp_c" stoichiometry="1" />
          <speciesReference constant="true" species="M_aps_c" stoichiometry="1" />
        </listOfReactants>
        <listOfProducts>
          <speciesReference constant="true" species="M_paps_c" stoichiometry="1" />
          <speciesReference constant="true" species="M_h_c" stoichiometry="1" />
          <speciesReference constant="true" species="M_adp_c" stoichiometry="1" />
        </listOfProducts>
      </reaction>
      <reaction fast="false" id="R_R00165" reversible="true" fbc:lowerFluxBound="cobra_default_lb" fbc:upperFluxBound="cobra_default_ub">
        <listOfReactants>
          <speciesReference constant="true" species="M_dcamp_c" stoichiometry="1" />
        </listOfReactants>
        <listOfProducts>
          <speciesReference constant="true" species="M_fum_c" stoichiometry="1" />
          <speciesReference constant="true" species="M_amp_c" stoichiometry="1" />
        </listOfProducts>
      </reaction>
      <reaction fast="false" id="R_R00166" reversible="true" fbc:lowerFluxBound="cobra_default_lb" fbc:upperFluxBound="cobra_default_ub">
        <listOfReactants>
          <speciesReference constant="true" species="M_a_25aics_c" stoichiometry="1" />
        </listOfReactants>
        <listOfProducts>
          <speciesReference constant="true" species="M_fum_c" stoichiometry="1" />
          <speciesReference constant="true" species="M_aicar_c" stoichiometry="1" />
        </listOfProducts>
      </reaction>
      <reaction fast="false" id="R_R00167" reversible="false" fbc:lowerFluxBound="cobra_0_bound" fbc:upperFluxBound="cobra_default_ub">
        <listOfReactants>
          <speciesReference constant="true" species="M_aspL_c" stoichiometry="1" />
          <speciesReference constant="true" species="M_gtp_c" stoichiometry="1" />
          <speciesReference constant="true" species="M_imp_c" stoichiometry="1" />
        </listOfReactants>
        <listOfProducts>
          <speciesReference constant="true" species="M_dcamp_c" stoichiometry="1" />
          <speciesReference constant="true" species="M_pi_c" stoichiometry="1" />
          <speciesReference constant="true" species="M_h_c" stoichiometry="2" />
          <speciesReference constant="true" species="M_gdp_c" stoichiometry="1" />
        </listOfProducts>
      </reaction>
      <reaction fast="false" id="R_R00168" reversible="false" fbc:lowerFluxBound="cobra_0_bound" fbc:upperFluxBound="cobra_default_ub">
        <listOfReactants>
          <speciesReference constant="true" species="M_acg5p_m" stoichiometry="1" />
          <speciesReference constant="true" species="M_nadph_m" stoichiometry="1" />
          <speciesReference constant="true" species="M_h_m" stoichiometry="1" />
        </listOfReactants>
        <listOfProducts>
          <speciesReference constant="true" species="M_acg5sa_m" stoichiometry="1" />
          <speciesReference constant="true" species="M_nadp_m" stoichiometry="1" />
          <speciesReference constant="true" species="M_pi_m" stoichiometry="1" />
        </listOfProducts>
      </reaction>
      <reaction fast="false" id="R_R00169" reversible="false" fbc:lowerFluxBound="cobra_0_bound" fbc:upperFluxBound="cobra_default_ub">
        <listOfReactants>
          <speciesReference constant="true" species="M_glx_c" stoichiometry="1" />
          <speciesReference constant="true" species="M_alaL_c" stoichiometry="1" />
        </listOfReactants>
        <listOfProducts>
          <speciesReference constant="true" species="M_pyr_c" stoichiometry="1" />
          <speciesReference constant="true" species="M_gly_c" stoichiometry="1" />
        </listOfProducts>
      </reaction>
      <reaction fast="false" id="R_R00170" reversible="false" fbc:lowerFluxBound="cobra_0_bound" fbc:upperFluxBound="cobra_default_ub">
        <listOfReactants>
          <speciesReference constant="true" species="M_H2O_c" stoichiometry="1" />
          <speciesReference constant="true" species="M_ahcys_c" stoichiometry="1" />
        </listOfReactants>
        <listOfProducts>
          <speciesReference constant="true" species="M_hcysL_c" stoichiometry="1" />
          <speciesReference constant="true" species="M_adn_c" stoichiometry="1" />
        </listOfProducts>
      </reaction>
      <reaction fast="false" id="R_R00171" reversible="true" fbc:lowerFluxBound="cobra_default_lb" fbc:upperFluxBound="cobra_default_ub">
        <listOfReactants>
          <speciesReference constant="true" species="M_ahcys_c" stoichiometry="1" />
        </listOfReactants>
        <listOfProducts>
          <speciesReference constant="true" species="M_ahcys_m" stoichiometry="1" />
        </listOfProducts>
      </reaction>
      <reaction fast="false" id="R_R00172" reversible="false" fbc:lowerFluxBound="cobra_0_bound" fbc:upperFluxBound="cobra_default_ub">
        <listOfReactants>
          <speciesReference constant="true" species="M_h_c" stoichiometry="2" />
          <speciesReference constant="true" species="M_air_c" stoichiometry="1" />
        </listOfReactants>
        <listOfProducts>
          <speciesReference constant="true" species="M_gcald_c" stoichiometry="1" />
          <speciesReference constant="true" species="M_pi_c" stoichiometry="1" />
          <speciesReference constant="true" species="M_a_4ahmmp_c" stoichiometry="1" />
        </listOfProducts>
      </reaction>
      <reaction fast="false" id="R_R00173" reversible="false" fbc:lowerFluxBound="cobra_0_bound" fbc:upperFluxBound="cobra_default_ub">
        <listOfReactants>
          <speciesReference constant="true" species="M_achms_c" stoichiometry="1" />
          <speciesReference constant="true" species="M_ch4s_c" stoichiometry="1" />
        </listOfReactants>
        <listOfProducts>
          <speciesReference constant="true" species="M_metL_c" stoichiometry="1" />
          <speciesReference constant="true" species="M_ac_c" stoichiometry="1" />
          <speciesReference constant="true" species="M_h_c" stoichiometry="1" />
        </listOfProducts>
      </reaction>
      <reaction fast="false" id="R_R00174" reversible="false" fbc:lowerFluxBound="cobra_0_bound" fbc:upperFluxBound="cobra_default_ub">
        <listOfReactants>
          <speciesReference constant="true" species="M_achms_c" stoichiometry="1" />
          <speciesReference constant="true" species="M_h2s_c" stoichiometry="1" />
        </listOfReactants>
        <listOfProducts>
          <speciesReference constant="true" species="M_ac_c" stoichiometry="1" />
          <speciesReference constant="true" species="M_hcysL_c" stoichiometry="1" />
          <speciesReference constant="true" species="M_h_c" stoichiometry="1" />
        </listOfProducts>
      </reaction>
      <reaction fast="false" id="R_R00175" reversible="true" fbc:lowerFluxBound="cobra_default_lb" fbc:upperFluxBound="cobra_default_ub">
        <listOfReactants>
          <speciesReference constant="true" species="M_a_10fthf_c" stoichiometry="1" />
          <speciesReference constant="true" species="M_aicar_c" stoichiometry="1" />
        </listOfReactants>
        <listOfProducts>
          <speciesReference constant="true" species="M_fprica_c" stoichiometry="1" />
          <speciesReference constant="true" species="M_thf_c" stoichiometry="1" />
        </listOfProducts>
      </reaction>
      <reaction fast="false" id="R_R00176" reversible="true" fbc:lowerFluxBound="cobra_default_lb" fbc:upperFluxBound="cobra_default_ub">
        <listOfReactants>
          <speciesReference constant="true" species="M_CO2_c" stoichiometry="1" />
          <speciesReference constant="true" species="M_air_c" stoichiometry="1" />
        </listOfReactants>
        <listOfProducts>
          <speciesReference constant="true" species="M_h_c" stoichiometry="1" />
          <speciesReference constant="true" species="M_a_5aizc_c" stoichiometry="1" />
        </listOfProducts>
      </reaction>
      <reaction fast="false" id="R_R00177" reversible="true" fbc:lowerFluxBound="cobra_default_lb" fbc:upperFluxBound="cobra_default_ub">
        <listOfReactants>
          <speciesReference constant="true" species="M_akg_m" stoichiometry="1" />
          <speciesReference constant="true" species="M_h_m" stoichiometry="1" />
          <speciesReference constant="true" species="M_lpam_m" stoichiometry="1" />
        </listOfReactants>
        <listOfProducts>
          <speciesReference constant="true" species="M_sdhlam_m" stoichiometry="1" />
          <speciesReference constant="true" species="M_CO2_m" stoichiometry="1" />
        </listOfProducts>
      </reaction>
      <reaction fast="false" id="R_R00178" reversible="false" fbc:lowerFluxBound="cobra_0_bound" fbc:upperFluxBound="cobra_default_ub">
        <listOfReactants>
          <speciesReference constant="true" species="M_coa_m" stoichiometry="1" />
          <speciesReference constant="true" species="M_sdhlam_m" stoichiometry="1" />
        </listOfReactants>
        <listOfProducts>
          <speciesReference constant="true" species="M_succoa_m" stoichiometry="1" />
          <speciesReference constant="true" species="M_dhlam_m" stoichiometry="1" />
        </listOfProducts>
      </reaction>
      <reaction fast="false" id="R_R00179" reversible="true" fbc:lowerFluxBound="cobra_default_lb" fbc:upperFluxBound="cobra_default_ub">
        <listOfReactants>
          <speciesReference constant="true" species="M_akg_c" stoichiometry="1" />
        </listOfReactants>
        <listOfProducts>
          <speciesReference constant="true" species="M_malL_c" stoichiometry="1" />
        </listOfProducts>
      </reaction>
      <reaction fast="false" id="R_R00180" reversible="true" fbc:lowerFluxBound="cobra_default_lb" fbc:upperFluxBound="cobra_default_ub">
        <listOfReactants>
          <speciesReference constant="true" species="M_akg_c" stoichiometry="1" />
          <speciesReference constant="true" species="M_h_c" stoichiometry="1" />
        </listOfReactants>
        <listOfProducts>
          <speciesReference constant="true" species="M_h_n" stoichiometry="1" />
          <speciesReference constant="true" species="M_akg_n" stoichiometry="1" />
        </listOfProducts>
      </reaction>
      <reaction fast="false" id="R_R00181" reversible="true" fbc:lowerFluxBound="cobra_default_lb" fbc:upperFluxBound="cobra_default_ub">
        <listOfReactants>
          <speciesReference constant="true" species="M_akg_c" stoichiometry="1" />
        </listOfReactants>
        <listOfProducts>
          <speciesReference constant="true" species="M_akg_x" stoichiometry="1" />
        </listOfProducts>
      </reaction>
      <reaction fast="false" id="R_R00182" reversible="false" fbc:lowerFluxBound="cobra_0_bound" fbc:upperFluxBound="cobra_default_ub">
        <listOfReactants>
          <speciesReference constant="true" species="M_H2O_c" stoichiometry="3" />
          <speciesReference constant="true" species="M_ahdt_c" stoichiometry="1" />
        </listOfReactants>
        <listOfProducts>
          <speciesReference constant="true" species="M_pi_c" stoichiometry="3" />
          <speciesReference constant="true" species="M_h_c" stoichiometry="2" />
          <speciesReference constant="true" species="M_dhnpt_c" stoichiometry="1" />
        </listOfProducts>
      </reaction>
      <reaction fast="false" id="R_R00183" reversible="false" fbc:lowerFluxBound="cobra_0_bound" fbc:upperFluxBound="cobra_default_ub">
        <listOfReactants>
          <speciesReference constant="true" species="M_succoa_m" stoichiometry="1" />
          <speciesReference constant="true" species="M_gly_m" stoichiometry="1" />
          <speciesReference constant="true" species="M_h_m" stoichiometry="1" />
        </listOfReactants>
        <listOfProducts>
          <speciesReference constant="true" species="M_coa_m" stoichiometry="1" />
          <speciesReference constant="true" species="M_a_5aop_m" stoichiometry="1" />
          <speciesReference constant="true" species="M_CO2_m" stoichiometry="1" />
        </listOfProducts>
      </reaction>
      <reaction fast="false" id="R_R00184" reversible="false" fbc:lowerFluxBound="cobra_0_bound" fbc:upperFluxBound="cobra_default_ub">
        <listOfProducts>
          <speciesReference constant="true" species="M_h_c" stoichiometry="1" />
          <speciesReference constant="true" species="M_alaL_c" stoichiometry="1" />
        </listOfProducts>
      </reaction>
      <reaction fast="false" id="R_R00185" reversible="true" fbc:lowerFluxBound="cobra_default_lb" fbc:upperFluxBound="cobra_default_ub">
        <listOfReactants>
          <speciesReference constant="true" species="M_akg_c" stoichiometry="1" />
          <speciesReference constant="true" species="M_alaL_c" stoichiometry="1" />
        </listOfReactants>
        <listOfProducts>
          <speciesReference constant="true" species="M_pyr_c" stoichiometry="1" />
          <speciesReference constant="true" species="M_gluL_c" stoichiometry="1" />
        </listOfProducts>
      </reaction>
      <reaction fast="false" id="R_R00186" reversible="true" fbc:lowerFluxBound="cobra_default_lb" fbc:upperFluxBound="cobra_default_ub">
        <listOfReactants>
          <speciesReference constant="true" species="M_alaL_m" stoichiometry="1" />
          <speciesReference constant="true" species="M_akg_m" stoichiometry="1" />
        </listOfReactants>
        <listOfProducts>
          <speciesReference constant="true" species="M_gluL_m" stoichiometry="1" />
          <speciesReference constant="true" species="M_pyr_m" stoichiometry="1" />
        </listOfProducts>
      </reaction>
      <reaction fast="false" id="R_R00187" reversible="false" fbc:lowerFluxBound="cobra_0_bound" fbc:upperFluxBound="cobra_default_ub">
        <listOfReactants>
          <speciesReference constant="true" species="M_alaL_m" stoichiometry="1" />
        </listOfReactants>
        <listOfProducts>
          <speciesReference constant="true" species="M_alaL_c" stoichiometry="1" />
        </listOfProducts>
      </reaction>
      <reaction fast="false" id="R_R00188" reversible="false" fbc:lowerFluxBound="cobra_0_bound" fbc:upperFluxBound="cobra_default_ub">
        <listOfReactants>
          <speciesReference constant="true" species="M_trnaala_c" stoichiometry="1" />
          <speciesReference constant="true" species="M_atp_c" stoichiometry="1" />
          <speciesReference constant="true" species="M_alaL_c" stoichiometry="1" />
        </listOfReactants>
        <listOfProducts>
          <speciesReference constant="true" species="M_ppi_c" stoichiometry="1" />
          <speciesReference constant="true" species="M_alatrna_c" stoichiometry="1" />
          <speciesReference constant="true" species="M_amp_c" stoichiometry="1" />
        </listOfProducts>
      </reaction>
      <reaction fast="false" id="R_R00189" reversible="false" fbc:lowerFluxBound="cobra_0_bound" fbc:upperFluxBound="cobra_default_ub">
        <listOfReactants>
          <speciesReference constant="true" species="M_nadph_c" stoichiometry="1" />
          <speciesReference constant="true" species="M_h_c" stoichiometry="1" />
          <speciesReference constant="true" species="M_glyald_c" stoichiometry="1" />
        </listOfReactants>
        <listOfProducts>
          <speciesReference constant="true" species="M_glyc_c" stoichiometry="1" />
          <speciesReference constant="true" species="M_nadp_c" stoichiometry="1" />
        </listOfProducts>
      </reaction>
      <reaction fast="false" id="R_R00199" reversible="false" fbc:lowerFluxBound="cobra_0_bound" fbc:upperFluxBound="cobra_default_ub">
        <listOfReactants>
          <speciesReference constant="true" species="M_h_c" stoichiometry="1" />
          <speciesReference constant="true" species="M_nadh_c" stoichiometry="1" />
          <speciesReference constant="true" species="M_pacald_c" stoichiometry="1" />
        </listOfReactants>
        <listOfProducts>
          <speciesReference constant="true" species="M_nad_c" stoichiometry="1" />
          <speciesReference constant="true" species="M_a_2phetoh_c" stoichiometry="1" />
        </listOfProducts>
      </reaction>
      <reaction fast="false" id="R_R00200" reversible="false" fbc:lowerFluxBound="cobra_0_bound" fbc:upperFluxBound="cobra_default_ub">
        <listOfReactants>
          <speciesReference constant="true" species="M_nadh_m" stoichiometry="1" />
          <speciesReference constant="true" species="M_h_m" stoichiometry="1" />
          <speciesReference constant="true" species="M_pacald_m" stoichiometry="1" />
        </listOfReactants>
        <listOfProducts>
          <speciesReference constant="true" species="M_a_2phetoh_m" stoichiometry="1" />
          <speciesReference constant="true" species="M_nad_m" stoichiometry="1" />
        </listOfProducts>
      </reaction>
      <reaction fast="false" id="R_R00201" reversible="false" fbc:lowerFluxBound="cobra_0_bound" fbc:upperFluxBound="cobra_default_ub">
        <listOfReactants>
          <speciesReference constant="true" species="M_nadph_c" stoichiometry="1" />
          <speciesReference constant="true" species="M_h_c" stoichiometry="1" />
          <speciesReference constant="true" species="M_pacald_c" stoichiometry="1" />
        </listOfReactants>
        <listOfProducts>
          <speciesReference constant="true" species="M_nadp_c" stoichiometry="1" />
          <speciesReference constant="true" species="M_a_2phetoh_c" stoichiometry="1" />
        </listOfProducts>
      </reaction>
      <reaction fast="false" id="R_R00202" reversible="false" fbc:lowerFluxBound="cobra_0_bound" fbc:upperFluxBound="cobra_default_ub">
        <listOfReactants>
          <speciesReference constant="true" species="M_id3acald_c" stoichiometry="1" />
          <speciesReference constant="true" species="M_h_c" stoichiometry="1" />
          <speciesReference constant="true" species="M_nadh_c" stoichiometry="1" />
        </listOfReactants>
        <listOfProducts>
          <speciesReference constant="true" species="M_nad_c" stoichiometry="1" />
          <speciesReference constant="true" species="M_ind3eth_c" stoichiometry="1" />
        </listOfProducts>
      </reaction>
      <reaction fast="false" id="R_R00203" reversible="false" fbc:lowerFluxBound="cobra_0_bound" fbc:upperFluxBound="cobra_default_ub">
        <listOfReactants>
          <speciesReference constant="true" species="M_nadh_m" stoichiometry="1" />
          <speciesReference constant="true" species="M_h_m" stoichiometry="1" />
          <speciesReference constant="true" species="M_id3acald_m" stoichiometry="1" />
        </listOfReactants>
        <listOfProducts>
          <speciesReference constant="true" species="M_ind3eth_m" stoichiometry="1" />
          <speciesReference constant="true" species="M_nad_m" stoichiometry="1" />
        </listOfProducts>
      </reaction>
      <reaction fast="false" id="R_R00207" reversible="true" fbc:lowerFluxBound="cobra_default_lb" fbc:upperFluxBound="cobra_default_ub">
        <listOfReactants>
          <speciesReference constant="true" species="M_etoh_c" stoichiometry="1" />
          <speciesReference constant="true" species="M_nad_c" stoichiometry="1" />
        </listOfReactants>
        <listOfProducts>
          <speciesReference constant="true" species="M_h_c" stoichiometry="1" />
          <speciesReference constant="true" species="M_nadh_c" stoichiometry="1" />
          <speciesReference constant="true" species="M_acald_c" stoichiometry="1" />
        </listOfProducts>
      </reaction>
      <reaction fast="false" id="R_R00208" reversible="false" fbc:lowerFluxBound="cobra_0_bound" fbc:upperFluxBound="cobra_default_ub">
        <listOfReactants>
          <speciesReference constant="true" species="M_H2O_c" stoichiometry="1" />
          <speciesReference constant="true" species="M_nad_c" stoichiometry="1" />
          <speciesReference constant="true" species="M_pacald_c" stoichiometry="1" />
        </listOfReactants>
        <listOfProducts>
          <speciesReference constant="true" species="M_pac_c" stoichiometry="1" />
          <speciesReference constant="true" species="M_h_c" stoichiometry="2" />
          <speciesReference constant="true" species="M_nadh_c" stoichiometry="1" />
        </listOfProducts>
      </reaction>
      <reaction fast="false" id="R_R00209" reversible="false" fbc:lowerFluxBound="cobra_0_bound" fbc:upperFluxBound="cobra_default_ub">
        <listOfReactants>
          <speciesReference constant="true" species="M_nad_m" stoichiometry="1" />
          <speciesReference constant="true" species="M_H2O_m" stoichiometry="1" />
          <speciesReference constant="true" species="M_id3acald_m" stoichiometry="1" />
        </listOfReactants>
        <listOfProducts>
          <speciesReference constant="true" species="M_ind3ac_m" stoichiometry="1" />
          <speciesReference constant="true" species="M_nadh_m" stoichiometry="1" />
          <speciesReference constant="true" species="M_h_m" stoichiometry="2" />
        </listOfProducts>
      </reaction>
      <reaction fast="false" id="R_R00210" reversible="false" fbc:lowerFluxBound="cobra_0_bound" fbc:upperFluxBound="cobra_default_ub">
        <listOfReactants>
          <speciesReference constant="true" species="M_H2O_c" stoichiometry="1" />
          <speciesReference constant="true" species="M_id3acald_c" stoichiometry="1" />
          <speciesReference constant="true" species="M_nadp_c" stoichiometry="1" />
        </listOfReactants>
        <listOfProducts>
          <speciesReference constant="true" species="M_nadph_c" stoichiometry="1" />
          <speciesReference constant="true" species="M_h_c" stoichiometry="2" />
          <speciesReference constant="true" species="M_ind3ac_c" stoichiometry="1" />
        </listOfProducts>
      </reaction>
      <reaction fast="false" id="R_R00211" reversible="false" fbc:lowerFluxBound="cobra_0_bound" fbc:upperFluxBound="cobra_default_ub">
        <listOfReactants>
          <speciesReference constant="true" species="M_nadp_m" stoichiometry="1" />
          <speciesReference constant="true" species="M_H2O_m" stoichiometry="1" />
          <speciesReference constant="true" species="M_id3acald_m" stoichiometry="1" />
        </listOfReactants>
        <listOfProducts>
          <speciesReference constant="true" species="M_ind3ac_m" stoichiometry="1" />
          <speciesReference constant="true" species="M_nadph_m" stoichiometry="1" />
          <speciesReference constant="true" species="M_h_m" stoichiometry="2" />
        </listOfProducts>
      </reaction>
      <reaction fast="false" id="R_R00212" reversible="false" fbc:lowerFluxBound="cobra_0_bound" fbc:upperFluxBound="cobra_default_ub">
        <listOfReactants>
          <speciesReference constant="true" species="M_H2O_c" stoichiometry="1" />
          <speciesReference constant="true" species="M_aproa_c" stoichiometry="1" />
          <speciesReference constant="true" species="M_nad_c" stoichiometry="1" />
        </listOfReactants>
        <listOfProducts>
          <speciesReference constant="true" species="M_h_c" stoichiometry="2" />
          <speciesReference constant="true" species="M_alaB_c" stoichiometry="1" />
          <speciesReference constant="true" species="M_nadh_c" stoichiometry="1" />
        </listOfProducts>
      </reaction>
      <reaction fast="false" id="R_R00213" reversible="false" fbc:lowerFluxBound="cobra_0_bound" fbc:upperFluxBound="cobra_default_ub">
        <listOfReactants>
          <speciesReference constant="true" species="M_acald_m" stoichiometry="1" />
          <speciesReference constant="true" species="M_nad_m" stoichiometry="1" />
          <speciesReference constant="true" species="M_H2O_m" stoichiometry="1" />
        </listOfReactants>
        <listOfProducts>
          <speciesReference constant="true" species="M_nadh_m" stoichiometry="1" />
          <speciesReference constant="true" species="M_h_m" stoichiometry="2" />
          <speciesReference constant="true" species="M_ac_m" stoichiometry="1" />
        </listOfProducts>
      </reaction>
      <reaction fast="false" id="R_R00214" reversible="false" fbc:lowerFluxBound="cobra_0_bound" fbc:upperFluxBound="cobra_default_ub">
        <listOfReactants>
          <speciesReference constant="true" species="M_H2O_c" stoichiometry="1" />
          <speciesReference constant="true" species="M_nadp_c" stoichiometry="1" />
          <speciesReference constant="true" species="M_acald_c" stoichiometry="1" />
        </listOfReactants>
        <listOfProducts>
          <speciesReference constant="true" species="M_ac_c" stoichiometry="1" />
          <speciesReference constant="true" species="M_nadph_c" stoichiometry="1" />
          <speciesReference constant="true" species="M_h_c" stoichiometry="2" />
        </listOfProducts>
      </reaction>
      <reaction fast="false" id="R_R00215" reversible="false" fbc:lowerFluxBound="cobra_0_bound" fbc:upperFluxBound="cobra_default_ub">
        <listOfReactants>
          <speciesReference constant="true" species="M_acald_m" stoichiometry="1" />
          <speciesReference constant="true" species="M_nadp_m" stoichiometry="1" />
          <speciesReference constant="true" species="M_H2O_m" stoichiometry="1" />
        </listOfReactants>
        <listOfProducts>
          <speciesReference constant="true" species="M_nadph_m" stoichiometry="1" />
          <speciesReference constant="true" species="M_h_m" stoichiometry="2" />
          <speciesReference constant="true" species="M_ac_m" stoichiometry="1" />
        </listOfProducts>
      </reaction>
      <reaction fast="false" id="R_R00216" reversible="true" fbc:lowerFluxBound="cobra_default_lb" fbc:upperFluxBound="cobra_default_ub">
        <listOfReactants>
          <speciesReference constant="true" species="M_H2O_c" stoichiometry="1" />
          <speciesReference constant="true" species="M_alltt_c" stoichiometry="1" />
        </listOfReactants>
        <listOfProducts>
          <speciesReference constant="true" species="M_urdglyc_c" stoichiometry="1" />
          <speciesReference constant="true" species="M_urea_c" stoichiometry="1" />
        </listOfProducts>
      </reaction>
      <reaction fast="false" id="R_R00217" reversible="true" fbc:lowerFluxBound="cobra_default_lb" fbc:upperFluxBound="cobra_default_ub">
        <listOfReactants>
          <speciesReference constant="true" species="M_H2O_c" stoichiometry="1" />
          <speciesReference constant="true" species="M_alltn_c" stoichiometry="1" />
        </listOfReactants>
        <listOfProducts>
          <speciesReference constant="true" species="M_h_c" stoichiometry="1" />
          <speciesReference constant="true" species="M_alltt_c" stoichiometry="1" />
        </listOfProducts>
      </reaction>
      <reaction fast="false" id="R_R00218" reversible="false" fbc:lowerFluxBound="cobra_0_bound" fbc:upperFluxBound="cobra_default_ub">
        <listOfProducts>
          <speciesReference constant="true" species="M_alltn_c" stoichiometry="1" />
        </listOfProducts>
      </reaction>
      <reaction fast="false" id="R_R00219" reversible="false" fbc:lowerFluxBound="cobra_0_bound" fbc:upperFluxBound="cobra_default_ub">
        <listOfProducts>
          <speciesReference constant="true" species="M_alltt_c" stoichiometry="1" />
        </listOfProducts>
      </reaction>
      <reaction fast="false" id="R_R00220" reversible="false" fbc:lowerFluxBound="cobra_0_bound" fbc:upperFluxBound="cobra_default_ub">
        <listOfReactants>
          <speciesReference constant="true" species="M_H2O_c" stoichiometry="1" />
          <speciesReference constant="true" species="M_allphn_c" stoichiometry="1" />
          <speciesReference constant="true" species="M_h_c" stoichiometry="3" />
        </listOfReactants>
        <listOfProducts>
          <speciesReference constant="true" species="M_CO2_c" stoichiometry="2" />
          <speciesReference constant="true" species="M_nh4_c" stoichiometry="2" />
        </listOfProducts>
      </reaction>
      <reaction fast="false" id="R_R00221" reversible="false" fbc:lowerFluxBound="cobra_0_bound" fbc:upperFluxBound="cobra_default_ub">
        <listOfProducts>
          <speciesReference constant="true" species="M_h_c" stoichiometry="1" />
          <speciesReference constant="true" species="M_amet_c" stoichiometry="1" />
        </listOfProducts>
      </reaction>
      <reaction fast="false" id="R_R00222" reversible="true" fbc:lowerFluxBound="cobra_default_lb" fbc:upperFluxBound="cobra_default_ub">
        <listOfReactants>
          <speciesReference constant="true" species="M_amet_c" stoichiometry="1" />
        </listOfReactants>
        <listOfProducts>
          <speciesReference constant="true" species="M_amet_m" stoichiometry="1" />
        </listOfProducts>
      </reaction>
      <reaction fast="false" id="R_R00223" reversible="false" fbc:lowerFluxBound="cobra_0_bound" fbc:upperFluxBound="cobra_default_ub">
        <listOfReactants>
          <speciesReference constant="true" species="M_H2O_c" stoichiometry="1" />
          <speciesReference constant="true" species="M_a_4gudbd_c" stoichiometry="1" />
        </listOfReactants>
        <listOfProducts>
          <speciesReference constant="true" species="M_a_4gudbutn_c" stoichiometry="1" />
          <speciesReference constant="true" species="M_nh4_c" stoichiometry="1" />
        </listOfProducts>
      </reaction>
      <reaction fast="false" id="R_R00224" reversible="false" fbc:lowerFluxBound="cobra_0_bound" fbc:upperFluxBound="cobra_default_ub">
        <listOfReactants>
          <speciesReference constant="true" species="M_H2O_c" stoichiometry="1" />
          <speciesReference constant="true" species="M_pad_c" stoichiometry="1" />
        </listOfReactants>
        <listOfProducts>
          <speciesReference constant="true" species="M_pac_c" stoichiometry="1" />
          <speciesReference constant="true" species="M_nh4_c" stoichiometry="1" />
        </listOfProducts>
      </reaction>
      <reaction fast="false" id="R_R00225" reversible="false" fbc:lowerFluxBound="cobra_0_bound" fbc:upperFluxBound="cobra_default_ub">
        <listOfReactants>
          <speciesReference constant="true" species="M_H2O_c" stoichiometry="1" />
          <speciesReference constant="true" species="M_iad_c" stoichiometry="1" />
        </listOfReactants>
        <listOfProducts>
          <speciesReference constant="true" species="M_ind3ac_c" stoichiometry="1" />
          <speciesReference constant="true" species="M_nh4_c" stoichiometry="1" />
        </listOfProducts>
      </reaction>
      <reaction fast="false" id="R_R00226" reversible="false" fbc:lowerFluxBound="cobra_0_bound" fbc:upperFluxBound="cobra_default_ub">
        <listOfReactants>
          <speciesReference constant="true" species="M_H2O_c" stoichiometry="1" />
          <speciesReference constant="true" species="M_h_c" stoichiometry="1" />
          <speciesReference constant="true" species="M_amp_c" stoichiometry="1" />
        </listOfReactants>
        <listOfProducts>
          <speciesReference constant="true" species="M_imp_c" stoichiometry="1" />
          <speciesReference constant="true" species="M_nh4_c" stoichiometry="1" />
        </listOfProducts>
      </reaction>
      <reaction fast="false" id="R_R00227" reversible="false" fbc:lowerFluxBound="cobra_0_bound" fbc:upperFluxBound="cobra_default_ub">
        <listOfReactants>
          <speciesReference constant="true" species="M_H2O_c" stoichiometry="1" />
          <speciesReference constant="true" species="M_amp_c" stoichiometry="1" />
        </listOfReactants>
        <listOfProducts>
          <speciesReference constant="true" species="M_r5p_c" stoichiometry="1" />
          <speciesReference constant="true" species="M_ade_c" stoichiometry="1" />
        </listOfProducts>
      </reaction>
      <reaction fast="false" id="R_R00228" reversible="true" fbc:lowerFluxBound="cobra_default_lb" fbc:upperFluxBound="cobra_default_ub">
        <listOfReactants>
          <speciesReference constant="true" species="M_amp_n" stoichiometry="1" />
        </listOfReactants>
        <listOfProducts>
          <speciesReference constant="true" species="M_amp_c" stoichiometry="1" />
        </listOfProducts>
      </reaction>
      <reaction fast="false" id="R_R00229" reversible="false" fbc:lowerFluxBound="cobra_0_bound" fbc:upperFluxBound="cobra_default_ub">
        <listOfReactants>
          <speciesReference constant="true" species="M_prpp_c" stoichiometry="1" />
          <speciesReference constant="true" species="M_anth_c" stoichiometry="1" />
        </listOfReactants>
        <listOfProducts>
          <speciesReference constant="true" species="M_ppi_c" stoichiometry="1" />
          <speciesReference constant="true" species="M_pran_c" stoichiometry="1" />
        </listOfProducts>
      </reaction>
      <reaction fast="false" id="R_R00230" reversible="false" fbc:lowerFluxBound="cobra_0_bound" fbc:upperFluxBound="cobra_default_ub">
        <listOfReactants>
          <speciesReference constant="true" species="M_glnL_c" stoichiometry="1" />
          <speciesReference constant="true" species="M_chor_c" stoichiometry="1" />
        </listOfReactants>
        <listOfProducts>
          <speciesReference constant="true" species="M_pyr_c" stoichiometry="1" />
          <speciesReference constant="true" species="M_h_c" stoichiometry="1" />
          <speciesReference constant="true" species="M_gluL_c" stoichiometry="1" />
          <speciesReference constant="true" species="M_anth_c" stoichiometry="1" />
        </listOfProducts>
      </reaction>
      <reaction fast="false" id="R_R00231" reversible="false" fbc:lowerFluxBound="cobra_0_bound" fbc:upperFluxBound="cobra_default_ub">
        <listOfReactants>
          <speciesReference constant="true" species="M_h_c" stoichiometry="1" />
          <speciesReference constant="true" species="M_a_2aobut_c" stoichiometry="1" />
        </listOfReactants>
        <listOfProducts>
          <speciesReference constant="true" species="M_aact_c" stoichiometry="1" />
          <speciesReference constant="true" species="M_CO2_c" stoichiometry="1" />
        </listOfProducts>
      </reaction>
      <reaction fast="false" id="R_R00232" reversible="true" fbc:lowerFluxBound="cobra_default_lb" fbc:upperFluxBound="cobra_default_ub">
        <listOfReactants>
          <speciesReference constant="true" species="M_H2O_c" stoichiometry="1" />
          <speciesReference constant="true" species="M_ap4a_c" stoichiometry="1" />
        </listOfReactants>
        <listOfProducts>
          <speciesReference constant="true" species="M_h_c" stoichiometry="2" />
          <speciesReference constant="true" species="M_adp_c" stoichiometry="2" />
        </listOfProducts>
      </reaction>
      <reaction fast="false" id="R_R00233" reversible="false" fbc:lowerFluxBound="cobra_0_bound" fbc:upperFluxBound="cobra_default_ub">
        <listOfReactants>
          <speciesReference constant="true" species="M_H2O_c" stoichiometry="1" />
          <speciesReference constant="true" species="M_O2_c" stoichiometry="1" />
          <speciesReference constant="true" species="M_aprut_c" stoichiometry="1" />
        </listOfReactants>
        <listOfProducts>
          <speciesReference constant="true" species="M_H2O2_c" stoichiometry="1" />
          <speciesReference constant="true" species="M_nh4_c" stoichiometry="1" />
          <speciesReference constant="true" species="M_n4abutn_c" stoichiometry="1" />
        </listOfProducts>
      </reaction>
      <reaction fast="false" id="R_R00234" reversible="true" fbc:lowerFluxBound="cobra_default_lb" fbc:upperFluxBound="cobra_default_ub">
        <listOfReactants>
          <speciesReference constant="true" species="M_O2_c" stoichiometry="1" />
          <speciesReference constant="true" species="M_Dara14lac_c" stoichiometry="1" />
        </listOfReactants>
        <listOfProducts>
          <speciesReference constant="true" species="M_ertascbD_c" stoichiometry="1" />
          <speciesReference constant="true" species="M_H2O2_c" stoichiometry="1" />
        </listOfProducts>
      </reaction>
      <reaction fast="false" id="R_R00235" reversible="false" fbc:lowerFluxBound="cobra_0_bound" fbc:upperFluxBound="cobra_default_ub">
        <listOfReactants>
          <speciesReference constant="true" species="M_nadp_c" stoichiometry="1" />
          <speciesReference constant="true" species="M_arabD_c" stoichiometry="1" />
        </listOfReactants>
        <listOfProducts>
          <speciesReference constant="true" species="M_nadph_c" stoichiometry="1" />
          <speciesReference constant="true" species="M_h_c" stoichiometry="1" />
          <speciesReference constant="true" species="M_Dara14lac_c" stoichiometry="1" />
        </listOfProducts>
      </reaction>
      <reaction fast="false" id="R_R00236" reversible="false" fbc:lowerFluxBound="cobra_0_bound" fbc:upperFluxBound="cobra_default_ub">
        <listOfProducts>
          <speciesReference constant="true" species="M_arabD_c" stoichiometry="1" />
        </listOfProducts>
      </reaction>
      <reaction fast="false" id="R_R00237" reversible="false" fbc:lowerFluxBound="cobra_0_bound" fbc:upperFluxBound="cobra_default_ub">
        <listOfProducts>
          <speciesReference constant="true" species="M_arabL_c" stoichiometry="1" />
        </listOfProducts>
      </reaction>
      <reaction fast="false" id="R_R00238" reversible="false" fbc:lowerFluxBound="cobra_0_bound" fbc:upperFluxBound="cobra_default_ub">
        <listOfReactants>
          <speciesReference constant="true" species="M_nadph_c" stoichiometry="1" />
          <speciesReference constant="true" species="M_h_c" stoichiometry="1" />
          <speciesReference constant="true" species="M_arabL_c" stoichiometry="1" />
        </listOfReactants>
        <listOfProducts>
          <speciesReference constant="true" species="M_abt_c" stoichiometry="1" />
          <speciesReference constant="true" species="M_nadp_c" stoichiometry="1" />
        </listOfProducts>
      </reaction>
      <reaction fast="false" id="R_R00239" reversible="false" fbc:lowerFluxBound="cobra_0_bound" fbc:upperFluxBound="cobra_default_ub">
        <listOfReactants>
          <speciesReference constant="true" species="M_H2O_c" stoichiometry="1" />
          <speciesReference constant="true" species="M_argL_c" stoichiometry="1" />
        </listOfReactants>
        <listOfProducts>
          <speciesReference constant="true" species="M_urea_c" stoichiometry="1" />
          <speciesReference constant="true" species="M_orn_c" stoichiometry="1" />
        </listOfProducts>
      </reaction>
      <reaction fast="false" id="R_R00240" reversible="true" fbc:lowerFluxBound="cobra_default_lb" fbc:upperFluxBound="cobra_default_ub">
        <listOfReactants>
          <speciesReference constant="true" species="M_argsuc_c" stoichiometry="1" />
        </listOfReactants>
        <listOfProducts>
          <speciesReference constant="true" species="M_fum_c" stoichiometry="1" />
          <speciesReference constant="true" species="M_argL_c" stoichiometry="1" />
        </listOfProducts>
      </reaction>
      <reaction fast="false" id="R_R00241" reversible="true" fbc:lowerFluxBound="cobra_default_lb" fbc:upperFluxBound="cobra_default_ub">
        <listOfReactants>
          <speciesReference constant="true" species="M_aspL_c" stoichiometry="1" />
          <speciesReference constant="true" species="M_atp_c" stoichiometry="1" />
          <speciesReference constant="true" species="M_citrL_c" stoichiometry="1" />
        </listOfReactants>
        <listOfProducts>
          <speciesReference constant="true" species="M_ppi_c" stoichiometry="1" />
          <speciesReference constant="true" species="M_h_c" stoichiometry="1" />
          <speciesReference constant="true" species="M_argsuc_c" stoichiometry="1" />
          <speciesReference constant="true" species="M_amp_c" stoichiometry="1" />
        </listOfProducts>
      </reaction>
      <reaction fast="false" id="R_R00242" reversible="true" fbc:lowerFluxBound="cobra_default_lb" fbc:upperFluxBound="cobra_default_ub">
        <listOfReactants>
          <speciesReference constant="true" species="M_h_c" stoichiometry="1" />
          <speciesReference constant="true" species="M_argL_c" stoichiometry="1" />
        </listOfReactants>
        <listOfProducts>
          <speciesReference constant="true" species="M_argL_m" stoichiometry="1" />
          <speciesReference constant="true" species="M_h_m" stoichiometry="1" />
        </listOfProducts>
      </reaction>
      <reaction fast="false" id="R_R00243" reversible="false" fbc:lowerFluxBound="cobra_0_bound" fbc:upperFluxBound="cobra_default_ub">
        <listOfProducts>
          <speciesReference constant="true" species="M_h_c" stoichiometry="1" />
          <speciesReference constant="true" species="M_argL_c" stoichiometry="1" />
        </listOfProducts>
      </reaction>
      <reaction fast="false" id="R_R00244" reversible="false" fbc:lowerFluxBound="cobra_0_bound" fbc:upperFluxBound="cobra_default_ub">
        <listOfReactants>
          <speciesReference constant="true" species="M_argL_c" stoichiometry="1" />
          <speciesReference constant="true" species="M_h_v" stoichiometry="1" />
        </listOfReactants>
        <listOfProducts>
          <speciesReference constant="true" species="M_h_c" stoichiometry="1" />
          <speciesReference constant="true" species="M_argL_v" stoichiometry="1" />
        </listOfProducts>
      </reaction>
      <reaction fast="false" id="R_R00245" reversible="false" fbc:lowerFluxBound="cobra_0_bound" fbc:upperFluxBound="cobra_default_ub">
        <listOfReactants>
          <speciesReference constant="true" species="M_atp_c" stoichiometry="1" />
          <speciesReference constant="true" species="M_argL_c" stoichiometry="1" />
          <speciesReference constant="true" species="M_trnaarg_c" stoichiometry="1" />
        </listOfReactants>
        <listOfProducts>
          <speciesReference constant="true" species="M_ppi_c" stoichiometry="1" />
          <speciesReference constant="true" species="M_argtrna_c" stoichiometry="1" />
          <speciesReference constant="true" species="M_amp_c" stoichiometry="1" />
        </listOfProducts>
      </reaction>
      <reaction fast="false" id="R_R00246" reversible="false" fbc:lowerFluxBound="cobra_0_bound" fbc:upperFluxBound="cobra_default_ub">
        <listOfReactants>
          <speciesReference constant="true" species="M_trnaarg_m" stoichiometry="1" />
          <speciesReference constant="true" species="M_argL_m" stoichiometry="1" />
          <speciesReference constant="true" species="M_atp_m" stoichiometry="1" />
        </listOfReactants>
        <listOfProducts>
          <speciesReference constant="true" species="M_amp_m" stoichiometry="1" />
          <speciesReference constant="true" species="M_argtrna_m" stoichiometry="1" />
          <speciesReference constant="true" species="M_ppi_m" stoichiometry="1" />
        </listOfProducts>
      </reaction>
      <reaction fast="false" id="R_R00247" reversible="false" fbc:lowerFluxBound="cobra_0_bound" fbc:upperFluxBound="cobra_default_ub">
        <listOfReactants>
          <speciesReference constant="true" species="M_hisL_c" stoichiometry="1" />
          <speciesReference constant="true" species="M_amet_c" stoichiometry="1" />
        </listOfReactants>
        <listOfProducts>
          <speciesReference constant="true" species="M_NPmehis_c" stoichiometry="1" />
          <speciesReference constant="true" species="M_h_c" stoichiometry="1" />
          <speciesReference constant="true" species="M_ahcys_c" stoichiometry="1" />
        </listOfProducts>
      </reaction>
      <reaction fast="false" id="R_R00248" reversible="false" fbc:lowerFluxBound="cobra_0_bound" fbc:upperFluxBound="cobra_default_ub">
        <listOfReactants>
          <speciesReference constant="true" species="M_nadph_c" stoichiometry="1" />
          <speciesReference constant="true" species="M_h_c" stoichiometry="1" />
          <speciesReference constant="true" species="M_a_4pasp_c" stoichiometry="1" />
        </listOfReactants>
        <listOfProducts>
          <speciesReference constant="true" species="M_pi_c" stoichiometry="1" />
          <speciesReference constant="true" species="M_nadp_c" stoichiometry="1" />
          <speciesReference constant="true" species="M_aspsa_c" stoichiometry="1" />
        </listOfProducts>
      </reaction>
      <reaction fast="false" id="R_R00249" reversible="false" fbc:lowerFluxBound="cobra_0_bound" fbc:upperFluxBound="cobra_default_ub">
        <listOfReactants>
          <speciesReference constant="true" species="M_H2O_c" stoichiometry="1" />
          <speciesReference constant="true" species="M_asnL_c" stoichiometry="1" />
        </listOfReactants>
        <listOfProducts>
          <speciesReference constant="true" species="M_aspL_c" stoichiometry="1" />
          <speciesReference constant="true" species="M_nh4_c" stoichiometry="1" />
        </listOfProducts>
      </reaction>
      <reaction fast="false" id="R_R00250" reversible="false" fbc:lowerFluxBound="cobra_0_bound" fbc:upperFluxBound="cobra_default_ub" />
      <reaction fast="false" id="R_R00251" reversible="false" fbc:lowerFluxBound="cobra_0_bound" fbc:upperFluxBound="cobra_default_ub">
        <listOfReactants>
          <speciesReference constant="true" species="M_H2O_c" stoichiometry="1" />
          <speciesReference constant="true" species="M_glnL_c" stoichiometry="1" />
          <speciesReference constant="true" species="M_aspL_c" stoichiometry="1" />
          <speciesReference constant="true" species="M_atp_c" stoichiometry="1" />
        </listOfReactants>
        <listOfProducts>
          <speciesReference constant="true" species="M_ppi_c" stoichiometry="1" />
          <speciesReference constant="true" species="M_asnL_c" stoichiometry="1" />
          <speciesReference constant="true" species="M_h_c" stoichiometry="1" />
          <speciesReference constant="true" species="M_gluL_c" stoichiometry="1" />
          <speciesReference constant="true" species="M_amp_c" stoichiometry="1" />
        </listOfProducts>
      </reaction>
      <reaction fast="false" id="R_R00252" reversible="true" fbc:lowerFluxBound="cobra_default_lb" fbc:upperFluxBound="cobra_default_ub">
        <listOfReactants>
          <speciesReference constant="true" species="M_h_c" stoichiometry="1" />
          <speciesReference constant="true" species="M_asnL_c" stoichiometry="1" />
        </listOfReactants>
        <listOfProducts>
          <speciesReference constant="true" species="M_asnL_m" stoichiometry="1" />
          <speciesReference constant="true" species="M_h_m" stoichiometry="1" />
        </listOfProducts>
      </reaction>
      <reaction fast="false" id="R_R00253" reversible="false" fbc:lowerFluxBound="cobra_0_bound" fbc:upperFluxBound="cobra_default_ub">
        <listOfProducts>
          <speciesReference constant="true" species="M_h_c" stoichiometry="1" />
          <speciesReference constant="true" species="M_asnL_c" stoichiometry="1" />
        </listOfProducts>
      </reaction>
      <reaction fast="false" id="R_R00254" reversible="false" fbc:lowerFluxBound="cobra_0_bound" fbc:upperFluxBound="cobra_default_ub">
        <listOfReactants>
          <speciesReference constant="true" species="M_asnL_c" stoichiometry="1" />
          <speciesReference constant="true" species="M_h_v" stoichiometry="1" />
        </listOfReactants>
        <listOfProducts>
          <speciesReference constant="true" species="M_asnL_v" stoichiometry="1" />
          <speciesReference constant="true" species="M_h_c" stoichiometry="1" />
        </listOfProducts>
      </reaction>
      <reaction fast="false" id="R_R00255" reversible="false" fbc:lowerFluxBound="cobra_0_bound" fbc:upperFluxBound="cobra_default_ub">
        <listOfReactants>
          <speciesReference constant="true" species="M_asnL_v" stoichiometry="1" />
          <speciesReference constant="true" species="M_h_v" stoichiometry="1" />
        </listOfReactants>
        <listOfProducts>
          <speciesReference constant="true" species="M_h_c" stoichiometry="1" />
          <speciesReference constant="true" species="M_asnL_c" stoichiometry="1" />
        </listOfProducts>
      </reaction>
      <reaction fast="false" id="R_R00256" reversible="false" fbc:lowerFluxBound="cobra_0_bound" fbc:upperFluxBound="cobra_default_ub">
        <listOfReactants>
          <speciesReference constant="true" species="M_trnaasn_c" stoichiometry="1" />
          <speciesReference constant="true" species="M_asnL_c" stoichiometry="1" />
          <speciesReference constant="true" species="M_atp_c" stoichiometry="1" />
        </listOfReactants>
        <listOfProducts>
          <speciesReference constant="true" species="M_ppi_c" stoichiometry="1" />
          <speciesReference constant="true" species="M_asntrna_c" stoichiometry="1" />
          <speciesReference constant="true" species="M_amp_c" stoichiometry="1" />
        </listOfProducts>
      </reaction>
      <reaction fast="false" id="R_R00257" reversible="false" fbc:lowerFluxBound="cobra_0_bound" fbc:upperFluxBound="cobra_default_ub">
        <listOfReactants>
          <speciesReference constant="true" species="M_asnL_m" stoichiometry="1" />
          <speciesReference constant="true" species="M_atp_m" stoichiometry="1" />
          <speciesReference constant="true" species="M_trnaasn_m" stoichiometry="1" />
        </listOfReactants>
        <listOfProducts>
          <speciesReference constant="true" species="M_amp_m" stoichiometry="1" />
          <speciesReference constant="true" species="M_asntrna_m" stoichiometry="1" />
          <speciesReference constant="true" species="M_ppi_m" stoichiometry="1" />
        </listOfProducts>
      </reaction>
      <reaction fast="false" id="R_R00258" reversible="false" fbc:lowerFluxBound="cobra_0_bound" fbc:upperFluxBound="cobra_default_ub">
        <listOfReactants>
          <speciesReference constant="true" species="M_cbp_c" stoichiometry="1" />
          <speciesReference constant="true" species="M_aspL_c" stoichiometry="1" />
        </listOfReactants>
        <listOfProducts>
          <speciesReference constant="true" species="M_pi_c" stoichiometry="1" />
          <speciesReference constant="true" species="M_h_c" stoichiometry="1" />
          <speciesReference constant="true" species="M_cbasp_c" stoichiometry="1" />
        </listOfProducts>
      </reaction>
      <reaction fast="false" id="R_R00259" reversible="false" fbc:lowerFluxBound="cobra_0_bound" fbc:upperFluxBound="cobra_default_ub">
        <listOfReactants>
          <speciesReference constant="true" species="M_aspL_m" stoichiometry="1" />
          <speciesReference constant="true" species="M_gluL_c" stoichiometry="1" />
        </listOfReactants>
        <listOfProducts>
          <speciesReference constant="true" species="M_aspL_c" stoichiometry="1" />
          <speciesReference constant="true" species="M_gluL_m" stoichiometry="1" />
        </listOfProducts>
      </reaction>
      <reaction fast="false" id="R_R00260" reversible="true" fbc:lowerFluxBound="cobra_default_lb" fbc:upperFluxBound="cobra_default_ub">
        <listOfReactants>
          <speciesReference constant="true" species="M_aspL_c" stoichiometry="1" />
          <speciesReference constant="true" species="M_gluL_x" stoichiometry="1" />
        </listOfReactants>
        <listOfProducts>
          <speciesReference constant="true" species="M_aspL_x" stoichiometry="1" />
          <speciesReference constant="true" species="M_gluL_c" stoichiometry="1" />
        </listOfProducts>
      </reaction>
      <reaction fast="false" id="R_R00261" reversible="false" fbc:lowerFluxBound="cobra_0_bound" fbc:upperFluxBound="cobra_default_ub">
        <listOfReactants>
          <speciesReference constant="true" species="M_aspL_c" stoichiometry="1" />
          <speciesReference constant="true" species="M_atp_c" stoichiometry="1" />
        </listOfReactants>
        <listOfProducts>
          <speciesReference constant="true" species="M_adp_c" stoichiometry="1" />
          <speciesReference constant="true" species="M_a_4pasp_c" stoichiometry="1" />
        </listOfProducts>
      </reaction>
      <reaction fast="false" id="R_R00262" reversible="false" fbc:lowerFluxBound="cobra_0_bound" fbc:upperFluxBound="cobra_default_ub">
        <listOfReactants>
          <speciesReference constant="true" species="M_aspL_c" stoichiometry="1" />
          <speciesReference constant="true" species="M_fad_m" stoichiometry="1" />
        </listOfReactants>
        <listOfProducts>
          <speciesReference constant="true" species="M_fadh2_m" stoichiometry="1" />
          <speciesReference constant="true" species="M_h_c" stoichiometry="1" />
          <speciesReference constant="true" species="M_iasp_c" stoichiometry="1" />
        </listOfProducts>
      </reaction>
      <reaction fast="false" id="R_R00263" reversible="true" fbc:lowerFluxBound="cobra_default_lb" fbc:upperFluxBound="cobra_default_ub">
        <listOfReactants>
          <speciesReference constant="true" species="M_aspL_c" stoichiometry="1" />
          <speciesReference constant="true" species="M_h_c" stoichiometry="1" />
        </listOfReactants>
        <listOfProducts>
          <speciesReference constant="true" species="M_aspL_m" stoichiometry="1" />
          <speciesReference constant="true" species="M_h_m" stoichiometry="1" />
        </listOfProducts>
      </reaction>
      <reaction fast="false" id="R_R00264" reversible="true" fbc:lowerFluxBound="cobra_default_lb" fbc:upperFluxBound="cobra_default_ub">
        <listOfReactants>
          <speciesReference constant="true" species="M_aspL_c" stoichiometry="1" />
          <speciesReference constant="true" species="M_h_c" stoichiometry="1" />
        </listOfReactants>
        <listOfProducts>
          <speciesReference constant="true" species="M_h_n" stoichiometry="1" />
          <speciesReference constant="true" species="M_aspL_n" stoichiometry="1" />
        </listOfProducts>
      </reaction>
      <reaction fast="false" id="R_R00265" reversible="false" fbc:lowerFluxBound="cobra_0_bound" fbc:upperFluxBound="cobra_default_ub">
        <listOfProducts>
          <speciesReference constant="true" species="M_aspL_c" stoichiometry="1" />
          <speciesReference constant="true" species="M_h_c" stoichiometry="1" />
        </listOfProducts>
      </reaction>
      <reaction fast="false" id="R_R00266" reversible="true" fbc:lowerFluxBound="cobra_default_lb" fbc:upperFluxBound="cobra_default_ub">
        <listOfReactants>
          <speciesReference constant="true" species="M_aspL_n" stoichiometry="1" />
        </listOfReactants>
        <listOfProducts>
          <speciesReference constant="true" species="M_aspL_c" stoichiometry="1" />
        </listOfProducts>
      </reaction>
      <reaction fast="false" id="R_R00267" reversible="false" fbc:lowerFluxBound="cobra_0_bound" fbc:upperFluxBound="cobra_default_ub">
        <listOfReactants>
          <speciesReference constant="true" species="M_h_v" stoichiometry="1" />
          <speciesReference constant="true" species="M_aspL_v" stoichiometry="1" />
        </listOfReactants>
        <listOfProducts>
          <speciesReference constant="true" species="M_aspL_c" stoichiometry="1" />
          <speciesReference constant="true" species="M_h_c" stoichiometry="1" />
        </listOfProducts>
      </reaction>
      <reaction fast="false" id="R_R00268" reversible="true" fbc:lowerFluxBound="cobra_default_lb" fbc:upperFluxBound="cobra_default_ub">
        <listOfReactants>
          <speciesReference constant="true" species="M_akg_c" stoichiometry="1" />
          <speciesReference constant="true" species="M_aspL_c" stoichiometry="1" />
        </listOfReactants>
        <listOfProducts>
          <speciesReference constant="true" species="M_oaa_c" stoichiometry="1" />
          <speciesReference constant="true" species="M_gluL_c" stoichiometry="1" />
        </listOfProducts>
      </reaction>
      <reaction fast="false" id="R_R00269" reversible="true" fbc:lowerFluxBound="cobra_default_lb" fbc:upperFluxBound="cobra_default_ub">
        <listOfReactants>
          <speciesReference constant="true" species="M_aspL_m" stoichiometry="1" />
          <speciesReference constant="true" species="M_akg_m" stoichiometry="1" />
        </listOfReactants>
        <listOfProducts>
          <speciesReference constant="true" species="M_gluL_m" stoichiometry="1" />
          <speciesReference constant="true" species="M_oaa_m" stoichiometry="1" />
        </listOfProducts>
      </reaction>
      <reaction fast="false" id="R_R00270" reversible="true" fbc:lowerFluxBound="cobra_default_lb" fbc:upperFluxBound="cobra_default_ub">
        <listOfReactants>
          <speciesReference constant="true" species="M_aspL_x" stoichiometry="1" />
          <speciesReference constant="true" species="M_akg_x" stoichiometry="1" />
        </listOfReactants>
        <listOfProducts>
          <speciesReference constant="true" species="M_gluL_x" stoichiometry="1" />
          <speciesReference constant="true" species="M_oaa_x" stoichiometry="1" />
        </listOfProducts>
      </reaction>
      <reaction fast="false" id="R_R00271" reversible="false" fbc:lowerFluxBound="cobra_0_bound" fbc:upperFluxBound="cobra_default_ub">
        <listOfReactants>
          <speciesReference constant="true" species="M_aspL_c" stoichiometry="1" />
          <speciesReference constant="true" species="M_atp_c" stoichiometry="1" />
          <speciesReference constant="true" species="M_trnaasp_c" stoichiometry="1" />
        </listOfReactants>
        <listOfProducts>
          <speciesReference constant="true" species="M_ppi_c" stoichiometry="1" />
          <speciesReference constant="true" species="M_asptrna_c" stoichiometry="1" />
          <speciesReference constant="true" species="M_amp_c" stoichiometry="1" />
        </listOfProducts>
      </reaction>
      <reaction fast="false" id="R_R00272" reversible="false" fbc:lowerFluxBound="cobra_0_bound" fbc:upperFluxBound="cobra_default_ub">
        <listOfReactants>
          <speciesReference constant="true" species="M_aspL_m" stoichiometry="1" />
          <speciesReference constant="true" species="M_atp_m" stoichiometry="1" />
          <speciesReference constant="true" species="M_trnaasp_m" stoichiometry="1" />
        </listOfReactants>
        <listOfProducts>
          <speciesReference constant="true" species="M_amp_m" stoichiometry="1" />
          <speciesReference constant="true" species="M_ppi_m" stoichiometry="1" />
          <speciesReference constant="true" species="M_asptrna_m" stoichiometry="1" />
        </listOfProducts>
      </reaction>
      <reaction fast="false" id="R_R00273" reversible="true" fbc:lowerFluxBound="cobra_default_lb" fbc:upperFluxBound="cobra_default_ub">
        <listOfReactants>
          <speciesReference constant="true" species="M_athrL_c" stoichiometry="1" />
          <speciesReference constant="true" species="M_nadp_c" stoichiometry="1" />
        </listOfReactants>
        <listOfProducts>
          <speciesReference constant="true" species="M_nadph_c" stoichiometry="1" />
          <speciesReference constant="true" species="M_h_c" stoichiometry="1" />
          <speciesReference constant="true" species="M_a_2aobut_c" stoichiometry="1" />
        </listOfProducts>
      </reaction>
      <reaction fast="false" id="R_R00274" reversible="false" fbc:lowerFluxBound="cobra_0_bound" fbc:upperFluxBound="cobra_default_ub">
        <listOfReactants>
          <speciesReference constant="true" species="M_h_x" stoichiometry="1" />
          <speciesReference constant="true" species="M_atp_c" stoichiometry="1" />
          <speciesReference constant="true" species="M_amp_x" stoichiometry="1" />
        </listOfReactants>
        <listOfProducts>
          <speciesReference constant="true" species="M_h_c" stoichiometry="1" />
          <speciesReference constant="true" species="M_amp_c" stoichiometry="1" />
          <speciesReference constant="true" species="M_atp_x" stoichiometry="1" />
        </listOfProducts>
      </reaction>
      <reaction fast="false" id="R_R00275" reversible="false" fbc:lowerFluxBound="cobra_0_bound" fbc:upperFluxBound="cobra_default_ub">
        <listOfReactants>
          <speciesReference constant="true" species="M_adp_c" stoichiometry="1" />
          <speciesReference constant="true" species="M_h_c" stoichiometry="1" />
          <speciesReference constant="true" species="M_atp_c" stoichiometry="1" />
        </listOfReactants>
        <listOfProducts>
          <speciesReference constant="true" species="M_pi_c" stoichiometry="1" />
          <speciesReference constant="true" species="M_ap4a_c" stoichiometry="1" />
        </listOfProducts>
      </reaction>
      <reaction fast="false" id="R_R00276" reversible="false" fbc:lowerFluxBound="cobra_0_bound" fbc:upperFluxBound="cobra_default_ub">
        <listOfReactants>
          <speciesReference constant="true" species="M_h_c" stoichiometry="1" />
          <speciesReference constant="true" species="M_adp_c" stoichiometry="1" />
          <speciesReference constant="true" species="M_gtp_c" stoichiometry="1" />
        </listOfReactants>
        <listOfProducts>
          <speciesReference constant="true" species="M_pi_c" stoichiometry="1" />
          <speciesReference constant="true" species="M_ap4g_c" stoichiometry="1" />
        </listOfProducts>
      </reaction>
      <reaction fast="false" id="R_R00277" reversible="false" fbc:lowerFluxBound="cobra_0_bound" fbc:upperFluxBound="cobra_default_ub">
        <listOfReactants>
          <speciesReference constant="true" species="M_h_c" stoichiometry="1" />
          <speciesReference constant="true" species="M_gtp_c" stoichiometry="1" />
          <speciesReference constant="true" species="M_gdp_c" stoichiometry="1" />
        </listOfReactants>
        <listOfProducts>
          <speciesReference constant="true" species="M_pi_c" stoichiometry="1" />
          <speciesReference constant="true" species="M_gp4g_c" stoichiometry="1" />
        </listOfProducts>
      </reaction>
      <reaction fast="false" id="R_R00278" reversible="false" fbc:lowerFluxBound="cobra_0_bound" fbc:upperFluxBound="cobra_default_ub">
        <listOfReactants>
          <speciesReference constant="true" species="M_H2O_c" stoichiometry="2" />
          <speciesReference constant="true" species="M_atp_c" stoichiometry="1" />
        </listOfReactants>
        <listOfProducts>
          <speciesReference constant="true" species="M_pi_c" stoichiometry="2" />
          <speciesReference constant="true" species="M_h_c" stoichiometry="2" />
          <speciesReference constant="true" species="M_amp_c" stoichiometry="1" />
        </listOfProducts>
      </reaction>
      <reaction fast="false" id="R_R00279" reversible="false" fbc:lowerFluxBound="cobra_0_bound" fbc:upperFluxBound="cobra_default_ub">
        <listOfReactants>
          <speciesReference constant="true" species="M_H2O_c" stoichiometry="1" />
          <speciesReference constant="true" species="M_atp_c" stoichiometry="1" />
        </listOfReactants>
        <listOfProducts>
          <speciesReference constant="true" species="M_pi_c" stoichiometry="1" />
          <speciesReference constant="true" species="M_h_c" stoichiometry="1" />
          <speciesReference constant="true" species="M_adp_c" stoichiometry="1" />
        </listOfProducts>
      </reaction>
      <reaction fast="false" id="R_R00280" reversible="false" fbc:lowerFluxBound="cobra_0_bound" fbc:upperFluxBound="cobra_default_ub">
        <listOfReactants>
          <speciesReference constant="true" species="M_prpp_c" stoichiometry="1" />
          <speciesReference constant="true" species="M_atp_c" stoichiometry="1" />
        </listOfReactants>
        <listOfProducts>
          <speciesReference constant="true" species="M_ppi_c" stoichiometry="1" />
          <speciesReference constant="true" species="M_prbatp_c" stoichiometry="1" />
        </listOfProducts>
      </reaction>
      <reaction fast="false" id="R_R00281" reversible="false" fbc:lowerFluxBound="cobra_0_bound" fbc:upperFluxBound="cobra_default_ub">
        <listOfReactants>
          <speciesReference constant="true" species="M_H2O_c" stoichiometry="1" />
          <speciesReference constant="true" species="M_atp_c" stoichiometry="1" />
        </listOfReactants>
        <listOfProducts>
          <speciesReference constant="true" species="M_pi_c" stoichiometry="1" />
          <speciesReference constant="true" species="M_adp_c" stoichiometry="1" />
        </listOfProducts>
      </reaction>
      <reaction fast="false" id="R_R00282" reversible="false" fbc:lowerFluxBound="cobra_0_bound" fbc:upperFluxBound="cobra_default_ub">
        <listOfReactants>
          <speciesReference constant="true" species="M_adp_g" stoichiometry="1" />
          <speciesReference constant="true" species="M_h_c" stoichiometry="3" />
          <speciesReference constant="true" species="M_pi_g" stoichiometry="1" />
        </listOfReactants>
        <listOfProducts>
          <speciesReference constant="true" species="M_atp_g" stoichiometry="1" />
          <speciesReference constant="true" species="M_H2O_g" stoichiometry="1" />
          <speciesReference constant="true" species="M_h_g" stoichiometry="2" />
        </listOfProducts>
      </reaction>
      <reaction fast="false" id="R_R00283" reversible="false" fbc:lowerFluxBound="cobra_0_bound" fbc:upperFluxBound="cobra_default_ub">
        <listOfReactants>
          <speciesReference constant="true" species="M_adp_v" stoichiometry="1" />
          <speciesReference constant="true" species="M_h_c" stoichiometry="3" />
          <speciesReference constant="true" species="M_pi_v" stoichiometry="1" />
        </listOfReactants>
        <listOfProducts>
          <speciesReference constant="true" species="M_atp_v" stoichiometry="1" />
          <speciesReference constant="true" species="M_H2O_v" stoichiometry="1" />
          <speciesReference constant="true" species="M_h_v" stoichiometry="2" />
        </listOfProducts>
      </reaction>
      <reaction fast="false" id="R_R00284" reversible="false" fbc:lowerFluxBound="cobra_0_bound" fbc:upperFluxBound="cobra_default_ub">
        <listOfReactants>
          <speciesReference constant="true" species="M_atp_m" stoichiometry="1" />
          <speciesReference constant="true" species="M_h_c" stoichiometry="1" />
          <speciesReference constant="true" species="M_adp_c" stoichiometry="1" />
        </listOfReactants>
        <listOfProducts>
          <speciesReference constant="true" species="M_adp_m" stoichiometry="1" />
          <speciesReference constant="true" species="M_atp_c" stoichiometry="1" />
          <speciesReference constant="true" species="M_h_m" stoichiometry="1" />
        </listOfProducts>
      </reaction>
      <reaction fast="false" id="R_R00285" reversible="false" fbc:lowerFluxBound="cobra_0_bound" fbc:upperFluxBound="cobra_default_ub">
        <listOfReactants>
          <speciesReference constant="true" species="M_h_x" stoichiometry="1" />
          <speciesReference constant="true" species="M_atp_c" stoichiometry="1" />
          <speciesReference constant="true" species="M_adp_x" stoichiometry="1" />
        </listOfReactants>
        <listOfProducts>
          <speciesReference constant="true" species="M_h_c" stoichiometry="1" />
          <speciesReference constant="true" species="M_adp_c" stoichiometry="1" />
          <speciesReference constant="true" species="M_atp_x" stoichiometry="1" />
        </listOfProducts>
      </reaction>
      <reaction fast="false" id="R_R00286" reversible="false" fbc:lowerFluxBound="cobra_0_bound" fbc:upperFluxBound="cobra_default_ub">
        <listOfReactants>
          <speciesReference constant="true" species="M_btn_c" stoichiometry="1" />
          <speciesReference constant="true" species="M_h_c" stoichiometry="1" />
          <speciesReference constant="true" species="M_atp_c" stoichiometry="1" />
        </listOfReactants>
        <listOfProducts>
          <speciesReference constant="true" species="M_ppi_c" stoichiometry="1" />
          <speciesReference constant="true" species="M_btamp_c" stoichiometry="1" />
        </listOfProducts>
      </reaction>
      <reaction fast="false" id="R_R00287" reversible="false" fbc:lowerFluxBound="cobra_0_bound" fbc:upperFluxBound="cobra_default_ub">
        <listOfReactants>
          <speciesReference constant="true" species="M_H2O_c" stoichiometry="1" />
          <speciesReference constant="true" species="M_pap_c" stoichiometry="1" />
        </listOfReactants>
        <listOfProducts>
          <speciesReference constant="true" species="M_pi_c" stoichiometry="1" />
          <speciesReference constant="true" species="M_amp_c" stoichiometry="1" />
        </listOfProducts>
      </reaction>
      <reaction fast="false" id="R_R00288" reversible="true" fbc:lowerFluxBound="cobra_default_lb" fbc:upperFluxBound="cobra_default_ub">
        <listOfReactants>
          <speciesReference constant="true" species="M_nad_c" stoichiometry="1" />
          <speciesReference constant="true" species="M_btdRR_c" stoichiometry="1" />
        </listOfReactants>
        <listOfProducts>
          <speciesReference constant="true" species="M_h_c" stoichiometry="1" />
          <speciesReference constant="true" species="M_actnR_c" stoichiometry="1" />
          <speciesReference constant="true" species="M_nadh_c" stoichiometry="1" />
        </listOfProducts>
      </reaction>
      <reaction fast="false" id="R_R00290" reversible="false" fbc:lowerFluxBound="cobra_0_bound" fbc:upperFluxBound="cobra_default_ub">
        <listOfProducts>
          <speciesReference constant="true" species="M_btn_c" stoichiometry="1" />
          <speciesReference constant="true" species="M_h_c" stoichiometry="1" />
        </listOfProducts>
      </reaction>
      <reaction fast="false" id="R_R00291" reversible="true" fbc:lowerFluxBound="cobra_default_lb" fbc:upperFluxBound="cobra_default_ub">
        <listOfReactants>
          <speciesReference constant="true" species="M_dtbt_c" stoichiometry="1" />
          <speciesReference constant="true" species="M_s_c" stoichiometry="1" />
        </listOfReactants>
        <listOfProducts>
          <speciesReference constant="true" species="M_btn_c" stoichiometry="1" />
          <speciesReference constant="true" species="M_h_c" stoichiometry="2" />
        </listOfProducts>
      </reaction>
      <reaction fast="false" id="R_R00292" reversible="false" fbc:lowerFluxBound="cobra_0_bound" fbc:upperFluxBound="cobra_default_ub">
        <listOfReactants>
          <speciesReference constant="true" species="M_a_44mctr_c" stoichiometry="1" />
          <speciesReference constant="true" species="M_nadph_c" stoichiometry="1" />
          <speciesReference constant="true" species="M_h_c" stoichiometry="1" />
        </listOfReactants>
        <listOfProducts>
          <speciesReference constant="true" species="M_a_44mzym_c" stoichiometry="1" />
          <speciesReference constant="true" species="M_nadp_c" stoichiometry="1" />
        </listOfProducts>
      </reaction>
      <reaction fast="false" id="R_R00293" reversible="false" fbc:lowerFluxBound="cobra_0_bound" fbc:upperFluxBound="cobra_default_ub">
        <listOfReactants>
          <speciesReference constant="true" species="M_h_c" stoichiometry="1" />
          <speciesReference constant="true" species="M_nadph_c" stoichiometry="1" />
          <speciesReference constant="true" species="M_O2_c" stoichiometry="1" />
          <speciesReference constant="true" species="M_ergtrol_c" stoichiometry="1" />
        </listOfReactants>
        <listOfProducts>
          <speciesReference constant="true" species="M_H2O_c" stoichiometry="2" />
          <speciesReference constant="true" species="M_ergtetrol_c" stoichiometry="1" />
          <speciesReference constant="true" species="M_nadp_c" stoichiometry="1" />
        </listOfProducts>
      </reaction>
      <reaction fast="false" id="R_R00294" reversible="false" fbc:lowerFluxBound="cobra_0_bound" fbc:upperFluxBound="cobra_default_ub">
        <listOfReactants>
          <speciesReference constant="true" species="M_h_c" stoichiometry="1" />
          <speciesReference constant="true" species="M_ergtrol_c" stoichiometry="1" />
          <speciesReference constant="true" species="M_O2_c" stoichiometry="1" />
          <speciesReference constant="true" species="M_nadh_c" stoichiometry="1" />
        </listOfReactants>
        <listOfProducts>
          <speciesReference constant="true" species="M_H2O_c" stoichiometry="2" />
          <speciesReference constant="true" species="M_nad_c" stoichiometry="1" />
          <speciesReference constant="true" species="M_ergtetrol_c" stoichiometry="1" />
        </listOfProducts>
      </reaction>
      <reaction fast="false" id="R_R00295" reversible="false" fbc:lowerFluxBound="cobra_0_bound" fbc:upperFluxBound="cobra_default_ub">
        <listOfReactants>
          <speciesReference constant="true" species="M_h_r" stoichiometry="1" />
          <speciesReference constant="true" species="M_nadph_r" stoichiometry="1" />
          <speciesReference constant="true" species="M_ergtetrol_r" stoichiometry="1" />
        </listOfReactants>
        <listOfProducts>
          <speciesReference constant="true" species="M_ergst_r" stoichiometry="1" />
          <speciesReference constant="true" species="M_nadp_r" stoichiometry="1" />
        </listOfProducts>
      </reaction>
      <reaction fast="false" id="R_R00296" reversible="false" fbc:lowerFluxBound="cobra_0_bound" fbc:upperFluxBound="cobra_default_ub">
        <listOfReactants>
          <speciesReference constant="true" species="M_a_4mzym_int1_c" stoichiometry="1" />
          <speciesReference constant="true" species="M_nad_c" stoichiometry="1" />
        </listOfReactants>
        <listOfProducts>
          <speciesReference constant="true" species="M_a_4mzym_int2_c" stoichiometry="1" />
          <speciesReference constant="true" species="M_CO2_c" stoichiometry="1" />
          <speciesReference constant="true" species="M_h_c" stoichiometry="1" />
          <speciesReference constant="true" species="M_nadh_c" stoichiometry="1" />
        </listOfProducts>
      </reaction>
      <reaction fast="false" id="R_R00297" reversible="false" fbc:lowerFluxBound="cobra_0_bound" fbc:upperFluxBound="cobra_default_ub">
        <listOfReactants>
          <speciesReference constant="true" species="M_zym_int1_c" stoichiometry="1" />
          <speciesReference constant="true" species="M_nad_c" stoichiometry="1" />
        </listOfReactants>
        <listOfProducts>
          <speciesReference constant="true" species="M_CO2_c" stoichiometry="1" />
          <speciesReference constant="true" species="M_h_c" stoichiometry="1" />
          <speciesReference constant="true" species="M_nadh_c" stoichiometry="1" />
          <speciesReference constant="true" species="M_zym_int2_c" stoichiometry="1" />
        </listOfProducts>
      </reaction>
      <reaction fast="false" id="R_R00298" reversible="false" fbc:lowerFluxBound="cobra_0_bound" fbc:upperFluxBound="cobra_default_ub">
        <listOfReactants>
          <speciesReference constant="true" species="M_h_c" stoichiometry="1" />
          <speciesReference constant="true" species="M_nadph_c" stoichiometry="1" />
          <speciesReference constant="true" species="M_a_4mzym_int2_c" stoichiometry="1" />
        </listOfReactants>
        <listOfProducts>
          <speciesReference constant="true" species="M_nadp_c" stoichiometry="1" />
          <speciesReference constant="true" species="M_a_4mzym_c" stoichiometry="1" />
        </listOfProducts>
      </reaction>
      <reaction fast="false" id="R_R00299" reversible="false" fbc:lowerFluxBound="cobra_0_bound" fbc:upperFluxBound="cobra_default_ub">
        <listOfReactants>
          <speciesReference constant="true" species="M_nadph_c" stoichiometry="1" />
          <speciesReference constant="true" species="M_h_c" stoichiometry="1" />
          <speciesReference constant="true" species="M_zym_int2_c" stoichiometry="1" />
        </listOfReactants>
        <listOfProducts>
          <speciesReference constant="true" species="M_zymst_c" stoichiometry="1" />
          <speciesReference constant="true" species="M_nadp_c" stoichiometry="1" />
        </listOfProducts>
      </reaction>
      <reaction fast="false" id="R_R00300" reversible="false" fbc:lowerFluxBound="cobra_0_bound" fbc:upperFluxBound="cobra_default_ub">
        <listOfReactants>
          <speciesReference constant="true" species="M_h_c" stoichiometry="3" />
          <speciesReference constant="true" species="M_nadph_c" stoichiometry="3" />
          <speciesReference constant="true" species="M_O2_c" stoichiometry="3" />
          <speciesReference constant="true" species="M_a_44mzym_c" stoichiometry="1" />
        </listOfReactants>
        <listOfProducts>
          <speciesReference constant="true" species="M_H2O_c" stoichiometry="4" />
          <speciesReference constant="true" species="M_a_4mzym_int1_c" stoichiometry="1" />
          <speciesReference constant="true" species="M_nadp_c" stoichiometry="3" />
        </listOfProducts>
      </reaction>
      <reaction fast="false" id="R_R00301" reversible="false" fbc:lowerFluxBound="cobra_0_bound" fbc:upperFluxBound="cobra_default_ub">
        <listOfReactants>
          <speciesReference constant="true" species="M_nadph_c" stoichiometry="3" />
          <speciesReference constant="true" species="M_h_c" stoichiometry="3" />
          <speciesReference constant="true" species="M_a_4mzym_c" stoichiometry="1" />
          <speciesReference constant="true" species="M_O2_c" stoichiometry="3" />
        </listOfReactants>
        <listOfProducts>
          <speciesReference constant="true" species="M_H2O_c" stoichiometry="4" />
          <speciesReference constant="true" species="M_zym_int1_c" stoichiometry="1" />
          <speciesReference constant="true" species="M_nadp_c" stoichiometry="3" />
        </listOfProducts>
      </reaction>
      <reaction fast="false" id="R_R00302" reversible="false" fbc:lowerFluxBound="cobra_0_bound" fbc:upperFluxBound="cobra_default_ub">
        <listOfReactants>
          <speciesReference constant="true" species="M_nadph_c" stoichiometry="1" />
          <speciesReference constant="true" species="M_h_c" stoichiometry="1" />
          <speciesReference constant="true" species="M_epist_c" stoichiometry="1" />
          <speciesReference constant="true" species="M_O2_c" stoichiometry="1" />
        </listOfReactants>
        <listOfProducts>
          <speciesReference constant="true" species="M_H2O_c" stoichiometry="2" />
          <speciesReference constant="true" species="M_ergtrol_c" stoichiometry="1" />
          <speciesReference constant="true" species="M_nadp_c" stoichiometry="1" />
        </listOfProducts>
      </reaction>
      <reaction fast="false" id="R_R00303" reversible="false" fbc:lowerFluxBound="cobra_0_bound" fbc:upperFluxBound="cobra_default_ub">
        <listOfReactants>
          <speciesReference constant="true" species="M_fecost_c" stoichiometry="1" />
        </listOfReactants>
        <listOfProducts>
          <speciesReference constant="true" species="M_epist_c" stoichiometry="1" />
        </listOfProducts>
      </reaction>
      <reaction fast="false" id="R_R00304" reversible="false" fbc:lowerFluxBound="cobra_0_bound" fbc:upperFluxBound="cobra_default_ub">
        <listOfReactants>
          <speciesReference constant="true" species="M_H2O2_c" stoichiometry="2" />
        </listOfReactants>
        <listOfProducts>
          <speciesReference constant="true" species="M_H2O_c" stoichiometry="2" />
          <speciesReference constant="true" species="M_O2_c" stoichiometry="1" />
        </listOfProducts>
      </reaction>
      <reaction fast="false" id="R_R00305" reversible="false" fbc:lowerFluxBound="cobra_0_bound" fbc:upperFluxBound="cobra_default_ub">
        <listOfReactants>
          <speciesReference constant="true" species="M_H2O2_x" stoichiometry="2" />
        </listOfReactants>
        <listOfProducts>
          <speciesReference constant="true" species="M_O2_x" stoichiometry="1" />
          <speciesReference constant="true" species="M_H2O_x" stoichiometry="2" />
        </listOfProducts>
      </reaction>
      <reaction fast="false" id="R_R00306" reversible="true" fbc:lowerFluxBound="cobra_default_lb" fbc:upperFluxBound="cobra_default_ub">
        <listOfReactants>
          <speciesReference constant="true" species="M_cbasp_n" stoichiometry="1" />
        </listOfReactants>
        <listOfProducts>
          <speciesReference constant="true" species="M_cbasp_c" stoichiometry="1" />
        </listOfProducts>
      </reaction>
      <reaction fast="false" id="R_R00307" reversible="false" fbc:lowerFluxBound="cobra_0_bound" fbc:upperFluxBound="cobra_default_ub">
        <listOfReactants>
          <speciesReference constant="true" species="M_atp_n" stoichiometry="2" />
          <speciesReference constant="true" species="M_hco3_n" stoichiometry="1" />
          <speciesReference constant="true" species="M_glnL_n" stoichiometry="1" />
          <speciesReference constant="true" species="M_H2O_n" stoichiometry="1" />
        </listOfReactants>
        <listOfProducts>
          <speciesReference constant="true" species="M_gluL_n" stoichiometry="1" />
          <speciesReference constant="true" species="M_pi_n" stoichiometry="1" />
          <speciesReference constant="true" species="M_cbp_n" stoichiometry="1" />
          <speciesReference constant="true" species="M_h_n" stoichiometry="2" />
          <speciesReference constant="true" species="M_adp_n" stoichiometry="2" />
        </listOfProducts>
      </reaction>
      <reaction fast="false" id="R_R00308" reversible="false" fbc:lowerFluxBound="cobra_0_bound" fbc:upperFluxBound="cobra_default_ub">
        <listOfReactants>
          <speciesReference constant="true" species="M_H2O_c" stoichiometry="1" />
          <speciesReference constant="true" species="M_glnL_c" stoichiometry="1" />
          <speciesReference constant="true" species="M_atp_c" stoichiometry="2" />
          <speciesReference constant="true" species="M_hco3_c" stoichiometry="1" />
        </listOfReactants>
        <listOfProducts>
          <speciesReference constant="true" species="M_cbp_c" stoichiometry="1" />
          <speciesReference constant="true" species="M_adp_c" stoichiometry="2" />
          <speciesReference constant="true" species="M_h_c" stoichiometry="2" />
          <speciesReference constant="true" species="M_gluL_c" stoichiometry="1" />
          <speciesReference constant="true" species="M_pi_c" stoichiometry="1" />
        </listOfProducts>
      </reaction>
      <reaction fast="false" id="R_R00309" reversible="true" fbc:lowerFluxBound="cobra_default_lb" fbc:upperFluxBound="cobra_default_ub">
        <listOfReactants>
          <speciesReference constant="true" species="M_cbp_c" stoichiometry="1" />
        </listOfReactants>
        <listOfProducts>
          <speciesReference constant="true" species="M_cbp_n" stoichiometry="1" />
        </listOfProducts>
      </reaction>
      <reaction fast="false" id="R_R00310" reversible="false" fbc:lowerFluxBound="cobra_0_bound" fbc:upperFluxBound="cobra_default_ub">
        <listOfReactants>
          <speciesReference constant="true" species="M_H2O2_m" stoichiometry="1" />
          <speciesReference constant="true" species="M_focytc_m" stoichiometry="2" />
        </listOfReactants>
        <listOfProducts>
          <speciesReference constant="true" species="M_ficytc_m" stoichiometry="2" />
          <speciesReference constant="true" species="M_H2O_m" stoichiometry="2" />
        </listOfProducts>
      </reaction>
      <reaction fast="false" id="R_R00311" reversible="true" fbc:lowerFluxBound="cobra_default_lb" fbc:upperFluxBound="cobra_default_ub">
        <listOfReactants>
          <speciesReference constant="true" species="M_cdp_c" stoichiometry="1" />
        </listOfReactants>
        <listOfProducts>
          <speciesReference constant="true" species="M_cdp_n" stoichiometry="1" />
        </listOfProducts>
      </reaction>
      <reaction fast="false" id="R_R00312" reversible="false" fbc:lowerFluxBound="cobra_0_bound" fbc:upperFluxBound="cobra_default_ub">
        <listOfReactants>
          <speciesReference constant="true" species="M_ctp_c" stoichiometry="1" />
          <speciesReference constant="true" species="M_h_c" stoichiometry="1" />
          <speciesReference constant="true" species="M_cholp_c" stoichiometry="1" />
        </listOfReactants>
        <listOfProducts>
          <speciesReference constant="true" species="M_ppi_c" stoichiometry="1" />
          <speciesReference constant="true" species="M_cdpchol_c" stoichiometry="1" />
        </listOfProducts>
      </reaction>
      <reaction fast="false" id="R_R00313" reversible="false" fbc:lowerFluxBound="cobra_0_bound" fbc:upperFluxBound="cobra_default_ub">
        <listOfReactants>
          <speciesReference constant="true" species="M_zymst_c" stoichiometry="1" />
          <speciesReference constant="true" species="M_O2_c" stoichiometry="1" />
          <speciesReference constant="true" species="M_amet_c" stoichiometry="1" />
        </listOfReactants>
        <listOfProducts>
          <speciesReference constant="true" species="M_H2O_c" stoichiometry="2" />
          <speciesReference constant="true" species="M_h_c" stoichiometry="1" />
          <speciesReference constant="true" species="M_ahcys_c" stoichiometry="1" />
          <speciesReference constant="true" species="M_ergtetrol_c" stoichiometry="1" />
        </listOfProducts>
      </reaction>
      <reaction fast="false" id="R_R00314" reversible="false" fbc:lowerFluxBound="cobra_0_bound" fbc:upperFluxBound="cobra_default_ub">
        <listOfProducts>
          <speciesReference constant="true" species="M_h_c" stoichiometry="1" />
          <speciesReference constant="true" species="M_chol_c" stoichiometry="1" />
        </listOfProducts>
      </reaction>
      <reaction fast="false" id="R_R00315" reversible="false" fbc:lowerFluxBound="cobra_0_bound" fbc:upperFluxBound="cobra_default_ub">
        <listOfReactants>
          <speciesReference constant="true" species="M_atp_c" stoichiometry="1" />
          <speciesReference constant="true" species="M_chol_c" stoichiometry="1" />
        </listOfReactants>
        <listOfProducts>
          <speciesReference constant="true" species="M_h_c" stoichiometry="1" />
          <speciesReference constant="true" species="M_adp_c" stoichiometry="1" />
          <speciesReference constant="true" species="M_cholp_c" stoichiometry="1" />
        </listOfProducts>
      </reaction>
      <reaction fast="false" id="R_R00316" reversible="false" fbc:lowerFluxBound="cobra_0_bound" fbc:upperFluxBound="cobra_default_ub">
        <listOfReactants>
          <speciesReference constant="true" species="M_chor_c" stoichiometry="1" />
        </listOfReactants>
        <listOfProducts>
          <speciesReference constant="true" species="M_pphn_c" stoichiometry="1" />
        </listOfProducts>
      </reaction>
      <reaction fast="false" id="R_R00317" reversible="false" fbc:lowerFluxBound="cobra_0_bound" fbc:upperFluxBound="cobra_default_ub">
        <listOfReactants>
          <speciesReference constant="true" species="M_a_3psme_c" stoichiometry="1" />
        </listOfReactants>
        <listOfProducts>
          <speciesReference constant="true" species="M_pi_c" stoichiometry="1" />
          <speciesReference constant="true" species="M_chor_c" stoichiometry="1" />
        </listOfProducts>
      </reaction>
      <reaction fast="false" id="R_R00318" reversible="false" fbc:lowerFluxBound="cobra_0_bound" fbc:upperFluxBound="cobra_default_ub">
        <listOfReactants>
          <speciesReference constant="true" species="M_chor_c" stoichiometry="1" />
        </listOfReactants>
        <listOfProducts>
          <speciesReference constant="true" species="M_pyr_c" stoichiometry="1" />
          <speciesReference constant="true" species="M_a_4hbz_c" stoichiometry="1" />
        </listOfProducts>
      </reaction>
      <reaction fast="false" id="R_R00319" reversible="false" fbc:lowerFluxBound="cobra_0_bound" fbc:upperFluxBound="cobra_default_ub">
        <listOfReactants>
          <speciesReference constant="true" species="M_H2O_c" stoichiometry="1" />
          <speciesReference constant="true" species="M_chitin_c" stoichiometry="1" />
        </listOfReactants>
        <listOfProducts>
          <speciesReference constant="true" species="M_ac_c" stoichiometry="1" />
          <speciesReference constant="true" species="M_h_c" stoichiometry="1" />
          <speciesReference constant="true" species="M_chitos_c" stoichiometry="1" />
        </listOfProducts>
      </reaction>
      <reaction fast="false" id="R_R00320" reversible="false" fbc:lowerFluxBound="cobra_0_bound" fbc:upperFluxBound="cobra_default_ub">
        <listOfReactants>
          <speciesReference constant="true" species="M_udpacgal_c" stoichiometry="1" />
        </listOfReactants>
        <listOfProducts>
          <speciesReference constant="true" species="M_udp_c" stoichiometry="1" />
          <speciesReference constant="true" species="M_h_c" stoichiometry="1" />
          <speciesReference constant="true" species="M_chitin_c" stoichiometry="1" />
        </listOfProducts>
      </reaction>
      <reaction fast="false" id="R_R00321" reversible="true" fbc:lowerFluxBound="cobra_default_lb" fbc:upperFluxBound="cobra_default_ub">
        <listOfReactants>
          <speciesReference constant="true" species="M_malL_m" stoichiometry="1" />
          <speciesReference constant="true" species="M_cit_c" stoichiometry="1" />
        </listOfReactants>
        <listOfProducts>
          <speciesReference constant="true" species="M_cit_m" stoichiometry="1" />
          <speciesReference constant="true" species="M_malL_c" stoichiometry="1" />
        </listOfProducts>
      </reaction>
      <reaction fast="false" id="R_R00322" reversible="true" fbc:lowerFluxBound="cobra_default_lb" fbc:upperFluxBound="cobra_default_ub">
        <listOfReactants>
          <speciesReference constant="true" species="M_malL_c" stoichiometry="1" />
          <speciesReference constant="true" species="M_cit_x" stoichiometry="1" />
        </listOfReactants>
        <listOfProducts>
          <speciesReference constant="true" species="M_cit_c" stoichiometry="1" />
          <speciesReference constant="true" species="M_malL_x" stoichiometry="1" />
        </listOfProducts>
      </reaction>
      <reaction fast="false" id="R_R00323" reversible="true" fbc:lowerFluxBound="cobra_default_lb" fbc:upperFluxBound="cobra_default_ub">
        <listOfReactants>
          <speciesReference constant="true" species="M_pep_m" stoichiometry="1" />
          <speciesReference constant="true" species="M_cit_c" stoichiometry="1" />
        </listOfReactants>
        <listOfProducts>
          <speciesReference constant="true" species="M_pep_c" stoichiometry="1" />
          <speciesReference constant="true" species="M_cit_m" stoichiometry="1" />
        </listOfProducts>
      </reaction>
      <reaction fast="false" id="R_R00324" reversible="true" fbc:lowerFluxBound="cobra_default_lb" fbc:upperFluxBound="cobra_default_ub">
        <listOfReactants>
          <speciesReference constant="true" species="M_icit_m" stoichiometry="1" />
          <speciesReference constant="true" species="M_cit_c" stoichiometry="1" />
        </listOfReactants>
        <listOfProducts>
          <speciesReference constant="true" species="M_cit_m" stoichiometry="1" />
          <speciesReference constant="true" species="M_icit_c" stoichiometry="1" />
        </listOfProducts>
      </reaction>
      <reaction fast="false" id="R_R00325" reversible="true" fbc:lowerFluxBound="cobra_default_lb" fbc:upperFluxBound="cobra_default_ub">
        <listOfReactants>
          <speciesReference constant="true" species="M_cit_c" stoichiometry="1" />
          <speciesReference constant="true" species="M_icit_x" stoichiometry="1" />
        </listOfReactants>
        <listOfProducts>
          <speciesReference constant="true" species="M_icit_c" stoichiometry="1" />
          <speciesReference constant="true" species="M_cit_x" stoichiometry="1" />
        </listOfProducts>
      </reaction>
      <reaction fast="false" id="R_R00326" reversible="false" fbc:lowerFluxBound="cobra_0_bound" fbc:upperFluxBound="cobra_default_ub">
        <listOfReactants>
          <speciesReference constant="true" species="M_H2O_c" stoichiometry="1" />
          <speciesReference constant="true" species="M_cmp_c" stoichiometry="1" />
        </listOfReactants>
        <listOfProducts>
          <speciesReference constant="true" species="M_r5p_c" stoichiometry="1" />
          <speciesReference constant="true" species="M_csn_c" stoichiometry="1" />
        </listOfProducts>
      </reaction>
      <reaction fast="false" id="R_R00327" reversible="true" fbc:lowerFluxBound="cobra_default_lb" fbc:upperFluxBound="cobra_default_ub">
        <listOfProducts>
          <speciesReference constant="true" species="M_CO2_c" stoichiometry="1" />
        </listOfProducts>
      </reaction>
      <reaction fast="false" id="R_R00328" reversible="true" fbc:lowerFluxBound="cobra_default_lb" fbc:upperFluxBound="cobra_default_ub">
        <listOfReactants>
          <speciesReference constant="true" species="M_CO2_c" stoichiometry="1" />
        </listOfReactants>
        <listOfProducts>
          <speciesReference constant="true" species="M_CO2_g" stoichiometry="1" />
        </listOfProducts>
      </reaction>
      <reaction fast="false" id="R_R00329" reversible="true" fbc:lowerFluxBound="cobra_default_lb" fbc:upperFluxBound="cobra_default_ub">
        <listOfReactants>
          <speciesReference constant="true" species="M_CO2_c" stoichiometry="1" />
        </listOfReactants>
        <listOfProducts>
          <speciesReference constant="true" species="M_CO2_m" stoichiometry="1" />
        </listOfProducts>
      </reaction>
      <reaction fast="false" id="R_R00330" reversible="true" fbc:lowerFluxBound="cobra_default_lb" fbc:upperFluxBound="cobra_default_ub">
        <listOfReactants>
          <speciesReference constant="true" species="M_CO2_n" stoichiometry="1" />
        </listOfReactants>
        <listOfProducts>
          <speciesReference constant="true" species="M_CO2_c" stoichiometry="1" />
        </listOfProducts>
      </reaction>
      <reaction fast="false" id="R_R00331" reversible="true" fbc:lowerFluxBound="cobra_default_lb" fbc:upperFluxBound="cobra_default_ub">
        <listOfReactants>
          <speciesReference constant="true" species="M_CO2_c" stoichiometry="1" />
        </listOfReactants>
        <listOfProducts>
          <speciesReference constant="true" species="M_CO2_x" stoichiometry="1" />
        </listOfProducts>
      </reaction>
      <reaction fast="false" id="R_R00332" reversible="true" fbc:lowerFluxBound="cobra_default_lb" fbc:upperFluxBound="cobra_default_ub">
        <listOfReactants>
          <speciesReference constant="true" species="M_CO2_c" stoichiometry="1" />
        </listOfReactants>
        <listOfProducts>
          <speciesReference constant="true" species="M_CO2_v" stoichiometry="1" />
        </listOfProducts>
      </reaction>
      <reaction fast="false" id="R_R00333" reversible="false" fbc:lowerFluxBound="cobra_0_bound" fbc:upperFluxBound="cobra_default_ub">
        <listOfReactants>
          <speciesReference constant="true" species="M_H2O_x" stoichiometry="1" />
          <speciesReference constant="true" species="M_coa_x" stoichiometry="1" />
        </listOfReactants>
        <listOfProducts>
          <speciesReference constant="true" species="M_h_x" stoichiometry="2" />
          <speciesReference constant="true" species="M_pap_x" stoichiometry="1" />
          <speciesReference constant="true" species="M_pan4p_x" stoichiometry="1" />
        </listOfProducts>
      </reaction>
      <reaction fast="false" id="R_R00334" reversible="false" fbc:lowerFluxBound="cobra_0_bound" fbc:upperFluxBound="cobra_default_ub">
        <listOfReactants>
          <speciesReference constant="true" species="M_coa_c" stoichiometry="1" />
        </listOfReactants>
        <listOfProducts>
          <speciesReference constant="true" species="M_coa_m" stoichiometry="1" />
        </listOfProducts>
      </reaction>
      <reaction fast="false" id="R_R00335" reversible="true" fbc:lowerFluxBound="cobra_default_lb" fbc:upperFluxBound="cobra_default_ub">
        <listOfReactants>
          <speciesReference constant="true" species="M_coa_c" stoichiometry="1" />
        </listOfReactants>
        <listOfProducts>
          <speciesReference constant="true" species="M_coa_n" stoichiometry="1" />
        </listOfProducts>
      </reaction>
      <reaction fast="false" id="R_R00336" reversible="false" fbc:lowerFluxBound="cobra_0_bound" fbc:upperFluxBound="cobra_default_ub">
        <listOfReactants>
          <speciesReference constant="true" species="M_coa_m" stoichiometry="1" />
          <speciesReference constant="true" species="M_atp_m" stoichiometry="1" />
          <speciesReference constant="true" species="M_T4hcinnm_m" stoichiometry="1" />
        </listOfReactants>
        <listOfProducts>
          <speciesReference constant="true" species="M_coucoa_m" stoichiometry="1" />
          <speciesReference constant="true" species="M_amp_m" stoichiometry="1" />
          <speciesReference constant="true" species="M_ppi_m" stoichiometry="1" />
        </listOfProducts>
      </reaction>
      <reaction fast="false" id="R_R00337" reversible="false" fbc:lowerFluxBound="cobra_0_bound" fbc:upperFluxBound="cobra_default_ub">
        <listOfReactants>
          <speciesReference constant="true" species="M_h_c" stoichiometry="2" />
          <speciesReference constant="true" species="M_O2_c" stoichiometry="1" />
          <speciesReference constant="true" species="M_cpppg3_c" stoichiometry="1" />
        </listOfReactants>
        <listOfProducts>
          <speciesReference constant="true" species="M_H2O_c" stoichiometry="2" />
          <speciesReference constant="true" species="M_CO2_c" stoichiometry="2" />
          <speciesReference constant="true" species="M_pppg9_c" stoichiometry="1" />
        </listOfProducts>
      </reaction>
      <reaction fast="false" id="R_R00338" reversible="false" fbc:lowerFluxBound="cobra_0_bound" fbc:upperFluxBound="cobra_default_ub">
        <listOfReactants>
          <speciesReference constant="true" species="M_crn_m" stoichiometry="1" />
          <speciesReference constant="true" species="M_acrn_c" stoichiometry="1" />
        </listOfReactants>
        <listOfProducts>
          <speciesReference constant="true" species="M_acrn_m" stoichiometry="1" />
          <speciesReference constant="true" species="M_crn_c" stoichiometry="1" />
        </listOfProducts>
      </reaction>
      <reaction fast="false" id="R_R00339" reversible="false" fbc:lowerFluxBound="cobra_0_bound" fbc:upperFluxBound="cobra_default_ub">
        <listOfReactants>
          <speciesReference constant="true" species="M_crn_c" stoichiometry="1" />
          <speciesReference constant="true" species="M_acrn_x" stoichiometry="1" />
        </listOfReactants>
        <listOfProducts>
          <speciesReference constant="true" species="M_crn_x" stoichiometry="1" />
          <speciesReference constant="true" species="M_acrn_c" stoichiometry="1" />
        </listOfProducts>
      </reaction>
      <reaction fast="false" id="R_R00340" reversible="false" fbc:lowerFluxBound="cobra_0_bound" fbc:upperFluxBound="cobra_default_ub">
        <listOfReactants>
          <speciesReference constant="true" species="M_crn_m" stoichiometry="1" />
        </listOfReactants>
        <listOfProducts>
          <speciesReference constant="true" species="M_crn_c" stoichiometry="1" />
        </listOfProducts>
      </reaction>
      <reaction fast="false" id="R_R00341" reversible="false" fbc:lowerFluxBound="cobra_0_bound" fbc:upperFluxBound="cobra_default_ub">
        <listOfReactants>
          <speciesReference constant="true" species="M_crn_c" stoichiometry="1" />
        </listOfReactants>
        <listOfProducts>
          <speciesReference constant="true" species="M_crn_x" stoichiometry="1" />
        </listOfProducts>
      </reaction>
      <reaction fast="false" id="R_R00342" reversible="false" fbc:lowerFluxBound="cobra_0_bound" fbc:upperFluxBound="cobra_default_ub">
        <listOfReactants>
          <speciesReference constant="true" species="M_oaa_m" stoichiometry="1" />
          <speciesReference constant="true" species="M_H2O_m" stoichiometry="1" />
          <speciesReference constant="true" species="M_accoa_m" stoichiometry="1" />
        </listOfReactants>
        <listOfProducts>
          <speciesReference constant="true" species="M_coa_m" stoichiometry="1" />
          <speciesReference constant="true" species="M_cit_m" stoichiometry="1" />
          <speciesReference constant="true" species="M_h_m" stoichiometry="1" />
        </listOfProducts>
      </reaction>
      <reaction fast="false" id="R_R00343" reversible="true" fbc:lowerFluxBound="cobra_default_lb" fbc:upperFluxBound="cobra_default_ub">
        <listOfReactants>
          <speciesReference constant="true" species="M_coa_m" stoichiometry="1" />
          <speciesReference constant="true" species="M_acrn_m" stoichiometry="1" />
        </listOfReactants>
        <listOfProducts>
          <speciesReference constant="true" species="M_crn_m" stoichiometry="1" />
          <speciesReference constant="true" species="M_accoa_m" stoichiometry="1" />
        </listOfProducts>
      </reaction>
      <reaction fast="false" id="R_R00344" reversible="true" fbc:lowerFluxBound="cobra_default_lb" fbc:upperFluxBound="cobra_default_ub">
        <listOfReactants>
          <speciesReference constant="true" species="M_crn_x" stoichiometry="1" />
          <speciesReference constant="true" species="M_accoa_x" stoichiometry="1" />
        </listOfReactants>
        <listOfProducts>
          <speciesReference constant="true" species="M_coa_x" stoichiometry="1" />
          <speciesReference constant="true" species="M_acrn_x" stoichiometry="1" />
        </listOfProducts>
      </reaction>
      <reaction fast="false" id="R_R00345" reversible="true" fbc:lowerFluxBound="cobra_default_lb" fbc:upperFluxBound="cobra_default_ub">
        <listOfReactants>
          <speciesReference constant="true" species="M_accoa_c" stoichiometry="1" />
          <speciesReference constant="true" species="M_crn_c" stoichiometry="1" />
        </listOfReactants>
        <listOfProducts>
          <speciesReference constant="true" species="M_coa_c" stoichiometry="1" />
          <speciesReference constant="true" species="M_acrn_c" stoichiometry="1" />
        </listOfProducts>
      </reaction>
      <reaction fast="false" id="R_R00346" reversible="false" fbc:lowerFluxBound="cobra_0_bound" fbc:upperFluxBound="cobra_default_ub">
        <listOfReactants>
          <speciesReference constant="true" species="M_H2O_c" stoichiometry="1" />
          <speciesReference constant="true" species="M_csn_c" stoichiometry="1" />
          <speciesReference constant="true" species="M_h_c" stoichiometry="1" />
        </listOfReactants>
        <listOfProducts>
          <speciesReference constant="true" species="M_ura_c" stoichiometry="1" />
          <speciesReference constant="true" species="M_nh4_c" stoichiometry="1" />
        </listOfProducts>
      </reaction>
      <reaction fast="false" id="R_R00347" reversible="false" fbc:lowerFluxBound="cobra_0_bound" fbc:upperFluxBound="cobra_default_ub">
        <listOfProducts>
          <speciesReference constant="true" species="M_csn_c" stoichiometry="1" />
          <speciesReference constant="true" species="M_h_c" stoichiometry="1" />
        </listOfProducts>
      </reaction>
      <reaction fast="false" id="R_R00349" reversible="false" fbc:lowerFluxBound="cobra_0_bound" fbc:upperFluxBound="cobra_default_ub">
        <listOfReactants>
          <speciesReference constant="true" species="M_utp_c" stoichiometry="1" />
          <speciesReference constant="true" species="M_atp_c" stoichiometry="1" />
          <speciesReference constant="true" species="M_nh4_c" stoichiometry="1" />
        </listOfReactants>
        <listOfProducts>
          <speciesReference constant="true" species="M_pi_c" stoichiometry="1" />
          <speciesReference constant="true" species="M_ctp_c" stoichiometry="1" />
          <speciesReference constant="true" species="M_h_c" stoichiometry="2" />
          <speciesReference constant="true" species="M_adp_c" stoichiometry="1" />
        </listOfProducts>
      </reaction>
      <reaction fast="false" id="R_R00350" reversible="false" fbc:lowerFluxBound="cobra_0_bound" fbc:upperFluxBound="cobra_default_ub">
        <listOfReactants>
          <speciesReference constant="true" species="M_utp_c" stoichiometry="1" />
          <speciesReference constant="true" species="M_H2O_c" stoichiometry="1" />
          <speciesReference constant="true" species="M_atp_c" stoichiometry="1" />
          <speciesReference constant="true" species="M_glnL_c" stoichiometry="1" />
        </listOfReactants>
        <listOfProducts>
          <speciesReference constant="true" species="M_adp_c" stoichiometry="1" />
          <speciesReference constant="true" species="M_ctp_c" stoichiometry="1" />
          <speciesReference constant="true" species="M_h_c" stoichiometry="2" />
          <speciesReference constant="true" species="M_gluL_c" stoichiometry="1" />
          <speciesReference constant="true" species="M_pi_c" stoichiometry="1" />
        </listOfProducts>
      </reaction>
      <reaction fast="false" id="R_R00351" reversible="false" fbc:lowerFluxBound="cobra_0_bound" fbc:upperFluxBound="cobra_default_ub">
        <listOfReactants>
          <speciesReference constant="true" species="M_h_c" stoichiometry="2" />
          <speciesReference constant="true" species="M_ctp_c" stoichiometry="1" />
          <speciesReference constant="true" species="M_cmp_m" stoichiometry="1" />
        </listOfReactants>
        <listOfProducts>
          <speciesReference constant="true" species="M_ctp_m" stoichiometry="1" />
          <speciesReference constant="true" species="M_cmp_c" stoichiometry="1" />
          <speciesReference constant="true" species="M_h_m" stoichiometry="2" />
        </listOfProducts>
      </reaction>
      <reaction fast="false" id="R_R00352" reversible="false" fbc:lowerFluxBound="cobra_0_bound" fbc:upperFluxBound="cobra_default_ub">
        <listOfReactants>
          <speciesReference constant="true" species="M_ficytc_m" stoichiometry="2" />
          <speciesReference constant="true" species="M_q6h2_m" stoichiometry="1" />
          <speciesReference constant="true" species="M_h_m" stoichiometry="1.5" />
        </listOfReactants>
        <listOfProducts>
          <speciesReference constant="true" species="M_h_c" stoichiometry="1.5" />
          <speciesReference constant="true" species="M_q6_m" stoichiometry="1" />
          <speciesReference constant="true" species="M_focytc_m" stoichiometry="2" />
        </listOfProducts>
      </reaction>
      <reaction fast="false" id="R_R00353" reversible="false" fbc:lowerFluxBound="cobra_0_bound" fbc:upperFluxBound="cobra_default_ub">
        <listOfReactants>
          <speciesReference constant="true" species="M_h2s_c" stoichiometry="1" />
          <speciesReference constant="true" species="M_acser_c" stoichiometry="1" />
        </listOfReactants>
        <listOfProducts>
          <speciesReference constant="true" species="M_ac_c" stoichiometry="1" />
          <speciesReference constant="true" species="M_h_c" stoichiometry="1" />
          <speciesReference constant="true" species="M_cysL_c" stoichiometry="1" />
        </listOfProducts>
      </reaction>
      <reaction fast="false" id="R_R00354" reversible="false" fbc:lowerFluxBound="cobra_0_bound" fbc:upperFluxBound="cobra_default_ub">
        <listOfProducts>
          <speciesReference constant="true" species="M_h_c" stoichiometry="1" />
          <speciesReference constant="true" species="M_cysL_c" stoichiometry="1" />
        </listOfProducts>
      </reaction>
      <reaction fast="false" id="R_R00355" reversible="false" fbc:lowerFluxBound="cobra_0_bound" fbc:upperFluxBound="cobra_default_ub">
        <listOfReactants>
          <speciesReference constant="true" species="M_H2O_c" stoichiometry="1" />
          <speciesReference constant="true" species="M_cystL_c" stoichiometry="1" />
        </listOfReactants>
        <listOfProducts>
          <speciesReference constant="true" species="M_cysL_c" stoichiometry="1" />
          <speciesReference constant="true" species="M_a_2obut_c" stoichiometry="1" />
          <speciesReference constant="true" species="M_nh4_c" stoichiometry="1" />
        </listOfProducts>
      </reaction>
      <reaction fast="false" id="R_R00356" reversible="false" fbc:lowerFluxBound="cobra_0_bound" fbc:upperFluxBound="cobra_default_ub">
        <listOfReactants>
          <speciesReference constant="true" species="M_H2O_c" stoichiometry="1" />
          <speciesReference constant="true" species="M_cystL_c" stoichiometry="1" />
        </listOfReactants>
        <listOfProducts>
          <speciesReference constant="true" species="M_pyr_c" stoichiometry="1" />
          <speciesReference constant="true" species="M_hcysL_c" stoichiometry="1" />
          <speciesReference constant="true" species="M_nh4_c" stoichiometry="1" />
        </listOfProducts>
      </reaction>
      <reaction fast="false" id="R_R00357" reversible="false" fbc:lowerFluxBound="cobra_0_bound" fbc:upperFluxBound="cobra_default_ub">
        <listOfReactants>
          <speciesReference constant="true" species="M_cystL_x" stoichiometry="1" />
          <speciesReference constant="true" species="M_H2O_x" stoichiometry="1" />
        </listOfReactants>
        <listOfProducts>
          <speciesReference constant="true" species="M_hcysL_x" stoichiometry="1" />
          <speciesReference constant="true" species="M_pyr_x" stoichiometry="1" />
          <speciesReference constant="true" species="M_nh4_x" stoichiometry="1" />
        </listOfProducts>
      </reaction>
      <reaction fast="false" id="R_R00358" reversible="false" fbc:lowerFluxBound="cobra_0_bound" fbc:upperFluxBound="cobra_default_ub">
        <listOfReactants>
          <speciesReference constant="true" species="M_trnacys_c" stoichiometry="1" />
          <speciesReference constant="true" species="M_cysL_c" stoichiometry="1" />
          <speciesReference constant="true" species="M_atp_c" stoichiometry="1" />
        </listOfReactants>
        <listOfProducts>
          <speciesReference constant="true" species="M_ppi_c" stoichiometry="1" />
          <speciesReference constant="true" species="M_cystrna_c" stoichiometry="1" />
          <speciesReference constant="true" species="M_amp_c" stoichiometry="1" />
        </listOfProducts>
      </reaction>
      <reaction fast="false" id="R_R00359" reversible="false" fbc:lowerFluxBound="cobra_0_bound" fbc:upperFluxBound="cobra_default_ub">
        <listOfReactants>
          <speciesReference constant="true" species="M_hcysL_c" stoichiometry="1" />
          <speciesReference constant="true" species="M_serL_c" stoichiometry="1" />
        </listOfReactants>
        <listOfProducts>
          <speciesReference constant="true" species="M_H2O_c" stoichiometry="1" />
          <speciesReference constant="true" species="M_cystL_c" stoichiometry="1" />
        </listOfProducts>
      </reaction>
      <reaction fast="false" id="R_R00360" reversible="true" fbc:lowerFluxBound="cobra_default_lb" fbc:upperFluxBound="cobra_default_ub">
        <listOfReactants>
          <speciesReference constant="true" species="M_cystL_c" stoichiometry="1" />
        </listOfReactants>
        <listOfProducts>
          <speciesReference constant="true" species="M_cystL_x" stoichiometry="1" />
        </listOfProducts>
      </reaction>
      <reaction fast="false" id="R_R00361" reversible="false" fbc:lowerFluxBound="cobra_0_bound" fbc:upperFluxBound="cobra_default_ub">
        <listOfReactants>
          <speciesReference constant="true" species="M_H2O_c" stoichiometry="1" />
          <speciesReference constant="true" species="M_h_c" stoichiometry="1" />
          <speciesReference constant="true" species="M_cytd_c" stoichiometry="1" />
        </listOfReactants>
        <listOfProducts>
          <speciesReference constant="true" species="M_uri_c" stoichiometry="1" />
          <speciesReference constant="true" species="M_nh4_c" stoichiometry="1" />
        </listOfProducts>
      </reaction>
      <reaction fast="false" id="R_R00362" reversible="false" fbc:lowerFluxBound="cobra_0_bound" fbc:upperFluxBound="cobra_default_ub">
        <listOfReactants>
          <speciesReference constant="true" species="M_gtp_c" stoichiometry="1" />
          <speciesReference constant="true" species="M_cytd_c" stoichiometry="1" />
        </listOfReactants>
        <listOfProducts>
          <speciesReference constant="true" species="M_h_c" stoichiometry="1" />
          <speciesReference constant="true" species="M_cmp_c" stoichiometry="1" />
          <speciesReference constant="true" species="M_gdp_c" stoichiometry="1" />
        </listOfProducts>
      </reaction>
      <reaction fast="false" id="R_R00363" reversible="false" fbc:lowerFluxBound="cobra_0_bound" fbc:upperFluxBound="cobra_default_ub">
        <listOfProducts>
          <speciesReference constant="true" species="M_h_c" stoichiometry="1" />
          <speciesReference constant="true" species="M_cytd_c" stoichiometry="1" />
        </listOfProducts>
      </reaction>
      <reaction fast="false" id="R_R00364" reversible="true" fbc:lowerFluxBound="cobra_default_lb" fbc:upperFluxBound="cobra_default_ub">
        <listOfReactants>
          <speciesReference constant="true" species="M_atp_c" stoichiometry="1" />
          <speciesReference constant="true" species="M_cmp_c" stoichiometry="1" />
        </listOfReactants>
        <listOfProducts>
          <speciesReference constant="true" species="M_cdp_c" stoichiometry="1" />
          <speciesReference constant="true" species="M_adp_c" stoichiometry="1" />
        </listOfProducts>
      </reaction>
      <reaction fast="false" id="R_R00365" reversible="true" fbc:lowerFluxBound="cobra_default_lb" fbc:upperFluxBound="cobra_default_ub">
        <listOfReactants>
          <speciesReference constant="true" species="M_atp_c" stoichiometry="1" />
          <speciesReference constant="true" species="M_dcmp_c" stoichiometry="1" />
        </listOfReactants>
        <listOfProducts>
          <speciesReference constant="true" species="M_dcdp_c" stoichiometry="1" />
          <speciesReference constant="true" species="M_adp_c" stoichiometry="1" />
        </listOfProducts>
      </reaction>
      <reaction fast="false" id="R_R00366" reversible="true" fbc:lowerFluxBound="cobra_default_lb" fbc:upperFluxBound="cobra_default_ub">
        <listOfReactants>
          <speciesReference constant="true" species="M_atp_c" stoichiometry="1" />
          <speciesReference constant="true" species="M_damp_c" stoichiometry="1" />
        </listOfReactants>
        <listOfProducts>
          <speciesReference constant="true" species="M_adp_c" stoichiometry="1" />
          <speciesReference constant="true" species="M_dadp_c" stoichiometry="1" />
        </listOfProducts>
      </reaction>
      <reaction fast="false" id="R_R00367" reversible="false" fbc:lowerFluxBound="cobra_0_bound" fbc:upperFluxBound="cobra_default_ub">
        <listOfProducts>
          <speciesReference constant="true" species="M_dad2_c" stoichiometry="1" />
          <speciesReference constant="true" species="M_h_c" stoichiometry="1" />
        </listOfProducts>
      </reaction>
      <reaction fast="false" id="R_R00368" reversible="true" fbc:lowerFluxBound="cobra_default_lb" fbc:upperFluxBound="cobra_default_ub">
        <listOfReactants>
          <speciesReference constant="true" species="M_dadp_c" stoichiometry="1" />
        </listOfReactants>
        <listOfProducts>
          <speciesReference constant="true" species="M_dadp_n" stoichiometry="1" />
        </listOfProducts>
      </reaction>
      <reaction fast="false" id="R_R00369" reversible="false" fbc:lowerFluxBound="cobra_0_bound" fbc:upperFluxBound="cobra_default_ub">
        <listOfProducts>
          <speciesReference constant="true" species="M_h_c" stoichiometry="1" />
          <speciesReference constant="true" species="M_dann_c" stoichiometry="1" />
        </listOfProducts>
      </reaction>
      <reaction fast="false" id="R_R00370" reversible="false" fbc:lowerFluxBound="cobra_0_bound" fbc:upperFluxBound="cobra_default_ub">
        <listOfReactants>
          <speciesReference constant="true" species="M_ru5pD_c" stoichiometry="1" />
        </listOfReactants>
        <listOfProducts>
          <speciesReference constant="true" species="M_db4p_c" stoichiometry="1" />
          <speciesReference constant="true" species="M_h_c" stoichiometry="1" />
          <speciesReference constant="true" species="M_for_c" stoichiometry="1" />
        </listOfProducts>
      </reaction>
      <reaction fast="false" id="R_R00371" reversible="true" fbc:lowerFluxBound="cobra_default_lb" fbc:upperFluxBound="cobra_default_ub">
        <listOfReactants>
          <speciesReference constant="true" species="M_dcdp_c" stoichiometry="1" />
        </listOfReactants>
        <listOfProducts>
          <speciesReference constant="true" species="M_dcdp_n" stoichiometry="1" />
        </listOfProducts>
      </reaction>
      <reaction fast="false" id="R_R00372" reversible="true" fbc:lowerFluxBound="cobra_default_lb" fbc:upperFluxBound="cobra_default_ub">
        <listOfReactants>
          <speciesReference constant="true" species="M_H2O_c" stoichiometry="1" />
          <speciesReference constant="true" species="M_h_c" stoichiometry="1" />
          <speciesReference constant="true" species="M_dcmp_c" stoichiometry="1" />
        </listOfReactants>
        <listOfProducts>
          <speciesReference constant="true" species="M_dump_c" stoichiometry="1" />
          <speciesReference constant="true" species="M_nh4_c" stoichiometry="1" />
        </listOfProducts>
      </reaction>
      <reaction fast="false" id="R_R00373" reversible="false" fbc:lowerFluxBound="cobra_0_bound" fbc:upperFluxBound="cobra_default_ub">
        <listOfReactants>
          <speciesReference constant="true" species="M_H2O_c" stoichiometry="1" />
          <speciesReference constant="true" species="M_dctp_c" stoichiometry="1" />
          <speciesReference constant="true" species="M_h_c" stoichiometry="1" />
        </listOfReactants>
        <listOfProducts>
          <speciesReference constant="true" species="M_dutp_c" stoichiometry="1" />
          <speciesReference constant="true" species="M_nh4_c" stoichiometry="1" />
        </listOfProducts>
      </reaction>
      <reaction fast="false" id="R_R00374" reversible="false" fbc:lowerFluxBound="cobra_0_bound" fbc:upperFluxBound="cobra_default_ub">
        <listOfReactants>
          <speciesReference constant="true" species="M_H2O_c" stoichiometry="1" />
          <speciesReference constant="true" species="M_h_c" stoichiometry="1" />
          <speciesReference constant="true" species="M_dcyt_c" stoichiometry="1" />
        </listOfReactants>
        <listOfProducts>
          <speciesReference constant="true" species="M_duri_c" stoichiometry="1" />
          <speciesReference constant="true" species="M_nh4_c" stoichiometry="1" />
        </listOfProducts>
      </reaction>
      <reaction fast="false" id="R_R00375" reversible="false" fbc:lowerFluxBound="cobra_0_bound" fbc:upperFluxBound="cobra_default_ub">
        <listOfProducts>
          <speciesReference constant="true" species="M_h_c" stoichiometry="1" />
          <speciesReference constant="true" species="M_dcyt_c" stoichiometry="1" />
        </listOfProducts>
      </reaction>
      <reaction fast="false" id="R_R00376" reversible="false" fbc:lowerFluxBound="cobra_0_bound" fbc:upperFluxBound="cobra_default_ub">
        <listOfReactants>
          <speciesReference constant="true" species="M_H2O_c" stoichiometry="1" />
          <speciesReference constant="true" species="M_e4p_c" stoichiometry="1" />
          <speciesReference constant="true" species="M_pep_c" stoichiometry="1" />
        </listOfReactants>
        <listOfProducts>
          <speciesReference constant="true" species="M_pi_c" stoichiometry="1" />
          <speciesReference constant="true" species="M_a_2dda7p_c" stoichiometry="1" />
        </listOfProducts>
      </reaction>
      <reaction fast="false" id="R_R00377" reversible="false" fbc:lowerFluxBound="cobra_0_bound" fbc:upperFluxBound="cobra_default_ub">
        <listOfReactants>
          <speciesReference constant="true" species="M_pep_m" stoichiometry="1" />
          <speciesReference constant="true" species="M_e4p_m" stoichiometry="1" />
          <speciesReference constant="true" species="M_H2O_m" stoichiometry="1" />
        </listOfReactants>
        <listOfProducts>
          <speciesReference constant="true" species="M_a_2dda7p_m" stoichiometry="1" />
          <speciesReference constant="true" species="M_pi_m" stoichiometry="1" />
        </listOfProducts>
      </reaction>
      <reaction fast="false" id="R_R00378" reversible="false" fbc:lowerFluxBound="cobra_0_bound" fbc:upperFluxBound="cobra_default_ub">
        <listOfReactants>
          <speciesReference constant="true" species="M_nadph_c" stoichiometry="1" />
          <speciesReference constant="true" species="M_h_c" stoichiometry="1" />
          <speciesReference constant="true" species="M_c140coa_c" stoichiometry="1" />
          <speciesReference constant="true" species="M_O2_c" stoichiometry="1" />
        </listOfReactants>
        <listOfProducts>
          <speciesReference constant="true" species="M_H2O_c" stoichiometry="2" />
          <speciesReference constant="true" species="M_c141coa_c" stoichiometry="1" />
          <speciesReference constant="true" species="M_nadp_c" stoichiometry="1" />
        </listOfProducts>
      </reaction>
      <reaction fast="false" id="R_R00379" reversible="false" fbc:lowerFluxBound="cobra_0_bound" fbc:upperFluxBound="cobra_default_ub">
        <listOfReactants>
          <speciesReference constant="true" species="M_h_c" stoichiometry="1" />
          <speciesReference constant="true" species="M_nadph_c" stoichiometry="1" />
          <speciesReference constant="true" species="M_O2_c" stoichiometry="1" />
          <speciesReference constant="true" species="M_c160coa_c" stoichiometry="1" />
        </listOfReactants>
        <listOfProducts>
          <speciesReference constant="true" species="M_H2O_c" stoichiometry="2" />
          <speciesReference constant="true" species="M_c161coa_c" stoichiometry="1" />
          <speciesReference constant="true" species="M_nadp_c" stoichiometry="1" />
        </listOfProducts>
      </reaction>
      <reaction fast="false" id="R_R00380" reversible="false" fbc:lowerFluxBound="cobra_0_bound" fbc:upperFluxBound="cobra_default_ub">
        <listOfReactants>
          <speciesReference constant="true" species="M_h_c" stoichiometry="1" />
          <speciesReference constant="true" species="M_c180coa_c" stoichiometry="1" />
          <speciesReference constant="true" species="M_O2_c" stoichiometry="1" />
          <speciesReference constant="true" species="M_nadph_c" stoichiometry="1" />
        </listOfReactants>
        <listOfProducts>
          <speciesReference constant="true" species="M_H2O_c" stoichiometry="2" />
          <speciesReference constant="true" species="M_c181coa_c" stoichiometry="1" />
          <speciesReference constant="true" species="M_nadp_c" stoichiometry="1" />
        </listOfProducts>
      </reaction>
      <reaction fast="false" id="R_R00381" reversible="false" fbc:lowerFluxBound="cobra_0_bound" fbc:upperFluxBound="cobra_default_ub">
        <listOfReactants>
          <speciesReference constant="true" species="M_h_c" stoichiometry="1" />
          <speciesReference constant="true" species="M_nadph_c" stoichiometry="1" />
          <speciesReference constant="true" species="M_O2_c" stoichiometry="1" />
          <speciesReference constant="true" species="M_c181coa_c" stoichiometry="1" />
        </listOfReactants>
        <listOfProducts>
          <speciesReference constant="true" species="M_H2O_c" stoichiometry="2" />
          <speciesReference constant="true" species="M_c182coa_c" stoichiometry="1" />
          <speciesReference constant="true" species="M_nadp_c" stoichiometry="1" />
        </listOfProducts>
      </reaction>
      <reaction fast="false" id="R_R00382" reversible="true" fbc:lowerFluxBound="cobra_default_lb" fbc:upperFluxBound="cobra_default_ub">
        <listOfReactants>
          <speciesReference constant="true" species="M_dgdp_c" stoichiometry="1" />
        </listOfReactants>
        <listOfProducts>
          <speciesReference constant="true" species="M_dgdp_n" stoichiometry="1" />
        </listOfProducts>
      </reaction>
      <reaction fast="false" id="R_R00383" reversible="true" fbc:lowerFluxBound="cobra_default_lb" fbc:upperFluxBound="cobra_default_ub">
        <listOfReactants>
          <speciesReference constant="true" species="M_dgmp_c" stoichiometry="1" />
          <speciesReference constant="true" species="M_atp_c" stoichiometry="1" />
        </listOfReactants>
        <listOfProducts>
          <speciesReference constant="true" species="M_adp_c" stoichiometry="1" />
          <speciesReference constant="true" species="M_dgdp_c" stoichiometry="1" />
        </listOfProducts>
      </reaction>
      <reaction fast="false" id="R_R00384" reversible="false" fbc:lowerFluxBound="cobra_0_bound" fbc:upperFluxBound="cobra_default_ub">
        <listOfProducts>
          <speciesReference constant="true" species="M_h_c" stoichiometry="1" />
          <speciesReference constant="true" species="M_dgsn_c" stoichiometry="1" />
        </listOfProducts>
      </reaction>
      <reaction fast="false" id="R_R00385" reversible="false" fbc:lowerFluxBound="cobra_0_bound" fbc:upperFluxBound="cobra_default_ub">
        <listOfReactants>
          <speciesReference constant="true" species="M_a_23dhmb_m" stoichiometry="1" />
        </listOfReactants>
        <listOfProducts>
          <speciesReference constant="true" species="M_a_3mob_m" stoichiometry="1" />
          <speciesReference constant="true" species="M_H2O_m" stoichiometry="1" />
        </listOfProducts>
      </reaction>
      <reaction fast="false" id="R_R00386" reversible="false" fbc:lowerFluxBound="cobra_0_bound" fbc:upperFluxBound="cobra_default_ub">
        <listOfReactants>
          <speciesReference constant="true" species="M_a_23dhmp_m" stoichiometry="1" />
        </listOfReactants>
        <listOfProducts>
          <speciesReference constant="true" species="M_H2O_m" stoichiometry="1" />
          <speciesReference constant="true" species="M_a_3mop_m" stoichiometry="1" />
        </listOfProducts>
      </reaction>
      <reaction fast="false" id="R_R00387" reversible="false" fbc:lowerFluxBound="cobra_0_bound" fbc:upperFluxBound="cobra_default_ub">
        <listOfReactants>
          <speciesReference constant="true" species="M_dha_c" stoichiometry="1" />
          <speciesReference constant="true" species="M_atp_c" stoichiometry="1" />
        </listOfReactants>
        <listOfProducts>
          <speciesReference constant="true" species="M_h_c" stoichiometry="1" />
          <speciesReference constant="true" species="M_adp_c" stoichiometry="1" />
          <speciesReference constant="true" species="M_dhap_c" stoichiometry="1" />
        </listOfProducts>
      </reaction>
      <reaction fast="false" id="R_R00388" reversible="false" fbc:lowerFluxBound="cobra_0_bound" fbc:upperFluxBound="cobra_default_ub">
        <listOfReactants>
          <speciesReference constant="true" species="M_dhap_m" stoichiometry="1" />
        </listOfReactants>
        <listOfProducts>
          <speciesReference constant="true" species="M_dhap_c" stoichiometry="1" />
        </listOfProducts>
      </reaction>
      <reaction fast="false" id="R_R00389" reversible="false" fbc:lowerFluxBound="cobra_0_bound" fbc:upperFluxBound="cobra_default_ub">
        <listOfReactants>
          <speciesReference constant="true" species="M_atp_c" stoichiometry="1" />
          <speciesReference constant="true" species="M_gluL_c" stoichiometry="1" />
          <speciesReference constant="true" species="M_dhpt_c" stoichiometry="1" />
        </listOfReactants>
        <listOfProducts>
          <speciesReference constant="true" species="M_pi_c" stoichiometry="1" />
          <speciesReference constant="true" species="M_h_c" stoichiometry="1" />
          <speciesReference constant="true" species="M_adp_c" stoichiometry="1" />
          <speciesReference constant="true" species="M_dhf_c" stoichiometry="1" />
        </listOfProducts>
      </reaction>
      <reaction fast="false" id="R_R00390" reversible="true" fbc:lowerFluxBound="cobra_default_lb" fbc:upperFluxBound="cobra_default_ub">
        <listOfReactants>
          <speciesReference constant="true" species="M_dhf_c" stoichiometry="1" />
        </listOfReactants>
        <listOfProducts>
          <speciesReference constant="true" species="M_dhf_m" stoichiometry="1" />
        </listOfProducts>
      </reaction>
      <reaction fast="false" id="R_R00391" reversible="false" fbc:lowerFluxBound="cobra_0_bound" fbc:upperFluxBound="cobra_default_ub">
        <listOfReactants>
          <speciesReference constant="true" species="M_dhnpt_m" stoichiometry="1" />
        </listOfReactants>
        <listOfProducts>
          <speciesReference constant="true" species="M_a_2ahhmp_m" stoichiometry="1" />
          <speciesReference constant="true" species="M_h_m" stoichiometry="1" />
          <speciesReference constant="true" species="M_gcald_m" stoichiometry="1" />
        </listOfProducts>
      </reaction>
      <reaction fast="false" id="R_R00392" reversible="true" fbc:lowerFluxBound="cobra_default_lb" fbc:upperFluxBound="cobra_default_ub">
        <listOfReactants>
          <speciesReference constant="true" species="M_dhnpt_c" stoichiometry="1" />
        </listOfReactants>
        <listOfProducts>
          <speciesReference constant="true" species="M_dhnpt_m" stoichiometry="1" />
        </listOfProducts>
      </reaction>
      <reaction fast="false" id="R_R00393" reversible="false" fbc:lowerFluxBound="cobra_0_bound" fbc:upperFluxBound="cobra_default_ub">
        <listOfReactants>
          <speciesReference constant="true" species="M_fum_c" stoichiometry="1" />
          <speciesReference constant="true" species="M_dhorS_c" stoichiometry="1" />
        </listOfReactants>
        <listOfProducts>
          <speciesReference constant="true" species="M_orot_c" stoichiometry="1" />
          <speciesReference constant="true" species="M_succ_c" stoichiometry="1" />
        </listOfProducts>
      </reaction>
      <reaction fast="false" id="R_R00394" reversible="true" fbc:lowerFluxBound="cobra_default_lb" fbc:upperFluxBound="cobra_default_ub">
        <listOfReactants>
          <speciesReference constant="true" species="M_H2O_c" stoichiometry="1" />
          <speciesReference constant="true" species="M_dhorS_c" stoichiometry="1" />
        </listOfReactants>
        <listOfProducts>
          <speciesReference constant="true" species="M_h_c" stoichiometry="1" />
          <speciesReference constant="true" species="M_cbasp_c" stoichiometry="1" />
        </listOfProducts>
      </reaction>
      <reaction fast="false" id="R_R00395" reversible="false" fbc:lowerFluxBound="cobra_0_bound" fbc:upperFluxBound="cobra_default_ub">
        <listOfReactants>
          <speciesReference constant="true" species="M_a_2ahhmp_m" stoichiometry="1" />
          <speciesReference constant="true" species="M_a_4abz_m" stoichiometry="1" />
        </listOfReactants>
        <listOfProducts>
          <speciesReference constant="true" species="M_dhpt_m" stoichiometry="1" />
          <speciesReference constant="true" species="M_H2O_m" stoichiometry="1" />
        </listOfProducts>
      </reaction>
      <reaction fast="false" id="R_R00396" reversible="true" fbc:lowerFluxBound="cobra_default_lb" fbc:upperFluxBound="cobra_default_ub">
        <listOfReactants>
          <speciesReference constant="true" species="M_dhpt_c" stoichiometry="1" />
        </listOfReactants>
        <listOfProducts>
          <speciesReference constant="true" species="M_dhpt_m" stoichiometry="1" />
        </listOfProducts>
      </reaction>
      <reaction fast="false" id="R_R00397" reversible="false" fbc:lowerFluxBound="cobra_0_bound" fbc:upperFluxBound="cobra_default_ub">
        <listOfReactants>
          <speciesReference constant="true" species="M_a_2dda7p_c" stoichiometry="1" />
        </listOfReactants>
        <listOfProducts>
          <speciesReference constant="true" species="M_pi_c" stoichiometry="1" />
          <speciesReference constant="true" species="M_a_3dhq_c" stoichiometry="1" />
        </listOfProducts>
      </reaction>
      <reaction fast="false" id="R_R00398" reversible="false" fbc:lowerFluxBound="cobra_0_bound" fbc:upperFluxBound="cobra_default_ub">
        <listOfReactants>
          <speciesReference constant="true" species="M_a_3dhq_c" stoichiometry="1" />
        </listOfReactants>
        <listOfProducts>
          <speciesReference constant="true" species="M_a_3dhsk_c" stoichiometry="1" />
          <speciesReference constant="true" species="M_H2O_c" stoichiometry="1" />
        </listOfProducts>
      </reaction>
      <reaction fast="false" id="R_R00399" reversible="false" fbc:lowerFluxBound="cobra_0_bound" fbc:upperFluxBound="cobra_default_ub">
        <listOfReactants>
          <speciesReference constant="true" species="M_accoa_c" stoichiometry="1" />
          <speciesReference constant="true" species="M_sprm_c" stoichiometry="1" />
        </listOfReactants>
        <listOfProducts>
          <speciesReference constant="true" species="M_N1sprm_c" stoichiometry="1" />
          <speciesReference constant="true" species="M_h_c" stoichiometry="1" />
          <speciesReference constant="true" species="M_coa_c" stoichiometry="1" />
        </listOfProducts>
      </reaction>
      <reaction fast="false" id="R_R00400" reversible="false" fbc:lowerFluxBound="cobra_0_bound" fbc:upperFluxBound="cobra_default_ub">
        <listOfProducts>
          <speciesReference constant="true" species="M_din_c" stoichiometry="1" />
          <speciesReference constant="true" species="M_h_c" stoichiometry="1" />
        </listOfProducts>
      </reaction>
      <reaction fast="false" id="R_R00401" reversible="false" fbc:lowerFluxBound="cobra_0_bound" fbc:upperFluxBound="cobra_default_ub">
        <listOfReactants>
          <speciesReference constant="true" species="M_caphis_c" stoichiometry="1" />
          <speciesReference constant="true" species="M_amet_c" stoichiometry="1" />
        </listOfReactants>
        <listOfProducts>
          <speciesReference constant="true" species="M_h_c" stoichiometry="1" />
          <speciesReference constant="true" species="M_cmaphis_c" stoichiometry="1" />
          <speciesReference constant="true" species="M_ahcys_c" stoichiometry="1" />
        </listOfProducts>
      </reaction>
      <reaction fast="false" id="R_R00402" reversible="false" fbc:lowerFluxBound="cobra_0_bound" fbc:upperFluxBound="cobra_default_ub">
        <listOfReactants>
          <speciesReference constant="true" species="M_H2O_c" stoichiometry="3" />
          <speciesReference constant="true" species="M_dkmpp_c" stoichiometry="1" />
        </listOfReactants>
        <listOfProducts>
          <speciesReference constant="true" species="M_a_2kmb_c" stoichiometry="1" />
          <speciesReference constant="true" species="M_h_c" stoichiometry="6" />
          <speciesReference constant="true" species="M_for_c" stoichiometry="1" />
          <speciesReference constant="true" species="M_pi_c" stoichiometry="1" />
        </listOfProducts>
      </reaction>
      <reaction fast="false" id="R_R00403" reversible="false" fbc:lowerFluxBound="cobra_0_bound" fbc:upperFluxBound="cobra_default_ub">
        <listOfReactants>
          <speciesReference constant="true" species="M_ficytc_m" stoichiometry="2" />
          <speciesReference constant="true" species="M_lacD_c" stoichiometry="1" />
        </listOfReactants>
        <listOfProducts>
          <speciesReference constant="true" species="M_pyr_c" stoichiometry="1" />
          <speciesReference constant="true" species="M_focytc_m" stoichiometry="2" />
        </listOfProducts>
      </reaction>
      <reaction fast="false" id="R_R00404" reversible="false" fbc:lowerFluxBound="cobra_0_bound" fbc:upperFluxBound="cobra_default_ub">
        <listOfReactants>
          <speciesReference constant="true" species="M_lacD_m" stoichiometry="1" />
          <speciesReference constant="true" species="M_ficytc_m" stoichiometry="2" />
        </listOfReactants>
        <listOfProducts>
          <speciesReference constant="true" species="M_focytc_m" stoichiometry="2" />
          <speciesReference constant="true" species="M_pyr_m" stoichiometry="1" />
        </listOfProducts>
      </reaction>
      <reaction fast="false" id="R_R00405" reversible="false" fbc:lowerFluxBound="cobra_0_bound" fbc:upperFluxBound="cobra_default_ub">
        <listOfProducts>
          <speciesReference constant="true" species="M_h_c" stoichiometry="1" />
          <speciesReference constant="true" species="M_lacD_c" stoichiometry="1" />
        </listOfProducts>
      </reaction>
      <reaction fast="false" id="R_R00406" reversible="true" fbc:lowerFluxBound="cobra_default_lb" fbc:upperFluxBound="cobra_default_ub">
        <listOfReactants>
          <speciesReference constant="true" species="M_pyr_m" stoichiometry="1" />
          <speciesReference constant="true" species="M_lacD_c" stoichiometry="1" />
        </listOfReactants>
        <listOfProducts>
          <speciesReference constant="true" species="M_lacD_m" stoichiometry="1" />
          <speciesReference constant="true" species="M_pyr_c" stoichiometry="1" />
        </listOfProducts>
      </reaction>
      <reaction fast="false" id="R_R00407" reversible="true" fbc:lowerFluxBound="cobra_default_lb" fbc:upperFluxBound="cobra_default_ub">
        <listOfReactants>
          <speciesReference constant="true" species="M_h_c" stoichiometry="1" />
          <speciesReference constant="true" species="M_lacD_c" stoichiometry="1" />
        </listOfReactants>
        <listOfProducts>
          <speciesReference constant="true" species="M_lacD_m" stoichiometry="1" />
          <speciesReference constant="true" species="M_h_m" stoichiometry="1" />
        </listOfProducts>
      </reaction>
      <reaction fast="false" id="R_R00408" reversible="false" fbc:lowerFluxBound="cobra_0_bound" fbc:upperFluxBound="cobra_default_ub">
        <listOfReactants>
          <speciesReference constant="true" species="M_ipdp_c" stoichiometry="1" />
          <speciesReference constant="true" species="M_dmpp_c" stoichiometry="1" />
        </listOfReactants>
        <listOfProducts>
          <speciesReference constant="true" species="M_ppi_c" stoichiometry="1" />
          <speciesReference constant="true" species="M_grdp_c" stoichiometry="1" />
        </listOfProducts>
      </reaction>
      <reaction fast="false" id="R_R00409" reversible="false" fbc:lowerFluxBound="cobra_0_bound" fbc:upperFluxBound="cobra_default_ub">
        <listOfReactants>
          <speciesReference constant="true" species="M_H2O_c" stoichiometry="1" />
          <speciesReference constant="true" species="M_ahdt_c" stoichiometry="1" />
        </listOfReactants>
        <listOfProducts>
          <speciesReference constant="true" species="M_dhpmp_c" stoichiometry="1" />
          <speciesReference constant="true" species="M_ppi_c" stoichiometry="1" />
          <speciesReference constant="true" species="M_h_c" stoichiometry="1" />
        </listOfProducts>
      </reaction>
      <reaction fast="false" id="R_R00410" reversible="false" fbc:lowerFluxBound="cobra_0_bound" fbc:upperFluxBound="cobra_default_ub">
        <listOfReactants>
          <speciesReference constant="true" species="M_dolichol_c" stoichiometry="1" />
          <speciesReference constant="true" species="M_ctp_c" stoichiometry="1" />
        </listOfReactants>
        <listOfProducts>
          <speciesReference constant="true" species="M_cdp_c" stoichiometry="1" />
          <speciesReference constant="true" species="M_h_c" stoichiometry="1" />
          <speciesReference constant="true" species="M_dolp_c" stoichiometry="1" />
        </listOfProducts>
      </reaction>
      <reaction fast="false" id="R_R00411" reversible="false" fbc:lowerFluxBound="cobra_0_bound" fbc:upperFluxBound="cobra_default_ub">
        <listOfReactants>
          <speciesReference constant="true" species="M_dolmanp_r" stoichiometry="1" />
        </listOfReactants>
        <listOfProducts>
          <speciesReference constant="true" species="M_h_r" stoichiometry="1" />
          <speciesReference constant="true" species="M_dolp_r" stoichiometry="1" />
          <speciesReference constant="true" species="M_mannan_r" stoichiometry="1" />
        </listOfProducts>
      </reaction>
      <reaction fast="false" id="R_R00412" reversible="false" fbc:lowerFluxBound="cobra_0_bound" fbc:upperFluxBound="cobra_default_ub">
        <listOfReactants>
          <speciesReference constant="true" species="M_gdpmann_c" stoichiometry="1" />
          <speciesReference constant="true" species="M_dolp_c" stoichiometry="1" />
        </listOfReactants>
        <listOfProducts>
          <speciesReference constant="true" species="M_dolmanp_r" stoichiometry="1" />
          <speciesReference constant="true" species="M_gdp_c" stoichiometry="1" />
        </listOfProducts>
      </reaction>
      <reaction fast="false" id="R_R00413" reversible="true" fbc:lowerFluxBound="cobra_default_lb" fbc:upperFluxBound="cobra_default_ub">
        <listOfReactants>
          <speciesReference constant="true" species="M_h_c" stoichiometry="1" />
          <speciesReference constant="true" species="M_dolp_c" stoichiometry="1" />
        </listOfReactants>
        <listOfProducts>
          <speciesReference constant="true" species="M_h_r" stoichiometry="1" />
          <speciesReference constant="true" species="M_dolp_r" stoichiometry="1" />
        </listOfProducts>
      </reaction>
      <reaction fast="false" id="R_R00414" reversible="false" fbc:lowerFluxBound="cobra_0_bound" fbc:upperFluxBound="cobra_default_ub">
        <listOfReactants>
          <speciesReference constant="true" species="M_dpcoa_c" stoichiometry="1" />
          <speciesReference constant="true" species="M_atp_c" stoichiometry="1" />
        </listOfReactants>
        <listOfProducts>
          <speciesReference constant="true" species="M_h_c" stoichiometry="1" />
          <speciesReference constant="true" species="M_adp_c" stoichiometry="1" />
          <speciesReference constant="true" species="M_coa_c" stoichiometry="1" />
        </listOfProducts>
      </reaction>
      <reaction fast="false" id="R_R00415" reversible="false" fbc:lowerFluxBound="cobra_0_bound" fbc:upperFluxBound="cobra_default_ub">
        <listOfReactants>
          <speciesReference constant="true" species="M_dpcoa_m" stoichiometry="1" />
          <speciesReference constant="true" species="M_atp_m" stoichiometry="1" />
        </listOfReactants>
        <listOfProducts>
          <speciesReference constant="true" species="M_coa_m" stoichiometry="1" />
          <speciesReference constant="true" species="M_adp_m" stoichiometry="1" />
          <speciesReference constant="true" species="M_h_m" stoichiometry="1" />
        </listOfProducts>
      </reaction>
      <reaction fast="false" id="R_R00416" reversible="true" fbc:lowerFluxBound="cobra_default_lb" fbc:upperFluxBound="cobra_default_ub">
        <listOfReactants>
          <speciesReference constant="true" species="M_a_13dpg_c" stoichiometry="1" />
        </listOfReactants>
        <listOfProducts>
          <speciesReference constant="true" species="M_h_c" stoichiometry="1" />
          <speciesReference constant="true" species="M_a_23dpg_c" stoichiometry="1" />
        </listOfProducts>
      </reaction>
      <reaction fast="false" id="R_R00417" reversible="false" fbc:lowerFluxBound="cobra_0_bound" fbc:upperFluxBound="cobra_default_ub">
        <listOfReactants>
          <speciesReference constant="true" species="M_a_5dpmev_c" stoichiometry="1" />
          <speciesReference constant="true" species="M_atp_c" stoichiometry="1" />
        </listOfReactants>
        <listOfProducts>
          <speciesReference constant="true" species="M_pi_c" stoichiometry="1" />
          <speciesReference constant="true" species="M_adp_c" stoichiometry="1" />
          <speciesReference constant="true" species="M_ipdp_c" stoichiometry="1" />
          <speciesReference constant="true" species="M_CO2_c" stoichiometry="1" />
        </listOfProducts>
      </reaction>
      <reaction fast="false" id="R_R00418" reversible="false" fbc:lowerFluxBound="cobra_0_bound" fbc:upperFluxBound="cobra_default_ub">
        <listOfReactants>
          <speciesReference constant="true" species="M_nadph_c" stoichiometry="1" />
          <speciesReference constant="true" species="M_h_c" stoichiometry="1" />
          <speciesReference constant="true" species="M_a_2dhp_c" stoichiometry="1" />
        </listOfReactants>
        <listOfProducts>
          <speciesReference constant="true" species="M_pantR_c" stoichiometry="1" />
          <speciesReference constant="true" species="M_nadp_c" stoichiometry="1" />
        </listOfProducts>
      </reaction>
      <reaction fast="false" id="R_R00419" reversible="false" fbc:lowerFluxBound="cobra_0_bound" fbc:upperFluxBound="cobra_default_ub">
        <listOfReactants>
          <speciesReference constant="true" species="M_a_2dhp_m" stoichiometry="1" />
          <speciesReference constant="true" species="M_nadph_m" stoichiometry="1" />
          <speciesReference constant="true" species="M_h_m" stoichiometry="1" />
        </listOfReactants>
        <listOfProducts>
          <speciesReference constant="true" species="M_nadp_m" stoichiometry="1" />
          <speciesReference constant="true" species="M_pantR_m" stoichiometry="1" />
        </listOfProducts>
      </reaction>
      <reaction fast="false" id="R_R00420" reversible="false" fbc:lowerFluxBound="cobra_0_bound" fbc:upperFluxBound="cobra_default_ub">
        <listOfReactants>
          <speciesReference constant="true" species="M_drib_c" stoichiometry="1" />
          <speciesReference constant="true" species="M_atp_c" stoichiometry="1" />
        </listOfReactants>
        <listOfProducts>
          <speciesReference constant="true" species="M_h_c" stoichiometry="1" />
          <speciesReference constant="true" species="M_adp_c" stoichiometry="1" />
          <speciesReference constant="true" species="M_a_2dr5p_c" stoichiometry="1" />
        </listOfProducts>
      </reaction>
      <reaction fast="false" id="R_R00421" reversible="false" fbc:lowerFluxBound="cobra_0_bound" fbc:upperFluxBound="cobra_default_ub">
        <listOfReactants>
          <speciesReference constant="true" species="M_nadph_c" stoichiometry="1" />
          <speciesReference constant="true" species="M_h_c" stoichiometry="1" />
          <speciesReference constant="true" species="M_a_25dhpp_c" stoichiometry="1" />
        </listOfReactants>
        <listOfProducts>
          <speciesReference constant="true" species="M_nadp_c" stoichiometry="1" />
          <speciesReference constant="true" species="M_a_25dthpp_c" stoichiometry="1" />
        </listOfProducts>
      </reaction>
      <reaction fast="false" id="R_R00422" reversible="false" fbc:lowerFluxBound="cobra_0_bound" fbc:upperFluxBound="cobra_default_ub">
        <listOfReactants>
          <speciesReference constant="true" species="M_H2O_c" stoichiometry="1" />
          <speciesReference constant="true" species="M_h_c" stoichiometry="1" />
          <speciesReference constant="true" species="M_a_25dthpp_c" stoichiometry="1" />
        </listOfReactants>
        <listOfProducts>
          <speciesReference constant="true" species="M_a_5aprbu_c" stoichiometry="1" />
          <speciesReference constant="true" species="M_nh4_c" stoichiometry="1" />
        </listOfProducts>
      </reaction>
      <reaction fast="false" id="R_R00423" reversible="true" fbc:lowerFluxBound="cobra_default_lb" fbc:upperFluxBound="cobra_default_ub">
        <listOfReactants>
          <speciesReference constant="true" species="M_atp_c" stoichiometry="1" />
          <speciesReference constant="true" species="M_dtmp_c" stoichiometry="1" />
        </listOfReactants>
        <listOfProducts>
          <speciesReference constant="true" species="M_dtdp_c" stoichiometry="1" />
          <speciesReference constant="true" species="M_adp_c" stoichiometry="1" />
        </listOfProducts>
      </reaction>
      <reaction fast="false" id="R_R00424" reversible="false" fbc:lowerFluxBound="cobra_0_bound" fbc:upperFluxBound="cobra_default_ub">
        <listOfProducts>
          <speciesReference constant="true" species="M_dttp_c" stoichiometry="1" />
        </listOfProducts>
      </reaction>
      <reaction fast="false" id="R_R00425" reversible="true" fbc:lowerFluxBound="cobra_default_lb" fbc:upperFluxBound="cobra_default_ub">
        <listOfReactants>
          <speciesReference constant="true" species="M_dump_c" stoichiometry="1" />
        </listOfReactants>
        <listOfProducts>
          <speciesReference constant="true" species="M_dump_n" stoichiometry="1" />
        </listOfProducts>
      </reaction>
      <reaction fast="false" id="R_R00426" reversible="false" fbc:lowerFluxBound="cobra_0_bound" fbc:upperFluxBound="cobra_default_ub">
        <listOfReactants>
          <speciesReference constant="true" species="M_duri_c" stoichiometry="1" />
          <speciesReference constant="true" species="M_atp_c" stoichiometry="1" />
        </listOfReactants>
        <listOfProducts>
          <speciesReference constant="true" species="M_dump_c" stoichiometry="1" />
          <speciesReference constant="true" species="M_h_c" stoichiometry="1" />
          <speciesReference constant="true" species="M_adp_c" stoichiometry="1" />
        </listOfProducts>
      </reaction>
      <reaction fast="false" id="R_R00427" reversible="true" fbc:lowerFluxBound="cobra_default_lb" fbc:upperFluxBound="cobra_default_ub">
        <listOfReactants>
          <speciesReference constant="true" species="M_duri_c" stoichiometry="1" />
          <speciesReference constant="true" species="M_pi_c" stoichiometry="1" />
        </listOfReactants>
        <listOfProducts>
          <speciesReference constant="true" species="M_a_2dr1p_c" stoichiometry="1" />
          <speciesReference constant="true" species="M_ura_c" stoichiometry="1" />
        </listOfProducts>
      </reaction>
      <reaction fast="false" id="R_R00428" reversible="false" fbc:lowerFluxBound="cobra_0_bound" fbc:upperFluxBound="cobra_default_ub">
        <listOfProducts>
          <speciesReference constant="true" species="M_duri_c" stoichiometry="1" />
          <speciesReference constant="true" species="M_h_c" stoichiometry="1" />
        </listOfProducts>
      </reaction>
      <reaction fast="false" id="R_R00429" reversible="false" fbc:lowerFluxBound="cobra_0_bound" fbc:upperFluxBound="cobra_default_ub">
        <listOfReactants>
          <speciesReference constant="true" species="M_H2O_c" stoichiometry="1" />
          <speciesReference constant="true" species="M_dutp_c" stoichiometry="1" />
        </listOfReactants>
        <listOfProducts>
          <speciesReference constant="true" species="M_dump_c" stoichiometry="1" />
          <speciesReference constant="true" species="M_ppi_c" stoichiometry="1" />
          <speciesReference constant="true" species="M_h_c" stoichiometry="1" />
        </listOfProducts>
      </reaction>
      <reaction fast="false" id="R_R00430" reversible="false" fbc:lowerFluxBound="cobra_0_bound" fbc:upperFluxBound="cobra_default_ub">
        <listOfReactants>
          <speciesReference constant="true" species="M_H2O_c" stoichiometry="1" />
          <speciesReference constant="true" species="M_q6_m" stoichiometry="1" />
          <speciesReference constant="true" species="M_spmd_c" stoichiometry="1" />
        </listOfReactants>
        <listOfProducts>
          <speciesReference constant="true" species="M_a_13dampp_c" stoichiometry="1" />
          <speciesReference constant="true" species="M_q6h2_m" stoichiometry="1" />
          <speciesReference constant="true" species="M_a_4abutn_c" stoichiometry="1" />
        </listOfProducts>
      </reaction>
      <reaction fast="false" id="R_R00431" reversible="true" fbc:lowerFluxBound="cobra_default_lb" fbc:upperFluxBound="cobra_default_ub">
        <listOfReactants>
          <speciesReference constant="true" species="M_e4hglu_c" stoichiometry="1" />
        </listOfReactants>
        <listOfProducts>
          <speciesReference constant="true" species="M_e4hglu_m" stoichiometry="1" />
        </listOfProducts>
      </reaction>
      <reaction fast="false" id="R_R00432" reversible="true" fbc:lowerFluxBound="cobra_default_lb" fbc:upperFluxBound="cobra_default_ub">
        <listOfReactants>
          <speciesReference constant="true" species="M_e4hglu_c" stoichiometry="1" />
        </listOfReactants>
        <listOfProducts>
          <speciesReference constant="true" species="M_e4hglu_x" stoichiometry="1" />
        </listOfProducts>
      </reaction>
      <reaction fast="false" id="R_R00433" reversible="true" fbc:lowerFluxBound="cobra_default_lb" fbc:upperFluxBound="cobra_default_ub">
        <listOfReactants>
          <speciesReference constant="true" species="M_e4p_c" stoichiometry="1" />
        </listOfReactants>
        <listOfProducts>
          <speciesReference constant="true" species="M_e4p_m" stoichiometry="1" />
        </listOfProducts>
      </reaction>
      <reaction fast="false" id="R_R00434" reversible="true" fbc:lowerFluxBound="cobra_default_lb" fbc:upperFluxBound="cobra_default_ub">
        <listOfReactants>
          <speciesReference constant="true" species="M_a_3hxccoa_x" stoichiometry="1" />
        </listOfReactants>
        <listOfProducts>
          <speciesReference constant="true" species="M_hxc2coa_x" stoichiometry="1" />
          <speciesReference constant="true" species="M_H2O_x" stoichiometry="1" />
        </listOfProducts>
      </reaction>
      <reaction fast="false" id="R_R00435" reversible="true" fbc:lowerFluxBound="cobra_default_lb" fbc:upperFluxBound="cobra_default_ub">
        <listOfReactants>
          <speciesReference constant="true" species="M_a_3hdcoa_x" stoichiometry="1" />
        </listOfReactants>
        <listOfProducts>
          <speciesReference constant="true" species="M_H2O_x" stoichiometry="1" />
          <speciesReference constant="true" species="M_dc2coa_x" stoichiometry="1" />
        </listOfProducts>
      </reaction>
      <reaction fast="false" id="R_R00436" reversible="true" fbc:lowerFluxBound="cobra_default_lb" fbc:upperFluxBound="cobra_default_ub">
        <listOfReactants>
          <speciesReference constant="true" species="M_a_3hddcoa_x" stoichiometry="1" />
        </listOfReactants>
        <listOfProducts>
          <speciesReference constant="true" species="M_H2O_x" stoichiometry="1" />
          <speciesReference constant="true" species="M_dd2coa_x" stoichiometry="1" />
        </listOfProducts>
      </reaction>
      <reaction fast="false" id="R_R00437" reversible="true" fbc:lowerFluxBound="cobra_default_lb" fbc:upperFluxBound="cobra_default_ub">
        <listOfReactants>
          <speciesReference constant="true" species="M_a_3htdcoa_x" stoichiometry="1" />
        </listOfReactants>
        <listOfProducts>
          <speciesReference constant="true" species="M_H2O_x" stoichiometry="1" />
          <speciesReference constant="true" species="M_td2coa_x" stoichiometry="1" />
        </listOfProducts>
      </reaction>
      <reaction fast="false" id="R_R00438" reversible="true" fbc:lowerFluxBound="cobra_default_lb" fbc:upperFluxBound="cobra_default_ub">
        <listOfReactants>
          <speciesReference constant="true" species="M_a_3hhdcoa_x" stoichiometry="1" />
        </listOfReactants>
        <listOfProducts>
          <speciesReference constant="true" species="M_H2O_x" stoichiometry="1" />
          <speciesReference constant="true" species="M_hdd2coa_x" stoichiometry="1" />
        </listOfProducts>
      </reaction>
      <reaction fast="false" id="R_R00439" reversible="true" fbc:lowerFluxBound="cobra_default_lb" fbc:upperFluxBound="cobra_default_ub">
        <listOfReactants>
          <speciesReference constant="true" species="M_a_3hodcoa_x" stoichiometry="1" />
        </listOfReactants>
        <listOfProducts>
          <speciesReference constant="true" species="M_H2O_x" stoichiometry="1" />
          <speciesReference constant="true" species="M_od2coa_x" stoichiometry="1" />
        </listOfProducts>
      </reaction>
      <reaction fast="false" id="R_R00440" reversible="false" fbc:lowerFluxBound="cobra_0_bound" fbc:upperFluxBound="cobra_default_ub">
        <listOfReactants>
          <speciesReference constant="true" species="M_e4hglu_c" stoichiometry="1" />
          <speciesReference constant="true" species="M_akg_c" stoichiometry="1" />
        </listOfReactants>
        <listOfProducts>
          <speciesReference constant="true" species="M_gluL_c" stoichiometry="1" />
          <speciesReference constant="true" species="M_a_4H2Oglt_c" stoichiometry="1" />
        </listOfProducts>
      </reaction>
      <reaction fast="false" id="R_R00441" reversible="false" fbc:lowerFluxBound="cobra_0_bound" fbc:upperFluxBound="cobra_default_ub">
        <listOfReactants>
          <speciesReference constant="true" species="M_akg_m" stoichiometry="1" />
          <speciesReference constant="true" species="M_e4hglu_m" stoichiometry="1" />
        </listOfReactants>
        <listOfProducts>
          <speciesReference constant="true" species="M_a_4H2Oglt_m" stoichiometry="1" />
          <speciesReference constant="true" species="M_gluL_m" stoichiometry="1" />
        </listOfProducts>
      </reaction>
      <reaction fast="false" id="R_R00442" reversible="false" fbc:lowerFluxBound="cobra_0_bound" fbc:upperFluxBound="cobra_default_ub">
        <listOfReactants>
          <speciesReference constant="true" species="M_akg_x" stoichiometry="1" />
          <speciesReference constant="true" species="M_e4hglu_x" stoichiometry="1" />
        </listOfReactants>
        <listOfProducts>
          <speciesReference constant="true" species="M_a_4H2Oglt_x" stoichiometry="1" />
          <speciesReference constant="true" species="M_gluL_x" stoichiometry="1" />
        </listOfProducts>
      </reaction>
      <reaction fast="false" id="R_R00443" reversible="true" fbc:lowerFluxBound="cobra_default_lb" fbc:upperFluxBound="cobra_default_ub">
        <listOfReactants>
          <speciesReference constant="true" species="M_a_2pg_c" stoichiometry="1" />
        </listOfReactants>
        <listOfProducts>
          <speciesReference constant="true" species="M_H2O_c" stoichiometry="1" />
          <speciesReference constant="true" species="M_pep_c" stoichiometry="1" />
        </listOfProducts>
      </reaction>
      <reaction fast="false" id="R_R00444" reversible="false" fbc:lowerFluxBound="cobra_0_bound" fbc:upperFluxBound="cobra_default_ub" />
      <reaction fast="false" id="R_R00445" reversible="false" fbc:lowerFluxBound="cobra_0_bound" fbc:upperFluxBound="cobra_default_ub">
        <listOfReactants>
          <speciesReference constant="true" species="M_ergst_c" stoichiometry="1" />
          <speciesReference constant="true" species="M_udpg_c" stoichiometry="1" />
        </listOfReactants>
        <listOfProducts>
          <speciesReference constant="true" species="M_udp_c" stoichiometry="1" />
          <speciesReference constant="true" species="M_h_c" stoichiometry="1" />
          <speciesReference constant="true" species="M_ergst3glc_c" stoichiometry="1" />
        </listOfProducts>
      </reaction>
      <reaction fast="false" id="R_R00446" reversible="false" fbc:lowerFluxBound="cobra_0_bound" fbc:upperFluxBound="cobra_default_ub">
        <listOfProducts>
          <speciesReference constant="true" species="M_ergst_c" stoichiometry="1" />
        </listOfProducts>
      </reaction>
      <reaction fast="false" id="R_R00447" reversible="true" fbc:lowerFluxBound="cobra_default_lb" fbc:upperFluxBound="cobra_default_ub">
        <listOfReactants>
          <speciesReference constant="true" species="M_ergst_r" stoichiometry="1" />
        </listOfReactants>
        <listOfProducts>
          <speciesReference constant="true" species="M_ergst_c" stoichiometry="1" />
        </listOfProducts>
      </reaction>
      <reaction fast="false" id="R_R00448" reversible="true" fbc:lowerFluxBound="cobra_default_lb" fbc:upperFluxBound="cobra_default_ub">
        <listOfReactants>
          <speciesReference constant="true" species="M_ergtetrol_c" stoichiometry="1" />
        </listOfReactants>
        <listOfProducts>
          <speciesReference constant="true" species="M_ergtetrol_r" stoichiometry="1" />
        </listOfProducts>
      </reaction>
      <reaction fast="false" id="R_R00449" reversible="false" fbc:lowerFluxBound="cobra_0_bound" fbc:upperFluxBound="cobra_default_ub">
        <listOfReactants>
          <speciesReference constant="true" species="M_etha_c" stoichiometry="1" />
          <speciesReference constant="true" species="M_atp_c" stoichiometry="1" />
        </listOfReactants>
        <listOfProducts>
          <speciesReference constant="true" species="M_h_c" stoichiometry="1" />
          <speciesReference constant="true" species="M_adp_c" stoichiometry="1" />
          <speciesReference constant="true" species="M_ethamp_c" stoichiometry="1" />
        </listOfProducts>
      </reaction>
      <reaction fast="false" id="R_R00450" reversible="false" fbc:lowerFluxBound="cobra_0_bound" fbc:upperFluxBound="cobra_default_ub">
        <listOfProducts>
          <speciesReference constant="true" species="M_etha_c" stoichiometry="1" />
        </listOfProducts>
      </reaction>
      <reaction fast="false" id="R_R00451" reversible="true" fbc:lowerFluxBound="cobra_default_lb" fbc:upperFluxBound="cobra_default_ub">
        <listOfProducts>
          <speciesReference constant="true" species="M_etoh_c" stoichiometry="1" />
        </listOfProducts>
      </reaction>
      <reaction fast="false" id="R_R00452" reversible="true" fbc:lowerFluxBound="cobra_default_lb" fbc:upperFluxBound="cobra_default_ub">
        <listOfReactants>
          <speciesReference constant="true" species="M_etoh_c" stoichiometry="1" />
        </listOfReactants>
        <listOfProducts>
          <speciesReference constant="true" species="M_etoh_m" stoichiometry="1" />
        </listOfProducts>
      </reaction>
      <reaction fast="false" id="R_R00453" reversible="false" fbc:lowerFluxBound="cobra_0_bound" fbc:upperFluxBound="cobra_default_ub">
        <listOfReactants>
          <speciesReference constant="true" species="M_c100_c" stoichiometry="1" />
        </listOfReactants>
        <listOfProducts>
          <speciesReference constant="true" species="M_c100_x" stoichiometry="1" />
        </listOfProducts>
      </reaction>
      <reaction fast="false" id="R_R00454" reversible="false" fbc:lowerFluxBound="cobra_0_bound" fbc:upperFluxBound="cobra_default_ub">
        <listOfReactants>
          <speciesReference constant="true" species="M_c120_c" stoichiometry="1" />
        </listOfReactants>
        <listOfProducts>
          <speciesReference constant="true" species="M_c120_x" stoichiometry="1" />
        </listOfProducts>
      </reaction>
      <reaction fast="false" id="R_R00455" reversible="false" fbc:lowerFluxBound="cobra_0_bound" fbc:upperFluxBound="cobra_default_ub">
        <listOfReactants>
          <speciesReference constant="true" species="M_c140_c" stoichiometry="1" />
        </listOfReactants>
        <listOfProducts>
          <speciesReference constant="true" species="M_c140_x" stoichiometry="1" />
        </listOfProducts>
      </reaction>
      <reaction fast="false" id="R_R00456" reversible="false" fbc:lowerFluxBound="cobra_0_bound" fbc:upperFluxBound="cobra_default_ub">
        <listOfReactants>
          <speciesReference constant="true" species="M_c141_c" stoichiometry="1" />
        </listOfReactants>
        <listOfProducts>
          <speciesReference constant="true" species="M_c141_x" stoichiometry="1" />
        </listOfProducts>
      </reaction>
      <reaction fast="false" id="R_R00457" reversible="false" fbc:lowerFluxBound="cobra_0_bound" fbc:upperFluxBound="cobra_default_ub">
        <listOfReactants>
          <speciesReference constant="true" species="M_c160_c" stoichiometry="1" />
        </listOfReactants>
        <listOfProducts>
          <speciesReference constant="true" species="M_c160_x" stoichiometry="1" />
        </listOfProducts>
      </reaction>
      <reaction fast="false" id="R_R00458" reversible="false" fbc:lowerFluxBound="cobra_0_bound" fbc:upperFluxBound="cobra_default_ub">
        <listOfReactants>
          <speciesReference constant="true" species="M_c161_c" stoichiometry="1" />
        </listOfReactants>
        <listOfProducts>
          <speciesReference constant="true" species="M_c161_x" stoichiometry="1" />
        </listOfProducts>
      </reaction>
      <reaction fast="false" id="R_R00459" reversible="false" fbc:lowerFluxBound="cobra_0_bound" fbc:upperFluxBound="cobra_default_ub">
        <listOfReactants>
          <speciesReference constant="true" species="M_c080_c" stoichiometry="1" />
        </listOfReactants>
        <listOfProducts>
          <speciesReference constant="true" species="M_c080_x" stoichiometry="1" />
        </listOfProducts>
      </reaction>
      <reaction fast="false" id="R_R00460" reversible="false" fbc:lowerFluxBound="cobra_0_bound" fbc:upperFluxBound="cobra_default_ub">
        <listOfReactants>
          <speciesReference constant="true" species="M_c120ACP_m" stoichiometry="1" />
        </listOfReactants>
        <listOfProducts>
          <speciesReference constant="true" species="M_c120ACP_c" stoichiometry="1" />
        </listOfProducts>
      </reaction>
      <reaction fast="false" id="R_R00461" reversible="false" fbc:lowerFluxBound="cobra_0_bound" fbc:upperFluxBound="cobra_default_ub">
        <listOfReactants>
          <speciesReference constant="true" species="M_c140ACP_m" stoichiometry="1" />
        </listOfReactants>
[truncated: 509,873 more chars]
