# Supplementary material for: Do genome-scale models need exact solvers or clearer standards?
Source: Mol Syst Biol. 2015 Oct 14;11(10):831. doi: 10.15252/msb.20156157 (PMC4631202; doi:10.15252/msb.20156157)
Supplement: Supplementary file 2 — Dataset EV1 [file msb0011-0831-sd2.zip › m_model_collection-master/sbml3/PpuMBEL1071.xml]

<?xml version='1.0' encoding='UTF-8'?>
<sbml xmlns:fbc="http://www.sbml.org/sbml/level3/version1/fbc/version2" level="3" sboTerm="SBO:0000624" version="1" xmlns="http://www.sbml.org/sbml/level3/version1/core" fbc:required="false">
  <model id="PpuMBEL1071" fbc:strict="true">
    <listOfUnitDefinitions>
      <unitDefinition id="mmol_per_gDW_per_hr">
        <listOfUnits>
          <unit exponent="1" kind="mole" multiplier="1" scale="-3" />
          <unit exponent="-1" kind="gram" multiplier="1" scale="0" />
          <unit exponent="-1" kind="second" multiplier="3600" scale="0" />
        </listOfUnits>
      </unitDefinition>
    </listOfUnitDefinitions>
    <fbc:listOfObjectives fbc:activeObjective="obj">
      <fbc:objective fbc:id="obj" fbc:type="maximize">
        <fbc:listOfFluxObjectives>
          <fbc:fluxObjective fbc:coefficient="1" fbc:reaction="R_Biomass" />
        </fbc:listOfFluxObjectives>
      </fbc:objective>
    </fbc:listOfObjectives>
    <listOfParameters>
      <parameter constant="true" id="cobra_default_lb" sboTerm="SBO:0000626" units="mmol_per_gDW_per_hr" value="-1000" />
      <parameter constant="true" id="cobra_default_ub" sboTerm="SBO:0000626" units="mmol_per_gDW_per_hr" value="1000" />
      <parameter constant="true" id="cobra_0_bound" sboTerm="SBO:0000626" units="mmol_per_gDW_per_hr" value="0" />
    </listOfParameters>
    <listOfCompartments>
      <compartment constant="true" id="cell" name="" />
    </listOfCompartments>
    <listOfSpecies>
      <species boundaryCondition="false" compartment="cell" constant="false" hasOnlySubstanceUnits="false" id="M_T4HP" fbc:charge="0" />
      <species boundaryCondition="false" compartment="cell" constant="false" hasOnlySubstanceUnits="false" id="M_C180ACP" fbc:charge="0" />
      <species boundaryCondition="false" compartment="cell" constant="false" hasOnlySubstanceUnits="false" id="M_a_5H24DP" fbc:charge="0" />
      <species boundaryCondition="false" compartment="cell" constant="false" hasOnlySubstanceUnits="false" id="M_S2MBDH" fbc:charge="0" />
      <species boundaryCondition="false" compartment="cell" constant="false" hasOnlySubstanceUnits="false" id="M_PBG" fbc:charge="0" />
      <species boundaryCondition="false" compartment="cell" constant="false" hasOnlySubstanceUnits="false" id="M_HPPP" fbc:charge="0" />
      <species boundaryCondition="false" compartment="cell" constant="false" hasOnlySubstanceUnits="false" id="M_TCYS" fbc:charge="0" />
      <species boundaryCondition="false" compartment="cell" constant="false" hasOnlySubstanceUnits="false" id="M_VB12COZ" fbc:charge="0" />
      <species boundaryCondition="false" compartment="cell" constant="false" hasOnlySubstanceUnits="false" id="M_SLCYSTH" fbc:charge="0" />
      <species boundaryCondition="false" compartment="cell" constant="false" hasOnlySubstanceUnits="false" id="M_DMK" fbc:charge="0" />
      <species boundaryCondition="false" compartment="cell" constant="false" hasOnlySubstanceUnits="false" id="M_MLAC" fbc:charge="0" />
      <species boundaryCondition="false" compartment="cell" constant="false" hasOnlySubstanceUnits="false" id="M_CMP" fbc:charge="0" />
      <species boundaryCondition="false" compartment="cell" constant="false" hasOnlySubstanceUnits="false" id="M_DCDP" fbc:charge="0" />
      <species boundaryCondition="false" compartment="cell" constant="false" hasOnlySubstanceUnits="false" id="M_RGT" fbc:charge="0" />
      <species boundaryCondition="false" compartment="cell" constant="false" hasOnlySubstanceUnits="false" id="M_HPPA" fbc:charge="0" />
      <species boundaryCondition="false" compartment="cell" constant="false" hasOnlySubstanceUnits="false" id="M_SEROTONIN" fbc:charge="0" />
      <species boundaryCondition="false" compartment="cell" constant="false" hasOnlySubstanceUnits="false" id="M_SHOHACOA" fbc:charge="0" />
      <species boundaryCondition="false" compartment="cell" constant="false" hasOnlySubstanceUnits="false" id="M_IDZ4AC" fbc:charge="0" />
      <species boundaryCondition="false" compartment="cell" constant="false" hasOnlySubstanceUnits="false" id="M_P1AL" fbc:charge="0" />
      <species boundaryCondition="false" compartment="cell" constant="false" hasOnlySubstanceUnits="false" id="M_a_5HTRY" fbc:charge="0" />
      <species boundaryCondition="false" compartment="cell" constant="false" hasOnlySubstanceUnits="false" id="M_GL3PETHAM" fbc:charge="0" />
      <species boundaryCondition="false" compartment="cell" constant="false" hasOnlySubstanceUnits="false" id="M_GLUGSAL" fbc:charge="0" />
      <species boundaryCondition="false" compartment="cell" constant="false" hasOnlySubstanceUnits="false" id="M_a_5MTA" fbc:charge="0" />
      <species boundaryCondition="false" compartment="cell" constant="false" hasOnlySubstanceUnits="false" id="M_BT5AMP" fbc:charge="0" />
      <species boundaryCondition="false" compartment="cell" constant="false" hasOnlySubstanceUnits="false" id="M_RSALAGLY" fbc:charge="0" />
      <species boundaryCondition="false" compartment="cell" constant="false" hasOnlySubstanceUnits="false" id="M_HBACOA" fbc:charge="0" />
      <species boundaryCondition="false" compartment="cell" constant="false" hasOnlySubstanceUnits="false" id="M_ORN" fbc:charge="0" />
      <species boundaryCondition="false" compartment="cell" constant="false" hasOnlySubstanceUnits="false" id="M_FUM" fbc:charge="0" />
      <species boundaryCondition="false" compartment="cell" constant="false" hasOnlySubstanceUnits="false" id="M_AVAL" fbc:charge="0" />
      <species boundaryCondition="false" compartment="cell" constant="false" hasOnlySubstanceUnits="false" id="M_NICATOL" fbc:charge="0" />
      <species boundaryCondition="false" compartment="cell" constant="false" hasOnlySubstanceUnits="false" id="M_CBSARC" fbc:charge="0" />
      <species boundaryCondition="false" compartment="cell" constant="false" hasOnlySubstanceUnits="false" id="M_NPMHIS" fbc:charge="0" />
      <species boundaryCondition="false" compartment="cell" constant="false" hasOnlySubstanceUnits="false" id="M_NAGA1P" fbc:charge="0" />
      <species boundaryCondition="false" compartment="cell" constant="false" hasOnlySubstanceUnits="false" id="M_a_4HPHEACG" fbc:charge="0" />
      <species boundaryCondition="false" compartment="cell" constant="false" hasOnlySubstanceUnits="false" id="M_TMANBT" fbc:charge="0" />
      <species boundaryCondition="false" compartment="cell" constant="false" hasOnlySubstanceUnits="false" id="M_GCYS" fbc:charge="0" />
      <species boundaryCondition="false" compartment="cell" constant="false" hasOnlySubstanceUnits="false" id="M_D8RL" fbc:charge="0" />
      <species boundaryCondition="false" compartment="cell" constant="false" hasOnlySubstanceUnits="false" id="M_SLIM" fbc:charge="0" />
      <species boundaryCondition="false" compartment="cell" constant="false" hasOnlySubstanceUnits="false" id="M_PC2" fbc:charge="0" />
      <species boundaryCondition="false" compartment="cell" constant="false" hasOnlySubstanceUnits="false" id="M_PC5" fbc:charge="0" />
      <species boundaryCondition="false" compartment="cell" constant="false" hasOnlySubstanceUnits="false" id="M_PC4" fbc:charge="0" />
      <species boundaryCondition="false" compartment="cell" constant="false" hasOnlySubstanceUnits="false" id="M_X5P" fbc:charge="0" />
      <species boundaryCondition="false" compartment="cell" constant="false" hasOnlySubstanceUnits="false" id="M_a_23DHPIMCOA" fbc:charge="0" />
      <species boundaryCondition="false" compartment="cell" constant="false" hasOnlySubstanceUnits="false" id="M_SHCL" fbc:charge="0" />
      <species boundaryCondition="false" compartment="cell" constant="false" hasOnlySubstanceUnits="false" id="M_HPIMCOA" fbc:charge="0" />
      <species boundaryCondition="false" compartment="cell" constant="false" hasOnlySubstanceUnits="false" id="M_PHHX" fbc:charge="0" />
      <species boundaryCondition="false" compartment="cell" constant="false" hasOnlySubstanceUnits="false" id="M_AMADIP" fbc:charge="0" />
      <species boundaryCondition="false" compartment="cell" constant="false" hasOnlySubstanceUnits="false" id="M_RHDDHACOA" fbc:charge="0" />
      <species boundaryCondition="false" compartment="cell" constant="false" hasOnlySubstanceUnits="false" id="M_DHF" fbc:charge="0" />
      <species boundaryCondition="false" compartment="cell" constant="false" hasOnlySubstanceUnits="false" id="M_RTFLA" fbc:charge="0" />
      <species boundaryCondition="false" compartment="cell" constant="false" hasOnlySubstanceUnits="false" id="M_a_4PPNCYS" fbc:charge="0" />
      <species boundaryCondition="false" compartment="cell" constant="false" hasOnlySubstanceUnits="false" id="M_IGP" fbc:charge="0" />
      <species boundaryCondition="false" compartment="cell" constant="false" hasOnlySubstanceUnits="false" id="M_HYXN" fbc:charge="0" />
      <species boundaryCondition="false" compartment="cell" constant="false" hasOnlySubstanceUnits="false" id="M_FRU" fbc:charge="0" />
      <species boundaryCondition="false" compartment="cell" constant="false" hasOnlySubstanceUnits="false" id="M_PTRC" fbc:charge="0" />
      <species boundaryCondition="false" compartment="cell" constant="false" hasOnlySubstanceUnits="false" id="M_UMP" fbc:charge="0" />
      <species boundaryCondition="false" compartment="cell" constant="false" hasOnlySubstanceUnits="false" id="M_ARIB" fbc:charge="0" />
      <species boundaryCondition="false" compartment="cell" constant="false" hasOnlySubstanceUnits="false" id="M_SUCGLU" fbc:charge="0" />
      <species boundaryCondition="false" compartment="cell" constant="false" hasOnlySubstanceUnits="false" id="M_a_26DHCHCBCOA" fbc:charge="0" />
      <species boundaryCondition="false" compartment="cell" constant="false" hasOnlySubstanceUnits="false" id="M_HNAPTHO" fbc:charge="0" />
      <species boundaryCondition="false" compartment="cell" constant="false" hasOnlySubstanceUnits="false" id="M_SME3P" fbc:charge="0" />
      <species boundaryCondition="false" compartment="cell" constant="false" hasOnlySubstanceUnits="false" id="M_NAPTHDOL" fbc:charge="0" />
      <species boundaryCondition="false" compartment="cell" constant="false" hasOnlySubstanceUnits="false" id="M_AICAR" fbc:charge="0" />
      <species boundaryCondition="false" compartment="cell" constant="false" hasOnlySubstanceUnits="false" id="M_CHCATOL" fbc:charge="0" />
      <species boundaryCondition="false" compartment="cell" constant="false" hasOnlySubstanceUnits="false" id="M_FLEOL" fbc:charge="0" />
      <species boundaryCondition="false" compartment="cell" constant="false" hasOnlySubstanceUnits="false" id="M_GALL" fbc:charge="0" />
      <species boundaryCondition="false" compartment="cell" constant="false" hasOnlySubstanceUnits="false" id="M_CAP" fbc:charge="0" />
      <species boundaryCondition="false" compartment="cell" constant="false" hasOnlySubstanceUnits="false" id="M_DOROA" fbc:charge="0" />
      <species boundaryCondition="false" compartment="cell" constant="false" hasOnlySubstanceUnits="false" id="M_CAV" fbc:charge="0" />
      <species boundaryCondition="false" compartment="cell" constant="false" hasOnlySubstanceUnits="false" id="M_G4D6DMAN" fbc:charge="0" />
      <species boundaryCondition="false" compartment="cell" constant="false" hasOnlySubstanceUnits="false" id="M_a_4HAC" fbc:charge="0" />
      <species boundaryCondition="false" compartment="cell" constant="false" hasOnlySubstanceUnits="false" id="M_PRLCOA" fbc:charge="0" />
      <species boundaryCondition="false" compartment="cell" constant="false" hasOnlySubstanceUnits="false" id="M_a_4PHEACT" fbc:charge="0" />
      <species boundaryCondition="false" compartment="cell" constant="false" hasOnlySubstanceUnits="false" id="M_HNAC" fbc:charge="0" />
      <species boundaryCondition="false" compartment="cell" constant="false" hasOnlySubstanceUnits="false" id="M_TYR" fbc:charge="0" />
      <species boundaryCondition="false" compartment="cell" constant="false" hasOnlySubstanceUnits="false" id="M_CMPKDO" fbc:charge="0" />
      <species boundaryCondition="false" compartment="cell" constant="false" hasOnlySubstanceUnits="false" id="M_PHPYR" fbc:charge="0" />
      <species boundaryCondition="false" compartment="cell" constant="false" hasOnlySubstanceUnits="false" id="M_FMMGLU" fbc:charge="0" />
      <species boundaryCondition="false" compartment="cell" constant="false" hasOnlySubstanceUnits="false" id="M_HPYR" fbc:charge="0" />
      <species boundaryCondition="false" compartment="cell" constant="false" hasOnlySubstanceUnits="false" id="M_UDCP" fbc:charge="0" />
      <species boundaryCondition="false" compartment="cell" constant="false" hasOnlySubstanceUnits="false" id="M_G1P" fbc:charge="0" />
      <species boundaryCondition="false" compartment="cell" constant="false" hasOnlySubstanceUnits="false" id="M_PGP" fbc:charge="0" />
      <species boundaryCondition="false" compartment="cell" constant="false" hasOnlySubstanceUnits="false" id="M_CDP" fbc:charge="0" />
      <species boundaryCondition="false" compartment="cell" constant="false" hasOnlySubstanceUnits="false" id="M_PICVN" fbc:charge="0" />
      <species boundaryCondition="false" compartment="cell" constant="false" hasOnlySubstanceUnits="false" id="M_CONAL" fbc:charge="0" />
      <species boundaryCondition="false" compartment="cell" constant="false" hasOnlySubstanceUnits="false" id="M_TRP" fbc:charge="0" />
      <species boundaryCondition="false" compartment="cell" constant="false" hasOnlySubstanceUnits="false" id="M_PPYR" fbc:charge="0" />
      <species boundaryCondition="false" compartment="cell" constant="false" hasOnlySubstanceUnits="false" id="M_a_4C2HMUC" fbc:charge="0" />
      <species boundaryCondition="false" compartment="cell" constant="false" hasOnlySubstanceUnits="false" id="M_IDP" fbc:charge="0" />
      <species boundaryCondition="false" compartment="cell" constant="false" hasOnlySubstanceUnits="false" id="M_PI" fbc:charge="0" />
      <species boundaryCondition="false" compartment="cell" constant="false" hasOnlySubstanceUnits="false" id="M_PL" fbc:charge="0" />
      <species boundaryCondition="false" compartment="cell" constant="false" hasOnlySubstanceUnits="false" id="M_SAICAR" fbc:charge="0" />
      <species boundaryCondition="false" compartment="cell" constant="false" hasOnlySubstanceUnits="false" id="M_a_3PSME" fbc:charge="0" />
      <species boundaryCondition="false" compartment="cell" constant="false" hasOnlySubstanceUnits="false" id="M_PA" fbc:charge="0" />
      <species boundaryCondition="false" compartment="cell" constant="false" hasOnlySubstanceUnits="false" id="M_DAMP" fbc:charge="0" />
      <species boundaryCondition="false" compartment="cell" constant="false" hasOnlySubstanceUnits="false" id="M_PG" fbc:charge="0" />
      <species boundaryCondition="false" compartment="cell" constant="false" hasOnlySubstanceUnits="false" id="M_SSCYS" fbc:charge="0" />
      <species boundaryCondition="false" compartment="cell" constant="false" hasOnlySubstanceUnits="false" id="M_PE" fbc:charge="0" />
      <species boundaryCondition="false" compartment="cell" constant="false" hasOnlySubstanceUnits="false" id="M_SHBCOA" fbc:charge="0" />
      <species boundaryCondition="false" compartment="cell" constant="false" hasOnlySubstanceUnits="false" id="M_SALC" fbc:charge="0" />
      <species boundaryCondition="false" compartment="cell" constant="false" hasOnlySubstanceUnits="false" id="M_PDLA5P" fbc:charge="0" />
      <species boundaryCondition="false" compartment="cell" constant="false" hasOnlySubstanceUnits="false" id="M_HOOCOA" fbc:charge="0" />
      <species boundaryCondition="false" compartment="cell" constant="false" hasOnlySubstanceUnits="false" id="M_HIBUT" fbc:charge="0" />
      <species boundaryCondition="false" compartment="cell" constant="false" hasOnlySubstanceUnits="false" id="M_a_3PSER" fbc:charge="0" />
      <species boundaryCondition="false" compartment="cell" constant="false" hasOnlySubstanceUnits="false" id="M_PS" fbc:charge="0" />
      <species boundaryCondition="false" compartment="cell" constant="false" hasOnlySubstanceUnits="false" id="M_PICVOL" fbc:charge="0" />
      <species boundaryCondition="false" compartment="cell" constant="false" hasOnlySubstanceUnits="false" id="M_O4MP" fbc:charge="0" />
      <species boundaryCondition="false" compartment="cell" constant="false" hasOnlySubstanceUnits="false" id="M_PAP" fbc:charge="0" />
      <species boundaryCondition="false" compartment="cell" constant="false" hasOnlySubstanceUnits="false" id="M_a_3IPM" fbc:charge="0" />
      <species boundaryCondition="false" compartment="cell" constant="false" hasOnlySubstanceUnits="false" id="M_GLUP" fbc:charge="0" />
      <species boundaryCondition="false" compartment="cell" constant="false" hasOnlySubstanceUnits="false" id="M_UPPMN_GN_LADGMDDADA" fbc:charge="0" />
      <species boundaryCondition="false" compartment="cell" constant="false" hasOnlySubstanceUnits="false" id="M_LIPIV" fbc:charge="0" />
      <species boundaryCondition="false" compartment="cell" constant="false" hasOnlySubstanceUnits="false" id="M_MALEM" fbc:charge="0" />
      <species boundaryCondition="false" compartment="cell" constant="false" hasOnlySubstanceUnits="false" id="M_OBUT" fbc:charge="0" />
      <species boundaryCondition="false" compartment="cell" constant="false" hasOnlySubstanceUnits="false" id="M_DUMP" fbc:charge="0" />
      <species boundaryCondition="false" compartment="cell" constant="false" hasOnlySubstanceUnits="false" id="M_GCOA" fbc:charge="0" />
      <species boundaryCondition="false" compartment="cell" constant="false" hasOnlySubstanceUnits="false" id="M_HOMOGENxt" fbc:charge="0" />
      <species boundaryCondition="false" compartment="cell" constant="false" hasOnlySubstanceUnits="false" id="M_OGT" fbc:charge="0" />
      <species boundaryCondition="false" compartment="cell" constant="false" hasOnlySubstanceUnits="false" id="M_cGMP" fbc:charge="0" />
      <species boundaryCondition="false" compartment="cell" constant="false" hasOnlySubstanceUnits="false" id="M_OIVAL" fbc:charge="0" />
      <species boundaryCondition="false" compartment="cell" constant="false" hasOnlySubstanceUnits="false" id="M_FOL" fbc:charge="0" />
      <species boundaryCondition="false" compartment="cell" constant="false" hasOnlySubstanceUnits="false" id="M_APCARX" fbc:charge="0" />
      <species boundaryCondition="false" compartment="cell" constant="false" hasOnlySubstanceUnits="false" id="M_C161ACP" fbc:charge="0" />
      <species boundaryCondition="false" compartment="cell" constant="false" hasOnlySubstanceUnits="false" id="M_OANTIGEN" fbc:charge="0" />
      <species boundaryCondition="false" compartment="cell" constant="false" hasOnlySubstanceUnits="false" id="M_RX" fbc:charge="0" />
      <species boundaryCondition="false" compartment="cell" constant="false" hasOnlySubstanceUnits="false" id="M_NAM6P" fbc:charge="0" />
      <species boundaryCondition="false" compartment="cell" constant="false" hasOnlySubstanceUnits="false" id="M_COUMT" fbc:charge="0" />
      <species boundaryCondition="false" compartment="cell" constant="false" hasOnlySubstanceUnits="false" id="M_DHSK" fbc:charge="0" />
      <species boundaryCondition="false" compartment="cell" constant="false" hasOnlySubstanceUnits="false" id="M_THPG" fbc:charge="0" />
      <species boundaryCondition="false" compartment="cell" constant="false" hasOnlySubstanceUnits="false" id="M_FLE" fbc:charge="0" />
      <species boundaryCondition="false" compartment="cell" constant="false" hasOnlySubstanceUnits="false" id="M_HHXECOA" fbc:charge="0" />
      <species boundaryCondition="false" compartment="cell" constant="false" hasOnlySubstanceUnits="false" id="M_a_12DH12DH8CNAPTH" fbc:charge="0" />
      <species boundaryCondition="false" compartment="cell" constant="false" hasOnlySubstanceUnits="false" id="M_AE12BZ" fbc:charge="0" />
      <species boundaryCondition="false" compartment="cell" constant="false" hasOnlySubstanceUnits="false" id="M_H2AEP" fbc:charge="0" />
      <species boundaryCondition="false" compartment="cell" constant="false" hasOnlySubstanceUnits="false" id="M_NAPTHOMSUCCOA" fbc:charge="0" />
      <species boundaryCondition="false" compartment="cell" constant="false" hasOnlySubstanceUnits="false" id="M_AAGCB" fbc:charge="0" />
      <species boundaryCondition="false" compartment="cell" constant="false" hasOnlySubstanceUnits="false" id="M_DTB" fbc:charge="0" />
      <species boundaryCondition="false" compartment="cell" constant="false" hasOnlySubstanceUnits="false" id="M_DTTP" fbc:charge="0" />
      <species boundaryCondition="false" compartment="cell" constant="false" hasOnlySubstanceUnits="false" id="M_PC3B" fbc:charge="0" />
      <species boundaryCondition="false" compartment="cell" constant="false" hasOnlySubstanceUnits="false" id="M_bALA" fbc:charge="0" />
      <species boundaryCondition="false" compartment="cell" constant="false" hasOnlySubstanceUnits="false" id="M_rGLUAPP" fbc:charge="0" />
      <species boundaryCondition="false" compartment="cell" constant="false" hasOnlySubstanceUnits="false" id="M_TAUxt" fbc:charge="0" />
      <species boundaryCondition="false" compartment="cell" constant="false" hasOnlySubstanceUnits="false" id="M_DHPT" fbc:charge="0" />
      <species boundaryCondition="false" compartment="cell" constant="false" hasOnlySubstanceUnits="false" id="M_FMM" fbc:charge="0" />
      <species boundaryCondition="false" compartment="cell" constant="false" hasOnlySubstanceUnits="false" id="M_a_5HIDACTAL" fbc:charge="0" />
      <species boundaryCondition="false" compartment="cell" constant="false" hasOnlySubstanceUnits="false" id="M_bDGLC" fbc:charge="0" />
      <species boundaryCondition="false" compartment="cell" constant="false" hasOnlySubstanceUnits="false" id="M_SUCGLU5S" fbc:charge="0" />
      <species boundaryCondition="false" compartment="cell" constant="false" hasOnlySubstanceUnits="false" id="M_CPAD5P" fbc:charge="0" />
      <species boundaryCondition="false" compartment="cell" constant="false" hasOnlySubstanceUnits="false" id="M_INDOLE" fbc:charge="0" />
      <species boundaryCondition="false" compartment="cell" constant="false" hasOnlySubstanceUnits="false" id="M_SDAPIM" fbc:charge="0" />
      <species boundaryCondition="false" compartment="cell" constant="false" hasOnlySubstanceUnits="false" id="M_SHEME" fbc:charge="0" />
      <species boundaryCondition="false" compartment="cell" constant="false" hasOnlySubstanceUnits="false" id="M_AACL" fbc:charge="0" />
      <species boundaryCondition="false" compartment="cell" constant="false" hasOnlySubstanceUnits="false" id="M_ETYO" fbc:charge="0" />
      <species boundaryCondition="false" compartment="cell" constant="false" hasOnlySubstanceUnits="false" id="M_THZP" fbc:charge="0" />
      <species boundaryCondition="false" compartment="cell" constant="false" hasOnlySubstanceUnits="false" id="M_H2O2" fbc:charge="0" />
      <species boundaryCondition="false" compartment="cell" constant="false" hasOnlySubstanceUnits="false" id="M_a_2H3MBNPYR" fbc:charge="0" />
      <species boundaryCondition="false" compartment="cell" constant="false" hasOnlySubstanceUnits="false" id="M_DATP" fbc:charge="0" />
      <species boundaryCondition="false" compartment="cell" constant="false" hasOnlySubstanceUnits="false" id="M_a_2PPG" fbc:charge="0" />
      <species boundaryCondition="false" compartment="cell" constant="false" hasOnlySubstanceUnits="false" id="M_MCOBL" fbc:charge="0" />
      <species boundaryCondition="false" compartment="cell" constant="false" hasOnlySubstanceUnits="false" id="M_PEP" fbc:charge="0" />
      <species boundaryCondition="false" compartment="cell" constant="false" hasOnlySubstanceUnits="false" id="M_QA" fbc:charge="0" />
      <species boundaryCondition="false" compartment="cell" constant="false" hasOnlySubstanceUnits="false" id="M_TH4P" fbc:charge="0" />
      <species boundaryCondition="false" compartment="cell" constant="false" hasOnlySubstanceUnits="false" id="M_HTDOCOA" fbc:charge="0" />
      <species boundaryCondition="false" compartment="cell" constant="false" hasOnlySubstanceUnits="false" id="M_DNA" fbc:charge="0" />
      <species boundaryCondition="false" compartment="cell" constant="false" hasOnlySubstanceUnits="false" id="M_AHTD" fbc:charge="0" />
      <species boundaryCondition="false" compartment="cell" constant="false" hasOnlySubstanceUnits="false" id="M_VNL" fbc:charge="0" />
      <species boundaryCondition="false" compartment="cell" constant="false" hasOnlySubstanceUnits="false" id="M_T3" fbc:charge="0" />
      <species boundaryCondition="false" compartment="cell" constant="false" hasOnlySubstanceUnits="false" id="M_PNCOA" fbc:charge="0" />
      <species boundaryCondition="false" compartment="cell" constant="false" hasOnlySubstanceUnits="false" id="M_QT" fbc:charge="0" />
      <species boundaryCondition="false" compartment="cell" constant="false" hasOnlySubstanceUnits="false" id="M_VN" fbc:charge="0" />
      <species boundaryCondition="false" compartment="cell" constant="false" hasOnlySubstanceUnits="false" id="M_ALAALA" fbc:charge="0" />
      <species boundaryCondition="false" compartment="cell" constant="false" hasOnlySubstanceUnits="false" id="M_C060xt" fbc:charge="0" />
      <species boundaryCondition="false" compartment="cell" constant="false" hasOnlySubstanceUnits="false" id="M_VK" fbc:charge="0" />
      <species boundaryCondition="false" compartment="cell" constant="false" hasOnlySubstanceUnits="false" id="M_AA" fbc:charge="0" />
      <species boundaryCondition="false" compartment="cell" constant="false" hasOnlySubstanceUnits="false" id="M_MALCOA" fbc:charge="0" />
      <species boundaryCondition="false" compartment="cell" constant="false" hasOnlySubstanceUnits="false" id="M_a_8MTXN" fbc:charge="0" />
      <species boundaryCondition="false" compartment="cell" constant="false" hasOnlySubstanceUnits="false" id="M_AHMP" fbc:charge="0" />
      <species boundaryCondition="false" compartment="cell" constant="false" hasOnlySubstanceUnits="false" id="M_UDPNAMAG" fbc:charge="0" />
      <species boundaryCondition="false" compartment="cell" constant="false" hasOnlySubstanceUnits="false" id="M_ATHSER" fbc:charge="0" />
      <species boundaryCondition="false" compartment="cell" constant="false" hasOnlySubstanceUnits="false" id="M_METHYLMALONATE" fbc:charge="0" />
      <species boundaryCondition="false" compartment="cell" constant="false" hasOnlySubstanceUnits="false" id="M_GDP4D6DM" fbc:charge="0" />
      <species boundaryCondition="false" compartment="cell" constant="false" hasOnlySubstanceUnits="false" id="M_URI" fbc:charge="0" />
      <species boundaryCondition="false" compartment="cell" constant="false" hasOnlySubstanceUnits="false" id="M_Hxt" fbc:charge="0" />
      <species boundaryCondition="false" compartment="cell" constant="false" hasOnlySubstanceUnits="false" id="M_a_4C4H2OADIP" fbc:charge="0" />
      <species boundaryCondition="false" compartment="cell" constant="false" hasOnlySubstanceUnits="false" id="M_OAP" fbc:charge="0" />
      <species boundaryCondition="false" compartment="cell" constant="false" hasOnlySubstanceUnits="false" id="M_UREA" fbc:charge="0" />
      <species boundaryCondition="false" compartment="cell" constant="false" hasOnlySubstanceUnits="false" id="M_A5P" fbc:charge="0" />
      <species boundaryCondition="false" compartment="cell" constant="false" hasOnlySubstanceUnits="false" id="M_GABA" fbc:charge="0" />
      <species boundaryCondition="false" compartment="cell" constant="false" hasOnlySubstanceUnits="false" id="M_MUCA" fbc:charge="0" />
      <species boundaryCondition="false" compartment="cell" constant="false" hasOnlySubstanceUnits="false" id="M_PROPYNOATE" fbc:charge="0" />
      <species boundaryCondition="false" compartment="cell" constant="false" hasOnlySubstanceUnits="false" id="M_PTNPHQ" fbc:charge="0" />
      <species boundaryCondition="false" compartment="cell" constant="false" hasOnlySubstanceUnits="false" id="M_HMNAPTH2" fbc:charge="0" />
      <species boundaryCondition="false" compartment="cell" constant="false" hasOnlySubstanceUnits="false" id="M_MULAC" fbc:charge="0" />
      <species boundaryCondition="false" compartment="cell" constant="false" hasOnlySubstanceUnits="false" id="M_a_2OPPP" fbc:charge="0" />
      <species boundaryCondition="false" compartment="cell" constant="false" hasOnlySubstanceUnits="false" id="M_BET" fbc:charge="0" />
      <species boundaryCondition="false" compartment="cell" constant="false" hasOnlySubstanceUnits="false" id="M_ILE" fbc:charge="0" />
      <species boundaryCondition="false" compartment="cell" constant="false" hasOnlySubstanceUnits="false" id="M_NAGLU" fbc:charge="0" />
      <species boundaryCondition="false" compartment="cell" constant="false" hasOnlySubstanceUnits="false" id="M_SHBHACOA" fbc:charge="0" />
      <species boundaryCondition="false" compartment="cell" constant="false" hasOnlySubstanceUnits="false" id="M_S7P" fbc:charge="0" />
      <species boundaryCondition="false" compartment="cell" constant="false" hasOnlySubstanceUnits="false" id="M_NADP" fbc:charge="0" />
      <species boundaryCondition="false" compartment="cell" constant="false" hasOnlySubstanceUnits="false" id="M_DQT" fbc:charge="0" />
      <species boundaryCondition="false" compartment="cell" constant="false" hasOnlySubstanceUnits="false" id="M_RVK" fbc:charge="0" />
      <species boundaryCondition="false" compartment="cell" constant="false" hasOnlySubstanceUnits="false" id="M_GDPMAN" fbc:charge="0" />
      <species boundaryCondition="false" compartment="cell" constant="false" hasOnlySubstanceUnits="false" id="M_PHEACAL" fbc:charge="0" />
      <species boundaryCondition="false" compartment="cell" constant="false" hasOnlySubstanceUnits="false" id="M_DTDPRMN" fbc:charge="0" />
      <species boundaryCondition="false" compartment="cell" constant="false" hasOnlySubstanceUnits="false" id="M_HMGT" fbc:charge="0" />
      <species boundaryCondition="false" compartment="cell" constant="false" hasOnlySubstanceUnits="false" id="M_HPMHMBZQ" fbc:charge="0" />
      <species boundaryCondition="false" compartment="cell" constant="false" hasOnlySubstanceUnits="false" id="M_a_2M5IPH25COAc" fbc:charge="0" />
      <species boundaryCondition="false" compartment="cell" constant="false" hasOnlySubstanceUnits="false" id="M_IDZP" fbc:charge="0" />
      <species boundaryCondition="false" compartment="cell" constant="false" hasOnlySubstanceUnits="false" id="M_NADG" fbc:charge="0" />
      <species boundaryCondition="false" compartment="cell" constant="false" hasOnlySubstanceUnits="false" id="M_NADH" fbc:charge="0" />
      <species boundaryCondition="false" compartment="cell" constant="false" hasOnlySubstanceUnits="false" id="M_NADPH" fbc:charge="0" />
      <species boundaryCondition="false" compartment="cell" constant="false" hasOnlySubstanceUnits="false" id="M_a_5AAPT" fbc:charge="0" />
      <species boundaryCondition="false" compartment="cell" constant="false" hasOnlySubstanceUnits="false" id="M_S6P" fbc:charge="0" />
      <species boundaryCondition="false" compartment="cell" constant="false" hasOnlySubstanceUnits="false" id="M_R1P" fbc:charge="0" />
      <species boundaryCondition="false" compartment="cell" constant="false" hasOnlySubstanceUnits="false" id="M_HYGACDM" fbc:charge="0" />
      <species boundaryCondition="false" compartment="cell" constant="false" hasOnlySubstanceUnits="false" id="M_PRO" fbc:charge="0" />
      <species boundaryCondition="false" compartment="cell" constant="false" hasOnlySubstanceUnits="false" id="M_ADGCOMN" fbc:charge="0" />
      <species boundaryCondition="false" compartment="cell" constant="false" hasOnlySubstanceUnits="false" id="M_a_2M5IPH25COAt" fbc:charge="0" />
      <species boundaryCondition="false" compartment="cell" constant="false" hasOnlySubstanceUnits="false" id="M_INS" fbc:charge="0" />
      <species boundaryCondition="false" compartment="cell" constant="false" hasOnlySubstanceUnits="false" id="M_pppGpp" fbc:charge="0" />
      <species boundaryCondition="false" compartment="cell" constant="false" hasOnlySubstanceUnits="false" id="M_NACD" fbc:charge="0" />
      <species boundaryCondition="false" compartment="cell" constant="false" hasOnlySubstanceUnits="false" id="M_ASPSA" fbc:charge="0" />
      <species boundaryCondition="false" compartment="cell" constant="false" hasOnlySubstanceUnits="false" id="M_NACN" fbc:charge="0" />
      <species boundaryCondition="false" compartment="cell" constant="false" hasOnlySubstanceUnits="false" id="M_C120ACP" fbc:charge="0" />
      <species boundaryCondition="false" compartment="cell" constant="false" hasOnlySubstanceUnits="false" id="M_DUDP" fbc:charge="0" />
      <species boundaryCondition="false" compartment="cell" constant="false" hasOnlySubstanceUnits="false" id="M_a_2MPECOA" fbc:charge="0" />
      <species boundaryCondition="false" compartment="cell" constant="false" hasOnlySubstanceUnits="false" id="M_QH2" fbc:charge="0" />
      <species boundaryCondition="false" compartment="cell" constant="false" hasOnlySubstanceUnits="false" id="M_PHBUT" fbc:charge="0" />
      <species boundaryCondition="false" compartment="cell" constant="false" hasOnlySubstanceUnits="false" id="M_CYSI" fbc:charge="0" />
      <species boundaryCondition="false" compartment="cell" constant="false" hasOnlySubstanceUnits="false" id="M_ETHAM" fbc:charge="0" />
      <species boundaryCondition="false" compartment="cell" constant="false" hasOnlySubstanceUnits="false" id="M_a_3IPB3ECOA" fbc:charge="0" />
      <species boundaryCondition="false" compartment="cell" constant="false" hasOnlySubstanceUnits="false" id="M_IMP" fbc:charge="0" />
      <species boundaryCondition="false" compartment="cell" constant="false" hasOnlySubstanceUnits="false" id="M_G15L" fbc:charge="0" />
      <species boundaryCondition="false" compartment="cell" constant="false" hasOnlySubstanceUnits="false" id="M_FER" fbc:charge="0" />
      <species boundaryCondition="false" compartment="cell" constant="false" hasOnlySubstanceUnits="false" id="M_a_25DOP" fbc:charge="0" />
      <species boundaryCondition="false" compartment="cell" constant="false" hasOnlySubstanceUnits="false" id="M_a_2H4HMBNPYR" fbc:charge="0" />
      <species boundaryCondition="false" compartment="cell" constant="false" hasOnlySubstanceUnits="false" id="M_VB12" fbc:charge="0" />
      <species boundaryCondition="false" compartment="cell" constant="false" hasOnlySubstanceUnits="false" id="M_bGLAC" fbc:charge="0" />
      <species boundaryCondition="false" compartment="cell" constant="false" hasOnlySubstanceUnits="false" id="M_OH" fbc:charge="0" />
      <species boundaryCondition="false" compartment="cell" constant="false" hasOnlySubstanceUnits="false" id="M_NAPTHHMSUCCOA" fbc:charge="0" />
      <species boundaryCondition="false" compartment="cell" constant="false" hasOnlySubstanceUnits="false" id="M_DHPHEG" fbc:charge="0" />
      <species boundaryCondition="false" compartment="cell" constant="false" hasOnlySubstanceUnits="false" id="M_OMP" fbc:charge="0" />
      <species boundaryCondition="false" compartment="cell" constant="false" hasOnlySubstanceUnits="false" id="M_a_4CMUCNLAC" fbc:charge="0" />
      <species boundaryCondition="false" compartment="cell" constant="false" hasOnlySubstanceUnits="false" id="M_OPIMCOA" fbc:charge="0" />
      <species boundaryCondition="false" compartment="cell" constant="false" hasOnlySubstanceUnits="false" id="M_C080" fbc:charge="0" />
      <species boundaryCondition="false" compartment="cell" constant="false" hasOnlySubstanceUnits="false" id="M_SLNPP" fbc:charge="0" />
      <species boundaryCondition="false" compartment="cell" constant="false" hasOnlySubstanceUnits="false" id="M_NAAD" fbc:charge="0" />
      <species boundaryCondition="false" compartment="cell" constant="false" hasOnlySubstanceUnits="false" id="M_ADPG" fbc:charge="0" />
      <species boundaryCondition="false" compartment="cell" constant="false" hasOnlySubstanceUnits="false" id="M_ICIT" fbc:charge="0" />
      <species boundaryCondition="false" compartment="cell" constant="false" hasOnlySubstanceUnits="false" id="M_PPPI" fbc:charge="0" />
      <species boundaryCondition="false" compartment="cell" constant="false" hasOnlySubstanceUnits="false" id="M_PPEPTIDO" fbc:charge="0" />
      <species boundaryCondition="false" compartment="cell" constant="false" hasOnlySubstanceUnits="false" id="M_H2OLM" fbc:charge="0" />
      <species boundaryCondition="false" compartment="cell" constant="false" hasOnlySubstanceUnits="false" id="M_GGPP" fbc:charge="0" />
      <species boundaryCondition="false" compartment="cell" constant="false" hasOnlySubstanceUnits="false" id="M_FOCYTC" fbc:charge="0" />
      <species boundaryCondition="false" compartment="cell" constant="false" hasOnlySubstanceUnits="false" id="M_THFPG" fbc:charge="0" />
      <species boundaryCondition="false" compartment="cell" constant="false" hasOnlySubstanceUnits="false" id="M_ADCOBACD" fbc:charge="0" />
      <species boundaryCondition="false" compartment="cell" constant="false" hasOnlySubstanceUnits="false" id="M_RHBCOA" fbc:charge="0" />
      <species boundaryCondition="false" compartment="cell" constant="false" hasOnlySubstanceUnits="false" id="M_MHDTN" fbc:charge="0" />
      <species boundaryCondition="false" compartment="cell" constant="false" hasOnlySubstanceUnits="false" id="M_GLAC" fbc:charge="0" />
      <species boundaryCondition="false" compartment="cell" constant="false" hasOnlySubstanceUnits="false" id="M_PPPP" fbc:charge="0" />
      <species boundaryCondition="false" compartment="cell" constant="false" hasOnlySubstanceUnits="false" id="M_MDAC" fbc:charge="0" />
      <species boundaryCondition="false" compartment="cell" constant="false" hasOnlySubstanceUnits="false" id="M_GLAL" fbc:charge="0" />
      <species boundaryCondition="false" compartment="cell" constant="false" hasOnlySubstanceUnits="false" id="M_DHBP" fbc:charge="0" />
      <species boundaryCondition="false" compartment="cell" constant="false" hasOnlySubstanceUnits="false" id="M_AMBL" fbc:charge="0" />
      <species boundaryCondition="false" compartment="cell" constant="false" hasOnlySubstanceUnits="false" id="M_HISOL" fbc:charge="0" />
      <species boundaryCondition="false" compartment="cell" constant="false" hasOnlySubstanceUnits="false" id="M_Na" fbc:charge="0" />
      <species boundaryCondition="false" compartment="cell" constant="false" hasOnlySubstanceUnits="false" id="M_OHB" fbc:charge="0" />
      <species boundaryCondition="false" compartment="cell" constant="false" hasOnlySubstanceUnits="false" id="M_DHBZ" fbc:charge="0" />
      <species boundaryCondition="false" compartment="cell" constant="false" hasOnlySubstanceUnits="false" id="M_UACMAMU" fbc:charge="0" />
      <species boundaryCondition="false" compartment="cell" constant="false" hasOnlySubstanceUnits="false" id="M_PYRDX" fbc:charge="0" />
      <species boundaryCondition="false" compartment="cell" constant="false" hasOnlySubstanceUnits="false" id="M_a_3H2MBCOA" fbc:charge="0" />
      <species boundaryCondition="false" compartment="cell" constant="false" hasOnlySubstanceUnits="false" id="M_CDPMDE" fbc:charge="0" />
      <species boundaryCondition="false" compartment="cell" constant="false" hasOnlySubstanceUnits="false" id="M_O2" fbc:charge="0" />
      <species boundaryCondition="false" compartment="cell" constant="false" hasOnlySubstanceUnits="false" id="M_LAMACID" fbc:charge="0" />
      <species boundaryCondition="false" compartment="cell" constant="false" hasOnlySubstanceUnits="false" id="M_MDE4P" fbc:charge="0" />
      <species boundaryCondition="false" compartment="cell" constant="false" hasOnlySubstanceUnits="false" id="M_HDDACOA" fbc:charge="0" />
      <species boundaryCondition="false" compartment="cell" constant="false" hasOnlySubstanceUnits="false" id="M_UDPGALFUR" fbc:charge="0" />
      <species boundaryCondition="false" compartment="cell" constant="false" hasOnlySubstanceUnits="false" id="M_DGR" fbc:charge="0" />
      <species boundaryCondition="false" compartment="cell" constant="false" hasOnlySubstanceUnits="false" id="M_ACALA" fbc:charge="0" />
      <species boundaryCondition="false" compartment="cell" constant="false" hasOnlySubstanceUnits="false" id="M_PURI5P" fbc:charge="0" />
      <species boundaryCondition="false" compartment="cell" constant="false" hasOnlySubstanceUnits="false" id="M_MTHSNL" fbc:charge="0" />
      <species boundaryCondition="false" compartment="cell" constant="false" hasOnlySubstanceUnits="false" id="M_DHGL" fbc:charge="0" />
      <species boundaryCondition="false" compartment="cell" constant="false" hasOnlySubstanceUnits="false" id="M_DHP" fbc:charge="0" />
      <species boundaryCondition="false" compartment="cell" constant="false" hasOnlySubstanceUnits="false" id="M_DHDP" fbc:charge="0" />
      <species boundaryCondition="false" compartment="cell" constant="false" hasOnlySubstanceUnits="false" id="M_HOPT" fbc:charge="0" />
      <species boundaryCondition="false" compartment="cell" constant="false" hasOnlySubstanceUnits="false" id="M_ADIP" fbc:charge="0" />
      <species boundaryCondition="false" compartment="cell" constant="false" hasOnlySubstanceUnits="false" id="M_HOECOA" fbc:charge="0" />
      <species boundaryCondition="false" compartment="cell" constant="false" hasOnlySubstanceUnits="false" id="M_a_5MCYT" fbc:charge="0" />
      <species boundaryCondition="false" compartment="cell" constant="false" hasOnlySubstanceUnits="false" id="M_APS" fbc:charge="0" />
      <species boundaryCondition="false" compartment="cell" constant="false" hasOnlySubstanceUnits="false" id="M_CYTS" fbc:charge="0" />
      <species boundaryCondition="false" compartment="cell" constant="false" hasOnlySubstanceUnits="false" id="M_CL" fbc:charge="0" />
      <species boundaryCondition="false" compartment="cell" constant="false" hasOnlySubstanceUnits="false" id="M_Mgxt" fbc:charge="0" />
      <species boundaryCondition="false" compartment="cell" constant="false" hasOnlySubstanceUnits="false" id="M_UDPG23A" fbc:charge="0" />
      <species boundaryCondition="false" compartment="cell" constant="false" hasOnlySubstanceUnits="false" id="M_SB1P" fbc:charge="0" />
      <species boundaryCondition="false" compartment="cell" constant="false" hasOnlySubstanceUnits="false" id="M_AHMPP" fbc:charge="0" />
      <species boundaryCondition="false" compartment="cell" constant="false" hasOnlySubstanceUnits="false" id="M_PPI" fbc:charge="0" />
      <species boundaryCondition="false" compartment="cell" constant="false" hasOnlySubstanceUnits="false" id="M_SHTDHACOA" fbc:charge="0" />
      <species boundaryCondition="false" compartment="cell" constant="false" hasOnlySubstanceUnits="false" id="M_PC8X" fbc:charge="0" />
      <species boundaryCondition="false" compartment="cell" constant="false" hasOnlySubstanceUnits="false" id="M_FAD" fbc:charge="0" />
      <species boundaryCondition="false" compartment="cell" constant="false" hasOnlySubstanceUnits="false" id="M_a_2H4IPCHCCOA" fbc:charge="0" />
      <species boundaryCondition="false" compartment="cell" constant="false" hasOnlySubstanceUnits="false" id="M_ACLE" fbc:charge="0" />
      <species boundaryCondition="false" compartment="cell" constant="false" hasOnlySubstanceUnits="false" id="M_ADNSEL" fbc:charge="0" />
      <species boundaryCondition="false" compartment="cell" constant="false" hasOnlySubstanceUnits="false" id="M_MCATOL4" fbc:charge="0" />
      <species boundaryCondition="false" compartment="cell" constant="false" hasOnlySubstanceUnits="false" id="M_DCAMP" fbc:charge="0" />
      <species boundaryCondition="false" compartment="cell" constant="false" hasOnlySubstanceUnits="false" id="M_GLUPEP" fbc:charge="0" />
      <species boundaryCondition="false" compartment="cell" constant="false" hasOnlySubstanceUnits="false" id="M_IMZACAL" fbc:charge="0" />
      <species boundaryCondition="false" compartment="cell" constant="false" hasOnlySubstanceUnits="false" id="M_S17BP" fbc:charge="0" />
      <species boundaryCondition="false" compartment="cell" constant="false" hasOnlySubstanceUnits="false" id="M_CYNHR" fbc:charge="0" />
      <species boundaryCondition="false" compartment="cell" constant="false" hasOnlySubstanceUnits="false" id="M_PQQ" fbc:charge="0" />
      <species boundaryCondition="false" compartment="cell" constant="false" hasOnlySubstanceUnits="false" id="M_AppppA" fbc:charge="0" />
      <species boundaryCondition="false" compartment="cell" constant="false" hasOnlySubstanceUnits="false" id="M_N4ACAB" fbc:charge="0" />
      <species boundaryCondition="false" compartment="cell" constant="false" hasOnlySubstanceUnits="false" id="M_NAMD" fbc:charge="0" />
      <species boundaryCondition="false" compartment="cell" constant="false" hasOnlySubstanceUnits="false" id="M_DIN" fbc:charge="0" />
      <species boundaryCondition="false" compartment="cell" constant="false" hasOnlySubstanceUnits="false" id="M_HBOCOA" fbc:charge="0" />
      <species boundaryCondition="false" compartment="cell" constant="false" hasOnlySubstanceUnits="false" id="M_PYTHP" fbc:charge="0" />
      <species boundaryCondition="false" compartment="cell" constant="false" hasOnlySubstanceUnits="false" id="M_PDLA" fbc:charge="0" />
      <species boundaryCondition="false" compartment="cell" constant="false" hasOnlySubstanceUnits="false" id="M_NAPTHMESUCCOA" fbc:charge="0" />
      <species boundaryCondition="false" compartment="cell" constant="false" hasOnlySubstanceUnits="false" id="M_AGCR" fbc:charge="0" />
      <species boundaryCondition="false" compartment="cell" constant="false" hasOnlySubstanceUnits="false" id="M_C040" fbc:charge="0" />
      <species boundaryCondition="false" compartment="cell" constant="false" hasOnlySubstanceUnits="false" id="M_CDPDG" fbc:charge="0" />
      <species boundaryCondition="false" compartment="cell" constant="false" hasOnlySubstanceUnits="false" id="M_ADPHEP" fbc:charge="0" />
      <species boundaryCondition="false" compartment="cell" constant="false" hasOnlySubstanceUnits="false" id="M_MG" fbc:charge="0" />
      <species boundaryCondition="false" compartment="cell" constant="false" hasOnlySubstanceUnits="false" id="M_PPIP" fbc:charge="0" />
      <species boundaryCondition="false" compartment="cell" constant="false" hasOnlySubstanceUnits="false" id="M_HPCOA" fbc:charge="0" />
      <species boundaryCondition="false" compartment="cell" constant="false" hasOnlySubstanceUnits="false" id="M_UNAGAMU" fbc:charge="0" />
      <species boundaryCondition="false" compartment="cell" constant="false" hasOnlySubstanceUnits="false" id="M_PPIX" fbc:charge="0" />
      <species boundaryCondition="false" compartment="cell" constant="false" hasOnlySubstanceUnits="false" id="M_SFPYR" fbc:charge="0" />
      <species boundaryCondition="false" compartment="cell" constant="false" hasOnlySubstanceUnits="false" id="M_MI" fbc:charge="0" />
      <species boundaryCondition="false" compartment="cell" constant="false" hasOnlySubstanceUnits="false" id="M_MANN1" fbc:charge="0" />
      <species boundaryCondition="false" compartment="cell" constant="false" hasOnlySubstanceUnits="false" id="M_PPHG" fbc:charge="0" />
      <species boundaryCondition="false" compartment="cell" constant="false" hasOnlySubstanceUnits="false" id="M_BZ" fbc:charge="0" />
      <species boundaryCondition="false" compartment="cell" constant="false" hasOnlySubstanceUnits="false" id="M_FALD" fbc:charge="0" />
      <species boundaryCondition="false" compartment="cell" constant="false" hasOnlySubstanceUnits="false" id="M_UDPG" fbc:charge="0" />
      <species boundaryCondition="false" compartment="cell" constant="false" hasOnlySubstanceUnits="false" id="M_C141ACP" fbc:charge="0" />
      <species boundaryCondition="false" compartment="cell" constant="false" hasOnlySubstanceUnits="false" id="M_DALA" fbc:charge="0" />
      <species boundaryCondition="false" compartment="cell" constant="false" hasOnlySubstanceUnits="false" id="M_LACTOSE" fbc:charge="0" />
      <species boundaryCondition="false" compartment="cell" constant="false" hasOnlySubstanceUnits="false" id="M_BT" fbc:charge="0" />
      <species boundaryCondition="false" compartment="cell" constant="false" hasOnlySubstanceUnits="false" id="M_Mg" fbc:charge="0" />
      <species boundaryCondition="false" compartment="cell" constant="false" hasOnlySubstanceUnits="false" id="M_PHDD" fbc:charge="0" />
      <species boundaryCondition="false" compartment="cell" constant="false" hasOnlySubstanceUnits="false" id="M_a_4MOP" fbc:charge="0" />
      <species boundaryCondition="false" compartment="cell" constant="false" hasOnlySubstanceUnits="false" id="M_SHDDHACOA" fbc:charge="0" />
      <species boundaryCondition="false" compartment="cell" constant="false" hasOnlySubstanceUnits="false" id="M_DLYS" fbc:charge="0" />
      <species boundaryCondition="false" compartment="cell" constant="false" hasOnlySubstanceUnits="false" id="M_PPHSER" fbc:charge="0" />
      <species boundaryCondition="false" compartment="cell" constant="false" hasOnlySubstanceUnits="false" id="M_HMCATOL" fbc:charge="0" />
      <species boundaryCondition="false" compartment="cell" constant="false" hasOnlySubstanceUnits="false" id="M_SARC" fbc:charge="0" />
      <species boundaryCondition="false" compartment="cell" constant="false" hasOnlySubstanceUnits="false" id="M_THR" fbc:charge="0" />
      <species boundaryCondition="false" compartment="cell" constant="false" hasOnlySubstanceUnits="false" id="M_GDHLA" fbc:charge="0" />
      <species boundaryCondition="false" compartment="cell" constant="false" hasOnlySubstanceUnits="false" id="M_IMNASP" fbc:charge="0" />
      <species boundaryCondition="false" compartment="cell" constant="false" hasOnlySubstanceUnits="false" id="M_C060" fbc:charge="0" />
      <species boundaryCondition="false" compartment="cell" constant="false" hasOnlySubstanceUnits="false" id="M_KDO" fbc:charge="0" />
      <species boundaryCondition="false" compartment="cell" constant="false" hasOnlySubstanceUnits="false" id="M_ETH" fbc:charge="0" />
      <species boundaryCondition="false" compartment="cell" constant="false" hasOnlySubstanceUnits="false" id="M_GL" fbc:charge="0" />
      <species boundaryCondition="false" compartment="cell" constant="false" hasOnlySubstanceUnits="false" id="M_GN" fbc:charge="0" />
      <species boundaryCondition="false" compartment="cell" constant="false" hasOnlySubstanceUnits="false" id="M_a_26DM5M3OHCOA" fbc:charge="0" />
      <species boundaryCondition="false" compartment="cell" constant="false" hasOnlySubstanceUnits="false" id="M_HANTH" fbc:charge="0" />
      <species boundaryCondition="false" compartment="cell" constant="false" hasOnlySubstanceUnits="false" id="M_PTH" fbc:charge="0" />
      <species boundaryCondition="false" compartment="cell" constant="false" hasOnlySubstanceUnits="false" id="M_AKP" fbc:charge="0" />
      <species boundaryCondition="false" compartment="cell" constant="false" hasOnlySubstanceUnits="false" id="M_bAMPAL" fbc:charge="0" />
      <species boundaryCondition="false" compartment="cell" constant="false" hasOnlySubstanceUnits="false" id="M_COBALT" fbc:charge="0" />
      <species boundaryCondition="false" compartment="cell" constant="false" hasOnlySubstanceUnits="false" id="M_XAN" fbc:charge="0" />
      <species boundaryCondition="false" compartment="cell" constant="false" hasOnlySubstanceUnits="false" id="M_DU" fbc:charge="0" />
      <species boundaryCondition="false" compartment="cell" constant="false" hasOnlySubstanceUnits="false" id="M_a_5HIDAC" fbc:charge="0" />
      <species boundaryCondition="false" compartment="cell" constant="false" hasOnlySubstanceUnits="false" id="M_SEANSMET" fbc:charge="0" />
      <species boundaryCondition="false" compartment="cell" constant="false" hasOnlySubstanceUnits="false" id="M_PROTEIN" fbc:charge="0" />
      <species boundaryCondition="false" compartment="cell" constant="false" hasOnlySubstanceUnits="false" id="M_DHMP" fbc:charge="0" />
      <species boundaryCondition="false" compartment="cell" constant="false" hasOnlySubstanceUnits="false" id="M_DTGAL" fbc:charge="0" />
      <species boundaryCondition="false" compartment="cell" constant="false" hasOnlySubstanceUnits="false" id="M_DG" fbc:charge="0" />
      <species boundaryCondition="false" compartment="cell" constant="false" hasOnlySubstanceUnits="false" id="M_MSALC" fbc:charge="0" />
      <species boundaryCondition="false" compartment="cell" constant="false" hasOnlySubstanceUnits="false" id="M_DC" fbc:charge="0" />
      <species boundaryCondition="false" compartment="cell" constant="false" hasOnlySubstanceUnits="false" id="M_DA" fbc:charge="0" />
      <species boundaryCondition="false" compartment="cell" constant="false" hasOnlySubstanceUnits="false" id="M_HORD" fbc:charge="0" />
      <species boundaryCondition="false" compartment="cell" constant="false" hasOnlySubstanceUnits="false" id="M_DMBZMZ" fbc:charge="0" />
      <species boundaryCondition="false" compartment="cell" constant="false" hasOnlySubstanceUnits="false" id="M_THBN" fbc:charge="0" />
      <species boundaryCondition="false" compartment="cell" constant="false" hasOnlySubstanceUnits="false" id="M_ADCOMN" fbc:charge="0" />
      <species boundaryCondition="false" compartment="cell" constant="false" hasOnlySubstanceUnits="false" id="M_GL3P" fbc:charge="0" />
      <species boundaryCondition="false" compartment="cell" constant="false" hasOnlySubstanceUnits="false" id="M_ACAL" fbc:charge="0" />
      <species boundaryCondition="false" compartment="cell" constant="false" hasOnlySubstanceUnits="false" id="M_N4ACAMBL" fbc:charge="0" />
      <species boundaryCondition="false" compartment="cell" constant="false" hasOnlySubstanceUnits="false" id="M_ACAB" fbc:charge="0" />
      <species boundaryCondition="false" compartment="cell" constant="false" hasOnlySubstanceUnits="false" id="M_AN" fbc:charge="0" />
      <species boundaryCondition="false" compartment="cell" constant="false" hasOnlySubstanceUnits="false" id="M_TGLU" fbc:charge="0" />
      <species boundaryCondition="false" compartment="cell" constant="false" hasOnlySubstanceUnits="false" id="M_PIPD2CAR" fbc:charge="0" />
      <species boundaryCondition="false" compartment="cell" constant="false" hasOnlySubstanceUnits="false" id="M_AC" fbc:charge="0" />
      <species boundaryCondition="false" compartment="cell" constant="false" hasOnlySubstanceUnits="false" id="M_DPCOA" fbc:charge="0" />
      <species boundaryCondition="false" compartment="cell" constant="false" hasOnlySubstanceUnits="false" id="M_CYALA" fbc:charge="0" />
      <species boundaryCondition="false" compartment="cell" constant="false" hasOnlySubstanceUnits="false" id="M_AD" fbc:charge="0" />
      <species boundaryCondition="false" compartment="cell" constant="false" hasOnlySubstanceUnits="false" id="M_SUC6P" fbc:charge="0" />
      <species boundaryCondition="false" compartment="cell" constant="false" hasOnlySubstanceUnits="false" id="M_PEPTIDE" fbc:charge="0" />
      <species boundaryCondition="false" compartment="cell" constant="false" hasOnlySubstanceUnits="false" id="M_PEPTIDO" fbc:charge="0" />
      <species boundaryCondition="false" compartment="cell" constant="false" hasOnlySubstanceUnits="false" id="M_CLLT" fbc:charge="0" />
      <species boundaryCondition="false" compartment="cell" constant="false" hasOnlySubstanceUnits="false" id="M_SMBDH" fbc:charge="0" />
      <species boundaryCondition="false" compartment="cell" constant="false" hasOnlySubstanceUnits="false" id="M_GPP" fbc:charge="0" />
      <species boundaryCondition="false" compartment="cell" constant="false" hasOnlySubstanceUnits="false" id="M_HMNAPTH" fbc:charge="0" />
      <species boundaryCondition="false" compartment="cell" constant="false" hasOnlySubstanceUnits="false" id="M_CYS" fbc:charge="0" />
      <species boundaryCondition="false" compartment="cell" constant="false" hasOnlySubstanceUnits="false" id="M_GSN" fbc:charge="0" />
      <species boundaryCondition="false" compartment="cell" constant="false" hasOnlySubstanceUnits="false" id="M_LTG" fbc:charge="0" />
      <species boundaryCondition="false" compartment="cell" constant="false" hasOnlySubstanceUnits="false" id="M_CYSGLY" fbc:charge="0" />
      <species boundaryCondition="false" compartment="cell" constant="false" hasOnlySubstanceUnits="false" id="M_a_2PCDPMDE" fbc:charge="0" />
      <species boundaryCondition="false" compartment="cell" constant="false" hasOnlySubstanceUnits="false" id="M_K6PG" fbc:charge="0" />
      <species boundaryCondition="false" compartment="cell" constant="false" hasOnlySubstanceUnits="false" id="M_GGSEMSC" fbc:charge="0" />
      <species boundaryCondition="false" compartment="cell" constant="false" hasOnlySubstanceUnits="false" id="M_GSA" fbc:charge="0" />
      <species boundaryCondition="false" compartment="cell" constant="false" hasOnlySubstanceUnits="false" id="M_TAGCR" fbc:charge="0" />
      <species boundaryCondition="false" compartment="cell" constant="false" hasOnlySubstanceUnits="false" id="M_ACOA" fbc:charge="0" />
      <species boundaryCondition="false" compartment="cell" constant="false" hasOnlySubstanceUnits="false" id="M_PANT" fbc:charge="0" />
      <species boundaryCondition="false" compartment="cell" constant="false" hasOnlySubstanceUnits="false" id="M_MKH2" fbc:charge="0" />
      <species boundaryCondition="false" compartment="cell" constant="false" hasOnlySubstanceUnits="false" id="M_MGLUCOA" fbc:charge="0" />
      <species boundaryCondition="false" compartment="cell" constant="false" hasOnlySubstanceUnits="false" id="M_ACACP" fbc:charge="0" />
      <species boundaryCondition="false" compartment="cell" constant="false" hasOnlySubstanceUnits="false" id="M_TTHSTB" fbc:charge="0" />
      <species boundaryCondition="false" compartment="cell" constant="false" hasOnlySubstanceUnits="false" id="M_RSALA" fbc:charge="0" />
      <species boundaryCondition="false" compartment="cell" constant="false" hasOnlySubstanceUnits="false" id="M_SHDHACOA" fbc:charge="0" />
      <species boundaryCondition="false" compartment="cell" constant="false" hasOnlySubstanceUnits="false" id="M_SUCARG" fbc:charge="0" />
      <species boundaryCondition="false" compartment="cell" constant="false" hasOnlySubstanceUnits="false" id="M_G1COA" fbc:charge="0" />
      <species boundaryCondition="false" compartment="cell" constant="false" hasOnlySubstanceUnits="false" id="M_URGLY" fbc:charge="0" />
      <species boundaryCondition="false" compartment="cell" constant="false" hasOnlySubstanceUnits="false" id="M_URA" fbc:charge="0" />
      <species boundaryCondition="false" compartment="cell" constant="false" hasOnlySubstanceUnits="false" id="M_PHT" fbc:charge="0" />
      <species boundaryCondition="false" compartment="cell" constant="false" hasOnlySubstanceUnits="false" id="M_MGPPIX" fbc:charge="0" />
      <species boundaryCondition="false" compartment="cell" constant="false" hasOnlySubstanceUnits="false" id="M_XTHE" fbc:charge="0" />
      <species boundaryCondition="false" compartment="cell" constant="false" hasOnlySubstanceUnits="false" id="M_GLYCOLATE" fbc:charge="0" />
      <species boundaryCondition="false" compartment="cell" constant="false" hasOnlySubstanceUnits="false" id="M_HDECOA" fbc:charge="0" />
      <species boundaryCondition="false" compartment="cell" constant="false" hasOnlySubstanceUnits="false" id="M_DAA" fbc:charge="0" />
      <species boundaryCondition="false" compartment="cell" constant="false" hasOnlySubstanceUnits="false" id="M_NAPTHMSUCCOA" fbc:charge="0" />
      <species boundaryCondition="false" compartment="cell" constant="false" hasOnlySubstanceUnits="false" id="M_a_3H26DM5MHCOA" fbc:charge="0" />
      <species boundaryCondition="false" compartment="cell" constant="false" hasOnlySubstanceUnits="false" id="M_ppGpp" fbc:charge="0" />
      <species boundaryCondition="false" compartment="cell" constant="false" hasOnlySubstanceUnits="false" id="M_UDPGAL" fbc:charge="0" />
      <species boundaryCondition="false" compartment="cell" constant="false" hasOnlySubstanceUnits="false" id="M_DB4P" fbc:charge="0" />
      <species boundaryCondition="false" compartment="cell" constant="false" hasOnlySubstanceUnits="false" id="M_a_2O23DHFAC" fbc:charge="0" />
      <species boundaryCondition="false" compartment="cell" constant="false" hasOnlySubstanceUnits="false" id="M_UCNA" fbc:charge="0" />
      <species boundaryCondition="false" compartment="cell" constant="false" hasOnlySubstanceUnits="false" id="M_HOMOGEN" fbc:charge="0" />
      <species boundaryCondition="false" compartment="cell" constant="false" hasOnlySubstanceUnits="false" id="M_PC3A" fbc:charge="0" />
      <species boundaryCondition="false" compartment="cell" constant="false" hasOnlySubstanceUnits="false" id="M_PIN" fbc:charge="0" />
      <species boundaryCondition="false" compartment="cell" constant="false" hasOnlySubstanceUnits="false" id="M_METHMASAL" fbc:charge="0" />
      <species boundaryCondition="false" compartment="cell" constant="false" hasOnlySubstanceUnits="false" id="M_IVCOA" fbc:charge="0" />
      <species boundaryCondition="false" compartment="cell" constant="false" hasOnlySubstanceUnits="false" id="M_SFALA" fbc:charge="0" />
      <species boundaryCondition="false" compartment="cell" constant="false" hasOnlySubstanceUnits="false" id="M_PRBATP" fbc:charge="0" />
      <species boundaryCondition="false" compartment="cell" constant="false" hasOnlySubstanceUnits="false" id="M_MANN" fbc:charge="0" />
      <species boundaryCondition="false" compartment="cell" constant="false" hasOnlySubstanceUnits="false" id="M_SFIPYR" fbc:charge="0" />
      <species boundaryCondition="false" compartment="cell" constant="false" hasOnlySubstanceUnits="false" id="M_H3OP" fbc:charge="0" />
      <species boundaryCondition="false" compartment="cell" constant="false" hasOnlySubstanceUnits="false" id="M_GLU" fbc:charge="0" />
      <species boundaryCondition="false" compartment="cell" constant="false" hasOnlySubstanceUnits="false" id="M_PHEAM" fbc:charge="0" />
      <species boundaryCondition="false" compartment="cell" constant="false" hasOnlySubstanceUnits="false" id="M_DADP" fbc:charge="0" />
      <species boundaryCondition="false" compartment="cell" constant="false" hasOnlySubstanceUnits="false" id="M_PPAC" fbc:charge="0" />
      <species boundaryCondition="false" compartment="cell" constant="false" hasOnlySubstanceUnits="false" id="M_DUTP" fbc:charge="0" />
      <species boundaryCondition="false" compartment="cell" constant="false" hasOnlySubstanceUnits="false" id="M_PC6B" fbc:charge="0" />
      <species boundaryCondition="false" compartment="cell" constant="false" hasOnlySubstanceUnits="false" id="M_PC6A" fbc:charge="0" />
      <species boundaryCondition="false" compartment="cell" constant="false" hasOnlySubstanceUnits="false" id="M_ADCOHEX" fbc:charge="0" />
      <species boundaryCondition="false" compartment="cell" constant="false" hasOnlySubstanceUnits="false" id="M_UNAGA" fbc:charge="0" />
      <species boundaryCondition="false" compartment="cell" constant="false" hasOnlySubstanceUnits="false" id="M_FCYTC" fbc:charge="0" />
      <species boundaryCondition="false" compartment="cell" constant="false" hasOnlySubstanceUnits="false" id="M_CHOR" fbc:charge="0" />
      <species boundaryCondition="false" compartment="cell" constant="false" hasOnlySubstanceUnits="false" id="M_CATOL" fbc:charge="0" />
      <species boundaryCondition="false" compartment="cell" constant="false" hasOnlySubstanceUnits="false" id="M_PABA" fbc:charge="0" />
      <species boundaryCondition="false" compartment="cell" constant="false" hasOnlySubstanceUnits="false" id="M_UDPNAGEP" fbc:charge="0" />
      <species boundaryCondition="false" compartment="cell" constant="false" hasOnlySubstanceUnits="false" id="M_DTDP4ADDG" fbc:charge="0" />
      <species boundaryCondition="false" compartment="cell" constant="false" hasOnlySubstanceUnits="false" id="M_UDPG2AA" fbc:charge="0" />
      <species boundaryCondition="false" compartment="cell" constant="false" hasOnlySubstanceUnits="false" id="M_LPS" fbc:charge="0" />
      <species boundaryCondition="false" compartment="cell" constant="false" hasOnlySubstanceUnits="false" id="M_HTDECOA" fbc:charge="0" />
      <species boundaryCondition="false" compartment="cell" constant="false" hasOnlySubstanceUnits="false" id="M_a_3PG" fbc:charge="0" />
      <species boundaryCondition="false" compartment="cell" constant="false" hasOnlySubstanceUnits="false" id="M_RHTDHACOA" fbc:charge="0" />
      <species boundaryCondition="false" compartment="cell" constant="false" hasOnlySubstanceUnits="false" id="M_ABUT" fbc:charge="0" />
      <species boundaryCondition="false" compartment="cell" constant="false" hasOnlySubstanceUnits="false" id="M_COUM" fbc:charge="0" />
      <species boundaryCondition="false" compartment="cell" constant="false" hasOnlySubstanceUnits="false" id="M_RHDHACOA" fbc:charge="0" />
      <species boundaryCondition="false" compartment="cell" constant="false" hasOnlySubstanceUnits="false" id="M_DAPIM" fbc:charge="0" />
      <species boundaryCondition="false" compartment="cell" constant="false" hasOnlySubstanceUnits="false" id="M_SUCC" fbc:charge="0" />
      <species boundaryCondition="false" compartment="cell" constant="false" hasOnlySubstanceUnits="false" id="M_BZ12DOL" fbc:charge="0" />
      <species boundaryCondition="false" compartment="cell" constant="false" hasOnlySubstanceUnits="false" id="M_MDAPIM" fbc:charge="0" />
      <species boundaryCondition="false" compartment="cell" constant="false" hasOnlySubstanceUnits="false" id="M_GLUCR" fbc:charge="0" />
      <species boundaryCondition="false" compartment="cell" constant="false" hasOnlySubstanceUnits="false" id="M_MPPCOA" fbc:charge="0" />
      <species boundaryCondition="false" compartment="cell" constant="false" hasOnlySubstanceUnits="false" id="M_TAU" fbc:charge="0" />
      <species boundaryCondition="false" compartment="cell" constant="false" hasOnlySubstanceUnits="false" id="M_DANNA" fbc:charge="0" />
      <species boundaryCondition="false" compartment="cell" constant="false" hasOnlySubstanceUnits="false" id="M_HGLUSA" fbc:charge="0" />
      <species boundaryCondition="false" compartment="cell" constant="false" hasOnlySubstanceUnits="false" id="M_NFM" fbc:charge="0" />
      <species boundaryCondition="false" compartment="cell" constant="false" hasOnlySubstanceUnits="false" id="M_AACCOA" fbc:charge="0" />
      <species boundaryCondition="false" compartment="cell" constant="false" hasOnlySubstanceUnits="false" id="M_SAP" fbc:charge="0" />
      <species boundaryCondition="false" compartment="cell" constant="false" hasOnlySubstanceUnits="false" id="M_HDDOCOA" fbc:charge="0" />
      <species boundaryCondition="false" compartment="cell" constant="false" hasOnlySubstanceUnits="false" id="M_DCTP" fbc:charge="0" />
      <species boundaryCondition="false" compartment="cell" constant="false" hasOnlySubstanceUnits="false" id="M_rGLUCYA" fbc:charge="0" />
      <species boundaryCondition="false" compartment="cell" constant="false" hasOnlySubstanceUnits="false" id="M_CNGLCS" fbc:charge="0" />
      <species boundaryCondition="false" compartment="cell" constant="false" hasOnlySubstanceUnits="false" id="M_GMANU" fbc:charge="0" />
      <species boundaryCondition="false" compartment="cell" constant="false" hasOnlySubstanceUnits="false" id="M_PRFICA" fbc:charge="0" />
      <species boundaryCondition="false" compartment="cell" constant="false" hasOnlySubstanceUnits="false" id="M_GLUAM" fbc:charge="0" />
      <species boundaryCondition="false" compartment="cell" constant="false" hasOnlySubstanceUnits="false" id="M_DTDPGLU" fbc:charge="0" />
      <species boundaryCondition="false" compartment="cell" constant="false" hasOnlySubstanceUnits="false" id="M_HSER" fbc:charge="0" />
      <species boundaryCondition="false" compartment="cell" constant="false" hasOnlySubstanceUnits="false" id="M_ACLAC" fbc:charge="0" />
      <species boundaryCondition="false" compartment="cell" constant="false" hasOnlySubstanceUnits="false" id="M_UPPMN_GN_LADGNMD_G_5DADA" fbc:charge="0" />
      <species boundaryCondition="false" compartment="cell" constant="false" hasOnlySubstanceUnits="false" id="M_RHBHACOA" fbc:charge="0" />
      <species boundaryCondition="false" compartment="cell" constant="false" hasOnlySubstanceUnits="false" id="M_ASN" fbc:charge="0" />
      <species boundaryCondition="false" compartment="cell" constant="false" hasOnlySubstanceUnits="false" id="M_CHETAL" fbc:charge="0" />
      <species boundaryCondition="false" compartment="cell" constant="false" hasOnlySubstanceUnits="false" id="M_bDG6P" fbc:charge="0" />
      <species boundaryCondition="false" compartment="cell" constant="false" hasOnlySubstanceUnits="false" id="M_ASB" fbc:charge="0" />
      <species boundaryCondition="false" compartment="cell" constant="false" hasOnlySubstanceUnits="false" id="M_METHF" fbc:charge="0" />
      <species boundaryCondition="false" compartment="cell" constant="false" hasOnlySubstanceUnits="false" id="M_CAIR" fbc:charge="0" />
      <species boundaryCondition="false" compartment="cell" constant="false" hasOnlySubstanceUnits="false" id="M_DHMVA" fbc:charge="0" />
      <species boundaryCondition="false" compartment="cell" constant="false" hasOnlySubstanceUnits="false" id="M_D6PGL" fbc:charge="0" />
      <species boundaryCondition="false" compartment="cell" constant="false" hasOnlySubstanceUnits="false" id="M_ASP" fbc:charge="0" />
      <species boundaryCondition="false" compartment="cell" constant="false" hasOnlySubstanceUnits="false" id="M_Pi" fbc:charge="0" />
      <species boundaryCondition="false" compartment="cell" constant="false" hasOnlySubstanceUnits="false" id="M_DPHE" fbc:charge="0" />
      <species boundaryCondition="false" compartment="cell" constant="false" hasOnlySubstanceUnits="false" id="M_D6PGC" fbc:charge="0" />
      <species boundaryCondition="false" compartment="cell" constant="false" hasOnlySubstanceUnits="false" id="M_a_2OPMP" fbc:charge="0" />
      <species boundaryCondition="false" compartment="cell" constant="false" hasOnlySubstanceUnits="false" id="M_PPARDBZ" fbc:charge="0" />
      <species boundaryCondition="false" compartment="cell" constant="false" hasOnlySubstanceUnits="false" id="M_a_6HCHECBCOA" fbc:charge="0" />
      <species boundaryCondition="false" compartment="cell" constant="false" hasOnlySubstanceUnits="false" id="M_MCATOL" fbc:charge="0" />
      <species boundaryCondition="false" compartment="cell" constant="false" hasOnlySubstanceUnits="false" id="M_UPRG" fbc:charge="0" />
      <species boundaryCondition="false" compartment="cell" constant="false" hasOnlySubstanceUnits="false" id="M_HYGBYR" fbc:charge="0" />
      <species boundaryCondition="false" compartment="cell" constant="false" hasOnlySubstanceUnits="false" id="M_CHAC" fbc:charge="0" />
      <species boundaryCondition="false" compartment="cell" constant="false" hasOnlySubstanceUnits="false" id="M_ACCOA" fbc:charge="0" />
      <species boundaryCondition="false" compartment="cell" constant="false" hasOnlySubstanceUnits="false" id="M_a_2OPMB" fbc:charge="0" />
      <species boundaryCondition="false" compartment="cell" constant="false" hasOnlySubstanceUnits="false" id="M_SOT" fbc:charge="0" />
      <species boundaryCondition="false" compartment="cell" constant="false" hasOnlySubstanceUnits="false" id="M_FTHF" fbc:charge="0" />
      <species boundaryCondition="false" compartment="cell" constant="false" hasOnlySubstanceUnits="false" id="M_CHAM" fbc:charge="0" />
      <species boundaryCondition="false" compartment="cell" constant="false" hasOnlySubstanceUnits="false" id="M_PRPP" fbc:charge="0" />
      <species boundaryCondition="false" compartment="cell" constant="false" hasOnlySubstanceUnits="false" id="M_PRBAMP" fbc:charge="0" />
      <species boundaryCondition="false" compartment="cell" constant="false" hasOnlySubstanceUnits="false" id="M_OTHIO" fbc:charge="0" />
      <species boundaryCondition="false" compartment="cell" constant="false" hasOnlySubstanceUnits="false" id="M_GTAH" fbc:charge="0" />
      <species boundaryCondition="false" compartment="cell" constant="false" hasOnlySubstanceUnits="false" id="M_HST" fbc:charge="0" />
      <species boundaryCondition="false" compartment="cell" constant="false" hasOnlySubstanceUnits="false" id="M_CTP" fbc:charge="0" />
      <species boundaryCondition="false" compartment="cell" constant="false" hasOnlySubstanceUnits="false" id="M_HH" fbc:charge="0" />
      <species boundaryCondition="false" compartment="cell" constant="false" hasOnlySubstanceUnits="false" id="M_P3H5C" fbc:charge="0" />
      <species boundaryCondition="false" compartment="cell" constant="false" hasOnlySubstanceUnits="false" id="M_HEPPP" fbc:charge="0" />
      <species boundaryCondition="false" compartment="cell" constant="false" hasOnlySubstanceUnits="false" id="M_DISAC1P" fbc:charge="0" />
      <species boundaryCondition="false" compartment="cell" constant="false" hasOnlySubstanceUnits="false" id="M_MAN1P" fbc:charge="0" />
      <species boundaryCondition="false" compartment="cell" constant="false" hasOnlySubstanceUnits="false" id="M_SO4" fbc:charge="0" />
      <species boundaryCondition="false" compartment="cell" constant="false" hasOnlySubstanceUnits="false" id="M_E4HGLU" fbc:charge="0" />
      <species boundaryCondition="false" compartment="cell" constant="false" hasOnlySubstanceUnits="false" id="M_SO3" fbc:charge="0" />
      <species boundaryCondition="false" compartment="cell" constant="false" hasOnlySubstanceUnits="false" id="M_XMP" fbc:charge="0" />
      <species boundaryCondition="false" compartment="cell" constant="false" hasOnlySubstanceUnits="false" id="M_MACO" fbc:charge="0" />
      <species boundaryCondition="false" compartment="cell" constant="false" hasOnlySubstanceUnits="false" id="M_OLGRNS" fbc:charge="0" />
      <species boundaryCondition="false" compartment="cell" constant="false" hasOnlySubstanceUnits="false" id="M_MSALC4" fbc:charge="0" />
      <species boundaryCondition="false" compartment="cell" constant="false" hasOnlySubstanceUnits="false" id="M_ADCHOR" fbc:charge="0" />
      <species boundaryCondition="false" compartment="cell" constant="false" hasOnlySubstanceUnits="false" id="M_SME" fbc:charge="0" />
      <species boundaryCondition="false" compartment="cell" constant="false" hasOnlySubstanceUnits="false" id="M_a_4PHEACCOA" fbc:charge="0" />
      <species boundaryCondition="false" compartment="cell" constant="false" hasOnlySubstanceUnits="false" id="M_SMTDR1P" fbc:charge="0" />
      <species boundaryCondition="false" compartment="cell" constant="false" hasOnlySubstanceUnits="false" id="M_HGCOA" fbc:charge="0" />
      <species boundaryCondition="false" compartment="cell" constant="false" hasOnlySubstanceUnits="false" id="M_AGL3P" fbc:charge="0" />
      <species boundaryCondition="false" compartment="cell" constant="false" hasOnlySubstanceUnits="false" id="M_S2MDH" fbc:charge="0" />
      <species boundaryCondition="false" compartment="cell" constant="false" hasOnlySubstanceUnits="false" id="M_CITR" fbc:charge="0" />
      <species boundaryCondition="false" compartment="cell" constant="false" hasOnlySubstanceUnits="false" id="M_ETFLA" fbc:charge="0" />
      <species boundaryCondition="false" compartment="cell" constant="false" hasOnlySubstanceUnits="false" id="M_HMB4PP" fbc:charge="0" />
      <species boundaryCondition="false" compartment="cell" constant="false" hasOnlySubstanceUnits="false" id="M_E4P" fbc:charge="0" />
      <species boundaryCondition="false" compartment="cell" constant="false" hasOnlySubstanceUnits="false" id="M_XTSINE" fbc:charge="0" />
      <species boundaryCondition="false" compartment="cell" constant="false" hasOnlySubstanceUnits="false" id="M_MALE" fbc:charge="0" />
      <species boundaryCondition="false" compartment="cell" constant="false" hasOnlySubstanceUnits="false" id="M_ARGSUCC" fbc:charge="0" />
      <species boundaryCondition="false" compartment="cell" constant="false" hasOnlySubstanceUnits="false" id="M_a_3KbGALC" fbc:charge="0" />
      <species boundaryCondition="false" compartment="cell" constant="false" hasOnlySubstanceUnits="false" id="M_DHLIPOYLPROTEIN" fbc:charge="0" />
      <species boundaryCondition="false" compartment="cell" constant="false" hasOnlySubstanceUnits="false" id="M_LIPOYLPROTEIN" fbc:charge="0" />
      <species boundaryCondition="false" compartment="cell" constant="false" hasOnlySubstanceUnits="false" id="M_GA6P" fbc:charge="0" />
      <species boundaryCondition="false" compartment="cell" constant="false" hasOnlySubstanceUnits="false" id="M_UACMAM" fbc:charge="0" />
      <species boundaryCondition="false" compartment="cell" constant="false" hasOnlySubstanceUnits="false" id="M_PHTD" fbc:charge="0" />
      <species boundaryCondition="false" compartment="cell" constant="false" hasOnlySubstanceUnits="false" id="M_PHEN" fbc:charge="0" />
      <species boundaryCondition="false" compartment="cell" constant="false" hasOnlySubstanceUnits="false" id="M_FERCOA" fbc:charge="0" />
      <species boundaryCondition="false" compartment="cell" constant="false" hasOnlySubstanceUnits="false" id="M_GLUTAU" fbc:charge="0" />
      <species boundaryCondition="false" compartment="cell" constant="false" hasOnlySubstanceUnits="false" id="M_NAD" fbc:charge="0" />
      <species boundaryCondition="false" compartment="cell" constant="false" hasOnlySubstanceUnits="false" id="M_DCMP" fbc:charge="0" />
      <species boundaryCondition="false" compartment="cell" constant="false" hasOnlySubstanceUnits="false" id="M_OA" fbc:charge="0" />
      <species boundaryCondition="false" compartment="cell" constant="false" hasOnlySubstanceUnits="false" id="M_NAC" fbc:charge="0" />
      <species boundaryCondition="false" compartment="cell" constant="false" hasOnlySubstanceUnits="false" id="M_ARG" fbc:charge="0" />
      <species boundaryCondition="false" compartment="cell" constant="false" hasOnlySubstanceUnits="false" id="M_NAM" fbc:charge="0" />
      <species boundaryCondition="false" compartment="cell" constant="false" hasOnlySubstanceUnits="false" id="M_IMACP" fbc:charge="0" />
      <species boundaryCondition="false" compartment="cell" constant="false" hasOnlySubstanceUnits="false" id="M_DHAP" fbc:charge="0" />
      <species boundaryCondition="false" compartment="cell" constant="false" hasOnlySubstanceUnits="false" id="M_G3P" fbc:charge="0" />
      <species boundaryCondition="false" compartment="cell" constant="false" hasOnlySubstanceUnits="false" id="M_NAORN" fbc:charge="0" />
      <species boundaryCondition="false" compartment="cell" constant="false" hasOnlySubstanceUnits="false" id="M_CABM" fbc:charge="0" />
      <species boundaryCondition="false" compartment="cell" constant="false" hasOnlySubstanceUnits="false" id="M_TYRM" fbc:charge="0" />
      <species boundaryCondition="false" compartment="cell" constant="false" hasOnlySubstanceUnits="false" id="M_SLNMET" fbc:charge="0" />
      <species boundaryCondition="false" compartment="cell" constant="false" hasOnlySubstanceUnits="false" id="M_PNTO" fbc:charge="0" />
      <species boundaryCondition="false" compartment="cell" constant="false" hasOnlySubstanceUnits="false" id="M_a_3IP6OHCOAS" fbc:charge="0" />
      <species boundaryCondition="false" compartment="cell" constant="false" hasOnlySubstanceUnits="false" id="M_D1AP2OP" fbc:charge="0" />
      <species boundaryCondition="false" compartment="cell" constant="false" hasOnlySubstanceUnits="false" id="M_LYS" fbc:charge="0" />
      <species boundaryCondition="false" compartment="cell" constant="false" hasOnlySubstanceUnits="false" id="M_FSALAC" fbc:charge="0" />
      <species boundaryCondition="false" compartment="cell" constant="false" hasOnlySubstanceUnits="false" id="M_C100ACP" fbc:charge="0" />
      <species boundaryCondition="false" compartment="cell" constant="false" hasOnlySubstanceUnits="false" id="M_SAOPIM" fbc:charge="0" />
      <species boundaryCondition="false" compartment="cell" constant="false" hasOnlySubstanceUnits="false" id="M_SAH" fbc:charge="0" />
      <species boundaryCondition="false" compartment="cell" constant="false" hasOnlySubstanceUnits="false" id="M_A6RP" fbc:charge="0" />
      <species boundaryCondition="false" compartment="cell" constant="false" hasOnlySubstanceUnits="false" id="M_RHOHACOA" fbc:charge="0" />
      <species boundaryCondition="false" compartment="cell" constant="false" hasOnlySubstanceUnits="false" id="M_SAM" fbc:charge="0" />
      <species boundaryCondition="false" compartment="cell" constant="false" hasOnlySubstanceUnits="false" id="M_PPADSEL" fbc:charge="0" />
      <species boundaryCondition="false" compartment="cell" constant="false" hasOnlySubstanceUnits="false" id="M_a_2MBTCOA" fbc:charge="0" />
      <species boundaryCondition="false" compartment="cell" constant="false" hasOnlySubstanceUnits="false" id="M_DGLYCERATE" fbc:charge="0" />
      <species boundaryCondition="false" compartment="cell" constant="false" hasOnlySubstanceUnits="false" id="M_PHEACT" fbc:charge="0" />
      <species boundaryCondition="false" compartment="cell" constant="false" hasOnlySubstanceUnits="false" id="M_DTC" fbc:charge="0" />
      <species boundaryCondition="false" compartment="cell" constant="false" hasOnlySubstanceUnits="false" id="M_ABUTA" fbc:charge="0" />
      <species boundaryCondition="false" compartment="cell" constant="false" hasOnlySubstanceUnits="false" id="M_GA1P" fbc:charge="0" />
      <species boundaryCondition="false" compartment="cell" constant="false" hasOnlySubstanceUnits="false" id="M_R3R3HBUT" fbc:charge="0" />
      <species boundaryCondition="false" compartment="cell" constant="false" hasOnlySubstanceUnits="false" id="M_ATP" fbc:charge="0" />
      <species boundaryCondition="false" compartment="cell" constant="false" hasOnlySubstanceUnits="false" id="M_NO2" fbc:charge="0" />
      <species boundaryCondition="false" compartment="cell" constant="false" hasOnlySubstanceUnits="false" id="M_RTHIO" fbc:charge="0" />
      <species boundaryCondition="false" compartment="cell" constant="false" hasOnlySubstanceUnits="false" id="M_C080ACP" fbc:charge="0" />
      <species boundaryCondition="false" compartment="cell" constant="false" hasOnlySubstanceUnits="false" id="M_ADCOMNP" fbc:charge="0" />
      <species boundaryCondition="false" compartment="cell" constant="false" hasOnlySubstanceUnits="false" id="M_CYST" fbc:charge="0" />
      <species boundaryCondition="false" compartment="cell" constant="false" hasOnlySubstanceUnits="false" id="M_DX5P" fbc:charge="0" />
      <species boundaryCondition="false" compartment="cell" constant="false" hasOnlySubstanceUnits="false" id="M_HIVCOA" fbc:charge="0" />
      <species boundaryCondition="false" compartment="cell" constant="false" hasOnlySubstanceUnits="false" id="M_a_4ACAMBA" fbc:charge="0" />
      <species boundaryCondition="false" compartment="cell" constant="false" hasOnlySubstanceUnits="false" id="M_AMACAL" fbc:charge="0" />
      <species boundaryCondition="false" compartment="cell" constant="false" hasOnlySubstanceUnits="false" id="M_GTP" fbc:charge="0" />
      <species boundaryCondition="false" compartment="cell" constant="false" hasOnlySubstanceUnits="false" id="M_AKG" fbc:charge="0" />
      <species boundaryCondition="false" compartment="cell" constant="false" hasOnlySubstanceUnits="false" id="M_KDPG" fbc:charge="0" />
      <species boundaryCondition="false" compartment="cell" constant="false" hasOnlySubstanceUnits="false" id="M_CHMUC" fbc:charge="0" />
      <species boundaryCondition="false" compartment="cell" constant="false" hasOnlySubstanceUnits="false" id="M_MTG" fbc:charge="0" />
      <species boundaryCondition="false" compartment="cell" constant="false" hasOnlySubstanceUnits="false" id="M_FMNH2" fbc:charge="0" />
      <species boundaryCondition="false" compartment="cell" constant="false" hasOnlySubstanceUnits="false" id="M_CHCOA" fbc:charge="0" />
      <species boundaryCondition="false" compartment="cell" constant="false" hasOnlySubstanceUnits="false" id="M_HHXACOA" fbc:charge="0" />
      <species boundaryCondition="false" compartment="cell" constant="false" hasOnlySubstanceUnits="false" id="M_BASP" fbc:charge="0" />
      <species boundaryCondition="false" compartment="cell" constant="false" hasOnlySubstanceUnits="false" id="M_Kxt" fbc:charge="0" />
      <species boundaryCondition="false" compartment="cell" constant="false" hasOnlySubstanceUnits="false" id="M_APACP" fbc:charge="0" />
      <species boundaryCondition="false" compartment="cell" constant="false" hasOnlySubstanceUnits="false" id="M_F6P" fbc:charge="0" />
      <species boundaryCondition="false" compartment="cell" constant="false" hasOnlySubstanceUnits="false" id="M_LEU" fbc:charge="0" />
      <species boundaryCondition="false" compartment="cell" constant="false" hasOnlySubstanceUnits="false" id="M_ADIPCOA" fbc:charge="0" />
      <species boundaryCondition="false" compartment="cell" constant="false" hasOnlySubstanceUnits="false" id="M_GTRNA" fbc:charge="0" />
      <species boundaryCondition="false" compartment="cell" constant="false" hasOnlySubstanceUnits="false" id="M_CAFF" fbc:charge="0" />
      <species boundaryCondition="false" compartment="cell" constant="false" hasOnlySubstanceUnits="false" id="M_CHETOH" fbc:charge="0" />
      <species boundaryCondition="false" compartment="cell" constant="false" hasOnlySubstanceUnits="false" id="M_AONA" fbc:charge="0" />
      <species boundaryCondition="false" compartment="cell" constant="false" hasOnlySubstanceUnits="false" id="M_a_3OADIPCOA" fbc:charge="0" />
      <species boundaryCondition="false" compartment="cell" constant="false" hasOnlySubstanceUnits="false" id="M_HX" fbc:charge="0" />
      <species boundaryCondition="false" compartment="cell" constant="false" hasOnlySubstanceUnits="false" id="M_HBNQ" fbc:charge="0" />
      <species boundaryCondition="false" compartment="cell" constant="false" hasOnlySubstanceUnits="false" id="M_MEOH" fbc:charge="0" />
      <species boundaryCondition="false" compartment="cell" constant="false" hasOnlySubstanceUnits="false" id="M_CAASP" fbc:charge="0" />
      <species boundaryCondition="false" compartment="cell" constant="false" hasOnlySubstanceUnits="false" id="M_NTBZ" fbc:charge="0" />
      <species boundaryCondition="false" compartment="cell" constant="false" hasOnlySubstanceUnits="false" id="M_PAPS" fbc:charge="0" />
      <species boundaryCondition="false" compartment="cell" constant="false" hasOnlySubstanceUnits="false" id="M_Cuxt" fbc:charge="0" />
      <species boundaryCondition="false" compartment="cell" constant="false" hasOnlySubstanceUnits="false" id="M_a_13PDG" fbc:charge="0" />
      <species boundaryCondition="false" compartment="cell" constant="false" hasOnlySubstanceUnits="false" id="M_Cd" fbc:charge="0" />
      <species boundaryCondition="false" compartment="cell" constant="false" hasOnlySubstanceUnits="false" id="M_a_3IP6OHCOA" fbc:charge="0" />
      <species boundaryCondition="false" compartment="cell" constant="false" hasOnlySubstanceUnits="false" id="M_NH3" fbc:charge="0" />
      <species boundaryCondition="false" compartment="cell" constant="false" hasOnlySubstanceUnits="false" id="M_bG2HCOUM" fbc:charge="0" />
      <species boundaryCondition="false" compartment="cell" constant="false" hasOnlySubstanceUnits="false" id="M_C060ACP" fbc:charge="0" />
      <species boundaryCondition="false" compartment="cell" constant="false" hasOnlySubstanceUnits="false" id="M_CHFAM" fbc:charge="0" />
      <species boundaryCondition="false" compartment="cell" constant="false" hasOnlySubstanceUnits="false" id="M_Cdxt" fbc:charge="0" />
      <species boundaryCondition="false" compartment="cell" constant="false" hasOnlySubstanceUnits="false" id="M_PYR" fbc:charge="0" />
      <species boundaryCondition="false" compartment="cell" constant="false" hasOnlySubstanceUnits="false" id="M_DHPY" fbc:charge="0" />
      <species boundaryCondition="false" compartment="cell" constant="false" hasOnlySubstanceUnits="false" id="M_ACMUR" fbc:charge="0" />
      <species boundaryCondition="false" compartment="cell" constant="false" hasOnlySubstanceUnits="false" id="M_AHM" fbc:charge="0" />
      <species boundaryCondition="false" compartment="cell" constant="false" hasOnlySubstanceUnits="false" id="M_SER" fbc:charge="0" />
      <species boundaryCondition="false" compartment="cell" constant="false" hasOnlySubstanceUnits="false" id="M_DAMBUT" fbc:charge="0" />
      <species boundaryCondition="false" compartment="cell" constant="false" hasOnlySubstanceUnits="false" id="M_CTCOA" fbc:charge="0" />
      <species boundaryCondition="false" compartment="cell" constant="false" hasOnlySubstanceUnits="false" id="M_a_4OMC" fbc:charge="0" />
      <species boundaryCondition="false" compartment="cell" constant="false" hasOnlySubstanceUnits="false" id="M_MTYRM" fbc:charge="0" />
      <species boundaryCondition="false" compartment="cell" constant="false" hasOnlySubstanceUnits="false" id="M_HISTAMINE" fbc:charge="0" />
      <species boundaryCondition="false" compartment="cell" constant="false" hasOnlySubstanceUnits="false" id="M_PRY" fbc:charge="0" />
      <species boundaryCondition="false" compartment="cell" constant="false" hasOnlySubstanceUnits="false" id="M_C160ACP" fbc:charge="0" />
      <species boundaryCondition="false" compartment="cell" constant="false" hasOnlySubstanceUnits="false" id="M_F1P" fbc:charge="0" />
      <species boundaryCondition="false" compartment="cell" constant="false" hasOnlySubstanceUnits="false" id="M_HCYSI" fbc:charge="0" />
      <species boundaryCondition="false" compartment="cell" constant="false" hasOnlySubstanceUnits="false" id="M_UGAT" fbc:charge="0" />
      <species boundaryCondition="false" compartment="cell" constant="false" hasOnlySubstanceUnits="false" id="M_bLEU" fbc:charge="0" />
      <species boundaryCondition="false" compartment="cell" constant="false" hasOnlySubstanceUnits="false" id="M_SUCHSER" fbc:charge="0" />
      <species boundaryCondition="false" compartment="cell" constant="false" hasOnlySubstanceUnits="false" id="M_a_5HKN" fbc:charge="0" />
      <species boundaryCondition="false" compartment="cell" constant="false" hasOnlySubstanceUnits="false" id="M_PRLP" fbc:charge="0" />
      <species boundaryCondition="false" compartment="cell" constant="false" hasOnlySubstanceUnits="false" id="M_ALGNT" fbc:charge="0" />
      <species boundaryCondition="false" compartment="cell" constant="false" hasOnlySubstanceUnits="false" id="M_H3MCOA" fbc:charge="0" />
      <species boundaryCondition="false" compartment="cell" constant="false" hasOnlySubstanceUnits="false" id="M_BTNO" fbc:charge="0" />
      <species boundaryCondition="false" compartment="cell" constant="false" hasOnlySubstanceUnits="false" id="M_UPRGI" fbc:charge="0" />
      <species boundaryCondition="false" compartment="cell" constant="false" hasOnlySubstanceUnits="false" id="M_MOPCOA" fbc:charge="0" />
      <species boundaryCondition="false" compartment="cell" constant="false" hasOnlySubstanceUnits="false" id="M_HN6TL" fbc:charge="0" />
      <species boundaryCondition="false" compartment="cell" constant="false" hasOnlySubstanceUnits="false" id="M_LMDOL" fbc:charge="0" />
      <species boundaryCondition="false" compartment="cell" constant="false" hasOnlySubstanceUnits="false" id="M_a_2IPM" fbc:charge="0" />
      <species boundaryCondition="false" compartment="cell" constant="false" hasOnlySubstanceUnits="false" id="M_DMPP" fbc:charge="0" />
      <species boundaryCondition="false" compartment="cell" constant="false" hasOnlySubstanceUnits="false" id="M_CYTD" fbc:charge="0" />
      <species boundaryCondition="false" compartment="cell" constant="false" hasOnlySubstanceUnits="false" id="M_DHMAH" fbc:charge="0" />
      <species boundaryCondition="false" compartment="cell" constant="false" hasOnlySubstanceUnits="false" id="M_PRLC" fbc:charge="0" />
      <species boundaryCondition="false" compartment="cell" constant="false" hasOnlySubstanceUnits="false" id="M_F2P" fbc:charge="0" />
      <species boundaryCondition="false" compartment="cell" constant="false" hasOnlySubstanceUnits="false" id="M_LLAC" fbc:charge="0" />
      <species boundaryCondition="false" compartment="cell" constant="false" hasOnlySubstanceUnits="false" id="M_CYTC" fbc:charge="0" />
      <species boundaryCondition="false" compartment="cell" constant="false" hasOnlySubstanceUnits="false" id="M_AIR" fbc:charge="0" />
      <species boundaryCondition="false" compartment="cell" constant="false" hasOnlySubstanceUnits="false" id="M_OADIPCOA" fbc:charge="0" />
      <species boundaryCondition="false" compartment="cell" constant="false" hasOnlySubstanceUnits="false" id="M_METTHF" fbc:charge="0" />
      <species boundaryCondition="false" compartment="cell" constant="false" hasOnlySubstanceUnits="false" id="M_LAC" fbc:charge="0" />
      <species boundaryCondition="false" compartment="cell" constant="false" hasOnlySubstanceUnits="false" id="M_D4DG" fbc:charge="0" />
      <species boundaryCondition="false" compartment="cell" constant="false" hasOnlySubstanceUnits="false" id="M_HMSALCAH" fbc:charge="0" />
      <species boundaryCondition="false" compartment="cell" constant="false" hasOnlySubstanceUnits="false" id="M_TMANB" fbc:charge="0" />
      <species boundaryCondition="false" compartment="cell" constant="false" hasOnlySubstanceUnits="false" id="M_UDP" fbc:charge="0" />
      <species boundaryCondition="false" compartment="cell" constant="false" hasOnlySubstanceUnits="false" id="M_THSUL" fbc:charge="0" />
      <species boundaryCondition="false" compartment="cell" constant="false" hasOnlySubstanceUnits="false" id="M_PRAM" fbc:charge="0" />
      <species boundaryCondition="false" compartment="cell" constant="false" hasOnlySubstanceUnits="false" id="M_B1OL" fbc:charge="0" />
      <species boundaryCondition="false" compartment="cell" constant="false" hasOnlySubstanceUnits="false" id="M_HXSP" fbc:charge="0" />
      <species boundaryCondition="false" compartment="cell" constant="false" hasOnlySubstanceUnits="false" id="M_a_4PPNTE" fbc:charge="0" />
      <species boundaryCondition="false" compartment="cell" constant="false" hasOnlySubstanceUnits="false" id="M_C100" fbc:charge="0" />
      <species boundaryCondition="false" compartment="cell" constant="false" hasOnlySubstanceUnits="false" id="M_A4IZM" fbc:charge="0" />
      <species boundaryCondition="false" compartment="cell" constant="false" hasOnlySubstanceUnits="false" id="M_UPPMNLADGMDDADA" fbc:charge="0" />
      <species boundaryCondition="false" compartment="cell" constant="false" hasOnlySubstanceUnits="false" id="M_GL3PCHOL" fbc:charge="0" />
      <species boundaryCondition="false" compartment="cell" constant="false" hasOnlySubstanceUnits="false" id="M_a_4PPNTO" fbc:charge="0" />
      <species boundaryCondition="false" compartment="cell" constant="false" hasOnlySubstanceUnits="false" id="M_IDZATAH" fbc:charge="0" />
      <species boundaryCondition="false" compartment="cell" constant="false" hasOnlySubstanceUnits="false" id="M_LLCT" fbc:charge="0" />
      <species boundaryCondition="false" compartment="cell" constant="false" hasOnlySubstanceUnits="false" id="M_DTDP4D6DM" fbc:charge="0" />
      <species boundaryCondition="false" compartment="cell" constant="false" hasOnlySubstanceUnits="false" id="M_ALA" fbc:charge="0" />
      <species boundaryCondition="false" compartment="cell" constant="false" hasOnlySubstanceUnits="false" id="M_URBUT" fbc:charge="0" />
      <species boundaryCondition="false" compartment="cell" constant="false" hasOnlySubstanceUnits="false" id="M_a_5HKNN" fbc:charge="0" />
      <species boundaryCondition="false" compartment="cell" constant="false" hasOnlySubstanceUnits="false" id="M_COB2ACDM" fbc:charge="0" />
      <species boundaryCondition="false" compartment="cell" constant="false" hasOnlySubstanceUnits="false" id="M_DTDP4D6DG" fbc:charge="0" />
      <species boundaryCondition="false" compartment="cell" constant="false" hasOnlySubstanceUnits="false" id="M_D6RP5P" fbc:charge="0" />
      <species boundaryCondition="false" compartment="cell" constant="false" hasOnlySubstanceUnits="false" id="M_GLR" fbc:charge="0" />
      <species boundaryCondition="false" compartment="cell" constant="false" hasOnlySubstanceUnits="false" id="M_FORM" fbc:charge="0" />
      <species boundaryCondition="false" compartment="cell" constant="false" hasOnlySubstanceUnits="false" id="M_DALT" fbc:charge="0" />
      <species boundaryCondition="false" compartment="cell" constant="false" hasOnlySubstanceUnits="false" id="M_GLY" fbc:charge="0" />
      <species boundaryCondition="false" compartment="cell" constant="false" hasOnlySubstanceUnits="false" id="M_GLX" fbc:charge="0" />
      <species boundaryCondition="false" compartment="cell" constant="false" hasOnlySubstanceUnits="false" id="M_ACP" fbc:charge="0" />
      <species boundaryCondition="false" compartment="cell" constant="false" hasOnlySubstanceUnits="false" id="M_PROP" fbc:charge="0" />
      <species boundaryCondition="false" compartment="cell" constant="false" hasOnlySubstanceUnits="false" id="M_N2SORN" fbc:charge="0" />
      <species boundaryCondition="false" compartment="cell" constant="false" hasOnlySubstanceUnits="false" id="M_GLC" fbc:charge="0" />
      <species boundaryCondition="false" compartment="cell" constant="false" hasOnlySubstanceUnits="false" id="M_a_4PHEACG" fbc:charge="0" />
      <species boundaryCondition="false" compartment="cell" constant="false" hasOnlySubstanceUnits="false" id="M_GLRSAH" fbc:charge="0" />
      <species boundaryCondition="false" compartment="cell" constant="false" hasOnlySubstanceUnits="false" id="M_AMOHEX" fbc:charge="0" />
      <species boundaryCondition="false" compartment="cell" constant="false" hasOnlySubstanceUnits="false" id="M_GLN" fbc:charge="0" />
      <species boundaryCondition="false" compartment="cell" constant="false" hasOnlySubstanceUnits="false" id="M_PHSER" fbc:charge="0" />
      <species boundaryCondition="false" compartment="cell" constant="false" hasOnlySubstanceUnits="false" id="M_DGTP" fbc:charge="0" />
      <species boundaryCondition="false" compartment="cell" constant="false" hasOnlySubstanceUnits="false" id="M_UDPG2A" fbc:charge="0" />
      <species boundaryCondition="false" compartment="cell" constant="false" hasOnlySubstanceUnits="false" id="M_UDPMNLADGMDDADA" fbc:charge="0" />
      <species boundaryCondition="false" compartment="cell" constant="false" hasOnlySubstanceUnits="false" id="M_BUTANAL" fbc:charge="0" />
      <species boundaryCondition="false" compartment="cell" constant="false" hasOnlySubstanceUnits="false" id="M_FGAR" fbc:charge="0" />
      <species boundaryCondition="false" compartment="cell" constant="false" hasOnlySubstanceUnits="false" id="M_UDCPP" fbc:charge="0" />
      <species boundaryCondition="false" compartment="cell" constant="false" hasOnlySubstanceUnits="false" id="M_FADH" fbc:charge="0" />
      <species boundaryCondition="false" compartment="cell" constant="false" hasOnlySubstanceUnits="false" id="M_RIBFLAV" fbc:charge="0" />
      <species boundaryCondition="false" compartment="cell" constant="false" hasOnlySubstanceUnits="false" id="M_FGAM" fbc:charge="0" />
      <species boundaryCondition="false" compartment="cell" constant="false" hasOnlySubstanceUnits="false" id="M_DIG3P" fbc:charge="0" />
      <species boundaryCondition="false" compartment="cell" constant="false" hasOnlySubstanceUnits="false" id="M_I3AC" fbc:charge="0" />
      <species boundaryCondition="false" compartment="cell" constant="false" hasOnlySubstanceUnits="false" id="M_CN" fbc:charge="0" />
      <species boundaryCondition="false" compartment="cell" constant="false" hasOnlySubstanceUnits="false" id="M_AMP" fbc:charge="0" />
      <species boundaryCondition="false" compartment="cell" constant="false" hasOnlySubstanceUnits="false" id="M_OADIP" fbc:charge="0" />
      <species boundaryCondition="false" compartment="cell" constant="false" hasOnlySubstanceUnits="false" id="M_MDECPP" fbc:charge="0" />
      <species boundaryCondition="false" compartment="cell" constant="false" hasOnlySubstanceUnits="false" id="M_CMAR" fbc:charge="0" />
      <species boundaryCondition="false" compartment="cell" constant="false" hasOnlySubstanceUnits="false" id="M_COB1ACDM" fbc:charge="0" />
      <species boundaryCondition="false" compartment="cell" constant="false" hasOnlySubstanceUnits="false" id="M_DTMP" fbc:charge="0" />
      <species boundaryCondition="false" compartment="cell" constant="false" hasOnlySubstanceUnits="false" id="M_Cu" fbc:charge="0" />
      <species boundaryCondition="false" compartment="cell" constant="false" hasOnlySubstanceUnits="false" id="M_AM2OXH" fbc:charge="0" />
      <species boundaryCondition="false" compartment="cell" constant="false" hasOnlySubstanceUnits="false" id="M_GLUC" fbc:charge="0" />
      <species boundaryCondition="false" compartment="cell" constant="false" hasOnlySubstanceUnits="false" id="M_GMP" fbc:charge="0" />
      <species boundaryCondition="false" compartment="cell" constant="false" hasOnlySubstanceUnits="false" id="M_RSGLTH" fbc:charge="0" />
      <species boundaryCondition="false" compartment="cell" constant="false" hasOnlySubstanceUnits="false" id="M_UDPNAMA" fbc:charge="0" />
      <species boundaryCondition="false" compartment="cell" constant="false" hasOnlySubstanceUnits="false" id="M_C140" fbc:charge="0" />
      <species boundaryCondition="false" compartment="cell" constant="false" hasOnlySubstanceUnits="false" id="M_NAMN" fbc:charge="0" />
      <species boundaryCondition="false" compartment="cell" constant="false" hasOnlySubstanceUnits="false" id="M_RL5P" fbc:charge="0" />
      <species boundaryCondition="false" compartment="cell" constant="false" hasOnlySubstanceUnits="false" id="M_C040COA" fbc:charge="0" />
      <species boundaryCondition="false" compartment="cell" constant="false" hasOnlySubstanceUnits="false" id="M_FOCYT" fbc:charge="0" />
      <species boundaryCondition="false" compartment="cell" constant="false" hasOnlySubstanceUnits="false" id="M_THFG" fbc:charge="0" />
      <species boundaryCondition="false" compartment="cell" constant="false" hasOnlySubstanceUnits="false" id="M_THSTB" fbc:charge="0" />
      <species boundaryCondition="false" compartment="cell" constant="false" hasOnlySubstanceUnits="false" id="M_SUCCSAL" fbc:charge="0" />
      <species boundaryCondition="false" compartment="cell" constant="false" hasOnlySubstanceUnits="false" id="M_NAPTHAH2" fbc:charge="0" />
      <species boundaryCondition="false" compartment="cell" constant="false" hasOnlySubstanceUnits="false" id="M_PRFP" fbc:charge="0" />
      <species boundaryCondition="false" compartment="cell" constant="false" hasOnlySubstanceUnits="false" id="M_a_3URDPP" fbc:charge="0" />
      <species boundaryCondition="false" compartment="cell" constant="false" hasOnlySubstanceUnits="false" id="M_G6P" fbc:charge="0" />
      <species boundaryCondition="false" compartment="cell" constant="false" hasOnlySubstanceUnits="false" id="M_P5P" fbc:charge="0" />
      <species boundaryCondition="false" compartment="cell" constant="false" hasOnlySubstanceUnits="false" id="M_MICIT" fbc:charge="0" />
      <species boundaryCondition="false" compartment="cell" constant="false" hasOnlySubstanceUnits="false" id="M_a_4HBA" fbc:charge="0" />
      <species boundaryCondition="false" compartment="cell" constant="false" hasOnlySubstanceUnits="false" id="M_BZQ" fbc:charge="0" />
      <species boundaryCondition="false" compartment="cell" constant="false" hasOnlySubstanceUnits="false" id="M_FDP" fbc:charge="0" />
      <species boundaryCondition="false" compartment="cell" constant="false" hasOnlySubstanceUnits="false" id="M_HBECOA" fbc:charge="0" />
      <species boundaryCondition="false" compartment="cell" constant="false" hasOnlySubstanceUnits="false" id="M_NAGLUS" fbc:charge="0" />
      <species boundaryCondition="false" compartment="cell" constant="false" hasOnlySubstanceUnits="false" id="M_P5C" fbc:charge="0" />
      <species boundaryCondition="false" compartment="cell" constant="false" hasOnlySubstanceUnits="false" id="M_NAGLUP" fbc:charge="0" />
      <species boundaryCondition="false" compartment="cell" constant="false" hasOnlySubstanceUnits="false" id="M_TCHCATOL" fbc:charge="0" />
      <species boundaryCondition="false" compartment="cell" constant="false" hasOnlySubstanceUnits="false" id="M_a_2HPHEAC" fbc:charge="0" />
      <species boundaryCondition="false" compartment="cell" constant="false" hasOnlySubstanceUnits="false" id="M_HMSALC" fbc:charge="0" />
      <species boundaryCondition="false" compartment="cell" constant="false" hasOnlySubstanceUnits="false" id="M_UNAGAMUF" fbc:charge="0" />
      <species boundaryCondition="false" compartment="cell" constant="false" hasOnlySubstanceUnits="false" id="M_a_4HBZ" fbc:charge="0" />
      <species boundaryCondition="false" compartment="cell" constant="false" hasOnlySubstanceUnits="false" id="M_AGM" fbc:charge="0" />
      <species boundaryCondition="false" compartment="cell" constant="false" hasOnlySubstanceUnits="false" id="M_B1AL" fbc:charge="0" />
      <species boundaryCondition="false" compartment="cell" constant="false" hasOnlySubstanceUnits="false" id="M_LIPA" fbc:charge="0" />
      <species boundaryCondition="false" compartment="cell" constant="false" hasOnlySubstanceUnits="false" id="M_HDDECOA" fbc:charge="0" />
      <species boundaryCondition="false" compartment="cell" constant="false" hasOnlySubstanceUnits="false" id="M_a_2HHPDD" fbc:charge="0" />
      <species boundaryCondition="false" compartment="cell" constant="false" hasOnlySubstanceUnits="false" id="M_LIPX" fbc:charge="0" />
      <species boundaryCondition="false" compartment="cell" constant="false" hasOnlySubstanceUnits="false" id="M_THMPP" fbc:charge="0" />
      <species boundaryCondition="false" compartment="cell" constant="false" hasOnlySubstanceUnits="false" id="M_C160" fbc:charge="0" />
      <species boundaryCondition="false" compartment="cell" constant="false" hasOnlySubstanceUnits="false" id="M_SENCYS" fbc:charge="0" />
      <species boundaryCondition="false" compartment="cell" constant="false" hasOnlySubstanceUnits="false" id="M_a_5MDR" fbc:charge="0" />
      <species boundaryCondition="false" compartment="cell" constant="false" hasOnlySubstanceUnits="false" id="M_HCYS" fbc:charge="0" />
      <species boundaryCondition="false" compartment="cell" constant="false" hasOnlySubstanceUnits="false" id="M_N6AL" fbc:charge="0" />
      <species boundaryCondition="false" compartment="cell" constant="false" hasOnlySubstanceUnits="false" id="M_DTGC" fbc:charge="0" />
      <species boundaryCondition="false" compartment="cell" constant="false" hasOnlySubstanceUnits="false" id="M_UPPMN_GN_LADGNMDDADA" fbc:charge="0" />
      <species boundaryCondition="false" compartment="cell" constant="false" hasOnlySubstanceUnits="false" id="M_OCRO" fbc:charge="0" />
      <species boundaryCondition="false" compartment="cell" constant="false" hasOnlySubstanceUnits="false" id="M_NPRAN" fbc:charge="0" />
      <species boundaryCondition="false" compartment="cell" constant="false" hasOnlySubstanceUnits="false" id="M_CPP" fbc:charge="0" />
      <species boundaryCondition="false" compartment="cell" constant="false" hasOnlySubstanceUnits="false" id="M_HBUT" fbc:charge="0" />
      <species boundaryCondition="false" compartment="cell" constant="false" hasOnlySubstanceUnits="false" id="M_DT" fbc:charge="0" />
      <species boundaryCondition="false" compartment="cell" constant="false" hasOnlySubstanceUnits="false" id="M_AAC" fbc:charge="0" />
      <species boundaryCondition="false" compartment="cell" constant="false" hasOnlySubstanceUnits="false" id="M_a_4HPHEACCOA" fbc:charge="0" />
      <species boundaryCondition="false" compartment="cell" constant="false" hasOnlySubstanceUnits="false" id="M_A6RP5P2" fbc:charge="0" />
      <species boundaryCondition="false" compartment="cell" constant="false" hasOnlySubstanceUnits="false" id="M_a_3HADIPCOA" fbc:charge="0" />
      <species boundaryCondition="false" compartment="cell" constant="false" hasOnlySubstanceUnits="false" id="M_BUTANOL" fbc:charge="0" />
      <species boundaryCondition="false" compartment="cell" constant="false" hasOnlySubstanceUnits="false" id="M_A6RP5P" fbc:charge="0" />
      <species boundaryCondition="false" compartment="cell" constant="false" hasOnlySubstanceUnits="false" id="M_a_4HPHEAC" fbc:charge="0" />
      <species boundaryCondition="false" compartment="cell" constant="false" hasOnlySubstanceUnits="false" id="M_IPP" fbc:charge="0" />
      <species boundaryCondition="false" compartment="cell" constant="false" hasOnlySubstanceUnits="false" id="M_DGMP" fbc:charge="0" />
      <species boundaryCondition="false" compartment="cell" constant="false" hasOnlySubstanceUnits="false" id="M_MSLACAH" fbc:charge="0" />
      <species boundaryCondition="false" compartment="cell" constant="false" hasOnlySubstanceUnits="false" id="M_C121ACP" fbc:charge="0" />
      <species boundaryCondition="false" compartment="cell" constant="false" hasOnlySubstanceUnits="false" id="M_ADP" fbc:charge="0" />
      <species boundaryCondition="false" compartment="cell" constant="false" hasOnlySubstanceUnits="false" id="M_MAN6P" fbc:charge="0" />
      <species boundaryCondition="false" compartment="cell" constant="false" hasOnlySubstanceUnits="false" id="M_ADN" fbc:charge="0" />
      <species boundaryCondition="false" compartment="cell" constant="false" hasOnlySubstanceUnits="false" id="M_a_4H4M2OGLUT" fbc:charge="0" />
      <species boundaryCondition="false" compartment="cell" constant="false" hasOnlySubstanceUnits="false" id="M_DTDP" fbc:charge="0" />
      <species boundaryCondition="false" compartment="cell" constant="false" hasOnlySubstanceUnits="false" id="M_DHPHE" fbc:charge="0" />
      <species boundaryCondition="false" compartment="cell" constant="false" hasOnlySubstanceUnits="false" id="M_HHXOCOA" fbc:charge="0" />
      <species boundaryCondition="false" compartment="cell" constant="false" hasOnlySubstanceUnits="false" id="M_FUMACTAC" fbc:charge="0" />
      <species boundaryCondition="false" compartment="cell" constant="false" hasOnlySubstanceUnits="false" id="M_HAC" fbc:charge="0" />
      <species boundaryCondition="false" compartment="cell" constant="false" hasOnlySubstanceUnits="false" id="M_UDPDGLUC" fbc:charge="0" />
      <species boundaryCondition="false" compartment="cell" constant="false" hasOnlySubstanceUnits="false" id="M_DGLU" fbc:charge="0" />
      <species boundaryCondition="false" compartment="cell" constant="false" hasOnlySubstanceUnits="false" id="M_GDP" fbc:charge="0" />
      <species boundaryCondition="false" compartment="cell" constant="false" hasOnlySubstanceUnits="false" id="M_THF" fbc:charge="0" />
      <species boundaryCondition="false" compartment="cell" constant="false" hasOnlySubstanceUnits="false" id="M_DGLS" fbc:charge="0" />
      <species boundaryCondition="false" compartment="cell" constant="false" hasOnlySubstanceUnits="false" id="M_VAL" fbc:charge="0" />
      <species boundaryCondition="false" compartment="cell" constant="false" hasOnlySubstanceUnits="false" id="M_PPACAL" fbc:charge="0" />
      <species boundaryCondition="false" compartment="cell" constant="false" hasOnlySubstanceUnits="false" id="M_R5P" fbc:charge="0" />
      <species boundaryCondition="false" compartment="cell" constant="false" hasOnlySubstanceUnits="false" id="M_aRIBAZOLE" fbc:charge="0" />
      <species boundaryCondition="false" compartment="cell" constant="false" hasOnlySubstanceUnits="false" id="M_HDOCOA" fbc:charge="0" />
      <species boundaryCondition="false" compartment="cell" constant="false" hasOnlySubstanceUnits="false" id="M_INO3P" fbc:charge="0" />
      <species boundaryCondition="false" compartment="cell" constant="false" hasOnlySubstanceUnits="false" id="M_H2O" fbc:charge="0" />
      <species boundaryCondition="false" compartment="cell" constant="false" hasOnlySubstanceUnits="false" id="M_FPP" fbc:charge="0" />
      <species boundaryCondition="false" compartment="cell" constant="false" hasOnlySubstanceUnits="false" id="M_RSALGLY" fbc:charge="0" />
      <species boundaryCondition="false" compartment="cell" constant="false" hasOnlySubstanceUnits="false" id="M_C140xt" fbc:charge="0" />
      <species boundaryCondition="false" compartment="cell" constant="false" hasOnlySubstanceUnits="false" id="M_a_5C2PCOA" fbc:charge="0" />
      <species boundaryCondition="false" compartment="cell" constant="false" hasOnlySubstanceUnits="false" id="M_HIBUTCOA" fbc:charge="0" />
      <species boundaryCondition="false" compartment="cell" constant="false" hasOnlySubstanceUnits="false" id="M_HOACOA" fbc:charge="0" />
      <species boundaryCondition="false" compartment="cell" constant="false" hasOnlySubstanceUnits="false" id="M_a_3MOP" fbc:charge="0" />
      <species boundaryCondition="false" compartment="cell" constant="false" hasOnlySubstanceUnits="false" id="M_THCYN" fbc:charge="0" />
      <species boundaryCondition="false" compartment="cell" constant="false" hasOnlySubstanceUnits="false" id="M_OSLHSER" fbc:charge="0" />
      <species boundaryCondition="false" compartment="cell" constant="false" hasOnlySubstanceUnits="false" id="M_IPPMAL" fbc:charge="0" />
      <species boundaryCondition="false" compartment="cell" constant="false" hasOnlySubstanceUnits="false" id="M_SELD" fbc:charge="0" />
      <species boundaryCondition="false" compartment="cell" constant="false" hasOnlySubstanceUnits="false" id="M_Q" fbc:charge="0" />
      <species boundaryCondition="false" compartment="cell" constant="false" hasOnlySubstanceUnits="false" id="M_C120" fbc:charge="0" />
      <species boundaryCondition="false" compartment="cell" constant="false" hasOnlySubstanceUnits="false" id="M_SELN" fbc:charge="0" />
      <species boundaryCondition="false" compartment="cell" constant="false" hasOnlySubstanceUnits="false" id="M_K" fbc:charge="0" />
      <species boundaryCondition="false" compartment="cell" constant="false" hasOnlySubstanceUnits="false" id="M_SUCCOA" fbc:charge="0" />
      <species boundaryCondition="false" compartment="cell" constant="false" hasOnlySubstanceUnits="false" id="M_HDACOA" fbc:charge="0" />
      <species boundaryCondition="false" compartment="cell" constant="false" hasOnlySubstanceUnits="false" id="M_SELT" fbc:charge="0" />
      <species boundaryCondition="false" compartment="cell" constant="false" hasOnlySubstanceUnits="false" id="M_AHHMP" fbc:charge="0" />
      <species boundaryCondition="false" compartment="cell" constant="false" hasOnlySubstanceUnits="false" id="M_TTRHBP" fbc:charge="0" />
      <species boundaryCondition="false" compartment="cell" constant="false" hasOnlySubstanceUnits="false" id="M_SMTDRB1P" fbc:charge="0" />
      <species boundaryCondition="false" compartment="cell" constant="false" hasOnlySubstanceUnits="false" id="M_RIB" fbc:charge="0" />
      <species boundaryCondition="false" compartment="cell" constant="false" hasOnlySubstanceUnits="false" id="M_GDPRMN" fbc:charge="0" />
      <species boundaryCondition="false" compartment="cell" constant="false" hasOnlySubstanceUnits="false" id="M_AHHMD" fbc:charge="0" />
      <species boundaryCondition="false" compartment="cell" constant="false" hasOnlySubstanceUnits="false" id="M_DST" fbc:charge="0" />
      <species boundaryCondition="false" compartment="cell" constant="false" hasOnlySubstanceUnits="false" id="M_a_6O2HCHCBCOA" fbc:charge="0" />
      <species boundaryCondition="false" compartment="cell" constant="false" hasOnlySubstanceUnits="false" id="M_SAMOB" fbc:charge="0" />
      <species boundaryCondition="false" compartment="cell" constant="false" hasOnlySubstanceUnits="false" id="M_I3ACT" fbc:charge="0" />
      <species boundaryCondition="false" compartment="cell" constant="false" hasOnlySubstanceUnits="false" id="M_ITC" fbc:charge="0" />
      <species boundaryCondition="false" compartment="cell" constant="false" hasOnlySubstanceUnits="false" id="M_CHOL" fbc:charge="0" />
      <species boundaryCondition="false" compartment="cell" constant="false" hasOnlySubstanceUnits="false" id="M_GLYCOGEN" fbc:charge="0" />
      <species boundaryCondition="false" compartment="cell" constant="false" hasOnlySubstanceUnits="false" id="M_DTDP4AADDG" fbc:charge="0" />
      <species boundaryCondition="false" compartment="cell" constant="false" hasOnlySubstanceUnits="false" id="M_a_3IP6OH" fbc:charge="0" />
      <species boundaryCondition="false" compartment="cell" constant="false" hasOnlySubstanceUnits="false" id="M_BETAH" fbc:charge="0" />
      <species boundaryCondition="false" compartment="cell" constant="false" hasOnlySubstanceUnits="false" id="M_MCIT" fbc:charge="0" />
      <species boundaryCondition="false" compartment="cell" constant="false" hasOnlySubstanceUnits="false" id="M_a_2M5IPH25Cc" fbc:charge="0" />
      <species boundaryCondition="false" compartment="cell" constant="false" hasOnlySubstanceUnits="false" id="M_HPMMBZQ" fbc:charge="0" />
      <species boundaryCondition="false" compartment="cell" constant="false" hasOnlySubstanceUnits="false" id="M_C040ACP" fbc:charge="0" />
      <species boundaryCondition="false" compartment="cell" constant="false" hasOnlySubstanceUnits="false" id="M_NAPTHAH" fbc:charge="0" />
      <species boundaryCondition="false" compartment="cell" constant="false" hasOnlySubstanceUnits="false" id="M_ITP" fbc:charge="0" />
      <species boundaryCondition="false" compartment="cell" constant="false" hasOnlySubstanceUnits="false" id="M_RNA" fbc:charge="0" />
      <species boundaryCondition="false" compartment="cell" constant="false" hasOnlySubstanceUnits="false" id="M_a_2M5IPH25Ct" fbc:charge="0" />
      <species boundaryCondition="false" compartment="cell" constant="false" hasOnlySubstanceUnits="false" id="M_ALAV" fbc:charge="0" />
      <species boundaryCondition="false" compartment="cell" constant="false" hasOnlySubstanceUnits="false" id="M_PL5P" fbc:charge="0" />
      <species boundaryCondition="false" compartment="cell" constant="false" hasOnlySubstanceUnits="false" id="M_ACETYLP" fbc:charge="0" />
      <species boundaryCondition="false" compartment="cell" constant="false" hasOnlySubstanceUnits="false" id="M_FADH2" fbc:charge="0" />
      <species boundaryCondition="false" compartment="cell" constant="false" hasOnlySubstanceUnits="false" id="M_NAPTHOCOA" fbc:charge="0" />
      <species boundaryCondition="false" compartment="cell" constant="false" hasOnlySubstanceUnits="false" id="M_a_2H3CBNPYR" fbc:charge="0" />
      <species boundaryCondition="false" compartment="cell" constant="false" hasOnlySubstanceUnits="false" id="M_DGAL" fbc:charge="0" />
      <species boundaryCondition="false" compartment="cell" constant="false" hasOnlySubstanceUnits="false" id="M_KDOLIPIV" fbc:charge="0" />
      <species boundaryCondition="false" compartment="cell" constant="false" hasOnlySubstanceUnits="false" id="M_PPADY" fbc:charge="0" />
      <species boundaryCondition="false" compartment="cell" constant="false" hasOnlySubstanceUnits="false" id="M_MET" fbc:charge="0" />
      <species boundaryCondition="false" compartment="cell" constant="false" hasOnlySubstanceUnits="false" id="M_OHO" fbc:charge="0" />
      <species boundaryCondition="false" compartment="cell" constant="false" hasOnlySubstanceUnits="false" id="M_a_3IPB3EC" fbc:charge="0" />
      <species boundaryCondition="false" compartment="cell" constant="false" hasOnlySubstanceUnits="false" id="M_OROA" fbc:charge="0" />
      <species boundaryCondition="false" compartment="cell" constant="false" hasOnlySubstanceUnits="false" id="M_CBIO" fbc:charge="0" />
      <species boundaryCondition="false" compartment="cell" constant="false" hasOnlySubstanceUnits="false" id="M_AVALAM" fbc:charge="0" />
      <species boundaryCondition="false" compartment="cell" constant="false" hasOnlySubstanceUnits="false" id="M_PIPD6CAR" fbc:charge="0" />
      <species boundaryCondition="false" compartment="cell" constant="false" hasOnlySubstanceUnits="false" id="M_C181ACP" fbc:charge="0" />
      <species boundaryCondition="false" compartment="cell" constant="false" hasOnlySubstanceUnits="false" id="M_ROH" fbc:charge="0" />
      <species boundaryCondition="false" compartment="cell" constant="false" hasOnlySubstanceUnits="false" id="M_C140ACP" fbc:charge="0" />
      <species boundaryCondition="false" compartment="cell" constant="false" hasOnlySubstanceUnits="false" id="M_K2LIPIV" fbc:charge="0" />
      <species boundaryCondition="false" compartment="cell" constant="false" hasOnlySubstanceUnits="false" id="M_a_2MBECOA" fbc:charge="0" />
      <species boundaryCondition="false" compartment="cell" constant="false" hasOnlySubstanceUnits="false" id="M_PHOSPHOLIPID" fbc:charge="0" />
      <species boundaryCondition="false" compartment="cell" constant="false" hasOnlySubstanceUnits="false" id="M_CHBIO" fbc:charge="0" />
      <species boundaryCondition="false" compartment="cell" constant="false" hasOnlySubstanceUnits="false" id="M_a_3A2OPP" fbc:charge="0" />
      <species boundaryCondition="false" compartment="cell" constant="false" hasOnlySubstanceUnits="false" id="M_IMZAC" fbc:charge="0" />
      <species boundaryCondition="false" compartment="cell" constant="false" hasOnlySubstanceUnits="false" id="M_CINVLIN" fbc:charge="0" />
      <species boundaryCondition="false" compartment="cell" constant="false" hasOnlySubstanceUnits="false" id="M_a_4H2OHEP" fbc:charge="0" />
      <species boundaryCondition="false" compartment="cell" constant="false" hasOnlySubstanceUnits="false" id="M_GCL" fbc:charge="0" />
      <species boundaryCondition="false" compartment="cell" constant="false" hasOnlySubstanceUnits="false" id="M_KDG" fbc:charge="0" />
      <species boundaryCondition="false" compartment="cell" constant="false" hasOnlySubstanceUnits="false" id="M_a_2PY46DC" fbc:charge="0" />
      <species boundaryCondition="false" compartment="cell" constant="false" hasOnlySubstanceUnits="false" id="M_FMGT" fbc:charge="0" />
      <species boundaryCondition="false" compartment="cell" constant="false" hasOnlySubstanceUnits="false" id="M_INO4P" fbc:charge="0" />
      <species boundaryCondition="false" compartment="cell" constant="false" hasOnlySubstanceUnits="false" id="M_MALACP" fbc:charge="0" />
      <species boundaryCondition="false" compartment="cell" constant="false" hasOnlySubstanceUnits="false" id="M_THIAMIN" fbc:charge="0" />
      <species boundaryCondition="false" compartment="cell" constant="false" hasOnlySubstanceUnits="false" id="M_SRLH" fbc:charge="0" />
      <species boundaryCondition="false" compartment="cell" constant="false" hasOnlySubstanceUnits="false" id="M_a_2OMHMB" fbc:charge="0" />
      <species boundaryCondition="false" compartment="cell" constant="false" hasOnlySubstanceUnits="false" id="M_FMN" fbc:charge="0" />
      <species boundaryCondition="false" compartment="cell" constant="false" hasOnlySubstanceUnits="false" id="M_KDOP" fbc:charge="0" />
      <species boundaryCondition="false" compartment="cell" constant="false" hasOnlySubstanceUnits="false" id="M_SEMSC" fbc:charge="0" />
      <species boundaryCondition="false" compartment="cell" constant="false" hasOnlySubstanceUnits="false" id="M_AMADIPSAH" fbc:charge="0" />
      <species boundaryCondition="false" compartment="cell" constant="false" hasOnlySubstanceUnits="false" id="M_a_4HLT" fbc:charge="0" />
      <species boundaryCondition="false" compartment="cell" constant="false" hasOnlySubstanceUnits="false" id="M_RMN" fbc:charge="0" />
      <species boundaryCondition="false" compartment="cell" constant="false" hasOnlySubstanceUnits="false" id="M_UTP" fbc:charge="0" />
      <species boundaryCondition="false" compartment="cell" constant="false" hasOnlySubstanceUnits="false" id="M_INO1P" fbc:charge="0" />
      <species boundaryCondition="false" compartment="cell" constant="false" hasOnlySubstanceUnits="false" id="M_PIPC" fbc:charge="0" />
      <species boundaryCondition="false" compartment="cell" constant="false" hasOnlySubstanceUnits="false" id="M_THMP" fbc:charge="0" />
      <species boundaryCondition="false" compartment="cell" constant="false" hasOnlySubstanceUnits="false" id="M_cAMP" fbc:charge="0" />
      <species boundaryCondition="false" compartment="cell" constant="false" hasOnlySubstanceUnits="false" id="M_a_3CMUC" fbc:charge="0" />
      <species boundaryCondition="false" compartment="cell" constant="false" hasOnlySubstanceUnits="false" id="M_PRLAH" fbc:charge="0" />
      <species boundaryCondition="false" compartment="cell" constant="false" hasOnlySubstanceUnits="false" id="M_MACTAC" fbc:charge="0" />
      <species boundaryCondition="false" compartment="cell" constant="false" hasOnlySubstanceUnits="false" id="M_GAR" fbc:charge="0" />
      <species boundaryCondition="false" compartment="cell" constant="false" hasOnlySubstanceUnits="false" id="M_PPCOA" fbc:charge="0" />
      <species boundaryCondition="false" compartment="cell" constant="false" hasOnlySubstanceUnits="false" id="M_a_3DDAH7P" fbc:charge="0" />
      <species boundaryCondition="false" compartment="cell" constant="false" hasOnlySubstanceUnits="false" id="M_MCPYR" fbc:charge="0" />
      <species boundaryCondition="false" compartment="cell" constant="false" hasOnlySubstanceUnits="false" id="M_HIS" fbc:charge="0" />
      <species boundaryCondition="false" compartment="cell" constant="false" hasOnlySubstanceUnits="false" id="M_ITCCOA" fbc:charge="0" />
      <species boundaryCondition="false" compartment="cell" constant="false" hasOnlySubstanceUnits="false" id="M_TDHDP" fbc:charge="0" />
      <species boundaryCondition="false" compartment="cell" constant="false" hasOnlySubstanceUnits="false" id="M_a_5FTHF" fbc:charge="0" />
      <species boundaryCondition="false" compartment="cell" constant="false" hasOnlySubstanceUnits="false" id="M_SFLN" fbc:charge="0" />
      <species boundaryCondition="false" compartment="cell" constant="false" hasOnlySubstanceUnits="false" id="M_ACMAM" fbc:charge="0" />
      <species boundaryCondition="false" compartment="cell" constant="false" hasOnlySubstanceUnits="false" id="M_OPP" fbc:charge="0" />
      <species boundaryCondition="false" compartment="cell" constant="false" hasOnlySubstanceUnits="false" id="M_a_1APP2OL" fbc:charge="0" />
      <species boundaryCondition="false" compartment="cell" constant="false" hasOnlySubstanceUnits="false" id="M_OICAP" fbc:charge="0" />
      <species boundaryCondition="false" compartment="cell" constant="false" hasOnlySubstanceUnits="false" id="M_a_2PG" fbc:charge="0" />
      <species boundaryCondition="false" compartment="cell" constant="false" hasOnlySubstanceUnits="false" id="M_O4HBZ" fbc:charge="0" />
      <species boundaryCondition="false" compartment="cell" constant="false" hasOnlySubstanceUnits="false" id="M_DGDP" fbc:charge="0" />
      <species boundaryCondition="false" compartment="cell" constant="false" hasOnlySubstanceUnits="false" id="M_a_2MATACOA" fbc:charge="0" />
      <species boundaryCondition="false" compartment="cell" constant="false" hasOnlySubstanceUnits="false" id="M_MAL" fbc:charge="0" />
      <species boundaryCondition="false" compartment="cell" constant="false" hasOnlySubstanceUnits="false" id="M_a_2O6H" fbc:charge="0" />
      <species boundaryCondition="false" compartment="cell" constant="false" hasOnlySubstanceUnits="false" id="M_PQQH2" fbc:charge="0" />
      <species boundaryCondition="false" compartment="cell" constant="false" hasOnlySubstanceUnits="false" id="M_a_3IP6OHS" fbc:charge="0" />
      <species boundaryCondition="false" compartment="cell" constant="false" hasOnlySubstanceUnits="false" id="M_TCHMUC" fbc:charge="0" />
      <species boundaryCondition="false" compartment="cell" constant="false" hasOnlySubstanceUnits="false" id="M_CIT" fbc:charge="0" />
      <species boundaryCondition="false" compartment="cell" constant="false" hasOnlySubstanceUnits="false" id="M_PRLOH" fbc:charge="0" />
      <species boundaryCondition="false" compartment="cell" constant="false" hasOnlySubstanceUnits="false" id="M_HLCARX" fbc:charge="0" />
      <species boundaryCondition="false" compartment="cell" constant="false" hasOnlySubstanceUnits="false" id="M_UDPNAG" fbc:charge="0" />
      <species boundaryCondition="false" compartment="cell" constant="false" hasOnlySubstanceUnits="false" id="M_UDPNAM" fbc:charge="0" />
      <species boundaryCondition="false" compartment="cell" constant="false" hasOnlySubstanceUnits="false" id="M_MLT" fbc:charge="0" />
      <species boundaryCondition="false" compartment="cell" constant="false" hasOnlySubstanceUnits="false" id="M_ER4P" fbc:charge="0" />
      <species boundaryCondition="false" compartment="cell" constant="false" hasOnlySubstanceUnits="false" id="M_a_2D3DX" fbc:charge="0" />
      <species boundaryCondition="false" compartment="cell" constant="false" hasOnlySubstanceUnits="false" id="M_a_3OPPA" fbc:charge="0" />
      <species boundaryCondition="false" compartment="cell" constant="false" hasOnlySubstanceUnits="false" id="M_a_12DH8CNAPTH" fbc:charge="0" />
      <species boundaryCondition="false" compartment="cell" constant="false" hasOnlySubstanceUnits="false" id="M_HTDACOA" fbc:charge="0" />
      <species boundaryCondition="false" compartment="cell" constant="false" hasOnlySubstanceUnits="false" id="M_HYDROXYAKG" fbc:charge="0" />
      <species boundaryCondition="false" compartment="cell" constant="false" hasOnlySubstanceUnits="false" id="M_MTHPG" fbc:charge="0" />
      <species boundaryCondition="false" compartment="cell" constant="false" hasOnlySubstanceUnits="false" id="M_OAHSER" fbc:charge="0" />
      <species boundaryCondition="false" compartment="cell" constant="false" hasOnlySubstanceUnits="false" id="M_RHHXHACOA" fbc:charge="0" />
      <species boundaryCondition="false" compartment="cell" constant="false" hasOnlySubstanceUnits="false" id="M_AMBUT" fbc:charge="0" />
      <species boundaryCondition="false" compartment="cell" constant="false" hasOnlySubstanceUnits="false" id="M_CPPI" fbc:charge="0" />
      <species boundaryCondition="false" compartment="cell" constant="false" hasOnlySubstanceUnits="false" id="M_H2S" fbc:charge="0" />
      <species boundaryCondition="false" compartment="cell" constant="false" hasOnlySubstanceUnits="false" id="M_PHB" fbc:charge="0" />
      <species boundaryCondition="false" compartment="cell" constant="false" hasOnlySubstanceUnits="false" id="M_HISOLP" fbc:charge="0" />
      <species boundaryCondition="false" compartment="cell" constant="false" hasOnlySubstanceUnits="false" id="M_PHA" fbc:charge="0" />
      <species boundaryCondition="false" compartment="cell" constant="false" hasOnlySubstanceUnits="false" id="M_PHD" fbc:charge="0" />
      <species boundaryCondition="false" compartment="cell" constant="false" hasOnlySubstanceUnits="false" id="M_PHE" fbc:charge="0" />
      <species boundaryCondition="false" compartment="cell" constant="false" hasOnlySubstanceUnits="false" id="M_a_2OPMMB" fbc:charge="0" />
      <species boundaryCondition="false" compartment="cell" constant="false" hasOnlySubstanceUnits="false" id="M_PHO" fbc:charge="0" />
      <species boundaryCondition="false" compartment="cell" constant="false" hasOnlySubstanceUnits="false" id="M_a_2OHEPED" fbc:charge="0" />
      <species boundaryCondition="false" compartment="cell" constant="false" hasOnlySubstanceUnits="false" id="M_PHP" fbc:charge="0" />
      <species boundaryCondition="false" compartment="cell" constant="false" hasOnlySubstanceUnits="false" id="M_PHQ" fbc:charge="0" />
      <species boundaryCondition="false" compartment="cell" constant="false" hasOnlySubstanceUnits="false" id="M_ASER" fbc:charge="0" />
      <species boundaryCondition="false" compartment="cell" constant="false" hasOnlySubstanceUnits="false" id="M_PTYR" fbc:charge="0" />
      <species boundaryCondition="false" compartment="cell" constant="false" hasOnlySubstanceUnits="false" id="M_OPCOA" fbc:charge="0" />
      <species boundaryCondition="false" compartment="cell" constant="false" hasOnlySubstanceUnits="false" id="M_SHHXHACOA" fbc:charge="0" />
      <species boundaryCondition="false" compartment="cell" constant="false" hasOnlySubstanceUnits="false" id="M_MTHF" fbc:charge="0" />
      <species boundaryCondition="false" compartment="cell" constant="false" hasOnlySubstanceUnits="false" id="M_COA" fbc:charge="0" />
      <species boundaryCondition="false" compartment="cell" constant="false" hasOnlySubstanceUnits="false" id="M_TRYP" fbc:charge="0" />
      <species boundaryCondition="false" compartment="cell" constant="false" hasOnlySubstanceUnits="false" id="M_UDPMNLADGMD" fbc:charge="0" />
      <species boundaryCondition="false" compartment="cell" constant="false" hasOnlySubstanceUnits="false" id="M_CO2" fbc:charge="0" />
      <species boundaryCondition="false" compartment="cell" constant="false" hasOnlySubstanceUnits="false" id="M_A3H6P" fbc:charge="0" />
      <species boundaryCondition="false" compartment="cell" constant="false" hasOnlySubstanceUnits="false" id="M_CONOL" fbc:charge="0" />
      <species boundaryCondition="false" compartment="cell" constant="false" hasOnlySubstanceUnits="false" id="M_MCTCOA" fbc:charge="0" />
      <species boundaryCondition="false" compartment="cell" constant="false" hasOnlySubstanceUnits="false" id="M_HMB" fbc:charge="0" />
    </listOfSpecies>
    <listOfReactions>
      <reaction fast="false" id="R_ATPM" reversible="false" fbc:lowerFluxBound="cobra_0_bound" fbc:upperFluxBound="cobra_default_ub">
        <listOfReactants>
          <speciesReference constant="true" species="M_ATP" stoichiometry="1" />
        </listOfReactants>
        <listOfProducts>
          <speciesReference constant="true" species="M_ADP" stoichiometry="1" />
          <speciesReference constant="true" species="M_PI" stoichiometry="1" />
        </listOfProducts>
      </reaction>
      <reaction fast="false" id="R_I106" reversible="false" fbc:lowerFluxBound="cobra_0_bound" fbc:upperFluxBound="cobra_default_ub">
        <listOfReactants>
          <speciesReference constant="true" species="M_UPPMN_GN_LADGNMDDADA" stoichiometry="1" />
          <speciesReference constant="true" species="M_GLY" stoichiometry="5" />
        </listOfReactants>
        <listOfProducts>
          <speciesReference constant="true" species="M_UPPMN_GN_LADGNMD_G_5DADA" stoichiometry="1" />
        </listOfProducts>
      </reaction>
      <reaction fast="false" id="R_I107" reversible="false" fbc:lowerFluxBound="cobra_0_bound" fbc:upperFluxBound="cobra_default_ub">
        <listOfReactants>
          <speciesReference constant="true" species="M_PPEPTIDO" stoichiometry="1" />
          <speciesReference constant="true" species="M_DALA" stoichiometry="1" />
        </listOfReactants>
        <listOfProducts>
          <speciesReference constant="true" species="M_PEPTIDO" stoichiometry="1" />
        </listOfProducts>
      </reaction>
      <reaction fast="false" id="R_I108" reversible="false" fbc:lowerFluxBound="cobra_0_bound" fbc:upperFluxBound="cobra_default_ub">
        <listOfReactants>
          <speciesReference constant="true" species="M_A6RP" stoichiometry="1" />
          <speciesReference constant="true" species="M_DB4P" stoichiometry="1" />
        </listOfReactants>
        <listOfProducts>
          <speciesReference constant="true" species="M_D8RL" stoichiometry="1" />
          <speciesReference constant="true" species="M_PI" stoichiometry="1" />
        </listOfProducts>
      </reaction>
      <reaction fast="false" id="R_I109" reversible="false" fbc:lowerFluxBound="cobra_0_bound" fbc:upperFluxBound="cobra_default_ub">
        <listOfReactants>
          <speciesReference constant="true" species="M_A6RP5P2" stoichiometry="1" />
        </listOfReactants>
        <listOfProducts>
          <speciesReference constant="true" species="M_A6RP" stoichiometry="1" />
          <speciesReference constant="true" species="M_PI" stoichiometry="1" />
        </listOfProducts>
      </reaction>
      <reaction fast="false" id="R_I116" reversible="false" fbc:lowerFluxBound="cobra_0_bound" fbc:upperFluxBound="cobra_default_ub">
        <listOfReactants>
          <speciesReference constant="true" species="M_RL5P" stoichiometry="1" />
        </listOfReactants>
        <listOfProducts>
          <speciesReference constant="true" species="M_DB4P" stoichiometry="1" />
          <speciesReference constant="true" species="M_FORM" stoichiometry="1" />
        </listOfProducts>
      </reaction>
      <reaction fast="false" id="R_I51" reversible="false" fbc:lowerFluxBound="cobra_0_bound" fbc:upperFluxBound="cobra_default_ub">
        <listOfReactants>
          <speciesReference constant="true" species="M_NAD" stoichiometry="1" />
          <speciesReference constant="true" species="M_GLAL" stoichiometry="1" />
        </listOfReactants>
        <listOfProducts>
          <speciesReference constant="true" species="M_NADH" stoichiometry="1" />
          <speciesReference constant="true" species="M_GLYCOLATE" stoichiometry="1" />
        </listOfProducts>
      </reaction>
      <reaction fast="false" id="R_I96" reversible="false" fbc:lowerFluxBound="cobra_0_bound" fbc:upperFluxBound="cobra_default_ub">
        <listOfReactants>
          <speciesReference constant="true" species="M_SAH" stoichiometry="1" />
        </listOfReactants>
        <listOfProducts>
          <speciesReference constant="true" species="M_HCYS" stoichiometry="1" />
          <speciesReference constant="true" species="M_ADN" stoichiometry="1" />
        </listOfProducts>
      </reaction>
      <reaction fast="false" id="R_m10" reversible="false" fbc:lowerFluxBound="cobra_0_bound" fbc:upperFluxBound="cobra_default_ub">
        <listOfReactants>
          <speciesReference constant="true" species="M_HEPPP" stoichiometry="1" />
          <speciesReference constant="true" species="M_IPP" stoichiometry="1" />
        </listOfReactants>
        <listOfProducts>
          <speciesReference constant="true" species="M_OPP" stoichiometry="1" />
          <speciesReference constant="true" species="M_PPI" stoichiometry="1" />
        </listOfProducts>
      </reaction>
      <reaction fast="false" id="R_m11" reversible="true" fbc:lowerFluxBound="cobra_default_lb" fbc:upperFluxBound="cobra_default_ub">
        <listOfReactants>
          <speciesReference constant="true" species="M_ATP" stoichiometry="1" />
          <speciesReference constant="true" species="M_DTMP" stoichiometry="1" />
        </listOfReactants>
        <listOfProducts>
          <speciesReference constant="true" species="M_ADP" stoichiometry="1" />
          <speciesReference constant="true" species="M_DTDP" stoichiometry="1" />
        </listOfProducts>
      </reaction>
      <reaction fast="false" id="R_m14" reversible="false" fbc:lowerFluxBound="cobra_0_bound" fbc:upperFluxBound="cobra_default_ub">
        <listOfReactants>
          <speciesReference constant="true" species="M_HISOLP" stoichiometry="1" />
        </listOfReactants>
        <listOfProducts>
          <speciesReference constant="true" species="M_PI" stoichiometry="1" />
          <speciesReference constant="true" species="M_HISOL" stoichiometry="1" />
        </listOfProducts>
      </reaction>
      <reaction fast="false" id="R_m17" reversible="false" fbc:lowerFluxBound="cobra_0_bound" fbc:upperFluxBound="cobra_default_ub">
        <listOfReactants>
          <speciesReference constant="true" species="M_ATP" stoichiometry="1" />
          <speciesReference constant="true" species="M_PNTO" stoichiometry="1" />
        </listOfReactants>
        <listOfProducts>
          <speciesReference constant="true" species="M_ADP" stoichiometry="1" />
          <speciesReference constant="true" species="M_a_4PPNTO" stoichiometry="1" />
        </listOfProducts>
      </reaction>
      <reaction fast="false" id="R_m18" reversible="false" fbc:lowerFluxBound="cobra_0_bound" fbc:upperFluxBound="cobra_default_ub">
        <listOfReactants>
          <speciesReference constant="true" species="M_ASP" stoichiometry="1" />
        </listOfReactants>
        <listOfProducts>
          <speciesReference constant="true" species="M_bALA" stoichiometry="1" />
          <speciesReference constant="true" species="M_CO2" stoichiometry="1" />
        </listOfProducts>
      </reaction>
      <reaction fast="false" id="R_m5" reversible="true" fbc:lowerFluxBound="cobra_default_lb" fbc:upperFluxBound="cobra_default_ub">
        <listOfReactants>
          <speciesReference constant="true" species="M_IPP" stoichiometry="1" />
        </listOfReactants>
        <listOfProducts>
          <speciesReference constant="true" species="M_DMPP" stoichiometry="1" />
        </listOfProducts>
      </reaction>
      <reaction fast="false" id="R_m6" reversible="false" fbc:lowerFluxBound="cobra_0_bound" fbc:upperFluxBound="cobra_default_ub">
        <listOfReactants>
          <speciesReference constant="true" species="M_FPP" stoichiometry="1" />
          <speciesReference constant="true" species="M_IPP" stoichiometry="1" />
        </listOfReactants>
        <listOfProducts>
          <speciesReference constant="true" species="M_PPI" stoichiometry="1" />
          <speciesReference constant="true" species="M_GGPP" stoichiometry="1" />
        </listOfProducts>
      </reaction>
      <reaction fast="false" id="R_m7" reversible="false" fbc:lowerFluxBound="cobra_0_bound" fbc:upperFluxBound="cobra_default_ub">
        <listOfReactants>
          <speciesReference constant="true" species="M_IPP" stoichiometry="1" />
          <speciesReference constant="true" species="M_GGPP" stoichiometry="1" />
        </listOfReactants>
        <listOfProducts>
          <speciesReference constant="true" species="M_PPI" stoichiometry="1" />
          <speciesReference constant="true" species="M_PPPP" stoichiometry="1" />
        </listOfProducts>
      </reaction>
      <reaction fast="false" id="R_m8" reversible="false" fbc:lowerFluxBound="cobra_0_bound" fbc:upperFluxBound="cobra_default_ub">
        <listOfReactants>
          <speciesReference constant="true" species="M_IPP" stoichiometry="1" />
          <speciesReference constant="true" species="M_PPPP" stoichiometry="1" />
        </listOfReactants>
        <listOfProducts>
          <speciesReference constant="true" species="M_PPI" stoichiometry="1" />
          <speciesReference constant="true" species="M_HPPP" stoichiometry="1" />
        </listOfProducts>
      </reaction>
      <reaction fast="false" id="R_m9" reversible="false" fbc:lowerFluxBound="cobra_0_bound" fbc:upperFluxBound="cobra_default_ub">
        <listOfReactants>
          <speciesReference constant="true" species="M_IPP" stoichiometry="1" />
          <speciesReference constant="true" species="M_HPPP" stoichiometry="1" />
        </listOfReactants>
        <listOfProducts>
          <speciesReference constant="true" species="M_HEPPP" stoichiometry="1" />
          <speciesReference constant="true" species="M_PPI" stoichiometry="1" />
        </listOfProducts>
      </reaction>
      <reaction fast="false" id="R_Biomass" reversible="false" fbc:lowerFluxBound="cobra_0_bound" fbc:upperFluxBound="cobra_default_ub">
        <listOfReactants>
          <speciesReference constant="true" species="M_LPS" stoichiometry="0.025" />
          <speciesReference constant="true" species="M_RNA" stoichiometry="0.2" />
          <speciesReference constant="true" species="M_ATP" stoichiometry="2.9" />
          <speciesReference constant="true" species="M_CAV" stoichiometry="0.03" />
          <speciesReference constant="true" species="M_PEPTIDO" stoichiometry="0.2266" />
          <speciesReference constant="true" species="M_PHOSPHOLIPID" stoichiometry="0.3" />
          <speciesReference constant="true" species="M_DNA" stoichiometry="0.028" />
          <speciesReference constant="true" species="M_PROTEIN" stoichiometry="0.5" />
        </listOfReactants>
        <listOfProducts>
          <speciesReference constant="true" species="M_ADP" stoichiometry="2.9" />
          <speciesReference constant="true" species="M_PI" stoichiometry="2.9" />
        </listOfProducts>
      </reaction>
      <reaction fast="false" id="R_Cofvit" reversible="false" fbc:lowerFluxBound="cobra_0_bound" fbc:upperFluxBound="cobra_default_ub">
        <listOfReactants>
          <speciesReference constant="true" species="M_FAD" stoichiometry="0.141" />
          <speciesReference constant="true" species="M_NADP" stoichiometry="0.149" />
          <speciesReference constant="true" species="M_COA" stoichiometry="0.145" />
          <speciesReference constant="true" species="M_THF" stoichiometry="0.249" />
          <speciesReference constant="true" species="M_NAD" stoichiometry="0.167" />
          <speciesReference constant="true" species="M_FMN" stoichiometry="0.243" />
        </listOfReactants>
        <listOfProducts>
          <speciesReference constant="true" species="M_CAV" stoichiometry="1" />
        </listOfProducts>
      </reaction>
      <reaction fast="false" id="R_DNA" reversible="false" fbc:lowerFluxBound="cobra_0_bound" fbc:upperFluxBound="cobra_default_ub">
        <listOfReactants>
          <speciesReference constant="true" species="M_ATP" stoichiometry="4.4" />
          <speciesReference constant="true" species="M_DGTP" stoichiometry="0.997" />
          <speciesReference constant="true" species="M_DTTP" stoichiometry="0.621" />
          <speciesReference constant="true" species="M_DCTP" stoichiometry="0.997" />
          <speciesReference constant="true" species="M_DATP" stoichiometry="0.621" />
        </listOfReactants>
        <listOfProducts>
          <speciesReference constant="true" species="M_ADP" stoichiometry="4.4" />
          <speciesReference constant="true" species="M_DNA" stoichiometry="1" />
          <speciesReference constant="true" species="M_PI" stoichiometry="4.4" />
        </listOfProducts>
      </reaction>
      <reaction fast="false" id="R_LPS" reversible="false" fbc:lowerFluxBound="cobra_0_bound" fbc:upperFluxBound="cobra_default_ub">
        <listOfReactants>
          <speciesReference constant="true" species="M_ADPHEP" stoichiometry="3.229" />
          <speciesReference constant="true" species="M_NAGA1P" stoichiometry="5.64" />
          <speciesReference constant="true" species="M_UDPG" stoichiometry="16.96" />
          <speciesReference constant="true" species="M_UDPNAG" stoichiometry="29.03" />
          <speciesReference constant="true" species="M_LIPA" stoichiometry="1.908" />
        </listOfReactants>
        <listOfProducts>
          <speciesReference constant="true" species="M_ADP" stoichiometry="3.229" />
          <speciesReference constant="true" species="M_LPS" stoichiometry="1" />
          <speciesReference constant="true" species="M_UDP" stoichiometry="46" />
        </listOfProducts>
      </reaction>
      <reaction fast="false" id="R_Peptido" reversible="false" fbc:lowerFluxBound="cobra_0_bound" fbc:upperFluxBound="cobra_default_ub">
        <listOfReactants>
          <speciesReference constant="true" species="M_ALA" stoichiometry="1.092" />
          <speciesReference constant="true" species="M_THR" stoichiometry="0.016" />
          <speciesReference constant="true" species="M_ALAALA" stoichiometry="2.185" />
          <speciesReference constant="true" species="M_LYS" stoichiometry="0.129" />
          <speciesReference constant="true" species="M_SER" stoichiometry="0.055" />
          <speciesReference constant="true" species="M_ASP" stoichiometry="0.018" />
          <speciesReference constant="true" species="M_MDAPIM" stoichiometry="1.168" />
          <speciesReference constant="true" species="M_LEU" stoichiometry="0.014" />
          <speciesReference constant="true" species="M_UDPNAG" stoichiometry="1.012" />
          <speciesReference constant="true" species="M_UDPNAM" stoichiometry="1.01" />
          <speciesReference constant="true" species="M_ATP" stoichiometry="6.788" />
          <speciesReference constant="true" species="M_PPEPTIDO" stoichiometry="1" />
          <speciesReference constant="true" species="M_DGLU" stoichiometry="1.157" />
          <speciesReference constant="true" species="M_GLY" stoichiometry="0.025" />
        </listOfReactants>
        <listOfProducts>
          <speciesReference constant="true" species="M_ADP" stoichiometry="6.788" />
          <speciesReference constant="true" species="M_PEPTIDO" stoichiometry="1" />
          <speciesReference constant="true" species="M_UMP" stoichiometry="1.01" />
          <speciesReference constant="true" species="M_UDP" stoichiometry="1.012" />
          <speciesReference constant="true" species="M_PI" stoichiometry="6.788" />
        </listOfProducts>
      </reaction>
      <reaction fast="false" id="R_Phospholipid" reversible="false" fbc:lowerFluxBound="cobra_0_bound" fbc:upperFluxBound="cobra_default_ub">
        <listOfReactants>
          <speciesReference constant="true" species="M_CL" stoichiometry="0.074" />
          <speciesReference constant="true" species="M_PG" stoichiometry="0.306" />
          <speciesReference constant="true" species="M_PE" stoichiometry="0.944" />
        </listOfReactants>
        <listOfProducts>
          <speciesReference constant="true" species="M_PHOSPHOLIPID" stoichiometry="1" />
        </listOfProducts>
      </reaction>
      <reaction fast="false" id="R_Protein" reversible="false" fbc:lowerFluxBound="cobra_0_bound" fbc:upperFluxBound="cobra_default_ub">
        <listOfReactants>
          <speciesReference constant="true" species="M_PHE" stoichiometry="0.776364" />
          <speciesReference constant="true" species="M_ALA" stoichiometry="2.54256" />
          <speciesReference constant="true" species="M_GLU" stoichiometry="2.389426" />
          <speciesReference constant="true" species="M_LEU" stoichiometry="2.084902" />
          <speciesReference constant="true" species="M_PRO" stoichiometry="1.183293" />
          <speciesReference constant="true" species="M_TRP" stoichiometry="0.002456" />
          <speciesReference constant="true" species="M_GLN" stoichiometry="2.389426" />
          <speciesReference constant="true" species="M_LYS" stoichiometry="1.366511" />
          <speciesReference constant="true" species="M_SER" stoichiometry="1.1742" />
          <speciesReference constant="true" species="M_ASP" stoichiometry="2.23596" />
          <speciesReference constant="true" species="M_ILE" stoichiometry="1.179365" />
          <speciesReference constant="true" species="M_TYR" stoichiometry="0.267417" />
          <speciesReference constant="true" species="M_ATP" stoichiometry="40" />
          <speciesReference constant="true" species="M_ASN" stoichiometry="2.23596" />
          <speciesReference constant="true" species="M_THR" stoichiometry="1.26003" />
          <speciesReference constant="true" species="M_HIS" stoichiometry="0.491274" />
          <speciesReference constant="true" species="M_VAL" stoichiometry="1.851398" />
          <speciesReference constant="true" species="M_ARG" stoichiometry="1.166434" />
          <speciesReference constant="true" species="M_MET" stoichiometry="0.461356" />
          <speciesReference constant="true" species="M_CYS" stoichiometry="0.080219" />
          <speciesReference constant="true" species="M_GLY" stoichiometry="2.488502" />
        </listOfReactants>
        <listOfProducts>
          <speciesReference constant="true" species="M_ADP" stoichiometry="40" />
          <speciesReference constant="true" species="M_PROTEIN" stoichiometry="1" />
          <speciesReference constant="true" species="M_PI" stoichiometry="40" />
        </listOfProducts>
      </reaction>
      <reaction fast="false" id="R_RNA" reversible="false" fbc:lowerFluxBound="cobra_0_bound" fbc:upperFluxBound="cobra_default_ub">
        <listOfReactants>
          <speciesReference constant="true" species="M_ATP" stoichiometry="1.63" />
          <speciesReference constant="true" species="M_CTP" stoichiometry="0.25" />
          <speciesReference constant="true" species="M_UTP" stoichiometry="0.27" />
          <speciesReference constant="true" species="M_GTP" stoichiometry="0.339" />
        </listOfReactants>
        <listOfProducts>
          <speciesReference constant="true" species="M_ADP" stoichiometry="1.25" />
          <speciesReference constant="true" species="M_RNA" stoichiometry="1" />
          <speciesReference constant="true" species="M_PI" stoichiometry="1.25" />
        </listOfProducts>
      </reaction>
      <reaction fast="false" id="R_GLY_pgi1" reversible="true" fbc:lowerFluxBound="cobra_default_lb" fbc:upperFluxBound="cobra_default_ub">
        <listOfReactants>
          <speciesReference constant="true" species="M_G6P" stoichiometry="1" />
        </listOfReactants>
        <listOfProducts>
          <speciesReference constant="true" species="M_bDG6P" stoichiometry="1" />
        </listOfProducts>
      </reaction>
      <reaction fast="false" id="R_GLY_pgi2" reversible="true" fbc:lowerFluxBound="cobra_default_lb" fbc:upperFluxBound="cobra_default_ub">
        <listOfReactants>
          <speciesReference constant="true" species="M_G6P" stoichiometry="1" />
        </listOfReactants>
        <listOfProducts>
          <speciesReference constant="true" species="M_F6P" stoichiometry="1" />
        </listOfProducts>
      </reaction>
      <reaction fast="false" id="R_GLY_pgi3" reversible="true" fbc:lowerFluxBound="cobra_default_lb" fbc:upperFluxBound="cobra_default_ub">
        <listOfReactants>
          <speciesReference constant="true" species="M_bDG6P" stoichiometry="1" />
        </listOfReactants>
        <listOfProducts>
          <speciesReference constant="true" species="M_F6P" stoichiometry="1" />
        </listOfProducts>
      </reaction>
      <reaction fast="false" id="R_GLY_xanA" reversible="true" fbc:lowerFluxBound="cobra_default_lb" fbc:upperFluxBound="cobra_default_ub">
        <listOfReactants>
          <speciesReference constant="true" species="M_G6P" stoichiometry="1" />
        </listOfReactants>
        <listOfProducts>
          <speciesReference constant="true" species="M_G1P" stoichiometry="1" />
        </listOfProducts>
      </reaction>
      <reaction fast="false" id="R_GLY_fbp" reversible="false" fbc:lowerFluxBound="cobra_0_bound" fbc:upperFluxBound="cobra_default_ub">
        <listOfReactants>
          <speciesReference constant="true" species="M_FDP" stoichiometry="1" />
        </listOfReactants>
        <listOfProducts>
          <speciesReference constant="true" species="M_F6P" stoichiometry="1" />
          <speciesReference constant="true" species="M_PI" stoichiometry="1" />
        </listOfProducts>
      </reaction>
      <reaction fast="false" id="R_GLY_fda" reversible="true" fbc:lowerFluxBound="cobra_default_lb" fbc:upperFluxBound="cobra_default_ub">
        <listOfReactants>
          <speciesReference constant="true" species="M_FDP" stoichiometry="1" />
        </listOfReactants>
        <listOfProducts>
          <speciesReference constant="true" species="M_DHAP" stoichiometry="1" />
          <speciesReference constant="true" species="M_G3P" stoichiometry="1" />
        </listOfProducts>
      </reaction>
      <reaction fast="false" id="R_GLY_tpiA" reversible="true" fbc:lowerFluxBound="cobra_default_lb" fbc:upperFluxBound="cobra_default_ub">
        <listOfReactants>
          <speciesReference constant="true" species="M_DHAP" stoichiometry="1" />
        </listOfReactants>
        <listOfProducts>
          <speciesReference constant="true" species="M_G3P" stoichiometry="1" />
        </listOfProducts>
      </reaction>
      <reaction fast="false" id="R_GLY_gap" reversible="true" fbc:lowerFluxBound="cobra_default_lb" fbc:upperFluxBound="cobra_default_ub">
        <listOfReactants>
          <speciesReference constant="true" species="M_NAD" stoichiometry="1" />
          <speciesReference constant="true" species="M_PI" stoichiometry="1" />
          <speciesReference constant="true" species="M_G3P" stoichiometry="1" />
        </listOfReactants>
        <listOfProducts>
          <speciesReference constant="true" species="M_NADH" stoichiometry="1" />
          <speciesReference constant="true" species="M_a_13PDG" stoichiometry="1" />
        </listOfProducts>
      </reaction>
      <reaction fast="false" id="R_GLY_pgk" reversible="true" fbc:lowerFluxBound="cobra_default_lb" fbc:upperFluxBound="cobra_default_ub">
        <listOfReactants>
          <speciesReference constant="true" species="M_ADP" stoichiometry="1" />
          <speciesReference constant="true" species="M_a_13PDG" stoichiometry="1" />
        </listOfReactants>
        <listOfProducts>
          <speciesReference constant="true" species="M_ATP" stoichiometry="1" />
          <speciesReference constant="true" species="M_a_3PG" stoichiometry="1" />
        </listOfProducts>
      </reaction>
      <reaction fast="false" id="R_GLY_pgm" reversible="true" fbc:lowerFluxBound="cobra_default_lb" fbc:upperFluxBound="cobra_default_ub">
        <listOfReactants>
          <speciesReference constant="true" species="M_a_3PG" stoichiometry="1" />
        </listOfReactants>
        <listOfProducts>
          <speciesReference constant="true" species="M_a_2PG" stoichiometry="1" />
        </listOfProducts>
      </reaction>
      <reaction fast="false" id="R_GLY_eno" reversible="true" fbc:lowerFluxBound="cobra_default_lb" fbc:upperFluxBound="cobra_default_ub">
        <listOfReactants>
          <speciesReference constant="true" species="M_a_2PG" stoichiometry="1" />
        </listOfReactants>
        <listOfProducts>
          <speciesReference constant="true" species="M_PEP" stoichiometry="1" />
        </listOfProducts>
      </reaction>
      <reaction fast="false" id="R_GLY_pykAF" reversible="false" fbc:lowerFluxBound="cobra_0_bound" fbc:upperFluxBound="cobra_default_ub">
        <listOfReactants>
          <speciesReference constant="true" species="M_ADP" stoichiometry="1" />
          <speciesReference constant="true" species="M_PEP" stoichiometry="1" />
        </listOfReactants>
        <listOfProducts>
          <speciesReference constant="true" species="M_ATP" stoichiometry="1" />
          <speciesReference constant="true" species="M_PYR" stoichiometry="1" />
        </listOfProducts>
      </reaction>
      <reaction fast="false" id="R_GLY_fad" reversible="false" fbc:lowerFluxBound="cobra_0_bound" fbc:upperFluxBound="cobra_default_ub">
        <listOfReactants>
          <speciesReference constant="true" species="M_ATP" stoichiometry="1" />
          <speciesReference constant="true" species="M_AC" stoichiometry="1" />
          <speciesReference constant="true" species="M_COA" stoichiometry="1" />
        </listOfReactants>
        <listOfProducts>
          <speciesReference constant="true" species="M_PPI" stoichiometry="1" />
          <speciesReference constant="true" species="M_ACCOA" stoichiometry="1" />
          <speciesReference constant="true" species="M_AMP" stoichiometry="1" />
        </listOfProducts>
      </reaction>
      <reaction fast="false" id="R_GLY_R1" reversible="true" fbc:lowerFluxBound="cobra_default_lb" fbc:upperFluxBound="cobra_default_ub">
        <listOfReactants>
          <speciesReference constant="true" species="M_NADH" stoichiometry="1" />
          <speciesReference constant="true" species="M_ACAL" stoichiometry="1" />
        </listOfReactants>
        <listOfProducts>
          <speciesReference constant="true" species="M_NAD" stoichiometry="1" />
          <speciesReference constant="true" species="M_ETH" stoichiometry="1" />
        </listOfProducts>
      </reaction>
      <reaction fast="false" id="R_GLY_R2" reversible="true" fbc:lowerFluxBound="cobra_default_lb" fbc:upperFluxBound="cobra_default_ub">
        <listOfReactants>
          <speciesReference constant="true" species="M_NADH" stoichiometry="1" />
          <speciesReference constant="true" species="M_AC" stoichiometry="1" />
        </listOfReactants>
        <listOfProducts>
          <speciesReference constant="true" species="M_NAD" stoichiometry="1" />
          <speciesReference constant="true" species="M_ACAL" stoichiometry="1" />
        </listOfProducts>
      </reaction>
      <reaction fast="false" id="R_GLY_qedH" reversible="false" fbc:lowerFluxBound="cobra_0_bound" fbc:upperFluxBound="cobra_default_ub">
        <listOfReactants>
          <speciesReference constant="true" species="M_ETH" stoichiometry="1" />
          <speciesReference constant="true" species="M_PQQ" stoichiometry="1" />
        </listOfReactants>
        <listOfProducts>
          <speciesReference constant="true" species="M_ACAL" stoichiometry="1" />
          <speciesReference constant="true" species="M_PQQH2" stoichiometry="1" />
        </listOfProducts>
      </reaction>
      <reaction fast="false" id="R_TCA_gltA" reversible="false" fbc:lowerFluxBound="cobra_0_bound" fbc:upperFluxBound="cobra_default_ub">
        <listOfReactants>
          <speciesReference constant="true" species="M_OA" stoichiometry="1" />
          <speciesReference constant="true" species="M_ACCOA" stoichiometry="1" />
        </listOfReactants>
        <listOfProducts>
          <speciesReference constant="true" species="M_CIT" stoichiometry="1" />
          <speciesReference constant="true" species="M_COA" stoichiometry="1" />
        </listOfProducts>
      </reaction>
      <reaction fast="false" id="R_TCA_acnAB" reversible="true" fbc:lowerFluxBound="cobra_default_lb" fbc:upperFluxBound="cobra_default_ub">
        <listOfReactants>
          <speciesReference constant="true" species="M_CIT" stoichiometry="1" />
        </listOfReactants>
        <listOfProducts>
          <speciesReference constant="true" species="M_ICIT" stoichiometry="1" />
        </listOfProducts>
      </reaction>
      <reaction fast="false" id="R_TCA_icd" reversible="true" fbc:lowerFluxBound="cobra_default_lb" fbc:upperFluxBound="cobra_default_ub">
        <listOfReactants>
          <speciesReference constant="true" species="M_ICIT" stoichiometry="1" />
          <speciesReference constant="true" species="M_NADP" stoichiometry="1" />
        </listOfReactants>
        <listOfProducts>
          <speciesReference constant="true" species="M_NADPH" stoichiometry="1" />
          <speciesReference constant="true" species="M_AKG" stoichiometry="1" />
          <speciesReference constant="true" species="M_CO2" stoichiometry="1" />
        </listOfProducts>
      </reaction>
      <reaction fast="false" id="R_TCA_kgdAB" reversible="false" fbc:lowerFluxBound="cobra_0_bound" fbc:upperFluxBound="cobra_default_ub">
        <listOfReactants>
          <speciesReference constant="true" species="M_NAD" stoichiometry="1" />
          <speciesReference constant="true" species="M_AKG" stoichiometry="1" />
          <speciesReference constant="true" species="M_COA" stoichiometry="1" />
        </listOfReactants>
        <listOfProducts>
          <speciesReference constant="true" species="M_NADH" stoichiometry="1" />
          <speciesReference constant="true" species="M_CO2" stoichiometry="1" />
          <speciesReference constant="true" species="M_SUCCOA" stoichiometry="1" />
        </listOfProducts>
      </reaction>
      <reaction fast="false" id="R_TCA_sucDC" reversible="true" fbc:lowerFluxBound="cobra_default_lb" fbc:upperFluxBound="cobra_default_ub">
        <listOfReactants>
          <speciesReference constant="true" species="M_ADP" stoichiometry="1" />
          <speciesReference constant="true" species="M_PI" stoichiometry="1" />
          <speciesReference constant="true" species="M_SUCCOA" stoichiometry="1" />
        </listOfReactants>
        <listOfProducts>
          <speciesReference constant="true" species="M_ATP" stoichiometry="1" />
          <speciesReference constant="true" species="M_SUCC" stoichiometry="1" />
          <speciesReference constant="true" species="M_COA" stoichiometry="1" />
        </listOfProducts>
      </reaction>
      <reaction fast="false" id="R_TCA_sdhBA" reversible="false" fbc:lowerFluxBound="cobra_0_bound" fbc:upperFluxBound="cobra_default_ub">
        <listOfReactants>
          <speciesReference constant="true" species="M_SUCC" stoichiometry="1" />
          <speciesReference constant="true" species="M_Q" stoichiometry="1" />
        </listOfReactants>
        <listOfProducts>
          <speciesReference constant="true" species="M_FUM" stoichiometry="1" />
          <speciesReference constant="true" species="M_QH2" stoichiometry="1" />
        </listOfProducts>
      </reaction>
      <reaction fast="false" id="R_TCA_fumC" reversible="true" fbc:lowerFluxBound="cobra_default_lb" fbc:upperFluxBound="cobra_default_ub">
        <listOfReactants>
          <speciesReference constant="true" species="M_FUM" stoichiometry="1" />
        </listOfReactants>
        <listOfProducts>
          <speciesReference constant="true" species="M_MAL" stoichiometry="1" />
        </listOfProducts>
      </reaction>
      <reaction fast="false" id="R_TCA_mdh" reversible="true" fbc:lowerFluxBound="cobra_default_lb" fbc:upperFluxBound="cobra_default_ub">
        <listOfReactants>
          <speciesReference constant="true" species="M_NAD" stoichiometry="1" />
          <speciesReference constant="true" species="M_MAL" stoichiometry="1" />
        </listOfReactants>
        <listOfProducts>
          <speciesReference constant="true" species="M_OA" stoichiometry="1" />
          <speciesReference constant="true" species="M_NADH" stoichiometry="1" />
        </listOfProducts>
      </reaction>
      <reaction fast="false" id="R_TCA_accC" reversible="false" fbc:lowerFluxBound="cobra_0_bound" fbc:upperFluxBound="cobra_default_ub">
        <listOfReactants>
          <speciesReference constant="true" species="M_ATP" stoichiometry="1" />
          <speciesReference constant="true" species="M_PYR" stoichiometry="1" />
          <speciesReference constant="true" species="M_CO2" stoichiometry="1" />
        </listOfReactants>
        <listOfProducts>
          <speciesReference constant="true" species="M_ADP" stoichiometry="1" />
          <speciesReference constant="true" species="M_OA" stoichiometry="1" />
          <speciesReference constant="true" species="M_PI" stoichiometry="1" />
        </listOfProducts>
      </reaction>
      <reaction fast="false" id="R_PPP_zwf" reversible="true" fbc:lowerFluxBound="cobra_default_lb" fbc:upperFluxBound="cobra_default_ub">
        <listOfReactants>
          <speciesReference constant="true" species="M_NADP" stoichiometry="1" />
          <speciesReference constant="true" species="M_G6P" stoichiometry="1" />
        </listOfReactants>
        <listOfProducts>
          <speciesReference constant="true" species="M_NADPH" stoichiometry="1" />
          <speciesReference constant="true" species="M_D6PGL" stoichiometry="1" />
        </listOfProducts>
      </reaction>
      <reaction fast="false" id="R_PPP_pgl" reversible="false" fbc:lowerFluxBound="cobra_0_bound" fbc:upperFluxBound="cobra_default_ub">
        <listOfReactants>
          <speciesReference constant="true" species="M_D6PGL" stoichiometry="1" />
        </listOfReactants>
        <listOfProducts>
          <speciesReference constant="true" species="M_D6PGC" stoichiometry="1" />
        </listOfProducts>
      </reaction>
      <reaction fast="false" id="R_PPP_gnd" reversible="false" fbc:lowerFluxBound="cobra_0_bound" fbc:upperFluxBound="cobra_default_ub">
        <listOfReactants>
          <speciesReference constant="true" species="M_NADP" stoichiometry="1" />
          <speciesReference constant="true" species="M_D6PGC" stoichiometry="1" />
        </listOfReactants>
        <listOfProducts>
          <speciesReference constant="true" species="M_NADPH" stoichiometry="1" />
          <speciesReference constant="true" species="M_CO2" stoichiometry="1" />
          <speciesReference constant="true" species="M_RL5P" stoichiometry="1" />
        </listOfProducts>
      </reaction>
      <reaction fast="false" id="R_PPP_rpe" reversible="true" fbc:lowerFluxBound="cobra_default_lb" fbc:upperFluxBound="cobra_default_ub">
        <listOfReactants>
          <speciesReference constant="true" species="M_RL5P" stoichiometry="1" />
        </listOfReactants>
        <listOfProducts>
          <speciesReference constant="true" species="M_X5P" stoichiometry="1" />
        </listOfProducts>
      </reaction>
      <reaction fast="false" id="R_PPP_rpiA" reversible="true" fbc:lowerFluxBound="cobra_default_lb" fbc:upperFluxBound="cobra_default_ub">
        <listOfReactants>
          <speciesReference constant="true" species="M_RL5P" stoichiometry="1" />
        </listOfReactants>
        <listOfProducts>
          <speciesReference constant="true" species="M_R5P" stoichiometry="1" />
        </listOfProducts>
      </reaction>
      <reaction fast="false" id="R_PPP_xanA" reversible="true" fbc:lowerFluxBound="cobra_default_lb" fbc:upperFluxBound="cobra_default_ub">
        <listOfReactants>
          <speciesReference constant="true" species="M_R1P" stoichiometry="1" />
        </listOfReactants>
        <listOfProducts>
          <speciesReference constant="true" species="M_R5P" stoichiometry="1" />
        </listOfProducts>
      </reaction>
      <reaction fast="false" id="R_PPP_tktA1" reversible="true" fbc:lowerFluxBound="cobra_default_lb" fbc:upperFluxBound="cobra_default_ub">
        <listOfReactants>
          <speciesReference constant="true" species="M_X5P" stoichiometry="1" />
          <speciesReference constant="true" species="M_R5P" stoichiometry="1" />
        </listOfReactants>
        <listOfProducts>
          <speciesReference constant="true" species="M_S7P" stoichiometry="1" />
          <speciesReference constant="true" species="M_G3P" stoichiometry="1" />
        </listOfProducts>
      </reaction>
      <reaction fast="false" id="R_PPP_tktA2" reversible="true" fbc:lowerFluxBound="cobra_default_lb" fbc:upperFluxBound="cobra_default_ub">
        <listOfReactants>
          <speciesReference constant="true" species="M_X5P" stoichiometry="1" />
          <speciesReference constant="true" species="M_E4P" stoichiometry="1" />
        </listOfReactants>
        <listOfProducts>
          <speciesReference constant="true" species="M_F6P" stoichiometry="1" />
          <speciesReference constant="true" species="M_G3P" stoichiometry="1" />
        </listOfProducts>
      </reaction>
      <reaction fast="false" id="R_PPP_tal" reversible="true" fbc:lowerFluxBound="cobra_default_lb" fbc:upperFluxBound="cobra_default_ub">
        <listOfReactants>
          <speciesReference constant="true" species="M_S7P" stoichiometry="1" />
          <speciesReference constant="true" species="M_G3P" stoichiometry="1" />
        </listOfReactants>
        <listOfProducts>
          <speciesReference constant="true" species="M_F6P" stoichiometry="1" />
          <speciesReference constant="true" species="M_E4P" stoichiometry="1" />
        </listOfProducts>
      </reaction>
      <reaction fast="false" id="R_PPP_rbsK" reversible="false" fbc:lowerFluxBound="cobra_0_bound" fbc:upperFluxBound="cobra_default_ub">
        <listOfReactants>
          <speciesReference constant="true" species="M_ATP" stoichiometry="1" />
          <speciesReference constant="true" species="M_RIB" stoichiometry="1" />
        </listOfReactants>
        <listOfProducts>
          <speciesReference constant="true" species="M_ADP" stoichiometry="1" />
          <speciesReference constant="true" species="M_R5P" stoichiometry="1" />
        </listOfProducts>
      </reaction>
      <reaction fast="false" id="R_PPP_gcd" reversible="false" fbc:lowerFluxBound="cobra_0_bound" fbc:upperFluxBound="cobra_default_ub">
        <listOfReactants>
          <speciesReference constant="true" species="M_Q" stoichiometry="1" />
          <speciesReference constant="true" species="M_GLC" stoichiometry="1" />
        </listOfReactants>
        <listOfProducts>
          <speciesReference constant="true" species="M_G15L" stoichiometry="1" />
          <speciesReference constant="true" species="M_QH2" stoichiometry="1" />
        </listOfProducts>
      </reaction>
      <reaction fast="false" id="R_PPP_R1" reversible="true" fbc:lowerFluxBound="cobra_default_lb" fbc:upperFluxBound="cobra_default_ub">
        <listOfReactants>
          <speciesReference constant="true" species="M_FAD" stoichiometry="1" />
          <speciesReference constant="true" species="M_GLUC" stoichiometry="1" />
        </listOfReactants>
        <listOfProducts>
          <speciesReference constant="true" species="M_FADH2" stoichiometry="1" />
          <speciesReference constant="true" species="M_DHGL" stoichiometry="1" />
        </listOfProducts>
      </reaction>
      <reaction fast="false" id="R_PPP_R2" reversible="false" fbc:lowerFluxBound="cobra_0_bound" fbc:upperFluxBound="cobra_default_ub">
        <listOfReactants>
          <speciesReference constant="true" species="M_DALT" stoichiometry="1" />
        </listOfReactants>
        <listOfProducts>
          <speciesReference constant="true" species="M_KDG" stoichiometry="1" />
        </listOfProducts>
      </reaction>
      <reaction fast="false" id="R_PPP_R3" reversible="false" fbc:lowerFluxBound="cobra_0_bound" fbc:upperFluxBound="cobra_default_ub">
        <listOfReactants>
          <speciesReference constant="true" species="M_NAD" stoichiometry="2" />
          <speciesReference constant="true" species="M_UDPG" stoichiometry="1" />
        </listOfReactants>
        <listOfProducts>
          <speciesReference constant="true" species="M_UDPDGLUC" stoichiometry="1" />
          <speciesReference constant="true" species="M_NADH" stoichiometry="2" />
        </listOfProducts>
      </reaction>
      <reaction fast="false" id="R_ED_eda" reversible="true" fbc:lowerFluxBound="cobra_default_lb" fbc:upperFluxBound="cobra_default_ub">
        <listOfReactants>
          <speciesReference constant="true" species="M_KDPG" stoichiometry="1" />
        </listOfReactants>
        <listOfProducts>
          <speciesReference constant="true" species="M_PYR" stoichiometry="1" />
          <speciesReference constant="true" species="M_G3P" stoichiometry="1" />
        </listOfProducts>
      </reaction>
      <reaction fast="false" id="R_ED_kguK" reversible="false" fbc:lowerFluxBound="cobra_0_bound" fbc:upperFluxBound="cobra_default_ub">
        <listOfReactants>
          <speciesReference constant="true" species="M_ATP" stoichiometry="1" />
          <speciesReference constant="true" species="M_KDG" stoichiometry="1" />
        </listOfReactants>
        <listOfProducts>
          <speciesReference constant="true" species="M_ADP" stoichiometry="1" />
          <speciesReference constant="true" species="M_K6PG" stoichiometry="1" />
        </listOfProducts>
      </reaction>
      <reaction fast="false" id="R_ED_kguD" reversible="false" fbc:lowerFluxBound="cobra_0_bound" fbc:upperFluxBound="cobra_default_ub">
        <listOfReactants>
          <speciesReference constant="true" species="M_NADPH" stoichiometry="1" />
          <speciesReference constant="true" species="M_K6PG" stoichiometry="1" />
        </listOfReactants>
        <listOfProducts>
          <speciesReference constant="true" species="M_NADP" stoichiometry="1" />
          <speciesReference constant="true" species="M_D6PGC" stoichiometry="1" />
        </listOfProducts>
      </reaction>
      <reaction fast="false" id="R_ED_gnuK" reversible="false" fbc:lowerFluxBound="cobra_0_bound" fbc:upperFluxBound="cobra_default_ub">
        <listOfReactants>
          <speciesReference constant="true" species="M_ATP" stoichiometry="1" />
          <speciesReference constant="true" species="M_GLUC" stoichiometry="1" />
        </listOfReactants>
        <listOfProducts>
          <speciesReference constant="true" species="M_ADP" stoichiometry="1" />
          <speciesReference constant="true" species="M_D6PGC" stoichiometry="1" />
        </listOfProducts>
      </reaction>
      <reaction fast="false" id="R_ED_edd" reversible="true" fbc:lowerFluxBound="cobra_default_lb" fbc:upperFluxBound="cobra_default_ub">
        <listOfReactants>
          <speciesReference constant="true" species="M_D6PGC" stoichiometry="1" />
        </listOfReactants>
        <listOfProducts>
          <speciesReference constant="true" species="M_KDPG" stoichiometry="1" />
        </listOfProducts>
      </reaction>
      <reaction fast="false" id="R_FRUC_fruK" reversible="true" fbc:lowerFluxBound="cobra_default_lb" fbc:upperFluxBound="cobra_default_ub">
        <listOfReactants>
          <speciesReference constant="true" species="M_ATP" stoichiometry="1" />
          <speciesReference constant="true" species="M_F1P" stoichiometry="1" />
        </listOfReactants>
        <listOfProducts>
          <speciesReference constant="true" species="M_ADP" stoichiometry="1" />
          <speciesReference constant="true" species="M_FDP" stoichiometry="1" />
        </listOfProducts>
      </reaction>
      <reaction fast="false" id="R_FRUC_fda" reversible="false" fbc:lowerFluxBound="cobra_0_bound" fbc:upperFluxBound="cobra_default_ub">
        <listOfReactants>
          <speciesReference constant="true" species="M_F1P" stoichiometry="1" />
        </listOfReactants>
        <listOfProducts>
          <speciesReference constant="true" species="M_DHAP" stoichiometry="1" />
          <speciesReference constant="true" species="M_T3" stoichiometry="1" />
        </listOfProducts>
      </reaction>
      <reaction fast="false" id="R_FRUC_adh" reversible="true" fbc:lowerFluxBound="cobra_default_lb" fbc:upperFluxBound="cobra_default_ub">
        <listOfReactants>
          <speciesReference constant="true" species="M_NAD" stoichiometry="1" />
          <speciesReference constant="true" species="M_SOT" stoichiometry="1" />
        </listOfReactants>
        <listOfProducts>
          <speciesReference constant="true" species="M_FRU" stoichiometry="1" />
          <speciesReference constant="true" species="M_NADH" stoichiometry="1" />
        </listOfProducts>
      </reaction>
      <reaction fast="false" id="R_FRUC_aceK" reversible="false" fbc:lowerFluxBound="cobra_0_bound" fbc:upperFluxBound="cobra_default_ub">
        <listOfReactants>
          <speciesReference constant="true" species="M_F2P" stoichiometry="1" />
        </listOfReactants>
        <listOfProducts>
          <speciesReference constant="true" species="M_FRU" stoichiometry="1" />
          <speciesReference constant="true" species="M_PI" stoichiometry="1" />
        </listOfProducts>
      </reaction>
      <reaction fast="false" id="R_FRUC_gbd" reversible="true" fbc:lowerFluxBound="cobra_default_lb" fbc:upperFluxBound="cobra_default_ub">
        <listOfReactants>
          <speciesReference constant="true" species="M_S6P" stoichiometry="1" />
          <speciesReference constant="true" species="M_NADP" stoichiometry="1" />
        </listOfReactants>
        <listOfProducts>
          <speciesReference constant="true" species="M_NADPH" stoichiometry="1" />
          <speciesReference constant="true" species="M_SB1P" stoichiometry="1" />
        </listOfProducts>
      </reaction>
      <reaction fast="false" id="R_MANN_R1" reversible="true" fbc:lowerFluxBound="cobra_default_lb" fbc:upperFluxBound="cobra_default_ub">
        <listOfReactants>
          <speciesReference constant="true" species="M_MAN6P" stoichiometry="1" />
        </listOfReactants>
        <listOfProducts>
          <speciesReference constant="true" species="M_F6P" stoichiometry="1" />
        </listOfProducts>
      </reaction>
      <reaction fast="false" id="R_MANN_xanA" reversible="true" fbc:lowerFluxBound="cobra_default_lb" fbc:upperFluxBound="cobra_default_ub">
        <listOfReactants>
          <speciesReference constant="true" species="M_MAN6P" stoichiometry="1" />
        </listOfReactants>
        <listOfProducts>
          <speciesReference constant="true" species="M_MAN1P" stoichiometry="1" />
        </listOfProducts>
      </reaction>
      <reaction fast="false" id="R_MANN_algD" reversible="false" fbc:lowerFluxBound="cobra_0_bound" fbc:upperFluxBound="cobra_default_ub">
        <listOfReactants>
          <speciesReference constant="true" species="M_NAD" stoichiometry="2" />
          <speciesReference constant="true" species="M_GDPMAN" stoichiometry="1" />
        </listOfReactants>
        <listOfProducts>
          <speciesReference constant="true" species="M_NADH" stoichiometry="2" />
          <speciesReference constant="true" species="M_GMANU" stoichiometry="1" />
        </listOfProducts>
      </reaction>
      <reaction fast="false" id="R_MANN_algL" reversible="false" fbc:lowerFluxBound="cobra_0_bound" fbc:upperFluxBound="cobra_default_ub">
        <listOfReactants>
          <speciesReference constant="true" species="M_ALGNT" stoichiometry="1" />
        </listOfReactants>
        <listOfProducts>
          <speciesReference constant="true" species="M_OLGRNS" stoichiometry="1" />
        </listOfProducts>
      </reaction>
      <reaction fast="false" id="R_MANN_algA" reversible="false" fbc:lowerFluxBound="cobra_0_bound" fbc:upperFluxBound="cobra_default_ub">
        <listOfReactants>
          <speciesReference constant="true" species="M_MAN1P" stoichiometry="1" />
          <speciesReference constant="true" species="M_GDP" stoichiometry="1" />
        </listOfReactants>
        <listOfProducts>
          <speciesReference constant="true" species="M_GDPMAN" stoichiometry="1" />
          <speciesReference constant="true" species="M_PI" stoichiometry="1" />
        </listOfProducts>
      </reaction>
      <reaction fast="false" id="R_MANN_gmd" reversible="false" fbc:lowerFluxBound="cobra_0_bound" fbc:upperFluxBound="cobra_default_ub">
        <listOfReactants>
          <speciesReference constant="true" species="M_GDPMAN" stoichiometry="1" />
        </listOfReactants>
        <listOfProducts>
          <speciesReference constant="true" species="M_G4D6DMAN" stoichiometry="1" />
        </listOfProducts>
      </reaction>
      <reaction fast="false" id="R_MANN_phaG" reversible="false" fbc:lowerFluxBound="cobra_0_bound" fbc:upperFluxBound="cobra_default_ub">
        <listOfReactants>
          <speciesReference constant="true" species="M_GDPMAN" stoichiometry="1" />
          <speciesReference constant="true" species="M_MANN" stoichiometry="1" />
        </listOfReactants>
        <listOfProducts>
          <speciesReference constant="true" species="M_MANN1" stoichiometry="1" />
          <speciesReference constant="true" species="M_GDP" stoichiometry="1" />
        </listOfProducts>
      </reaction>
      <reaction fast="false" id="R_GALC_galE" reversible="true" fbc:lowerFluxBound="cobra_default_lb" fbc:upperFluxBound="cobra_default_ub">
        <listOfReactants>
          <speciesReference constant="true" species="M_UDPG" stoichiometry="1" />
        </listOfReactants>
        <listOfProducts>
          <speciesReference constant="true" species="M_UDPGAL" stoichiometry="1" />
        </listOfProducts>
      </reaction>
      <reaction fast="false" id="R_GALC_galU" reversible="true" fbc:lowerFluxBound="cobra_default_lb" fbc:upperFluxBound="cobra_default_ub">
        <listOfReactants>
          <speciesReference constant="true" species="M_G1P" stoichiometry="1" />
          <speciesReference constant="true" species="M_UTP" stoichiometry="1" />
        </listOfReactants>
        <listOfProducts>
          <speciesReference constant="true" species="M_UDPG" stoichiometry="1" />
          <speciesReference constant="true" species="M_PPI" stoichiometry="1" />
        </listOfProducts>
      </reaction>
      <reaction fast="false" id="R_GALC_gbd" reversible="true" fbc:lowerFluxBound="cobra_default_lb" fbc:upperFluxBound="cobra_default_ub">
        <listOfReactants>
          <speciesReference constant="true" species="M_bGLAC" stoichiometry="1" />
          <speciesReference constant="true" species="M_NADPH" stoichiometry="1" />
        </listOfReactants>
        <listOfProducts>
          <speciesReference constant="true" species="M_a_3KbGALC" stoichiometry="1" />
          <speciesReference constant="true" species="M_NADP" stoichiometry="1" />
        </listOfProducts>
      </reaction>
      <reaction fast="false" id="R_GALC_glgc" reversible="false" fbc:lowerFluxBound="cobra_0_bound" fbc:upperFluxBound="cobra_default_ub">
        <listOfReactants>
          <speciesReference constant="true" species="M_ATP" stoichiometry="1" />
          <speciesReference constant="true" species="M_G1P" stoichiometry="1" />
        </listOfReactants>
        <listOfProducts>
          <speciesReference constant="true" species="M_PPI" stoichiometry="1" />
          <speciesReference constant="true" species="M_ADPG" stoichiometry="1" />
        </listOfProducts>
      </reaction>
      <reaction fast="false" id="R_GALC_glcs1" reversible="false" fbc:lowerFluxBound="cobra_0_bound" fbc:upperFluxBound="cobra_default_ub">
        <listOfReactants>
          <speciesReference constant="true" species="M_ADPG" stoichiometry="1" />
        </listOfReactants>
        <listOfProducts>
          <speciesReference constant="true" species="M_ADP" stoichiometry="1" />
          <speciesReference constant="true" species="M_GLYCOGEN" stoichiometry="1" />
        </listOfProducts>
      </reaction>
      <reaction fast="false" id="R_GALC_glcp" reversible="false" fbc:lowerFluxBound="cobra_0_bound" fbc:upperFluxBound="cobra_default_ub">
        <listOfReactants>
          <speciesReference constant="true" species="M_GLYCOGEN" stoichiometry="1" />
          <speciesReference constant="true" species="M_PI" stoichiometry="1" />
        </listOfReactants>
        <listOfProducts>
          <speciesReference constant="true" species="M_G1P" stoichiometry="1" />
        </listOfProducts>
      </reaction>
      <reaction fast="false" id="R_R0071" reversible="false" fbc:lowerFluxBound="cobra_0_bound" fbc:upperFluxBound="cobra_default_ub">
        <listOfReactants>
          <speciesReference constant="true" species="M_DGAL" stoichiometry="1" />
        </listOfReactants>
        <listOfProducts>
          <speciesReference constant="true" species="M_D4DG" stoichiometry="1" />
        </listOfProducts>
      </reaction>
      <reaction fast="false" id="R_R0072" reversible="true" fbc:lowerFluxBound="cobra_default_lb" fbc:upperFluxBound="cobra_default_ub">
        <listOfReactants>
          <speciesReference constant="true" species="M_NAD" stoichiometry="1" />
          <speciesReference constant="true" species="M_GCL" stoichiometry="1" />
        </listOfReactants>
        <listOfProducts>
          <speciesReference constant="true" species="M_NADH" stoichiometry="1" />
          <speciesReference constant="true" species="M_GLUCR" stoichiometry="1" />
        </listOfProducts>
      </reaction>
      <reaction fast="false" id="R_R0073" reversible="true" fbc:lowerFluxBound="cobra_default_lb" fbc:upperFluxBound="cobra_default_ub">
        <listOfReactants>
          <speciesReference constant="true" species="M_D4DG" stoichiometry="1" />
        </listOfReactants>
        <listOfProducts>
          <speciesReference constant="true" species="M_a_25DOP" stoichiometry="1" />
          <speciesReference constant="true" species="M_CO2" stoichiometry="1" />
        </listOfProducts>
      </reaction>
      <reaction fast="false" id="R_R0074" reversible="false" fbc:lowerFluxBound="cobra_0_bound" fbc:upperFluxBound="cobra_default_ub">
        <listOfReactants>
          <speciesReference constant="true" species="M_GLUCR" stoichiometry="1" />
        </listOfReactants>
        <listOfProducts>
          <speciesReference constant="true" species="M_D4DG" stoichiometry="1" />
        </listOfProducts>
      </reaction>
      <reaction fast="false" id="R_R0075" reversible="true" fbc:lowerFluxBound="cobra_default_lb" fbc:upperFluxBound="cobra_default_ub">
        <listOfReactants>
          <speciesReference constant="true" species="M_NAD" stoichiometry="1" />
          <speciesReference constant="true" species="M_a_2D3DX" stoichiometry="1" />
        </listOfReactants>
        <listOfProducts>
          <speciesReference constant="true" species="M_NADH" stoichiometry="1" />
          <speciesReference constant="true" species="M_a_5H24DP" stoichiometry="1" />
        </listOfProducts>
      </reaction>
      <reaction fast="false" id="R_R0076" reversible="false" fbc:lowerFluxBound="cobra_0_bound" fbc:upperFluxBound="cobra_default_ub">
        <listOfReactants>
          <speciesReference constant="true" species="M_ASB" stoichiometry="1" />
        </listOfReactants>
        <listOfProducts>
          <speciesReference constant="true" species="M_MDAC" stoichiometry="1" />
        </listOfProducts>
      </reaction>
      <reaction fast="false" id="R_R0077" reversible="false" fbc:lowerFluxBound="cobra_0_bound" fbc:upperFluxBound="cobra_default_ub">
        <listOfReactants>
          <speciesReference constant="true" species="M_MLT" stoichiometry="1" />
        </listOfReactants>
        <listOfProducts>
          <speciesReference constant="true" species="M_GLC" stoichiometry="2" />
        </listOfProducts>
      </reaction>
      <reaction fast="false" id="R_R0079" reversible="false" fbc:lowerFluxBound="cobra_0_bound" fbc:upperFluxBound="cobra_default_ub">
        <listOfReactants>
          <speciesReference constant="true" species="M_DGLS" stoichiometry="1" />
        </listOfReactants>
        <listOfProducts>
          <speciesReference constant="true" species="M_GLC" stoichiometry="1" />
          <speciesReference constant="true" species="M_ROH" stoichiometry="1" />
        </listOfProducts>
      </reaction>
      <reaction fast="false" id="R_R0080" reversible="false" fbc:lowerFluxBound="cobra_0_bound" fbc:upperFluxBound="cobra_default_ub">
        <listOfReactants>
          <speciesReference constant="true" species="M_CBIO" stoichiometry="1" />
        </listOfReactants>
        <listOfProducts>
          <speciesReference constant="true" species="M_bDGLC" stoichiometry="2" />
        </listOfProducts>
      </reaction>
      <reaction fast="false" id="R_R0084" reversible="false" fbc:lowerFluxBound="cobra_0_bound" fbc:upperFluxBound="cobra_default_ub">
        <listOfReactants>
          <speciesReference constant="true" species="M_GLN" stoichiometry="1" />
          <speciesReference constant="true" species="M_F6P" stoichiometry="1" />
        </listOfReactants>
        <listOfProducts>
          <speciesReference constant="true" species="M_GA6P" stoichiometry="1" />
          <speciesReference constant="true" species="M_GLU" stoichiometry="1" />
        </listOfProducts>
      </reaction>
      <reaction fast="false" id="R_R0085" reversible="false" fbc:lowerFluxBound="cobra_0_bound" fbc:upperFluxBound="cobra_default_ub">
        <listOfReactants>
          <speciesReference constant="true" species="M_GA1P" stoichiometry="1" />
          <speciesReference constant="true" species="M_ACCOA" stoichiometry="1" />
        </listOfReactants>
        <listOfProducts>
          <speciesReference constant="true" species="M_NAGA1P" stoichiometry="1" />
          <speciesReference constant="true" species="M_COA" stoichiometry="1" />
        </listOfProducts>
      </reaction>
      <reaction fast="false" id="R_R0086" reversible="false" fbc:lowerFluxBound="cobra_0_bound" fbc:upperFluxBound="cobra_default_ub">
        <listOfReactants>
          <speciesReference constant="true" species="M_NAGA1P" stoichiometry="1" />
          <speciesReference constant="true" species="M_UTP" stoichiometry="1" />
        </listOfReactants>
        <listOfProducts>
          <speciesReference constant="true" species="M_PPI" stoichiometry="1" />
          <speciesReference constant="true" species="M_UDPNAG" stoichiometry="1" />
        </listOfProducts>
      </reaction>
      <reaction fast="false" id="R_R0087" reversible="false" fbc:lowerFluxBound="cobra_0_bound" fbc:upperFluxBound="cobra_default_ub">
        <listOfReactants>
          <speciesReference constant="true" species="M_PEP" stoichiometry="1" />
          <speciesReference constant="true" species="M_UDPNAG" stoichiometry="1" />
        </listOfReactants>
        <listOfProducts>
          <speciesReference constant="true" species="M_UDPNAGEP" stoichiometry="1" />
          <speciesReference constant="true" species="M_PI" stoichiometry="1" />
        </listOfProducts>
      </reaction>
      <reaction fast="false" id="R_R0088" reversible="false" fbc:lowerFluxBound="cobra_0_bound" fbc:upperFluxBound="cobra_default_ub">
        <listOfReactants>
          <speciesReference constant="true" species="M_NADPH" stoichiometry="1" />
          <speciesReference constant="true" species="M_UDPNAGEP" stoichiometry="1" />
        </listOfReactants>
        <listOfProducts>
          <speciesReference constant="true" species="M_NADP" stoichiometry="1" />
          <speciesReference constant="true" species="M_UDPNAM" stoichiometry="1" />
        </listOfProducts>
      </reaction>
      <reaction fast="false" id="R_R0090" reversible="false" fbc:lowerFluxBound="cobra_0_bound" fbc:upperFluxBound="cobra_default_ub">
        <listOfReactants>
          <speciesReference constant="true" species="M_CHBIO" stoichiometry="1" />
        </listOfReactants>
        <listOfProducts>
          <speciesReference constant="true" species="M_NADG" stoichiometry="2" />
        </listOfProducts>
      </reaction>
      <reaction fast="false" id="R_R0092" reversible="true" fbc:lowerFluxBound="cobra_default_lb" fbc:upperFluxBound="cobra_default_ub">
        <listOfReactants>
          <speciesReference constant="true" species="M_ACMAM" stoichiometry="1" />
          <speciesReference constant="true" species="M_PI" stoichiometry="1" />
        </listOfReactants>
        <listOfProducts>
          <speciesReference constant="true" species="M_NAM6P" stoichiometry="1" />
        </listOfProducts>
      </reaction>
      <reaction fast="false" id="R_R0093" reversible="true" fbc:lowerFluxBound="cobra_default_lb" fbc:upperFluxBound="cobra_default_ub">
        <listOfReactants>
          <speciesReference constant="true" species="M_UDPNAG" stoichiometry="1" />
        </listOfReactants>
        <listOfProducts>
          <speciesReference constant="true" species="M_UACMAM" stoichiometry="1" />
        </listOfProducts>
      </reaction>
      <reaction fast="false" id="R_R0094" reversible="true" fbc:lowerFluxBound="cobra_default_lb" fbc:upperFluxBound="cobra_default_ub">
        <listOfReactants>
          <speciesReference constant="true" species="M_UDPNAG" stoichiometry="1" />
        </listOfReactants>
        <listOfProducts>
          <speciesReference constant="true" species="M_ACMAM" stoichiometry="1" />
          <speciesReference constant="true" species="M_UDP" stoichiometry="1" />
        </listOfProducts>
      </reaction>
      <reaction fast="false" id="R_R0095" reversible="true" fbc:lowerFluxBound="cobra_default_lb" fbc:upperFluxBound="cobra_default_ub">
        <listOfReactants>
          <speciesReference constant="true" species="M_DTDPGLU" stoichiometry="1" />
        </listOfReactants>
        <listOfProducts>
          <speciesReference constant="true" species="M_DTGAL" stoichiometry="1" />
        </listOfProducts>
      </reaction>
      <reaction fast="false" id="R_R0098" reversible="true" fbc:lowerFluxBound="cobra_default_lb" fbc:upperFluxBound="cobra_default_ub">
        <listOfReactants>
          <speciesReference constant="true" species="M_NAD" stoichiometry="2" />
          <speciesReference constant="true" species="M_UDPGAL" stoichiometry="1" />
        </listOfReactants>
        <listOfProducts>
          <speciesReference constant="true" species="M_UGAT" stoichiometry="1" />
          <speciesReference constant="true" species="M_NADH" stoichiometry="2" />
        </listOfProducts>
      </reaction>
      <reaction fast="false" id="R_R0099" reversible="false" fbc:lowerFluxBound="cobra_0_bound" fbc:upperFluxBound="cobra_default_ub">
        <listOfReactants>
          <speciesReference constant="true" species="M_NADP" stoichiometry="2" />
          <speciesReference constant="true" species="M_DTDPGLU" stoichiometry="1" />
        </listOfReactants>
        <listOfProducts>
          <speciesReference constant="true" species="M_DTGC" stoichiometry="1" />
          <speciesReference constant="true" species="M_NADPH" stoichiometry="2" />
        </listOfProducts>
      </reaction>
      <reaction fast="false" id="R_R0100" reversible="false" fbc:lowerFluxBound="cobra_0_bound" fbc:upperFluxBound="cobra_default_ub">
        <listOfReactants>
          <speciesReference constant="true" species="M_DTDP4D6DG" stoichiometry="1" />
        </listOfReactants>
        <listOfProducts>
          <speciesReference constant="true" species="M_GDP4D6DM" stoichiometry="1" />
        </listOfProducts>
      </reaction>
      <reaction fast="false" id="R_R0101" reversible="false" fbc:lowerFluxBound="cobra_0_bound" fbc:upperFluxBound="cobra_default_ub">
        <listOfReactants>
          <speciesReference constant="true" species="M_NADPH" stoichiometry="1" />
          <speciesReference constant="true" species="M_GDP4D6DM" stoichiometry="1" />
        </listOfReactants>
        <listOfProducts>
          <speciesReference constant="true" species="M_NADP" stoichiometry="1" />
          <speciesReference constant="true" species="M_GDPRMN" stoichiometry="1" />
        </listOfProducts>
      </reaction>
      <reaction fast="false" id="R_R0102" reversible="false" fbc:lowerFluxBound="cobra_0_bound" fbc:upperFluxBound="cobra_default_ub">
        <listOfReactants>
          <speciesReference constant="true" species="M_NAD" stoichiometry="1" />
          <speciesReference constant="true" species="M_ACAL" stoichiometry="1" />
        </listOfReactants>
        <listOfProducts>
          <speciesReference constant="true" species="M_NADH" stoichiometry="1" />
          <speciesReference constant="true" species="M_AC" stoichiometry="1" />
        </listOfProducts>
      </reaction>
      <reaction fast="false" id="R_PYR_ldhA" reversible="true" fbc:lowerFluxBound="cobra_default_lb" fbc:upperFluxBound="cobra_default_ub">
        <listOfReactants>
          <speciesReference constant="true" species="M_NAD" stoichiometry="1" />
          <speciesReference constant="true" species="M_LAC" stoichiometry="1" />
        </listOfReactants>
        <listOfProducts>
          <speciesReference constant="true" species="M_NADH" stoichiometry="1" />
          <speciesReference constant="true" species="M_PYR" stoichiometry="1" />
        </listOfProducts>
      </reaction>
      <reaction fast="false" id="R_PYR_pta" reversible="true" fbc:lowerFluxBound="cobra_default_lb" fbc:upperFluxBound="cobra_default_ub">
        <listOfReactants>
          <speciesReference constant="true" species="M_ACETYLP" stoichiometry="1" />
          <speciesReference constant="true" species="M_COA" stoichiometry="1" />
        </listOfReactants>
        <listOfProducts>
          <speciesReference constant="true" species="M_ACCOA" stoichiometry="1" />
          <speciesReference constant="true" species="M_PI" stoichiometry="1" />
        </listOfProducts>
      </reaction>
      <reaction fast="false" id="R_PYR_ppc" reversible="false" fbc:lowerFluxBound="cobra_0_bound" fbc:upperFluxBound="cobra_default_ub">
        <listOfReactants>
          <speciesReference constant="true" species="M_PEP" stoichiometry="1" />
          <speciesReference constant="true" species="M_CO2" stoichiometry="1" />
        </listOfReactants>
        <listOfProducts>
          <speciesReference constant="true" species="M_OA" stoichiometry="1" />
          <speciesReference constant="true" species="M_PI" stoichiometry="1" />
        </listOfProducts>
      </reaction>
      <reaction fast="false" id="R_PYR_oadA" reversible="false" fbc:lowerFluxBound="cobra_0_bound" fbc:upperFluxBound="cobra_default_ub">
        <listOfReactants>
          <speciesReference constant="true" species="M_NAD" stoichiometry="1" />
          <speciesReference constant="true" species="M_MAL" stoichiometry="1" />
        </listOfReactants>
        <listOfProducts>
          <speciesReference constant="true" species="M_NADH" stoichiometry="1" />
          <speciesReference constant="true" species="M_PYR" stoichiometry="1" />
          <speciesReference constant="true" species="M_CO2" stoichiometry="1" />
        </listOfProducts>
      </reaction>
      <reaction fast="false" id="R_R0109" reversible="false" fbc:lowerFluxBound="cobra_0_bound" fbc:upperFluxBound="cobra_default_ub">
        <listOfReactants>
          <speciesReference constant="true" species="M_OA" stoichiometry="1" />
        </listOfReactants>
        <listOfProducts>
          <speciesReference constant="true" species="M_PYR" stoichiometry="1" />
          <speciesReference constant="true" species="M_CO2" stoichiometry="1" />
        </listOfProducts>
      </reaction>
      <reaction fast="false" id="R_R0110" reversible="false" fbc:lowerFluxBound="cobra_0_bound" fbc:upperFluxBound="cobra_default_ub">
        <listOfReactants>
          <speciesReference constant="true" species="M_RGT" stoichiometry="1" />
          <speciesReference constant="true" species="M_MTG" stoichiometry="1" />
        </listOfReactants>
        <listOfProducts>
          <speciesReference constant="true" species="M_LTG" stoichiometry="1" />
        </listOfProducts>
      </reaction>
      <reaction fast="false" id="R_R0111" reversible="false" fbc:lowerFluxBound="cobra_0_bound" fbc:upperFluxBound="cobra_default_ub">
        <listOfReactants>
          <speciesReference constant="true" species="M_LTG" stoichiometry="1" />
        </listOfReactants>
        <listOfProducts>
          <speciesReference constant="true" species="M_LAC" stoichiometry="1" />
          <speciesReference constant="true" species="M_RGT" stoichiometry="1" />
        </listOfProducts>
      </reaction>
      <reaction fast="false" id="R_R0112" reversible="false" fbc:lowerFluxBound="cobra_0_bound" fbc:upperFluxBound="cobra_default_ub">
        <listOfReactants>
          <speciesReference constant="true" species="M_NAD" stoichiometry="1" />
          <speciesReference constant="true" species="M_PYR" stoichiometry="1" />
          <speciesReference constant="true" species="M_COA" stoichiometry="1" />
        </listOfReactants>
        <listOfProducts>
          <speciesReference constant="true" species="M_NADH" stoichiometry="1" />
          <speciesReference constant="true" species="M_ACCOA" stoichiometry="1" />
          <speciesReference constant="true" species="M_CO2" stoichiometry="1" />
        </listOfProducts>
      </reaction>
      <reaction fast="false" id="R_R0113" reversible="false" fbc:lowerFluxBound="cobra_0_bound" fbc:upperFluxBound="cobra_default_ub">
        <listOfReactants>
          <speciesReference constant="true" species="M_FCYTC" stoichiometry="2" />
          <speciesReference constant="true" species="M_LLAC" stoichiometry="1" />
        </listOfReactants>
        <listOfProducts>
          <speciesReference constant="true" species="M_FOCYT" stoichiometry="2" />
          <speciesReference constant="true" species="M_PYR" stoichiometry="1" />
        </listOfProducts>
      </reaction>
      <reaction fast="false" id="R_R0114" reversible="false" fbc:lowerFluxBound="cobra_0_bound" fbc:upperFluxBound="cobra_default_ub">
        <listOfReactants>
          <speciesReference constant="true" species="M_ATP" stoichiometry="1" />
          <speciesReference constant="true" species="M_PYR" stoichiometry="1" />
        </listOfReactants>
        <listOfProducts>
          <speciesReference constant="true" species="M_PEP" stoichiometry="1" />
          <speciesReference constant="true" species="M_PI" stoichiometry="1" />
          <speciesReference constant="true" species="M_AMP" stoichiometry="1" />
        </listOfProducts>
      </reaction>
      <reaction fast="false" id="R_R0115" reversible="false" fbc:lowerFluxBound="cobra_0_bound" fbc:upperFluxBound="cobra_default_ub">
        <listOfReactants>
          <speciesReference constant="true" species="M_FAD" stoichiometry="1" />
          <speciesReference constant="true" species="M_MAL" stoichiometry="1" />
        </listOfReactants>
        <listOfProducts>
          <speciesReference constant="true" species="M_OA" stoichiometry="1" />
          <speciesReference constant="true" species="M_FADH2" stoichiometry="1" />
        </listOfProducts>
      </reaction>
      <reaction fast="false" id="R_R0116" reversible="false" fbc:lowerFluxBound="cobra_0_bound" fbc:upperFluxBound="cobra_default_ub">
        <listOfReactants>
          <speciesReference constant="true" species="M_ACCOA" stoichiometry="1" />
          <speciesReference constant="true" species="M_GLX" stoichiometry="1" />
        </listOfReactants>
        <listOfProducts>
          <speciesReference constant="true" species="M_MAL" stoichiometry="1" />
          <speciesReference constant="true" species="M_COA" stoichiometry="1" />
        </listOfProducts>
      </reaction>
      <reaction fast="false" id="R_R0118" reversible="false" fbc:lowerFluxBound="cobra_0_bound" fbc:upperFluxBound="cobra_default_ub">
        <listOfReactants>
          <speciesReference constant="true" species="M_NAD" stoichiometry="1" />
          <speciesReference constant="true" species="M_FORM" stoichiometry="1" />
        </listOfReactants>
        <listOfProducts>
          <speciesReference constant="true" species="M_NADH" stoichiometry="1" />
          <speciesReference constant="true" species="M_CO2" stoichiometry="1" />
        </listOfProducts>
      </reaction>
      <reaction fast="false" id="R_R0119" reversible="false" fbc:lowerFluxBound="cobra_0_bound" fbc:upperFluxBound="cobra_default_ub">
        <listOfReactants>
          <speciesReference constant="true" species="M_NADH" stoichiometry="1" />
          <speciesReference constant="true" species="M_H3OP" stoichiometry="1" />
        </listOfReactants>
        <listOfProducts>
          <speciesReference constant="true" species="M_NAD" stoichiometry="1" />
          <speciesReference constant="true" species="M_DGLYCERATE" stoichiometry="1" />
        </listOfProducts>
      </reaction>
      <reaction fast="false" id="R_R0120" reversible="false" fbc:lowerFluxBound="cobra_0_bound" fbc:upperFluxBound="cobra_default_ub">
        <listOfReactants>
          <speciesReference constant="true" species="M_HYDROXYAKG" stoichiometry="1" />
        </listOfReactants>
        <listOfProducts>
          <speciesReference constant="true" species="M_PYR" stoichiometry="1" />
          <speciesReference constant="true" species="M_GLX" stoichiometry="1" />
        </listOfProducts>
      </reaction>
      <reaction fast="false" id="R_R0121" reversible="false" fbc:lowerFluxBound="cobra_0_bound" fbc:upperFluxBound="cobra_default_ub">
        <listOfReactants>
          <speciesReference constant="true" species="M_a_2PPG" stoichiometry="1" />
        </listOfReactants>
        <listOfProducts>
          <speciesReference constant="true" species="M_PI" stoichiometry="1" />
          <speciesReference constant="true" species="M_GLYCOLATE" stoichiometry="1" />
        </listOfProducts>
      </reaction>
      <reaction fast="false" id="R_R0123" reversible="false" fbc:lowerFluxBound="cobra_0_bound" fbc:upperFluxBound="cobra_default_ub">
        <listOfReactants>
          <speciesReference constant="true" species="M_GLX" stoichiometry="2" />
        </listOfReactants>
        <listOfProducts>
          <speciesReference constant="true" species="M_H3OP" stoichiometry="1" />
          <speciesReference constant="true" species="M_CO2" stoichiometry="1" />
        </listOfProducts>
      </reaction>
      <reaction fast="false" id="R_R0124" reversible="false" fbc:lowerFluxBound="cobra_0_bound" fbc:upperFluxBound="cobra_default_ub">
        <listOfReactants>
          <speciesReference constant="true" species="M_ICIT" stoichiometry="1" />
        </listOfReactants>
        <listOfProducts>
          <speciesReference constant="true" species="M_SUCC" stoichiometry="1" />
          <speciesReference constant="true" species="M_GLX" stoichiometry="1" />
        </listOfProducts>
      </reaction>
      <reaction fast="false" id="R_R0125" reversible="true" fbc:lowerFluxBound="cobra_default_lb" fbc:upperFluxBound="cobra_default_ub">
        <listOfReactants>
          <speciesReference constant="true" species="M_HPYR" stoichiometry="1" />
        </listOfReactants>
        <listOfProducts>
          <speciesReference constant="true" species="M_H3OP" stoichiometry="1" />
        </listOfProducts>
      </reaction>
      <reaction fast="false" id="R_R0127" reversible="false" fbc:lowerFluxBound="cobra_0_bound" fbc:upperFluxBound="cobra_default_ub">
        <listOfReactants>
          <speciesReference constant="true" species="M_NADPH" stoichiometry="1" />
          <speciesReference constant="true" species="M_HPYR" stoichiometry="1" />
        </listOfReactants>
        <listOfProducts>
          <speciesReference constant="true" species="M_NADP" stoichiometry="1" />
          <speciesReference constant="true" species="M_DGLYCERATE" stoichiometry="1" />
        </listOfProducts>
      </reaction>
      <reaction fast="false" id="R_R0128" reversible="true" fbc:lowerFluxBound="cobra_default_lb" fbc:upperFluxBound="cobra_default_ub">
        <listOfReactants>
          <speciesReference constant="true" species="M_Q" stoichiometry="1" />
          <speciesReference constant="true" species="M_GLYCOLATE" stoichiometry="1" />
        </listOfReactants>
        <listOfProducts>
          <speciesReference constant="true" species="M_QH2" stoichiometry="1" />
          <speciesReference constant="true" species="M_GLX" stoichiometry="1" />
        </listOfProducts>
      </reaction>
      <reaction fast="false" id="R_R0129" reversible="false" fbc:lowerFluxBound="cobra_0_bound" fbc:upperFluxBound="cobra_default_ub">
        <listOfReactants>
          <speciesReference constant="true" species="M_O2" stoichiometry="1" />
          <speciesReference constant="true" species="M_GLYCOLATE" stoichiometry="1" />
        </listOfReactants>
        <listOfProducts>
          <speciesReference constant="true" species="M_GLX" stoichiometry="1" />
          <speciesReference constant="true" species="M_H2O2" stoichiometry="1" />
        </listOfProducts>
      </reaction>
      <reaction fast="false" id="R_R0130" reversible="true" fbc:lowerFluxBound="cobra_default_lb" fbc:upperFluxBound="cobra_default_ub">
        <listOfReactants>
          <speciesReference constant="true" species="M_PPIP" stoichiometry="1" />
          <speciesReference constant="true" species="M_COA" stoichiometry="1" />
        </listOfReactants>
        <listOfProducts>
          <speciesReference constant="true" species="M_PPCOA" stoichiometry="1" />
          <speciesReference constant="true" species="M_PI" stoichiometry="1" />
        </listOfProducts>
      </reaction>
      <reaction fast="false" id="R_R0131" reversible="true" fbc:lowerFluxBound="cobra_default_lb" fbc:upperFluxBound="cobra_default_ub">
        <listOfReactants>
          <speciesReference constant="true" species="M_NADP" stoichiometry="1" />
          <speciesReference constant="true" species="M_HPCOA" stoichiometry="1" />
        </listOfReactants>
        <listOfProducts>
          <speciesReference constant="true" species="M_NADPH" stoichiometry="1" />
          <speciesReference constant="true" species="M_OPCOA" stoichiometry="1" />
        </listOfProducts>
      </reaction>
      <reaction fast="false" id="R_R0132" reversible="true" fbc:lowerFluxBound="cobra_default_lb" fbc:upperFluxBound="cobra_default_ub">
        <listOfReactants>
          <speciesReference constant="true" species="M_NADPH" stoichiometry="1" />
          <speciesReference constant="true" species="M_O2" stoichiometry="1" />
          <speciesReference constant="true" species="M_OPCOA" stoichiometry="1" />
        </listOfReactants>
        <listOfProducts>
          <speciesReference constant="true" species="M_NADP" stoichiometry="1" />
          <speciesReference constant="true" species="M_MALCOA" stoichiometry="1" />
        </listOfProducts>
      </reaction>
      <reaction fast="false" id="R_R0133" reversible="false" fbc:lowerFluxBound="cobra_0_bound" fbc:upperFluxBound="cobra_default_ub">
        <listOfReactants>
          <speciesReference constant="true" species="M_NAD" stoichiometry="1" />
          <speciesReference constant="true" species="M_P1AL" stoichiometry="1" />
        </listOfReactants>
        <listOfProducts>
          <speciesReference constant="true" species="M_NADH" stoichiometry="1" />
          <speciesReference constant="true" species="M_PROPYNOATE" stoichiometry="1" />
        </listOfProducts>
      </reaction>
      <reaction fast="false" id="R_R0134" reversible="true" fbc:lowerFluxBound="cobra_default_lb" fbc:upperFluxBound="cobra_default_ub">
        <listOfReactants>
          <speciesReference constant="true" species="M_ACCOA" stoichiometry="2" />
        </listOfReactants>
        <listOfProducts>
          <speciesReference constant="true" species="M_AACCOA" stoichiometry="1" />
          <speciesReference constant="true" species="M_COA" stoichiometry="1" />
        </listOfProducts>
      </reaction>
      <reaction fast="false" id="R_R0135" reversible="true" fbc:lowerFluxBound="cobra_default_lb" fbc:upperFluxBound="cobra_default_ub">
        <listOfReactants>
          <speciesReference constant="true" species="M_AKG" stoichiometry="1" />
          <speciesReference constant="true" species="M_bALA" stoichiometry="1" />
        </listOfReactants>
        <listOfProducts>
          <speciesReference constant="true" species="M_GLU" stoichiometry="1" />
          <speciesReference constant="true" species="M_a_3OPPA" stoichiometry="1" />
        </listOfProducts>
      </reaction>
      <reaction fast="false" id="R_R0136" reversible="true" fbc:lowerFluxBound="cobra_default_lb" fbc:upperFluxBound="cobra_default_ub">
        <listOfReactants>
          <speciesReference constant="true" species="M_ALA" stoichiometry="1" />
          <speciesReference constant="true" species="M_a_3OPPA" stoichiometry="1" />
        </listOfReactants>
        <listOfProducts>
          <speciesReference constant="true" species="M_PYR" stoichiometry="1" />
          <speciesReference constant="true" species="M_bALA" stoichiometry="1" />
        </listOfProducts>
      </reaction>
      <reaction fast="false" id="R_R0137" reversible="true" fbc:lowerFluxBound="cobra_default_lb" fbc:upperFluxBound="cobra_default_ub">
        <listOfReactants>
          <speciesReference constant="true" species="M_ADP" stoichiometry="1" />
          <speciesReference constant="true" species="M_HPCOA" stoichiometry="1" />
          <speciesReference constant="true" species="M_PI" stoichiometry="1" />
        </listOfReactants>
        <listOfProducts>
          <speciesReference constant="true" species="M_ATP" stoichiometry="1" />
          <speciesReference constant="true" species="M_COA" stoichiometry="1" />
          <speciesReference constant="true" species="M_HPPA" stoichiometry="1" />
        </listOfProducts>
      </reaction>
      <reaction fast="false" id="R_R0138" reversible="true" fbc:lowerFluxBound="cobra_default_lb" fbc:upperFluxBound="cobra_default_ub">
        <listOfReactants>
          <speciesReference constant="true" species="M_HPCOA" stoichiometry="1" />
        </listOfReactants>
        <listOfProducts>
          <speciesReference constant="true" species="M_PNCOA" stoichiometry="1" />
        </listOfProducts>
      </reaction>
      <reaction fast="false" id="R_R0139" reversible="true" fbc:lowerFluxBound="cobra_default_lb" fbc:upperFluxBound="cobra_default_ub">
        <listOfReactants>
          <speciesReference constant="true" species="M_PPCOA" stoichiometry="1" />
          <speciesReference constant="true" species="M_ETFLA" stoichiometry="1" />
        </listOfReactants>
        <listOfProducts>
          <speciesReference constant="true" species="M_PNCOA" stoichiometry="1" />
          <speciesReference constant="true" species="M_RTFLA" stoichiometry="1" />
        </listOfProducts>
      </reaction>
      <reaction fast="false" id="R_R0140" reversible="true" fbc:lowerFluxBound="cobra_default_lb" fbc:upperFluxBound="cobra_default_ub">
        <listOfReactants>
          <speciesReference constant="true" species="M_ATP" stoichiometry="1" />
          <speciesReference constant="true" species="M_PROP" stoichiometry="1" />
        </listOfReactants>
        <listOfProducts>
          <speciesReference constant="true" species="M_PPADY" stoichiometry="1" />
          <speciesReference constant="true" species="M_PPI" stoichiometry="1" />
        </listOfProducts>
      </reaction>
      <reaction fast="false" id="R_R0141" reversible="true" fbc:lowerFluxBound="cobra_default_lb" fbc:upperFluxBound="cobra_default_ub">
        <listOfReactants>
          <speciesReference constant="true" species="M_PPADY" stoichiometry="1" />
          <speciesReference constant="true" species="M_COA" stoichiometry="1" />
        </listOfReactants>
        <listOfProducts>
          <speciesReference constant="true" species="M_PPCOA" stoichiometry="1" />
          <speciesReference constant="true" species="M_AMP" stoichiometry="1" />
        </listOfProducts>
      </reaction>
      <reaction fast="false" id="R_R0142" reversible="true" fbc:lowerFluxBound="cobra_default_lb" fbc:upperFluxBound="cobra_default_ub">
        <listOfReactants>
          <speciesReference constant="true" species="M_PPADY" stoichiometry="1" />
          <speciesReference constant="true" species="M_COA" stoichiometry="1" />
        </listOfReactants>
        <listOfProducts>
          <speciesReference constant="true" species="M_PPCOA" stoichiometry="1" />
          <speciesReference constant="true" species="M_AMP" stoichiometry="1" />
        </listOfProducts>
      </reaction>
      <reaction fast="false" id="R_R0143" reversible="false" fbc:lowerFluxBound="cobra_0_bound" fbc:upperFluxBound="cobra_default_ub">
        <listOfReactants>
          <speciesReference constant="true" species="M_ATP" stoichiometry="1" />
          <speciesReference constant="true" species="M_PPCOA" stoichiometry="1" />
          <speciesReference constant="true" species="M_CO2" stoichiometry="1" />
        </listOfReactants>
        <listOfProducts>
          <speciesReference constant="true" species="M_ADP" stoichiometry="1" />
          <speciesReference constant="true" species="M_MOPCOA" stoichiometry="1" />
          <speciesReference constant="true" species="M_PI" stoichiometry="1" />
        </listOfProducts>
      </reaction>
      <reaction fast="false" id="R_R0144" reversible="false" fbc:lowerFluxBound="cobra_0_bound" fbc:upperFluxBound="cobra_default_ub">
        <listOfReactants>
          <speciesReference constant="true" species="M_NAD" stoichiometry="1" />
          <speciesReference constant="true" species="M_METHMASAL" stoichiometry="1" />
          <speciesReference constant="true" species="M_COA" stoichiometry="1" />
        </listOfReactants>
        <listOfProducts>
          <speciesReference constant="true" species="M_NADH" stoichiometry="1" />
          <speciesReference constant="true" species="M_PPCOA" stoichiometry="1" />
          <speciesReference constant="true" species="M_CO2" stoichiometry="1" />
        </listOfProducts>
      </reaction>
      <reaction fast="false" id="R_R0145" reversible="false" fbc:lowerFluxBound="cobra_0_bound" fbc:upperFluxBound="cobra_default_ub">
        <listOfReactants>
          <speciesReference constant="true" species="M_OA" stoichiometry="1" />
          <speciesReference constant="true" species="M_PPCOA" stoichiometry="1" />
        </listOfReactants>
        <listOfProducts>
          <speciesReference constant="true" species="M_MCIT" stoichiometry="1" />
          <speciesReference constant="true" species="M_COA" stoichiometry="1" />
        </listOfProducts>
      </reaction>
      <reaction fast="false" id="R_R0146" reversible="false" fbc:lowerFluxBound="cobra_0_bound" fbc:upperFluxBound="cobra_default_ub">
        <listOfReactants>
          <speciesReference constant="true" species="M_MCIT" stoichiometry="1" />
        </listOfReactants>
        <listOfProducts>
          <speciesReference constant="true" species="M_MACO" stoichiometry="1" />
        </listOfProducts>
      </reaction>
      <reaction fast="false" id="R_R0147" reversible="true" fbc:lowerFluxBound="cobra_default_lb" fbc:upperFluxBound="cobra_default_ub">
        <listOfReactants>
          <speciesReference constant="true" species="M_MICIT" stoichiometry="1" />
        </listOfReactants>
        <listOfProducts>
          <speciesReference constant="true" species="M_SUCC" stoichiometry="1" />
          <speciesReference constant="true" species="M_PYR" stoichiometry="1" />
        </listOfProducts>
      </reaction>
      <reaction fast="false" id="R_R0149" reversible="false" fbc:lowerFluxBound="cobra_0_bound" fbc:upperFluxBound="cobra_default_ub">
        <listOfReactants>
          <speciesReference constant="true" species="M_SUCC" stoichiometry="1" />
          <speciesReference constant="true" species="M_FAD" stoichiometry="1" />
        </listOfReactants>
        <listOfProducts>
          <speciesReference constant="true" species="M_FADH2" stoichiometry="1" />
          <speciesReference constant="true" species="M_FUM" stoichiometry="1" />
        </listOfProducts>
      </reaction>
      <reaction fast="false" id="R_R0150" reversible="false" fbc:lowerFluxBound="cobra_0_bound" fbc:upperFluxBound="cobra_default_ub">
        <listOfReactants>
          <speciesReference constant="true" species="M_NAD" stoichiometry="1" />
          <speciesReference constant="true" species="M_SUCCSAL" stoichiometry="1" />
        </listOfReactants>
        <listOfProducts>
          <speciesReference constant="true" species="M_SUCC" stoichiometry="1" />
          <speciesReference constant="true" species="M_NADH" stoichiometry="1" />
        </listOfProducts>
      </reaction>
      <reaction fast="false" id="R_R0151" reversible="false" fbc:lowerFluxBound="cobra_0_bound" fbc:upperFluxBound="cobra_default_ub">
        <listOfReactants>
          <speciesReference constant="true" species="M_AKG" stoichiometry="1" />
          <speciesReference constant="true" species="M_GABA" stoichiometry="1" />
        </listOfReactants>
        <listOfProducts>
          <speciesReference constant="true" species="M_SUCCSAL" stoichiometry="1" />
          <speciesReference constant="true" species="M_GLU" stoichiometry="1" />
        </listOfProducts>
      </reaction>
      <reaction fast="false" id="R_R0152" reversible="false" fbc:lowerFluxBound="cobra_0_bound" fbc:upperFluxBound="cobra_default_ub">
        <listOfReactants>
          <speciesReference constant="true" species="M_B1OL" stoichiometry="1" />
          <speciesReference constant="true" species="M_PQQ" stoichiometry="1" />
        </listOfReactants>
        <listOfProducts>
          <speciesReference constant="true" species="M_B1AL" stoichiometry="1" />
          <speciesReference constant="true" species="M_PQQH2" stoichiometry="1" />
        </listOfProducts>
      </reaction>
      <reaction fast="false" id="R_R0153" reversible="false" fbc:lowerFluxBound="cobra_0_bound" fbc:upperFluxBound="cobra_default_ub">
        <listOfReactants>
          <speciesReference constant="true" species="M_NAD" stoichiometry="1" />
          <speciesReference constant="true" species="M_B1AL" stoichiometry="1" />
        </listOfReactants>
        <listOfProducts>
          <speciesReference constant="true" species="M_BTNO" stoichiometry="1" />
          <speciesReference constant="true" species="M_NADH" stoichiometry="1" />
        </listOfProducts>
      </reaction>
      <reaction fast="false" id="R_R0154" reversible="true" fbc:lowerFluxBound="cobra_default_lb" fbc:upperFluxBound="cobra_default_ub">
        <listOfReactants>
          <speciesReference constant="true" species="M_NAD" stoichiometry="1" />
          <speciesReference constant="true" species="M_HBUT" stoichiometry="1" />
        </listOfReactants>
        <listOfProducts>
          <speciesReference constant="true" species="M_AAC" stoichiometry="1" />
          <speciesReference constant="true" species="M_NADH" stoichiometry="1" />
        </listOfProducts>
      </reaction>
      <reaction fast="false" id="R_R0156" reversible="false" fbc:lowerFluxBound="cobra_0_bound" fbc:upperFluxBound="cobra_default_ub">
        <listOfReactants>
          <speciesReference constant="true" species="M_RHBCOA" stoichiometry="1" />
        </listOfReactants>
        <listOfProducts>
          <speciesReference constant="true" species="M_PHB" stoichiometry="1" />
        </listOfProducts>
      </reaction>
      <reaction fast="false" id="R_R0157" reversible="true" fbc:lowerFluxBound="cobra_default_lb" fbc:upperFluxBound="cobra_default_ub">
        <listOfReactants>
          <speciesReference constant="true" species="M_SHBCOA" stoichiometry="1" />
        </listOfReactants>
        <listOfProducts>
          <speciesReference constant="true" species="M_RHBCOA" stoichiometry="1" />
        </listOfProducts>
      </reaction>
      <reaction fast="false" id="R_R0158" reversible="true" fbc:lowerFluxBound="cobra_default_lb" fbc:upperFluxBound="cobra_default_ub">
        <listOfReactants>
          <speciesReference constant="true" species="M_NAD" stoichiometry="1" />
          <speciesReference constant="true" species="M_C040COA" stoichiometry="1" />
        </listOfReactants>
        <listOfProducts>
          <speciesReference constant="true" species="M_NADH" stoichiometry="1" />
          <speciesReference constant="true" species="M_CTCOA" stoichiometry="1" />
        </listOfProducts>
      </reaction>
      <reaction fast="false" id="R_R0159" reversible="true" fbc:lowerFluxBound="cobra_default_lb" fbc:upperFluxBound="cobra_default_ub">
        <listOfReactants>
          <speciesReference constant="true" species="M_SHBCOA" stoichiometry="1" />
        </listOfReactants>
        <listOfProducts>
          <speciesReference constant="true" species="M_CTCOA" stoichiometry="1" />
        </listOfProducts>
      </reaction>
      <reaction fast="false" id="R_R0161" reversible="true" fbc:lowerFluxBound="cobra_default_lb" fbc:upperFluxBound="cobra_default_ub">
        <listOfReactants>
          <speciesReference constant="true" species="M_NADP" stoichiometry="1" />
          <speciesReference constant="true" species="M_SHBCOA" stoichiometry="1" />
        </listOfReactants>
        <listOfProducts>
          <speciesReference constant="true" species="M_AACCOA" stoichiometry="1" />
          <speciesReference constant="true" species="M_NADPH" stoichiometry="1" />
        </listOfProducts>
      </reaction>
      <reaction fast="false" id="R_R0162" reversible="true" fbc:lowerFluxBound="cobra_default_lb" fbc:upperFluxBound="cobra_default_ub">
        <listOfReactants>
          <speciesReference constant="true" species="M_AAC" stoichiometry="1" />
          <speciesReference constant="true" species="M_SUCCOA" stoichiometry="1" />
        </listOfReactants>
        <listOfProducts>
          <speciesReference constant="true" species="M_AACCOA" stoichiometry="1" />
          <speciesReference constant="true" species="M_SUCC" stoichiometry="1" />
        </listOfProducts>
      </reaction>
      <reaction fast="false" id="R_R0163" reversible="true" fbc:lowerFluxBound="cobra_default_lb" fbc:upperFluxBound="cobra_default_ub">
        <listOfReactants>
          <speciesReference constant="true" species="M_G1COA" stoichiometry="1" />
        </listOfReactants>
        <listOfProducts>
          <speciesReference constant="true" species="M_HGCOA" stoichiometry="1" />
        </listOfProducts>
      </reaction>
      <reaction fast="false" id="R_R0164" reversible="false" fbc:lowerFluxBound="cobra_0_bound" fbc:upperFluxBound="cobra_default_ub">
        <listOfReactants>
          <speciesReference constant="true" species="M_H3MCOA" stoichiometry="1" />
        </listOfReactants>
        <listOfProducts>
          <speciesReference constant="true" species="M_AAC" stoichiometry="1" />
          <speciesReference constant="true" species="M_ACCOA" stoichiometry="1" />
        </listOfProducts>
      </reaction>
      <reaction fast="false" id="R_R0165" reversible="true" fbc:lowerFluxBound="cobra_default_lb" fbc:upperFluxBound="cobra_default_ub">
        <listOfReactants>
          <speciesReference constant="true" species="M_NADH" stoichiometry="1" />
          <speciesReference constant="true" species="M_BUTANAL" stoichiometry="1" />
        </listOfReactants>
        <listOfProducts>
          <speciesReference constant="true" species="M_NAD" stoichiometry="1" />
          <speciesReference constant="true" species="M_BUTANOL" stoichiometry="1" />
        </listOfProducts>
      </reaction>
      <reaction fast="false" id="R_R0166" reversible="true" fbc:lowerFluxBound="cobra_default_lb" fbc:upperFluxBound="cobra_default_ub">
        <listOfReactants>
          <speciesReference constant="true" species="M_ATP" stoichiometry="1" />
          <speciesReference constant="true" species="M_ITC" stoichiometry="1" />
          <speciesReference constant="true" species="M_COA" stoichiometry="1" />
        </listOfReactants>
        <listOfProducts>
          <speciesReference constant="true" species="M_ADP" stoichiometry="1" />
          <speciesReference constant="true" species="M_PI" stoichiometry="1" />
          <speciesReference constant="true" species="M_ITCCOA" stoichiometry="1" />
        </listOfProducts>
      </reaction>
      <reaction fast="false" id="R_R0167" reversible="false" fbc:lowerFluxBound="cobra_0_bound" fbc:upperFluxBound="cobra_default_ub">
        <listOfReactants>
          <speciesReference constant="true" species="M_NAD" stoichiometry="1" />
          <speciesReference constant="true" species="M_COA" stoichiometry="1" />
          <speciesReference constant="true" species="M_a_3OPPA" stoichiometry="1" />
        </listOfReactants>
        <listOfProducts>
          <speciesReference constant="true" species="M_NADH" stoichiometry="1" />
          <speciesReference constant="true" species="M_ACCOA" stoichiometry="1" />
          <speciesReference constant="true" species="M_CO2" stoichiometry="1" />
        </listOfProducts>
      </reaction>
      <reaction fast="false" id="R_R0168" reversible="false" fbc:lowerFluxBound="cobra_0_bound" fbc:upperFluxBound="cobra_default_ub">
        <listOfReactants>
          <speciesReference constant="true" species="M_INO1P" stoichiometry="1" />
        </listOfReactants>
        <listOfProducts>
          <speciesReference constant="true" species="M_MI" stoichiometry="1" />
          <speciesReference constant="true" species="M_PI" stoichiometry="1" />
        </listOfProducts>
      </reaction>
      <reaction fast="false" id="R_R0169" reversible="false" fbc:lowerFluxBound="cobra_0_bound" fbc:upperFluxBound="cobra_default_ub">
        <listOfReactants>
          <speciesReference constant="true" species="M_INO3P" stoichiometry="1" />
        </listOfReactants>
        <listOfProducts>
          <speciesReference constant="true" species="M_MI" stoichiometry="1" />
          <speciesReference constant="true" species="M_PI" stoichiometry="1" />
        </listOfProducts>
      </reaction>
      <reaction fast="false" id="R_R0170" reversible="false" fbc:lowerFluxBound="cobra_0_bound" fbc:upperFluxBound="cobra_default_ub">
        <listOfReactants>
          <speciesReference constant="true" species="M_INO4P" stoichiometry="1" />
        </listOfReactants>
        <listOfProducts>
          <speciesReference constant="true" species="M_MI" stoichiometry="1" />
          <speciesReference constant="true" species="M_PI" stoichiometry="1" />
        </listOfProducts>
      </reaction>
      <reaction fast="false" id="R_R0171" reversible="false" fbc:lowerFluxBound="cobra_0_bound" fbc:upperFluxBound="cobra_default_ub">
        <listOfReactants>
          <speciesReference constant="true" species="M_NADH" stoichiometry="1" />
          <speciesReference constant="true" species="M_Q" stoichiometry="1" />
        </listOfReactants>
        <listOfProducts>
          <speciesReference constant="true" species="M_NAD" stoichiometry="1" />
          <speciesReference constant="true" species="M_QH2" stoichiometry="1" />
        </listOfProducts>
      </reaction>
      <reaction fast="false" id="R_R0172" reversible="false" fbc:lowerFluxBound="cobra_0_bound" fbc:upperFluxBound="cobra_default_ub">
        <listOfReactants>
          <speciesReference constant="true" species="M_NADH" stoichiometry="1" />
          <speciesReference constant="true" species="M_Q" stoichiometry="1" />
        </listOfReactants>
        <listOfProducts>
          <speciesReference constant="true" species="M_NAD" stoichiometry="1" />
          <speciesReference constant="true" species="M_Hxt" stoichiometry="3" />
          <speciesReference constant="true" species="M_QH2" stoichiometry="1" />
        </listOfProducts>
      </reaction>
      <reaction fast="false" id="R_OXY_atpS" reversible="true" fbc:lowerFluxBound="cobra_default_lb" fbc:upperFluxBound="cobra_default_ub">
        <listOfReactants>
          <speciesReference constant="true" species="M_ADP" stoichiometry="1" />
          <speciesReference constant="true" species="M_Hxt" stoichiometry="4" />
          <speciesReference constant="true" species="M_PI" stoichiometry="1" />
        </listOfReactants>
        <listOfProducts>
          <speciesReference constant="true" species="M_ATP" stoichiometry="1" />
        </listOfProducts>
      </reaction>
      <reaction fast="false" id="R_OXY_cyt1" reversible="false" fbc:lowerFluxBound="cobra_0_bound" fbc:upperFluxBound="cobra_default_ub">
        <listOfReactants>
          <speciesReference constant="true" species="M_O2" stoichiometry="0.5" />
          <speciesReference constant="true" species="M_QH2" stoichiometry="1" />
        </listOfReactants>
        <listOfProducts>
          <speciesReference constant="true" species="M_Hxt" stoichiometry="2" />
          <speciesReference constant="true" species="M_Q" stoichiometry="1" />
        </listOfProducts>
      </reaction>
      <reaction fast="false" id="R_OXY_cyt2" reversible="false" fbc:lowerFluxBound="cobra_0_bound" fbc:upperFluxBound="cobra_default_ub">
        <listOfReactants>
          <speciesReference constant="true" species="M_O2" stoichiometry="0.5" />
          <speciesReference constant="true" species="M_QH2" stoichiometry="1" />
        </listOfReactants>
        <listOfProducts>
          <speciesReference constant="true" species="M_Hxt" stoichiometry="4" />
          <speciesReference constant="true" species="M_Q" stoichiometry="1" />
        </listOfProducts>
      </reaction>
      <reaction fast="false" id="R_OXY_pet1" reversible="false" fbc:lowerFluxBound="cobra_0_bound" fbc:upperFluxBound="cobra_default_ub">
        <listOfReactants>
          <speciesReference constant="true" species="M_FCYTC" stoichiometry="2" />
          <speciesReference constant="true" species="M_QH2" stoichiometry="1" />
        </listOfReactants>
        <listOfProducts>
          <speciesReference constant="true" species="M_FOCYTC" stoichiometry="2" />
          <speciesReference constant="true" species="M_Q" stoichiometry="1" />
        </listOfProducts>
      </reaction>
      <reaction fast="false" id="R_OXY_pet2" reversible="false" fbc:lowerFluxBound="cobra_0_bound" fbc:upperFluxBound="cobra_default_ub">
        <listOfReactants>
          <speciesReference constant="true" species="M_FOCYTC" stoichiometry="2" />
          <speciesReference constant="true" species="M_O2" stoichiometry="0.5" />
        </listOfReactants>
        <listOfProducts>
          <speciesReference constant="true" species="M_FCYTC" stoichiometry="2" />
        </listOfProducts>
      </reaction>
      <reaction fast="false" id="R_OXY_ppa" reversible="false" fbc:lowerFluxBound="cobra_0_bound" fbc:upperFluxBound="cobra_default_ub">
        <listOfReactants>
          <speciesReference constant="true" species="M_PPI" stoichiometry="1" />
        </listOfReactants>
        <listOfProducts>
          <speciesReference constant="true" species="M_Hxt" stoichiometry="1" />
          <speciesReference constant="true" species="M_PI" stoichiometry="2" />
        </listOfProducts>
      </reaction>
      <reaction fast="false" id="R_OXY_ppk" reversible="false" fbc:lowerFluxBound="cobra_0_bound" fbc:upperFluxBound="cobra_default_ub">
        <listOfReactants>
          <speciesReference constant="true" species="M_ATP" stoichiometry="1" />
          <speciesReference constant="true" species="M_PPI" stoichiometry="1" />
        </listOfReactants>
        <listOfProducts>
          <speciesReference constant="true" species="M_ADP" stoichiometry="1" />
          <speciesReference constant="true" species="M_PPPI" stoichiometry="1" />
        </listOfProducts>
      </reaction>
      <reaction fast="false" id="R_R0179" reversible="false" fbc:lowerFluxBound="cobra_0_bound" fbc:upperFluxBound="cobra_default_ub">
        <listOfReactants>
          <speciesReference constant="true" species="M_DHAP" stoichiometry="1" />
          <speciesReference constant="true" species="M_E4P" stoichiometry="1" />
        </listOfReactants>
        <listOfProducts>
          <speciesReference constant="true" species="M_S17BP" stoichiometry="1" />
        </listOfProducts>
      </reaction>
      <reaction fast="false" id="R_R0180" reversible="true" fbc:lowerFluxBound="cobra_default_lb" fbc:upperFluxBound="cobra_default_ub">
        <listOfReactants>
          <speciesReference constant="true" species="M_MEOH" stoichiometry="1" />
          <speciesReference constant="true" species="M_PQQ" stoichiometry="1" />
        </listOfReactants>
        <listOfProducts>
          <speciesReference constant="true" species="M_FALD" stoichiometry="1" />
          <speciesReference constant="true" species="M_PQQH2" stoichiometry="1" />
        </listOfProducts>
      </reaction>
      <reaction fast="false" id="R_R0181" reversible="false" fbc:lowerFluxBound="cobra_0_bound" fbc:upperFluxBound="cobra_default_ub">
        <listOfReactants>
          <speciesReference constant="true" species="M_FOCYTC" stoichiometry="2" />
          <speciesReference constant="true" species="M_O2" stoichiometry="1" />
          <speciesReference constant="true" species="M_FALD" stoichiometry="2" />
        </listOfReactants>
        <listOfProducts>
          <speciesReference constant="true" species="M_Hxt" stoichiometry="4" />
          <speciesReference constant="true" species="M_FORM" stoichiometry="2" />
          <speciesReference constant="true" species="M_CYTC" stoichiometry="2" />
        </listOfProducts>
      </reaction>
      <reaction fast="false" id="R_Test1" reversible="false" fbc:lowerFluxBound="cobra_0_bound" fbc:upperFluxBound="cobra_default_ub">
        <listOfReactants>
          <speciesReference constant="true" species="M_NAD" stoichiometry="1" />
          <speciesReference constant="true" species="M_FALD" stoichiometry="1" />
        </listOfReactants>
        <listOfProducts>
          <speciesReference constant="true" species="M_NADH" stoichiometry="1" />
          <speciesReference constant="true" species="M_FORM" stoichiometry="1" />
        </listOfProducts>
      </reaction>
      <reaction fast="false" id="R_R0182" reversible="false" fbc:lowerFluxBound="cobra_0_bound" fbc:upperFluxBound="cobra_default_ub">
        <listOfReactants>
          <speciesReference constant="true" species="M_MEOH" stoichiometry="1" />
          <speciesReference constant="true" species="M_H2O2" stoichiometry="1" />
        </listOfReactants>
        <listOfProducts>
          <speciesReference constant="true" species="M_FALD" stoichiometry="1" />
        </listOfProducts>
      </reaction>
      <reaction fast="false" id="R_R0183" reversible="true" fbc:lowerFluxBound="cobra_default_lb" fbc:upperFluxBound="cobra_default_ub">
        <listOfReactants>
          <speciesReference constant="true" species="M_NAD" stoichiometry="1" />
          <speciesReference constant="true" species="M_HMGT" stoichiometry="1" />
        </listOfReactants>
        <listOfProducts>
          <speciesReference constant="true" species="M_NADH" stoichiometry="1" />
          <speciesReference constant="true" species="M_FMGT" stoichiometry="1" />
        </listOfProducts>
      </reaction>
      <reaction fast="false" id="R_R0185" reversible="false" fbc:lowerFluxBound="cobra_0_bound" fbc:upperFluxBound="cobra_default_ub">
        <listOfReactants>
          <speciesReference constant="true" species="M_FALD" stoichiometry="1" />
          <speciesReference constant="true" species="M_RL5P" stoichiometry="1" />
        </listOfReactants>
        <listOfProducts>
          <speciesReference constant="true" species="M_A3H6P" stoichiometry="1" />
        </listOfProducts>
      </reaction>
      <reaction fast="false" id="R_R0186" reversible="true" fbc:lowerFluxBound="cobra_default_lb" fbc:upperFluxBound="cobra_default_ub">
        <listOfReactants>
          <speciesReference constant="true" species="M_A3H6P" stoichiometry="1" />
        </listOfReactants>
        <listOfProducts>
          <speciesReference constant="true" species="M_F6P" stoichiometry="1" />
        </listOfProducts>
      </reaction>
      <reaction fast="false" id="R_R0188" reversible="false" fbc:lowerFluxBound="cobra_0_bound" fbc:upperFluxBound="cobra_default_ub">
        <listOfReactants>
          <speciesReference constant="true" species="M_ATP" stoichiometry="1" />
          <speciesReference constant="true" species="M_CABM" stoichiometry="1" />
        </listOfReactants>
        <listOfProducts>
          <speciesReference constant="true" species="M_ADP" stoichiometry="1" />
          <speciesReference constant="true" species="M_CAP" stoichiometry="1" />
        </listOfProducts>
      </reaction>
      <reaction fast="false" id="R_R0189" reversible="true" fbc:lowerFluxBound="cobra_default_lb" fbc:upperFluxBound="cobra_default_ub">
        <listOfReactants>
          <speciesReference constant="true" species="M_ATP" stoichiometry="1" />
          <speciesReference constant="true" species="M_NH3" stoichiometry="1" />
          <speciesReference constant="true" species="M_CO2" stoichiometry="1" />
        </listOfReactants>
        <listOfProducts>
          <speciesReference constant="true" species="M_ADP" stoichiometry="1" />
          <speciesReference constant="true" species="M_CAP" stoichiometry="1" />
        </listOfProducts>
      </reaction>
      <reaction fast="false" id="R_R0190" reversible="false" fbc:lowerFluxBound="cobra_0_bound" fbc:upperFluxBound="cobra_default_ub">
        <listOfReactants>
          <speciesReference constant="true" species="M_NH3" stoichiometry="1" />
          <speciesReference constant="true" species="M_NADH" stoichiometry="1" />
          <speciesReference constant="true" species="M_METTHF" stoichiometry="1" />
          <speciesReference constant="true" species="M_CO2" stoichiometry="1" />
        </listOfReactants>
        <listOfProducts>
          <speciesReference constant="true" species="M_NAD" stoichiometry="1" />
          <speciesReference constant="true" species="M_THF" stoichiometry="1" />
          <speciesReference constant="true" species="M_GLY" stoichiometry="1" />
        </listOfProducts>
      </reaction>
      <reaction fast="false" id="R_R0192" reversible="false" fbc:lowerFluxBound="cobra_0_bound" fbc:upperFluxBound="cobra_default_ub">
        <listOfReactants>
          <speciesReference constant="true" species="M_FAD" stoichiometry="1" />
          <speciesReference constant="true" species="M_DALA" stoichiometry="1" />
        </listOfReactants>
        <listOfProducts>
          <speciesReference constant="true" species="M_NH3" stoichiometry="1" />
          <speciesReference constant="true" species="M_FADH" stoichiometry="1" />
          <speciesReference constant="true" species="M_PYR" stoichiometry="1" />
        </listOfProducts>
      </reaction>
      <reaction fast="false" id="R_R0193" reversible="false" fbc:lowerFluxBound="cobra_0_bound" fbc:upperFluxBound="cobra_default_ub">
        <listOfReactants>
          <speciesReference constant="true" species="M_NO2" stoichiometry="1" />
          <speciesReference constant="true" species="M_NADH" stoichiometry="3" />
        </listOfReactants>
        <listOfProducts>
          <speciesReference constant="true" species="M_NAD" stoichiometry="3" />
          <speciesReference constant="true" species="M_NH3" stoichiometry="1" />
        </listOfProducts>
      </reaction>
      <reaction fast="false" id="R_R0194" reversible="false" fbc:lowerFluxBound="cobra_0_bound" fbc:upperFluxBound="cobra_default_ub">
        <listOfReactants>
          <speciesReference constant="true" species="M_ASP" stoichiometry="1" />
        </listOfReactants>
        <listOfProducts>
          <speciesReference constant="true" species="M_NH3" stoichiometry="1" />
          <speciesReference constant="true" species="M_FUM" stoichiometry="1" />
        </listOfProducts>
      </reaction>
      <reaction fast="false" id="R_R0196" reversible="true" fbc:lowerFluxBound="cobra_default_lb" fbc:upperFluxBound="cobra_default_ub">
        <listOfReactants>
          <speciesReference constant="true" species="M_NH3" stoichiometry="1" />
          <speciesReference constant="true" species="M_ASP" stoichiometry="1" />
        </listOfReactants>
        <listOfProducts>
          <speciesReference constant="true" species="M_ASN" stoichiometry="1" />
        </listOfProducts>
      </reaction>
      <reaction fast="false" id="R_R0198" reversible="false" fbc:lowerFluxBound="cobra_0_bound" fbc:upperFluxBound="cobra_default_ub">
        <listOfReactants>
          <speciesReference constant="true" species="M_GLN" stoichiometry="1" />
          <speciesReference constant="true" species="M_AKG" stoichiometry="1" />
          <speciesReference constant="true" species="M_NADPH" stoichiometry="1" />
        </listOfReactants>
        <listOfProducts>
          <speciesReference constant="true" species="M_NADP" stoichiometry="1" />
          <speciesReference constant="true" species="M_GLU" stoichiometry="2" />
        </listOfProducts>
      </reaction>
      <reaction fast="false" id="R_R0199" reversible="false" fbc:lowerFluxBound="cobra_0_bound" fbc:upperFluxBound="cobra_default_ub">
        <listOfReactants>
          <speciesReference constant="true" species="M_ATP" stoichiometry="1" />
          <speciesReference constant="true" species="M_SO4" stoichiometry="1" />
          <speciesReference constant="true" species="M_GTP" stoichiometry="1" />
        </listOfReactants>
        <listOfProducts>
          <speciesReference constant="true" species="M_PPI" stoichiometry="1" />
          <speciesReference constant="true" species="M_PI" stoichiometry="1" />
          <speciesReference constant="true" species="M_GDP" stoichiometry="1" />
          <speciesReference constant="true" species="M_APS" stoichiometry="1" />
        </listOfProducts>
      </reaction>
      <reaction fast="false" id="R_R0200" reversible="false" fbc:lowerFluxBound="cobra_0_bound" fbc:upperFluxBound="cobra_default_ub">
        <listOfReactants>
          <speciesReference constant="true" species="M_ATP" stoichiometry="1" />
          <speciesReference constant="true" species="M_APS" stoichiometry="1" />
        </listOfReactants>
        <listOfProducts>
          <speciesReference constant="true" species="M_ADP" stoichiometry="1" />
          <speciesReference constant="true" species="M_PAPS" stoichiometry="1" />
        </listOfProducts>
      </reaction>
      <reaction fast="false" id="R_R0201" reversible="false" fbc:lowerFluxBound="cobra_0_bound" fbc:upperFluxBound="cobra_default_ub">
        <listOfReactants>
          <speciesReference constant="true" species="M_RTHIO" stoichiometry="1" />
          <speciesReference constant="true" species="M_PAPS" stoichiometry="1" />
        </listOfReactants>
        <listOfProducts>
          <speciesReference constant="true" species="M_OTHIO" stoichiometry="1" />
          <speciesReference constant="true" species="M_SO3" stoichiometry="1" />
          <speciesReference constant="true" species="M_PAP" stoichiometry="1" />
        </listOfProducts>
      </reaction>
      <reaction fast="false" id="R_R0202" reversible="true" fbc:lowerFluxBound="cobra_default_lb" fbc:upperFluxBound="cobra_default_ub">
        <listOfReactants>
          <speciesReference constant="true" species="M_NADPH" stoichiometry="3" />
          <speciesReference constant="true" species="M_SO3" stoichiometry="1" />
        </listOfReactants>
        <listOfProducts>
          <speciesReference constant="true" species="M_H2S" stoichiometry="1" />
          <speciesReference constant="true" species="M_Hxt" stoichiometry="4" />
          <speciesReference constant="true" species="M_NADP" stoichiometry="3" />
        </listOfProducts>
      </reaction>
      <reaction fast="false" id="R_R0203" reversible="false" fbc:lowerFluxBound="cobra_0_bound" fbc:upperFluxBound="cobra_default_ub">
        <listOfReactants>
          <speciesReference constant="true" species="M_ATP" stoichiometry="1" />
          <speciesReference constant="true" species="M_ACCOA" stoichiometry="1" />
          <speciesReference constant="true" species="M_CO2" stoichiometry="1" />
        </listOfReactants>
        <listOfProducts>
          <speciesReference constant="true" species="M_ADP" stoichiometry="1" />
          <speciesReference constant="true" species="M_MALCOA" stoichiometry="1" />
          <speciesReference constant="true" species="M_PI" stoichiometry="1" />
        </listOfProducts>
      </reaction>
      <reaction fast="false" id="R_R0204" reversible="true" fbc:lowerFluxBound="cobra_default_lb" fbc:upperFluxBound="cobra_default_ub">
        <listOfReactants>
          <speciesReference constant="true" species="M_ACP" stoichiometry="1" />
          <speciesReference constant="true" species="M_MALCOA" stoichiometry="1" />
        </listOfReactants>
        <listOfProducts>
          <speciesReference constant="true" species="M_COA" stoichiometry="1" />
          <speciesReference constant="true" species="M_MALACP" stoichiometry="1" />
        </listOfProducts>
      </reaction>
      <reaction fast="false" id="R_R0205" reversible="false" fbc:lowerFluxBound="cobra_0_bound" fbc:upperFluxBound="cobra_default_ub">
        <listOfReactants>
          <speciesReference constant="true" species="M_ACCOA" stoichiometry="1" />
          <speciesReference constant="true" species="M_ACP" stoichiometry="1" />
        </listOfReactants>
        <listOfProducts>
          <speciesReference constant="true" species="M_COA" stoichiometry="1" />
          <speciesReference constant="true" species="M_ACACP" stoichiometry="1" />
        </listOfProducts>
      </reaction>
      <reaction fast="false" id="R_FAS_B" reversible="false" fbc:lowerFluxBound="cobra_0_bound" fbc:upperFluxBound="cobra_default_ub">
        <listOfReactants>
          <speciesReference constant="true" species="M_NADPH" stoichiometry="2" />
          <speciesReference constant="true" species="M_MALACP" stoichiometry="1" />
          <speciesReference constant="true" species="M_ACACP" stoichiometry="1" />
        </listOfReactants>
        <listOfProducts>
          <speciesReference constant="true" species="M_NADP" stoichiometry="2" />
          <speciesReference constant="true" species="M_C040ACP" stoichiometry="1" />
          <speciesReference constant="true" species="M_CO2" stoichiometry="1" />
          <speciesReference constant="true" species="M_ACP" stoichiometry="1" />
        </listOfProducts>
      </reaction>
      <reaction fast="false" id="R_FAS_HX" reversible="false" fbc:lowerFluxBound="cobra_0_bound" fbc:upperFluxBound="cobra_default_ub">
        <listOfReactants>
          <speciesReference constant="true" species="M_NADPH" stoichiometry="4" />
          <speciesReference constant="true" species="M_MALACP" stoichiometry="2" />
          <speciesReference constant="true" species="M_ACACP" stoichiometry="1" />
        </listOfReactants>
        <listOfProducts>
          <speciesReference constant="true" species="M_NADP" stoichiometry="4" />
          <speciesReference constant="true" species="M_C060ACP" stoichiometry="1" />
          <speciesReference constant="true" species="M_CO2" stoichiometry="2" />
          <speciesReference constant="true" species="M_ACP" stoichiometry="2" />
        </listOfProducts>
      </reaction>
      <reaction fast="false" id="R_FAS_O" reversible="false" fbc:lowerFluxBound="cobra_0_bound" fbc:upperFluxBound="cobra_default_ub">
        <listOfReactants>
          <speciesReference constant="true" species="M_NADPH" stoichiometry="6" />
          <speciesReference constant="true" species="M_MALACP" stoichiometry="3" />
          <speciesReference constant="true" species="M_ACACP" stoichiometry="1" />
        </listOfReactants>
        <listOfProducts>
          <speciesReference constant="true" species="M_NADP" stoichiometry="6" />
          <speciesReference constant="true" species="M_CO2" stoichiometry="3" />
          <speciesReference constant="true" species="M_C080ACP" stoichiometry="1" />
          <speciesReference constant="true" species="M_ACP" stoichiometry="3" />
        </listOfProducts>
      </reaction>
      <reaction fast="false" id="R_FAS_D" reversible="false" fbc:lowerFluxBound="cobra_0_bound" fbc:upperFluxBound="cobra_default_ub">
        <listOfReactants>
          <speciesReference constant="true" species="M_NADPH" stoichiometry="8" />
          <speciesReference constant="true" species="M_MALACP" stoichiometry="4" />
          <speciesReference constant="true" species="M_ACACP" stoichiometry="1" />
        </listOfReactants>
        <listOfProducts>
          <speciesReference constant="true" species="M_NADP" stoichiometry="8" />
          <speciesReference constant="true" species="M_CO2" stoichiometry="4" />
          <speciesReference constant="true" species="M_ACP" stoichiometry="4" />
          <speciesReference constant="true" species="M_C100ACP" stoichiometry="1" />
        </listOfProducts>
      </reaction>
      <reaction fast="false" id="R_FAS_DD" reversible="false" fbc:lowerFluxBound="cobra_0_bound" fbc:upperFluxBound="cobra_default_ub">
        <listOfReactants>
          <speciesReference constant="true" species="M_NADPH" stoichiometry="10" />
          <speciesReference constant="true" species="M_MALACP" stoichiometry="5" />
          <speciesReference constant="true" species="M_ACACP" stoichiometry="1" />
        </listOfReactants>
        <listOfProducts>
          <speciesReference constant="true" species="M_NADP" stoichiometry="10" />
          <speciesReference constant="true" species="M_C120ACP" stoichiometry="1" />
          <speciesReference constant="true" species="M_CO2" stoichiometry="5" />
          <speciesReference constant="true" species="M_ACP" stoichiometry="5" />
        </listOfProducts>
      </reaction>
      <reaction fast="false" id="R_FAS_ODU1" reversible="false" fbc:lowerFluxBound="cobra_0_bound" fbc:upperFluxBound="cobra_default_ub">
        <listOfReactants>
          <speciesReference constant="true" species="M_NADPH" stoichiometry="9" />
          <speciesReference constant="true" species="M_MALACP" stoichiometry="5" />
          <speciesReference constant="true" species="M_ACACP" stoichiometry="1" />
        </listOfReactants>
        <listOfProducts>
          <speciesReference constant="true" species="M_NADP" stoichiometry="9" />
          <speciesReference constant="true" species="M_C121ACP" stoichiometry="1" />
          <speciesReference constant="true" species="M_CO2" stoichiometry="5" />
          <speciesReference constant="true" species="M_ACP" stoichiometry="5" />
        </listOfProducts>
      </reaction>
      <reaction fast="false" id="R_FAS_TD" reversible="false" fbc:lowerFluxBound="cobra_0_bound" fbc:upperFluxBound="cobra_default_ub">
        <listOfReactants>
          <speciesReference constant="true" species="M_NADPH" stoichiometry="12" />
          <speciesReference constant="true" species="M_MALACP" stoichiometry="6" />
          <speciesReference constant="true" species="M_ACACP" stoichiometry="1" />
        </listOfReactants>
        <listOfProducts>
          <speciesReference constant="true" species="M_NADP" stoichiometry="12" />
          <speciesReference constant="true" species="M_CO2" stoichiometry="6" />
          <speciesReference constant="true" species="M_ACP" stoichiometry="6" />
          <speciesReference constant="true" species="M_C140ACP" stoichiometry="1" />
        </listOfProducts>
      </reaction>
      <reaction fast="false" id="R_FAS_ODU2" reversible="false" fbc:lowerFluxBound="cobra_0_bound" fbc:upperFluxBound="cobra_default_ub">
        <listOfReactants>
          <speciesReference constant="true" species="M_NADPH" stoichiometry="11" />
          <speciesReference constant="true" species="M_MALACP" stoichiometry="6" />
          <speciesReference constant="true" species="M_ACACP" stoichiometry="1" />
        </listOfReactants>
        <listOfProducts>
          <speciesReference constant="true" species="M_NADP" stoichiometry="11" />
          <speciesReference constant="true" species="M_C141ACP" stoichiometry="1" />
          <speciesReference constant="true" species="M_CO2" stoichiometry="6" />
          <speciesReference constant="true" species="M_ACP" stoichiometry="6" />
        </listOfProducts>
      </reaction>
      <reaction fast="false" id="R_FAS_HD" reversible="false" fbc:lowerFluxBound="cobra_0_bound" fbc:upperFluxBound="cobra_default_ub">
        <listOfReactants>
          <speciesReference constant="true" species="M_NADPH" stoichiometry="14" />
          <speciesReference constant="true" species="M_MALACP" stoichiometry="7" />
          <speciesReference constant="true" species="M_ACACP" stoichiometry="1" />
        </listOfReactants>
        <listOfProducts>
          <speciesReference constant="true" species="M_NADP" stoichiometry="14" />
          <speciesReference constant="true" species="M_C160ACP" stoichiometry="1" />
          <speciesReference constant="true" species="M_CO2" stoichiometry="7" />
          <speciesReference constant="true" species="M_ACP" stoichiometry="7" />
        </listOfProducts>
      </reaction>
      <reaction fast="false" id="R_FAS_ODU3" reversible="false" fbc:lowerFluxBound="cobra_0_bound" fbc:upperFluxBound="cobra_default_ub">
        <listOfReactants>
          <speciesReference constant="true" species="M_NADPH" stoichiometry="13" />
          <speciesReference constant="true" species="M_MALACP" stoichiometry="7" />
          <speciesReference constant="true" species="M_ACACP" stoichiometry="1" />
        </listOfReactants>
        <listOfProducts>
          <speciesReference constant="true" species="M_C161ACP" stoichiometry="1" />
          <speciesReference constant="true" species="M_NADP" stoichiometry="13" />
          <speciesReference constant="true" species="M_CO2" stoichiometry="7" />
          <speciesReference constant="true" species="M_ACP" stoichiometry="7" />
        </listOfProducts>
      </reaction>
      <reaction fast="false" id="R_FAS_OD" reversible="false" fbc:lowerFluxBound="cobra_0_bound" fbc:upperFluxBound="cobra_default_ub">
        <listOfReactants>
          <speciesReference constant="true" species="M_NADPH" stoichiometry="16" />
          <speciesReference constant="true" species="M_MALACP" stoichiometry="8" />
          <speciesReference constant="true" species="M_ACACP" stoichiometry="1" />
        </listOfReactants>
        <listOfProducts>
          <speciesReference constant="true" species="M_NADP" stoichiometry="16" />
          <speciesReference constant="true" species="M_CO2" stoichiometry="8" />
          <speciesReference constant="true" species="M_ACP" stoichiometry="8" />
          <speciesReference constant="true" species="M_C180ACP" stoichiometry="1" />
        </listOfProducts>
      </reaction>
      <reaction fast="false" id="R_FAS_ODU4" reversible="false" fbc:lowerFluxBound="cobra_0_bound" fbc:upperFluxBound="cobra_default_ub">
        <listOfReactants>
          <speciesReference constant="true" species="M_NADPH" stoichiometry="15" />
          <speciesReference constant="true" species="M_MALACP" stoichiometry="8" />
          <speciesReference constant="true" species="M_ACACP" stoichiometry="1" />
        </listOfReactants>
        <listOfProducts>
          <speciesReference constant="true" species="M_NADP" stoichiometry="15" />
          <speciesReference constant="true" species="M_CO2" stoichiometry="8" />
          <speciesReference constant="true" species="M_C181ACP" stoichiometry="1" />
          <speciesReference constant="true" species="M_ACP" stoichiometry="8" />
        </listOfProducts>
      </reaction>
      <reaction fast="false" id="R_R0212" reversible="false" fbc:lowerFluxBound="cobra_0_bound" fbc:upperFluxBound="cobra_default_ub">
        <listOfReactants>
          <speciesReference constant="true" species="M_ATP" stoichiometry="1" />
          <speciesReference constant="true" species="M_NAD" stoichiometry="7" />
          <speciesReference constant="true" species="M_FAD" stoichiometry="7" />
          <speciesReference constant="true" species="M_C160" stoichiometry="1" />
          <speciesReference constant="true" species="M_COA" stoichiometry="8" />
        </listOfReactants>
        <listOfProducts>
          <speciesReference constant="true" species="M_FADH2" stoichiometry="7" />
          <speciesReference constant="true" species="M_NADH" stoichiometry="7" />
          <speciesReference constant="true" species="M_PPI" stoichiometry="1" />
          <speciesReference constant="true" species="M_ACCOA" stoichiometry="8" />
          <speciesReference constant="true" species="M_AMP" stoichiometry="1" />
        </listOfProducts>
      </reaction>
      <reaction fast="false" id="R_R0213" reversible="false" fbc:lowerFluxBound="cobra_0_bound" fbc:upperFluxBound="cobra_default_ub">
        <listOfReactants>
          <speciesReference constant="true" species="M_ATP" stoichiometry="1" />
          <speciesReference constant="true" species="M_NAD" stoichiometry="4" />
          <speciesReference constant="true" species="M_FAD" stoichiometry="4" />
          <speciesReference constant="true" species="M_COA" stoichiometry="5" />
          <speciesReference constant="true" species="M_C100" stoichiometry="1" />
        </listOfReactants>
        <listOfProducts>
          <speciesReference constant="true" species="M_FADH2" stoichiometry="4" />
          <speciesReference constant="true" species="M_NADH" stoichiometry="4" />
          <speciesReference constant="true" species="M_PPI" stoichiometry="1" />
          <speciesReference constant="true" species="M_ACCOA" stoichiometry="5" />
          <speciesReference constant="true" species="M_AMP" stoichiometry="1" />
        </listOfProducts>
      </reaction>
      <reaction fast="false" id="R_R0214" reversible="false" fbc:lowerFluxBound="cobra_0_bound" fbc:upperFluxBound="cobra_default_ub">
        <listOfReactants>
          <speciesReference constant="true" species="M_ATP" stoichiometry="1" />
          <speciesReference constant="true" species="M_C060" stoichiometry="1" />
          <speciesReference constant="true" species="M_FAD" stoichiometry="2" />
          <speciesReference constant="true" species="M_COA" stoichiometry="3" />
          <speciesReference constant="true" species="M_NAD" stoichiometry="2" />
        </listOfReactants>
        <listOfProducts>
          <speciesReference constant="true" species="M_FADH2" stoichiometry="2" />
          <speciesReference constant="true" species="M_NADH" stoichiometry="2" />
          <speciesReference constant="true" species="M_PPI" stoichiometry="1" />
          <speciesReference constant="true" species="M_ACCOA" stoichiometry="3" />
          <speciesReference constant="true" species="M_AMP" stoichiometry="1" />
        </listOfProducts>
      </reaction>
      <reaction fast="false" id="R_R0215" reversible="false" fbc:lowerFluxBound="cobra_0_bound" fbc:upperFluxBound="cobra_default_ub">
        <listOfReactants>
          <speciesReference constant="true" species="M_PYR" stoichiometry="1" />
          <speciesReference constant="true" species="M_G3P" stoichiometry="1" />
        </listOfReactants>
        <listOfProducts>
          <speciesReference constant="true" species="M_CO2" stoichiometry="1" />
          <speciesReference constant="true" species="M_DX5P" stoichiometry="1" />
        </listOfProducts>
      </reaction>
      <reaction fast="false" id="R_R0216" reversible="false" fbc:lowerFluxBound="cobra_0_bound" fbc:upperFluxBound="cobra_default_ub">
        <listOfReactants>
          <speciesReference constant="true" species="M_NADPH" stoichiometry="1" />
          <speciesReference constant="true" species="M_DX5P" stoichiometry="1" />
        </listOfReactants>
        <listOfProducts>
          <speciesReference constant="true" species="M_NADP" stoichiometry="1" />
          <speciesReference constant="true" species="M_MDE4P" stoichiometry="1" />
        </listOfProducts>
      </reaction>
      <reaction fast="false" id="R_R0217" reversible="false" fbc:lowerFluxBound="cobra_0_bound" fbc:upperFluxBound="cobra_default_ub">
        <listOfReactants>
          <speciesReference constant="true" species="M_CTP" stoichiometry="1" />
          <speciesReference constant="true" species="M_MDE4P" stoichiometry="1" />
        </listOfReactants>
        <listOfProducts>
          <speciesReference constant="true" species="M_CDPMDE" stoichiometry="1" />
          <speciesReference constant="true" species="M_PPI" stoichiometry="1" />
        </listOfProducts>
      </reaction>
      <reaction fast="false" id="R_R0218" reversible="false" fbc:lowerFluxBound="cobra_0_bound" fbc:upperFluxBound="cobra_default_ub">
        <listOfReactants>
          <speciesReference constant="true" species="M_ATP" stoichiometry="1" />
          <speciesReference constant="true" species="M_CDPMDE" stoichiometry="1" />
        </listOfReactants>
        <listOfProducts>
          <speciesReference constant="true" species="M_ADP" stoichiometry="1" />
          <speciesReference constant="true" species="M_a_2PCDPMDE" stoichiometry="1" />
        </listOfProducts>
      </reaction>
      <reaction fast="false" id="R_R0219" reversible="false" fbc:lowerFluxBound="cobra_0_bound" fbc:upperFluxBound="cobra_default_ub">
        <listOfReactants>
          <speciesReference constant="true" species="M_a_2PCDPMDE" stoichiometry="1" />
        </listOfReactants>
        <listOfProducts>
          <speciesReference constant="true" species="M_CMP" stoichiometry="1" />
          <speciesReference constant="true" species="M_MDECPP" stoichiometry="1" />
        </listOfProducts>
      </reaction>
      <reaction fast="false" id="R_R0220" reversible="false" fbc:lowerFluxBound="cobra_0_bound" fbc:upperFluxBound="cobra_default_ub">
        <listOfReactants>
          <speciesReference constant="true" species="M_NADH" stoichiometry="1" />
          <speciesReference constant="true" species="M_MDECPP" stoichiometry="1" />
        </listOfReactants>
        <listOfProducts>
          <speciesReference constant="true" species="M_NAD" stoichiometry="1" />
          <speciesReference constant="true" species="M_HMB4PP" stoichiometry="1" />
        </listOfProducts>
      </reaction>
      <reaction fast="false" id="R_R0221" reversible="false" fbc:lowerFluxBound="cobra_0_bound" fbc:upperFluxBound="cobra_default_ub">
        <listOfReactants>
          <speciesReference constant="true" species="M_NADH" stoichiometry="1" />
          <speciesReference constant="true" species="M_HMB4PP" stoichiometry="1" />
        </listOfReactants>
        <listOfProducts>
          <speciesReference constant="true" species="M_NAD" stoichiometry="1" />
          <speciesReference constant="true" species="M_IPP" stoichiometry="1" />
        </listOfProducts>
      </reaction>
      <reaction fast="false" id="R_R0222" reversible="false" fbc:lowerFluxBound="cobra_0_bound" fbc:upperFluxBound="cobra_default_ub">
        <listOfReactants>
          <speciesReference constant="true" species="M_IPP" stoichiometry="1" />
          <speciesReference constant="true" species="M_DMPP" stoichiometry="1" />
        </listOfReactants>
        <listOfProducts>
          <speciesReference constant="true" species="M_GPP" stoichiometry="1" />
          <speciesReference constant="true" species="M_PPI" stoichiometry="1" />
        </listOfProducts>
      </reaction>
      <reaction fast="false" id="R_R0223" reversible="false" fbc:lowerFluxBound="cobra_0_bound" fbc:upperFluxBound="cobra_default_ub">
        <listOfReactants>
          <speciesReference constant="true" species="M_GPP" stoichiometry="1" />
          <speciesReference constant="true" species="M_IPP" stoichiometry="1" />
        </listOfReactants>
        <listOfProducts>
          <speciesReference constant="true" species="M_FPP" stoichiometry="1" />
          <speciesReference constant="true" species="M_PPI" stoichiometry="1" />
        </listOfProducts>
      </reaction>
      <reaction fast="false" id="R_R0224" reversible="false" fbc:lowerFluxBound="cobra_0_bound" fbc:upperFluxBound="cobra_default_ub">
        <listOfReactants>
          <speciesReference constant="true" species="M_NADH" stoichiometry="1" />
          <speciesReference constant="true" species="M_RVK" stoichiometry="1" />
        </listOfReactants>
        <listOfProducts>
          <speciesReference constant="true" species="M_NAD" stoichiometry="1" />
          <speciesReference constant="true" species="M_VK" stoichiometry="1" />
        </listOfProducts>
      </reaction>
      <reaction fast="false" id="R_R0225" reversible="false" fbc:lowerFluxBound="cobra_0_bound" fbc:upperFluxBound="cobra_default_ub">
        <listOfReactants>
          <speciesReference constant="true" species="M_ATP" stoichiometry="1" />
          <speciesReference constant="true" species="M_GL" stoichiometry="1" />
        </listOfReactants>
        <listOfProducts>
          <speciesReference constant="true" species="M_ADP" stoichiometry="1" />
          <speciesReference constant="true" species="M_GL3P" stoichiometry="1" />
        </listOfProducts>
      </reaction>
      <reaction fast="false" id="R_R0226" reversible="true" fbc:lowerFluxBound="cobra_default_lb" fbc:upperFluxBound="cobra_default_ub">
        <listOfReactants>
          <speciesReference constant="true" species="M_NAD" stoichiometry="1" />
          <speciesReference constant="true" species="M_GL" stoichiometry="1" />
        </listOfReactants>
        <listOfProducts>
          <speciesReference constant="true" species="M_NADH" stoichiometry="1" />
          <speciesReference constant="true" species="M_T3" stoichiometry="1" />
        </listOfProducts>
      </reaction>
      <reaction fast="false" id="R_R0228" reversible="true" fbc:lowerFluxBound="cobra_default_lb" fbc:upperFluxBound="cobra_default_ub">
        <listOfReactants>
          <speciesReference constant="true" species="M_NAD" stoichiometry="1" />
          <speciesReference constant="true" species="M_T3" stoichiometry="1" />
        </listOfReactants>
        <listOfProducts>
          <speciesReference constant="true" species="M_NADH" stoichiometry="1" />
          <speciesReference constant="true" species="M_DGLYCERATE" stoichiometry="1" />
        </listOfProducts>
      </reaction>
      <reaction fast="false" id="R_R0229" reversible="false" fbc:lowerFluxBound="cobra_0_bound" fbc:upperFluxBound="cobra_default_ub">
        <listOfReactants>
          <speciesReference constant="true" species="M_ATP" stoichiometry="1" />
          <speciesReference constant="true" species="M_DGLYCERATE" stoichiometry="1" />
        </listOfReactants>
        <listOfProducts>
          <speciesReference constant="true" species="M_ADP" stoichiometry="1" />
          <speciesReference constant="true" species="M_a_3PG" stoichiometry="1" />
        </listOfProducts>
      </reaction>
      <reaction fast="false" id="R_R0230" reversible="false" fbc:lowerFluxBound="cobra_0_bound" fbc:upperFluxBound="cobra_default_ub">
        <listOfReactants>
          <speciesReference constant="true" species="M_DGR" stoichiometry="1" />
        </listOfReactants>
        <listOfProducts>
          <speciesReference constant="true" species="M_AGCR" stoichiometry="1" />
          <speciesReference constant="true" species="M_C160" stoichiometry="1" />
        </listOfProducts>
      </reaction>
      <reaction fast="false" id="R_R0231" reversible="false" fbc:lowerFluxBound="cobra_0_bound" fbc:upperFluxBound="cobra_default_ub">
        <listOfReactants>
          <speciesReference constant="true" species="M_TAGCR" stoichiometry="1" />
        </listOfReactants>
        <listOfProducts>
          <speciesReference constant="true" species="M_C160" stoichiometry="1" />
          <speciesReference constant="true" species="M_DGR" stoichiometry="1" />
        </listOfProducts>
      </reaction>
      <reaction fast="false" id="R_R0232" reversible="false" fbc:lowerFluxBound="cobra_0_bound" fbc:upperFluxBound="cobra_default_ub">
        <listOfReactants>
          <speciesReference constant="true" species="M_Q" stoichiometry="1" />
          <speciesReference constant="true" species="M_GL3P" stoichiometry="1" />
        </listOfReactants>
        <listOfProducts>
          <speciesReference constant="true" species="M_DHAP" stoichiometry="1" />
          <speciesReference constant="true" species="M_QH2" stoichiometry="1" />
        </listOfProducts>
      </reaction>
      <reaction fast="false" id="R_R0233" reversible="false" fbc:lowerFluxBound="cobra_0_bound" fbc:upperFluxBound="cobra_default_ub">
        <listOfReactants>
          <speciesReference constant="true" species="M_IMP" stoichiometry="1" />
        </listOfReactants>
        <listOfProducts>
          <speciesReference constant="true" species="M_INS" stoichiometry="1" />
          <speciesReference constant="true" species="M_PI" stoichiometry="1" />
        </listOfProducts>
      </reaction>
      <reaction fast="false" id="R_R0234" reversible="false" fbc:lowerFluxBound="cobra_0_bound" fbc:upperFluxBound="cobra_default_ub">
        <listOfReactants>
          <speciesReference constant="true" species="M_XMP" stoichiometry="1" />
        </listOfReactants>
        <listOfProducts>
          <speciesReference constant="true" species="M_XTSINE" stoichiometry="1" />
          <speciesReference constant="true" species="M_PI" stoichiometry="1" />
        </listOfProducts>
      </reaction>
      <reaction fast="false" id="R_R0235" reversible="false" fbc:lowerFluxBound="cobra_0_bound" fbc:upperFluxBound="cobra_default_ub">
        <listOfReactants>
          <speciesReference constant="true" species="M_CTP" stoichiometry="1" />
          <speciesReference constant="true" species="M_PA" stoichiometry="1" />
        </listOfReactants>
        <listOfProducts>
          <speciesReference constant="true" species="M_CDPDG" stoichiometry="1" />
          <speciesReference constant="true" species="M_PPI" stoichiometry="1" />
        </listOfProducts>
      </reaction>
      <reaction fast="false" id="R_R0236" reversible="true" fbc:lowerFluxBound="cobra_default_lb" fbc:upperFluxBound="cobra_default_ub">
        <listOfReactants>
          <speciesReference constant="true" species="M_SER" stoichiometry="1" />
          <speciesReference constant="true" species="M_CDPDG" stoichiometry="1" />
        </listOfReactants>
        <listOfProducts>
          <speciesReference constant="true" species="M_CMP" stoichiometry="1" />
          <speciesReference constant="true" species="M_PS" stoichiometry="1" />
        </listOfProducts>
      </reaction>
      <reaction fast="false" id="R_R0237" reversible="false" fbc:lowerFluxBound="cobra_0_bound" fbc:upperFluxBound="cobra_default_ub">
        <listOfReactants>
          <speciesReference constant="true" species="M_PS" stoichiometry="1" />
        </listOfReactants>
        <listOfProducts>
          <speciesReference constant="true" species="M_PE" stoichiometry="1" />
          <speciesReference constant="true" species="M_CO2" stoichiometry="1" />
        </listOfProducts>
      </reaction>
      <reaction fast="false" id="R_R0238" reversible="true" fbc:lowerFluxBound="cobra_default_lb" fbc:upperFluxBound="cobra_default_ub">
        <listOfReactants>
          <speciesReference constant="true" species="M_DHAP" stoichiometry="1" />
          <speciesReference constant="true" species="M_NADPH" stoichiometry="1" />
        </listOfReactants>
        <listOfProducts>
          <speciesReference constant="true" species="M_NADP" stoichiometry="1" />
          <speciesReference constant="true" species="M_GL3P" stoichiometry="1" />
        </listOfProducts>
      </reaction>
      <reaction fast="false" id="R_R0239" reversible="true" fbc:lowerFluxBound="cobra_default_lb" fbc:upperFluxBound="cobra_default_ub">
        <listOfReactants>
          <speciesReference constant="true" species="M_CDPDG" stoichiometry="1" />
          <speciesReference constant="true" species="M_GL3P" stoichiometry="1" />
        </listOfReactants>
        <listOfProducts>
          <speciesReference constant="true" species="M_PGP" stoichiometry="1" />
          <speciesReference constant="true" species="M_CMP" stoichiometry="1" />
        </listOfProducts>
      </reaction>
      <reaction fast="false" id="R_R0240" reversible="false" fbc:lowerFluxBound="cobra_0_bound" fbc:upperFluxBound="cobra_default_ub">
        <listOfReactants>
          <speciesReference constant="true" species="M_PGP" stoichiometry="1" />
        </listOfReactants>
        <listOfProducts>
          <speciesReference constant="true" species="M_PG" stoichiometry="1" />
          <speciesReference constant="true" species="M_PI" stoichiometry="1" />
        </listOfProducts>
      </reaction>
      <reaction fast="false" id="R_R0241" reversible="false" fbc:lowerFluxBound="cobra_0_bound" fbc:upperFluxBound="cobra_default_ub">
        <listOfReactants>
          <speciesReference constant="true" species="M_CDPDG" stoichiometry="1" />
          <speciesReference constant="true" species="M_PG" stoichiometry="1" />
        </listOfReactants>
        <listOfProducts>
          <speciesReference constant="true" species="M_CL" stoichiometry="1" />
          <speciesReference constant="true" species="M_CMP" stoichiometry="1" />
        </listOfProducts>
      </reaction>
      <reaction fast="false" id="R_R0242" reversible="false" fbc:lowerFluxBound="cobra_0_bound" fbc:upperFluxBound="cobra_default_ub">
        <listOfReactants>
          <speciesReference constant="true" species="M_ACOA" stoichiometry="1" />
          <speciesReference constant="true" species="M_GL3P" stoichiometry="1" />
        </listOfReactants>
        <listOfProducts>
          <speciesReference constant="true" species="M_COA" stoichiometry="1" />
          <speciesReference constant="true" species="M_AGL3P" stoichiometry="1" />
        </listOfProducts>
      </reaction>
      <reaction fast="false" id="R_R0243" reversible="true" fbc:lowerFluxBound="cobra_default_lb" fbc:upperFluxBound="cobra_default_ub">
        <listOfReactants>
          <speciesReference constant="true" species="M_ATP" stoichiometry="1" />
          <speciesReference constant="true" species="M_R5P" stoichiometry="1" />
        </listOfReactants>
        <listOfProducts>
          <speciesReference constant="true" species="M_PRPP" stoichiometry="1" />
          <speciesReference constant="true" species="M_AMP" stoichiometry="1" />
        </listOfProducts>
      </reaction>
      <reaction fast="false" id="R_R0244" reversible="false" fbc:lowerFluxBound="cobra_0_bound" fbc:upperFluxBound="cobra_default_ub">
        <listOfReactants>
          <speciesReference constant="true" species="M_GLN" stoichiometry="1" />
          <speciesReference constant="true" species="M_PRPP" stoichiometry="1" />
        </listOfReactants>
        <listOfProducts>
          <speciesReference constant="true" species="M_GLU" stoichiometry="1" />
          <speciesReference constant="true" species="M_PPI" stoichiometry="1" />
          <speciesReference constant="true" species="M_PRAM" stoichiometry="1" />
        </listOfProducts>
      </reaction>
      <reaction fast="false" id="R_R0245" reversible="false" fbc:lowerFluxBound="cobra_0_bound" fbc:upperFluxBound="cobra_default_ub">
        <listOfReactants>
          <speciesReference constant="true" species="M_ATP" stoichiometry="1" />
          <speciesReference constant="true" species="M_PRAM" stoichiometry="1" />
          <speciesReference constant="true" species="M_GLY" stoichiometry="1" />
        </listOfReactants>
        <listOfProducts>
          <speciesReference constant="true" species="M_ADP" stoichiometry="1" />
          <speciesReference constant="true" species="M_GAR" stoichiometry="1" />
          <speciesReference constant="true" species="M_PI" stoichiometry="1" />
        </listOfProducts>
      </reaction>
      <reaction fast="false" id="R_R0246" reversible="false" fbc:lowerFluxBound="cobra_0_bound" fbc:upperFluxBound="cobra_default_ub">
        <listOfReactants>
          <speciesReference constant="true" species="M_GAR" stoichiometry="1" />
          <speciesReference constant="true" species="M_FTHF" stoichiometry="1" />
        </listOfReactants>
        <listOfProducts>
          <speciesReference constant="true" species="M_FGAR" stoichiometry="1" />
          <speciesReference constant="true" species="M_THF" stoichiometry="1" />
        </listOfProducts>
      </reaction>
      <reaction fast="false" id="R_R0247" reversible="false" fbc:lowerFluxBound="cobra_0_bound" fbc:upperFluxBound="cobra_default_ub">
        <listOfReactants>
          <speciesReference constant="true" species="M_ATP" stoichiometry="1" />
          <speciesReference constant="true" species="M_GLN" stoichiometry="1" />
          <speciesReference constant="true" species="M_FGAR" stoichiometry="1" />
        </listOfReactants>
        <listOfProducts>
          <speciesReference constant="true" species="M_ADP" stoichiometry="1" />
          <speciesReference constant="true" species="M_FGAM" stoichiometry="1" />
          <speciesReference constant="true" species="M_GLU" stoichiometry="1" />
          <speciesReference constant="true" species="M_PI" stoichiometry="1" />
        </listOfProducts>
      </reaction>
      <reaction fast="false" id="R_R0248" reversible="false" fbc:lowerFluxBound="cobra_0_bound" fbc:upperFluxBound="cobra_default_ub">
        <listOfReactants>
          <speciesReference constant="true" species="M_ATP" stoichiometry="1" />
          <speciesReference constant="true" species="M_FGAM" stoichiometry="1" />
        </listOfReactants>
        <listOfProducts>
          <speciesReference constant="true" species="M_ADP" stoichiometry="1" />
          <speciesReference constant="true" species="M_AIR" stoichiometry="1" />
          <speciesReference constant="true" species="M_PI" stoichiometry="1" />
        </listOfProducts>
      </reaction>
      <reaction fast="false" id="R_R0249" reversible="false" fbc:lowerFluxBound="cobra_0_bound" fbc:upperFluxBound="cobra_default_ub">
        <listOfReactants>
          <speciesReference constant="true" species="M_ATP" stoichiometry="1" />
          <speciesReference constant="true" species="M_AIR" stoichiometry="1" />
          <speciesReference constant="true" species="M_CO2" stoichiometry="1" />
        </listOfReactants>
        <listOfProducts>
          <speciesReference constant="true" species="M_ADP" stoichiometry="1" />
          <speciesReference constant="true" species="M_PI" stoichiometry="1" />
          <speciesReference constant="true" species="M_CAIR" stoichiometry="1" />
        </listOfProducts>
      </reaction>
      <reaction fast="false" id="R_R0250" reversible="true" fbc:lowerFluxBound="cobra_default_lb" fbc:upperFluxBound="cobra_default_ub">
        <listOfReactants>
          <speciesReference constant="true" species="M_ATP" stoichiometry="1" />
          <speciesReference constant="true" species="M_ASP" stoichiometry="1" />
          <speciesReference constant="true" species="M_CAIR" stoichiometry="1" />
        </listOfReactants>
        <listOfProducts>
          <speciesReference constant="true" species="M_ADP" stoichiometry="1" />
          <speciesReference constant="true" species="M_SAICAR" stoichiometry="1" />
          <speciesReference constant="true" species="M_PI" stoichiometry="1" />
        </listOfProducts>
      </reaction>
      <reaction fast="false" id="R_R0251" reversible="true" fbc:lowerFluxBound="cobra_default_lb" fbc:upperFluxBound="cobra_default_ub">
        <listOfReactants>
          <speciesReference constant="true" species="M_SAICAR" stoichiometry="1" />
        </listOfReactants>
        <listOfProducts>
          <speciesReference constant="true" species="M_FUM" stoichiometry="1" />
          <speciesReference constant="true" species="M_AICAR" stoichiometry="1" />
        </listOfProducts>
      </reaction>
      <reaction fast="false" id="R_R0252" reversible="false" fbc:lowerFluxBound="cobra_0_bound" fbc:upperFluxBound="cobra_default_ub">
        <listOfReactants>
          <speciesReference constant="true" species="M_FTHF" stoichiometry="1" />
          <speciesReference constant="true" species="M_AICAR" stoichiometry="1" />
        </listOfReactants>
        <listOfProducts>
          <speciesReference constant="true" species="M_PRFICA" stoichiometry="1" />
          <speciesReference constant="true" species="M_THF" stoichiometry="1" />
        </listOfProducts>
      </reaction>
      <reaction fast="false" id="R_R0253" reversible="true" fbc:lowerFluxBound="cobra_default_lb" fbc:upperFluxBound="cobra_default_ub">
        <listOfReactants>
          <speciesReference constant="true" species="M_PRFICA" stoichiometry="1" />
        </listOfReactants>
        <listOfProducts>
          <speciesReference constant="true" species="M_IMP" stoichiometry="1" />
        </listOfProducts>
      </reaction>
      <reaction fast="false" id="R_R0254" reversible="false" fbc:lowerFluxBound="cobra_0_bound" fbc:upperFluxBound="cobra_default_ub">
        <listOfReactants>
          <speciesReference constant="true" species="M_ASP" stoichiometry="1" />
          <speciesReference constant="true" species="M_GTP" stoichiometry="1" />
          <speciesReference constant="true" species="M_IMP" stoichiometry="1" />
        </listOfReactants>
        <listOfProducts>
          <speciesReference constant="true" species="M_DCAMP" stoichiometry="1" />
          <speciesReference constant="true" species="M_PI" stoichiometry="1" />
          <speciesReference constant="true" species="M_GDP" stoichiometry="1" />
        </listOfProducts>
      </reaction>
      <reaction fast="false" id="R_R0255" reversible="false" fbc:lowerFluxBound="cobra_0_bound" fbc:upperFluxBound="cobra_default_ub">
        <listOfReactants>
          <speciesReference constant="true" species="M_DCAMP" stoichiometry="1" />
        </listOfReactants>
        <listOfProducts>
          <speciesReference constant="true" species="M_FUM" stoichiometry="1" />
          <speciesReference constant="true" species="M_AMP" stoichiometry="1" />
        </listOfProducts>
      </reaction>
      <reaction fast="false" id="R_R0256" reversible="false" fbc:lowerFluxBound="cobra_0_bound" fbc:upperFluxBound="cobra_default_ub">
        <listOfReactants>
          <speciesReference constant="true" species="M_NAD" stoichiometry="1" />
          <speciesReference constant="true" species="M_IMP" stoichiometry="1" />
        </listOfReactants>
        <listOfProducts>
          <speciesReference constant="true" species="M_NADH" stoichiometry="1" />
          <speciesReference constant="true" species="M_XMP" stoichiometry="1" />
        </listOfProducts>
      </reaction>
      <reaction fast="false" id="R_R0257" reversible="false" fbc:lowerFluxBound="cobra_0_bound" fbc:upperFluxBound="cobra_default_ub">
        <listOfReactants>
          <speciesReference constant="true" species="M_ATP" stoichiometry="1" />
          <speciesReference constant="true" species="M_GLN" stoichiometry="1" />
          <speciesReference constant="true" species="M_XMP" stoichiometry="1" />
        </listOfReactants>
        <listOfProducts>
          <speciesReference constant="true" species="M_GLU" stoichiometry="1" />
          <speciesReference constant="true" species="M_PPI" stoichiometry="1" />
          <speciesReference constant="true" species="M_GMP" stoichiometry="1" />
          <speciesReference constant="true" species="M_AMP" stoichiometry="1" />
        </listOfProducts>
      </reaction>
      <reaction fast="false" id="R_R0258" reversible="false" fbc:lowerFluxBound="cobra_0_bound" fbc:upperFluxBound="cobra_default_ub">
        <listOfReactants>
          <speciesReference constant="true" species="M_NH3" stoichiometry="1" />
          <speciesReference constant="true" species="M_ATP" stoichiometry="1" />
          <speciesReference constant="true" species="M_XMP" stoichiometry="1" />
        </listOfReactants>
        <listOfProducts>
          <speciesReference constant="true" species="M_PPI" stoichiometry="1" />
          <speciesReference constant="true" species="M_GMP" stoichiometry="1" />
          <speciesReference constant="true" species="M_AMP" stoichiometry="1" />
        </listOfProducts>
      </reaction>
      <reaction fast="false" id="R_R0259" reversible="false" fbc:lowerFluxBound="cobra_0_bound" fbc:upperFluxBound="cobra_default_ub">
        <listOfReactants>
          <speciesReference constant="true" species="M_ATP" stoichiometry="1" />
        </listOfReactants>
        <listOfProducts>
          <speciesReference constant="true" species="M_cAMP" stoichiometry="1" />
          <speciesReference constant="true" species="M_PPI" stoichiometry="1" />
        </listOfProducts>
      </reaction>
      <reaction fast="false" id="R_R0260" reversible="false" fbc:lowerFluxBound="cobra_0_bound" fbc:upperFluxBound="cobra_default_ub">
        <listOfReactants>
          <speciesReference constant="true" species="M_GTP" stoichiometry="1" />
        </listOfReactants>
        <listOfProducts>
          <speciesReference constant="true" species="M_cGMP" stoichiometry="1" />
          <speciesReference constant="true" species="M_PPI" stoichiometry="1" />
        </listOfProducts>
      </reaction>
      <reaction fast="false" id="R_R0261" reversible="true" fbc:lowerFluxBound="cobra_default_lb" fbc:upperFluxBound="cobra_default_ub">
        <listOfReactants>
          <speciesReference constant="true" species="M_ATP" stoichiometry="1" />
          <speciesReference constant="true" species="M_DGMP" stoichiometry="1" />
        </listOfReactants>
        <listOfProducts>
          <speciesReference constant="true" species="M_ADP" stoichiometry="1" />
          <speciesReference constant="true" species="M_DGDP" stoichiometry="1" />
        </listOfProducts>
      </reaction>
      <reaction fast="false" id="R_R0262" reversible="true" fbc:lowerFluxBound="cobra_default_lb" fbc:upperFluxBound="cobra_default_ub">
        <listOfReactants>
          <speciesReference constant="true" species="M_IDP" stoichiometry="1" />
          <speciesReference constant="true" species="M_ATP" stoichiometry="1" />
        </listOfReactants>
        <listOfProducts>
          <speciesReference constant="true" species="M_ITP" stoichiometry="1" />
          <speciesReference constant="true" species="M_ADP" stoichiometry="1" />
        </listOfProducts>
      </reaction>
      <reaction fast="false" id="R_R0263" reversible="false" fbc:lowerFluxBound="cobra_0_bound" fbc:upperFluxBound="cobra_default_ub">
        <listOfReactants>
          <speciesReference constant="true" species="M_AD" stoichiometry="1" />
          <speciesReference constant="true" species="M_PRPP" stoichiometry="1" />
        </listOfReactants>
        <listOfProducts>
          <speciesReference constant="true" species="M_PPI" stoichiometry="1" />
          <speciesReference constant="true" species="M_AMP" stoichiometry="1" />
        </listOfProducts>
      </reaction>
      <reaction fast="false" id="R_R0264" reversible="false" fbc:lowerFluxBound="cobra_0_bound" fbc:upperFluxBound="cobra_default_ub">
        <listOfReactants>
          <speciesReference constant="true" species="M_PRPP" stoichiometry="1" />
          <speciesReference constant="true" species="M_GN" stoichiometry="1" />
        </listOfReactants>
        <listOfProducts>
          <speciesReference constant="true" species="M_PPI" stoichiometry="1" />
          <speciesReference constant="true" species="M_GMP" stoichiometry="1" />
        </listOfProducts>
      </reaction>
      <reaction fast="false" id="R_R0265" reversible="false" fbc:lowerFluxBound="cobra_0_bound" fbc:upperFluxBound="cobra_default_ub">
        <listOfReactants>
          <speciesReference constant="true" species="M_HYXN" stoichiometry="1" />
          <speciesReference constant="true" species="M_PRPP" stoichiometry="1" />
        </listOfReactants>
        <listOfProducts>
          <speciesReference constant="true" species="M_PPI" stoichiometry="1" />
          <speciesReference constant="true" species="M_IMP" stoichiometry="1" />
        </listOfProducts>
      </reaction>
      <reaction fast="false" id="R_R0266" reversible="false" fbc:lowerFluxBound="cobra_0_bound" fbc:upperFluxBound="cobra_default_ub">
        <listOfReactants>
          <speciesReference constant="true" species="M_XAN" stoichiometry="1" />
          <speciesReference constant="true" species="M_PRPP" stoichiometry="1" />
        </listOfReactants>
        <listOfProducts>
          <speciesReference constant="true" species="M_XMP" stoichiometry="1" />
          <speciesReference constant="true" species="M_PPI" stoichiometry="1" />
        </listOfProducts>
      </reaction>
      <reaction fast="false" id="R_R0267" reversible="false" fbc:lowerFluxBound="cobra_0_bound" fbc:upperFluxBound="cobra_default_ub">
        <listOfReactants>
          <speciesReference constant="true" species="M_DGTP" stoichiometry="1" />
        </listOfReactants>
        <listOfProducts>
          <speciesReference constant="true" species="M_PPPI" stoichiometry="1" />
          <speciesReference constant="true" species="M_DG" stoichiometry="1" />
        </listOfProducts>
      </reaction>
      <reaction fast="false" id="R_R0268" reversible="false" fbc:lowerFluxBound="cobra_0_bound" fbc:upperFluxBound="cobra_default_ub">
        <listOfReactants>
          <speciesReference constant="true" species="M_ATP" stoichiometry="1" />
          <speciesReference constant="true" species="M_GTP" stoichiometry="1" />
        </listOfReactants>
        <listOfProducts>
          <speciesReference constant="true" species="M_pppGpp" stoichiometry="1" />
          <speciesReference constant="true" species="M_AMP" stoichiometry="1" />
        </listOfProducts>
      </reaction>
      <reaction fast="false" id="R_R0269" reversible="false" fbc:lowerFluxBound="cobra_0_bound" fbc:upperFluxBound="cobra_default_ub">
        <listOfReactants>
          <speciesReference constant="true" species="M_ppGpp" stoichiometry="1" />
        </listOfReactants>
        <listOfProducts>
          <speciesReference constant="true" species="M_PPI" stoichiometry="1" />
          <speciesReference constant="true" species="M_GDP" stoichiometry="1" />
        </listOfProducts>
      </reaction>
      <reaction fast="false" id="R_R0270" reversible="false" fbc:lowerFluxBound="cobra_0_bound" fbc:upperFluxBound="cobra_default_ub">
        <listOfReactants>
          <speciesReference constant="true" species="M_ATP" stoichiometry="1" />
          <speciesReference constant="true" species="M_AMP" stoichiometry="1" />
        </listOfReactants>
        <listOfProducts>
          <speciesReference constant="true" species="M_ADP" stoichiometry="2" />
        </listOfProducts>
      </reaction>
      <reaction fast="false" id="R_R0271" reversible="false" fbc:lowerFluxBound="cobra_0_bound" fbc:upperFluxBound="cobra_default_ub">
        <listOfReactants>
          <speciesReference constant="true" species="M_ADP" stoichiometry="1" />
          <speciesReference constant="true" species="M_RTHIO" stoichiometry="1" />
        </listOfReactants>
        <listOfProducts>
          <speciesReference constant="true" species="M_OTHIO" stoichiometry="1" />
          <speciesReference constant="true" species="M_DADP" stoichiometry="1" />
        </listOfProducts>
      </reaction>
      <reaction fast="false" id="R_R0272" reversible="true" fbc:lowerFluxBound="cobra_default_lb" fbc:upperFluxBound="cobra_default_ub">
        <listOfReactants>
          <speciesReference constant="true" species="M_ATP" stoichiometry="1" />
          <speciesReference constant="true" species="M_DADP" stoichiometry="1" />
        </listOfReactants>
        <listOfProducts>
          <speciesReference constant="true" species="M_ADP" stoichiometry="1" />
          <speciesReference constant="true" species="M_DATP" stoichiometry="1" />
        </listOfProducts>
      </reaction>
      <reaction fast="false" id="R_R0273" reversible="true" fbc:lowerFluxBound="cobra_default_lb" fbc:upperFluxBound="cobra_default_ub">
        <listOfReactants>
          <speciesReference constant="true" species="M_ATP" stoichiometry="1" />
          <speciesReference constant="true" species="M_GMP" stoichiometry="1" />
        </listOfReactants>
        <listOfProducts>
          <speciesReference constant="true" species="M_ADP" stoichiometry="1" />
          <speciesReference constant="true" species="M_GDP" stoichiometry="1" />
        </listOfProducts>
      </reaction>
      <reaction fast="false" id="R_R0274" reversible="true" fbc:lowerFluxBound="cobra_default_lb" fbc:upperFluxBound="cobra_default_ub">
        <listOfReactants>
          <speciesReference constant="true" species="M_ATP" stoichiometry="1" />
          <speciesReference constant="true" species="M_GDP" stoichiometry="1" />
        </listOfReactants>
        <listOfProducts>
          <speciesReference constant="true" species="M_ADP" stoichiometry="1" />
          <speciesReference constant="true" species="M_GTP" stoichiometry="1" />
        </listOfProducts>
      </reaction>
      <reaction fast="false" id="R_R0275" reversible="false" fbc:lowerFluxBound="cobra_0_bound" fbc:upperFluxBound="cobra_default_ub">
        <listOfReactants>
          <speciesReference constant="true" species="M_RTHIO" stoichiometry="1" />
          <speciesReference constant="true" species="M_GDP" stoichiometry="1" />
        </listOfReactants>
        <listOfProducts>
          <speciesReference constant="true" species="M_OTHIO" stoichiometry="1" />
          <speciesReference constant="true" species="M_DGDP" stoichiometry="1" />
        </listOfProducts>
      </reaction>
      <reaction fast="false" id="R_R0276" reversible="true" fbc:lowerFluxBound="cobra_default_lb" fbc:upperFluxBound="cobra_default_ub">
        <listOfReactants>
          <speciesReference constant="true" species="M_ATP" stoichiometry="1" />
          <speciesReference constant="true" species="M_DGDP" stoichiometry="1" />
        </listOfReactants>
        <listOfProducts>
          <speciesReference constant="true" species="M_ADP" stoichiometry="1" />
          <speciesReference constant="true" species="M_DGTP" stoichiometry="1" />
        </listOfProducts>
      </reaction>
      <reaction fast="false" id="R_R0277" reversible="false" fbc:lowerFluxBound="cobra_0_bound" fbc:upperFluxBound="cobra_default_ub">
        <listOfReactants>
          <speciesReference constant="true" species="M_ARIB" stoichiometry="1" />
        </listOfReactants>
        <listOfProducts>
          <speciesReference constant="true" species="M_R5P" stoichiometry="1" />
          <speciesReference constant="true" species="M_AMP" stoichiometry="1" />
        </listOfProducts>
      </reaction>
      <reaction fast="false" id="R_R0278" reversible="true" fbc:lowerFluxBound="cobra_default_lb" fbc:upperFluxBound="cobra_default_ub">
        <listOfReactants>
          <speciesReference constant="true" species="M_ATP" stoichiometry="1" />
          <speciesReference constant="true" species="M_DAMP" stoichiometry="1" />
        </listOfReactants>
        <listOfProducts>
          <speciesReference constant="true" species="M_ADP" stoichiometry="1" />
          <speciesReference constant="true" species="M_DADP" stoichiometry="1" />
        </listOfProducts>
      </reaction>
      <reaction fast="false" id="R_R0279" reversible="true" fbc:lowerFluxBound="cobra_default_lb" fbc:upperFluxBound="cobra_default_ub">
        <listOfReactants>
          <speciesReference constant="true" species="M_pppGpp" stoichiometry="1" />
        </listOfReactants>
        <listOfProducts>
          <speciesReference constant="true" species="M_ppGpp" stoichiometry="1" />
          <speciesReference constant="true" species="M_PI" stoichiometry="1" />
        </listOfProducts>
      </reaction>
      <reaction fast="false" id="R_R0280" reversible="false" fbc:lowerFluxBound="cobra_0_bound" fbc:upperFluxBound="cobra_default_ub">
        <listOfReactants>
          <speciesReference constant="true" species="M_AppppA" stoichiometry="1" />
        </listOfReactants>
        <listOfProducts>
          <speciesReference constant="true" species="M_ADP" stoichiometry="2" />
        </listOfProducts>
      </reaction>
      <reaction fast="false" id="R_R0281" reversible="true" fbc:lowerFluxBound="cobra_default_lb" fbc:upperFluxBound="cobra_default_ub">
        <listOfReactants>
          <speciesReference constant="true" species="M_PPI" stoichiometry="1" />
          <speciesReference constant="true" species="M_AICAR" stoichiometry="1" />
        </listOfReactants>
        <listOfProducts>
          <speciesReference constant="true" species="M_A4IZM" stoichiometry="1" />
          <speciesReference constant="true" species="M_PRPP" stoichiometry="1" />
        </listOfProducts>
      </reaction>
      <reaction fast="false" id="R_R0282" reversible="false" fbc:lowerFluxBound="cobra_0_bound" fbc:upperFluxBound="cobra_default_ub">
        <listOfReactants>
          <speciesReference constant="true" species="M_DGMP" stoichiometry="1" />
        </listOfReactants>
        <listOfProducts>
          <speciesReference constant="true" species="M_PI" stoichiometry="1" />
          <speciesReference constant="true" species="M_DG" stoichiometry="1" />
        </listOfProducts>
      </reaction>
      <reaction fast="false" id="R_R0283" reversible="false" fbc:lowerFluxBound="cobra_0_bound" fbc:upperFluxBound="cobra_default_ub">
        <listOfReactants>
          <speciesReference constant="true" species="M_GMP" stoichiometry="1" />
        </listOfReactants>
        <listOfProducts>
          <speciesReference constant="true" species="M_GSN" stoichiometry="1" />
          <speciesReference constant="true" species="M_PI" stoichiometry="1" />
        </listOfProducts>
      </reaction>
      <reaction fast="false" id="R_R0293" reversible="true" fbc:lowerFluxBound="cobra_default_lb" fbc:upperFluxBound="cobra_default_ub">
        <listOfReactants>
          <speciesReference constant="true" species="M_PPI" stoichiometry="1" />
          <speciesReference constant="true" species="M_GMP" stoichiometry="1" />
        </listOfReactants>
        <listOfProducts>
          <speciesReference constant="true" species="M_PRPP" stoichiometry="1" />
          <speciesReference constant="true" species="M_GN" stoichiometry="1" />
        </listOfProducts>
      </reaction>
      <reaction fast="false" id="R_R0294" reversible="true" fbc:lowerFluxBound="cobra_default_lb" fbc:upperFluxBound="cobra_default_ub">
        <listOfReactants>
          <speciesReference constant="true" species="M_DAMP" stoichiometry="1" />
        </listOfReactants>
        <listOfProducts>
          <speciesReference constant="true" species="M_DA" stoichiometry="1" />
          <speciesReference constant="true" species="M_PI" stoichiometry="1" />
        </listOfProducts>
      </reaction>
      <reaction fast="false" id="R_R0301" reversible="false" fbc:lowerFluxBound="cobra_0_bound" fbc:upperFluxBound="cobra_default_ub">
        <listOfReactants>
          <speciesReference constant="true" species="M_AMP" stoichiometry="1" />
        </listOfReactants>
        <listOfProducts>
          <speciesReference constant="true" species="M_PI" stoichiometry="1" />
          <speciesReference constant="true" species="M_ADN" stoichiometry="1" />
        </listOfProducts>
      </reaction>
      <reaction fast="false" id="R_R0302" reversible="false" fbc:lowerFluxBound="cobra_0_bound" fbc:upperFluxBound="cobra_default_ub">
        <listOfReactants>
          <speciesReference constant="true" species="M_AMP" stoichiometry="1" />
        </listOfReactants>
        <listOfProducts>
          <speciesReference constant="true" species="M_AD" stoichiometry="1" />
          <speciesReference constant="true" species="M_R5P" stoichiometry="1" />
        </listOfProducts>
      </reaction>
      <reaction fast="false" id="R_R0303" reversible="true" fbc:lowerFluxBound="cobra_default_lb" fbc:upperFluxBound="cobra_default_ub">
        <listOfReactants>
          <speciesReference constant="true" species="M_DA" stoichiometry="1" />
        </listOfReactants>
        <listOfProducts>
          <speciesReference constant="true" species="M_NH3" stoichiometry="1" />
          <speciesReference constant="true" species="M_DIN" stoichiometry="1" />
        </listOfProducts>
      </reaction>
      <reaction fast="false" id="R_R0304" reversible="false" fbc:lowerFluxBound="cobra_0_bound" fbc:upperFluxBound="cobra_default_ub">
        <listOfReactants>
          <speciesReference constant="true" species="M_ADN" stoichiometry="1" />
        </listOfReactants>
        <listOfProducts>
          <speciesReference constant="true" species="M_RIB" stoichiometry="1" />
          <speciesReference constant="true" species="M_AD" stoichiometry="1" />
        </listOfProducts>
      </reaction>
      <reaction fast="false" id="R_R0305" reversible="false" fbc:lowerFluxBound="cobra_0_bound" fbc:upperFluxBound="cobra_default_ub">
        <listOfReactants>
          <speciesReference constant="true" species="M_ADN" stoichiometry="1" />
        </listOfReactants>
        <listOfProducts>
          <speciesReference constant="true" species="M_NH3" stoichiometry="1" />
          <speciesReference constant="true" species="M_INS" stoichiometry="1" />
        </listOfProducts>
      </reaction>
      <reaction fast="false" id="R_R0306" reversible="false" fbc:lowerFluxBound="cobra_0_bound" fbc:upperFluxBound="cobra_default_ub">
        <listOfReactants>
          <speciesReference constant="true" species="M_INS" stoichiometry="1" />
        </listOfReactants>
        <listOfProducts>
          <speciesReference constant="true" species="M_HYXN" stoichiometry="1" />
          <speciesReference constant="true" species="M_RIB" stoichiometry="1" />
        </listOfProducts>
      </reaction>
      <reaction fast="false" id="R_R0309" reversible="false" fbc:lowerFluxBound="cobra_0_bound" fbc:upperFluxBound="cobra_default_ub">
        <listOfReactants>
          <speciesReference constant="true" species="M_XTSINE" stoichiometry="1" />
        </listOfReactants>
        <listOfProducts>
          <speciesReference constant="true" species="M_XAN" stoichiometry="1" />
          <speciesReference constant="true" species="M_RIB" stoichiometry="1" />
        </listOfProducts>
      </reaction>
      <reaction fast="false" id="R_R0311" reversible="false" fbc:lowerFluxBound="cobra_0_bound" fbc:upperFluxBound="cobra_default_ub">
        <listOfReactants>
          <speciesReference constant="true" species="M_GSN" stoichiometry="1" />
        </listOfReactants>
        <listOfProducts>
          <speciesReference constant="true" species="M_RIB" stoichiometry="1" />
          <speciesReference constant="true" species="M_GN" stoichiometry="1" />
        </listOfProducts>
      </reaction>
      <reaction fast="false" id="R_R0315" reversible="false" fbc:lowerFluxBound="cobra_0_bound" fbc:upperFluxBound="cobra_default_ub">
        <listOfReactants>
          <speciesReference constant="true" species="M_CAP" stoichiometry="1" />
          <speciesReference constant="true" species="M_ASP" stoichiometry="1" />
        </listOfReactants>
        <listOfProducts>
          <speciesReference constant="true" species="M_PI" stoichiometry="1" />
          <speciesReference constant="true" species="M_CAASP" stoichiometry="1" />
        </listOfProducts>
      </reaction>
      <reaction fast="false" id="R_R0316" reversible="true" fbc:lowerFluxBound="cobra_default_lb" fbc:upperFluxBound="cobra_default_ub">
        <listOfReactants>
          <speciesReference constant="true" species="M_CAASP" stoichiometry="1" />
        </listOfReactants>
        <listOfProducts>
          <speciesReference constant="true" species="M_DOROA" stoichiometry="1" />
        </listOfProducts>
      </reaction>
      <reaction fast="false" id="R_R0318" reversible="false" fbc:lowerFluxBound="cobra_0_bound" fbc:upperFluxBound="cobra_default_ub">
        <listOfReactants>
          <speciesReference constant="true" species="M_Q" stoichiometry="1" />
          <speciesReference constant="true" species="M_DOROA" stoichiometry="1" />
        </listOfReactants>
        <listOfProducts>
          <speciesReference constant="true" species="M_OROA" stoichiometry="1" />
          <speciesReference constant="true" species="M_QH2" stoichiometry="1" />
        </listOfProducts>
      </reaction>
      <reaction fast="false" id="R_R0319" reversible="true" fbc:lowerFluxBound="cobra_default_lb" fbc:upperFluxBound="cobra_default_ub">
        <listOfReactants>
          <speciesReference constant="true" species="M_OROA" stoichiometry="1" />
          <speciesReference constant="true" species="M_PRPP" stoichiometry="1" />
        </listOfReactants>
        <listOfProducts>
          <speciesReference constant="true" species="M_PPI" stoichiometry="1" />
          <speciesReference constant="true" species="M_OMP" stoichiometry="1" />
        </listOfProducts>
      </reaction>
      <reaction fast="false" id="R_R0320" reversible="false" fbc:lowerFluxBound="cobra_0_bound" fbc:upperFluxBound="cobra_default_ub">
        <listOfReactants>
          <speciesReference constant="true" species="M_OMP" stoichiometry="1" />
        </listOfReactants>
        <listOfProducts>
          <speciesReference constant="true" species="M_UMP" stoichiometry="1" />
          <speciesReference constant="true" species="M_CO2" stoichiometry="1" />
        </listOfProducts>
      </reaction>
      <reaction fast="false" id="R_R0321" reversible="true" fbc:lowerFluxBound="cobra_default_lb" fbc:upperFluxBound="cobra_default_ub">
        <listOfReactants>
          <speciesReference constant="true" species="M_ATP" stoichiometry="1" />
          <speciesReference constant="true" species="M_UMP" stoichiometry="1" />
        </listOfReactants>
        <listOfProducts>
          <speciesReference constant="true" species="M_ADP" stoichiometry="1" />
          <speciesReference constant="true" species="M_UDP" stoichiometry="1" />
        </listOfProducts>
      </reaction>
      <reaction fast="false" id="R_R0322" reversible="true" fbc:lowerFluxBound="cobra_default_lb" fbc:upperFluxBound="cobra_default_ub">
        <listOfReactants>
          <speciesReference constant="true" species="M_ATP" stoichiometry="1" />
          <speciesReference constant="true" species="M_UDP" stoichiometry="1" />
        </listOfReactants>
        <listOfProducts>
          <speciesReference constant="true" species="M_ADP" stoichiometry="1" />
          <speciesReference constant="true" species="M_UTP" stoichiometry="1" />
        </listOfProducts>
      </reaction>
      <reaction fast="false" id="R_R0323" reversible="false" fbc:lowerFluxBound="cobra_0_bound" fbc:upperFluxBound="cobra_default_ub">
        <listOfReactants>
          <speciesReference constant="true" species="M_ATP" stoichiometry="1" />
          <speciesReference constant="true" species="M_GLN" stoichiometry="1" />
          <speciesReference constant="true" species="M_UTP" stoichiometry="1" />
        </listOfReactants>
        <listOfProducts>
          <speciesReference constant="true" species="M_ADP" stoichiometry="1" />
          <speciesReference constant="true" species="M_CTP" stoichiometry="1" />
          <speciesReference constant="true" species="M_GLU" stoichiometry="1" />
          <speciesReference constant="true" species="M_PI" stoichiometry="1" />
        </listOfProducts>
      </reaction>
      <reaction fast="false" id="R_R0324" reversible="false" fbc:lowerFluxBound="cobra_0_bound" fbc:upperFluxBound="cobra_default_ub">
        <listOfReactants>
          <speciesReference constant="true" species="M_ATP" stoichiometry="1" />
          <speciesReference constant="true" species="M_NH3" stoichiometry="1" />
          <speciesReference constant="true" species="M_UTP" stoichiometry="1" />
        </listOfReactants>
        <listOfProducts>
          <speciesReference constant="true" species="M_ADP" stoichiometry="1" />
          <speciesReference constant="true" species="M_CTP" stoichiometry="1" />
          <speciesReference constant="true" species="M_PI" stoichiometry="1" />
        </listOfProducts>
      </reaction>
      <reaction fast="false" id="R_R0325" reversible="true" fbc:lowerFluxBound="cobra_default_lb" fbc:upperFluxBound="cobra_default_ub">
        <listOfReactants>
          <speciesReference constant="true" species="M_ATP" stoichiometry="1" />
          <speciesReference constant="true" species="M_CDP" stoichiometry="1" />
        </listOfReactants>
        <listOfProducts>
          <speciesReference constant="true" species="M_ADP" stoichiometry="1" />
          <speciesReference constant="true" species="M_CTP" stoichiometry="1" />
        </listOfProducts>
      </reaction>
      <reaction fast="false" id="R_R0326" reversible="false" fbc:lowerFluxBound="cobra_0_bound" fbc:upperFluxBound="cobra_default_ub">
        <listOfReactants>
          <speciesReference constant="true" species="M_RTHIO" stoichiometry="1" />
          <speciesReference constant="true" species="M_CDP" stoichiometry="1" />
        </listOfReactants>
        <listOfProducts>
          <speciesReference constant="true" species="M_OTHIO" stoichiometry="1" />
          <speciesReference constant="true" species="M_DCDP" stoichiometry="1" />
        </listOfProducts>
      </reaction>
      <reaction fast="false" id="R_R0327" reversible="true" fbc:lowerFluxBound="cobra_default_lb" fbc:upperFluxBound="cobra_default_ub">
        <listOfReactants>
          <speciesReference constant="true" species="M_ATP" stoichiometry="1" />
          <speciesReference constant="true" species="M_DCDP" stoichiometry="1" />
        </listOfReactants>
        <listOfProducts>
          <speciesReference constant="true" species="M_ADP" stoichiometry="1" />
          <speciesReference constant="true" species="M_DCTP" stoichiometry="1" />
        </listOfProducts>
      </reaction>
      <reaction fast="false" id="R_R0328" reversible="false" fbc:lowerFluxBound="cobra_0_bound" fbc:upperFluxBound="cobra_default_ub">
        <listOfReactants>
          <speciesReference constant="true" species="M_DCTP" stoichiometry="1" />
        </listOfReactants>
        <listOfProducts>
          <speciesReference constant="true" species="M_NH3" stoichiometry="1" />
          <speciesReference constant="true" species="M_DUTP" stoichiometry="1" />
        </listOfProducts>
      </reaction>
      <reaction fast="false" id="R_R0329" reversible="false" fbc:lowerFluxBound="cobra_0_bound" fbc:upperFluxBound="cobra_default_ub">
        <listOfReactants>
          <speciesReference constant="true" species="M_DUTP" stoichiometry="1" />
        </listOfReactants>
        <listOfProducts>
          <speciesReference constant="true" species="M_PPI" stoichiometry="1" />
          <speciesReference constant="true" species="M_DUMP" stoichiometry="1" />
        </listOfProducts>
      </reaction>
      <reaction fast="false" id="R_R0330" reversible="true" fbc:lowerFluxBound="cobra_default_lb" fbc:upperFluxBound="cobra_default_ub">
        <listOfReactants>
          <speciesReference constant="true" species="M_ATP" stoichiometry="1" />
          <speciesReference constant="true" species="M_DTDP" stoichiometry="1" />
        </listOfReactants>
        <listOfProducts>
          <speciesReference constant="true" species="M_ADP" stoichiometry="1" />
          <speciesReference constant="true" species="M_DTTP" stoichiometry="1" />
        </listOfProducts>
      </reaction>
      <reaction fast="false" id="R_R0331" reversible="true" fbc:lowerFluxBound="cobra_default_lb" fbc:upperFluxBound="cobra_default_ub">
        <listOfReactants>
          <speciesReference constant="true" species="M_ATP" stoichiometry="1" />
          <speciesReference constant="true" species="M_CMP" stoichiometry="1" />
        </listOfReactants>
        <listOfProducts>
          <speciesReference constant="true" species="M_ADP" stoichiometry="1" />
          <speciesReference constant="true" species="M_CDP" stoichiometry="1" />
        </listOfProducts>
      </reaction>
      <reaction fast="false" id="R_R0332" reversible="false" fbc:lowerFluxBound="cobra_0_bound" fbc:upperFluxBound="cobra_default_ub">
        <listOfReactants>
          <speciesReference constant="true" species="M_OTHIO" stoichiometry="1" />
          <speciesReference constant="true" species="M_NADPH" stoichiometry="1" />
        </listOfReactants>
        <listOfProducts>
          <speciesReference constant="true" species="M_RTHIO" stoichiometry="1" />
          <speciesReference constant="true" species="M_NADP" stoichiometry="1" />
        </listOfProducts>
      </reaction>
      <reaction fast="false" id="R_R0333" reversible="true" fbc:lowerFluxBound="cobra_default_lb" fbc:upperFluxBound="cobra_default_ub">
        <listOfReactants>
          <speciesReference constant="true" species="M_ATP" stoichiometry="1" />
          <speciesReference constant="true" species="M_DCMP" stoichiometry="1" />
        </listOfReactants>
        <listOfProducts>
          <speciesReference constant="true" species="M_ADP" stoichiometry="1" />
          <speciesReference constant="true" species="M_DCDP" stoichiometry="1" />
        </listOfProducts>
      </reaction>
      <reaction fast="false" id="R_R0334" reversible="false" fbc:lowerFluxBound="cobra_0_bound" fbc:upperFluxBound="cobra_default_ub">
        <listOfReactants>
          <speciesReference constant="true" species="M_URA" stoichiometry="1" />
          <speciesReference constant="true" species="M_PRPP" stoichiometry="1" />
        </listOfReactants>
        <listOfProducts>
          <speciesReference constant="true" species="M_UMP" stoichiometry="1" />
          <speciesReference constant="true" species="M_PPI" stoichiometry="1" />
        </listOfProducts>
      </reaction>
      <reaction fast="false" id="R_R0335" reversible="true" fbc:lowerFluxBound="cobra_default_lb" fbc:upperFluxBound="cobra_default_ub">
        <listOfReactants>
          <speciesReference constant="true" species="M_URA" stoichiometry="1" />
          <speciesReference constant="true" species="M_R5P" stoichiometry="1" />
        </listOfReactants>
        <listOfProducts>
          <speciesReference constant="true" species="M_PURI5P" stoichiometry="1" />
        </listOfProducts>
      </reaction>
      <reaction fast="false" id="R_R0336" reversible="false" fbc:lowerFluxBound="cobra_0_bound" fbc:upperFluxBound="cobra_default_ub">
        <listOfReactants>
          <speciesReference constant="true" species="M_METTHF" stoichiometry="1" />
          <speciesReference constant="true" species="M_DUMP" stoichiometry="1" />
        </listOfReactants>
        <listOfProducts>
          <speciesReference constant="true" species="M_DTMP" stoichiometry="1" />
          <speciesReference constant="true" species="M_DHF" stoichiometry="1" />
        </listOfProducts>
      </reaction>
      <reaction fast="false" id="R_R0337" reversible="true" fbc:lowerFluxBound="cobra_default_lb" fbc:upperFluxBound="cobra_default_ub">
        <listOfReactants>
          <speciesReference constant="true" species="M_ATP" stoichiometry="1" />
          <speciesReference constant="true" species="M_DUDP" stoichiometry="1" />
        </listOfReactants>
        <listOfProducts>
          <speciesReference constant="true" species="M_ADP" stoichiometry="1" />
          <speciesReference constant="true" species="M_DUTP" stoichiometry="1" />
        </listOfProducts>
      </reaction>
      <reaction fast="false" id="R_R0338" reversible="false" fbc:lowerFluxBound="cobra_0_bound" fbc:upperFluxBound="cobra_default_ub">
        <listOfReactants>
          <speciesReference constant="true" species="M_RTHIO" stoichiometry="1" />
          <speciesReference constant="true" species="M_UDP" stoichiometry="1" />
        </listOfReactants>
        <listOfProducts>
          <speciesReference constant="true" species="M_OTHIO" stoichiometry="1" />
          <speciesReference constant="true" species="M_DUDP" stoichiometry="1" />
        </listOfProducts>
      </reaction>
      <reaction fast="false" id="R_R0341" reversible="false" fbc:lowerFluxBound="cobra_0_bound" fbc:upperFluxBound="cobra_default_ub">
        <listOfReactants>
          <speciesReference constant="true" species="M_CTP" stoichiometry="1" />
        </listOfReactants>
        <listOfProducts>
          <speciesReference constant="true" species="M_NH3" stoichiometry="1" />
          <speciesReference constant="true" species="M_UTP" stoichiometry="1" />
        </listOfProducts>
      </reaction>
      <reaction fast="false" id="R_R0344" reversible="false" fbc:lowerFluxBound="cobra_0_bound" fbc:upperFluxBound="cobra_default_ub">
        <listOfReactants>
          <speciesReference constant="true" species="M_CMP" stoichiometry="1" />
        </listOfReactants>
        <listOfProducts>
          <speciesReference constant="true" species="M_PI" stoichiometry="1" />
          <speciesReference constant="true" species="M_CYTD" stoichiometry="1" />
        </listOfProducts>
      </reaction>
      <reaction fast="false" id="R_R0345" reversible="false" fbc:lowerFluxBound="cobra_0_bound" fbc:upperFluxBound="cobra_default_ub">
        <listOfReactants>
          <speciesReference constant="true" species="M_CYTS" stoichiometry="1" />
        </listOfReactants>
        <listOfProducts>
          <speciesReference constant="true" species="M_NH3" stoichiometry="1" />
          <speciesReference constant="true" species="M_URA" stoichiometry="1" />
        </listOfProducts>
      </reaction>
      <reaction fast="false" id="R_R0346" reversible="false" fbc:lowerFluxBound="cobra_0_bound" fbc:upperFluxBound="cobra_default_ub">
        <listOfReactants>
          <speciesReference constant="true" species="M_a_3URDPP" stoichiometry="1" />
        </listOfReactants>
        <listOfProducts>
          <speciesReference constant="true" species="M_NH3" stoichiometry="1" />
          <speciesReference constant="true" species="M_bALA" stoichiometry="1" />
          <speciesReference constant="true" species="M_CO2" stoichiometry="1" />
        </listOfProducts>
      </reaction>
      <reaction fast="false" id="R_R0347" reversible="false" fbc:lowerFluxBound="cobra_0_bound" fbc:upperFluxBound="cobra_default_ub">
        <listOfReactants>
          <speciesReference constant="true" species="M_DCMP" stoichiometry="1" />
        </listOfReactants>
        <listOfProducts>
          <speciesReference constant="true" species="M_DC" stoichiometry="1" />
          <speciesReference constant="true" species="M_PI" stoichiometry="1" />
        </listOfProducts>
      </reaction>
      <reaction fast="false" id="R_R0350" reversible="false" fbc:lowerFluxBound="cobra_0_bound" fbc:upperFluxBound="cobra_default_ub">
        <listOfReactants>
          <speciesReference constant="true" species="M_DTMP" stoichiometry="1" />
        </listOfReactants>
        <listOfProducts>
          <speciesReference constant="true" species="M_DT" stoichiometry="1" />
          <speciesReference constant="true" species="M_PI" stoichiometry="1" />
        </listOfProducts>
      </reaction>
      <reaction fast="false" id="R_R0351" reversible="false" fbc:lowerFluxBound="cobra_0_bound" fbc:upperFluxBound="cobra_default_ub">
        <listOfReactants>
          <speciesReference constant="true" species="M_a_5MCYT" stoichiometry="1" />
        </listOfReactants>
        <listOfProducts>
          <speciesReference constant="true" species="M_NH3" stoichiometry="1" />
          <speciesReference constant="true" species="M_DT" stoichiometry="1" />
        </listOfProducts>
      </reaction>
      <reaction fast="false" id="R_R0352" reversible="false" fbc:lowerFluxBound="cobra_0_bound" fbc:upperFluxBound="cobra_default_ub">
        <listOfReactants>
          <speciesReference constant="true" species="M_URBUT" stoichiometry="1" />
        </listOfReactants>
        <listOfProducts>
          <speciesReference constant="true" species="M_NH3" stoichiometry="1" />
          <speciesReference constant="true" species="M_AMBUT" stoichiometry="1" />
          <speciesReference constant="true" species="M_CO2" stoichiometry="1" />
        </listOfProducts>
      </reaction>
      <reaction fast="false" id="R_R0353" reversible="false" fbc:lowerFluxBound="cobra_0_bound" fbc:upperFluxBound="cobra_default_ub">
        <listOfReactants>
          <speciesReference constant="true" species="M_UMP" stoichiometry="1" />
        </listOfReactants>
        <listOfProducts>
          <speciesReference constant="true" species="M_URI" stoichiometry="1" />
          <speciesReference constant="true" species="M_PI" stoichiometry="1" />
        </listOfProducts>
      </reaction>
      <reaction fast="false" id="R_R0354" reversible="false" fbc:lowerFluxBound="cobra_0_bound" fbc:upperFluxBound="cobra_default_ub">
        <listOfReactants>
          <speciesReference constant="true" species="M_NH3" stoichiometry="1" />
          <speciesReference constant="true" species="M_ATP" stoichiometry="1" />
          <speciesReference constant="true" species="M_GLU" stoichiometry="1" />
        </listOfReactants>
        <listOfProducts>
          <speciesReference constant="true" species="M_GLN" stoichiometry="1" />
          <speciesReference constant="true" species="M_ADP" stoichiometry="1" />
          <speciesReference constant="true" species="M_PI" stoichiometry="1" />
        </listOfProducts>
      </reaction>
      <reaction fast="false" id="R_R0355" reversible="true" fbc:lowerFluxBound="cobra_default_lb" fbc:upperFluxBound="cobra_default_ub">
        <listOfReactants>
          <speciesReference constant="true" species="M_NH3" stoichiometry="1" />
          <speciesReference constant="true" species="M_AKG" stoichiometry="1" />
          <speciesReference constant="true" species="M_NADPH" stoichiometry="1" />
        </listOfReactants>
        <listOfProducts>
          <speciesReference constant="true" species="M_NADP" stoichiometry="1" />
          <speciesReference constant="true" species="M_GLU" stoichiometry="1" />
        </listOfProducts>
      </reaction>
      <reaction fast="false" id="R_R0356" reversible="false" fbc:lowerFluxBound="cobra_0_bound" fbc:upperFluxBound="cobra_default_ub">
        <listOfReactants>
          <speciesReference constant="true" species="M_ATP" stoichiometry="2" />
          <speciesReference constant="true" species="M_GLN" stoichiometry="1" />
          <speciesReference constant="true" species="M_CO2" stoichiometry="1" />
        </listOfReactants>
        <listOfProducts>
          <speciesReference constant="true" species="M_ADP" stoichiometry="2" />
          <speciesReference constant="true" species="M_GLU" stoichiometry="1" />
          <speciesReference constant="true" species="M_CAP" stoichiometry="1" />
          <speciesReference constant="true" species="M_PI" stoichiometry="1" />
        </listOfProducts>
      </reaction>
      <reaction fast="false" id="R_R0357" reversible="false" fbc:lowerFluxBound="cobra_0_bound" fbc:upperFluxBound="cobra_default_ub">
        <listOfReactants>
          <speciesReference constant="true" species="M_ATP" stoichiometry="1" />
          <speciesReference constant="true" species="M_GLU" stoichiometry="1" />
          <speciesReference constant="true" species="M_CYS" stoichiometry="1" />
        </listOfReactants>
        <listOfProducts>
          <speciesReference constant="true" species="M_ADP" stoichiometry="1" />
          <speciesReference constant="true" species="M_GCYS" stoichiometry="1" />
          <speciesReference constant="true" species="M_PI" stoichiometry="1" />
        </listOfProducts>
      </reaction>
      <reaction fast="false" id="R_R0358" reversible="false" fbc:lowerFluxBound="cobra_0_bound" fbc:upperFluxBound="cobra_default_ub">
        <listOfReactants>
          <speciesReference constant="true" species="M_ATP" stoichiometry="1" />
          <speciesReference constant="true" species="M_GCYS" stoichiometry="1" />
          <speciesReference constant="true" species="M_GLY" stoichiometry="1" />
        </listOfReactants>
        <listOfProducts>
          <speciesReference constant="true" species="M_ADP" stoichiometry="1" />
          <speciesReference constant="true" species="M_RGT" stoichiometry="1" />
          <speciesReference constant="true" species="M_PI" stoichiometry="1" />
        </listOfProducts>
      </reaction>
      <reaction fast="false" id="R_R0360" reversible="false" fbc:lowerFluxBound="cobra_0_bound" fbc:upperFluxBound="cobra_default_ub">
        <listOfReactants>
          <speciesReference constant="true" species="M_NADPH" stoichiometry="1" />
          <speciesReference constant="true" species="M_OGT" stoichiometry="1" />
        </listOfReactants>
        <listOfProducts>
          <speciesReference constant="true" species="M_NADP" stoichiometry="1" />
          <speciesReference constant="true" species="M_RGT" stoichiometry="2" />
        </listOfProducts>
      </reaction>
      <reaction fast="false" id="R_R0361" reversible="false" fbc:lowerFluxBound="cobra_0_bound" fbc:upperFluxBound="cobra_default_ub">
        <listOfReactants>
          <speciesReference constant="true" species="M_GLN" stoichiometry="1" />
        </listOfReactants>
        <listOfProducts>
          <speciesReference constant="true" species="M_NH3" stoichiometry="1" />
          <speciesReference constant="true" species="M_GLU" stoichiometry="1" />
        </listOfProducts>
      </reaction>
      <reaction fast="false" id="R_R0362" reversible="false" fbc:lowerFluxBound="cobra_0_bound" fbc:upperFluxBound="cobra_default_ub">
        <listOfReactants>
          <speciesReference constant="true" species="M_GLU" stoichiometry="1" />
        </listOfReactants>
        <listOfProducts>
          <speciesReference constant="true" species="M_CO2" stoichiometry="1" />
          <speciesReference constant="true" species="M_GABA" stoichiometry="1" />
        </listOfProducts>
      </reaction>
      <reaction fast="false" id="R_R0367" reversible="false" fbc:lowerFluxBound="cobra_0_bound" fbc:upperFluxBound="cobra_default_ub">
        <listOfReactants>
          <speciesReference constant="true" species="M_ATP" stoichiometry="1" />
          <speciesReference constant="true" species="M_GLN" stoichiometry="1" />
          <speciesReference constant="true" species="M_ASP" stoichiometry="1" />
        </listOfReactants>
        <listOfProducts>
          <speciesReference constant="true" species="M_GLU" stoichiometry="1" />
          <speciesReference constant="true" species="M_PPI" stoichiometry="1" />
          <speciesReference constant="true" species="M_ASN" stoichiometry="1" />
          <speciesReference constant="true" species="M_AMP" stoichiometry="1" />
        </listOfProducts>
      </reaction>
      <reaction fast="false" id="R_R0369" reversible="false" fbc:lowerFluxBound="cobra_0_bound" fbc:upperFluxBound="cobra_default_ub">
        <listOfReactants>
          <speciesReference constant="true" species="M_O2" stoichiometry="1" />
          <speciesReference constant="true" species="M_ASP" stoichiometry="1" />
        </listOfReactants>
        <listOfProducts>
          <speciesReference constant="true" species="M_NH3" stoichiometry="1" />
          <speciesReference constant="true" species="M_OA" stoichiometry="1" />
          <speciesReference constant="true" species="M_H2O2" stoichiometry="1" />
        </listOfProducts>
      </reaction>
      <reaction fast="false" id="R_R0373" reversible="true" fbc:lowerFluxBound="cobra_default_lb" fbc:upperFluxBound="cobra_default_ub">
        <listOfReactants>
          <speciesReference constant="true" species="M_ATP" stoichiometry="1" />
          <speciesReference constant="true" species="M_ASP" stoichiometry="1" />
        </listOfReactants>
        <listOfProducts>
          <speciesReference constant="true" species="M_ADP" stoichiometry="1" />
          <speciesReference constant="true" species="M_BASP" stoichiometry="1" />
        </listOfProducts>
      </reaction>
      <reaction fast="false" id="R_R0374" reversible="true" fbc:lowerFluxBound="cobra_default_lb" fbc:upperFluxBound="cobra_default_ub">
        <listOfReactants>
          <speciesReference constant="true" species="M_NADPH" stoichiometry="1" />
          <speciesReference constant="true" species="M_BASP" stoichiometry="1" />
        </listOfReactants>
        <listOfProducts>
          <speciesReference constant="true" species="M_NADP" stoichiometry="1" />
          <speciesReference constant="true" species="M_PI" stoichiometry="1" />
          <speciesReference constant="true" species="M_ASPSA" stoichiometry="1" />
        </listOfProducts>
      </reaction>
      <reaction fast="false" id="R_R0375" reversible="true" fbc:lowerFluxBound="cobra_default_lb" fbc:upperFluxBound="cobra_default_ub">
        <listOfReactants>
          <speciesReference constant="true" species="M_NADPH" stoichiometry="1" />
          <speciesReference constant="true" species="M_ASPSA" stoichiometry="1" />
        </listOfReactants>
        <listOfProducts>
          <speciesReference constant="true" species="M_HSER" stoichiometry="1" />
          <speciesReference constant="true" species="M_NADP" stoichiometry="1" />
        </listOfProducts>
      </reaction>
      <reaction fast="false" id="R_R0376" reversible="false" fbc:lowerFluxBound="cobra_0_bound" fbc:upperFluxBound="cobra_default_ub">
        <listOfReactants>
          <speciesReference constant="true" species="M_HSER" stoichiometry="1" />
          <speciesReference constant="true" species="M_ATP" stoichiometry="1" />
        </listOfReactants>
        <listOfProducts>
          <speciesReference constant="true" species="M_ADP" stoichiometry="1" />
          <speciesReference constant="true" species="M_PHSER" stoichiometry="1" />
        </listOfProducts>
      </reaction>
      <reaction fast="false" id="R_R0377" reversible="false" fbc:lowerFluxBound="cobra_0_bound" fbc:upperFluxBound="cobra_default_ub">
        <listOfReactants>
          <speciesReference constant="true" species="M_PHSER" stoichiometry="1" />
        </listOfReactants>
        <listOfProducts>
          <speciesReference constant="true" species="M_THR" stoichiometry="1" />
          <speciesReference constant="true" species="M_PI" stoichiometry="1" />
        </listOfProducts>
      </reaction>
      <reaction fast="false" id="R_R0378" reversible="true" fbc:lowerFluxBound="cobra_default_lb" fbc:upperFluxBound="cobra_default_ub">
        <listOfReactants>
          <speciesReference constant="true" species="M_NAD" stoichiometry="1" />
          <speciesReference constant="true" species="M_a_3PG" stoichiometry="1" />
        </listOfReactants>
        <listOfProducts>
          <speciesReference constant="true" species="M_NADH" stoichiometry="1" />
          <speciesReference constant="true" species="M_PHP" stoichiometry="1" />
        </listOfProducts>
      </reaction>
      <reaction fast="false" id="R_R0379" reversible="true" fbc:lowerFluxBound="cobra_default_lb" fbc:upperFluxBound="cobra_default_ub">
        <listOfReactants>
          <speciesReference constant="true" species="M_GLU" stoichiometry="1" />
          <speciesReference constant="true" species="M_PHP" stoichiometry="1" />
        </listOfReactants>
        <listOfProducts>
          <speciesReference constant="true" species="M_a_3PSER" stoichiometry="1" />
          <speciesReference constant="true" species="M_AKG" stoichiometry="1" />
        </listOfProducts>
      </reaction>
      <reaction fast="false" id="R_R0380" reversible="false" fbc:lowerFluxBound="cobra_0_bound" fbc:upperFluxBound="cobra_default_ub">
        <listOfReactants>
          <speciesReference constant="true" species="M_a_3PSER" stoichiometry="1" />
        </listOfReactants>
        <listOfProducts>
          <speciesReference constant="true" species="M_SER" stoichiometry="1" />
          <speciesReference constant="true" species="M_PI" stoichiometry="1" />
        </listOfProducts>
      </reaction>
      <reaction fast="false" id="R_R0381" reversible="true" fbc:lowerFluxBound="cobra_default_lb" fbc:upperFluxBound="cobra_default_ub">
        <listOfReactants>
          <speciesReference constant="true" species="M_SER" stoichiometry="1" />
          <speciesReference constant="true" species="M_THF" stoichiometry="1" />
        </listOfReactants>
        <listOfProducts>
          <speciesReference constant="true" species="M_METTHF" stoichiometry="1" />
          <speciesReference constant="true" species="M_GLY" stoichiometry="1" />
        </listOfProducts>
      </reaction>
      <reaction fast="false" id="R_R0382" reversible="true" fbc:lowerFluxBound="cobra_default_lb" fbc:upperFluxBound="cobra_default_ub">
        <listOfReactants>
          <speciesReference constant="true" species="M_THR" stoichiometry="1" />
        </listOfReactants>
        <listOfProducts>
          <speciesReference constant="true" species="M_ACAL" stoichiometry="1" />
          <speciesReference constant="true" species="M_GLY" stoichiometry="1" />
        </listOfProducts>
      </reaction>
      <reaction fast="false" id="R_R0383" reversible="false" fbc:lowerFluxBound="cobra_0_bound" fbc:upperFluxBound="cobra_default_ub">
        <listOfReactants>
          <speciesReference constant="true" species="M_SAP" stoichiometry="1" />
          <speciesReference constant="true" species="M_THF" stoichiometry="1" />
        </listOfReactants>
        <listOfProducts>
          <speciesReference constant="true" species="M_NH3" stoichiometry="1" />
          <speciesReference constant="true" species="M_METTHF" stoichiometry="1" />
          <speciesReference constant="true" species="M_DHLIPOYLPROTEIN" stoichiometry="1" />
        </listOfProducts>
      </reaction>
      <reaction fast="false" id="R_R0384" reversible="false" fbc:lowerFluxBound="cobra_0_bound" fbc:upperFluxBound="cobra_default_ub">
        <listOfReactants>
          <speciesReference constant="true" species="M_LIPOYLPROTEIN" stoichiometry="1" />
          <speciesReference constant="true" species="M_GLY" stoichiometry="1" />
        </listOfReactants>
        <listOfProducts>
          <speciesReference constant="true" species="M_SAP" stoichiometry="1" />
          <speciesReference constant="true" species="M_CO2" stoichiometry="1" />
        </listOfProducts>
      </reaction>
      <reaction fast="false" id="R_R0385" reversible="false" fbc:lowerFluxBound="cobra_0_bound" fbc:upperFluxBound="cobra_default_ub">
        <listOfReactants>
          <speciesReference constant="true" species="M_NAD" stoichiometry="1" />
          <speciesReference constant="true" species="M_DHLIPOYLPROTEIN" stoichiometry="1" />
        </listOfReactants>
        <listOfProducts>
          <speciesReference constant="true" species="M_NADH" stoichiometry="1" />
          <speciesReference constant="true" species="M_LIPOYLPROTEIN" stoichiometry="1" />
        </listOfProducts>
      </reaction>
      <reaction fast="false" id="R_R0386" reversible="false" fbc:lowerFluxBound="cobra_0_bound" fbc:upperFluxBound="cobra_default_ub">
        <listOfReactants>
          <speciesReference constant="true" species="M_SER" stoichiometry="1" />
        </listOfReactants>
        <listOfProducts>
          <speciesReference constant="true" species="M_NH3" stoichiometry="1" />
          <speciesReference constant="true" species="M_PYR" stoichiometry="1" />
        </listOfProducts>
      </reaction>
      <reaction fast="false" id="R_R0387" reversible="false" fbc:lowerFluxBound="cobra_0_bound" fbc:upperFluxBound="cobra_default_ub">
        <listOfReactants>
          <speciesReference constant="true" species="M_THR" stoichiometry="1" />
        </listOfReactants>
        <listOfProducts>
          <speciesReference constant="true" species="M_NH3" stoichiometry="1" />
          <speciesReference constant="true" species="M_OBUT" stoichiometry="1" />
        </listOfProducts>
      </reaction>
      <reaction fast="false" id="R_R0388" reversible="true" fbc:lowerFluxBound="cobra_default_lb" fbc:upperFluxBound="cobra_default_ub">
        <listOfReactants>
          <speciesReference constant="true" species="M_LLCT" stoichiometry="1" />
        </listOfReactants>
        <listOfProducts>
          <speciesReference constant="true" species="M_NH3" stoichiometry="1" />
          <speciesReference constant="true" species="M_OBUT" stoichiometry="1" />
          <speciesReference constant="true" species="M_CYS" stoichiometry="1" />
        </listOfProducts>
      </reaction>
      <reaction fast="false" id="R_R0389" reversible="false" fbc:lowerFluxBound="cobra_0_bound" fbc:upperFluxBound="cobra_default_ub">
        <listOfReactants>
          <speciesReference constant="true" species="M_NAD" stoichiometry="1" />
          <speciesReference constant="true" species="M_CHOL" stoichiometry="1" />
        </listOfReactants>
        <listOfProducts>
          <speciesReference constant="true" species="M_NADH" stoichiometry="1" />
          <speciesReference constant="true" species="M_BETAH" stoichiometry="1" />
        </listOfProducts>
      </reaction>
      <reaction fast="false" id="R_R0390" reversible="false" fbc:lowerFluxBound="cobra_0_bound" fbc:upperFluxBound="cobra_default_ub">
        <listOfReactants>
          <speciesReference constant="true" species="M_NAD" stoichiometry="1" />
          <speciesReference constant="true" species="M_BETAH" stoichiometry="1" />
        </listOfReactants>
        <listOfProducts>
          <speciesReference constant="true" species="M_BET" stoichiometry="1" />
          <speciesReference constant="true" species="M_NADH" stoichiometry="1" />
        </listOfProducts>
      </reaction>
      <reaction fast="false" id="R_R0391" reversible="false" fbc:lowerFluxBound="cobra_0_bound" fbc:upperFluxBound="cobra_default_ub">
        <listOfReactants>
          <speciesReference constant="true" species="M_NADP" stoichiometry="1" />
          <speciesReference constant="true" species="M_BETAH" stoichiometry="1" />
        </listOfReactants>
        <listOfProducts>
          <speciesReference constant="true" species="M_BET" stoichiometry="1" />
          <speciesReference constant="true" species="M_NADPH" stoichiometry="1" />
        </listOfProducts>
      </reaction>
      <reaction fast="false" id="R_R0392" reversible="false" fbc:lowerFluxBound="cobra_0_bound" fbc:upperFluxBound="cobra_default_ub">
        <listOfReactants>
          <speciesReference constant="true" species="M_SARC" stoichiometry="1" />
          <speciesReference constant="true" species="M_O2" stoichiometry="1" />
        </listOfReactants>
        <listOfProducts>
          <speciesReference constant="true" species="M_GLY" stoichiometry="1" />
          <speciesReference constant="true" species="M_FALD" stoichiometry="1" />
          <speciesReference constant="true" species="M_H2O2" stoichiometry="1" />
        </listOfProducts>
      </reaction>
      <reaction fast="false" id="R_R0394" reversible="false" fbc:lowerFluxBound="cobra_0_bound" fbc:upperFluxBound="cobra_default_ub">
        <listOfReactants>
          <speciesReference constant="true" species="M_GLU" stoichiometry="1" />
          <speciesReference constant="true" species="M_ASPSA" stoichiometry="1" />
        </listOfReactants>
        <listOfProducts>
          <speciesReference constant="true" species="M_AKG" stoichiometry="1" />
          <speciesReference constant="true" species="M_DAMBUT" stoichiometry="1" />
        </listOfProducts>
      </reaction>
      <reaction fast="false" id="R_R0395" reversible="false" fbc:lowerFluxBound="cobra_0_bound" fbc:upperFluxBound="cobra_default_ub">
        <listOfReactants>
          <speciesReference constant="true" species="M_NADPH" stoichiometry="1" />
          <speciesReference constant="true" species="M_MTG" stoichiometry="1" />
        </listOfReactants>
        <listOfProducts>
          <speciesReference constant="true" species="M_NADP" stoichiometry="1" />
          <speciesReference constant="true" species="M_HAC" stoichiometry="1" />
        </listOfProducts>
      </reaction>
      <reaction fast="false" id="R_R0399" reversible="false" fbc:lowerFluxBound="cobra_0_bound" fbc:upperFluxBound="cobra_default_ub">
        <listOfReactants>
          <speciesReference constant="true" species="M_OSLHSER" stoichiometry="1" />
          <speciesReference constant="true" species="M_CYS" stoichiometry="1" />
        </listOfReactants>
        <listOfProducts>
          <speciesReference constant="true" species="M_SUCC" stoichiometry="1" />
          <speciesReference constant="true" species="M_LLCT" stoichiometry="1" />
        </listOfProducts>
      </reaction>
      <reaction fast="false" id="R_R0400" reversible="true" fbc:lowerFluxBound="cobra_default_lb" fbc:upperFluxBound="cobra_default_ub">
        <listOfReactants>
          <speciesReference constant="true" species="M_MTHF" stoichiometry="1" />
          <speciesReference constant="true" species="M_HCYS" stoichiometry="1" />
        </listOfReactants>
        <listOfProducts>
          <speciesReference constant="true" species="M_THF" stoichiometry="1" />
          <speciesReference constant="true" species="M_MET" stoichiometry="1" />
        </listOfProducts>
      </reaction>
      <reaction fast="false" id="R_R0401" reversible="false" fbc:lowerFluxBound="cobra_0_bound" fbc:upperFluxBound="cobra_default_ub">
        <listOfReactants>
          <speciesReference constant="true" species="M_MTHPG" stoichiometry="1" />
          <speciesReference constant="true" species="M_HCYS" stoichiometry="1" />
        </listOfReactants>
        <listOfProducts>
          <speciesReference constant="true" species="M_THPG" stoichiometry="1" />
          <speciesReference constant="true" species="M_MET" stoichiometry="1" />
        </listOfProducts>
      </reaction>
      <reaction fast="false" id="R_R0402" reversible="true" fbc:lowerFluxBound="cobra_default_lb" fbc:upperFluxBound="cobra_default_ub">
        <listOfReactants>
          <speciesReference constant="true" species="M_HSER" stoichiometry="1" />
          <speciesReference constant="true" species="M_ACCOA" stoichiometry="1" />
        </listOfReactants>
        <listOfProducts>
          <speciesReference constant="true" species="M_OAHSER" stoichiometry="1" />
          <speciesReference constant="true" species="M_COA" stoichiometry="1" />
        </listOfProducts>
      </reaction>
      <reaction fast="false" id="R_R0403" reversible="true" fbc:lowerFluxBound="cobra_default_lb" fbc:upperFluxBound="cobra_default_ub">
        <listOfReactants>
          <speciesReference constant="true" species="M_H2S" stoichiometry="1" />
          <speciesReference constant="true" species="M_OSLHSER" stoichiometry="1" />
        </listOfReactants>
        <listOfProducts>
          <speciesReference constant="true" species="M_SUCC" stoichiometry="1" />
          <speciesReference constant="true" species="M_HCYS" stoichiometry="1" />
        </listOfProducts>
      </reaction>
      <reaction fast="false" id="R_R0404" reversible="true" fbc:lowerFluxBound="cobra_default_lb" fbc:upperFluxBound="cobra_default_ub">
        <listOfReactants>
          <speciesReference constant="true" species="M_OSLHSER" stoichiometry="1" />
        </listOfReactants>
        <listOfProducts>
          <speciesReference constant="true" species="M_SUCC" stoichiometry="1" />
          <speciesReference constant="true" species="M_NH3" stoichiometry="1" />
          <speciesReference constant="true" species="M_OBUT" stoichiometry="1" />
        </listOfProducts>
      </reaction>
      <reaction fast="false" id="R_R0406" reversible="false" fbc:lowerFluxBound="cobra_0_bound" fbc:upperFluxBound="cobra_default_ub">
        <listOfReactants>
          <speciesReference constant="true" species="M_ATP" stoichiometry="1" />
          <speciesReference constant="true" species="M_MET" stoichiometry="1" />
        </listOfReactants>
        <listOfProducts>
          <speciesReference constant="true" species="M_SAM" stoichiometry="1" />
          <speciesReference constant="true" species="M_PPI" stoichiometry="1" />
          <speciesReference constant="true" species="M_PI" stoichiometry="1" />
        </listOfProducts>
      </reaction>
      <reaction fast="false" id="R_R0407" reversible="false" fbc:lowerFluxBound="cobra_0_bound" fbc:upperFluxBound="cobra_default_ub">
        <listOfReactants>
          <speciesReference constant="true" species="M_SAH" stoichiometry="1" />
        </listOfReactants>
        <listOfProducts>
          <speciesReference constant="true" species="M_SRLH" stoichiometry="1" />
          <speciesReference constant="true" species="M_AD" stoichiometry="1" />
        </listOfProducts>
      </reaction>
      <reaction fast="false" id="R_R0409" reversible="true" fbc:lowerFluxBound="cobra_default_lb" fbc:upperFluxBound="cobra_default_ub">
        <listOfReactants>
          <speciesReference constant="true" species="M_OAHSER" stoichiometry="1" />
          <speciesReference constant="true" species="M_CYS" stoichiometry="1" />
        </listOfReactants>
        <listOfProducts>
          <speciesReference constant="true" species="M_LLCT" stoichiometry="1" />
          <speciesReference constant="true" species="M_AC" stoichiometry="1" />
        </listOfProducts>
      </reaction>
      <reaction fast="false" id="R_R0410" reversible="false" fbc:lowerFluxBound="cobra_0_bound" fbc:upperFluxBound="cobra_default_ub">
        <listOfReactants>
          <speciesReference constant="true" species="M_H2S" stoichiometry="1" />
          <speciesReference constant="true" species="M_OAHSER" stoichiometry="1" />
        </listOfReactants>
        <listOfProducts>
          <speciesReference constant="true" species="M_AC" stoichiometry="1" />
          <speciesReference constant="true" species="M_HCYS" stoichiometry="1" />
        </listOfProducts>
      </reaction>
      <reaction fast="false" id="R_R0411" reversible="false" fbc:lowerFluxBound="cobra_0_bound" fbc:upperFluxBound="cobra_default_ub">
        <listOfReactants>
          <speciesReference constant="true" species="M_RTHIO" stoichiometry="1" />
          <speciesReference constant="true" species="M_OAHSER" stoichiometry="1" />
          <speciesReference constant="true" species="M_THSUL" stoichiometry="1" />
        </listOfReactants>
        <listOfProducts>
          <speciesReference constant="true" species="M_OTHIO" stoichiometry="1" />
          <speciesReference constant="true" species="M_AC" stoichiometry="1" />
          <speciesReference constant="true" species="M_SO3" stoichiometry="1" />
          <speciesReference constant="true" species="M_HCYS" stoichiometry="1" />
        </listOfProducts>
      </reaction>
      <reaction fast="false" id="R_R0414" reversible="false" fbc:lowerFluxBound="cobra_0_bound" fbc:upperFluxBound="cobra_default_ub">
        <listOfReactants>
          <speciesReference constant="true" species="M_CYS" stoichiometry="1" />
        </listOfReactants>
        <listOfProducts>
          <speciesReference constant="true" species="M_H2S" stoichiometry="1" />
          <speciesReference constant="true" species="M_NH3" stoichiometry="1" />
          <speciesReference constant="true" species="M_PYR" stoichiometry="1" />
        </listOfProducts>
      </reaction>
      <reaction fast="false" id="R_R0415" reversible="true" fbc:lowerFluxBound="cobra_default_lb" fbc:upperFluxBound="cobra_default_ub">
        <listOfReactants>
          <speciesReference constant="true" species="M_SER" stoichiometry="1" />
          <speciesReference constant="true" species="M_ACCOA" stoichiometry="1" />
        </listOfReactants>
        <listOfProducts>
          <speciesReference constant="true" species="M_ASER" stoichiometry="1" />
          <speciesReference constant="true" species="M_COA" stoichiometry="1" />
        </listOfProducts>
      </reaction>
      <reaction fast="false" id="R_R0416" reversible="false" fbc:lowerFluxBound="cobra_0_bound" fbc:upperFluxBound="cobra_default_ub">
        <listOfReactants>
          <speciesReference constant="true" species="M_H2S" stoichiometry="1" />
          <speciesReference constant="true" species="M_ASER" stoichiometry="1" />
        </listOfReactants>
        <listOfProducts>
          <speciesReference constant="true" species="M_AC" stoichiometry="1" />
          <speciesReference constant="true" species="M_CYS" stoichiometry="1" />
        </listOfProducts>
      </reaction>
      <reaction fast="false" id="R_R0417" reversible="false" fbc:lowerFluxBound="cobra_0_bound" fbc:upperFluxBound="cobra_default_ub">
        <listOfReactants>
          <speciesReference constant="true" species="M_SER" stoichiometry="1" />
        </listOfReactants>
        <listOfProducts>
          <speciesReference constant="true" species="M_AACL" stoichiometry="1" />
        </listOfProducts>
      </reaction>
      <reaction fast="false" id="R_R0418" reversible="false" fbc:lowerFluxBound="cobra_0_bound" fbc:upperFluxBound="cobra_default_ub">
        <listOfReactants>
          <speciesReference constant="true" species="M_CYSI" stoichiometry="1" />
        </listOfReactants>
        <listOfProducts>
          <speciesReference constant="true" species="M_NH3" stoichiometry="1" />
          <speciesReference constant="true" species="M_TCYS" stoichiometry="1" />
          <speciesReference constant="true" species="M_PYR" stoichiometry="1" />
        </listOfProducts>
      </reaction>
      <reaction fast="false" id="R_R0419" reversible="false" fbc:lowerFluxBound="cobra_0_bound" fbc:upperFluxBound="cobra_default_ub">
        <listOfReactants>
          <speciesReference constant="true" species="M_MCPYR" stoichiometry="1" />
          <speciesReference constant="true" species="M_GLU" stoichiometry="1" />
        </listOfReactants>
        <listOfProducts>
          <speciesReference constant="true" species="M_AKG" stoichiometry="1" />
          <speciesReference constant="true" species="M_CYS" stoichiometry="1" />
        </listOfProducts>
      </reaction>
      <reaction fast="false" id="R_R0420" reversible="true" fbc:lowerFluxBound="cobra_default_lb" fbc:upperFluxBound="cobra_default_ub">
        <listOfReactants>
          <speciesReference constant="true" species="M_AKG" stoichiometry="1" />
          <speciesReference constant="true" species="M_CYST" stoichiometry="1" />
        </listOfReactants>
        <listOfProducts>
          <speciesReference constant="true" species="M_GLU" stoichiometry="1" />
          <speciesReference constant="true" species="M_SFPYR" stoichiometry="1" />
        </listOfProducts>
      </reaction>
      <reaction fast="false" id="R_R0421" reversible="false" fbc:lowerFluxBound="cobra_0_bound" fbc:upperFluxBound="cobra_default_ub">
        <listOfReactants>
          <speciesReference constant="true" species="M_AKG" stoichiometry="1" />
          <speciesReference constant="true" species="M_SFALA" stoichiometry="1" />
        </listOfReactants>
        <listOfProducts>
          <speciesReference constant="true" species="M_GLU" stoichiometry="1" />
          <speciesReference constant="true" species="M_SFIPYR" stoichiometry="1" />
        </listOfProducts>
      </reaction>
      <reaction fast="false" id="R_R0422" reversible="false" fbc:lowerFluxBound="cobra_0_bound" fbc:upperFluxBound="cobra_default_ub">
        <listOfReactants>
          <speciesReference constant="true" species="M_ASER" stoichiometry="1" />
          <speciesReference constant="true" species="M_THSUL" stoichiometry="1" />
        </listOfReactants>
        <listOfProducts>
          <speciesReference constant="true" species="M_AC" stoichiometry="1" />
          <speciesReference constant="true" species="M_SSCYS" stoichiometry="1" />
        </listOfProducts>
      </reaction>
      <reaction fast="false" id="R_R0424" reversible="false" fbc:lowerFluxBound="cobra_0_bound" fbc:upperFluxBound="cobra_default_ub">
        <listOfReactants>
          <speciesReference constant="true" species="M_RTHIO" stoichiometry="1" />
          <speciesReference constant="true" species="M_ASER" stoichiometry="1" />
          <speciesReference constant="true" species="M_THSUL" stoichiometry="1" />
        </listOfReactants>
        <listOfProducts>
          <speciesReference constant="true" species="M_OTHIO" stoichiometry="1" />
          <speciesReference constant="true" species="M_SO3" stoichiometry="1" />
          <speciesReference constant="true" species="M_AC" stoichiometry="1" />
          <speciesReference constant="true" species="M_CYS" stoichiometry="1" />
        </listOfProducts>
      </reaction>
      <reaction fast="false" id="R_R0425" reversible="false" fbc:lowerFluxBound="cobra_0_bound" fbc:upperFluxBound="cobra_default_ub">
        <listOfReactants>
          <speciesReference constant="true" species="M_PYR" stoichiometry="2" />
        </listOfReactants>
        <listOfProducts>
          <speciesReference constant="true" species="M_ACLAC" stoichiometry="1" />
          <speciesReference constant="true" species="M_CO2" stoichiometry="1" />
        </listOfProducts>
      </reaction>
      <reaction fast="false" id="R_R0426" reversible="true" fbc:lowerFluxBound="cobra_default_lb" fbc:upperFluxBound="cobra_default_ub">
        <listOfReactants>
          <speciesReference constant="true" species="M_NADPH" stoichiometry="1" />
          <speciesReference constant="true" species="M_ACLAC" stoichiometry="1" />
        </listOfReactants>
        <listOfProducts>
          <speciesReference constant="true" species="M_DHMVA" stoichiometry="1" />
          <speciesReference constant="true" species="M_NADP" stoichiometry="1" />
        </listOfProducts>
      </reaction>
      <reaction fast="false" id="R_R0427" reversible="false" fbc:lowerFluxBound="cobra_0_bound" fbc:upperFluxBound="cobra_default_ub">
        <listOfReactants>
          <speciesReference constant="true" species="M_DHMVA" stoichiometry="1" />
        </listOfReactants>
        <listOfProducts>
          <speciesReference constant="true" species="M_OIVAL" stoichiometry="1" />
        </listOfProducts>
      </reaction>
      <reaction fast="false" id="R_R0428" reversible="true" fbc:lowerFluxBound="cobra_default_lb" fbc:upperFluxBound="cobra_default_ub">
        <listOfReactants>
          <speciesReference constant="true" species="M_GLU" stoichiometry="1" />
          <speciesReference constant="true" species="M_OIVAL" stoichiometry="1" />
        </listOfReactants>
        <listOfProducts>
          <speciesReference constant="true" species="M_VAL" stoichiometry="1" />
          <speciesReference constant="true" species="M_AKG" stoichiometry="1" />
        </listOfProducts>
      </reaction>
      <reaction fast="false" id="R_R0429" reversible="false" fbc:lowerFluxBound="cobra_0_bound" fbc:upperFluxBound="cobra_default_ub">
        <listOfReactants>
          <speciesReference constant="true" species="M_NH3" stoichiometry="1" />
          <speciesReference constant="true" species="M_NADH" stoichiometry="1" />
          <speciesReference constant="true" species="M_OIVAL" stoichiometry="1" />
        </listOfReactants>
        <listOfProducts>
          <speciesReference constant="true" species="M_VAL" stoichiometry="1" />
          <speciesReference constant="true" species="M_NAD" stoichiometry="1" />
        </listOfProducts>
      </reaction>
      <reaction fast="false" id="R_R0431" reversible="false" fbc:lowerFluxBound="cobra_0_bound" fbc:upperFluxBound="cobra_default_ub">
        <listOfReactants>
          <speciesReference constant="true" species="M_OBUT" stoichiometry="1" />
          <speciesReference constant="true" species="M_PYR" stoichiometry="1" />
        </listOfReactants>
        <listOfProducts>
          <speciesReference constant="true" species="M_ABUT" stoichiometry="1" />
          <speciesReference constant="true" species="M_CO2" stoichiometry="1" />
        </listOfProducts>
      </reaction>
      <reaction fast="false" id="R_R0432" reversible="true" fbc:lowerFluxBound="cobra_default_lb" fbc:upperFluxBound="cobra_default_ub">
        <listOfReactants>
          <speciesReference constant="true" species="M_ABUT" stoichiometry="1" />
          <speciesReference constant="true" species="M_NADPH" stoichiometry="1" />
        </listOfReactants>
        <listOfProducts>
          <speciesReference constant="true" species="M_NADP" stoichiometry="1" />
          <speciesReference constant="true" species="M_DHMP" stoichiometry="1" />
        </listOfProducts>
      </reaction>
      <reaction fast="false" id="R_R0433" reversible="false" fbc:lowerFluxBound="cobra_0_bound" fbc:upperFluxBound="cobra_default_ub">
        <listOfReactants>
          <speciesReference constant="true" species="M_DHMP" stoichiometry="1" />
        </listOfReactants>
        <listOfProducts>
          <speciesReference constant="true" species="M_a_3MOP" stoichiometry="1" />
        </listOfProducts>
      </reaction>
      <reaction fast="false" id="R_R0434" reversible="true" fbc:lowerFluxBound="cobra_default_lb" fbc:upperFluxBound="cobra_default_ub">
        <listOfReactants>
          <speciesReference constant="true" species="M_GLU" stoichiometry="1" />
          <speciesReference constant="true" species="M_a_3MOP" stoichiometry="1" />
        </listOfReactants>
        <listOfProducts>
          <speciesReference constant="true" species="M_AKG" stoichiometry="1" />
          <speciesReference constant="true" species="M_ILE" stoichiometry="1" />
        </listOfProducts>
      </reaction>
      <reaction fast="false" id="R_R0435" reversible="false" fbc:lowerFluxBound="cobra_0_bound" fbc:upperFluxBound="cobra_default_ub">
        <listOfReactants>
          <speciesReference constant="true" species="M_NH3" stoichiometry="1" />
          <speciesReference constant="true" species="M_NADH" stoichiometry="1" />
          <speciesReference constant="true" species="M_a_3MOP" stoichiometry="1" />
        </listOfReactants>
        <listOfProducts>
          <speciesReference constant="true" species="M_NAD" stoichiometry="1" />
          <speciesReference constant="true" species="M_ILE" stoichiometry="1" />
        </listOfProducts>
      </reaction>
      <reaction fast="false" id="R_R0437" reversible="false" fbc:lowerFluxBound="cobra_0_bound" fbc:upperFluxBound="cobra_default_ub">
        <listOfReactants>
          <speciesReference constant="true" species="M_ACCOA" stoichiometry="1" />
          <speciesReference constant="true" species="M_OIVAL" stoichiometry="1" />
        </listOfReactants>
        <listOfProducts>
          <speciesReference constant="true" species="M_IPPMAL" stoichiometry="1" />
          <speciesReference constant="true" species="M_COA" stoichiometry="1" />
        </listOfProducts>
      </reaction>
      <reaction fast="false" id="R_R0438" reversible="true" fbc:lowerFluxBound="cobra_default_lb" fbc:upperFluxBound="cobra_default_ub">
        <listOfReactants>
          <speciesReference constant="true" species="M_IPPMAL" stoichiometry="1" />
        </listOfReactants>
        <listOfProducts>
          <speciesReference constant="true" species="M_a_2IPM" stoichiometry="1" />
        </listOfProducts>
      </reaction>
      <reaction fast="false" id="R_R0439" reversible="true" fbc:lowerFluxBound="cobra_default_lb" fbc:upperFluxBound="cobra_default_ub">
        <listOfReactants>
          <speciesReference constant="true" species="M_a_2IPM" stoichiometry="1" />
        </listOfReactants>
        <listOfProducts>
          <speciesReference constant="true" species="M_a_3IPM" stoichiometry="1" />
        </listOfProducts>
      </reaction>
      <reaction fast="false" id="R_R0440" reversible="true" fbc:lowerFluxBound="cobra_default_lb" fbc:upperFluxBound="cobra_default_ub">
        <listOfReactants>
          <speciesReference constant="true" species="M_NAD" stoichiometry="1" />
          <speciesReference constant="true" species="M_a_3IPM" stoichiometry="1" />
        </listOfReactants>
        <listOfProducts>
          <speciesReference constant="true" species="M_NADH" stoichiometry="1" />
          <speciesReference constant="true" species="M_OICAP" stoichiometry="1" />
        </listOfProducts>
      </reaction>
      <reaction fast="false" id="R_R0441" reversible="false" fbc:lowerFluxBound="cobra_0_bound" fbc:upperFluxBound="cobra_default_ub">
        <listOfReactants>
          <speciesReference constant="true" species="M_OICAP" stoichiometry="1" />
        </listOfReactants>
        <listOfProducts>
          <speciesReference constant="true" species="M_a_4MOP" stoichiometry="1" />
          <speciesReference constant="true" species="M_CO2" stoichiometry="1" />
        </listOfProducts>
      </reaction>
      <reaction fast="false" id="R_R0442" reversible="true" fbc:lowerFluxBound="cobra_default_lb" fbc:upperFluxBound="cobra_default_ub">
        <listOfReactants>
          <speciesReference constant="true" species="M_a_4MOP" stoichiometry="1" />
          <speciesReference constant="true" species="M_GLU" stoichiometry="1" />
        </listOfReactants>
        <listOfProducts>
          <speciesReference constant="true" species="M_AKG" stoichiometry="1" />
          <speciesReference constant="true" species="M_LEU" stoichiometry="1" />
        </listOfProducts>
      </reaction>
      <reaction fast="false" id="R_R0444" reversible="false" fbc:lowerFluxBound="cobra_0_bound" fbc:upperFluxBound="cobra_default_ub">
        <listOfReactants>
          <speciesReference constant="true" species="M_NAD" stoichiometry="1" />
          <speciesReference constant="true" species="M_HIBUT" stoichiometry="1" />
        </listOfReactants>
        <listOfProducts>
          <speciesReference constant="true" species="M_NADH" stoichiometry="1" />
          <speciesReference constant="true" species="M_METHMASAL" stoichiometry="1" />
        </listOfProducts>
      </reaction>
      <reaction fast="false" id="R_R0445" reversible="true" fbc:lowerFluxBound="cobra_default_lb" fbc:upperFluxBound="cobra_default_ub">
        <listOfReactants>
          <speciesReference constant="true" species="M_NAD" stoichiometry="1" />
          <speciesReference constant="true" species="M_LEU" stoichiometry="1" />
        </listOfReactants>
        <listOfProducts>
          <speciesReference constant="true" species="M_a_4MOP" stoichiometry="1" />
          <speciesReference constant="true" species="M_NH3" stoichiometry="1" />
          <speciesReference constant="true" species="M_NADH" stoichiometry="1" />
        </listOfProducts>
      </reaction>
      <reaction fast="false" id="R_R0446" reversible="false" fbc:lowerFluxBound="cobra_0_bound" fbc:upperFluxBound="cobra_default_ub">
        <listOfReactants>
          <speciesReference constant="true" species="M_NAD" stoichiometry="1" />
          <speciesReference constant="true" species="M_bLEU" stoichiometry="1" />
        </listOfReactants>
        <listOfProducts>
          <speciesReference constant="true" species="M_NH3" stoichiometry="1" />
          <speciesReference constant="true" species="M_NADH" stoichiometry="1" />
          <speciesReference constant="true" species="M_O4MP" stoichiometry="1" />
        </listOfProducts>
      </reaction>
      <reaction fast="false" id="R_R0448" reversible="false" fbc:lowerFluxBound="cobra_0_bound" fbc:upperFluxBound="cobra_default_ub">
        <listOfReactants>
          <speciesReference constant="true" species="M_a_4MOP" stoichiometry="1" />
        </listOfReactants>
        <listOfProducts>
          <speciesReference constant="true" species="M_SMBDH" stoichiometry="1" />
          <speciesReference constant="true" species="M_CO2" stoichiometry="1" />
        </listOfProducts>
      </reaction>
      <reaction fast="false" id="R_R0449" reversible="false" fbc:lowerFluxBound="cobra_0_bound" fbc:upperFluxBound="cobra_default_ub">
        <listOfReactants>
          <speciesReference constant="true" species="M_SMBDH" stoichiometry="1" />
          <speciesReference constant="true" species="M_COA" stoichiometry="1" />
        </listOfReactants>
        <listOfProducts>
          <speciesReference constant="true" species="M_IVCOA" stoichiometry="1" />
        </listOfProducts>
      </reaction>
      <reaction fast="false" id="R_R0450" reversible="false" fbc:lowerFluxBound="cobra_0_bound" fbc:upperFluxBound="cobra_default_ub">
        <listOfReactants>
          <speciesReference constant="true" species="M_FAD" stoichiometry="1" />
          <speciesReference constant="true" species="M_IVCOA" stoichiometry="1" />
        </listOfReactants>
        <listOfProducts>
          <speciesReference constant="true" species="M_FADH2" stoichiometry="1" />
          <speciesReference constant="true" species="M_MCTCOA" stoichiometry="1" />
        </listOfProducts>
      </reaction>
      <reaction fast="false" id="R_R0451" reversible="true" fbc:lowerFluxBound="cobra_default_lb" fbc:upperFluxBound="cobra_default_ub">
        <listOfReactants>
          <speciesReference constant="true" species="M_FAD" stoichiometry="1" />
          <speciesReference constant="true" species="M_IVCOA" stoichiometry="1" />
        </listOfReactants>
        <listOfProducts>
          <speciesReference constant="true" species="M_FADH2" stoichiometry="1" />
          <speciesReference constant="true" species="M_MCTCOA" stoichiometry="1" />
        </listOfProducts>
      </reaction>
      <reaction fast="false" id="R_R0452" reversible="true" fbc:lowerFluxBound="cobra_default_lb" fbc:upperFluxBound="cobra_default_ub">
        <listOfReactants>
          <speciesReference constant="true" species="M_HIVCOA" stoichiometry="1" />
        </listOfReactants>
        <listOfProducts>
          <speciesReference constant="true" species="M_MCTCOA" stoichiometry="1" />
        </listOfProducts>
      </reaction>
      <reaction fast="false" id="R_R0454" reversible="false" fbc:lowerFluxBound="cobra_0_bound" fbc:upperFluxBound="cobra_default_ub">
        <listOfReactants>
          <speciesReference constant="true" species="M_OIVAL" stoichiometry="1" />
        </listOfReactants>
        <listOfProducts>
          <speciesReference constant="true" species="M_CO2" stoichiometry="1" />
          <speciesReference constant="true" species="M_S2MDH" stoichiometry="1" />
        </listOfProducts>
      </reaction>
      <reaction fast="false" id="R_ADD1" reversible="false" fbc:lowerFluxBound="cobra_0_bound" fbc:upperFluxBound="cobra_default_ub">
        <listOfReactants>
          <speciesReference constant="true" species="M_NAD" stoichiometry="1" />
          <speciesReference constant="true" species="M_a_4MOP" stoichiometry="1" />
          <speciesReference constant="true" species="M_COA" stoichiometry="1" />
        </listOfReactants>
        <listOfProducts>
          <speciesReference constant="true" species="M_NADH" stoichiometry="1" />
          <speciesReference constant="true" species="M_CO2" stoichiometry="1" />
          <speciesReference constant="true" species="M_IVCOA" stoichiometry="1" />
        </listOfProducts>
      </reaction>
      <reaction fast="false" id="R_ADD2" reversible="false" fbc:lowerFluxBound="cobra_0_bound" fbc:upperFluxBound="cobra_default_ub">
        <listOfReactants>
          <speciesReference constant="true" species="M_ATP" stoichiometry="1" />
          <speciesReference constant="true" species="M_MCTCOA" stoichiometry="1" />
          <speciesReference constant="true" species="M_CO2" stoichiometry="1" />
        </listOfReactants>
        <listOfProducts>
          <speciesReference constant="true" species="M_ADP" stoichiometry="1" />
          <speciesReference constant="true" species="M_MGLUCOA" stoichiometry="1" />
          <speciesReference constant="true" species="M_PI" stoichiometry="1" />
        </listOfProducts>
      </reaction>
      <reaction fast="false" id="R_ADD3" reversible="false" fbc:lowerFluxBound="cobra_0_bound" fbc:upperFluxBound="cobra_default_ub">
        <listOfReactants>
          <speciesReference constant="true" species="M_MGLUCOA" stoichiometry="1" />
        </listOfReactants>
        <listOfProducts>
          <speciesReference constant="true" species="M_H3MCOA" stoichiometry="1" />
        </listOfProducts>
      </reaction>
      <reaction fast="false" id="R_ADD4" reversible="false" fbc:lowerFluxBound="cobra_0_bound" fbc:upperFluxBound="cobra_default_ub">
        <listOfReactants>
          <speciesReference constant="true" species="M_NAD" stoichiometry="1" />
          <speciesReference constant="true" species="M_OIVAL" stoichiometry="1" />
          <speciesReference constant="true" species="M_COA" stoichiometry="1" />
        </listOfReactants>
        <listOfProducts>
          <speciesReference constant="true" species="M_MPPCOA" stoichiometry="1" />
          <speciesReference constant="true" species="M_NADH" stoichiometry="1" />
          <speciesReference constant="true" species="M_CO2" stoichiometry="1" />
        </listOfProducts>
      </reaction>
      <reaction fast="false" id="R_ADD5" reversible="false" fbc:lowerFluxBound="cobra_0_bound" fbc:upperFluxBound="cobra_default_ub">
        <listOfReactants>
          <speciesReference constant="true" species="M_HIBUTCOA" stoichiometry="1" />
        </listOfReactants>
        <listOfProducts>
          <speciesReference constant="true" species="M_HIBUT" stoichiometry="1" />
          <speciesReference constant="true" species="M_COA" stoichiometry="1" />
        </listOfProducts>
      </reaction>
      <reaction fast="false" id="R_ADD6" reversible="false" fbc:lowerFluxBound="cobra_0_bound" fbc:upperFluxBound="cobra_default_ub">
        <listOfReactants>
          <speciesReference constant="true" species="M_NAD" stoichiometry="1" />
          <speciesReference constant="true" species="M_a_3MOP" stoichiometry="1" />
          <speciesReference constant="true" species="M_COA" stoichiometry="1" />
        </listOfReactants>
        <listOfProducts>
          <speciesReference constant="true" species="M_NADH" stoichiometry="1" />
          <speciesReference constant="true" species="M_CO2" stoichiometry="1" />
          <speciesReference constant="true" species="M_a_2MBTCOA" stoichiometry="1" />
        </listOfProducts>
      </reaction>
      <reaction fast="false" id="R_R0456" reversible="false" fbc:lowerFluxBound="cobra_0_bound" fbc:upperFluxBound="cobra_default_ub">
        <listOfReactants>
          <speciesReference constant="true" species="M_COA" stoichiometry="1" />
          <speciesReference constant="true" species="M_S2MDH" stoichiometry="1" />
        </listOfReactants>
        <listOfProducts>
          <speciesReference constant="true" species="M_MPPCOA" stoichiometry="1" />
        </listOfProducts>
      </reaction>
      <reaction fast="false" id="R_R0457" reversible="false" fbc:lowerFluxBound="cobra_0_bound" fbc:upperFluxBound="cobra_default_ub">
        <listOfReactants>
          <speciesReference constant="true" species="M_MPPCOA" stoichiometry="1" />
          <speciesReference constant="true" species="M_O2" stoichiometry="1" />
        </listOfReactants>
        <listOfProducts>
          <speciesReference constant="true" species="M_a_2MPECOA" stoichiometry="1" />
        </listOfProducts>
      </reaction>
      <reaction fast="false" id="R_R0458" reversible="true" fbc:lowerFluxBound="cobra_default_lb" fbc:upperFluxBound="cobra_default_ub">
        <listOfReactants>
          <speciesReference constant="true" species="M_MPPCOA" stoichiometry="1" />
          <speciesReference constant="true" species="M_FAD" stoichiometry="1" />
        </listOfReactants>
        <listOfProducts>
          <speciesReference constant="true" species="M_FADH2" stoichiometry="1" />
          <speciesReference constant="true" species="M_a_2MPECOA" stoichiometry="1" />
        </listOfProducts>
      </reaction>
      <reaction fast="false" id="R_R0459" reversible="false" fbc:lowerFluxBound="cobra_0_bound" fbc:upperFluxBound="cobra_default_ub">
        <listOfReactants>
          <speciesReference constant="true" species="M_a_2MPECOA" stoichiometry="1" />
        </listOfReactants>
        <listOfProducts>
          <speciesReference constant="true" species="M_HIBUTCOA" stoichiometry="1" />
        </listOfProducts>
      </reaction>
      <reaction fast="false" id="R_R0461" reversible="true" fbc:lowerFluxBound="cobra_default_lb" fbc:upperFluxBound="cobra_default_ub">
        <listOfReactants>
          <speciesReference constant="true" species="M_ALA" stoichiometry="1" />
          <speciesReference constant="true" species="M_METHMASAL" stoichiometry="1" />
        </listOfReactants>
        <listOfProducts>
          <speciesReference constant="true" species="M_AMBUT" stoichiometry="1" />
          <speciesReference constant="true" species="M_PYR" stoichiometry="1" />
        </listOfProducts>
      </reaction>
      <reaction fast="false" id="R_R0462" reversible="true" fbc:lowerFluxBound="cobra_default_lb" fbc:upperFluxBound="cobra_default_ub">
        <listOfReactants>
          <speciesReference constant="true" species="M_AKG" stoichiometry="1" />
          <speciesReference constant="true" species="M_AMBUT" stoichiometry="1" />
        </listOfReactants>
        <listOfProducts>
          <speciesReference constant="true" species="M_METHMASAL" stoichiometry="1" />
          <speciesReference constant="true" species="M_GLU" stoichiometry="1" />
        </listOfProducts>
      </reaction>
      <reaction fast="false" id="R_R0463" reversible="false" fbc:lowerFluxBound="cobra_0_bound" fbc:upperFluxBound="cobra_default_ub">
        <listOfReactants>
          <speciesReference constant="true" species="M_NAD" stoichiometry="1" />
          <speciesReference constant="true" species="M_METHMASAL" stoichiometry="1" />
        </listOfReactants>
        <listOfProducts>
          <speciesReference constant="true" species="M_NADH" stoichiometry="1" />
          <speciesReference constant="true" species="M_METHYLMALONATE" stoichiometry="1" />
        </listOfProducts>
      </reaction>
      <reaction fast="false" id="R_R0465" reversible="false" fbc:lowerFluxBound="cobra_0_bound" fbc:upperFluxBound="cobra_default_ub">
        <listOfReactants>
          <speciesReference constant="true" species="M_a_3MOP" stoichiometry="1" />
        </listOfReactants>
        <listOfProducts>
          <speciesReference constant="true" species="M_S2MBDH" stoichiometry="1" />
          <speciesReference constant="true" species="M_CO2" stoichiometry="1" />
        </listOfProducts>
      </reaction>
      <reaction fast="false" id="R_R0466" reversible="false" fbc:lowerFluxBound="cobra_0_bound" fbc:upperFluxBound="cobra_default_ub">
        <listOfReactants>
          <speciesReference constant="true" species="M_S2MBDH" stoichiometry="1" />
          <speciesReference constant="true" species="M_COA" stoichiometry="1" />
        </listOfReactants>
        <listOfProducts>
          <speciesReference constant="true" species="M_a_2MBTCOA" stoichiometry="1" />
        </listOfProducts>
      </reaction>
      <reaction fast="false" id="R_R0467" reversible="false" fbc:lowerFluxBound="cobra_0_bound" fbc:upperFluxBound="cobra_default_ub">
        <listOfReactants>
          <speciesReference constant="true" species="M_O2" stoichiometry="1" />
          <speciesReference constant="true" species="M_a_2MBTCOA" stoichiometry="1" />
        </listOfReactants>
        <listOfProducts>
          <speciesReference constant="true" species="M_a_2MBECOA" stoichiometry="1" />
        </listOfProducts>
      </reaction>
      <reaction fast="false" id="R_R0468" reversible="true" fbc:lowerFluxBound="cobra_default_lb" fbc:upperFluxBound="cobra_default_ub">
        <listOfReactants>
          <speciesReference constant="true" species="M_FAD" stoichiometry="1" />
          <speciesReference constant="true" species="M_a_2MBTCOA" stoichiometry="1" />
        </listOfReactants>
        <listOfProducts>
          <speciesReference constant="true" species="M_FADH2" stoichiometry="1" />
          <speciesReference constant="true" species="M_a_2MBECOA" stoichiometry="1" />
        </listOfProducts>
      </reaction>
      <reaction fast="false" id="R_R0469" reversible="false" fbc:lowerFluxBound="cobra_0_bound" fbc:upperFluxBound="cobra_default_ub">
        <listOfReactants>
          <speciesReference constant="true" species="M_a_2MBECOA" stoichiometry="1" />
        </listOfReactants>
        <listOfProducts>
          <speciesReference constant="true" species="M_a_3H2MBCOA" stoichiometry="1" />
        </listOfProducts>
      </reaction>
      <reaction fast="false" id="R_R0470" reversible="true" fbc:lowerFluxBound="cobra_default_lb" fbc:upperFluxBound="cobra_default_ub">
        <listOfReactants>
          <speciesReference constant="true" species="M_NAD" stoichiometry="1" />
          <speciesReference constant="true" species="M_a_3H2MBCOA" stoichiometry="1" />
        </listOfReactants>
        <listOfProducts>
          <speciesReference constant="true" species="M_a_2MATACOA" stoichiometry="1" />
          <speciesReference constant="true" species="M_NADH" stoichiometry="1" />
        </listOfProducts>
      </reaction>
      <reaction fast="false" id="R_R0471" reversible="false" fbc:lowerFluxBound="cobra_0_bound" fbc:upperFluxBound="cobra_default_ub">
        <listOfReactants>
          <speciesReference constant="true" species="M_a_2MATACOA" stoichiometry="1" />
          <speciesReference constant="true" species="M_COA" stoichiometry="1" />
        </listOfReactants>
        <listOfProducts>
          <speciesReference constant="true" species="M_PPCOA" stoichiometry="1" />
          <speciesReference constant="true" species="M_ACCOA" stoichiometry="1" />
        </listOfProducts>
      </reaction>
      <reaction fast="false" id="R_R0472" reversible="false" fbc:lowerFluxBound="cobra_0_bound" fbc:upperFluxBound="cobra_default_ub">
        <listOfReactants>
          <speciesReference constant="true" species="M_PYR" stoichiometry="1" />
          <speciesReference constant="true" species="M_ASPSA" stoichiometry="1" />
        </listOfReactants>
        <listOfProducts>
          <speciesReference constant="true" species="M_DHDP" stoichiometry="1" />
        </listOfProducts>
      </reaction>
      <reaction fast="false" id="R_R0473" reversible="false" fbc:lowerFluxBound="cobra_0_bound" fbc:upperFluxBound="cobra_default_ub">
        <listOfReactants>
          <speciesReference constant="true" species="M_NADPH" stoichiometry="1" />
          <speciesReference constant="true" species="M_DHDP" stoichiometry="1" />
        </listOfReactants>
        <listOfProducts>
          <speciesReference constant="true" species="M_NADP" stoichiometry="1" />
          <speciesReference constant="true" species="M_TDHDP" stoichiometry="1" />
        </listOfProducts>
      </reaction>
      <reaction fast="false" id="R_R0474" reversible="false" fbc:lowerFluxBound="cobra_0_bound" fbc:upperFluxBound="cobra_default_ub">
        <listOfReactants>
          <speciesReference constant="true" species="M_TDHDP" stoichiometry="1" />
          <speciesReference constant="true" species="M_SUCCOA" stoichiometry="1" />
        </listOfReactants>
        <listOfProducts>
          <speciesReference constant="true" species="M_COA" stoichiometry="1" />
          <speciesReference constant="true" species="M_SAOPIM" stoichiometry="1" />
        </listOfProducts>
      </reaction>
      <reaction fast="false" id="R_R0475" reversible="true" fbc:lowerFluxBound="cobra_default_lb" fbc:upperFluxBound="cobra_default_ub">
        <listOfReactants>
          <speciesReference constant="true" species="M_GLU" stoichiometry="1" />
          <speciesReference constant="true" species="M_SAOPIM" stoichiometry="1" />
        </listOfReactants>
        <listOfProducts>
          <speciesReference constant="true" species="M_SDAPIM" stoichiometry="1" />
          <speciesReference constant="true" species="M_AKG" stoichiometry="1" />
        </listOfProducts>
      </reaction>
      <reaction fast="false" id="R_R0476" reversible="false" fbc:lowerFluxBound="cobra_0_bound" fbc:upperFluxBound="cobra_default_ub">
        <listOfReactants>
          <speciesReference constant="true" species="M_SDAPIM" stoichiometry="1" />
        </listOfReactants>
        <listOfProducts>
          <speciesReference constant="true" species="M_SUCC" stoichiometry="1" />
          <speciesReference constant="true" species="M_DAPIM" stoichiometry="1" />
        </listOfProducts>
      </reaction>
      <reaction fast="false" id="R_R0477" reversible="true" fbc:lowerFluxBound="cobra_default_lb" fbc:upperFluxBound="cobra_default_ub">
        <listOfReactants>
          <speciesReference constant="true" species="M_DAPIM" stoichiometry="1" />
        </listOfReactants>
        <listOfProducts>
          <speciesReference constant="true" species="M_MDAPIM" stoichiometry="1" />
        </listOfProducts>
      </reaction>
      <reaction fast="false" id="R_R0478" reversible="false" fbc:lowerFluxBound="cobra_0_bound" fbc:upperFluxBound="cobra_default_ub">
        <listOfReactants>
          <speciesReference constant="true" species="M_MDAPIM" stoichiometry="1" />
        </listOfReactants>
        <listOfProducts>
          <speciesReference constant="true" species="M_LYS" stoichiometry="1" />
          <speciesReference constant="true" species="M_CO2" stoichiometry="1" />
        </listOfProducts>
      </reaction>
      <reaction fast="false" id="R_R0480" reversible="false" fbc:lowerFluxBound="cobra_0_bound" fbc:upperFluxBound="cobra_default_ub">
        <listOfReactants>
          <speciesReference constant="true" species="M_OAP" stoichiometry="1" />
        </listOfReactants>
        <listOfProducts>
          <speciesReference constant="true" species="M_GDHLA" stoichiometry="1" />
          <speciesReference constant="true" species="M_CO2" stoichiometry="1" />
        </listOfProducts>
      </reaction>
      <reaction fast="false" id="R_R0481" reversible="true" fbc:lowerFluxBound="cobra_default_lb" fbc:upperFluxBound="cobra_default_ub">
        <listOfReactants>
          <speciesReference constant="true" species="M_GDHLA" stoichiometry="1" />
          <speciesReference constant="true" species="M_COA" stoichiometry="1" />
        </listOfReactants>
        <listOfProducts>
          <speciesReference constant="true" species="M_GCOA" stoichiometry="1" />
        </listOfProducts>
      </reaction>
      <reaction fast="false" id="R_R0482" reversible="false" fbc:lowerFluxBound="cobra_0_bound" fbc:upperFluxBound="cobra_default_ub">
        <listOfReactants>
          <speciesReference constant="true" species="M_CTCOA" stoichiometry="1" />
        </listOfReactants>
        <listOfProducts>
          <speciesReference constant="true" species="M_SHBCOA" stoichiometry="1" />
        </listOfProducts>
      </reaction>
      <reaction fast="false" id="R_R0484" reversible="true" fbc:lowerFluxBound="cobra_default_lb" fbc:upperFluxBound="cobra_default_ub">
        <listOfReactants>
          <speciesReference constant="true" species="M_LYS" stoichiometry="1" />
          <speciesReference constant="true" species="M_ACCOA" stoichiometry="1" />
        </listOfReactants>
        <listOfProducts>
          <speciesReference constant="true" species="M_N6AL" stoichiometry="1" />
          <speciesReference constant="true" species="M_COA" stoichiometry="1" />
        </listOfProducts>
      </reaction>
      <reaction fast="false" id="R_R0485" reversible="true" fbc:lowerFluxBound="cobra_default_lb" fbc:upperFluxBound="cobra_default_ub">
        <listOfReactants>
          <speciesReference constant="true" species="M_NADH" stoichiometry="1" />
          <speciesReference constant="true" species="M_a_5AAPT" stoichiometry="1" />
          <speciesReference constant="true" species="M_CO2" stoichiometry="1" />
        </listOfReactants>
        <listOfProducts>
          <speciesReference constant="true" species="M_NAD" stoichiometry="1" />
          <speciesReference constant="true" species="M_AM2OXH" stoichiometry="1" />
        </listOfProducts>
      </reaction>
      <reaction fast="false" id="R_R0486" reversible="false" fbc:lowerFluxBound="cobra_0_bound" fbc:upperFluxBound="cobra_default_ub">
        <listOfReactants>
          <speciesReference constant="true" species="M_HN6TL" stoichiometry="1" />
        </listOfReactants>
        <listOfProducts>
          <speciesReference constant="true" species="M_TMANB" stoichiometry="1" />
          <speciesReference constant="true" species="M_GLY" stoichiometry="1" />
        </listOfProducts>
      </reaction>
      <reaction fast="false" id="R_R0487" reversible="false" fbc:lowerFluxBound="cobra_0_bound" fbc:upperFluxBound="cobra_default_ub">
        <listOfReactants>
          <speciesReference constant="true" species="M_NAD" stoichiometry="1" />
          <speciesReference constant="true" species="M_TMANB" stoichiometry="1" />
        </listOfReactants>
        <listOfProducts>
          <speciesReference constant="true" species="M_NADH" stoichiometry="1" />
          <speciesReference constant="true" species="M_TMANBT" stoichiometry="1" />
        </listOfProducts>
      </reaction>
      <reaction fast="false" id="R_R0488" reversible="false" fbc:lowerFluxBound="cobra_0_bound" fbc:upperFluxBound="cobra_default_ub">
        <listOfReactants>
          <speciesReference constant="true" species="M_NAD" stoichiometry="1" />
          <speciesReference constant="true" species="M_P5C" stoichiometry="1" />
        </listOfReactants>
        <listOfProducts>
          <speciesReference constant="true" species="M_NADH" stoichiometry="1" />
          <speciesReference constant="true" species="M_GLU" stoichiometry="1" />
        </listOfProducts>
      </reaction>
      <reaction fast="false" id="R_R0489" reversible="false" fbc:lowerFluxBound="cobra_0_bound" fbc:upperFluxBound="cobra_default_ub">
        <listOfReactants>
          <speciesReference constant="true" species="M_NAD" stoichiometry="1" />
          <speciesReference constant="true" species="M_GLUGSAL" stoichiometry="1" />
        </listOfReactants>
        <listOfProducts>
          <speciesReference constant="true" species="M_NADH" stoichiometry="1" />
          <speciesReference constant="true" species="M_GLU" stoichiometry="1" />
        </listOfProducts>
      </reaction>
      <reaction fast="false" id="R_R0490" reversible="false" fbc:lowerFluxBound="cobra_0_bound" fbc:upperFluxBound="cobra_default_ub">
        <listOfReactants>
          <speciesReference constant="true" species="M_GLUGSAL" stoichiometry="1" />
        </listOfReactants>
        <listOfProducts>
          <speciesReference constant="true" species="M_P5C" stoichiometry="1" />
        </listOfProducts>
      </reaction>
      <reaction fast="false" id="R_R0492" reversible="true" fbc:lowerFluxBound="cobra_default_lb" fbc:upperFluxBound="cobra_default_ub">
        <listOfReactants>
          <speciesReference constant="true" species="M_NAD" stoichiometry="1" />
          <speciesReference constant="true" species="M_SUCGLU5S" stoichiometry="1" />
        </listOfReactants>
        <listOfProducts>
          <speciesReference constant="true" species="M_NADH" stoichiometry="1" />
          <speciesReference constant="true" species="M_SUCGLU" stoichiometry="1" />
        </listOfProducts>
      </reaction>
      <reaction fast="false" id="R_R0493" reversible="true" fbc:lowerFluxBound="cobra_default_lb" fbc:upperFluxBound="cobra_default_ub">
        <listOfReactants>
          <speciesReference constant="true" species="M_SUCARG" stoichiometry="1" />
        </listOfReactants>
        <listOfProducts>
          <speciesReference constant="true" species="M_NH3" stoichiometry="2" />
          <speciesReference constant="true" species="M_CO2" stoichiometry="1" />
          <speciesReference constant="true" species="M_N2SORN" stoichiometry="1" />
        </listOfProducts>
      </reaction>
      <reaction fast="false" id="R_R0494" reversible="false" fbc:lowerFluxBound="cobra_0_bound" fbc:upperFluxBound="cobra_default_ub">
        <listOfReactants>
          <speciesReference constant="true" species="M_ARG" stoichiometry="1" />
          <speciesReference constant="true" species="M_SUCCOA" stoichiometry="1" />
        </listOfReactants>
        <listOfProducts>
          <speciesReference constant="true" species="M_SUCARG" stoichiometry="1" />
          <speciesReference constant="true" species="M_COA" stoichiometry="1" />
        </listOfProducts>
      </reaction>
      <reaction fast="false" id="R_R0495" reversible="false" fbc:lowerFluxBound="cobra_0_bound" fbc:upperFluxBound="cobra_default_ub">
        <listOfReactants>
          <speciesReference constant="true" species="M_ARG" stoichiometry="1" />
        </listOfReactants>
        <listOfProducts>
          <speciesReference constant="true" species="M_CITR" stoichiometry="1" />
          <speciesReference constant="true" species="M_NH3" stoichiometry="1" />
        </listOfProducts>
      </reaction>
      <reaction fast="false" id="R_R0497" reversible="false" fbc:lowerFluxBound="cobra_0_bound" fbc:upperFluxBound="cobra_default_ub">
        <listOfReactants>
          <speciesReference constant="true" species="M_ORN" stoichiometry="1" />
        </listOfReactants>
        <listOfProducts>
          <speciesReference constant="true" species="M_NH3" stoichiometry="1" />
          <speciesReference constant="true" species="M_PRO" stoichiometry="1" />
        </listOfProducts>
      </reaction>
      <reaction fast="false" id="R_R0498" reversible="false" fbc:lowerFluxBound="cobra_0_bound" fbc:upperFluxBound="cobra_default_ub">
        <listOfReactants>
          <speciesReference constant="true" species="M_FAD" stoichiometry="1" />
          <speciesReference constant="true" species="M_T4HP" stoichiometry="1" />
        </listOfReactants>
        <listOfProducts>
          <speciesReference constant="true" species="M_FADH2" stoichiometry="1" />
          <speciesReference constant="true" species="M_P3H5C" stoichiometry="1" />
        </listOfProducts>
      </reaction>
      <reaction fast="false" id="R_R0499" reversible="false" fbc:lowerFluxBound="cobra_0_bound" fbc:upperFluxBound="cobra_default_ub">
        <listOfReactants>
          <speciesReference constant="true" species="M_NAD" stoichiometry="1" />
          <speciesReference constant="true" species="M_P3H5C" stoichiometry="1" />
        </listOfReactants>
        <listOfProducts>
          <speciesReference constant="true" species="M_NADH" stoichiometry="1" />
          <speciesReference constant="true" species="M_E4HGLU" stoichiometry="1" />
        </listOfProducts>
      </reaction>
      <reaction fast="false" id="R_R0500" reversible="true" fbc:lowerFluxBound="cobra_default_lb" fbc:upperFluxBound="cobra_default_ub">
        <listOfReactants>
          <speciesReference constant="true" species="M_NAD" stoichiometry="1" />
          <speciesReference constant="true" species="M_E4HGLU" stoichiometry="1" />
        </listOfReactants>
        <listOfProducts>
          <speciesReference constant="true" species="M_NADH" stoichiometry="1" />
          <speciesReference constant="true" species="M_HGLUSA" stoichiometry="1" />
        </listOfProducts>
      </reaction>
      <reaction fast="false" id="R_R0501" reversible="true" fbc:lowerFluxBound="cobra_default_lb" fbc:upperFluxBound="cobra_default_ub">
        <listOfReactants>
          <speciesReference constant="true" species="M_P3H5C" stoichiometry="1" />
        </listOfReactants>
        <listOfProducts>
          <speciesReference constant="true" species="M_HGLUSA" stoichiometry="1" />
        </listOfProducts>
      </reaction>
      <reaction fast="false" id="R_R0503" reversible="false" fbc:lowerFluxBound="cobra_0_bound" fbc:upperFluxBound="cobra_default_ub">
        <listOfReactants>
          <speciesReference constant="true" species="M_NADH" stoichiometry="1" />
          <speciesReference constant="true" species="M_P3H5C" stoichiometry="1" />
        </listOfReactants>
        <listOfProducts>
          <speciesReference constant="true" species="M_NAD" stoichiometry="1" />
          <speciesReference constant="true" species="M_T4HP" stoichiometry="1" />
        </listOfProducts>
      </reaction>
[truncated: 331,017 more chars]
