# Supplementary material for: Do genome-scale models need exact solvers or clearer standards?
Source: Mol Syst Biol. 2015 Oct 14;11(10):831. doi: 10.15252/msb.20156157 (PMC4631202; doi:10.15252/msb.20156157)
Supplement: Supplementary file 2 — Dataset EV1 [file msb0011-0831-sd2.zip › m_model_collection-master/sbml3/S_coilicolor_fixed.xml]

<?xml version='1.0' encoding='UTF-8'?>
<sbml xmlns:fbc="http://www.sbml.org/sbml/level3/version1/fbc/version2" level="3" sboTerm="SBO:0000624" version="1" xmlns="http://www.sbml.org/sbml/level3/version1/core" fbc:required="false">
  <model id="S_coilicolor_fixed" fbc:strict="true">
    <listOfUnitDefinitions>
      <unitDefinition id="mmol_per_gDW_per_hr">
        <listOfUnits>
          <unit exponent="1" kind="mole" multiplier="1" scale="-3" />
          <unit exponent="-1" kind="gram" multiplier="1" scale="0" />
          <unit exponent="-1" kind="second" multiplier="3600" scale="0" />
        </listOfUnits>
      </unitDefinition>
    </listOfUnitDefinitions>
    <fbc:listOfObjectives fbc:activeObjective="obj">
      <fbc:objective fbc:id="obj" fbc:type="maximize">
        <fbc:listOfFluxObjectives>
          <fbc:fluxObjective fbc:coefficient="1" fbc:reaction="R_biomass" />
        </fbc:listOfFluxObjectives>
      </fbc:objective>
    </fbc:listOfObjectives>
    <listOfParameters>
      <parameter constant="true" id="cobra_default_lb" sboTerm="SBO:0000626" units="mmol_per_gDW_per_hr" value="-1000" />
      <parameter constant="true" id="cobra_default_ub" sboTerm="SBO:0000626" units="mmol_per_gDW_per_hr" value="1000" />
      <parameter constant="true" id="cobra_0_bound" sboTerm="SBO:0000626" units="mmol_per_gDW_per_hr" value="0" />
    </listOfParameters>
    <listOfCompartments>
      <compartment constant="true" id="" name="" />
      <compartment constant="true" id="p" name="periplasm" />
      <compartment constant="true" id="c" name="cytosol" />
      <compartment constant="true" id="e" name="extracellular" />
    </listOfCompartments>
    <listOfSpecies>
      <species boundaryCondition="false" compartment="" constant="false" hasOnlySubstanceUnits="false" id="M_GLC_c" name="GLC" fbc:charge="0" />
      <species boundaryCondition="false" compartment="" constant="false" hasOnlySubstanceUnits="false" id="M_ATP_c" name="ATP" fbc:charge="0" />
      <species boundaryCondition="false" compartment="" constant="false" hasOnlySubstanceUnits="false" id="M_GLC6P_c" name="GLC6P" fbc:charge="0" />
      <species boundaryCondition="false" compartment="" constant="false" hasOnlySubstanceUnits="false" id="M_ADP_c" name="ADP" fbc:charge="0" />
      <species boundaryCondition="false" compartment="" constant="false" hasOnlySubstanceUnits="false" id="M_bGLC_c" name="bGLC" fbc:charge="0" />
      <species boundaryCondition="false" compartment="" constant="false" hasOnlySubstanceUnits="false" id="M_bGLC6P_c" name="bGLC6P" fbc:charge="0" />
      <species boundaryCondition="false" compartment="" constant="false" hasOnlySubstanceUnits="false" id="M_GLC1P_c" name="GLC1P" fbc:charge="0" />
      <species boundaryCondition="false" compartment="" constant="false" hasOnlySubstanceUnits="false" id="M_F6P_c" name="F6P" fbc:charge="0" />
      <species boundaryCondition="false" compartment="" constant="false" hasOnlySubstanceUnits="false" id="M_F16DP_c" name="F16DP" fbc:charge="0" />
      <species boundaryCondition="false" compartment="" constant="false" hasOnlySubstanceUnits="false" id="M_WATER_c" name="WATER" fbc:charge="0" />
      <species boundaryCondition="false" compartment="" constant="false" hasOnlySubstanceUnits="false" id="M_PI_c" name="PI" fbc:charge="0" />
      <species boundaryCondition="false" compartment="" constant="false" hasOnlySubstanceUnits="false" id="M_DHAP_c" name="DHAP" fbc:charge="0" />
      <species boundaryCondition="false" compartment="" constant="false" hasOnlySubstanceUnits="false" id="M_GAP_c" name="GAP" fbc:charge="0" />
      <species boundaryCondition="false" compartment="" constant="false" hasOnlySubstanceUnits="false" id="M_NAD_c" name="NAD" fbc:charge="0" />
      <species boundaryCondition="false" compartment="" constant="false" hasOnlySubstanceUnits="false" id="M_DPG_c" name="DPG" fbc:charge="0" />
      <species boundaryCondition="false" compartment="" constant="false" hasOnlySubstanceUnits="false" id="M_NADH_c" name="NADH" fbc:charge="0" />
      <species boundaryCondition="false" compartment="" constant="false" hasOnlySubstanceUnits="false" id="M_H_c" name="H" fbc:charge="0" />
      <species boundaryCondition="false" compartment="" constant="false" hasOnlySubstanceUnits="false" id="M_G3P_c" name="G3P" fbc:charge="0" />
      <species boundaryCondition="false" compartment="" constant="false" hasOnlySubstanceUnits="false" id="M_PG2_c" name="PG2" fbc:charge="0" />
      <species boundaryCondition="false" compartment="" constant="false" hasOnlySubstanceUnits="false" id="M_PEP_c" name="PEP" fbc:charge="0" />
      <species boundaryCondition="false" compartment="" constant="false" hasOnlySubstanceUnits="false" id="M_PYR_c" name="PYR" fbc:charge="0" />
      <species boundaryCondition="false" compartment="" constant="false" hasOnlySubstanceUnits="false" id="M_LAC_c" name="LAC" fbc:charge="0" />
      <species boundaryCondition="false" compartment="" constant="false" hasOnlySubstanceUnits="false" id="M_COA_c" name="COA" fbc:charge="0" />
      <species boundaryCondition="false" compartment="" constant="false" hasOnlySubstanceUnits="false" id="M_AC_c" name="AC" fbc:charge="0" />
      <species boundaryCondition="false" compartment="" constant="false" hasOnlySubstanceUnits="false" id="M_ACOA_c" name="ACOA" fbc:charge="0" />
      <species boundaryCondition="false" compartment="" constant="false" hasOnlySubstanceUnits="false" id="M_PPI_c" name="PPI" fbc:charge="0" />
      <species boundaryCondition="false" compartment="" constant="false" hasOnlySubstanceUnits="false" id="M_AMP_c" name="AMP" fbc:charge="0" />
      <species boundaryCondition="false" compartment="" constant="false" hasOnlySubstanceUnits="false" id="M_MAL_c" name="MAL" fbc:charge="0" />
      <species boundaryCondition="false" compartment="" constant="false" hasOnlySubstanceUnits="false" id="M_CO2_c" name="CO2" fbc:charge="0" />
      <species boundaryCondition="false" compartment="" constant="false" hasOnlySubstanceUnits="false" id="M_NADP_c" name="NADP" fbc:charge="0" />
      <species boundaryCondition="false" compartment="" constant="false" hasOnlySubstanceUnits="false" id="M_NADPH_c" name="NADPH" fbc:charge="0" />
      <species boundaryCondition="false" compartment="" constant="false" hasOnlySubstanceUnits="false" id="M_OXACET_c" name="OXACET" fbc:charge="0" />
      <species boundaryCondition="false" compartment="" constant="false" hasOnlySubstanceUnits="false" id="M_ACAL_c" name="ACAL" fbc:charge="0" />
      <species boundaryCondition="false" compartment="" constant="false" hasOnlySubstanceUnits="false" id="M_ETH_c" name="ETH" fbc:charge="0" />
      <species boundaryCondition="false" compartment="" constant="false" hasOnlySubstanceUnits="false" id="M_UBIQON_c" name="UBIQON" fbc:charge="0" />
      <species boundaryCondition="false" compartment="" constant="false" hasOnlySubstanceUnits="false" id="M_UBIQOL_c" name="UBIQOL" fbc:charge="0" />
      <species boundaryCondition="false" compartment="" constant="false" hasOnlySubstanceUnits="false" id="M_HCO3_c" name="HCO3" fbc:charge="0" />
      <species boundaryCondition="false" compartment="" constant="false" hasOnlySubstanceUnits="false" id="M_MALCOA_c" name="MALCOA" fbc:charge="0" />
      <species boundaryCondition="false" compartment="" constant="false" hasOnlySubstanceUnits="false" id="M_CCCP_c" name="CCCP" fbc:charge="0" />
      <species boundaryCondition="false" compartment="" constant="false" hasOnlySubstanceUnits="false" id="M_BCCP_c" name="BCCP" fbc:charge="0" />
      <species boundaryCondition="false" compartment="" constant="false" hasOnlySubstanceUnits="false" id="M_GDP_c" name="GDP" fbc:charge="0" />
      <species boundaryCondition="false" compartment="" constant="false" hasOnlySubstanceUnits="false" id="M_GTP_c" name="GTP" fbc:charge="0" />
      <species boundaryCondition="false" compartment="" constant="false" hasOnlySubstanceUnits="false" id="M_CIT_c" name="CIT" fbc:charge="0" />
      <species boundaryCondition="false" compartment="" constant="false" hasOnlySubstanceUnits="false" id="M_THISOCIT_c" name="THISOCIT" fbc:charge="0" />
      <species boundaryCondition="false" compartment="" constant="false" hasOnlySubstanceUnits="false" id="M_CACONITATE_c" name="CACONITATE" fbc:charge="0" />
      <species boundaryCondition="false" compartment="" constant="false" hasOnlySubstanceUnits="false" id="M_GLYOX_c" name="GLYOX" fbc:charge="0" />
      <species boundaryCondition="false" compartment="" constant="false" hasOnlySubstanceUnits="false" id="M_SUCC_c" name="SUCC" fbc:charge="0" />
      <species boundaryCondition="false" compartment="" constant="false" hasOnlySubstanceUnits="false" id="M_AKG_c" name="AKG" fbc:charge="0" />
      <species boundaryCondition="false" compartment="" constant="false" hasOnlySubstanceUnits="false" id="M_LIPOAMIDE_c" name="LIPOAMIDE" fbc:charge="0" />
      <species boundaryCondition="false" compartment="" constant="false" hasOnlySubstanceUnits="false" id="M_SSUCDLIPOAMIDE_c" name="SSUCDLIPOAMIDE" fbc:charge="0" />
      <species boundaryCondition="false" compartment="" constant="false" hasOnlySubstanceUnits="false" id="M_DHLAMIDE_c" name="DHLAMIDE" fbc:charge="0" />
      <species boundaryCondition="false" compartment="" constant="false" hasOnlySubstanceUnits="false" id="M_SUCCOA_c" name="SUCCOA" fbc:charge="0" />
      <species boundaryCondition="false" compartment="" constant="false" hasOnlySubstanceUnits="false" id="M_FERI_c" name="FERI" fbc:charge="0" />
      <species boundaryCondition="false" compartment="" constant="false" hasOnlySubstanceUnits="false" id="M_FERO_c" name="FERO" fbc:charge="0" />
      <species boundaryCondition="false" compartment="" constant="false" hasOnlySubstanceUnits="false" id="M_FUM_c" name="FUM" fbc:charge="0" />
      <species boundaryCondition="false" compartment="" constant="false" hasOnlySubstanceUnits="false" id="M_FADH2_c" name="FADH2" fbc:charge="0" />
      <species boundaryCondition="false" compartment="" constant="false" hasOnlySubstanceUnits="false" id="M_FAD_c" name="FAD" fbc:charge="0" />
      <species boundaryCondition="false" compartment="" constant="false" hasOnlySubstanceUnits="false" id="M_GLCLAC_c" name="GLCLAC" fbc:charge="0" />
      <species boundaryCondition="false" compartment="" constant="false" hasOnlySubstanceUnits="false" id="M_MKH2_c" name="MKH2" fbc:charge="0" />
      <species boundaryCondition="false" compartment="" constant="false" hasOnlySubstanceUnits="false" id="M_O2_c" name="O2" fbc:charge="0" />
      <species boundaryCondition="false" compartment="" constant="false" hasOnlySubstanceUnits="false" id="M_MK_c" name="MK" fbc:charge="0" />
      <species boundaryCondition="false" compartment="" constant="false" hasOnlySubstanceUnits="false" id="M_H_e" name="H" fbc:charge="0" />
      <species boundaryCondition="false" compartment="" constant="false" hasOnlySubstanceUnits="false" id="M_GLUC_c" name="GLUC" fbc:charge="0" />
      <species boundaryCondition="false" compartment="" constant="false" hasOnlySubstanceUnits="false" id="M_P6GLUCONATE_c" name="P6GLUCONATE" fbc:charge="0" />
      <species boundaryCondition="false" compartment="" constant="false" hasOnlySubstanceUnits="false" id="M_LRIBULOSE5P_c" name="LRIBULOSE5P" fbc:charge="0" />
      <species boundaryCondition="false" compartment="" constant="false" hasOnlySubstanceUnits="false" id="M_XYL5P_c" name="XYL5P" fbc:charge="0" />
      <species boundaryCondition="false" compartment="" constant="false" hasOnlySubstanceUnits="false" id="M_RIBUL1P_c" name="RIBUL1P" fbc:charge="0" />
      <species boundaryCondition="false" compartment="" constant="false" hasOnlySubstanceUnits="false" id="M_RIB_c" name="RIB" fbc:charge="0" />
      <species boundaryCondition="false" compartment="" constant="false" hasOnlySubstanceUnits="false" id="M_R5P_c" name="R5P" fbc:charge="0" />
      <species boundaryCondition="false" compartment="" constant="false" hasOnlySubstanceUnits="false" id="M_DRIB_c" name="DRIB" fbc:charge="0" />
      <species boundaryCondition="false" compartment="" constant="false" hasOnlySubstanceUnits="false" id="M_DR5P_c" name="DR5P" fbc:charge="0" />
      <species boundaryCondition="false" compartment="" constant="false" hasOnlySubstanceUnits="false" id="M_DR1P_c" name="DR1P" fbc:charge="0" />
      <species boundaryCondition="false" compartment="" constant="false" hasOnlySubstanceUnits="false" id="M_R1P_c" name="R1P" fbc:charge="0" />
      <species boundaryCondition="false" compartment="" constant="false" hasOnlySubstanceUnits="false" id="M_ERY4P_c" name="ERY4P" fbc:charge="0" />
      <species boundaryCondition="false" compartment="" constant="false" hasOnlySubstanceUnits="false" id="M_S17BP_c" name="S17BP" fbc:charge="0" />
      <species boundaryCondition="false" compartment="" constant="false" hasOnlySubstanceUnits="false" id="M_SHEPTP_c" name="SHEPTP" fbc:charge="0" />
      <species boundaryCondition="false" compartment="" constant="false" hasOnlySubstanceUnits="false" id="M_D6PGDLAC_c" name="D6PGDLAC" fbc:charge="0" />
      <species boundaryCondition="false" compartment="" constant="false" hasOnlySubstanceUnits="false" id="M_DDG_c" name="DDG" fbc:charge="0" />
      <species boundaryCondition="false" compartment="" constant="false" hasOnlySubstanceUnits="false" id="M_KDG_c" name="KDG" fbc:charge="0" />
      <species boundaryCondition="false" compartment="" constant="false" hasOnlySubstanceUnits="false" id="M_KD6PGLUCONATE_c" name="KD6PGLUCONATE" fbc:charge="0" />
      <species boundaryCondition="false" compartment="" constant="false" hasOnlySubstanceUnits="false" id="M_LRIBULOSE_c" name="LRIBULOSE" fbc:charge="0" />
      <species boundaryCondition="false" compartment="" constant="false" hasOnlySubstanceUnits="false" id="M_LARABINOSE_c" name="LARABINOSE" fbc:charge="0" />
      <species boundaryCondition="false" compartment="" constant="false" hasOnlySubstanceUnits="false" id="M_ARABITOL_c" name="ARABITOL" fbc:charge="0" />
      <species boundaryCondition="false" compartment="" constant="false" hasOnlySubstanceUnits="false" id="M_LXYLULOSE_c" name="LXYLULOSE" fbc:charge="0" />
      <species boundaryCondition="false" compartment="" constant="false" hasOnlySubstanceUnits="false" id="M_LXYLULOSE5P_c" name="LXYLULOSE5P" fbc:charge="0" />
      <species boundaryCondition="false" compartment="" constant="false" hasOnlySubstanceUnits="false" id="M_LLYXOSE_c" name="LLYXOSE" fbc:charge="0" />
      <species boundaryCondition="false" compartment="" constant="false" hasOnlySubstanceUnits="false" id="M_XYLITOL_c" name="XYLITOL" fbc:charge="0" />
      <species boundaryCondition="false" compartment="" constant="false" hasOnlySubstanceUnits="false" id="M_XYL_c" name="XYL" fbc:charge="0" />
      <species boundaryCondition="false" compartment="" constant="false" hasOnlySubstanceUnits="false" id="M_DXYL_c" name="DXYL" fbc:charge="0" />
      <species boundaryCondition="false" compartment="" constant="false" hasOnlySubstanceUnits="false" id="M_RMN_c" name="RMN" fbc:charge="0" />
      <species boundaryCondition="false" compartment="" constant="false" hasOnlySubstanceUnits="false" id="M_RHAMN_c" name="RHAMN" fbc:charge="0" />
      <species boundaryCondition="false" compartment="" constant="false" hasOnlySubstanceUnits="false" id="M_RHAMN1P_c" name="RHAMN1P" fbc:charge="0" />
      <species boundaryCondition="false" compartment="" constant="false" hasOnlySubstanceUnits="false" id="M_LACTAL_c" name="LACTAL" fbc:charge="0" />
      <species boundaryCondition="false" compartment="" constant="false" hasOnlySubstanceUnits="false" id="M_LLAC_c" name="LLAC" fbc:charge="0" />
      <species boundaryCondition="false" compartment="" constant="false" hasOnlySubstanceUnits="false" id="M_CELB_c" name="CELB" fbc:charge="0" />
      <species boundaryCondition="false" compartment="" constant="false" hasOnlySubstanceUnits="false" id="M_TRE6P_c" name="TRE6P" fbc:charge="0" />
      <species boundaryCondition="false" compartment="" constant="false" hasOnlySubstanceUnits="false" id="M_TRE_c" name="TRE" fbc:charge="0" />
      <species boundaryCondition="false" compartment="" constant="false" hasOnlySubstanceUnits="false" id="M_MAN_c" name="MAN" fbc:charge="0" />
      <species boundaryCondition="false" compartment="" constant="false" hasOnlySubstanceUnits="false" id="M_MAN6P_c" name="MAN6P" fbc:charge="0" />
      <species boundaryCondition="false" compartment="" constant="false" hasOnlySubstanceUnits="false" id="M_MAN1P_c" name="MAN1P" fbc:charge="0" />
      <species boundaryCondition="false" compartment="" constant="false" hasOnlySubstanceUnits="false" id="M_GMAN_c" name="GMAN" fbc:charge="0" />
      <species boundaryCondition="false" compartment="" constant="false" hasOnlySubstanceUnits="false" id="M_G4D6DMAN_c" name="G4D6DMAN" fbc:charge="0" />
      <species boundaryCondition="false" compartment="" constant="false" hasOnlySubstanceUnits="false" id="M_FRU_c" name="FRU" fbc:charge="0" />
      <species boundaryCondition="false" compartment="" constant="false" hasOnlySubstanceUnits="false" id="M_F1P_c" name="F1P" fbc:charge="0" />
      <species boundaryCondition="false" compartment="" constant="false" hasOnlySubstanceUnits="false" id="M_T3_c" name="T3" fbc:charge="0" />
      <species boundaryCondition="false" compartment="" constant="false" hasOnlySubstanceUnits="false" id="M_MELI_c" name="MELI" fbc:charge="0" />
      <species boundaryCondition="false" compartment="" constant="false" hasOnlySubstanceUnits="false" id="M_GLAC_c" name="GLAC" fbc:charge="0" />
      <species boundaryCondition="false" compartment="" constant="false" hasOnlySubstanceUnits="false" id="M_DTTP_c" name="DTTP" fbc:charge="0" />
      <species boundaryCondition="false" compartment="" constant="false" hasOnlySubstanceUnits="false" id="M_TDPDGLUCOSE_c" name="TDPDGLUCOSE" fbc:charge="0" />
      <species boundaryCondition="false" compartment="" constant="false" hasOnlySubstanceUnits="false" id="M_TDPGAL_c" name="TDPGAL" fbc:charge="0" />
      <species boundaryCondition="false" compartment="" constant="false" hasOnlySubstanceUnits="false" id="M_GALC_c" name="GALC" fbc:charge="0" />
      <species boundaryCondition="false" compartment="" constant="false" hasOnlySubstanceUnits="false" id="M_GALC1P_c" name="GALC1P" fbc:charge="0" />
      <species boundaryCondition="false" compartment="" constant="false" hasOnlySubstanceUnits="false" id="M_UTP_c" name="UTP" fbc:charge="0" />
      <species boundaryCondition="false" compartment="" constant="false" hasOnlySubstanceUnits="false" id="M_UDPGAL_c" name="UDPGAL" fbc:charge="0" />
      <species boundaryCondition="false" compartment="" constant="false" hasOnlySubstanceUnits="false" id="M_UDPGLU_c" name="UDPGLU" fbc:charge="0" />
      <species boundaryCondition="false" compartment="" constant="false" hasOnlySubstanceUnits="false" id="M_UDPGLUCUR_c" name="UDPGLUCUR" fbc:charge="0" />
      <species boundaryCondition="false" compartment="" constant="false" hasOnlySubstanceUnits="false" id="M_UDP_c" name="UDP" fbc:charge="0" />
      <species boundaryCondition="false" compartment="" constant="false" hasOnlySubstanceUnits="false" id="M_MLT_c" name="MLT" fbc:charge="0" />
      <species boundaryCondition="false" compartment="" constant="false" hasOnlySubstanceUnits="false" id="M_LACTOSE_c" name="LACTOSE" fbc:charge="0" />
      <species boundaryCondition="false" compartment="" constant="false" hasOnlySubstanceUnits="false" id="M_GALACTINOL_c" name="GALACTINOL" fbc:charge="0" />
      <species boundaryCondition="false" compartment="" constant="false" hasOnlySubstanceUnits="false" id="M_MYOINOSITOL_c" name="MYOINOSITOL" fbc:charge="0" />
      <species boundaryCondition="false" compartment="" constant="false" hasOnlySubstanceUnits="false" id="M_RAF_c" name="RAF" fbc:charge="0" />
      <species boundaryCondition="false" compartment="" constant="false" hasOnlySubstanceUnits="false" id="M_SUCROSE_c" name="SUCROSE" fbc:charge="0" />
      <species boundaryCondition="false" compartment="" constant="false" hasOnlySubstanceUnits="false" id="M_STACHYOSE_c" name="STACHYOSE" fbc:charge="0" />
      <species boundaryCondition="false" compartment="" constant="false" hasOnlySubstanceUnits="false" id="M_EPM_c" name="EPM" fbc:charge="0" />
      <species boundaryCondition="false" compartment="" constant="false" hasOnlySubstanceUnits="false" id="M_GGL_c" name="GGL" fbc:charge="0" />
      <species boundaryCondition="false" compartment="" constant="false" hasOnlySubstanceUnits="false" id="M_GL_c" name="GL" fbc:charge="0" />
      <species boundaryCondition="false" compartment="" constant="false" hasOnlySubstanceUnits="false" id="M_MELIT_c" name="MELIT" fbc:charge="0" />
      <species boundaryCondition="false" compartment="" constant="false" hasOnlySubstanceUnits="false" id="M_SOT_c" name="SOT" fbc:charge="0" />
      <species boundaryCondition="false" compartment="" constant="false" hasOnlySubstanceUnits="false" id="M_PIn_c" name="PIn" fbc:charge="0" />
      <species boundaryCondition="false" compartment="" constant="false" hasOnlySubstanceUnits="false" id="M_PIn1_c" name="PIn1" fbc:charge="0" />
      <species boundaryCondition="false" compartment="" constant="false" hasOnlySubstanceUnits="false" id="M_SAL6P_c" name="SAL6P" fbc:charge="0" />
      <species boundaryCondition="false" compartment="" constant="false" hasOnlySubstanceUnits="false" id="M_HXMP_c" name="HXMP" fbc:charge="0" />
      <species boundaryCondition="false" compartment="" constant="false" hasOnlySubstanceUnits="false" id="M_DARABITOL_c" name="DARABITOL" fbc:charge="0" />
      <species boundaryCondition="false" compartment="" constant="false" hasOnlySubstanceUnits="false" id="M_DLYXOSE_c" name="DLYXOSE" fbc:charge="0" />
      <species boundaryCondition="false" compartment="" constant="false" hasOnlySubstanceUnits="false" id="M_GLN_c" name="GLN" fbc:charge="0" />
      <species boundaryCondition="false" compartment="" constant="false" hasOnlySubstanceUnits="false" id="M_CARBAMOYLP_c" name="CARBAMOYLP" fbc:charge="0" />
      <species boundaryCondition="false" compartment="" constant="false" hasOnlySubstanceUnits="false" id="M_GLT_c" name="GLT" fbc:charge="0" />
      <species boundaryCondition="false" compartment="" constant="false" hasOnlySubstanceUnits="false" id="M_ASP_c" name="ASP" fbc:charge="0" />
      <species boundaryCondition="false" compartment="" constant="false" hasOnlySubstanceUnits="false" id="M_CARBAMYULASP_c" name="CARBAMYULASP" fbc:charge="0" />
      <species boundaryCondition="false" compartment="" constant="false" hasOnlySubstanceUnits="false" id="M_DIHOROT_c" name="DIHOROT" fbc:charge="0" />
      <species boundaryCondition="false" compartment="" constant="false" hasOnlySubstanceUnits="false" id="M_OROTATE_c" name="OROTATE" fbc:charge="0" />
      <species boundaryCondition="false" compartment="" constant="false" hasOnlySubstanceUnits="false" id="M_H2O2_c" name="H2O2" fbc:charge="0" />
      <species boundaryCondition="false" compartment="" constant="false" hasOnlySubstanceUnits="false" id="M_PRPP_c" name="PRPP" fbc:charge="0" />
      <species boundaryCondition="false" compartment="" constant="false" hasOnlySubstanceUnits="false" id="M_ORO5P_c" name="ORO5P" fbc:charge="0" />
      <species boundaryCondition="false" compartment="" constant="false" hasOnlySubstanceUnits="false" id="M_UMP_c" name="UMP" fbc:charge="0" />
      <species boundaryCondition="false" compartment="" constant="false" hasOnlySubstanceUnits="false" id="M_URI_c" name="URI" fbc:charge="0" />
      <species boundaryCondition="false" compartment="" constant="false" hasOnlySubstanceUnits="false" id="M_URA_c" name="URA" fbc:charge="0" />
      <species boundaryCondition="false" compartment="" constant="false" hasOnlySubstanceUnits="false" id="M_CTP_c" name="CTP" fbc:charge="0" />
      <species boundaryCondition="false" compartment="" constant="false" hasOnlySubstanceUnits="false" id="M_NH3_c" name="NH3" fbc:charge="0" />
      <species boundaryCondition="false" compartment="" constant="false" hasOnlySubstanceUnits="false" id="M_CDP_c" name="CDP" fbc:charge="0" />
      <species boundaryCondition="false" compartment="" constant="false" hasOnlySubstanceUnits="false" id="M_RThioredoxin_c" name="RThioredoxin" fbc:charge="0" />
      <species boundaryCondition="false" compartment="" constant="false" hasOnlySubstanceUnits="false" id="M_OXTHIOREDOXIN_c" name="OXTHIOREDOXIN" fbc:charge="0" />
      <species boundaryCondition="false" compartment="" constant="false" hasOnlySubstanceUnits="false" id="M_DCDP_c" name="DCDP" fbc:charge="0" />
      <species boundaryCondition="false" compartment="" constant="false" hasOnlySubstanceUnits="false" id="M_DCMP_c" name="DCMP" fbc:charge="0" />
      <species boundaryCondition="false" compartment="" constant="false" hasOnlySubstanceUnits="false" id="M_DC_c" name="DC" fbc:charge="0" />
      <species boundaryCondition="false" compartment="" constant="false" hasOnlySubstanceUnits="false" id="M_DCTP_c" name="DCTP" fbc:charge="0" />
      <species boundaryCondition="false" compartment="" constant="false" hasOnlySubstanceUnits="false" id="M_DU_c" name="DU" fbc:charge="0" />
      <species boundaryCondition="false" compartment="" constant="false" hasOnlySubstanceUnits="false" id="M_DUMP_c" name="DUMP" fbc:charge="0" />
      <species boundaryCondition="false" compartment="" constant="false" hasOnlySubstanceUnits="false" id="M_DUTP_c" name="DUTP" fbc:charge="0" />
      <species boundaryCondition="false" compartment="" constant="false" hasOnlySubstanceUnits="false" id="M_DTMP_c" name="DTMP" fbc:charge="0" />
      <species boundaryCondition="false" compartment="" constant="false" hasOnlySubstanceUnits="false" id="M_DGTP_c" name="DGTP" fbc:charge="0" />
      <species boundaryCondition="false" compartment="" constant="false" hasOnlySubstanceUnits="false" id="M_DGMP_c" name="DGMP" fbc:charge="0" />
      <species boundaryCondition="false" compartment="" constant="false" hasOnlySubstanceUnits="false" id="M_CMP_c" name="CMP" fbc:charge="0" />
      <species boundaryCondition="false" compartment="" constant="false" hasOnlySubstanceUnits="false" id="M_GMP_c" name="GMP" fbc:charge="0" />
      <species boundaryCondition="false" compartment="" constant="false" hasOnlySubstanceUnits="false" id="M_ITP_c" name="ITP" fbc:charge="0" />
      <species boundaryCondition="false" compartment="" constant="false" hasOnlySubstanceUnits="false" id="M_IMP_c" name="IMP" fbc:charge="0" />
      <species boundaryCondition="false" compartment="" constant="false" hasOnlySubstanceUnits="false" id="M_DTDP_c" name="DTDP" fbc:charge="0" />
      <species boundaryCondition="false" compartment="" constant="false" hasOnlySubstanceUnits="false" id="M_METHTHF_c" name="METHTHF" fbc:charge="0" />
      <species boundaryCondition="false" compartment="" constant="false" hasOnlySubstanceUnits="false" id="M_THF_c" name="THF" fbc:charge="0" />
      <species boundaryCondition="false" compartment="" constant="false" hasOnlySubstanceUnits="false" id="M_TMP_c" name="TMP" fbc:charge="0" />
      <species boundaryCondition="false" compartment="" constant="false" hasOnlySubstanceUnits="false" id="M_TDP_c" name="TDP" fbc:charge="0" />
      <species boundaryCondition="false" compartment="" constant="false" hasOnlySubstanceUnits="false" id="M_DT_c" name="DT" fbc:charge="0" />
      <species boundaryCondition="false" compartment="" constant="false" hasOnlySubstanceUnits="false" id="M_CYTD_c" name="CYTD" fbc:charge="0" />
      <species boundaryCondition="false" compartment="" constant="false" hasOnlySubstanceUnits="false" id="M_THYMINE_c" name="THYMINE" fbc:charge="0" />
      <species boundaryCondition="false" compartment="" constant="false" hasOnlySubstanceUnits="false" id="M_BRIBAMINP_c" name="BRIBAMINP" fbc:charge="0" />
      <species boundaryCondition="false" compartment="" constant="false" hasOnlySubstanceUnits="false" id="M_GLY_c" name="GLY" fbc:charge="0" />
      <species boundaryCondition="false" compartment="" constant="false" hasOnlySubstanceUnits="false" id="M_PRGLYCINEAMIDE_c" name="PRGLYCINEAMIDE" fbc:charge="0" />
      <species boundaryCondition="false" compartment="" constant="false" hasOnlySubstanceUnits="false" id="M_RFGLYCINEAMIDEP_c" name="RFGLYCINEAMIDEP" fbc:charge="0" />
      <species boundaryCondition="false" compartment="" constant="false" hasOnlySubstanceUnits="false" id="M_PRFGLYCINEAMIDE_c" name="PRFGLYCINEAMIDE" fbc:charge="0" />
      <species boundaryCondition="false" compartment="" constant="false" hasOnlySubstanceUnits="false" id="M_PRAIMIDAZOLE_c" name="PRAIMIDAZOLE" fbc:charge="0" />
      <species boundaryCondition="false" compartment="" constant="false" hasOnlySubstanceUnits="false" id="M_PRIBCAIMID_c" name="PRIBCAIMID" fbc:charge="0" />
      <species boundaryCondition="false" compartment="" constant="false" hasOnlySubstanceUnits="false" id="M_PR4SAIMID_c" name="PR4SAIMID" fbc:charge="0" />
      <species boundaryCondition="false" compartment="" constant="false" hasOnlySubstanceUnits="false" id="M_AICAR_c" name="AICAR" fbc:charge="0" />
      <species boundaryCondition="false" compartment="" constant="false" hasOnlySubstanceUnits="false" id="M_AIC_c" name="AIC" fbc:charge="0" />
      <species boundaryCondition="false" compartment="" constant="false" hasOnlySubstanceUnits="false" id="M_F10THF_c" name="F10THF" fbc:charge="0" />
      <species boundaryCondition="false" compartment="" constant="false" hasOnlySubstanceUnits="false" id="M_PRIBFCARBOXAMIDE_c" name="PRIBFCARBOXAMIDE" fbc:charge="0" />
      <species boundaryCondition="false" compartment="" constant="false" hasOnlySubstanceUnits="false" id="M_ADN_c" name="ADN" fbc:charge="0" />
      <species boundaryCondition="false" compartment="" constant="false" hasOnlySubstanceUnits="false" id="M_XNSN5P_c" name="XNSN5P" fbc:charge="0" />
      <species boundaryCondition="false" compartment="" constant="false" hasOnlySubstanceUnits="false" id="M_XNSN_c" name="XNSN" fbc:charge="0" />
      <species boundaryCondition="false" compartment="" constant="false" hasOnlySubstanceUnits="false" id="M_GSN_c" name="GSN" fbc:charge="0" />
      <species boundaryCondition="false" compartment="" constant="false" hasOnlySubstanceUnits="false" id="M_INS_c" name="INS" fbc:charge="0" />
      <species boundaryCondition="false" compartment="" constant="false" hasOnlySubstanceUnits="false" id="M_DAMP_c" name="DAMP" fbc:charge="0" />
      <species boundaryCondition="false" compartment="" constant="false" hasOnlySubstanceUnits="false" id="M_DA_c" name="DA" fbc:charge="0" />
      <species boundaryCondition="false" compartment="" constant="false" hasOnlySubstanceUnits="false" id="M_DG_c" name="DG" fbc:charge="0" />
      <species boundaryCondition="false" compartment="" constant="false" hasOnlySubstanceUnits="false" id="M_HYXN_c" name="HYXN" fbc:charge="0" />
      <species boundaryCondition="false" compartment="" constant="false" hasOnlySubstanceUnits="false" id="M_DIN_c" name="DIN" fbc:charge="0" />
      <species boundaryCondition="false" compartment="" constant="false" hasOnlySubstanceUnits="false" id="M_AD_c" name="AD" fbc:charge="0" />
      <species boundaryCondition="false" compartment="" constant="false" hasOnlySubstanceUnits="false" id="M_DGDP_c" name="DGDP" fbc:charge="0" />
      <species boundaryCondition="false" compartment="" constant="false" hasOnlySubstanceUnits="false" id="M_CAMP_c" name="CAMP" fbc:charge="0" />
      <species boundaryCondition="false" compartment="" constant="false" hasOnlySubstanceUnits="false" id="M_CGMP_c" name="CGMP" fbc:charge="0" />
      <species boundaryCondition="false" compartment="" constant="false" hasOnlySubstanceUnits="false" id="M_IDP_c" name="IDP" fbc:charge="0" />
      <species boundaryCondition="false" compartment="" constant="false" hasOnlySubstanceUnits="false" id="M_DUDP_c" name="DUDP" fbc:charge="0" />
      <species boundaryCondition="false" compartment="" constant="false" hasOnlySubstanceUnits="false" id="M_GN_c" name="GN" fbc:charge="0" />
      <species boundaryCondition="false" compartment="" constant="false" hasOnlySubstanceUnits="false" id="M_XAN_c" name="XAN" fbc:charge="0" />
      <species boundaryCondition="false" compartment="" constant="false" hasOnlySubstanceUnits="false" id="M_URATE_c" name="URATE" fbc:charge="0" />
      <species boundaryCondition="false" compartment="" constant="false" hasOnlySubstanceUnits="false" id="M_HIU_c" name="HIU" fbc:charge="0" />
      <species boundaryCondition="false" compartment="" constant="false" hasOnlySubstanceUnits="false" id="M_ALLANTOIN_c" name="ALLANTOIN" fbc:charge="0" />
      <species boundaryCondition="false" compartment="" constant="false" hasOnlySubstanceUnits="false" id="M_ALLANTOATE_c" name="ALLANTOATE" fbc:charge="0" />
      <species boundaryCondition="false" compartment="" constant="false" hasOnlySubstanceUnits="false" id="M_UGLYCOLATE_c" name="UGLYCOLATE" fbc:charge="0" />
      <species boundaryCondition="false" compartment="" constant="false" hasOnlySubstanceUnits="false" id="M_UREA_c" name="UREA" fbc:charge="0" />
      <species boundaryCondition="false" compartment="" constant="false" hasOnlySubstanceUnits="false" id="M_P3I_c" name="P3I" fbc:charge="0" />
      <species boundaryCondition="false" compartment="" constant="false" hasOnlySubstanceUnits="false" id="M_GDPTP_c" name="GDPTP" fbc:charge="0" />
      <species boundaryCondition="false" compartment="" constant="false" hasOnlySubstanceUnits="false" id="M_GU5DP3DP_c" name="GU5DP3DP" fbc:charge="0" />
      <species boundaryCondition="false" compartment="" constant="false" hasOnlySubstanceUnits="false" id="M_ADENYLOSUCC_c" name="ADENYLOSUCC" fbc:charge="0" />
      <species boundaryCondition="false" compartment="" constant="false" hasOnlySubstanceUnits="false" id="M_DADP_c" name="DADP" fbc:charge="0" />
      <species boundaryCondition="false" compartment="" constant="false" hasOnlySubstanceUnits="false" id="M_DATP_c" name="DATP" fbc:charge="0" />
      <species boundaryCondition="false" compartment="" constant="false" hasOnlySubstanceUnits="false" id="M_THIAMINE_c" name="THIAMINE" fbc:charge="0" />
      <species boundaryCondition="false" compartment="" constant="false" hasOnlySubstanceUnits="false" id="M_THP_c" name="THP" fbc:charge="0" />
      <species boundaryCondition="false" compartment="" constant="false" hasOnlySubstanceUnits="false" id="M_HMP_c" name="HMP" fbc:charge="0" />
      <species boundaryCondition="false" compartment="" constant="false" hasOnlySubstanceUnits="false" id="M_AHMMPYRP_c" name="AHMMPYRP" fbc:charge="0" />
      <species boundaryCondition="false" compartment="" constant="false" hasOnlySubstanceUnits="false" id="M_AHMMPYRPP_c" name="AHMMPYRPP" fbc:charge="0" />
      <species boundaryCondition="false" compartment="" constant="false" hasOnlySubstanceUnits="false" id="M_THZP_c" name="THZP" fbc:charge="0" />
      <species boundaryCondition="false" compartment="" constant="false" hasOnlySubstanceUnits="false" id="M_THPP_c" name="THPP" fbc:charge="0" />
      <species boundaryCondition="false" compartment="" constant="false" hasOnlySubstanceUnits="false" id="M_DX5P_c" name="DX5P" fbc:charge="0" />
      <species boundaryCondition="false" compartment="" constant="false" hasOnlySubstanceUnits="false" id="M_MEP_c" name="MEP" fbc:charge="0" />
      <species boundaryCondition="false" compartment="" constant="false" hasOnlySubstanceUnits="false" id="M_DP2CME_c" name="DP2CME" fbc:charge="0" />
      <species boundaryCondition="false" compartment="" constant="false" hasOnlySubstanceUnits="false" id="M_DP2CMEP_c" name="DP2CMEP" fbc:charge="0" />
      <species boundaryCondition="false" compartment="" constant="false" hasOnlySubstanceUnits="false" id="M_MECYCLOP_c" name="MECYCLOP" fbc:charge="0" />
      <species boundaryCondition="false" compartment="" constant="false" hasOnlySubstanceUnits="false" id="M_HMBDIP_c" name="HMBDIP" fbc:charge="0" />
      <species boundaryCondition="false" compartment="" constant="false" hasOnlySubstanceUnits="false" id="M_D3IPENTYLPP_c" name="D3IPENTYLPP" fbc:charge="0" />
      <species boundaryCondition="false" compartment="" constant="false" hasOnlySubstanceUnits="false" id="M_DMPP_c" name="DMPP" fbc:charge="0" />
      <species boundaryCondition="false" compartment="" constant="false" hasOnlySubstanceUnits="false" id="M_GPP_c" name="GPP" fbc:charge="0" />
      <species boundaryCondition="false" compartment="" constant="false" hasOnlySubstanceUnits="false" id="M_FARPP_c" name="FARPP" fbc:charge="0" />
      <species boundaryCondition="false" compartment="" constant="false" hasOnlySubstanceUnits="false" id="M_GGPP_c" name="GGPP" fbc:charge="0" />
      <species boundaryCondition="false" compartment="" constant="false" hasOnlySubstanceUnits="false" id="M_PPPP_c" name="PPPP" fbc:charge="0" />
      <species boundaryCondition="false" compartment="" constant="false" hasOnlySubstanceUnits="false" id="M_HPPP_c" name="HPPP" fbc:charge="0" />
      <species boundaryCondition="false" compartment="" constant="false" hasOnlySubstanceUnits="false" id="M_HEPPP_c" name="HEPPP" fbc:charge="0" />
      <species boundaryCondition="false" compartment="" constant="false" hasOnlySubstanceUnits="false" id="M_OPP_c" name="OPP" fbc:charge="0" />
      <species boundaryCondition="false" compartment="" constant="false" hasOnlySubstanceUnits="false" id="M_NPP_c" name="NPP" fbc:charge="0" />
      <species boundaryCondition="false" compartment="" constant="false" hasOnlySubstanceUnits="false" id="M_ASN_c" name="ASN" fbc:charge="0" />
      <species boundaryCondition="false" compartment="" constant="false" hasOnlySubstanceUnits="false" id="M_BALA_c" name="BALA" fbc:charge="0" />
      <species boundaryCondition="false" compartment="" constant="false" hasOnlySubstanceUnits="false" id="M_ALAC_c" name="ALAC" fbc:charge="0" />
      <species boundaryCondition="false" compartment="" constant="false" hasOnlySubstanceUnits="false" id="M_DIVALER_c" name="DIVALER" fbc:charge="0" />
      <species boundaryCondition="false" compartment="" constant="false" hasOnlySubstanceUnits="false" id="M_KISOVALERATE_c" name="KISOVALERATE" fbc:charge="0" />
      <species boundaryCondition="false" compartment="" constant="false" hasOnlySubstanceUnits="false" id="M_VAL_c" name="VAL" fbc:charge="0" />
      <species boundaryCondition="false" compartment="" constant="false" hasOnlySubstanceUnits="false" id="M_SER_c" name="SER" fbc:charge="0" />
      <species boundaryCondition="false" compartment="" constant="false" hasOnlySubstanceUnits="false" id="M_THR_c" name="THR" fbc:charge="0" />
      <species boundaryCondition="false" compartment="" constant="false" hasOnlySubstanceUnits="false" id="M_OXOBUTANOATE_c" name="OXOBUTANOATE" fbc:charge="0" />
      <species boundaryCondition="false" compartment="" constant="false" hasOnlySubstanceUnits="false" id="M_AHBUT_c" name="AHBUT" fbc:charge="0" />
      <species boundaryCondition="false" compartment="" constant="false" hasOnlySubstanceUnits="false" id="M_KMV_c" name="KMV" fbc:charge="0" />
      <species boundaryCondition="false" compartment="" constant="false" hasOnlySubstanceUnits="false" id="M_KMVALERATE_c" name="KMVALERATE" fbc:charge="0" />
      <species boundaryCondition="false" compartment="" constant="false" hasOnlySubstanceUnits="false" id="M_ILE_c" name="ILE" fbc:charge="0" />
      <species boundaryCondition="false" compartment="" constant="false" hasOnlySubstanceUnits="false" id="M_CHISOCARPOATE_c" name="CHISOCARPOATE" fbc:charge="0" />
      <species boundaryCondition="false" compartment="" constant="false" hasOnlySubstanceUnits="false" id="M_THCISOCAPROATE_c" name="THCISOCAPROATE" fbc:charge="0" />
      <species boundaryCondition="false" compartment="" constant="false" hasOnlySubstanceUnits="false" id="M_CMO_c" name="CMO" fbc:charge="0" />
      <species boundaryCondition="false" compartment="" constant="false" hasOnlySubstanceUnits="false" id="M_MPENTANOATE_c" name="MPENTANOATE" fbc:charge="0" />
      <species boundaryCondition="false" compartment="" constant="false" hasOnlySubstanceUnits="false" id="M_LEU_c" name="LEU" fbc:charge="0" />
      <species boundaryCondition="false" compartment="" constant="false" hasOnlySubstanceUnits="false" id="M_AGLU_c" name="AGLU" fbc:charge="0" />
      <species boundaryCondition="false" compartment="" constant="false" hasOnlySubstanceUnits="false" id="M_NAGLUP_c" name="NAGLUP" fbc:charge="0" />
      <species boundaryCondition="false" compartment="" constant="false" hasOnlySubstanceUnits="false" id="M_NAGLUSALD_c" name="NAGLUSALD" fbc:charge="0" />
      <species boundaryCondition="false" compartment="" constant="false" hasOnlySubstanceUnits="false" id="M_NAACORN_c" name="NAACORN" fbc:charge="0" />
      <species boundaryCondition="false" compartment="" constant="false" hasOnlySubstanceUnits="false" id="M_ORN_c" name="ORN" fbc:charge="0" />
      <species boundaryCondition="false" compartment="" constant="false" hasOnlySubstanceUnits="false" id="M_CITR_c" name="CITR" fbc:charge="0" />
      <species boundaryCondition="false" compartment="" constant="false" hasOnlySubstanceUnits="false" id="M_ARGSUCC_c" name="ARGSUCC" fbc:charge="0" />
      <species boundaryCondition="false" compartment="" constant="false" hasOnlySubstanceUnits="false" id="M_ARG_c" name="ARG" fbc:charge="0" />
      <species boundaryCondition="false" compartment="" constant="false" hasOnlySubstanceUnits="false" id="M_HOMOSER_c" name="HOMOSER" fbc:charge="0" />
      <species boundaryCondition="false" compartment="" constant="false" hasOnlySubstanceUnits="false" id="M_OPHSER_c" name="OPHSER" fbc:charge="0" />
      <species boundaryCondition="false" compartment="" constant="false" hasOnlySubstanceUnits="false" id="M_ASER_c" name="ASER" fbc:charge="0" />
      <species boundaryCondition="false" compartment="" constant="false" hasOnlySubstanceUnits="false" id="M_H2S_c" name="H2S" fbc:charge="0" />
      <species boundaryCondition="false" compartment="" constant="false" hasOnlySubstanceUnits="false" id="M_CYS_c" name="CYS" fbc:charge="0" />
      <species boundaryCondition="false" compartment="" constant="false" hasOnlySubstanceUnits="false" id="M_ALA_c" name="ALA" fbc:charge="0" />
      <species boundaryCondition="false" compartment="" constant="false" hasOnlySubstanceUnits="false" id="M_PRIBATP_c" name="PRIBATP" fbc:charge="0" />
      <species boundaryCondition="false" compartment="" constant="false" hasOnlySubstanceUnits="false" id="M_PRIBAMP_c" name="PRIBAMP" fbc:charge="0" />
      <species boundaryCondition="false" compartment="" constant="false" hasOnlySubstanceUnits="false" id="M_PRIBOFAICARP_c" name="PRIBOFAICARP" fbc:charge="0" />
      <species boundaryCondition="false" compartment="" constant="false" hasOnlySubstanceUnits="false" id="M_PRIBULOFAICARP_c" name="PRIBULOFAICARP" fbc:charge="0" />
      <species boundaryCondition="false" compartment="" constant="false" hasOnlySubstanceUnits="false" id="M_DEIGP_c" name="DEIGP" fbc:charge="0" />
      <species boundaryCondition="false" compartment="" constant="false" hasOnlySubstanceUnits="false" id="M_IACETOLP_c" name="IACETOLP" fbc:charge="0" />
      <species boundaryCondition="false" compartment="" constant="false" hasOnlySubstanceUnits="false" id="M_HISTIDINOLP_c" name="HISTIDINOLP" fbc:charge="0" />
      <species boundaryCondition="false" compartment="" constant="false" hasOnlySubstanceUnits="false" id="M_HISTIDINOL_c" name="HISTIDINOL" fbc:charge="0" />
      <species boundaryCondition="false" compartment="" constant="false" hasOnlySubstanceUnits="false" id="M_HIS_c" name="HIS" fbc:charge="0" />
      <species boundaryCondition="false" compartment="" constant="false" hasOnlySubstanceUnits="false" id="M_ASPSALD_c" name="ASPSALD" fbc:charge="0" />
      <species boundaryCondition="false" compartment="" constant="false" hasOnlySubstanceUnits="false" id="M_DDCOL_c" name="DDCOL" fbc:charge="0" />
      <species boundaryCondition="false" compartment="" constant="false" hasOnlySubstanceUnits="false" id="M_D1PDICARBOXYLATE_c" name="D1PDICARBOXYLATE" fbc:charge="0" />
      <species boundaryCondition="false" compartment="" constant="false" hasOnlySubstanceUnits="false" id="M_NSUC2A6KP_c" name="NSUC2A6KP" fbc:charge="0" />
      <species boundaryCondition="false" compartment="" constant="false" hasOnlySubstanceUnits="false" id="M_NSUC26DAP_c" name="NSUC26DAP" fbc:charge="0" />
      <species boundaryCondition="false" compartment="" constant="false" hasOnlySubstanceUnits="false" id="M_DAPIM_c" name="DAPIM" fbc:charge="0" />
      <species boundaryCondition="false" compartment="" constant="false" hasOnlySubstanceUnits="false" id="M_MDAPIM_c" name="MDAPIM" fbc:charge="0" />
      <species boundaryCondition="false" compartment="" constant="false" hasOnlySubstanceUnits="false" id="M_LYS_c" name="LYS" fbc:charge="0" />
      <species boundaryCondition="false" compartment="" constant="false" hasOnlySubstanceUnits="false" id="M_OSUCHSER_c" name="OSUCHSER" fbc:charge="0" />
      <species boundaryCondition="false" compartment="" constant="false" hasOnlySubstanceUnits="false" id="M_CYSTATHIONINE_c" name="CYSTATHIONINE" fbc:charge="0" />
      <species boundaryCondition="false" compartment="" constant="false" hasOnlySubstanceUnits="false" id="M_HOMOCYC_c" name="HOMOCYC" fbc:charge="0" />
      <species boundaryCondition="false" compartment="" constant="false" hasOnlySubstanceUnits="false" id="M_SAMET_c" name="SAMET" fbc:charge="0" />
      <species boundaryCondition="false" compartment="" constant="false" hasOnlySubstanceUnits="false" id="M_MET_c" name="MET" fbc:charge="0" />
      <species boundaryCondition="false" compartment="" constant="false" hasOnlySubstanceUnits="false" id="M_AHOMOCYC_c" name="AHOMOCYC" fbc:charge="0" />
      <species boundaryCondition="false" compartment="" constant="false" hasOnlySubstanceUnits="false" id="M_MTHF_c" name="MTHF" fbc:charge="0" />
      <species boundaryCondition="false" compartment="" constant="false" hasOnlySubstanceUnits="false" id="M_M5THTGLU_c" name="M5THTGLU" fbc:charge="0" />
      <species boundaryCondition="false" compartment="" constant="false" hasOnlySubstanceUnits="false" id="M_THTGLU_c" name="THTGLU" fbc:charge="0" />
      <species boundaryCondition="false" compartment="" constant="false" hasOnlySubstanceUnits="false" id="M_DGLYCERATE_c" name="DGLYCERATE" fbc:charge="0" />
      <species boundaryCondition="false" compartment="" constant="false" hasOnlySubstanceUnits="false" id="M_HPYRP_c" name="HPYRP" fbc:charge="0" />
      <species boundaryCondition="false" compartment="" constant="false" hasOnlySubstanceUnits="false" id="M_SER3P_c" name="SER3P" fbc:charge="0" />
      <species boundaryCondition="false" compartment="" constant="false" hasOnlySubstanceUnits="false" id="M_GLU5P_c" name="GLU5P" fbc:charge="0" />
      <species boundaryCondition="false" compartment="" constant="false" hasOnlySubstanceUnits="false" id="M_GGSALD_c" name="GGSALD" fbc:charge="0" />
      <species boundaryCondition="false" compartment="" constant="false" hasOnlySubstanceUnits="false" id="M_P5C_c" name="P5C" fbc:charge="0" />
      <species boundaryCondition="false" compartment="" constant="false" hasOnlySubstanceUnits="false" id="M_PRO_c" name="PRO" fbc:charge="0" />
      <species boundaryCondition="false" compartment="" constant="false" hasOnlySubstanceUnits="false" id="M_CHORISMATE_c" name="CHORISMATE" fbc:charge="0" />
      <species boundaryCondition="false" compartment="" constant="false" hasOnlySubstanceUnits="false" id="M_PREPHENATE_c" name="PREPHENATE" fbc:charge="0" />
      <species boundaryCondition="false" compartment="" constant="false" hasOnlySubstanceUnits="false" id="M_PHPYR_c" name="PHPYR" fbc:charge="0" />
      <species boundaryCondition="false" compartment="" constant="false" hasOnlySubstanceUnits="false" id="M_PHPPYR_c" name="PHPPYR" fbc:charge="0" />
      <species boundaryCondition="false" compartment="" constant="false" hasOnlySubstanceUnits="false" id="M_AN_c" name="AN" fbc:charge="0" />
      <species boundaryCondition="false" compartment="" constant="false" hasOnlySubstanceUnits="false" id="M_N5PRANTHRA_c" name="N5PRANTHRA" fbc:charge="0" />
      <species boundaryCondition="false" compartment="" constant="false" hasOnlySubstanceUnits="false" id="M_CPADRIBULOSEP_c" name="CPADRIBULOSEP" fbc:charge="0" />
      <species boundaryCondition="false" compartment="" constant="false" hasOnlySubstanceUnits="false" id="M_I3GLP_c" name="I3GLP" fbc:charge="0" />
      <species boundaryCondition="false" compartment="" constant="false" hasOnlySubstanceUnits="false" id="M_TRP_c" name="TRP" fbc:charge="0" />
      <species boundaryCondition="false" compartment="" constant="false" hasOnlySubstanceUnits="false" id="M_INDOLE_c" name="INDOLE" fbc:charge="0" />
      <species boundaryCondition="false" compartment="" constant="false" hasOnlySubstanceUnits="false" id="M_FKYN_c" name="FKYN" fbc:charge="0" />
      <species boundaryCondition="false" compartment="" constant="false" hasOnlySubstanceUnits="false" id="M_FOR_c" name="FOR" fbc:charge="0" />
      <species boundaryCondition="false" compartment="" constant="false" hasOnlySubstanceUnits="false" id="M_KYN_c" name="KYN" fbc:charge="0" />
      <species boundaryCondition="false" compartment="" constant="false" hasOnlySubstanceUnits="false" id="M_FAN_c" name="FAN" fbc:charge="0" />
      <species boundaryCondition="false" compartment="" constant="false" hasOnlySubstanceUnits="false" id="M_TYR_c" name="TYR" fbc:charge="0" />
      <species boundaryCondition="false" compartment="" constant="false" hasOnlySubstanceUnits="false" id="M_HOMOGENTISATE_c" name="HOMOGENTISATE" fbc:charge="0" />
      <species boundaryCondition="false" compartment="" constant="false" hasOnlySubstanceUnits="false" id="M_MACETOACETATE_c" name="MACETOACETATE" fbc:charge="0" />
      <species boundaryCondition="false" compartment="" constant="false" hasOnlySubstanceUnits="false" id="M_FACETOACETATE_c" name="FACETOACETATE" fbc:charge="0" />
      <species boundaryCondition="false" compartment="" constant="false" hasOnlySubstanceUnits="false" id="M_KBUT_c" name="KBUT" fbc:charge="0" />
      <species boundaryCondition="false" compartment="" constant="false" hasOnlySubstanceUnits="false" id="M_PHE_c" name="PHE" fbc:charge="0" />
      <species boundaryCondition="false" compartment="" constant="false" hasOnlySubstanceUnits="false" id="M_PHAC_c" name="PHAC" fbc:charge="0" />
      <species boundaryCondition="false" compartment="" constant="false" hasOnlySubstanceUnits="false" id="M_PAC_c" name="PAC" fbc:charge="0" />
      <species boundaryCondition="false" compartment="" constant="false" hasOnlySubstanceUnits="false" id="M_PACCOA_c" name="PACCOA" fbc:charge="0" />
      <species boundaryCondition="false" compartment="" constant="false" hasOnlySubstanceUnits="false" id="M_AGMATHINE_c" name="AGMATHINE" fbc:charge="0" />
      <species boundaryCondition="false" compartment="" constant="false" hasOnlySubstanceUnits="false" id="M_PUTRESCINE_c" name="PUTRESCINE" fbc:charge="0" />
      <species boundaryCondition="false" compartment="" constant="false" hasOnlySubstanceUnits="false" id="M_P35C_c" name="P35C" fbc:charge="0" />
      <species boundaryCondition="false" compartment="" constant="false" hasOnlySubstanceUnits="false" id="M_HPRO_c" name="HPRO" fbc:charge="0" />
      <species boundaryCondition="false" compartment="" constant="false" hasOnlySubstanceUnits="false" id="M_HYDROXYAKG_c" name="HYDROXYAKG" fbc:charge="0" />
      <species boundaryCondition="false" compartment="" constant="false" hasOnlySubstanceUnits="false" id="M_L4HG_c" name="L4HG" fbc:charge="0" />
      <species boundaryCondition="false" compartment="" constant="false" hasOnlySubstanceUnits="false" id="M_E4HG_c" name="E4HG" fbc:charge="0" />
      <species boundaryCondition="false" compartment="" constant="false" hasOnlySubstanceUnits="false" id="M_L4HGSA_c" name="L4HGSA" fbc:charge="0" />
      <species boundaryCondition="false" compartment="" constant="false" hasOnlySubstanceUnits="false" id="M_CYTOSINE_c" name="CYTOSINE" fbc:charge="0" />
      <species boundaryCondition="false" compartment="" constant="false" hasOnlySubstanceUnits="false" id="M_M5CSN_c" name="M5CSN" fbc:charge="0" />
      <species boundaryCondition="false" compartment="" constant="false" hasOnlySubstanceUnits="false" id="M_SPERMINE_c" name="SPERMINE" fbc:charge="0" />
      <species boundaryCondition="false" compartment="" constant="false" hasOnlySubstanceUnits="false" id="M_MTADENOSINE_c" name="MTADENOSINE" fbc:charge="0" />
      <species boundaryCondition="false" compartment="" constant="false" hasOnlySubstanceUnits="false" id="M_SPERMIDINE_c" name="SPERMIDINE" fbc:charge="0" />
      <species boundaryCondition="false" compartment="" constant="false" hasOnlySubstanceUnits="false" id="M_SAMETA_c" name="SAMETA" fbc:charge="0" />
      <species boundaryCondition="false" compartment="" constant="false" hasOnlySubstanceUnits="false" id="M_MTRP_c" name="MTRP" fbc:charge="0" />
      <species boundaryCondition="false" compartment="" constant="false" hasOnlySubstanceUnits="false" id="M_MTRIP_c" name="MTRIP" fbc:charge="0" />
      <species boundaryCondition="false" compartment="" constant="false" hasOnlySubstanceUnits="false" id="M_GABA_c" name="GABA" fbc:charge="0" />
      <species boundaryCondition="false" compartment="" constant="false" hasOnlySubstanceUnits="false" id="M_SUCCALD_c" name="SUCCALD" fbc:charge="0" />
      <species boundaryCondition="false" compartment="" constant="false" hasOnlySubstanceUnits="false" id="M_AOXOBUT_c" name="AOXOBUT" fbc:charge="0" />
      <species boundaryCondition="false" compartment="" constant="false" hasOnlySubstanceUnits="false" id="M_DDLGCVH_c" name="DDLGCVH" fbc:charge="0" />
      <species boundaryCondition="false" compartment="" constant="false" hasOnlySubstanceUnits="false" id="M_PLIPOYLLYSINE_c" name="PLIPOYLLYSINE" fbc:charge="0" />
      <species boundaryCondition="false" compartment="" constant="false" hasOnlySubstanceUnits="false" id="M_AMDLGCVH_c" name="AMDLGCVH" fbc:charge="0" />
      <species boundaryCondition="false" compartment="" constant="false" hasOnlySubstanceUnits="false" id="M_UROCANATE_c" name="UROCANATE" fbc:charge="0" />
      <species boundaryCondition="false" compartment="" constant="false" hasOnlySubstanceUnits="false" id="M_IMI5PROP_c" name="IMI5PROP" fbc:charge="0" />
      <species boundaryCondition="false" compartment="" constant="false" hasOnlySubstanceUnits="false" id="M_NFORMIGLU_c" name="NFORMIGLU" fbc:charge="0" />
      <species boundaryCondition="false" compartment="" constant="false" hasOnlySubstanceUnits="false" id="M_FORMAMIDE_c" name="FORMAMIDE" fbc:charge="0" />
      <species boundaryCondition="false" compartment="" constant="false" hasOnlySubstanceUnits="false" id="M_CADA_c" name="CADA" fbc:charge="0" />
      <species boundaryCondition="false" compartment="" constant="false" hasOnlySubstanceUnits="false" id="M_PIPER_c" name="PIPER" fbc:charge="0" />
      <species boundaryCondition="false" compartment="" constant="false" hasOnlySubstanceUnits="false" id="M_AMINOVAL_c" name="AMINOVAL" fbc:charge="0" />
      <species boundaryCondition="false" compartment="" constant="false" hasOnlySubstanceUnits="false" id="M_GLUTSEMI_c" name="GLUTSEMI" fbc:charge="0" />
      <species boundaryCondition="false" compartment="" constant="false" hasOnlySubstanceUnits="false" id="M_GLUT_c" name="GLUT" fbc:charge="0" />
      <species boundaryCondition="false" compartment="" constant="false" hasOnlySubstanceUnits="false" id="M_GLUTCOA_c" name="GLUTCOA" fbc:charge="0" />
      <species boundaryCondition="false" compartment="" constant="false" hasOnlySubstanceUnits="false" id="M_OADIPATE_c" name="OADIPATE" fbc:charge="0" />
      <species boundaryCondition="false" compartment="" constant="false" hasOnlySubstanceUnits="false" id="M_CROTCOA_c" name="CROTCOA" fbc:charge="0" />
      <species boundaryCondition="false" compartment="" constant="false" hasOnlySubstanceUnits="false" id="M_H3BUTCOA_c" name="H3BUTCOA" fbc:charge="0" />
      <species boundaryCondition="false" compartment="" constant="false" hasOnlySubstanceUnits="false" id="M_AACETYLCOA_c" name="AACETYLCOA" fbc:charge="0" />
      <species boundaryCondition="false" compartment="" constant="false" hasOnlySubstanceUnits="false" id="M_RH3BUTCOA_c" name="RH3BUTCOA" fbc:charge="0" />
      <species boundaryCondition="false" compartment="" constant="false" hasOnlySubstanceUnits="false" id="M_RH3BUT_c" name="RH3BUT" fbc:charge="0" />
      <species boundaryCondition="false" compartment="" constant="false" hasOnlySubstanceUnits="false" id="M_MB2COA_c" name="MB2COA" fbc:charge="0" />
      <species boundaryCondition="false" compartment="" constant="false" hasOnlySubstanceUnits="false" id="M_TIGCOA_c" name="TIGCOA" fbc:charge="0" />
      <species boundaryCondition="false" compartment="" constant="false" hasOnlySubstanceUnits="false" id="M_MHBUTCOA_c" name="MHBUTCOA" fbc:charge="0" />
      <species boundaryCondition="false" compartment="" constant="false" hasOnlySubstanceUnits="false" id="M_MAACOA_c" name="MAACOA" fbc:charge="0" />
      <species boundaryCondition="false" compartment="" constant="false" hasOnlySubstanceUnits="false" id="M_PROPIONYLCOA_c" name="PROPIONYLCOA" fbc:charge="0" />
      <species boundaryCondition="false" compartment="" constant="false" hasOnlySubstanceUnits="false" id="M_SMMCOA_c" name="SMMCOA" fbc:charge="0" />
      <species boundaryCondition="false" compartment="" constant="false" hasOnlySubstanceUnits="false" id="M_MMCOA_c" name="MMCOA" fbc:charge="0" />
      <species boundaryCondition="false" compartment="" constant="false" hasOnlySubstanceUnits="false" id="M_MB3COA_c" name="MB3COA" fbc:charge="0" />
      <species boundaryCondition="false" compartment="" constant="false" hasOnlySubstanceUnits="false" id="M_MCROTCOA_c" name="MCROTCOA" fbc:charge="0" />
      <species boundaryCondition="false" compartment="" constant="false" hasOnlySubstanceUnits="false" id="M_ISOVALCOA_c" name="ISOVALCOA" fbc:charge="0" />
      <species boundaryCondition="false" compartment="" constant="false" hasOnlySubstanceUnits="false" id="M_T3METGLUCOA_c" name="T3METGLUCOA" fbc:charge="0" />
      <species boundaryCondition="false" compartment="" constant="false" hasOnlySubstanceUnits="false" id="M_HMGCOA_c" name="HMGCOA" fbc:charge="0" />
      <species boundaryCondition="false" compartment="" constant="false" hasOnlySubstanceUnits="false" id="M_ISOBUTCOA_c" name="ISOBUTCOA" fbc:charge="0" />
      <species boundaryCondition="false" compartment="" constant="false" hasOnlySubstanceUnits="false" id="M_MCCOA_c" name="MCCOA" fbc:charge="0" />
      <species boundaryCondition="false" compartment="" constant="false" hasOnlySubstanceUnits="false" id="M_HISOBUTCOA_c" name="HISOBUTCOA" fbc:charge="0" />
      <species boundaryCondition="false" compartment="" constant="false" hasOnlySubstanceUnits="false" id="M_HISOBUT_c" name="HISOBUT" fbc:charge="0" />
      <species boundaryCondition="false" compartment="" constant="false" hasOnlySubstanceUnits="false" id="M_MMALONATEALD_c" name="MMALONATEALD" fbc:charge="0" />
      <species boundaryCondition="false" compartment="" constant="false" hasOnlySubstanceUnits="false" id="M_MMAL_c" name="MMAL" fbc:charge="0" />
      <species boundaryCondition="false" compartment="" constant="false" hasOnlySubstanceUnits="false" id="M_AACETONE_c" name="AACETONE" fbc:charge="0" />
      <species boundaryCondition="false" compartment="" constant="false" hasOnlySubstanceUnits="false" id="M_APROPANOL_c" name="APROPANOL" fbc:charge="0" />
      <species boundaryCondition="false" compartment="" constant="false" hasOnlySubstanceUnits="false" id="M_LIBUTANOATE_c" name="LIBUTANOATE" fbc:charge="0" />
      <species boundaryCondition="false" compartment="" constant="false" hasOnlySubstanceUnits="false" id="M_NADBUT_c" name="NADBUT" fbc:charge="0" />
      <species boundaryCondition="false" compartment="" constant="false" hasOnlySubstanceUnits="false" id="M_ECTOINE_c" name="ECTOINE" fbc:charge="0" />
      <species boundaryCondition="false" compartment="" constant="false" hasOnlySubstanceUnits="false" id="M_BASPARTYLP_c" name="BASPARTYLP" fbc:charge="0" />
      <species boundaryCondition="false" compartment="" constant="false" hasOnlySubstanceUnits="false" id="M_G3PI_c" name="G3PI" fbc:charge="0" />
      <species boundaryCondition="false" compartment="" constant="false" hasOnlySubstanceUnits="false" id="M_GL3P_c" name="GL3P" fbc:charge="0" />
      <species boundaryCondition="false" compartment="" constant="false" hasOnlySubstanceUnits="false" id="M_MINO1P_c" name="MINO1P" fbc:charge="0" />
      <species boundaryCondition="false" compartment="" constant="false" hasOnlySubstanceUnits="false" id="M_K2MINOSITOL_c" name="K2MINOSITOL" fbc:charge="0" />
      <species boundaryCondition="false" compartment="" constant="false" hasOnlySubstanceUnits="false" id="M_DKDI_c" name="DKDI" fbc:charge="0" />
      <species boundaryCondition="false" compartment="" constant="false" hasOnlySubstanceUnits="false" id="M_DGA_c" name="DGA" fbc:charge="0" />
      <species boundaryCondition="false" compartment="" constant="false" hasOnlySubstanceUnits="false" id="M_DKH_c" name="DKH" fbc:charge="0" />
      <species boundaryCondition="false" compartment="" constant="false" hasOnlySubstanceUnits="false" id="M_DKHP_c" name="DKHP" fbc:charge="0" />
      <species boundaryCondition="false" compartment="" constant="false" hasOnlySubstanceUnits="false" id="M_MSALD_c" name="MSALD" fbc:charge="0" />
      <species boundaryCondition="false" compartment="" constant="false" hasOnlySubstanceUnits="false" id="M_GA6P_c" name="GA6P" fbc:charge="0" />
      <species boundaryCondition="false" compartment="" constant="false" hasOnlySubstanceUnits="false" id="M_NADGLUCOSA6P_c" name="NADGLUCOSA6P" fbc:charge="0" />
      <species boundaryCondition="false" compartment="" constant="false" hasOnlySubstanceUnits="false" id="M_GLUCOSAMINE1P_c" name="GLUCOSAMINE1P" fbc:charge="0" />
      <species boundaryCondition="false" compartment="" constant="false" hasOnlySubstanceUnits="false" id="M_NADGLUCOSA1P_c" name="NADGLUCOSA1P" fbc:charge="0" />
      <species boundaryCondition="false" compartment="" constant="false" hasOnlySubstanceUnits="false" id="M_UDPNAG_c" name="UDPNAG" fbc:charge="0" />
      <species boundaryCondition="false" compartment="" constant="false" hasOnlySubstanceUnits="false" id="M_UDPACCVGLUCOS_c" name="UDPACCVGLUCOS" fbc:charge="0" />
      <species boundaryCondition="false" compartment="" constant="false" hasOnlySubstanceUnits="false" id="M_UDPNAM_c" name="UDPNAM" fbc:charge="0" />
      <species boundaryCondition="false" compartment="" constant="false" hasOnlySubstanceUnits="false" id="M_UDPACMURALA_c" name="UDPACMURALA" fbc:charge="0" />
      <species boundaryCondition="false" compartment="" constant="false" hasOnlySubstanceUnits="false" id="M_GLU_c" name="GLU" fbc:charge="0" />
      <species boundaryCondition="false" compartment="" constant="false" hasOnlySubstanceUnits="false" id="M_UDPAAGLU_c" name="UDPAAGLU" fbc:charge="0" />
      <species boundaryCondition="false" compartment="" constant="false" hasOnlySubstanceUnits="false" id="M_UDPAAGMDHDIOATE_c" name="UDPAAGMDHDIOATE" fbc:charge="0" />
      <species boundaryCondition="false" compartment="" constant="false" hasOnlySubstanceUnits="false" id="M_DALA_c" name="DALA" fbc:charge="0" />
      <species boundaryCondition="false" compartment="" constant="false" hasOnlySubstanceUnits="false" id="M_ALAALA_c" name="ALAALA" fbc:charge="0" />
      <species boundaryCondition="false" compartment="" constant="false" hasOnlySubstanceUnits="false" id="M_PANT_c" name="PANT" fbc:charge="0" />
      <species boundaryCondition="false" compartment="" constant="false" hasOnlySubstanceUnits="false" id="M_PANTOTHENP_c" name="PANTOTHENP" fbc:charge="0" />
      <species boundaryCondition="false" compartment="" constant="false" hasOnlySubstanceUnits="false" id="M_R4PPTCYC_c" name="R4PPTCYC" fbc:charge="0" />
      <species boundaryCondition="false" compartment="" constant="false" hasOnlySubstanceUnits="false" id="M_PANTP_c" name="PANTP" fbc:charge="0" />
      <species boundaryCondition="false" compartment="" constant="false" hasOnlySubstanceUnits="false" id="M_DPCOA_c" name="DPCOA" fbc:charge="0" />
      <species boundaryCondition="false" compartment="" constant="false" hasOnlySubstanceUnits="false" id="M_PAP_c" name="PAP" fbc:charge="0" />
      <species boundaryCondition="false" compartment="" constant="false" hasOnlySubstanceUnits="false" id="M_ACP_c" name="ACP" fbc:charge="0" />
      <species boundaryCondition="false" compartment="" constant="false" hasOnlySubstanceUnits="false" id="M_NICOTINAMIDE_c" name="NICOTINAMIDE" fbc:charge="0" />
      <species boundaryCondition="false" compartment="" constant="false" hasOnlySubstanceUnits="false" id="M_NAC_c" name="NAC" fbc:charge="0" />
      <species boundaryCondition="false" compartment="" constant="false" hasOnlySubstanceUnits="false" id="M_NTNUCS_c" name="NTNUCS" fbc:charge="0" />
      <species boundaryCondition="false" compartment="" constant="false" hasOnlySubstanceUnits="false" id="M_NTNUC_c" name="NTNUC" fbc:charge="0" />
      <species boundaryCondition="false" compartment="" constant="false" hasOnlySubstanceUnits="false" id="M_DEAMIDONAD_c" name="DEAMIDONAD" fbc:charge="0" />
      <species boundaryCondition="false" compartment="" constant="false" hasOnlySubstanceUnits="false" id="M_QUINOLINATE_c" name="QUINOLINATE" fbc:charge="0" />
      <species boundaryCondition="false" compartment="" constant="false" hasOnlySubstanceUnits="false" id="M_IMINOASPARTATE_c" name="IMINOASPARTATE" fbc:charge="0" />
      <species boundaryCondition="false" compartment="" constant="false" hasOnlySubstanceUnits="false" id="M_NMN_c" name="NMN" fbc:charge="0" />
      <species boundaryCondition="false" compartment="" constant="false" hasOnlySubstanceUnits="false" id="M_RNICOT_c" name="RNICOT" fbc:charge="0" />
      <species boundaryCondition="false" compartment="" constant="false" hasOnlySubstanceUnits="false" id="M_CHEXANOYLCOA_c" name="CHEXANOYLCOA" fbc:charge="0" />
      <species boundaryCondition="false" compartment="" constant="false" hasOnlySubstanceUnits="false" id="M_A8OXO7NONANOATE_c" name="A8OXO7NONANOATE" fbc:charge="0" />
      <species boundaryCondition="false" compartment="" constant="false" hasOnlySubstanceUnits="false" id="M_SA4M2OXBUTANOATE_c" name="SA4M2OXBUTANOATE" fbc:charge="0" />
      <species boundaryCondition="false" compartment="" constant="false" hasOnlySubstanceUnits="false" id="M_DIAMINONONANOATE_c" name="DIAMINONONANOATE" fbc:charge="0" />
      <species boundaryCondition="false" compartment="" constant="false" hasOnlySubstanceUnits="false" id="M_DETHIOBIOTIN_c" name="DETHIOBIOTIN" fbc:charge="0" />
      <species boundaryCondition="false" compartment="" constant="false" hasOnlySubstanceUnits="false" id="M_S_c" name="S" fbc:charge="0" />
      <species boundaryCondition="false" compartment="" constant="false" hasOnlySubstanceUnits="false" id="M_BIOTIN_c" name="BIOTIN" fbc:charge="0" />
      <species boundaryCondition="false" compartment="" constant="false" hasOnlySubstanceUnits="false" id="M_CH33ADO_c" name="CH33ADO" fbc:charge="0" />
      <species boundaryCondition="false" compartment="" constant="false" hasOnlySubstanceUnits="false" id="M_B5AMP_c" name="B5AMP" fbc:charge="0" />
      <species boundaryCondition="false" compartment="" constant="false" hasOnlySubstanceUnits="false" id="M_ACARB_c" name="ACARB" fbc:charge="0" />
      <species boundaryCondition="false" compartment="" constant="false" hasOnlySubstanceUnits="false" id="M_FPNTP_c" name="FPNTP" fbc:charge="0" />
      <species boundaryCondition="false" compartment="" constant="false" hasOnlySubstanceUnits="false" id="M_DPNTP_c" name="DPNTP" fbc:charge="0" />
      <species boundaryCondition="false" compartment="" constant="false" hasOnlySubstanceUnits="false" id="M_DTTOAO_c" name="DTTOAO" fbc:charge="0" />
      <species boundaryCondition="false" compartment="" constant="false" hasOnlySubstanceUnits="false" id="M_DNPTERINP3_c" name="DNPTERINP3" fbc:charge="0" />
      <species boundaryCondition="false" compartment="" constant="false" hasOnlySubstanceUnits="false" id="M_DNPTERINP_c" name="DNPTERINP" fbc:charge="0" />
      <species boundaryCondition="false" compartment="" constant="false" hasOnlySubstanceUnits="false" id="M_DNPTERIN_c" name="DNPTERIN" fbc:charge="0" />
      <species boundaryCondition="false" compartment="" constant="false" hasOnlySubstanceUnits="false" id="M_GLYCOLALD_c" name="GLYCOLALD" fbc:charge="0" />
      <species boundaryCondition="false" compartment="" constant="false" hasOnlySubstanceUnits="false" id="M_AHMDPTERIDINE_c" name="AHMDPTERIDINE" fbc:charge="0" />
      <species boundaryCondition="false" compartment="" constant="false" hasOnlySubstanceUnits="false" id="M_DPTERINPP_c" name="DPTERINPP" fbc:charge="0" />
      <species boundaryCondition="false" compartment="" constant="false" hasOnlySubstanceUnits="false" id="M_ADCHOR_c" name="ADCHOR" fbc:charge="0" />
      <species boundaryCondition="false" compartment="" constant="false" hasOnlySubstanceUnits="false" id="M_PABENZOATE_c" name="PABENZOATE" fbc:charge="0" />
      <species boundaryCondition="false" compartment="" constant="false" hasOnlySubstanceUnits="false" id="M_DIHTDROPTEROATE_c" name="DIHTDROPTEROATE" fbc:charge="0" />
      <species boundaryCondition="false" compartment="" constant="false" hasOnlySubstanceUnits="false" id="M_DHFOL_c" name="DHFOL" fbc:charge="0" />
      <species boundaryCondition="false" compartment="" constant="false" hasOnlySubstanceUnits="false" id="M_THFGLU_c" name="THFGLU" fbc:charge="0" />
      <species boundaryCondition="false" compartment="" constant="false" hasOnlySubstanceUnits="false" id="M_METHENYLTHF_c" name="METHENYLTHF" fbc:charge="0" />
      <species boundaryCondition="false" compartment="" constant="false" hasOnlySubstanceUnits="false" id="M_F5THF_c" name="F5THF" fbc:charge="0" />
      <species boundaryCondition="false" compartment="" constant="false" hasOnlySubstanceUnits="false" id="M_HBUTP_c" name="HBUTP" fbc:charge="0" />
      <species boundaryCondition="false" compartment="" constant="false" hasOnlySubstanceUnits="false" id="M_DPRAPYR_c" name="DPRAPYR" fbc:charge="0" />
      <species boundaryCondition="false" compartment="" constant="false" hasOnlySubstanceUnits="false" id="M_A6PRsylAU_c" name="A6PRsylAU" fbc:charge="0" />
      <species boundaryCondition="false" compartment="" constant="false" hasOnlySubstanceUnits="false" id="M_A6PRtylAU_c" name="A6PRtylAU" fbc:charge="0" />
      <species boundaryCondition="false" compartment="" constant="false" hasOnlySubstanceUnits="false" id="M_ARA1H3HPYRDIONE_c" name="ARA1H3HPYRDIONE" fbc:charge="0" />
      <species boundaryCondition="false" compartment="" constant="false" hasOnlySubstanceUnits="false" id="M_DRLUMAZINE_c" name="DRLUMAZINE" fbc:charge="0" />
      <species boundaryCondition="false" compartment="" constant="false" hasOnlySubstanceUnits="false" id="M_RIBOFLAVIN_c" name="RIBOFLAVIN" fbc:charge="0" />
      <species boundaryCondition="false" compartment="" constant="false" hasOnlySubstanceUnits="false" id="M_FMN_c" name="FMN" fbc:charge="0" />
      <species boundaryCondition="false" compartment="" constant="false" hasOnlySubstanceUnits="false" id="M_C140ACP_c" name="C140ACP" fbc:charge="0" />
      <species boundaryCondition="false" compartment="" constant="false" hasOnlySubstanceUnits="false" id="M_C150ACP_c" name="C150ACP" fbc:charge="0" />
      <species boundaryCondition="false" compartment="" constant="false" hasOnlySubstanceUnits="false" id="M_C160ACP_c" name="C160ACP" fbc:charge="0" />
      <species boundaryCondition="false" compartment="" constant="false" hasOnlySubstanceUnits="false" id="M_C170ACP_c" name="C170ACP" fbc:charge="0" />
      <species boundaryCondition="false" compartment="" constant="false" hasOnlySubstanceUnits="false" id="M_C181ACP_c" name="C181ACP" fbc:charge="0" />
      <species boundaryCondition="false" compartment="" constant="false" hasOnlySubstanceUnits="false" id="M_AGL3P_c" name="AGL3P" fbc:charge="0" />
      <species boundaryCondition="false" compartment="" constant="false" hasOnlySubstanceUnits="false" id="M_ADHAP_c" name="ADHAP" fbc:charge="0" />
      <species boundaryCondition="false" compartment="" constant="false" hasOnlySubstanceUnits="false" id="M_PHOSPHATIDATE_c" name="PHOSPHATIDATE" fbc:charge="0" />
      <species boundaryCondition="false" compartment="" constant="false" hasOnlySubstanceUnits="false" id="M_CDPDIACYLGLYCEROL_c" name="CDPDIACYLGLYCEROL" fbc:charge="0" />
      <species boundaryCondition="false" compartment="" constant="false" hasOnlySubstanceUnits="false" id="M_PSER_c" name="PSER" fbc:charge="0" />
      <species boundaryCondition="false" compartment="" constant="false" hasOnlySubstanceUnits="false" id="M_PE_c" name="PE" fbc:charge="0" />
      <species boundaryCondition="false" compartment="" constant="false" hasOnlySubstanceUnits="false" id="M_PGP_c" name="PGP" fbc:charge="0" />
      <species boundaryCondition="false" compartment="" constant="false" hasOnlySubstanceUnits="false" id="M_PG_c" name="PG" fbc:charge="0" />
      <species boundaryCondition="false" compartment="" constant="false" hasOnlySubstanceUnits="false" id="M_CDL_c" name="CDL" fbc:charge="0" />
      <species boundaryCondition="false" compartment="" constant="false" hasOnlySubstanceUnits="false" id="M_DAHP_c" name="DAHP" fbc:charge="0" />
      <species boundaryCondition="false" compartment="" constant="false" hasOnlySubstanceUnits="false" id="M_DQUINATE_c" name="DQUINATE" fbc:charge="0" />
      <species boundaryCondition="false" compartment="" constant="false" hasOnlySubstanceUnits="false" id="M_DSHIK_c" name="DSHIK" fbc:charge="0" />
      <species boundaryCondition="false" compartment="" constant="false" hasOnlySubstanceUnits="false" id="M_SHIKIMATE_c" name="SHIKIMATE" fbc:charge="0" />
      <species boundaryCondition="false" compartment="" constant="false" hasOnlySubstanceUnits="false" id="M_SHIKIMATE5P_c" name="SHIKIMATE5P" fbc:charge="0" />
      <species boundaryCondition="false" compartment="" constant="false" hasOnlySubstanceUnits="false" id="M_EPSHIKP_c" name="EPSHIKP" fbc:charge="0" />
      <species boundaryCondition="false" compartment="" constant="false" hasOnlySubstanceUnits="false" id="M_HYDROXYPYRUVATE_c" name="HYDROXYPYRUVATE" fbc:charge="0" />
      <species boundaryCondition="false" compartment="" constant="false" hasOnlySubstanceUnits="false" id="M_TARTALD_c" name="TARTALD" fbc:charge="0" />
      <species boundaryCondition="false" compartment="" constant="false" hasOnlySubstanceUnits="false" id="M_ACETYLEP_c" name="ACETYLEP" fbc:charge="0" />
      <species boundaryCondition="false" compartment="" constant="false" hasOnlySubstanceUnits="false" id="M_ADLIPO_c" name="ADLIPO" fbc:charge="0" />
      <species boundaryCondition="false" compartment="" constant="false" hasOnlySubstanceUnits="false" id="M_SUPEROXIDE_c" name="SUPEROXIDE" fbc:charge="0" />
      <species boundaryCondition="false" compartment="" constant="false" hasOnlySubstanceUnits="false" id="M_GLYCOLATE_c" name="GLYCOLATE" fbc:charge="0" />
      <species boundaryCondition="false" compartment="" constant="false" hasOnlySubstanceUnits="false" id="M_GLYCERON_c" name="GLYCERON" fbc:charge="0" />
      <species boundaryCondition="false" compartment="" constant="false" hasOnlySubstanceUnits="false" id="M_PROPIONYLP_c" name="PROPIONYLP" fbc:charge="0" />
      <species boundaryCondition="false" compartment="" constant="false" hasOnlySubstanceUnits="false" id="M_PROPANOATE_c" name="PROPANOATE" fbc:charge="0" />
      <species boundaryCondition="false" compartment="" constant="false" hasOnlySubstanceUnits="false" id="M_PADNLT_c" name="PADNLT" fbc:charge="0" />
      <species boundaryCondition="false" compartment="" constant="false" hasOnlySubstanceUnits="false" id="M_ACRCOA_c" name="ACRCOA" fbc:charge="0" />
      <species boundaryCondition="false" compartment="" constant="false" hasOnlySubstanceUnits="false" id="M_HPCOA_c" name="HPCOA" fbc:charge="0" />
      <species boundaryCondition="false" compartment="" constant="false" hasOnlySubstanceUnits="false" id="M_OPCOA_c" name="OPCOA" fbc:charge="0" />
      <species boundaryCondition="false" compartment="" constant="false" hasOnlySubstanceUnits="false" id="M_VANILLATE_c" name="VANILLATE" fbc:charge="0" />
      <species boundaryCondition="false" compartment="" constant="false" hasOnlySubstanceUnits="false" id="M_DIBENZOATE_c" name="DIBENZOATE" fbc:charge="0" />
      <species boundaryCondition="false" compartment="" constant="false" hasOnlySubstanceUnits="false" id="M_C3MUCO_c" name="C3MUCO" fbc:charge="0" />
      <species boundaryCondition="false" compartment="" constant="false" hasOnlySubstanceUnits="false" id="M_C2DOF5ACET_c" name="C2DOF5ACET" fbc:charge="0" />
      <species boundaryCondition="false" compartment="" constant="false" hasOnlySubstanceUnits="false" id="M_OAELAC_c" name="OAELAC" fbc:charge="0" />
      <species boundaryCondition="false" compartment="" constant="false" hasOnlySubstanceUnits="false" id="M_KADIPATE_c" name="KADIPATE" fbc:charge="0" />
      <species boundaryCondition="false" compartment="" constant="false" hasOnlySubstanceUnits="false" id="M_KADCOA_c" name="KADCOA" fbc:charge="0" />
      <species boundaryCondition="false" compartment="" constant="false" hasOnlySubstanceUnits="false" id="M_SALICYLATE_c" name="SALICYLATE" fbc:charge="0" />
      <species boundaryCondition="false" compartment="" constant="false" hasOnlySubstanceUnits="false" id="M_CATECHOL_c" name="CATECHOL" fbc:charge="0" />
      <species boundaryCondition="false" compartment="" constant="false" hasOnlySubstanceUnits="false" id="M_SLF_c" name="SLF" fbc:charge="0" />
      <species boundaryCondition="false" compartment="" constant="false" hasOnlySubstanceUnits="false" id="M_APS_c" name="APS" fbc:charge="0" />
      <species boundaryCondition="false" compartment="" constant="false" hasOnlySubstanceUnits="false" id="M_PAPS_c" name="PAPS" fbc:charge="0" />
      <species boundaryCondition="false" compartment="" constant="false" hasOnlySubstanceUnits="false" id="M_H2SO3_c" name="H2SO3" fbc:charge="0" />
      <species boundaryCondition="false" compartment="" constant="false" hasOnlySubstanceUnits="false" id="M_NO3_c" name="NO3" fbc:charge="0" />
      <species boundaryCondition="false" compartment="" constant="false" hasOnlySubstanceUnits="false" id="M_NO2_c" name="NO2" fbc:charge="0" />
      <species boundaryCondition="false" compartment="" constant="false" hasOnlySubstanceUnits="false" id="M_H2CO3_c" name="H2CO3" fbc:charge="0" />
      <species boundaryCondition="false" compartment="" constant="false" hasOnlySubstanceUnits="false" id="M_CYSGLY_c" name="CYSGLY" fbc:charge="0" />
      <species boundaryCondition="false" compartment="" constant="false" hasOnlySubstanceUnits="false" id="M_GSH_c" name="GSH" fbc:charge="0" />
      <species boundaryCondition="false" compartment="" constant="false" hasOnlySubstanceUnits="false" id="M_GSSG_c" name="GSSG" fbc:charge="0" />
      <species boundaryCondition="false" compartment="" constant="false" hasOnlySubstanceUnits="false" id="M_DDPAN_c" name="DDPAN" fbc:charge="0" />
      <species boundaryCondition="false" compartment="" constant="false" hasOnlySubstanceUnits="false" id="M_PANTOATE_c" name="PANTOATE" fbc:charge="0" />
      <species boundaryCondition="false" compartment="" constant="false" hasOnlySubstanceUnits="false" id="M_MALONATE_c" name="MALONATE" fbc:charge="0" />
      <species boundaryCondition="false" compartment="" constant="false" hasOnlySubstanceUnits="false" id="M_CHOLINE_c" name="CHOLINE" fbc:charge="0" />
      <species boundaryCondition="false" compartment="" constant="false" hasOnlySubstanceUnits="false" id="M_BETAINEALD_c" name="BETAINEALD" fbc:charge="0" />
      <species boundaryCondition="false" compartment="" constant="false" hasOnlySubstanceUnits="false" id="M_BETAINE_c" name="BETAINE" fbc:charge="0" />
      <species boundaryCondition="false" compartment="" constant="false" hasOnlySubstanceUnits="false" id="M_ICHOR_c" name="ICHOR" fbc:charge="0" />
      <species boundaryCondition="false" compartment="" constant="false" hasOnlySubstanceUnits="false" id="M_SHCHC_c" name="SHCHC" fbc:charge="0" />
      <species boundaryCondition="false" compartment="" constant="false" hasOnlySubstanceUnits="false" id="M_OSB_c" name="OSB" fbc:charge="0" />
      <species boundaryCondition="false" compartment="" constant="false" hasOnlySubstanceUnits="false" id="M_OSBCOA_c" name="OSBCOA" fbc:charge="0" />
      <species boundaryCondition="false" compartment="" constant="false" hasOnlySubstanceUnits="false" id="M_DHN_c" name="DHN" fbc:charge="0" />
      <species boundaryCondition="false" compartment="" constant="false" hasOnlySubstanceUnits="false" id="M_DMK_c" name="DMK" fbc:charge="0" />
      <species boundaryCondition="false" compartment="" constant="false" hasOnlySubstanceUnits="false" id="M_METH_c" name="METH" fbc:charge="0" />
      <species boundaryCondition="false" compartment="" constant="false" hasOnlySubstanceUnits="false" id="M_FORMAL_c" name="FORMAL" fbc:charge="0" />
      <species boundaryCondition="false" compartment="" constant="false" hasOnlySubstanceUnits="false" id="M_C16H17O8_c" name="C16H17O8" fbc:charge="0" />
      <species boundaryCondition="false" compartment="" constant="false" hasOnlySubstanceUnits="false" id="M_C16H19O8_c" name="C16H19O8" fbc:charge="0" />
      <species boundaryCondition="false" compartment="" constant="false" hasOnlySubstanceUnits="false" id="M_C16H20O9_c" name="C16H20O9" fbc:charge="0" />
      <species boundaryCondition="false" compartment="" constant="false" hasOnlySubstanceUnits="false" id="M_C16H16O7_c" name="C16H16O7" fbc:charge="0" />
      <species boundaryCondition="false" compartment="" constant="false" hasOnlySubstanceUnits="false" id="M_C16H14O6_1_c" name="C16H14O6_1" fbc:charge="0" />
      <species boundaryCondition="false" compartment="" constant="false" hasOnlySubstanceUnits="false" id="M_C16H16O5_c" name="C16H16O5" fbc:charge="0" />
      <species boundaryCondition="false" compartment="" constant="false" hasOnlySubstanceUnits="false" id="M_C16H14O5_c" name="C16H14O5" fbc:charge="0" />
      <species boundaryCondition="false" compartment="" constant="false" hasOnlySubstanceUnits="false" id="M_C16H14O6_c" name="C16H14O6" fbc:charge="0" />
      <species boundaryCondition="false" compartment="" constant="false" hasOnlySubstanceUnits="false" id="M_C32H26O12_c" name="C32H26O12" fbc:charge="0" />
      <species boundaryCondition="false" compartment="" constant="false" hasOnlySubstanceUnits="false" id="M_ACT_c" name="ACT" fbc:charge="0" />
      <species boundaryCondition="false" compartment="" constant="false" hasOnlySubstanceUnits="false" id="M_TOLUENE_c" name="TOLUENE" fbc:charge="0" />
      <species boundaryCondition="false" compartment="" constant="false" hasOnlySubstanceUnits="false" id="M_TOLUENECISDHDIOL_c" name="TOLUENECISDHDIOL" fbc:charge="0" />
      <species boundaryCondition="false" compartment="" constant="false" hasOnlySubstanceUnits="false" id="M_HKVALERATE_c" name="HKVALERATE" fbc:charge="0" />
      <species boundaryCondition="false" compartment="" constant="false" hasOnlySubstanceUnits="false" id="M_OXOPENTENOATE_c" name="OXOPENTENOATE" fbc:charge="0" />
      <species boundaryCondition="false" compartment="" constant="false" hasOnlySubstanceUnits="false" id="M_A5LEVULINATE_c" name="A5LEVULINATE" fbc:charge="0" />
      <species boundaryCondition="false" compartment="" constant="false" hasOnlySubstanceUnits="false" id="M_trnaGLT_c" name="trnaGLT" fbc:charge="0" />
      <species boundaryCondition="false" compartment="" constant="false" hasOnlySubstanceUnits="false" id="M_PORPHOBILINOGEN_c" name="PORPHOBILINOGEN" fbc:charge="0" />
      <species boundaryCondition="false" compartment="" constant="false" hasOnlySubstanceUnits="false" id="M_HYDROXYMETHYLBILANE_c" name="HYDROXYMETHYLBILANE" fbc:charge="0" />
      <species boundaryCondition="false" compartment="" constant="false" hasOnlySubstanceUnits="false" id="M_UROPORPHYRINOGEN3_c" name="UROPORPHYRINOGEN3" fbc:charge="0" />
      <species boundaryCondition="false" compartment="" constant="false" hasOnlySubstanceUnits="false" id="M_COPROPORPHYRINOGEN3_c" name="COPROPORPHYRINOGEN3" fbc:charge="0" />
      <species boundaryCondition="false" compartment="" constant="false" hasOnlySubstanceUnits="false" id="M_PROTOPORPHYRINOGEN_c" name="PROTOPORPHYRINOGEN" fbc:charge="0" />
      <species boundaryCondition="false" compartment="" constant="false" hasOnlySubstanceUnits="false" id="M_PROTOPORPHYRIN9_c" name="PROTOPORPHYRIN9" fbc:charge="0" />
      <species boundaryCondition="false" compartment="" constant="false" hasOnlySubstanceUnits="false" id="M_FE_c" name="FE" fbc:charge="0" />
      <species boundaryCondition="false" compartment="" constant="false" hasOnlySubstanceUnits="false" id="M_PROTOHEME_c" name="PROTOHEME" fbc:charge="0" />
      <species boundaryCondition="false" compartment="" constant="false" hasOnlySubstanceUnits="false" id="M_HEMEO_c" name="HEMEO" fbc:charge="0" />
      <species boundaryCondition="false" compartment="" constant="false" hasOnlySubstanceUnits="false" id="M_HEME_c" name="HEME" fbc:charge="0" />
      <species boundaryCondition="false" compartment="" constant="false" hasOnlySubstanceUnits="false" id="M_PRECORRIN1_c" name="PRECORRIN1" fbc:charge="0" />
      <species boundaryCondition="false" compartment="" constant="false" hasOnlySubstanceUnits="false" id="M_DSHCLORIN_c" name="DSHCLORIN" fbc:charge="0" />
      <species boundaryCondition="false" compartment="" constant="false" hasOnlySubstanceUnits="false" id="M_SIROHYDROCHLORIN_c" name="SIROHYDROCHLORIN" fbc:charge="0" />
      <species boundaryCondition="false" compartment="" constant="false" hasOnlySubstanceUnits="false" id="M_SIROHEME_c" name="SIROHEME" fbc:charge="0" />
      <species boundaryCondition="false" compartment="" constant="false" hasOnlySubstanceUnits="false" id="M_PRECORRIN3A_c" name="PRECORRIN3A" fbc:charge="0" />
      <species boundaryCondition="false" compartment="" constant="false" hasOnlySubstanceUnits="false" id="M_PRECORRIN3B_c" name="PRECORRIN3B" fbc:charge="0" />
      <species boundaryCondition="false" compartment="" constant="false" hasOnlySubstanceUnits="false" id="M_PRECORRIN4B_c" name="PRECORRIN4B" fbc:charge="0" />
      <species boundaryCondition="false" compartment="" constant="false" hasOnlySubstanceUnits="false" id="M_PRECORRIN5_c" name="PRECORRIN5" fbc:charge="0" />
      <species boundaryCondition="false" compartment="" constant="false" hasOnlySubstanceUnits="false" id="M_PRCN_c" name="PRCN" fbc:charge="0" />
      <species boundaryCondition="false" compartment="" constant="false" hasOnlySubstanceUnits="false" id="M_PRECORRIN6B_c" name="PRECORRIN6B" fbc:charge="0" />
      <species boundaryCondition="false" compartment="" constant="false" hasOnlySubstanceUnits="false" id="M_PRECORRIN8X_c" name="PRECORRIN8X" fbc:charge="0" />
      <species boundaryCondition="false" compartment="" constant="false" hasOnlySubstanceUnits="false" id="M_HGBYRINATE_c" name="HGBYRINATE" fbc:charge="0" />
      <species boundaryCondition="false" compartment="" constant="false" hasOnlySubstanceUnits="false" id="M_HGBYRINATED_c" name="HGBYRINATED" fbc:charge="0" />
      <species boundaryCondition="false" compartment="" constant="false" hasOnlySubstanceUnits="false" id="M_COBALT_c" name="COBALT" fbc:charge="0" />
      <species boundaryCondition="false" compartment="" constant="false" hasOnlySubstanceUnits="false" id="M_CAACDIM2_c" name="CAACDIM2" fbc:charge="0" />
      <species boundaryCondition="false" compartment="" constant="false" hasOnlySubstanceUnits="false" id="M_CAACDIM1_c" name="CAACDIM1" fbc:charge="0" />
      <species boundaryCondition="false" compartment="" constant="false" hasOnlySubstanceUnits="false" id="M_ACACDIM_c" name="ACACDIM" fbc:charge="0" />
      <species boundaryCondition="false" compartment="" constant="false" hasOnlySubstanceUnits="false" id="M_ACOBYRATE_c" name="ACOBYRATE" fbc:charge="0" />
      <species boundaryCondition="false" compartment="" constant="false" hasOnlySubstanceUnits="false" id="M_ACOBINAMIDE_c" name="ACOBINAMIDE" fbc:charge="0" />
      <species boundaryCondition="false" compartment="" constant="false" hasOnlySubstanceUnits="false" id="M_ACOBINAMIDEP_c" name="ACOBINAMIDEP" fbc:charge="0" />
      <species boundaryCondition="false" compartment="" constant="false" hasOnlySubstanceUnits="false" id="M_ACOBINAMIDEGDP_c" name="ACOBINAMIDEGDP" fbc:charge="0" />
      <species boundaryCondition="false" compartment="" constant="false" hasOnlySubstanceUnits="false" id="M_DBENZIMIDAZOLE_c" name="DBENZIMIDAZOLE" fbc:charge="0" />
      <species boundaryCondition="false" compartment="" constant="false" hasOnlySubstanceUnits="false" id="M_ARIBAZOLE5P_c" name="ARIBAZOLE5P" fbc:charge="0" />
      <species boundaryCondition="false" compartment="" constant="false" hasOnlySubstanceUnits="false" id="M_ARIBAZOLE_c" name="ARIBAZOLE" fbc:charge="0" />
      <species boundaryCondition="false" compartment="" constant="false" hasOnlySubstanceUnits="false" id="M_ACOBALAMIN_c" name="ACOBALAMIN" fbc:charge="0" />
      <species boundaryCondition="false" compartment="" constant="false" hasOnlySubstanceUnits="false" id="M_CDPGL_c" name="CDPGL" fbc:charge="0" />
      <species boundaryCondition="false" compartment="" constant="false" hasOnlySubstanceUnits="false" id="M_POLYGP_c" name="POLYGP" fbc:charge="0" />
      <species boundaryCondition="false" compartment="" constant="false" hasOnlySubstanceUnits="false" id="M_MALACP_c" name="MALACP" fbc:charge="0" />
      <species boundaryCondition="false" compartment="" constant="false" hasOnlySubstanceUnits="false" id="M_ACACP_c" name="ACACP" fbc:charge="0" />
      <species boundaryCondition="false" compartment="" constant="false" hasOnlySubstanceUnits="false" id="M_C040ACP_c" name="C040ACP" fbc:charge="0" />
      <species boundaryCondition="false" compartment="" constant="false" hasOnlySubstanceUnits="false" id="M_C060ACP_c" name="C060ACP" fbc:charge="0" />
      <species boundaryCondition="false" compartment="" constant="false" hasOnlySubstanceUnits="false" id="M_C080ACP_c" name="C080ACP" fbc:charge="0" />
      <species boundaryCondition="false" compartment="" constant="false" hasOnlySubstanceUnits="false" id="M_C100ACP_c" name="C100ACP" fbc:charge="0" />
      <species boundaryCondition="false" compartment="" constant="false" hasOnlySubstanceUnits="false" id="M_C120ACP_c" name="C120ACP" fbc:charge="0" />
      <species boundaryCondition="false" compartment="" constant="false" hasOnlySubstanceUnits="false" id="M_PROPIONYLACP_c" name="PROPIONYLACP" fbc:charge="0" />
      <species boundaryCondition="false" compartment="" constant="false" hasOnlySubstanceUnits="false" id="M_C040COA_c" name="C040COA" fbc:charge="0" />
      <species boundaryCondition="false" compartment="" constant="false" hasOnlySubstanceUnits="false" id="M_C060COA_c" name="C060COA" fbc:charge="0" />
      <species boundaryCondition="false" compartment="" constant="false" hasOnlySubstanceUnits="false" id="M_C080COA_c" name="C080COA" fbc:charge="0" />
      <species boundaryCondition="false" compartment="" constant="false" hasOnlySubstanceUnits="false" id="M_C100COA_c" name="C100COA" fbc:charge="0" />
      <species boundaryCondition="false" compartment="" constant="false" hasOnlySubstanceUnits="false" id="M_C120COA_c" name="C120COA" fbc:charge="0" />
      <species boundaryCondition="false" compartment="" constant="false" hasOnlySubstanceUnits="false" id="M_C140COA_c" name="C140COA" fbc:charge="0" />
      <species boundaryCondition="false" compartment="" constant="false" hasOnlySubstanceUnits="false" id="M_C160COA_c" name="C160COA" fbc:charge="0" />
      <species boundaryCondition="false" compartment="" constant="false" hasOnlySubstanceUnits="false" id="M_HEXANOATE_c" name="HEXANOATE" fbc:charge="0" />
      <species boundaryCondition="false" compartment="" constant="false" hasOnlySubstanceUnits="false" id="M_OCTANOATE_c" name="OCTANOATE" fbc:charge="0" />
      <species boundaryCondition="false" compartment="" constant="false" hasOnlySubstanceUnits="false" id="M_DECANOATE_c" name="DECANOATE" fbc:charge="0" />
      <species boundaryCondition="false" compartment="" constant="false" hasOnlySubstanceUnits="false" id="M_DODECANOATE_c" name="DODECANOATE" fbc:charge="0" />
      <species boundaryCondition="false" compartment="" constant="false" hasOnlySubstanceUnits="false" id="M_TETRADECANOATE_c" name="TETRADECANOATE" fbc:charge="0" />
      <species boundaryCondition="false" compartment="" constant="false" hasOnlySubstanceUnits="false" id="M_HEXADECANOATE_c" name="HEXADECANOATE" fbc:charge="0" />
      <species boundaryCondition="false" compartment="" constant="false" hasOnlySubstanceUnits="false" id="M_HEPTADECANOATE_c" name="HEPTADECANOATE" fbc:charge="0" />
      <species boundaryCondition="false" compartment="" constant="false" hasOnlySubstanceUnits="false" id="M_C170COA_c" name="C170COA" fbc:charge="0" />
      <species boundaryCondition="false" compartment="" constant="false" hasOnlySubstanceUnits="false" id="M_THCOA_c" name="THCOA" fbc:charge="0" />
      <species boundaryCondition="false" compartment="" constant="false" hasOnlySubstanceUnits="false" id="M_EHCOA_c" name="EHCOA" fbc:charge="0" />
      <species boundaryCondition="false" compartment="" constant="false" hasOnlySubstanceUnits="false" id="M_L4HMACID_c" name="L4HMACID" fbc:charge="0" />
      <species boundaryCondition="false" compartment="" constant="false" hasOnlySubstanceUnits="false" id="M_HPGLYOXYLATE_c" name="HPGLYOXYLATE" fbc:charge="0" />
      <species boundaryCondition="false" compartment="" constant="false" hasOnlySubstanceUnits="false" id="M_LHPG_c" name="LHPG" fbc:charge="0" />
      <species boundaryCondition="false" compartment="" constant="false" hasOnlySubstanceUnits="false" id="M_MGLT_c" name="MGLT" fbc:charge="0" />
      <species boundaryCondition="false" compartment="" constant="false" hasOnlySubstanceUnits="false" id="M_HYDROXYASN_c" name="HYDROXYASN" fbc:charge="0" />
      <species boundaryCondition="false" compartment="" constant="false" hasOnlySubstanceUnits="false" id="M_PHYDROXYASN_c" name="PHYDROXYASN" fbc:charge="0" />
      <species boundaryCondition="false" compartment="" constant="false" hasOnlySubstanceUnits="false" id="M_CDA_c" name="CDA" fbc:charge="0" />
      <species boundaryCondition="false" compartment="" constant="false" hasOnlySubstanceUnits="false" id="M_qDDT_c" name="qDDT" fbc:charge="0" />
      <species boundaryCondition="false" compartment="" constant="false" hasOnlySubstanceUnits="false" id="M_DDMT_c" name="DDMT" fbc:charge="0" />
      <species boundaryCondition="false" compartment="" constant="false" hasOnlySubstanceUnits="false" id="M_KMT_c" name="KMT" fbc:charge="0" />
      <species boundaryCondition="false" compartment="" constant="false" hasOnlySubstanceUnits="false" id="M_KUDPYRROLE_c" name="KUDPYRROLE" fbc:charge="0" />
      <species boundaryCondition="false" compartment="" constant="false" hasOnlySubstanceUnits="false" id="M_UDPYRROLE_c" name="UDPYRROLE" fbc:charge="0" />
      <species boundaryCondition="false" compartment="" constant="false" hasOnlySubstanceUnits="false" id="M_oPROCT_c" name="oPROCT" fbc:charge="0" />
      <species boundaryCondition="false" compartment="" constant="false" hasOnlySubstanceUnits="false" id="M_oPYRROLECT_c" name="oPYRROLECT" fbc:charge="0" />
      <species boundaryCondition="false" compartment="" constant="false" hasOnlySubstanceUnits="false" id="M_xksPYRROLECT_c" name="xksPYRROLECT" fbc:charge="0" />
      <species boundaryCondition="false" compartment="" constant="false" hasOnlySubstanceUnits="false" id="M_nACPPKT_c" name="nACPPKT" fbc:charge="0" />
      <species boundaryCondition="false" compartment="" constant="false" hasOnlySubstanceUnits="false" id="M_HBM_c" name="HBM" fbc:charge="0" />
      <species boundaryCondition="false" compartment="" constant="false" hasOnlySubstanceUnits="false" id="M_HBC_c" name="HBC" fbc:charge="0" />
      <species boundaryCondition="false" compartment="" constant="false" hasOnlySubstanceUnits="false" id="M_MBC_c" name="MBC" fbc:charge="0" />
      <species boundaryCondition="false" compartment="" constant="false" hasOnlySubstanceUnits="false" id="M_UP_c" name="UP" fbc:charge="0" />
      <species boundaryCondition="false" compartment="" constant="false" hasOnlySubstanceUnits="false" id="M_DNA_c" name="DNA" fbc:charge="0" />
      <species boundaryCondition="false" compartment="" constant="false" hasOnlySubstanceUnits="false" id="M_RNA_c" name="RNA" fbc:charge="0" />
      <species boundaryCondition="false" compartment="" constant="false" hasOnlySubstanceUnits="false" id="M_PROTEIN_c" name="PROTEIN" fbc:charge="0" />
      <species boundaryCondition="false" compartment="" constant="false" hasOnlySubstanceUnits="false" id="M_TAG_c" name="TAG" fbc:charge="0" />
      <species boundaryCondition="false" compartment="" constant="false" hasOnlySubstanceUnits="false" id="M_PEPTIDOGLYCAN_c" name="PEPTIDOGLYCAN" fbc:charge="0" />
      <species boundaryCondition="false" compartment="" constant="false" hasOnlySubstanceUnits="false" id="M_DALA_e" name="DALA" fbc:charge="0" />
      <species boundaryCondition="false" compartment="" constant="false" hasOnlySubstanceUnits="false" id="M_TEICH_c" name="TEICH" fbc:charge="0" />
      <species boundaryCondition="false" compartment="" constant="false" hasOnlySubstanceUnits="false" id="M_PHOSPHOLIPID_c" name="PHOSPHOLIPID" fbc:charge="0" />
      <species boundaryCondition="false" compartment="" constant="false" hasOnlySubstanceUnits="false" id="M_CARBOHYDRATE_c" name="CARBOHYDRATE" fbc:charge="0" />
      <species boundaryCondition="false" compartment="" constant="false" hasOnlySubstanceUnits="false" id="M_SMALLMOLECULES_c" name="SMALLMOLECULES" fbc:charge="0" />
      <species boundaryCondition="false" compartment="" constant="false" hasOnlySubstanceUnits="false" id="M_ACAL_e" name="ACAL" fbc:charge="0" />
      <species boundaryCondition="false" compartment="" constant="false" hasOnlySubstanceUnits="false" id="M_AC_e" name="AC" fbc:charge="0" />
      <species boundaryCondition="false" compartment="" constant="false" hasOnlySubstanceUnits="false" id="M_ACT_e" name="ACT" fbc:charge="0" />
      <species boundaryCondition="false" compartment="" constant="false" hasOnlySubstanceUnits="false" id="M_AD_e" name="AD" fbc:charge="0" />
      <species boundaryCondition="false" compartment="" constant="false" hasOnlySubstanceUnits="false" id="M_ADN_e" name="ADN" fbc:charge="0" />
      <species boundaryCondition="false" compartment="" constant="false" hasOnlySubstanceUnits="false" id="M_AKG_e" name="AKG" fbc:charge="0" />
      <species boundaryCondition="false" compartment="" constant="false" hasOnlySubstanceUnits="false" id="M_ALA_e" name="ALA" fbc:charge="0" />
      <species boundaryCondition="false" compartment="" constant="false" hasOnlySubstanceUnits="false" id="M_AN_e" name="AN" fbc:charge="0" />
      <species boundaryCondition="false" compartment="" constant="false" hasOnlySubstanceUnits="false" id="M_ARG_e" name="ARG" fbc:charge="0" />
      <species boundaryCondition="false" compartment="" constant="false" hasOnlySubstanceUnits="false" id="M_ORN_e" name="ORN" fbc:charge="0" />
      <species boundaryCondition="false" compartment="" constant="false" hasOnlySubstanceUnits="false" id="M_ASN_e" name="ASN" fbc:charge="0" />
      <species boundaryCondition="false" compartment="" constant="false" hasOnlySubstanceUnits="false" id="M_ASP_e" name="ASP" fbc:charge="0" />
      <species boundaryCondition="false" compartment="" constant="false" hasOnlySubstanceUnits="false" id="M_CDA_e" name="CDA" fbc:charge="0" />
      <species boundaryCondition="false" compartment="" constant="false" hasOnlySubstanceUnits="false" id="M_CELB_e" name="CELB" fbc:charge="0" />
      <species boundaryCondition="false" compartment="" constant="false" hasOnlySubstanceUnits="false" id="M_CHOLINE_e" name="CHOLINE" fbc:charge="0" />
      <species boundaryCondition="false" compartment="" constant="false" hasOnlySubstanceUnits="false" id="M_CIT_e" name="CIT" fbc:charge="0" />
      <species boundaryCondition="false" compartment="" constant="false" hasOnlySubstanceUnits="false" id="M_SUCC_e" name="SUCC" fbc:charge="0" />
      <species boundaryCondition="false" compartment="" constant="false" hasOnlySubstanceUnits="false" id="M_CITR_e" name="CITR" fbc:charge="0" />
      <species boundaryCondition="false" compartment="" constant="false" hasOnlySubstanceUnits="false" id="M_CO2_e" name="CO2" fbc:charge="0" />
      <species boundaryCondition="false" compartment="" constant="false" hasOnlySubstanceUnits="false" id="M_CYS_e" name="CYS" fbc:charge="0" />
      <species boundaryCondition="false" compartment="" constant="false" hasOnlySubstanceUnits="false" id="M_CYTD_e" name="CYTD" fbc:charge="0" />
      <species boundaryCondition="false" compartment="" constant="false" hasOnlySubstanceUnits="false" id="M_CYTS_e" name="CYTS" fbc:charge="0" />
      <species boundaryCondition="false" compartment="" constant="false" hasOnlySubstanceUnits="false" id="M_CYTS_c" name="CYTS" fbc:charge="0" />
      <species boundaryCondition="false" compartment="" constant="false" hasOnlySubstanceUnits="false" id="M_DA_e" name="DA" fbc:charge="0" />
      <species boundaryCondition="false" compartment="" constant="false" hasOnlySubstanceUnits="false" id="M_DAPIM_e" name="DAPIM" fbc:charge="0" />
      <species boundaryCondition="false" compartment="" constant="false" hasOnlySubstanceUnits="false" id="M_DARABINOSE_e" name="DARABINOSE" fbc:charge="0" />
      <species boundaryCondition="false" compartment="" constant="false" hasOnlySubstanceUnits="false" id="M_DARABINOSE_c" name="DARABINOSE" fbc:charge="0" />
      <species boundaryCondition="false" compartment="" constant="false" hasOnlySubstanceUnits="false" id="M_DARABITOL_e" name="DARABITOL" fbc:charge="0" />
      <species boundaryCondition="false" compartment="" constant="false" hasOnlySubstanceUnits="false" id="M_DC_e" name="DC" fbc:charge="0" />
      <species boundaryCondition="false" compartment="" constant="false" hasOnlySubstanceUnits="false" id="M_DG_e" name="DG" fbc:charge="0" />
      <species boundaryCondition="false" compartment="" constant="false" hasOnlySubstanceUnits="false" id="M_DGLYCERATE_e" name="DGLYCERATE" fbc:charge="0" />
      <species boundaryCondition="false" compartment="" constant="false" hasOnlySubstanceUnits="false" id="M_Na_e" name="Na" fbc:charge="0" />
      <species boundaryCondition="false" compartment="" constant="false" hasOnlySubstanceUnits="false" id="M_Na_c" name="Na" fbc:charge="0" />
      <species boundaryCondition="false" compartment="" constant="false" hasOnlySubstanceUnits="false" id="M_DIN_e" name="DIN" fbc:charge="0" />
      <species boundaryCondition="false" compartment="" constant="false" hasOnlySubstanceUnits="false" id="M_DLYXOSE_e" name="DLYXOSE" fbc:charge="0" />
      <species boundaryCondition="false" compartment="" constant="false" hasOnlySubstanceUnits="false" id="M_DSER_e" name="DSER" fbc:charge="0" />
      <species boundaryCondition="false" compartment="" constant="false" hasOnlySubstanceUnits="false" id="M_DSER_c" name="DSER" fbc:charge="0" />
      <species boundaryCondition="false" compartment="" constant="false" hasOnlySubstanceUnits="false" id="M_DT_e" name="DT" fbc:charge="0" />
      <species boundaryCondition="false" compartment="" constant="false" hasOnlySubstanceUnits="false" id="M_DU_e" name="DU" fbc:charge="0" />
      <species boundaryCondition="false" compartment="" constant="false" hasOnlySubstanceUnits="false" id="M_ETH_e" name="ETH" fbc:charge="0" />
      <species boundaryCondition="false" compartment="" constant="false" hasOnlySubstanceUnits="false" id="M_FAN_e" name="FAN" fbc:charge="0" />
      <species boundaryCondition="false" compartment="" constant="false" hasOnlySubstanceUnits="false" id="M_FE_e" name="FE" fbc:charge="0" />
      <species boundaryCondition="false" compartment="" constant="false" hasOnlySubstanceUnits="false" id="M_FOR_e" name="FOR" fbc:charge="0" />
      <species boundaryCondition="false" compartment="" constant="false" hasOnlySubstanceUnits="false" id="M_FRU_e" name="FRU" fbc:charge="0" />
      <species boundaryCondition="false" compartment="" constant="false" hasOnlySubstanceUnits="false" id="M_FUM_e" name="FUM" fbc:charge="0" />
      <species boundaryCondition="false" compartment="" constant="false" hasOnlySubstanceUnits="false" id="M_GABA_e" name="GABA" fbc:charge="0" />
      <species boundaryCondition="false" compartment="" constant="false" hasOnlySubstanceUnits="false" id="M_GL3P_e" name="GL3P" fbc:charge="0" />
      <species boundaryCondition="false" compartment="" constant="false" hasOnlySubstanceUnits="false" id="M_PI_e" name="PI" fbc:charge="0" />
      <species boundaryCondition="false" compartment="" constant="false" hasOnlySubstanceUnits="false" id="M_GLAC_e" name="GLAC" fbc:charge="0" />
      <species boundaryCondition="false" compartment="" constant="false" hasOnlySubstanceUnits="false" id="M_GLAM_e" name="GLAM" fbc:charge="0" />
      <species boundaryCondition="false" compartment="" constant="false" hasOnlySubstanceUnits="false" id="M_GLC_e" name="GLC" fbc:charge="0" />
      <species boundaryCondition="false" compartment="" constant="false" hasOnlySubstanceUnits="false" id="M_GL_e" name="GL" fbc:charge="0" />
      <species boundaryCondition="false" compartment="" constant="false" hasOnlySubstanceUnits="false" id="M_GLN_e" name="GLN" fbc:charge="0" />
      <species boundaryCondition="false" compartment="" constant="false" hasOnlySubstanceUnits="false" id="M_GLT_e" name="GLT" fbc:charge="0" />
      <species boundaryCondition="false" compartment="" constant="false" hasOnlySubstanceUnits="false" id="M_GLUC_e" name="GLUC" fbc:charge="0" />
      <species boundaryCondition="false" compartment="" constant="false" hasOnlySubstanceUnits="false" id="M_GLYCOLATE_e" name="GLYCOLATE" fbc:charge="0" />
      <species boundaryCondition="false" compartment="" constant="false" hasOnlySubstanceUnits="false" id="M_GLY_e" name="GLY" fbc:charge="0" />
      <species boundaryCondition="false" compartment="" constant="false" hasOnlySubstanceUnits="false" id="M_GN_e" name="GN" fbc:charge="0" />
      <species boundaryCondition="false" compartment="" constant="false" hasOnlySubstanceUnits="false" id="M_GSN_e" name="GSN" fbc:charge="0" />
      <species boundaryCondition="false" compartment="" constant="false" hasOnlySubstanceUnits="false" id="M_HIS_e" name="HIS" fbc:charge="0" />
      <species boundaryCondition="false" compartment="" constant="false" hasOnlySubstanceUnits="false" id="M_HMP_e" name="HMP" fbc:charge="0" />
      <species boundaryCondition="false" compartment="" constant="false" hasOnlySubstanceUnits="false" id="M_HXMP_e" name="HXMP" fbc:charge="0" />
      <species boundaryCondition="false" compartment="" constant="false" hasOnlySubstanceUnits="false" id="M_HYXN_e" name="HYXN" fbc:charge="0" />
      <species boundaryCondition="false" compartment="" constant="false" hasOnlySubstanceUnits="false" id="M_ILE_e" name="ILE" fbc:charge="0" />
      <species boundaryCondition="false" compartment="" constant="false" hasOnlySubstanceUnits="false" id="M_INDOLE_e" name="INDOLE" fbc:charge="0" />
      <species boundaryCondition="false" compartment="" constant="false" hasOnlySubstanceUnits="false" id="M_INS_e" name="INS" fbc:charge="0" />
      <species boundaryCondition="false" compartment="" constant="false" hasOnlySubstanceUnits="false" id="M_KDG_e" name="KDG" fbc:charge="0" />
      <species boundaryCondition="false" compartment="" constant="false" hasOnlySubstanceUnits="false" id="M_K_e" name="K" fbc:charge="0" />
      <species boundaryCondition="false" compartment="" constant="false" hasOnlySubstanceUnits="false" id="M_K_c" name="K" fbc:charge="0" />
      <species boundaryCondition="false" compartment="" constant="false" hasOnlySubstanceUnits="false" id="M_LAC_e" name="LAC" fbc:charge="0" />
      <species boundaryCondition="false" compartment="" constant="false" hasOnlySubstanceUnits="false" id="M_LACTOSE_e" name="LACTOSE" fbc:charge="0" />
      <species boundaryCondition="false" compartment="" constant="false" hasOnlySubstanceUnits="false" id="M_LARABINOSE_e" name="LARABINOSE" fbc:charge="0" />
      <species boundaryCondition="false" compartment="" constant="false" hasOnlySubstanceUnits="false" id="M_LEU_e" name="LEU" fbc:charge="0" />
      <species boundaryCondition="false" compartment="" constant="false" hasOnlySubstanceUnits="false" id="M_LLAC_e" name="LLAC" fbc:charge="0" />
      <species boundaryCondition="false" compartment="" constant="false" hasOnlySubstanceUnits="false" id="M_LLYXOSE_e" name="LLYXOSE" fbc:charge="0" />
      <species boundaryCondition="false" compartment="" constant="false" hasOnlySubstanceUnits="false" id="M_LYS_e" name="LYS" fbc:charge="0" />
      <species boundaryCondition="false" compartment="" constant="false" hasOnlySubstanceUnits="false" id="M_CADA_e" name="CADA" fbc:charge="0" />
      <species boundaryCondition="false" compartment="" constant="false" hasOnlySubstanceUnits="false" id="M_MAL_e" name="MAL" fbc:charge="0" />
      <species boundaryCondition="false" compartment="" constant="false" hasOnlySubstanceUnits="false" id="M_MAN_e" name="MAN" fbc:charge="0" />
      <species boundaryCondition="false" compartment="" constant="false" hasOnlySubstanceUnits="false" id="M_MANNITOL_e" name="MANNITOL" fbc:charge="0" />
      <species boundaryCondition="false" compartment="" constant="false" hasOnlySubstanceUnits="false" id="M_MANNITOL1P_c" name="MANNITOL1P" fbc:charge="0" />
      <species boundaryCondition="false" compartment="" constant="false" hasOnlySubstanceUnits="false" id="M_MELI_e" name="MELI" fbc:charge="0" />
      <species boundaryCondition="false" compartment="" constant="false" hasOnlySubstanceUnits="false" id="M_MET_e" name="MET" fbc:charge="0" />
      <species boundaryCondition="false" compartment="" constant="false" hasOnlySubstanceUnits="false" id="M_MLT_e" name="MLT" fbc:charge="0" />
      <species boundaryCondition="false" compartment="" constant="false" hasOnlySubstanceUnits="false" id="M_MLT6P_c" name="MLT6P" fbc:charge="0" />
      <species boundaryCondition="false" compartment="" constant="false" hasOnlySubstanceUnits="false" id="M_NAC_e" name="NAC" fbc:charge="0" />
      <species boundaryCondition="false" compartment="" constant="false" hasOnlySubstanceUnits="false" id="M_NH3_e" name="NH3" fbc:charge="0" />
      <species boundaryCondition="false" compartment="" constant="false" hasOnlySubstanceUnits="false" id="M_NO2_e" name="NO2" fbc:charge="0" />
      <species boundaryCondition="false" compartment="" constant="false" hasOnlySubstanceUnits="false" id="M_NO3_e" name="NO3" fbc:charge="0" />
      <species boundaryCondition="false" compartment="" constant="false" hasOnlySubstanceUnits="false" id="M_O2_e" name="O2" fbc:charge="0" />
      <species boundaryCondition="false" compartment="" constant="false" hasOnlySubstanceUnits="false" id="M_PAC_e" name="PAC" fbc:charge="0" />
      <species boundaryCondition="false" compartment="" constant="false" hasOnlySubstanceUnits="false" id="M_PHE_e" name="PHE" fbc:charge="0" />
      <species boundaryCondition="false" compartment="" constant="false" hasOnlySubstanceUnits="false" id="M_PRO_e" name="PRO" fbc:charge="0" />
      <species boundaryCondition="false" compartment="" constant="false" hasOnlySubstanceUnits="false" id="M_PROPANOATE_e" name="PROPANOATE" fbc:charge="0" />
      <species boundaryCondition="false" compartment="" constant="false" hasOnlySubstanceUnits="false" id="M_PYR_e" name="PYR" fbc:charge="0" />
      <species boundaryCondition="false" compartment="" constant="false" hasOnlySubstanceUnits="false" id="M_PYRAPCP_c" name="PYRAPCP" fbc:charge="0" />
      <species boundaryCondition="false" compartment="" constant="false" hasOnlySubstanceUnits="false" id="M_PYRAPCP_e" name="PYRAPCP" fbc:charge="0" />
      <species boundaryCondition="false" compartment="" constant="false" hasOnlySubstanceUnits="false" id="M_RIB_e" name="RIB" fbc:charge="0" />
      <species boundaryCondition="false" compartment="" constant="false" hasOnlySubstanceUnits="false" id="M_RMN_e" name="RMN" fbc:charge="0" />
      <species boundaryCondition="false" compartment="" constant="false" hasOnlySubstanceUnits="false" id="M_SALICIN_e" name="SALICIN" fbc:charge="0" />
      <species boundaryCondition="false" compartment="" constant="false" hasOnlySubstanceUnits="false" id="M_SER_e" name="SER" fbc:charge="0" />
      <species boundaryCondition="false" compartment="" constant="false" hasOnlySubstanceUnits="false" id="M_SLF_e" name="SLF" fbc:charge="0" />
      <species boundaryCondition="false" compartment="" constant="false" hasOnlySubstanceUnits="false" id="M_SOT_e" name="SOT" fbc:charge="0" />
      <species boundaryCondition="false" compartment="" constant="false" hasOnlySubstanceUnits="false" id="M_SPERMIDINE_e" name="SPERMIDINE" fbc:charge="0" />
      <species boundaryCondition="false" compartment="" constant="false" hasOnlySubstanceUnits="false" id="M_SUCROSE_e" name="SUCROSE" fbc:charge="0" />
      <species boundaryCondition="false" compartment="" constant="false" hasOnlySubstanceUnits="false" id="M_T3_e" name="T3" fbc:charge="0" />
      <species boundaryCondition="false" compartment="" constant="false" hasOnlySubstanceUnits="false" id="M_TARTRATE_e" name="TARTRATE" fbc:charge="0" />
      <species boundaryCondition="false" compartment="" constant="false" hasOnlySubstanceUnits="false" id="M_TARTRATE_c" name="TARTRATE" fbc:charge="0" />
      <species boundaryCondition="false" compartment="" constant="false" hasOnlySubstanceUnits="false" id="M_THR_e" name="THR" fbc:charge="0" />
      <species boundaryCondition="false" compartment="" constant="false" hasOnlySubstanceUnits="false" id="M_THYMINE_e" name="THYMINE" fbc:charge="0" />
      <species boundaryCondition="false" compartment="" constant="false" hasOnlySubstanceUnits="false" id="M_TRE_e" name="TRE" fbc:charge="0" />
      <species boundaryCondition="false" compartment="" constant="false" hasOnlySubstanceUnits="false" id="M_TRP_e" name="TRP" fbc:charge="0" />
      <species boundaryCondition="false" compartment="" constant="false" hasOnlySubstanceUnits="false" id="M_TYR_e" name="TYR" fbc:charge="0" />
      <species boundaryCondition="false" compartment="" constant="false" hasOnlySubstanceUnits="false" id="M_UDPNAG_e" name="UDPNAG" fbc:charge="0" />
      <species boundaryCondition="false" compartment="" constant="false" hasOnlySubstanceUnits="false" id="M_URA_e" name="URA" fbc:charge="0" />
      <species boundaryCondition="false" compartment="" constant="false" hasOnlySubstanceUnits="false" id="M_UREA_e" name="UREA" fbc:charge="0" />
      <species boundaryCondition="false" compartment="" constant="false" hasOnlySubstanceUnits="false" id="M_UP_e" name="UP" fbc:charge="0" />
      <species boundaryCondition="false" compartment="" constant="false" hasOnlySubstanceUnits="false" id="M_URI_e" name="URI" fbc:charge="0" />
      <species boundaryCondition="false" compartment="" constant="false" hasOnlySubstanceUnits="false" id="M_VAL_e" name="VAL" fbc:charge="0" />
      <species boundaryCondition="false" compartment="" constant="false" hasOnlySubstanceUnits="false" id="M_WATER_e" name="WATER" fbc:charge="0" />
      <species boundaryCondition="false" compartment="" constant="false" hasOnlySubstanceUnits="false" id="M_XAN_e" name="XAN" fbc:charge="0" />
      <species boundaryCondition="false" compartment="" constant="false" hasOnlySubstanceUnits="false" id="M_XYL_e" name="XYL" fbc:charge="0" />
      <species boundaryCondition="false" compartment="" constant="false" hasOnlySubstanceUnits="false" id="M_XYLITOL_e" name="XYLITOL" fbc:charge="0" />
    </listOfSpecies>
    <listOfReactions>
      <reaction fast="false" id="R_1" name="glucokinase-glc" reversible="true" fbc:lowerFluxBound="cobra_default_lb" fbc:upperFluxBound="cobra_default_ub">
        <listOfReactants>
          <speciesReference constant="true" species="M_GLC_c" stoichiometry="1" />
          <speciesReference constant="true" species="M_ATP_c" stoichiometry="1" />
        </listOfReactants>
        <listOfProducts>
          <speciesReference constant="true" species="M_GLC6P_c" stoichiometry="1" />
          <speciesReference constant="true" species="M_ADP_c" stoichiometry="1" />
        </listOfProducts>
      </reaction>
      <reaction fast="false" id="R_2" name="glucokinase-bglc" reversible="true" fbc:lowerFluxBound="cobra_default_lb" fbc:upperFluxBound="cobra_default_ub">
        <listOfReactants>
          <speciesReference constant="true" species="M_ATP_c" stoichiometry="1" />
          <speciesReference constant="true" species="M_bGLC_c" stoichiometry="1" />
        </listOfReactants>
        <listOfProducts>
          <speciesReference constant="true" species="M_bGLC6P_c" stoichiometry="1" />
          <speciesReference constant="true" species="M_ADP_c" stoichiometry="1" />
        </listOfProducts>
      </reaction>
      <reaction fast="false" id="R_3" name="Phosphoglucomutase g1p" reversible="true" fbc:lowerFluxBound="cobra_default_lb" fbc:upperFluxBound="cobra_default_ub">
        <listOfReactants>
          <speciesReference constant="true" species="M_GLC1P_c" stoichiometry="1" />
        </listOfReactants>
        <listOfProducts>
          <speciesReference constant="true" species="M_GLC6P_c" stoichiometry="1" />
        </listOfProducts>
      </reaction>
      <reaction fast="false" id="R_4" name="Glucose-6-phosphate isomerase 1" reversible="true" fbc:lowerFluxBound="cobra_default_lb" fbc:upperFluxBound="cobra_default_ub">
        <listOfReactants>
          <speciesReference constant="true" species="M_GLC6P_c" stoichiometry="1" />
        </listOfReactants>
        <listOfProducts>
          <speciesReference constant="true" species="M_F6P_c" stoichiometry="1" />
        </listOfProducts>
      </reaction>
      <reaction fast="false" id="R_5" name="Glucose-6-phosphate isomerase 2" reversible="true" fbc:lowerFluxBound="cobra_default_lb" fbc:upperFluxBound="cobra_default_ub">
        <listOfReactants>
          <speciesReference constant="true" species="M_bGLC6P_c" stoichiometry="1" />
        </listOfReactants>
        <listOfProducts>
          <speciesReference constant="true" species="M_GLC6P_c" stoichiometry="1" />
        </listOfProducts>
      </reaction>
      <reaction fast="false" id="R_6" name="Glucose-6-phosphate isomerase 3" reversible="true" fbc:lowerFluxBound="cobra_default_lb" fbc:upperFluxBound="cobra_default_ub">
        <listOfReactants>
          <speciesReference constant="true" species="M_bGLC6P_c" stoichiometry="1" />
        </listOfReactants>
        <listOfProducts>
          <speciesReference constant="true" species="M_F6P_c" stoichiometry="1" />
        </listOfProducts>
      </reaction>
      <reaction fast="false" id="R_7" name="6-phosphofructokinase" reversible="true" fbc:lowerFluxBound="cobra_default_lb" fbc:upperFluxBound="cobra_default_ub">
        <listOfReactants>
          <speciesReference constant="true" species="M_ATP_c" stoichiometry="1" />
          <speciesReference constant="true" species="M_F6P_c" stoichiometry="1" />
        </listOfReactants>
        <listOfProducts>
          <speciesReference constant="true" species="M_F16DP_c" stoichiometry="1" />
          <speciesReference constant="true" species="M_ADP_c" stoichiometry="1" />
        </listOfProducts>
      </reaction>
      <reaction fast="false" id="R_8" name="Fructose-bisphosphatase" reversible="true" fbc:lowerFluxBound="cobra_default_lb" fbc:upperFluxBound="cobra_default_ub">
        <listOfReactants>
          <speciesReference constant="true" species="M_F16DP_c" stoichiometry="1" />
          <speciesReference constant="true" species="M_WATER_c" stoichiometry="1" />
        </listOfReactants>
        <listOfProducts>
          <speciesReference constant="true" species="M_PI_c" stoichiometry="1" />
          <speciesReference constant="true" species="M_F6P_c" stoichiometry="1" />
        </listOfProducts>
      </reaction>
      <reaction fast="false" id="R_9" name="Fructose-bisphosphate aldolase" reversible="true" fbc:lowerFluxBound="cobra_default_lb" fbc:upperFluxBound="cobra_default_ub">
        <listOfReactants>
          <speciesReference constant="true" species="M_F16DP_c" stoichiometry="1" />
        </listOfReactants>
        <listOfProducts>
          <speciesReference constant="true" species="M_DHAP_c" stoichiometry="1" />
          <speciesReference constant="true" species="M_GAP_c" stoichiometry="1" />
        </listOfProducts>
      </reaction>
      <reaction fast="false" id="R_10" name="Glyceraldehyde 3-phosphate dehydrogenase (phosphorylating)" reversible="true" fbc:lowerFluxBound="cobra_default_lb" fbc:upperFluxBound="cobra_default_ub">
        <listOfReactants>
          <speciesReference constant="true" species="M_PI_c" stoichiometry="1" />
          <speciesReference constant="true" species="M_NAD_c" stoichiometry="1" />
          <speciesReference constant="true" species="M_GAP_c" stoichiometry="1" />
        </listOfReactants>
        <listOfProducts>
          <speciesReference constant="true" species="M_H_c" stoichiometry="1" />
          <speciesReference constant="true" species="M_NADH_c" stoichiometry="1" />
          <speciesReference constant="true" species="M_DPG_c" stoichiometry="1" />
        </listOfProducts>
      </reaction>
      <reaction fast="false" id="R_11" name="Phosphoglycerate mutase" reversible="true" fbc:lowerFluxBound="cobra_default_lb" fbc:upperFluxBound="cobra_default_ub">
        <listOfReactants>
          <speciesReference constant="true" species="M_G3P_c" stoichiometry="1" />
        </listOfReactants>
        <listOfProducts>
          <speciesReference constant="true" species="M_PG2_c" stoichiometry="1" />
        </listOfProducts>
      </reaction>
      <reaction fast="false" id="R_12" name="Phosphopyruvate hydratase" reversible="true" fbc:lowerFluxBound="cobra_default_lb" fbc:upperFluxBound="cobra_default_ub">
        <listOfReactants>
          <speciesReference constant="true" species="M_PG2_c" stoichiometry="1" />
        </listOfReactants>
        <listOfProducts>
          <speciesReference constant="true" species="M_WATER_c" stoichiometry="1" />
          <speciesReference constant="true" species="M_PEP_c" stoichiometry="1" />
        </listOfProducts>
      </reaction>
      <reaction fast="false" id="R_13" name="Pyruvate kinase" reversible="true" fbc:lowerFluxBound="cobra_default_lb" fbc:upperFluxBound="cobra_default_ub">
        <listOfReactants>
          <speciesReference constant="true" species="M_PEP_c" stoichiometry="1" />
          <speciesReference constant="true" species="M_ADP_c" stoichiometry="1" />
        </listOfReactants>
        <listOfProducts>
          <speciesReference constant="true" species="M_PYR_c" stoichiometry="1" />
          <speciesReference constant="true" species="M_ATP_c" stoichiometry="1" />
        </listOfProducts>
      </reaction>
      <reaction fast="false" id="R_14" name="D-lactate dehydrogenase" reversible="true" fbc:lowerFluxBound="cobra_default_lb" fbc:upperFluxBound="cobra_default_ub">
        <listOfReactants>
          <speciesReference constant="true" species="M_PYR_c" stoichiometry="1" />
          <speciesReference constant="true" species="M_H_c" stoichiometry="1" />
          <speciesReference constant="true" species="M_NADH_c" stoichiometry="1" />
        </listOfReactants>
        <listOfProducts>
          <speciesReference constant="true" species="M_NAD_c" stoichiometry="1" />
          <speciesReference constant="true" species="M_LAC_c" stoichiometry="1" />
        </listOfProducts>
      </reaction>
      <reaction fast="false" id="R_15" name="acetate--CoA ligase" reversible="true" fbc:lowerFluxBound="cobra_default_lb" fbc:upperFluxBound="cobra_default_ub">
        <listOfReactants>
          <speciesReference constant="true" species="M_AC_c" stoichiometry="1" />
          <speciesReference constant="true" species="M_ATP_c" stoichiometry="1" />
          <speciesReference constant="true" species="M_COA_c" stoichiometry="1" />
        </listOfReactants>
        <listOfProducts>
          <speciesReference constant="true" species="M_PPI_c" stoichiometry="1" />
          <speciesReference constant="true" species="M_ACOA_c" stoichiometry="1" />
          <speciesReference constant="true" species="M_AMP_c" stoichiometry="1" />
        </listOfProducts>
      </reaction>
      <reaction fast="false" id="R_16" name="Malate dehydrogenase (oxaloacetate decarboxylating)" reversible="true" fbc:lowerFluxBound="cobra_default_lb" fbc:upperFluxBound="cobra_default_ub">
        <listOfReactants>
          <speciesReference constant="true" species="M_MAL_c" stoichiometry="1" />
          <speciesReference constant="true" species="M_NAD_c" stoichiometry="1" />
        </listOfReactants>
        <listOfProducts>
          <speciesReference constant="true" species="M_PYR_c" stoichiometry="1" />
          <speciesReference constant="true" species="M_CO2_c" stoichiometry="1" />
          <speciesReference constant="true" species="M_H_c" stoichiometry="1" />
          <speciesReference constant="true" species="M_NADH_c" stoichiometry="1" />
        </listOfProducts>
      </reaction>
      <reaction fast="false" id="R_17" name="Malate dehydrogenase (oxaloacetate decarboxylating) (NADP+)" reversible="true" fbc:lowerFluxBound="cobra_default_lb" fbc:upperFluxBound="cobra_default_ub">
        <listOfReactants>
          <speciesReference constant="true" species="M_MAL_c" stoichiometry="1" />
          <speciesReference constant="true" species="M_NADP_c" stoichiometry="1" />
        </listOfReactants>
        <listOfProducts>
          <speciesReference constant="true" species="M_PYR_c" stoichiometry="1" />
          <speciesReference constant="true" species="M_CO2_c" stoichiometry="1" />
          <speciesReference constant="true" species="M_NADPH_c" stoichiometry="1" />
          <speciesReference constant="true" species="M_H_c" stoichiometry="1" />
        </listOfProducts>
      </reaction>
      <reaction fast="false" id="R_18" name="Pyruvate,water dikinase" reversible="true" fbc:lowerFluxBound="cobra_default_lb" fbc:upperFluxBound="cobra_default_ub">
        <listOfReactants>
          <speciesReference constant="true" species="M_PYR_c" stoichiometry="1" />
          <speciesReference constant="true" species="M_WATER_c" stoichiometry="1" />
          <speciesReference constant="true" species="M_ATP_c" stoichiometry="1" />
        </listOfReactants>
        <listOfProducts>
          <speciesReference constant="true" species="M_PI_c" stoichiometry="1" />
          <speciesReference constant="true" species="M_PEP_c" stoichiometry="1" />
          <speciesReference constant="true" species="M_AMP_c" stoichiometry="1" />
        </listOfProducts>
      </reaction>
      <reaction fast="false" id="R_19" name="Pyruvate,phosphate dikinase" reversible="true" fbc:lowerFluxBound="cobra_default_lb" fbc:upperFluxBound="cobra_default_ub">
        <listOfReactants>
          <speciesReference constant="true" species="M_PYR_c" stoichiometry="1" />
          <speciesReference constant="true" species="M_PI_c" stoichiometry="1" />
          <speciesReference constant="true" species="M_ATP_c" stoichiometry="1" />
        </listOfReactants>
        <listOfProducts>
          <speciesReference constant="true" species="M_PPI_c" stoichiometry="1" />
          <speciesReference constant="true" species="M_PEP_c" stoichiometry="1" />
          <speciesReference constant="true" species="M_AMP_c" stoichiometry="1" />
        </listOfProducts>
      </reaction>
      <reaction fast="false" id="R_20" name="Phosphoenolpyruvate carboxylase" reversible="true" fbc:lowerFluxBound="cobra_default_lb" fbc:upperFluxBound="cobra_default_ub">
        <listOfReactants>
          <speciesReference constant="true" species="M_CO2_c" stoichiometry="1" />
          <speciesReference constant="true" species="M_WATER_c" stoichiometry="1" />
          <speciesReference constant="true" species="M_PEP_c" stoichiometry="1" />
        </listOfReactants>
        <listOfProducts>
          <speciesReference constant="true" species="M_PI_c" stoichiometry="1" />
          <speciesReference constant="true" species="M_OXACET_c" stoichiometry="1" />
        </listOfProducts>
      </reaction>
      <reaction fast="false" id="R_21" name="Phosphoenolpyruvate carboxykinase (ATP)" reversible="true" fbc:lowerFluxBound="cobra_default_lb" fbc:upperFluxBound="cobra_default_ub">
        <listOfReactants>
          <speciesReference constant="true" species="M_ATP_c" stoichiometry="1" />
          <speciesReference constant="true" species="M_OXACET_c" stoichiometry="1" />
        </listOfReactants>
        <listOfProducts>
          <speciesReference constant="true" species="M_CO2_c" stoichiometry="1" />
          <speciesReference constant="true" species="M_PEP_c" stoichiometry="1" />
          <speciesReference constant="true" species="M_ADP_c" stoichiometry="1" />
        </listOfProducts>
      </reaction>
      <reaction fast="false" id="R_22" name="Phosphoglycerate kinase" reversible="true" fbc:lowerFluxBound="cobra_default_lb" fbc:upperFluxBound="cobra_default_ub">
        <listOfReactants>
          <speciesReference constant="true" species="M_ATP_c" stoichiometry="1" />
          <speciesReference constant="true" species="M_G3P_c" stoichiometry="1" />
        </listOfReactants>
        <listOfProducts>
          <speciesReference constant="true" species="M_ADP_c" stoichiometry="1" />
          <speciesReference constant="true" species="M_DPG_c" stoichiometry="1" />
        </listOfProducts>
      </reaction>
      <reaction fast="false" id="R_23" name="alcohol dehydrogenase" reversible="true" fbc:lowerFluxBound="cobra_default_lb" fbc:upperFluxBound="cobra_default_ub">
        <listOfReactants>
          <speciesReference constant="true" species="M_H_c" stoichiometry="1" />
          <speciesReference constant="true" species="M_NADH_c" stoichiometry="1" />
          <speciesReference constant="true" species="M_ACAL_c" stoichiometry="1" />
        </listOfReactants>
        <listOfProducts>
          <speciesReference constant="true" species="M_ETH_c" stoichiometry="1" />
          <speciesReference constant="true" species="M_NAD_c" stoichiometry="1" />
        </listOfProducts>
      </reaction>
      <reaction fast="false" id="R_24" name="Alcohol dehydrogenase (NADP+)" reversible="true" fbc:lowerFluxBound="cobra_default_lb" fbc:upperFluxBound="cobra_default_ub">
        <listOfReactants>
          <speciesReference constant="true" species="M_ETH_c" stoichiometry="1" />
          <speciesReference constant="true" species="M_NADP_c" stoichiometry="1" />
        </listOfReactants>
        <listOfProducts>
          <speciesReference constant="true" species="M_NADPH_c" stoichiometry="1" />
          <speciesReference constant="true" species="M_H_c" stoichiometry="1" />
          <speciesReference constant="true" species="M_ACAL_c" stoichiometry="1" />
        </listOfProducts>
      </reaction>
      <reaction fast="false" id="R_25" name="Pyruvate dehydrogenase (cytochrome)" reversible="true" fbc:lowerFluxBound="cobra_default_lb" fbc:upperFluxBound="cobra_default_ub">
        <listOfReactants>
          <speciesReference constant="true" species="M_UBIQON_c" stoichiometry="1" />
          <speciesReference constant="true" species="M_PYR_c" stoichiometry="1" />
          <speciesReference constant="true" species="M_WATER_c" stoichiometry="1" />
        </listOfReactants>
        <listOfProducts>
          <speciesReference constant="true" species="M_AC_c" stoichiometry="1" />
          <speciesReference constant="true" species="M_CO2_c" stoichiometry="1" />
          <speciesReference constant="true" species="M_UBIQOL_c" stoichiometry="1" />
        </listOfProducts>
      </reaction>
      <reaction fast="false" id="R_26" name="Aldehyde dehydrogenase (NAD+)" reversible="true" fbc:lowerFluxBound="cobra_default_lb" fbc:upperFluxBound="cobra_default_ub">
        <listOfReactants>
          <speciesReference constant="true" species="M_WATER_c" stoichiometry="1" />
          <speciesReference constant="true" species="M_NAD_c" stoichiometry="1" />
          <speciesReference constant="true" species="M_ACAL_c" stoichiometry="1" />
        </listOfReactants>
        <listOfProducts>
          <speciesReference constant="true" species="M_AC_c" stoichiometry="1" />
          <speciesReference constant="true" species="M_H_c" stoichiometry="1" />
          <speciesReference constant="true" species="M_NADH_c" stoichiometry="1" />
        </listOfProducts>
      </reaction>
      <reaction fast="false" id="R_27" name="putative acetyl CoA carboxylase (alpha and beta subunits)" reversible="true" fbc:lowerFluxBound="cobra_default_lb" fbc:upperFluxBound="cobra_default_ub">
        <listOfReactants>
          <speciesReference constant="true" species="M_ACOA_c" stoichiometry="1" />
          <speciesReference constant="true" species="M_H_c" stoichiometry="1" />
          <speciesReference constant="true" species="M_ATP_c" stoichiometry="1" />
          <speciesReference constant="true" species="M_HCO3_c" stoichiometry="1" />
        </listOfReactants>
        <listOfProducts>
          <speciesReference constant="true" species="M_PI_c" stoichiometry="1" />
          <speciesReference constant="true" species="M_ADP_c" stoichiometry="1" />
          <speciesReference constant="true" species="M_MALCOA_c" stoichiometry="1" />
        </listOfProducts>
      </reaction>
      <reaction fast="false" id="R_28" name="putative acetyl CoA carboxylase (alpha and beta subunits)" reversible="true" fbc:lowerFluxBound="cobra_default_lb" fbc:upperFluxBound="cobra_default_ub">
        <listOfReactants>
          <speciesReference constant="true" species="M_ACOA_c" stoichiometry="1" />
          <speciesReference constant="true" species="M_H_c" stoichiometry="1" />
          <speciesReference constant="true" species="M_CCCP_c" stoichiometry="1" />
        </listOfReactants>
        <listOfProducts>
          <speciesReference constant="true" species="M_MALCOA_c" stoichiometry="1" />
          <speciesReference constant="true" species="M_BCCP_c" stoichiometry="1" />
        </listOfProducts>
      </reaction>
      <reaction fast="false" id="R_29" name="Pyruvate carboxylase" reversible="true" fbc:lowerFluxBound="cobra_default_lb" fbc:upperFluxBound="cobra_default_ub">
        <listOfReactants>
          <speciesReference constant="true" species="M_PYR_c" stoichiometry="1" />
          <speciesReference constant="true" species="M_ATP_c" stoichiometry="1" />
          <speciesReference constant="true" species="M_HCO3_c" stoichiometry="1" />
        </listOfReactants>
        <listOfProducts>
          <speciesReference constant="true" species="M_PI_c" stoichiometry="1" />
          <speciesReference constant="true" species="M_ADP_c" stoichiometry="1" />
          <speciesReference constant="true" species="M_OXACET_c" stoichiometry="1" />
        </listOfProducts>
      </reaction>
      <reaction fast="false" id="R_30" name="Phosphoenolpyruvate carboxykinase (GTP)" reversible="true" fbc:lowerFluxBound="cobra_default_lb" fbc:upperFluxBound="cobra_default_ub">
        <listOfReactants>
          <speciesReference constant="true" species="M_CO2_c" stoichiometry="1" />
          <speciesReference constant="true" species="M_PEP_c" stoichiometry="1" />
          <speciesReference constant="true" species="M_GDP_c" stoichiometry="1" />
        </listOfReactants>
        <listOfProducts>
          <speciesReference constant="true" species="M_GTP_c" stoichiometry="1" />
          <speciesReference constant="true" species="M_OXACET_c" stoichiometry="1" />
        </listOfProducts>
      </reaction>
      <reaction fast="false" id="R_31" name="Citrate (si)-synthase" reversible="true" fbc:lowerFluxBound="cobra_default_lb" fbc:upperFluxBound="cobra_default_ub">
        <listOfReactants>
          <speciesReference constant="true" species="M_WATER_c" stoichiometry="1" />
          <speciesReference constant="true" species="M_ACOA_c" stoichiometry="1" />
          <speciesReference constant="true" species="M_OXACET_c" stoichiometry="1" />
        </listOfReactants>
        <listOfProducts>
          <speciesReference constant="true" species="M_CIT_c" stoichiometry="1" />
          <speciesReference constant="true" species="M_COA_c" stoichiometry="1" />
        </listOfProducts>
      </reaction>
      <reaction fast="false" id="R_32" name="Citrate lyase" reversible="true" fbc:lowerFluxBound="cobra_default_lb" fbc:upperFluxBound="cobra_default_ub">
        <listOfReactants>
          <speciesReference constant="true" species="M_CIT_c" stoichiometry="1" />
        </listOfReactants>
        <listOfProducts>
          <speciesReference constant="true" species="M_AC_c" stoichiometry="1" />
          <speciesReference constant="true" species="M_OXACET_c" stoichiometry="1" />
        </listOfProducts>
      </reaction>
      <reaction fast="false" id="R_33" name="Citrate lyase" reversible="true" fbc:lowerFluxBound="cobra_default_lb" fbc:upperFluxBound="cobra_default_ub">
        <listOfReactants>
          <speciesReference constant="true" species="M_CIT_c" stoichiometry="1" />
        </listOfReactants>
        <listOfProducts>
          <speciesReference constant="true" species="M_THISOCIT_c" stoichiometry="1" />
        </listOfProducts>
      </reaction>
      <reaction fast="false" id="R_34" name="Aconitate hydratase 2" reversible="true" fbc:lowerFluxBound="cobra_default_lb" fbc:upperFluxBound="cobra_default_ub">
        <listOfReactants>
          <speciesReference constant="true" species="M_CIT_c" stoichiometry="1" />
        </listOfReactants>
        <listOfProducts>
          <speciesReference constant="true" species="M_CACONITATE_c" stoichiometry="1" />
          <speciesReference constant="true" species="M_WATER_c" stoichiometry="1" />
        </listOfProducts>
      </reaction>
      <reaction fast="false" id="R_35" name="Aconitate hydratase 3" reversible="true" fbc:lowerFluxBound="cobra_default_lb" fbc:upperFluxBound="cobra_default_ub">
        <listOfReactants>
          <speciesReference constant="true" species="M_CACONITATE_c" stoichiometry="1" />
          <speciesReference constant="true" species="M_WATER_c" stoichiometry="1" />
        </listOfReactants>
        <listOfProducts>
          <speciesReference constant="true" species="M_THISOCIT_c" stoichiometry="1" />
        </listOfProducts>
      </reaction>
      <reaction fast="false" id="R_36" name="Isocitrate lyase" reversible="true" fbc:lowerFluxBound="cobra_default_lb" fbc:upperFluxBound="cobra_default_ub">
        <listOfReactants>
          <speciesReference constant="true" species="M_THISOCIT_c" stoichiometry="1" />
        </listOfReactants>
        <listOfProducts>
          <speciesReference constant="true" species="M_GLYOX_c" stoichiometry="1" />
          <speciesReference constant="true" species="M_SUCC_c" stoichiometry="1" />
        </listOfProducts>
      </reaction>
      <reaction fast="false" id="R_37" name="Isocitrate dehydrogenase (NADP+)" reversible="true" fbc:lowerFluxBound="cobra_default_lb" fbc:upperFluxBound="cobra_default_ub">
        <listOfReactants>
          <speciesReference constant="true" species="M_THISOCIT_c" stoichiometry="1" />
          <speciesReference constant="true" species="M_NADP_c" stoichiometry="1" />
        </listOfReactants>
        <listOfProducts>
          <speciesReference constant="true" species="M_CO2_c" stoichiometry="1" />
          <speciesReference constant="true" species="M_NADPH_c" stoichiometry="1" />
          <speciesReference constant="true" species="M_H_c" stoichiometry="1" />
          <speciesReference constant="true" species="M_AKG_c" stoichiometry="1" />
        </listOfProducts>
      </reaction>
      <reaction fast="false" id="R_38" name="Oxoglutarate dehydrogenase (lipoamide)" reversible="true" fbc:lowerFluxBound="cobra_default_lb" fbc:upperFluxBound="cobra_default_ub">
        <listOfReactants>
          <speciesReference constant="true" species="M_AKG_c" stoichiometry="1" />
          <speciesReference constant="true" species="M_LIPOAMIDE_c" stoichiometry="1" />
        </listOfReactants>
        <listOfProducts>
          <speciesReference constant="true" species="M_CO2_c" stoichiometry="1" />
          <speciesReference constant="true" species="M_SSUCDLIPOAMIDE_c" stoichiometry="1" />
        </listOfProducts>
      </reaction>
      <reaction fast="false" id="R_39" name="Dihydrolipoamide S-succinyltransferase" reversible="true" fbc:lowerFluxBound="cobra_default_lb" fbc:upperFluxBound="cobra_default_ub">
        <listOfReactants>
          <speciesReference constant="true" species="M_SSUCDLIPOAMIDE_c" stoichiometry="1" />
          <speciesReference constant="true" species="M_COA_c" stoichiometry="1" />
        </listOfReactants>
        <listOfProducts>
          <speciesReference constant="true" species="M_DHLAMIDE_c" stoichiometry="1" />
          <speciesReference constant="true" species="M_SUCCOA_c" stoichiometry="1" />
        </listOfProducts>
      </reaction>
      <reaction fast="false" id="R_40" name="2-oxoglutarate synthase" reversible="true" fbc:lowerFluxBound="cobra_default_lb" fbc:upperFluxBound="cobra_default_ub">
        <listOfReactants>
          <speciesReference constant="true" species="M_AKG_c" stoichiometry="1" />
          <speciesReference constant="true" species="M_FERI_c" stoichiometry="2" />
          <speciesReference constant="true" species="M_COA_c" stoichiometry="1" />
        </listOfReactants>
        <listOfProducts>
          <speciesReference constant="true" species="M_FERO_c" stoichiometry="2" />
          <speciesReference constant="true" species="M_CO2_c" stoichiometry="1" />
          <speciesReference constant="true" species="M_H_c" stoichiometry="2" />
          <speciesReference constant="true" species="M_SUCCOA_c" stoichiometry="1" />
        </listOfProducts>
      </reaction>
      <reaction fast="false" id="R_41" name="Succinate--CoA ligase (ADP-forming)" reversible="true" fbc:lowerFluxBound="cobra_default_lb" fbc:upperFluxBound="cobra_default_ub">
        <listOfReactants>
          <speciesReference constant="true" species="M_PI_c" stoichiometry="1" />
          <speciesReference constant="true" species="M_ADP_c" stoichiometry="1" />
          <speciesReference constant="true" species="M_SUCCOA_c" stoichiometry="1" />
        </listOfReactants>
        <listOfProducts>
          <speciesReference constant="true" species="M_SUCC_c" stoichiometry="1" />
          <speciesReference constant="true" species="M_ATP_c" stoichiometry="1" />
          <speciesReference constant="true" species="M_COA_c" stoichiometry="1" />
        </listOfProducts>
      </reaction>
      <reaction fast="false" id="R_42" name="Succinate dehydrogenase" reversible="true" fbc:lowerFluxBound="cobra_default_lb" fbc:upperFluxBound="cobra_default_ub">
        <listOfReactants>
          <speciesReference constant="true" species="M_FUM_c" stoichiometry="1" />
          <speciesReference constant="true" species="M_FADH2_c" stoichiometry="1" />
        </listOfReactants>
        <listOfProducts>
          <speciesReference constant="true" species="M_FAD_c" stoichiometry="1" />
          <speciesReference constant="true" species="M_SUCC_c" stoichiometry="1" />
        </listOfProducts>
      </reaction>
      <reaction fast="false" id="R_43" name="Succinate dehydrogenase" reversible="true" fbc:lowerFluxBound="cobra_default_lb" fbc:upperFluxBound="cobra_default_ub">
        <listOfReactants>
          <speciesReference constant="true" species="M_FUM_c" stoichiometry="1" />
          <speciesReference constant="true" species="M_UBIQOL_c" stoichiometry="1" />
        </listOfReactants>
        <listOfProducts>
          <speciesReference constant="true" species="M_UBIQON_c" stoichiometry="1" />
          <speciesReference constant="true" species="M_SUCC_c" stoichiometry="1" />
        </listOfProducts>
      </reaction>
      <reaction fast="false" id="R_44" name="Fumarate hydratase" reversible="true" fbc:lowerFluxBound="cobra_default_lb" fbc:upperFluxBound="cobra_default_ub">
        <listOfReactants>
          <speciesReference constant="true" species="M_FUM_c" stoichiometry="1" />
          <speciesReference constant="true" species="M_WATER_c" stoichiometry="1" />
        </listOfReactants>
        <listOfProducts>
          <speciesReference constant="true" species="M_MAL_c" stoichiometry="1" />
        </listOfProducts>
      </reaction>
      <reaction fast="false" id="R_45" name="Malate dehydrogenase" reversible="true" fbc:lowerFluxBound="cobra_default_lb" fbc:upperFluxBound="cobra_default_ub">
        <listOfReactants>
          <speciesReference constant="true" species="M_MAL_c" stoichiometry="1" />
          <speciesReference constant="true" species="M_NAD_c" stoichiometry="1" />
        </listOfReactants>
        <listOfProducts>
          <speciesReference constant="true" species="M_H_c" stoichiometry="1" />
          <speciesReference constant="true" species="M_NADH_c" stoichiometry="1" />
          <speciesReference constant="true" species="M_OXACET_c" stoichiometry="1" />
        </listOfProducts>
      </reaction>
      <reaction fast="false" id="R_46" name="D-glucose dehydrogenase (NAD(P)+)" reversible="true" fbc:lowerFluxBound="cobra_default_lb" fbc:upperFluxBound="cobra_default_ub">
        <listOfReactants>
          <speciesReference constant="true" species="M_GLC_c" stoichiometry="1" />
          <speciesReference constant="true" species="M_NAD_c" stoichiometry="1" />
        </listOfReactants>
        <listOfProducts>
          <speciesReference constant="true" species="M_GLCLAC_c" stoichiometry="1" />
          <speciesReference constant="true" species="M_NADH_c" stoichiometry="1" />
        </listOfProducts>
      </reaction>
      <reaction fast="false" id="R_47" name="cytochrome bd oxidase" reversible="true" fbc:lowerFluxBound="cobra_default_lb" fbc:upperFluxBound="cobra_default_ub">
        <listOfReactants>
          <speciesReference constant="true" species="M_H_c" stoichiometry="4" />
          <speciesReference constant="true" species="M_O2_c" stoichiometry="0.5" />
          <speciesReference constant="true" species="M_MKH2_c" stoichiometry="1" />
        </listOfReactants>
        <listOfProducts>
          <speciesReference constant="true" species="M_WATER_c" stoichiometry="1" />
          <speciesReference constant="true" species="M_MK_c" stoichiometry="1" />
          <speciesReference constant="true" species="M_H_e" stoichiometry="4" />
        </listOfProducts>
      </reaction>
      <reaction fast="false" id="R_48" name="cytochrome bc1-aa3 supercomplex" reversible="true" fbc:lowerFluxBound="cobra_default_lb" fbc:upperFluxBound="cobra_default_ub">
        <listOfReactants>
          <speciesReference constant="true" species="M_H_c" stoichiometry="2" />
          <speciesReference constant="true" species="M_O2_c" stoichiometry="0.5" />
          <speciesReference constant="true" species="M_MKH2_c" stoichiometry="1" />
        </listOfReactants>
        <listOfProducts>
          <speciesReference constant="true" species="M_WATER_c" stoichiometry="1" />
          <speciesReference constant="true" species="M_MK_c" stoichiometry="1" />
          <speciesReference constant="true" species="M_H_e" stoichiometry="2" />
        </listOfProducts>
      </reaction>
      <reaction fast="false" id="R_49" name="Gluconolactonase" reversible="true" fbc:lowerFluxBound="cobra_default_lb" fbc:upperFluxBound="cobra_default_ub">
        <listOfReactants>
          <speciesReference constant="true" species="M_GLCLAC_c" stoichiometry="1" />
          <speciesReference constant="true" species="M_WATER_c" stoichiometry="1" />
        </listOfReactants>
        <listOfProducts>
          <speciesReference constant="true" species="M_GLUC_c" stoichiometry="1" />
        </listOfProducts>
      </reaction>
      <reaction fast="false" id="R_50" name="Gluconokinase" reversible="true" fbc:lowerFluxBound="cobra_default_lb" fbc:upperFluxBound="cobra_default_ub">
        <listOfReactants>
          <speciesReference constant="true" species="M_ATP_c" stoichiometry="1" />
          <speciesReference constant="true" species="M_GLUC_c" stoichiometry="1" />
        </listOfReactants>
        <listOfProducts>
          <speciesReference constant="true" species="M_P6GLUCONATE_c" stoichiometry="1" />
          <speciesReference constant="true" species="M_ADP_c" stoichiometry="1" />
        </listOfProducts>
      </reaction>
      <reaction fast="false" id="R_51" name="L-ribulose-5-phosphate 4-epimerase" reversible="true" fbc:lowerFluxBound="cobra_default_lb" fbc:upperFluxBound="cobra_default_ub">
        <listOfReactants>
          <speciesReference constant="true" species="M_LRIBULOSE5P_c" stoichiometry="1" />
        </listOfReactants>
        <listOfProducts>
          <speciesReference constant="true" species="M_XYL5P_c" stoichiometry="1" />
        </listOfProducts>
      </reaction>
      <reaction fast="false" id="R_52" name="ribulose phosphate 3-epimerase" reversible="true" fbc:lowerFluxBound="cobra_default_lb" fbc:upperFluxBound="cobra_default_ub">
        <listOfReactants>
          <speciesReference constant="true" species="M_XYL5P_c" stoichiometry="1" />
        </listOfReactants>
        <listOfProducts>
          <speciesReference constant="true" species="M_RIBUL1P_c" stoichiometry="1" />
        </listOfProducts>
      </reaction>
      <reaction fast="false" id="R_53" name="ribokinase" reversible="true" fbc:lowerFluxBound="cobra_default_lb" fbc:upperFluxBound="cobra_default_ub">
        <listOfReactants>
          <speciesReference constant="true" species="M_RIB_c" stoichiometry="1" />
          <speciesReference constant="true" species="M_ATP_c" stoichiometry="1" />
        </listOfReactants>
        <listOfProducts>
          <speciesReference constant="true" species="M_R5P_c" stoichiometry="1" />
          <speciesReference constant="true" species="M_ADP_c" stoichiometry="1" />
        </listOfProducts>
      </reaction>
      <reaction fast="false" id="R_54" name="Ribokinase" reversible="true" fbc:lowerFluxBound="cobra_default_lb" fbc:upperFluxBound="cobra_default_ub">
        <listOfReactants>
          <speciesReference constant="true" species="M_DRIB_c" stoichiometry="1" />
          <speciesReference constant="true" species="M_ATP_c" stoichiometry="1" />
        </listOfReactants>
        <listOfProducts>
          <speciesReference constant="true" species="M_DR5P_c" stoichiometry="1" />
          <speciesReference constant="true" species="M_ADP_c" stoichiometry="1" />
        </listOfProducts>
      </reaction>
      <reaction fast="false" id="R_55" name="Deoxyribose-phosphate aldolase" reversible="true" fbc:lowerFluxBound="cobra_default_lb" fbc:upperFluxBound="cobra_default_ub">
        <listOfReactants>
          <speciesReference constant="true" species="M_DR5P_c" stoichiometry="1" />
        </listOfReactants>
        <listOfProducts>
          <speciesReference constant="true" species="M_ACAL_c" stoichiometry="1" />
          <speciesReference constant="true" species="M_GAP_c" stoichiometry="1" />
        </listOfProducts>
      </reaction>
      <reaction fast="false" id="R_56" name="Phosphoglucomutase dr1p" reversible="true" fbc:lowerFluxBound="cobra_default_lb" fbc:upperFluxBound="cobra_default_ub">
        <listOfReactants>
          <speciesReference constant="true" species="M_DR1P_c" stoichiometry="1" />
        </listOfReactants>
        <listOfProducts>
          <speciesReference constant="true" species="M_R5P_c" stoichiometry="1" />
        </listOfProducts>
      </reaction>
      <reaction fast="false" id="R_57" name="Phosphoglucomutase r1p" reversible="true" fbc:lowerFluxBound="cobra_default_lb" fbc:upperFluxBound="cobra_default_ub">
        <listOfReactants>
          <speciesReference constant="true" species="M_R1P_c" stoichiometry="1" />
        </listOfReactants>
        <listOfProducts>
          <speciesReference constant="true" species="M_R5P_c" stoichiometry="1" />
        </listOfProducts>
      </reaction>
      <reaction fast="false" id="R_58" name="fructose-bisphosphate aldolase 2" reversible="true" fbc:lowerFluxBound="cobra_default_lb" fbc:upperFluxBound="cobra_default_ub">
        <listOfReactants>
          <speciesReference constant="true" species="M_ERY4P_c" stoichiometry="1" />
          <speciesReference constant="true" species="M_GAP_c" stoichiometry="1" />
        </listOfReactants>
        <listOfProducts>
          <speciesReference constant="true" species="M_S17BP_c" stoichiometry="1" />
        </listOfProducts>
      </reaction>
      <reaction fast="false" id="R_59" name="Phosphoric-monoester hydrolases" reversible="true" fbc:lowerFluxBound="cobra_default_lb" fbc:upperFluxBound="cobra_default_ub">
        <listOfReactants>
          <speciesReference constant="true" species="M_WATER_c" stoichiometry="1" />
          <speciesReference constant="true" species="M_S17BP_c" stoichiometry="1" />
        </listOfReactants>
        <listOfProducts>
          <speciesReference constant="true" species="M_PI_c" stoichiometry="1" />
          <speciesReference constant="true" species="M_SHEPTP_c" stoichiometry="1" />
        </listOfProducts>
      </reaction>
      <reaction fast="false" id="R_60" name="Transketolase" reversible="true" fbc:lowerFluxBound="cobra_default_lb" fbc:upperFluxBound="cobra_default_ub">
        <listOfReactants>
          <speciesReference constant="true" species="M_R5P_c" stoichiometry="1" />
          <speciesReference constant="true" species="M_XYL5P_c" stoichiometry="1" />
        </listOfReactants>
        <listOfProducts>
          <speciesReference constant="true" species="M_GAP_c" stoichiometry="1" />
          <speciesReference constant="true" species="M_SHEPTP_c" stoichiometry="1" />
        </listOfProducts>
      </reaction>
      <reaction fast="false" id="R_61" name="Transaldolase" reversible="true" fbc:lowerFluxBound="cobra_default_lb" fbc:upperFluxBound="cobra_default_ub">
        <listOfReactants>
          <speciesReference constant="true" species="M_GAP_c" stoichiometry="1" />
          <speciesReference constant="true" species="M_SHEPTP_c" stoichiometry="1" />
        </listOfReactants>
        <listOfProducts>
          <speciesReference constant="true" species="M_ERY4P_c" stoichiometry="1" />
          <speciesReference constant="true" species="M_F6P_c" stoichiometry="1" />
        </listOfProducts>
      </reaction>
      <reaction fast="false" id="R_62" name="Ribose 5-phosphate epimerase" reversible="true" fbc:lowerFluxBound="cobra_default_lb" fbc:upperFluxBound="cobra_default_ub">
        <listOfReactants>
          <speciesReference constant="true" species="M_RIBUL1P_c" stoichiometry="1" />
        </listOfReactants>
        <listOfProducts>
          <speciesReference constant="true" species="M_R5P_c" stoichiometry="1" />
        </listOfProducts>
      </reaction>
      <reaction fast="false" id="R_63" name="Transketolase" reversible="true" fbc:lowerFluxBound="cobra_default_lb" fbc:upperFluxBound="cobra_default_ub">
        <listOfReactants>
          <speciesReference constant="true" species="M_ERY4P_c" stoichiometry="1" />
          <speciesReference constant="true" species="M_XYL5P_c" stoichiometry="1" />
        </listOfReactants>
        <listOfProducts>
          <speciesReference constant="true" species="M_GAP_c" stoichiometry="1" />
          <speciesReference constant="true" species="M_F6P_c" stoichiometry="1" />
        </listOfProducts>
      </reaction>
      <reaction fast="false" id="R_64" name="Glucose-6-phosphate 1-dehydrogenase" reversible="true" fbc:lowerFluxBound="cobra_default_lb" fbc:upperFluxBound="cobra_default_ub">
        <listOfReactants>
          <speciesReference constant="true" species="M_GLC6P_c" stoichiometry="1" />
          <speciesReference constant="true" species="M_NAD_c" stoichiometry="1" />
        </listOfReactants>
        <listOfProducts>
          <speciesReference constant="true" species="M_D6PGDLAC_c" stoichiometry="1" />
          <speciesReference constant="true" species="M_H_c" stoichiometry="1" />
          <speciesReference constant="true" species="M_NADH_c" stoichiometry="1" />
        </listOfProducts>
      </reaction>
      <reaction fast="false" id="R_65" name="Glucose-6-phosphate 1-dehydrogenase" reversible="true" fbc:lowerFluxBound="cobra_default_lb" fbc:upperFluxBound="cobra_default_ub">
        <listOfReactants>
          <speciesReference constant="true" species="M_GLC6P_c" stoichiometry="1" />
          <speciesReference constant="true" species="M_NADP_c" stoichiometry="1" />
        </listOfReactants>
        <listOfProducts>
          <speciesReference constant="true" species="M_NADPH_c" stoichiometry="1" />
          <speciesReference constant="true" species="M_D6PGDLAC_c" stoichiometry="1" />
          <speciesReference constant="true" species="M_H_c" stoichiometry="1" />
        </listOfProducts>
      </reaction>
      <reaction fast="false" id="R_66" name="6-phosphogluconolactonase" reversible="true" fbc:lowerFluxBound="cobra_default_lb" fbc:upperFluxBound="cobra_default_ub">
        <listOfReactants>
          <speciesReference constant="true" species="M_WATER_c" stoichiometry="1" />
          <speciesReference constant="true" species="M_D6PGDLAC_c" stoichiometry="1" />
        </listOfReactants>
        <listOfProducts>
          <speciesReference constant="true" species="M_P6GLUCONATE_c" stoichiometry="1" />
        </listOfProducts>
      </reaction>
      <reaction fast="false" id="R_67" name="phosphogluconate dehydrogenase" reversible="true" fbc:lowerFluxBound="cobra_default_lb" fbc:upperFluxBound="cobra_default_ub">
        <listOfReactants>
          <speciesReference constant="true" species="M_P6GLUCONATE_c" stoichiometry="1" />
          <speciesReference constant="true" species="M_NAD_c" stoichiometry="1" />
        </listOfReactants>
        <listOfProducts>
          <speciesReference constant="true" species="M_CO2_c" stoichiometry="1" />
          <speciesReference constant="true" species="M_H_c" stoichiometry="1" />
          <speciesReference constant="true" species="M_NADH_c" stoichiometry="1" />
          <speciesReference constant="true" species="M_RIBUL1P_c" stoichiometry="1" />
        </listOfProducts>
      </reaction>
      <reaction fast="false" id="R_68" name="2-deoxy-D-gluconate 3-dehydrogenase" reversible="true" fbc:lowerFluxBound="cobra_default_lb" fbc:upperFluxBound="cobra_default_ub">
        <listOfReactants>
          <speciesReference constant="true" species="M_DDG_c" stoichiometry="1" />
          <speciesReference constant="true" species="M_NAD_c" stoichiometry="1" />
        </listOfReactants>
        <listOfProducts>
          <speciesReference constant="true" species="M_KDG_c" stoichiometry="1" />
          <speciesReference constant="true" species="M_H_c" stoichiometry="1" />
          <speciesReference constant="true" species="M_NADH_c" stoichiometry="1" />
        </listOfProducts>
      </reaction>
      <reaction fast="false" id="R_69" name="2-dehydro-3-deoxygluconokinase" reversible="true" fbc:lowerFluxBound="cobra_default_lb" fbc:upperFluxBound="cobra_default_ub">
        <listOfReactants>
          <speciesReference constant="true" species="M_KDG_c" stoichiometry="1" />
          <speciesReference constant="true" species="M_ATP_c" stoichiometry="1" />
        </listOfReactants>
        <listOfProducts>
          <speciesReference constant="true" species="M_KD6PGLUCONATE_c" stoichiometry="1" />
          <speciesReference constant="true" species="M_ADP_c" stoichiometry="1" />
        </listOfProducts>
      </reaction>
      <reaction fast="false" id="R_70" name="2-dehydro-3-deoxyphosphogluconate aldolase" reversible="true" fbc:lowerFluxBound="cobra_default_lb" fbc:upperFluxBound="cobra_default_ub">
        <listOfReactants>
          <speciesReference constant="true" species="M_KD6PGLUCONATE_c" stoichiometry="1" />
        </listOfReactants>
        <listOfProducts>
          <speciesReference constant="true" species="M_PYR_c" stoichiometry="1" />
          <speciesReference constant="true" species="M_GAP_c" stoichiometry="1" />
        </listOfProducts>
      </reaction>
      <reaction fast="false" id="R_71" name="L-arabinose isomerase" reversible="true" fbc:lowerFluxBound="cobra_default_lb" fbc:upperFluxBound="cobra_default_ub">
        <listOfReactants>
          <speciesReference constant="true" species="M_LRIBULOSE_c" stoichiometry="1" />
        </listOfReactants>
        <listOfProducts>
          <speciesReference constant="true" species="M_LARABINOSE_c" stoichiometry="1" />
        </listOfProducts>
      </reaction>
      <reaction fast="false" id="R_72" name="aldehyde reductase" reversible="true" fbc:lowerFluxBound="cobra_default_lb" fbc:upperFluxBound="cobra_default_ub">
        <listOfReactants>
          <speciesReference constant="true" species="M_H_c" stoichiometry="1" />
          <speciesReference constant="true" species="M_LARABINOSE_c" stoichiometry="1" />
          <speciesReference constant="true" species="M_NADH_c" stoichiometry="1" />
        </listOfReactants>
        <listOfProducts>
          <speciesReference constant="true" species="M_ARABITOL_c" stoichiometry="1" />
          <speciesReference constant="true" species="M_NAD_c" stoichiometry="1" />
        </listOfProducts>
      </reaction>
      <reaction fast="false" id="R_73" name="L-arabinitol 2-dehydrogenase" reversible="true" fbc:lowerFluxBound="cobra_default_lb" fbc:upperFluxBound="cobra_default_ub">
        <listOfReactants>
          <speciesReference constant="true" species="M_ARABITOL_c" stoichiometry="1" />
          <speciesReference constant="true" species="M_NAD_c" stoichiometry="1" />
        </listOfReactants>
        <listOfProducts>
          <speciesReference constant="true" species="M_LRIBULOSE_c" stoichiometry="1" />
          <speciesReference constant="true" species="M_H_c" stoichiometry="1" />
          <speciesReference constant="true" species="M_NADH_c" stoichiometry="1" />
        </listOfProducts>
      </reaction>
      <reaction fast="false" id="R_74" name="L-arabinitol 4-dehydrogenase" reversible="true" fbc:lowerFluxBound="cobra_default_lb" fbc:upperFluxBound="cobra_default_ub">
        <listOfReactants>
          <speciesReference constant="true" species="M_ARABITOL_c" stoichiometry="1" />
          <speciesReference constant="true" species="M_NAD_c" stoichiometry="1" />
        </listOfReactants>
        <listOfProducts>
          <speciesReference constant="true" species="M_LXYLULOSE_c" stoichiometry="1" />
          <speciesReference constant="true" species="M_H_c" stoichiometry="1" />
          <speciesReference constant="true" species="M_NADH_c" stoichiometry="1" />
        </listOfProducts>
      </reaction>
      <reaction fast="false" id="R_75" name="ribulokinase" reversible="true" fbc:lowerFluxBound="cobra_default_lb" fbc:upperFluxBound="cobra_default_ub">
        <listOfReactants>
          <speciesReference constant="true" species="M_LRIBULOSE_c" stoichiometry="1" />
          <speciesReference constant="true" species="M_ATP_c" stoichiometry="1" />
        </listOfReactants>
        <listOfProducts>
          <speciesReference constant="true" species="M_LRIBULOSE5P_c" stoichiometry="1" />
          <speciesReference constant="true" species="M_ADP_c" stoichiometry="1" />
        </listOfProducts>
      </reaction>
      <reaction fast="false" id="R_76" name="isomerase" reversible="true" fbc:lowerFluxBound="cobra_default_lb" fbc:upperFluxBound="cobra_default_ub">
        <listOfReactants>
          <speciesReference constant="true" species="M_LRIBULOSE5P_c" stoichiometry="1" />
        </listOfReactants>
        <listOfProducts>
          <speciesReference constant="true" species="M_LXYLULOSE5P_c" stoichiometry="1" />
        </listOfProducts>
      </reaction>
      <reaction fast="false" id="R_77" name="L-xylulokinase" reversible="true" fbc:lowerFluxBound="cobra_default_lb" fbc:upperFluxBound="cobra_default_ub">
        <listOfReactants>
          <speciesReference constant="true" species="M_LXYLULOSE5P_c" stoichiometry="1" />
          <speciesReference constant="true" species="M_ADP_c" stoichiometry="1" />
        </listOfReactants>
        <listOfProducts>
          <speciesReference constant="true" species="M_LXYLULOSE_c" stoichiometry="1" />
          <speciesReference constant="true" species="M_ATP_c" stoichiometry="1" />
        </listOfProducts>
      </reaction>
      <reaction fast="false" id="R_78" name="sugar isomerase" reversible="true" fbc:lowerFluxBound="cobra_default_lb" fbc:upperFluxBound="cobra_default_ub">
        <listOfReactants>
          <speciesReference constant="true" species="M_LLYXOSE_c" stoichiometry="1" />
        </listOfReactants>
        <listOfProducts>
          <speciesReference constant="true" species="M_LXYLULOSE_c" stoichiometry="1" />
        </listOfProducts>
      </reaction>
      <reaction fast="false" id="R_79" name="D-iditol 2-dehydrogenase" reversible="true" fbc:lowerFluxBound="cobra_default_lb" fbc:upperFluxBound="cobra_default_ub">
        <listOfReactants>
          <speciesReference constant="true" species="M_NAD_c" stoichiometry="1" />
          <speciesReference constant="true" species="M_XYLITOL_c" stoichiometry="1" />
        </listOfReactants>
        <listOfProducts>
          <speciesReference constant="true" species="M_LXYLULOSE_c" stoichiometry="1" />
          <speciesReference constant="true" species="M_H_c" stoichiometry="1" />
          <speciesReference constant="true" species="M_NADH_c" stoichiometry="1" />
        </listOfProducts>
      </reaction>
      <reaction fast="false" id="R_80" name="aldehyde reductase" reversible="true" fbc:lowerFluxBound="cobra_default_lb" fbc:upperFluxBound="cobra_default_ub">
        <listOfReactants>
          <speciesReference constant="true" species="M_XYL_c" stoichiometry="1" />
          <speciesReference constant="true" species="M_H_c" stoichiometry="1" />
          <speciesReference constant="true" species="M_NADH_c" stoichiometry="1" />
        </listOfReactants>
        <listOfProducts>
          <speciesReference constant="true" species="M_XYLITOL_c" stoichiometry="1" />
          <speciesReference constant="true" species="M_NAD_c" stoichiometry="1" />
        </listOfProducts>
      </reaction>
      <reaction fast="false" id="R_81" name="D-xylulose reductase" reversible="true" fbc:lowerFluxBound="cobra_default_lb" fbc:upperFluxBound="cobra_default_ub">
        <listOfReactants>
          <speciesReference constant="true" species="M_NAD_c" stoichiometry="1" />
          <speciesReference constant="true" species="M_XYLITOL_c" stoichiometry="1" />
        </listOfReactants>
        <listOfProducts>
          <speciesReference constant="true" species="M_DXYL_c" stoichiometry="1" />
          <speciesReference constant="true" species="M_H_c" stoichiometry="1" />
          <speciesReference constant="true" species="M_NADH_c" stoichiometry="1" />
        </listOfProducts>
      </reaction>
      <reaction fast="false" id="R_82" name="L-rhamnose isomerase" reversible="true" fbc:lowerFluxBound="cobra_default_lb" fbc:upperFluxBound="cobra_default_ub">
        <listOfReactants>
          <speciesReference constant="true" species="M_RMN_c" stoichiometry="1" />
        </listOfReactants>
        <listOfProducts>
          <speciesReference constant="true" species="M_RHAMN_c" stoichiometry="1" />
        </listOfProducts>
      </reaction>
      <reaction fast="false" id="R_83" name="rhamnulokinase" reversible="true" fbc:lowerFluxBound="cobra_default_lb" fbc:upperFluxBound="cobra_default_ub">
        <listOfReactants>
          <speciesReference constant="true" species="M_RHAMN_c" stoichiometry="1" />
          <speciesReference constant="true" species="M_ATP_c" stoichiometry="1" />
        </listOfReactants>
        <listOfProducts>
          <speciesReference constant="true" species="M_RHAMN1P_c" stoichiometry="1" />
          <speciesReference constant="true" species="M_ADP_c" stoichiometry="1" />
        </listOfProducts>
      </reaction>
      <reaction fast="false" id="R_84" name="rhamnulose-1-phosphate aldolase" reversible="true" fbc:lowerFluxBound="cobra_default_lb" fbc:upperFluxBound="cobra_default_ub">
        <listOfReactants>
          <speciesReference constant="true" species="M_RHAMN1P_c" stoichiometry="1" />
        </listOfReactants>
        <listOfProducts>
          <speciesReference constant="true" species="M_DHAP_c" stoichiometry="1" />
          <speciesReference constant="true" species="M_LACTAL_c" stoichiometry="1" />
        </listOfProducts>
      </reaction>
      <reaction fast="false" id="R_85" name="lactaldehyde dehydrogenase" reversible="true" fbc:lowerFluxBound="cobra_default_lb" fbc:upperFluxBound="cobra_default_ub">
        <listOfReactants>
          <speciesReference constant="true" species="M_WATER_c" stoichiometry="1" />
          <speciesReference constant="true" species="M_NAD_c" stoichiometry="1" />
          <speciesReference constant="true" species="M_LACTAL_c" stoichiometry="1" />
        </listOfReactants>
        <listOfProducts>
          <speciesReference constant="true" species="M_H_c" stoichiometry="1" />
          <speciesReference constant="true" species="M_NADH_c" stoichiometry="1" />
          <speciesReference constant="true" species="M_LLAC_c" stoichiometry="1" />
        </listOfProducts>
      </reaction>
      <reaction fast="false" id="R_86" name="beta-glucosidase" reversible="true" fbc:lowerFluxBound="cobra_default_lb" fbc:upperFluxBound="cobra_default_ub">
        <listOfReactants>
          <speciesReference constant="true" species="M_CELB_c" stoichiometry="1" />
          <speciesReference constant="true" species="M_WATER_c" stoichiometry="1" />
        </listOfReactants>
        <listOfProducts>
          <speciesReference constant="true" species="M_GLC_c" stoichiometry="2" />
        </listOfProducts>
      </reaction>
      <reaction fast="false" id="R_87" name="trehalose phosphatase" reversible="true" fbc:lowerFluxBound="cobra_default_lb" fbc:upperFluxBound="cobra_default_ub">
        <listOfReactants>
          <speciesReference constant="true" species="M_WATER_c" stoichiometry="1" />
          <speciesReference constant="true" species="M_TRE6P_c" stoichiometry="1" />
        </listOfReactants>
        <listOfProducts>
          <speciesReference constant="true" species="M_PI_c" stoichiometry="1" />
          <speciesReference constant="true" species="M_TRE_c" stoichiometry="1" />
        </listOfProducts>
      </reaction>
      <reaction fast="false" id="R_88" name="alpha,alpha-trehalase" reversible="true" fbc:lowerFluxBound="cobra_default_lb" fbc:upperFluxBound="cobra_default_ub">
        <listOfReactants>
          <speciesReference constant="true" species="M_WATER_c" stoichiometry="1" />
          <speciesReference constant="true" species="M_TRE_c" stoichiometry="1" />
        </listOfReactants>
        <listOfProducts>
          <speciesReference constant="true" species="M_GLC_c" stoichiometry="2" />
        </listOfProducts>
      </reaction>
      <reaction fast="false" id="R_89" name="Mannokinase" reversible="true" fbc:lowerFluxBound="cobra_default_lb" fbc:upperFluxBound="cobra_default_ub">
        <listOfReactants>
          <speciesReference constant="true" species="M_ATP_c" stoichiometry="1" />
          <speciesReference constant="true" species="M_MAN_c" stoichiometry="1" />
        </listOfReactants>
        <listOfProducts>
          <speciesReference constant="true" species="M_ADP_c" stoichiometry="1" />
          <speciesReference constant="true" species="M_MAN6P_c" stoichiometry="1" />
        </listOfProducts>
      </reaction>
      <reaction fast="false" id="R_90" name="Mannose-6-phosphate isomerase" reversible="true" fbc:lowerFluxBound="cobra_default_lb" fbc:upperFluxBound="cobra_default_ub">
        <listOfReactants>
          <speciesReference constant="true" species="M_MAN6P_c" stoichiometry="1" />
        </listOfReactants>
        <listOfProducts>
          <speciesReference constant="true" species="M_F6P_c" stoichiometry="1" />
        </listOfProducts>
      </reaction>
      <reaction fast="false" id="R_91" name="Phosphomannomutase" reversible="true" fbc:lowerFluxBound="cobra_default_lb" fbc:upperFluxBound="cobra_default_ub">
        <listOfReactants>
          <speciesReference constant="true" species="M_MAN1P_c" stoichiometry="1" />
        </listOfReactants>
        <listOfProducts>
          <speciesReference constant="true" species="M_MAN6P_c" stoichiometry="1" />
        </listOfProducts>
      </reaction>
      <reaction fast="false" id="R_92" name="Mannose-1-phosphate guanylyltransferase" reversible="true" fbc:lowerFluxBound="cobra_default_lb" fbc:upperFluxBound="cobra_default_ub">
        <listOfReactants>
          <speciesReference constant="true" species="M_MAN1P_c" stoichiometry="1" />
          <speciesReference constant="true" species="M_GTP_c" stoichiometry="1" />
        </listOfReactants>
        <listOfProducts>
          <speciesReference constant="true" species="M_PPI_c" stoichiometry="1" />
          <speciesReference constant="true" species="M_GMAN_c" stoichiometry="1" />
        </listOfProducts>
      </reaction>
      <reaction fast="false" id="R_93" name="GDP-mannose 4,6-dehydratase" reversible="true" fbc:lowerFluxBound="cobra_default_lb" fbc:upperFluxBound="cobra_default_ub">
        <listOfReactants>
          <speciesReference constant="true" species="M_GMAN_c" stoichiometry="1" />
        </listOfReactants>
        <listOfProducts>
          <speciesReference constant="true" species="M_WATER_c" stoichiometry="1" />
          <speciesReference constant="true" species="M_G4D6DMAN_c" stoichiometry="1" />
        </listOfProducts>
      </reaction>
      <reaction fast="false" id="R_94" name="Triosephosphate isomerase" reversible="true" fbc:lowerFluxBound="cobra_default_lb" fbc:upperFluxBound="cobra_default_ub">
        <listOfReactants>
          <speciesReference constant="true" species="M_GAP_c" stoichiometry="1" />
        </listOfReactants>
        <listOfProducts>
          <speciesReference constant="true" species="M_DHAP_c" stoichiometry="1" />
        </listOfProducts>
      </reaction>
      <reaction fast="false" id="R_95" name="D-fructose 1-phosphotransferase" reversible="true" fbc:lowerFluxBound="cobra_default_lb" fbc:upperFluxBound="cobra_default_ub">
        <listOfReactants>
          <speciesReference constant="true" species="M_ATP_c" stoichiometry="1" />
          <speciesReference constant="true" species="M_FRU_c" stoichiometry="1" />
        </listOfReactants>
        <listOfProducts>
          <speciesReference constant="true" species="M_F1P_c" stoichiometry="1" />
          <speciesReference constant="true" species="M_ADP_c" stoichiometry="1" />
        </listOfProducts>
      </reaction>
      <reaction fast="false" id="R_96" name="1-phosphofructokinase" reversible="true" fbc:lowerFluxBound="cobra_default_lb" fbc:upperFluxBound="cobra_default_ub">
        <listOfReactants>
          <speciesReference constant="true" species="M_F1P_c" stoichiometry="1" />
          <speciesReference constant="true" species="M_ATP_c" stoichiometry="1" />
        </listOfReactants>
        <listOfProducts>
          <speciesReference constant="true" species="M_F16DP_c" stoichiometry="1" />
          <speciesReference constant="true" species="M_ADP_c" stoichiometry="1" />
        </listOfProducts>
      </reaction>
      <reaction fast="false" id="R_97" name="Fructose-bisphosphate aldolase" reversible="true" fbc:lowerFluxBound="cobra_default_lb" fbc:upperFluxBound="cobra_default_ub">
        <listOfReactants>
          <speciesReference constant="true" species="M_F1P_c" stoichiometry="1" />
        </listOfReactants>
        <listOfProducts>
          <speciesReference constant="true" species="M_T3_c" stoichiometry="1" />
          <speciesReference constant="true" species="M_GAP_c" stoichiometry="1" />
        </listOfProducts>
      </reaction>
      <reaction fast="false" id="R_98" name="Fructokinase" reversible="true" fbc:lowerFluxBound="cobra_default_lb" fbc:upperFluxBound="cobra_default_ub">
        <listOfReactants>
          <speciesReference constant="true" species="M_ATP_c" stoichiometry="1" />
          <speciesReference constant="true" species="M_FRU_c" stoichiometry="1" />
        </listOfReactants>
        <listOfProducts>
          <speciesReference constant="true" species="M_ADP_c" stoichiometry="1" />
          <speciesReference constant="true" species="M_F6P_c" stoichiometry="1" />
        </listOfProducts>
      </reaction>
      <reaction fast="false" id="R_99" name="Xylose isomerase" reversible="true" fbc:lowerFluxBound="cobra_default_lb" fbc:upperFluxBound="cobra_default_ub">
        <listOfReactants>
          <speciesReference constant="true" species="M_GLC_c" stoichiometry="1" />
        </listOfReactants>
        <listOfProducts>
          <speciesReference constant="true" species="M_FRU_c" stoichiometry="1" />
        </listOfProducts>
      </reaction>
      <reaction fast="false" id="R_100" name="Alpha-galactosidase" reversible="true" fbc:lowerFluxBound="cobra_default_lb" fbc:upperFluxBound="cobra_default_ub">
        <listOfReactants>
          <speciesReference constant="true" species="M_WATER_c" stoichiometry="1" />
          <speciesReference constant="true" species="M_MELI_c" stoichiometry="1" />
        </listOfReactants>
        <listOfProducts>
          <speciesReference constant="true" species="M_GLC_c" stoichiometry="1" />
          <speciesReference constant="true" species="M_GLAC_c" stoichiometry="1" />
        </listOfProducts>
      </reaction>
      <reaction fast="false" id="R_101" name="glucose-1-phosphate cytidylyltransferase" reversible="true" fbc:lowerFluxBound="cobra_default_lb" fbc:upperFluxBound="cobra_default_ub">
        <listOfReactants>
          <speciesReference constant="true" species="M_GLC1P_c" stoichiometry="1" />
          <speciesReference constant="true" species="M_DTTP_c" stoichiometry="1" />
        </listOfReactants>
        <listOfProducts>
          <speciesReference constant="true" species="M_PPI_c" stoichiometry="1" />
          <speciesReference constant="true" species="M_TDPDGLUCOSE_c" stoichiometry="1" />
        </listOfProducts>
      </reaction>
      <reaction fast="false" id="R_102" name="UDP-glucose 4-epimerase" reversible="true" fbc:lowerFluxBound="cobra_default_lb" fbc:upperFluxBound="cobra_default_ub">
        <listOfReactants>
          <speciesReference constant="true" species="M_TDPDGLUCOSE_c" stoichiometry="1" />
        </listOfReactants>
        <listOfProducts>
          <speciesReference constant="true" species="M_TDPGAL_c" stoichiometry="1" />
        </listOfProducts>
      </reaction>
      <reaction fast="false" id="R_103" name="Galactokinase" reversible="true" fbc:lowerFluxBound="cobra_default_lb" fbc:upperFluxBound="cobra_default_ub">
        <listOfReactants>
          <speciesReference constant="true" species="M_GALC_c" stoichiometry="1" />
          <speciesReference constant="true" species="M_ATP_c" stoichiometry="1" />
        </listOfReactants>
        <listOfProducts>
          <speciesReference constant="true" species="M_ADP_c" stoichiometry="1" />
          <speciesReference constant="true" species="M_GALC1P_c" stoichiometry="1" />
        </listOfProducts>
      </reaction>
      <reaction fast="false" id="R_104" name="UTP--hexose-1-phosphate uridylyltransferase" reversible="true" fbc:lowerFluxBound="cobra_default_lb" fbc:upperFluxBound="cobra_default_ub">
        <listOfReactants>
          <speciesReference constant="true" species="M_UTP_c" stoichiometry="1" />
          <speciesReference constant="true" species="M_GALC1P_c" stoichiometry="1" />
        </listOfReactants>
        <listOfProducts>
          <speciesReference constant="true" species="M_PPI_c" stoichiometry="1" />
          <speciesReference constant="true" species="M_UDPGAL_c" stoichiometry="1" />
        </listOfProducts>
      </reaction>
      <reaction fast="false" id="R_105" name="UDP-glucose 4-epimerase" reversible="true" fbc:lowerFluxBound="cobra_default_lb" fbc:upperFluxBound="cobra_default_ub">
        <listOfReactants>
          <speciesReference constant="true" species="M_UDPGAL_c" stoichiometry="1" />
        </listOfReactants>
        <listOfProducts>
          <speciesReference constant="true" species="M_UDPGLU_c" stoichiometry="1" />
        </listOfProducts>
      </reaction>
      <reaction fast="false" id="R_106" name="UDP-glucose 6-dehydrogenase" reversible="true" fbc:lowerFluxBound="cobra_default_lb" fbc:upperFluxBound="cobra_default_ub">
        <listOfReactants>
          <speciesReference constant="true" species="M_UDPGLU_c" stoichiometry="1" />
          <speciesReference constant="true" species="M_WATER_c" stoichiometry="1" />
          <speciesReference constant="true" species="M_NAD_c" stoichiometry="2" />
        </listOfReactants>
        <listOfProducts>
          <speciesReference constant="true" species="M_UDPGLUCUR_c" stoichiometry="1" />
          <speciesReference constant="true" species="M_H_c" stoichiometry="2" />
          <speciesReference constant="true" species="M_NADH_c" stoichiometry="2" />
        </listOfProducts>
      </reaction>
      <reaction fast="false" id="R_107" name="UTP--glucose-1-phosphate uridylyltransferase" reversible="true" fbc:lowerFluxBound="cobra_default_lb" fbc:upperFluxBound="cobra_default_ub">
        <listOfReactants>
          <speciesReference constant="true" species="M_GLC1P_c" stoichiometry="1" />
          <speciesReference constant="true" species="M_UTP_c" stoichiometry="1" />
        </listOfReactants>
        <listOfProducts>
          <speciesReference constant="true" species="M_PPI_c" stoichiometry="1" />
          <speciesReference constant="true" species="M_UDPGLU_c" stoichiometry="1" />
        </listOfProducts>
      </reaction>
      <reaction fast="false" id="R_108" name="trehalose-phosphate synthase" reversible="true" fbc:lowerFluxBound="cobra_default_lb" fbc:upperFluxBound="cobra_default_ub">
        <listOfReactants>
          <speciesReference constant="true" species="M_UDPGLU_c" stoichiometry="1" />
          <speciesReference constant="true" species="M_GLC6P_c" stoichiometry="1" />
        </listOfReactants>
        <listOfProducts>
          <speciesReference constant="true" species="M_UDP_c" stoichiometry="1" />
          <speciesReference constant="true" species="M_TRE6P_c" stoichiometry="1" />
        </listOfProducts>
      </reaction>
      <reaction fast="false" id="R_109" name="trehalose synthase treS  (TreS Pathway)" reversible="true" fbc:lowerFluxBound="cobra_default_lb" fbc:upperFluxBound="cobra_default_ub">
        <listOfReactants>
          <speciesReference constant="true" species="M_MLT_c" stoichiometry="1" />
        </listOfReactants>
        <listOfProducts>
          <speciesReference constant="true" species="M_TRE_c" stoichiometry="1" />
        </listOfProducts>
      </reaction>
      <reaction fast="false" id="R_110" name="Beta-galactosidase" reversible="true" fbc:lowerFluxBound="cobra_default_lb" fbc:upperFluxBound="cobra_default_ub">
        <listOfReactants>
          <speciesReference constant="true" species="M_WATER_c" stoichiometry="1" />
          <speciesReference constant="true" species="M_LACTOSE_c" stoichiometry="1" />
        </listOfReactants>
        <listOfProducts>
          <speciesReference constant="true" species="M_GLC_c" stoichiometry="1" />
          <speciesReference constant="true" species="M_GLAC_c" stoichiometry="1" />
        </listOfProducts>
      </reaction>
      <reaction fast="false" id="R_111" name="Alpha-galactosidase" reversible="true" fbc:lowerFluxBound="cobra_default_lb" fbc:upperFluxBound="cobra_default_ub">
        <listOfReactants>
          <speciesReference constant="true" species="M_GALACTINOL_c" stoichiometry="1" />
          <speciesReference constant="true" species="M_WATER_c" stoichiometry="1" />
        </listOfReactants>
        <listOfProducts>
          <speciesReference constant="true" species="M_MYOINOSITOL_c" stoichiometry="1" />
          <speciesReference constant="true" species="M_GLAC_c" stoichiometry="1" />
        </listOfProducts>
      </reaction>
      <reaction fast="false" id="R_112" name="Alpha-galactosidase" reversible="true" fbc:lowerFluxBound="cobra_default_lb" fbc:upperFluxBound="cobra_default_ub">
        <listOfReactants>
          <speciesReference constant="true" species="M_WATER_c" stoichiometry="1" />
          <speciesReference constant="true" species="M_RAF_c" stoichiometry="1" />
        </listOfReactants>
        <listOfProducts>
          <speciesReference constant="true" species="M_SUCROSE_c" stoichiometry="1" />
          <speciesReference constant="true" species="M_GLAC_c" stoichiometry="1" />
        </listOfProducts>
      </reaction>
      <reaction fast="false" id="R_113" name="Alpha-galactosidase" reversible="true" fbc:lowerFluxBound="cobra_default_lb" fbc:upperFluxBound="cobra_default_ub">
        <listOfReactants>
          <speciesReference constant="true" species="M_STACHYOSE_c" stoichiometry="1" />
          <speciesReference constant="true" species="M_WATER_c" stoichiometry="1" />
        </listOfReactants>
        <listOfProducts>
          <speciesReference constant="true" species="M_GLAC_c" stoichiometry="1" />
          <speciesReference constant="true" species="M_RAF_c" stoichiometry="1" />
        </listOfProducts>
      </reaction>
      <reaction fast="false" id="R_114" name="Alpha-galactosidase" reversible="true" fbc:lowerFluxBound="cobra_default_lb" fbc:upperFluxBound="cobra_default_ub">
        <listOfReactants>
          <speciesReference constant="true" species="M_EPM_c" stoichiometry="1" />
          <speciesReference constant="true" species="M_WATER_c" stoichiometry="1" />
        </listOfReactants>
        <listOfProducts>
          <speciesReference constant="true" species="M_GLAC_c" stoichiometry="1" />
          <speciesReference constant="true" species="M_MAN_c" stoichiometry="1" />
        </listOfProducts>
      </reaction>
      <reaction fast="false" id="R_115" name="Alpha-galactosidase" reversible="true" fbc:lowerFluxBound="cobra_default_lb" fbc:upperFluxBound="cobra_default_ub">
        <listOfReactants>
          <speciesReference constant="true" species="M_WATER_c" stoichiometry="1" />
          <speciesReference constant="true" species="M_GGL_c" stoichiometry="1" />
        </listOfReactants>
        <listOfProducts>
          <speciesReference constant="true" species="M_GL_c" stoichiometry="1" />
          <speciesReference constant="true" species="M_GLAC_c" stoichiometry="1" />
        </listOfProducts>
      </reaction>
      <reaction fast="false" id="R_116" name="Alpha-galactosidase" reversible="true" fbc:lowerFluxBound="cobra_default_lb" fbc:upperFluxBound="cobra_default_ub">
        <listOfReactants>
          <speciesReference constant="true" species="M_WATER_c" stoichiometry="1" />
          <speciesReference constant="true" species="M_MELIT_c" stoichiometry="1" />
        </listOfReactants>
        <listOfProducts>
          <speciesReference constant="true" species="M_SOT_c" stoichiometry="1" />
          <speciesReference constant="true" species="M_GLAC_c" stoichiometry="1" />
        </listOfProducts>
      </reaction>
      <reaction fast="false" id="R_117" name="Alpha-glucosidase" reversible="true" fbc:lowerFluxBound="cobra_default_lb" fbc:upperFluxBound="cobra_default_ub">
        <listOfReactants>
          <speciesReference constant="true" species="M_WATER_c" stoichiometry="1" />
          <speciesReference constant="true" species="M_MLT_c" stoichiometry="1" />
        </listOfReactants>
        <listOfProducts>
          <speciesReference constant="true" species="M_GLC_c" stoichiometry="2" />
        </listOfProducts>
      </reaction>
      <reaction fast="false" id="R_118" name="Alpha-glucosidase" reversible="true" fbc:lowerFluxBound="cobra_default_lb" fbc:upperFluxBound="cobra_default_ub">
        <listOfReactants>
          <speciesReference constant="true" species="M_WATER_c" stoichiometry="1" />
          <speciesReference constant="true" species="M_SUCROSE_c" stoichiometry="1" />
        </listOfReactants>
        <listOfProducts>
          <speciesReference constant="true" species="M_GLC_c" stoichiometry="1" />
          <speciesReference constant="true" species="M_FRU_c" stoichiometry="1" />
        </listOfProducts>
      </reaction>
      <reaction fast="false" id="R_119" name="Polyphosphate-glucose phosphotransferase" reversible="true" fbc:lowerFluxBound="cobra_default_lb" fbc:upperFluxBound="cobra_default_ub">
        <listOfReactants>
          <speciesReference constant="true" species="M_bGLC_c" stoichiometry="1" />
          <speciesReference constant="true" species="M_PIn_c" stoichiometry="1" />
        </listOfReactants>
        <listOfProducts>
          <speciesReference constant="true" species="M_bGLC6P_c" stoichiometry="1" />
          <speciesReference constant="true" species="M_PIn1_c" stoichiometry="1" />
        </listOfProducts>
      </reaction>
      <reaction fast="false" id="R_120" name="Polyphosphate-glucose phosphotransferase" reversible="true" fbc:lowerFluxBound="cobra_default_lb" fbc:upperFluxBound="cobra_default_ub">
        <listOfReactants>
          <speciesReference constant="true" species="M_GLC_c" stoichiometry="1" />
          <speciesReference constant="true" species="M_PIn_c" stoichiometry="1" />
        </listOfReactants>
        <listOfProducts>
          <speciesReference constant="true" species="M_GLC6P_c" stoichiometry="1" />
          <speciesReference constant="true" species="M_PIn1_c" stoichiometry="1" />
        </listOfProducts>
      </reaction>
      <reaction fast="false" id="R_121" name="Aldose 1-epimerase" reversible="true" fbc:lowerFluxBound="cobra_default_lb" fbc:upperFluxBound="cobra_default_ub">
        <listOfReactants>
          <speciesReference constant="true" species="M_bGLC_c" stoichiometry="1" />
        </listOfReactants>
        <listOfProducts>
          <speciesReference constant="true" species="M_GLC_c" stoichiometry="1" />
        </listOfProducts>
      </reaction>
      <reaction fast="false" id="R_122" name="6-phospho-beta-glucosidase" reversible="true" fbc:lowerFluxBound="cobra_default_lb" fbc:upperFluxBound="cobra_default_ub">
        <listOfReactants>
          <speciesReference constant="true" species="M_WATER_c" stoichiometry="1" />
          <speciesReference constant="true" species="M_SAL6P_c" stoichiometry="1" />
        </listOfReactants>
        <listOfProducts>
          <speciesReference constant="true" species="M_GLC6P_c" stoichiometry="1" />
          <speciesReference constant="true" species="M_HXMP_c" stoichiometry="1" />
        </listOfProducts>
      </reaction>
      <reaction fast="false" id="R_123" name="6-phospho-beta-glucosidase" reversible="true" fbc:lowerFluxBound="cobra_default_lb" fbc:upperFluxBound="cobra_default_ub">
        <listOfReactants>
          <speciesReference constant="true" species="M_WATER_c" stoichiometry="1" />
          <speciesReference constant="true" species="M_SAL6P_c" stoichiometry="1" />
        </listOfReactants>
        <listOfProducts>
          <speciesReference constant="true" species="M_bGLC6P_c" stoichiometry="1" />
          <speciesReference constant="true" species="M_HXMP_c" stoichiometry="1" />
        </listOfProducts>
      </reaction>
      <reaction fast="false" id="R_124" name="Xylose isomerase" reversible="true" fbc:lowerFluxBound="cobra_default_lb" fbc:upperFluxBound="cobra_default_ub">
        <listOfReactants>
          <speciesReference constant="true" species="M_XYL_c" stoichiometry="1" />
        </listOfReactants>
        <listOfProducts>
          <speciesReference constant="true" species="M_DXYL_c" stoichiometry="1" />
        </listOfProducts>
      </reaction>
      <reaction fast="false" id="R_125" name="D-arabinitol 4-dehydrogenase" reversible="true" fbc:lowerFluxBound="cobra_default_lb" fbc:upperFluxBound="cobra_default_ub">
        <listOfReactants>
          <speciesReference constant="true" species="M_NAD_c" stoichiometry="1" />
          <speciesReference constant="true" species="M_DARABITOL_c" stoichiometry="1" />
        </listOfReactants>
        <listOfProducts>
          <speciesReference constant="true" species="M_DXYL_c" stoichiometry="1" />
          <speciesReference constant="true" species="M_H_c" stoichiometry="1" />
          <speciesReference constant="true" species="M_NADH_c" stoichiometry="1" />
        </listOfProducts>
      </reaction>
      <reaction fast="false" id="R_126" name="D-lyxose ketol-isomerase" reversible="true" fbc:lowerFluxBound="cobra_default_lb" fbc:upperFluxBound="cobra_default_ub">
        <listOfReactants>
          <speciesReference constant="true" species="M_LLYXOSE_c" stoichiometry="1" />
        </listOfReactants>
        <listOfProducts>
          <speciesReference constant="true" species="M_DLYXOSE_c" stoichiometry="1" />
        </listOfProducts>
      </reaction>
      <reaction fast="false" id="R_127" name="D-lyxose ketol-isomerase" reversible="true" fbc:lowerFluxBound="cobra_default_lb" fbc:upperFluxBound="cobra_default_ub">
        <listOfReactants>
          <speciesReference constant="true" species="M_DXYL_c" stoichiometry="1" />
        </listOfReactants>
        <listOfProducts>
          <speciesReference constant="true" species="M_DLYXOSE_c" stoichiometry="1" />
        </listOfProducts>
      </reaction>
      <reaction fast="false" id="R_128" name="Xylulokinase" reversible="true" fbc:lowerFluxBound="cobra_default_lb" fbc:upperFluxBound="cobra_default_ub">
        <listOfReactants>
          <speciesReference constant="true" species="M_DXYL_c" stoichiometry="1" />
          <speciesReference constant="true" species="M_ATP_c" stoichiometry="1" />
        </listOfReactants>
        <listOfProducts>
          <speciesReference constant="true" species="M_ADP_c" stoichiometry="1" />
          <speciesReference constant="true" species="M_XYL5P_c" stoichiometry="1" />
        </listOfProducts>
      </reaction>
      <reaction fast="false" id="R_129" name="Polyphosphate kinase" reversible="true" fbc:lowerFluxBound="cobra_default_lb" fbc:upperFluxBound="cobra_default_ub">
        <listOfReactants>
          <speciesReference constant="true" species="M_ATP_c" stoichiometry="1" />
          <speciesReference constant="true" species="M_PIn1_c" stoichiometry="1" />
        </listOfReactants>
        <listOfProducts>
          <speciesReference constant="true" species="M_PIn_c" stoichiometry="1" />
          <speciesReference constant="true" species="M_ADP_c" stoichiometry="1" />
        </listOfProducts>
      </reaction>
      <reaction fast="false" id="R_130" name="carbamoylphosphate synthetase large chain/carbamoyl-phosphate synthase, pyrimidine-specific, small chain" reversible="true" fbc:lowerFluxBound="cobra_default_lb" fbc:upperFluxBound="cobra_default_ub">
        <listOfReactants>
          <speciesReference constant="true" species="M_GLN_c" stoichiometry="1" />
          <speciesReference constant="true" species="M_WATER_c" stoichiometry="1" />
          <speciesReference constant="true" species="M_H_c" stoichiometry="1" />
          <speciesReference constant="true" species="M_ATP_c" stoichiometry="2" />
          <speciesReference constant="true" species="M_HCO3_c" stoichiometry="1" />
        </listOfReactants>
        <listOfProducts>
          <speciesReference constant="true" species="M_PI_c" stoichiometry="1" />
          <speciesReference constant="true" species="M_CARBAMOYLP_c" stoichiometry="1" />
          <speciesReference constant="true" species="M_ADP_c" stoichiometry="2" />
          <speciesReference constant="true" species="M_GLT_c" stoichiometry="1" />
        </listOfProducts>
      </reaction>
      <reaction fast="false" id="R_131" name="Aspartate carbamoyltransferase" reversible="true" fbc:lowerFluxBound="cobra_default_lb" fbc:upperFluxBound="cobra_default_ub">
        <listOfReactants>
          <speciesReference constant="true" species="M_ASP_c" stoichiometry="1" />
          <speciesReference constant="true" species="M_CARBAMOYLP_c" stoichiometry="1" />
        </listOfReactants>
        <listOfProducts>
          <speciesReference constant="true" species="M_PI_c" stoichiometry="1" />
          <speciesReference constant="true" species="M_CARBAMYULASP_c" stoichiometry="1" />
        </listOfProducts>
      </reaction>
      <reaction fast="false" id="R_132" name="Dihydroorotase" reversible="true" fbc:lowerFluxBound="cobra_default_lb" fbc:upperFluxBound="cobra_default_ub">
        <listOfReactants>
          <speciesReference constant="true" species="M_CARBAMYULASP_c" stoichiometry="1" />
        </listOfReactants>
        <listOfProducts>
          <speciesReference constant="true" species="M_DIHOROT_c" stoichiometry="1" />
          <speciesReference constant="true" species="M_WATER_c" stoichiometry="1" />
        </listOfProducts>
      </reaction>
      <reaction fast="false" id="R_133" name="Dihydroorotate oxidase" reversible="true" fbc:lowerFluxBound="cobra_default_lb" fbc:upperFluxBound="cobra_default_ub">
        <listOfReactants>
          <speciesReference constant="true" species="M_DIHOROT_c" stoichiometry="1" />
          <speciesReference constant="true" species="M_MK_c" stoichiometry="1" />
        </listOfReactants>
        <listOfProducts>
          <speciesReference constant="true" species="M_MKH2_c" stoichiometry="1" />
          <speciesReference constant="true" species="M_OROTATE_c" stoichiometry="1" />
        </listOfProducts>
      </reaction>
      <reaction fast="false" id="R_134" name="Dihydroorotate oxidase" reversible="true" fbc:lowerFluxBound="cobra_default_lb" fbc:upperFluxBound="cobra_default_ub">
        <listOfReactants>
          <speciesReference constant="true" species="M_DIHOROT_c" stoichiometry="1" />
          <speciesReference constant="true" species="M_O2_c" stoichiometry="1" />
        </listOfReactants>
        <listOfProducts>
          <speciesReference constant="true" species="M_OROTATE_c" stoichiometry="1" />
          <speciesReference constant="true" species="M_H2O2_c" stoichiometry="1" />
        </listOfProducts>
      </reaction>
      <reaction fast="false" id="R_135" name="Orotate phosphoribosyltransferase" reversible="true" fbc:lowerFluxBound="cobra_default_lb" fbc:upperFluxBound="cobra_default_ub">
        <listOfReactants>
          <speciesReference constant="true" species="M_PRPP_c" stoichiometry="1" />
          <speciesReference constant="true" species="M_OROTATE_c" stoichiometry="1" />
        </listOfReactants>
        <listOfProducts>
          <speciesReference constant="true" species="M_PPI_c" stoichiometry="1" />
          <speciesReference constant="true" species="M_ORO5P_c" stoichiometry="1" />
        </listOfProducts>
      </reaction>
      <reaction fast="false" id="R_136" name="Orotidine-5'-phosphate decarboxylase" reversible="true" fbc:lowerFluxBound="cobra_default_lb" fbc:upperFluxBound="cobra_default_ub">
        <listOfReactants>
          <speciesReference constant="true" species="M_ORO5P_c" stoichiometry="1" />
        </listOfReactants>
        <listOfProducts>
          <speciesReference constant="true" species="M_CO2_c" stoichiometry="1" />
          <speciesReference constant="true" species="M_UMP_c" stoichiometry="1" />
        </listOfProducts>
      </reaction>
      <reaction fast="false" id="R_137" name="cytidylate kinase" reversible="true" fbc:lowerFluxBound="cobra_default_lb" fbc:upperFluxBound="cobra_default_ub">
        <listOfReactants>
          <speciesReference constant="true" species="M_UMP_c" stoichiometry="1" />
          <speciesReference constant="true" species="M_ATP_c" stoichiometry="1" />
        </listOfReactants>
        <listOfProducts>
          <speciesReference constant="true" species="M_UDP_c" stoichiometry="1" />
          <speciesReference constant="true" species="M_ADP_c" stoichiometry="1" />
        </listOfProducts>
      </reaction>
      <reaction fast="false" id="R_138" name="ADDED" reversible="true" fbc:lowerFluxBound="cobra_default_lb" fbc:upperFluxBound="cobra_default_ub">
        <listOfReactants>
          <speciesReference constant="true" species="M_URI_c" stoichiometry="1" />
          <speciesReference constant="true" species="M_GTP_c" stoichiometry="1" />
        </listOfReactants>
        <listOfProducts>
          <speciesReference constant="true" species="M_UMP_c" stoichiometry="1" />
          <speciesReference constant="true" species="M_GDP_c" stoichiometry="1" />
        </listOfProducts>
      </reaction>
      <reaction fast="false" id="R_139" name="Adenosine kinase" reversible="true" fbc:lowerFluxBound="cobra_default_lb" fbc:upperFluxBound="cobra_default_ub">
        <listOfReactants>
          <speciesReference constant="true" species="M_WATER_c" stoichiometry="1" />
          <speciesReference constant="true" species="M_UMP_c" stoichiometry="1" />
        </listOfReactants>
        <listOfProducts>
          <speciesReference constant="true" species="M_PI_c" stoichiometry="1" />
          <speciesReference constant="true" species="M_URI_c" stoichiometry="1" />
        </listOfProducts>
      </reaction>
      <reaction fast="false" id="R_140" name="Uridine phosphorylase" reversible="true" fbc:lowerFluxBound="cobra_default_lb" fbc:upperFluxBound="cobra_default_ub">
        <listOfReactants>
          <speciesReference constant="true" species="M_PI_c" stoichiometry="1" />
          <speciesReference constant="true" species="M_URI_c" stoichiometry="1" />
        </listOfReactants>
        <listOfProducts>
          <speciesReference constant="true" species="M_URA_c" stoichiometry="1" />
          <speciesReference constant="true" species="M_R1P_c" stoichiometry="1" />
        </listOfProducts>
      </reaction>
      <reaction fast="false" id="R_141" name="Nucleoside-diphosphate kinase" reversible="true" fbc:lowerFluxBound="cobra_default_lb" fbc:upperFluxBound="cobra_default_ub">
        <listOfReactants>
          <speciesReference constant="true" species="M_UDP_c" stoichiometry="1" />
          <speciesReference constant="true" species="M_ATP_c" stoichiometry="1" />
        </listOfReactants>
        <listOfProducts>
          <speciesReference constant="true" species="M_UTP_c" stoichiometry="1" />
          <speciesReference constant="true" species="M_ADP_c" stoichiometry="1" />
        </listOfProducts>
      </reaction>
      <reaction fast="false" id="R_142" name="CTP synthetase" reversible="true" fbc:lowerFluxBound="cobra_default_lb" fbc:upperFluxBound="cobra_default_ub">
        <listOfReactants>
          <speciesReference constant="true" species="M_UTP_c" stoichiometry="1" />
          <speciesReference constant="true" species="M_GLN_c" stoichiometry="1" />
          <speciesReference constant="true" species="M_WATER_c" stoichiometry="1" />
          <speciesReference constant="true" species="M_ATP_c" stoichiometry="1" />
        </listOfReactants>
        <listOfProducts>
          <speciesReference constant="true" species="M_PI_c" stoichiometry="1" />
          <speciesReference constant="true" species="M_CTP_c" stoichiometry="1" />
          <speciesReference constant="true" species="M_ADP_c" stoichiometry="1" />
          <speciesReference constant="true" species="M_GLT_c" stoichiometry="1" />
        </listOfProducts>
      </reaction>
      <reaction fast="false" id="R_143" name="CTP synthetase" reversible="true" fbc:lowerFluxBound="cobra_default_lb" fbc:upperFluxBound="cobra_default_ub">
        <listOfReactants>
          <speciesReference constant="true" species="M_UTP_c" stoichiometry="1" />
          <speciesReference constant="true" species="M_ATP_c" stoichiometry="1" />
          <speciesReference constant="true" species="M_NH3_c" stoichiometry="1" />
        </listOfReactants>
        <listOfProducts>
          <speciesReference constant="true" species="M_PI_c" stoichiometry="1" />
          <speciesReference constant="true" species="M_CTP_c" stoichiometry="1" />
          <speciesReference constant="true" species="M_ADP_c" stoichiometry="1" />
        </listOfProducts>
      </reaction>
      <reaction fast="false" id="R_144" name="nucleoside-diphosphate kinase" reversible="true" fbc:lowerFluxBound="cobra_default_lb" fbc:upperFluxBound="cobra_default_ub">
        <listOfReactants>
          <speciesReference constant="true" species="M_CTP_c" stoichiometry="1" />
          <speciesReference constant="true" species="M_ADP_c" stoichiometry="1" />
        </listOfReactants>
        <listOfProducts>
          <speciesReference constant="true" species="M_CDP_c" stoichiometry="1" />
          <speciesReference constant="true" species="M_ATP_c" stoichiometry="1" />
        </listOfProducts>
      </reaction>
      <reaction fast="false" id="R_145" name="ribonucleoside-diphosphate reductase" reversible="true" fbc:lowerFluxBound="cobra_default_lb" fbc:upperFluxBound="cobra_default_ub">
        <listOfReactants>
          <speciesReference constant="true" species="M_RThioredoxin_c" stoichiometry="1" />
          <speciesReference constant="true" species="M_CDP_c" stoichiometry="1" />
        </listOfReactants>
        <listOfProducts>
          <speciesReference constant="true" species="M_OXTHIOREDOXIN_c" stoichiometry="1" />
          <speciesReference constant="true" species="M_WATER_c" stoichiometry="1" />
          <speciesReference constant="true" species="M_DCDP_c" stoichiometry="1" />
        </listOfProducts>
      </reaction>
      <reaction fast="false" id="R_146" name="Adenosine kinase" reversible="true" fbc:lowerFluxBound="cobra_default_lb" fbc:upperFluxBound="cobra_default_ub">
        <listOfReactants>
          <speciesReference constant="true" species="M_WATER_c" stoichiometry="1" />
          <speciesReference constant="true" species="M_DCMP_c" stoichiometry="1" />
        </listOfReactants>
        <listOfProducts>
          <speciesReference constant="true" species="M_PI_c" stoichiometry="1" />
          <speciesReference constant="true" species="M_DC_c" stoichiometry="1" />
        </listOfProducts>
      </reaction>
      <reaction fast="false" id="R_147" name="nucleoside-diphosphate kinase" reversible="true" fbc:lowerFluxBound="cobra_default_lb" fbc:upperFluxBound="cobra_default_ub">
        <listOfReactants>
          <speciesReference constant="true" species="M_DCDP_c" stoichiometry="1" />
          <speciesReference constant="true" species="M_ATP_c" stoichiometry="1" />
        </listOfReactants>
        <listOfProducts>
          <speciesReference constant="true" species="M_DCTP_c" stoichiometry="1" />
          <speciesReference constant="true" species="M_ADP_c" stoichiometry="1" />
        </listOfProducts>
      </reaction>
      <reaction fast="false" id="R_148" name="thymidine kinase" reversible="true" fbc:lowerFluxBound="cobra_default_lb" fbc:upperFluxBound="cobra_default_ub">
        <listOfReactants>
          <speciesReference constant="true" species="M_DU_c" stoichiometry="1" />
          <speciesReference constant="true" species="M_ATP_c" stoichiometry="1" />
        </listOfReactants>
        <listOfProducts>
          <speciesReference constant="true" species="M_DUMP_c" stoichiometry="1" />
          <speciesReference constant="true" species="M_ADP_c" stoichiometry="1" />
        </listOfProducts>
      </reaction>
      <reaction fast="false" id="R_149" name="dCTP deaminase" reversible="true" fbc:lowerFluxBound="cobra_default_lb" fbc:upperFluxBound="cobra_default_ub">
        <listOfReactants>
          <speciesReference constant="true" species="M_CTP_c" stoichiometry="1" />
          <speciesReference constant="true" species="M_WATER_c" stoichiometry="1" />
        </listOfReactants>
        <listOfProducts>
          <speciesReference constant="true" species="M_UTP_c" stoichiometry="1" />
          <speciesReference constant="true" species="M_NH3_c" stoichiometry="1" />
        </listOfProducts>
      </reaction>
      <reaction fast="false" id="R_150" name="dCTP deaminase" reversible="true" fbc:lowerFluxBound="cobra_default_lb" fbc:upperFluxBound="cobra_default_ub">
        <listOfReactants>
          <speciesReference constant="true" species="M_DCTP_c" stoichiometry="1" />
          <speciesReference constant="true" species="M_WATER_c" stoichiometry="1" />
        </listOfReactants>
        <listOfProducts>
          <speciesReference constant="true" species="M_DUTP_c" stoichiometry="1" />
          <speciesReference constant="true" species="M_NH3_c" stoichiometry="1" />
        </listOfProducts>
      </reaction>
      <reaction fast="false" id="R_151" name="ucleoside triphosphate pyrophosphohydrolase" reversible="true" fbc:lowerFluxBound="cobra_default_lb" fbc:upperFluxBound="cobra_default_ub">
        <listOfReactants>
          <speciesReference constant="true" species="M_WATER_c" stoichiometry="1" />
          <speciesReference constant="true" species="M_DTTP_c" stoichiometry="1" />
        </listOfReactants>
        <listOfProducts>
          <speciesReference constant="true" species="M_PPI_c" stoichiometry="1" />
          <speciesReference constant="true" species="M_DTMP_c" stoichiometry="1" />
        </listOfProducts>
      </reaction>
      <reaction fast="false" id="R_152" name="ucleoside triphosphate pyrophosphohydrolase" reversible="true" fbc:lowerFluxBound="cobra_default_lb" fbc:upperFluxBound="cobra_default_ub">
        <listOfReactants>
          <speciesReference constant="true" species="M_WATER_c" stoichiometry="1" />
          <speciesReference constant="true" species="M_DGTP_c" stoichiometry="1" />
        </listOfReactants>
        <listOfProducts>
          <speciesReference constant="true" species="M_PPI_c" stoichiometry="1" />
          <speciesReference constant="true" species="M_DGMP_c" stoichiometry="1" />
        </listOfProducts>
      </reaction>
      <reaction fast="false" id="R_153" name="ucleoside triphosphate pyrophosphohydrolase" reversible="true" fbc:lowerFluxBound="cobra_default_lb" fbc:upperFluxBound="cobra_default_ub">
        <listOfReactants>
          <speciesReference constant="true" species="M_DCTP_c" stoichiometry="1" />
          <speciesReference constant="true" species="M_WATER_c" stoichiometry="1" />
        </listOfReactants>
        <listOfProducts>
          <speciesReference constant="true" species="M_PPI_c" stoichiometry="1" />
          <speciesReference constant="true" species="M_DCMP_c" stoichiometry="1" />
        </listOfProducts>
      </reaction>
      <reaction fast="false" id="R_154" name="ucleoside triphosphate pyrophosphohydrolase" reversible="true" fbc:lowerFluxBound="cobra_default_lb" fbc:upperFluxBound="cobra_default_ub">
        <listOfReactants>
          <speciesReference constant="true" species="M_CTP_c" stoichiometry="1" />
          <speciesReference constant="true" species="M_WATER_c" stoichiometry="1" />
        </listOfReactants>
        <listOfProducts>
          <speciesReference constant="true" species="M_PPI_c" stoichiometry="1" />
          <speciesReference constant="true" species="M_CMP_c" stoichiometry="1" />
        </listOfProducts>
      </reaction>
      <reaction fast="false" id="R_155" name="ucleoside triphosphate pyrophosphohydrolase" reversible="true" fbc:lowerFluxBound="cobra_default_lb" fbc:upperFluxBound="cobra_default_ub">
        <listOfReactants>
          <speciesReference constant="true" species="M_WATER_c" stoichiometry="1" />
          <speciesReference constant="true" species="M_ATP_c" stoichiometry="1" />
        </listOfReactants>
        <listOfProducts>
          <speciesReference constant="true" species="M_PPI_c" stoichiometry="1" />
          <speciesReference constant="true" species="M_AMP_c" stoichiometry="1" />
        </listOfProducts>
      </reaction>
      <reaction fast="false" id="R_156" name="ucleoside triphosphate pyrophosphohydrolase" reversible="true" fbc:lowerFluxBound="cobra_default_lb" fbc:upperFluxBound="cobra_default_ub">
        <listOfReactants>
          <speciesReference constant="true" species="M_WATER_c" stoichiometry="1" />
          <speciesReference constant="true" species="M_GTP_c" stoichiometry="1" />
        </listOfReactants>
        <listOfProducts>
          <speciesReference constant="true" species="M_PPI_c" stoichiometry="1" />
          <speciesReference constant="true" species="M_GMP_c" stoichiometry="1" />
        </listOfProducts>
      </reaction>
      <reaction fast="false" id="R_157" name="ucleoside triphosphate pyrophosphohydrolase" reversible="true" fbc:lowerFluxBound="cobra_default_lb" fbc:upperFluxBound="cobra_default_ub">
        <listOfReactants>
          <speciesReference constant="true" species="M_WATER_c" stoichiometry="1" />
          <speciesReference constant="true" species="M_ITP_c" stoichiometry="1" />
        </listOfReactants>
        <listOfProducts>
          <speciesReference constant="true" species="M_PPI_c" stoichiometry="1" />
          <speciesReference constant="true" species="M_IMP_c" stoichiometry="1" />
        </listOfProducts>
      </reaction>
      <reaction fast="false" id="R_158" name="ucleoside triphosphate pyrophosphohydrolase" reversible="true" fbc:lowerFluxBound="cobra_default_lb" fbc:upperFluxBound="cobra_default_ub">
        <listOfReactants>
          <speciesReference constant="true" species="M_UTP_c" stoichiometry="1" />
          <speciesReference constant="true" species="M_WATER_c" stoichiometry="1" />
        </listOfReactants>
        <listOfProducts>
          <speciesReference constant="true" species="M_PPI_c" stoichiometry="1" />
          <speciesReference constant="true" species="M_UMP_c" stoichiometry="1" />
        </listOfProducts>
      </reaction>
      <reaction fast="false" id="R_159" name="dUTP pyrophosphatase" reversible="true" fbc:lowerFluxBound="cobra_default_lb" fbc:upperFluxBound="cobra_default_ub">
        <listOfReactants>
          <speciesReference constant="true" species="M_WATER_c" stoichiometry="1" />
          <speciesReference constant="true" species="M_DUTP_c" stoichiometry="1" />
        </listOfReactants>
        <listOfProducts>
          <speciesReference constant="true" species="M_PPI_c" stoichiometry="1" />
          <speciesReference constant="true" species="M_DUMP_c" stoichiometry="1" />
        </listOfProducts>
      </reaction>
      <reaction fast="false" id="R_160" name="Nucleoside-diphosphate kinase" reversible="true" fbc:lowerFluxBound="cobra_default_lb" fbc:upperFluxBound="cobra_default_ub">
        <listOfReactants>
          <speciesReference constant="true" species="M_DTDP_c" stoichiometry="1" />
          <speciesReference constant="true" species="M_ATP_c" stoichiometry="1" />
        </listOfReactants>
        <listOfProducts>
          <speciesReference constant="true" species="M_DTTP_c" stoichiometry="1" />
          <speciesReference constant="true" species="M_ADP_c" stoichiometry="1" />
        </listOfProducts>
      </reaction>
      <reaction fast="false" id="R_161" name="Thymidylate kinase" reversible="true" fbc:lowerFluxBound="cobra_default_lb" fbc:upperFluxBound="cobra_default_ub">
        <listOfReactants>
          <speciesReference constant="true" species="M_ATP_c" stoichiometry="1" />
          <speciesReference constant="true" species="M_DTMP_c" stoichiometry="1" />
        </listOfReactants>
        <listOfProducts>
          <speciesReference constant="true" species="M_DTDP_c" stoichiometry="1" />
          <speciesReference constant="true" species="M_ADP_c" stoichiometry="1" />
        </listOfProducts>
      </reaction>
      <reaction fast="false" id="R_162" name="thymidylate synthase" reversible="true" fbc:lowerFluxBound="cobra_default_lb" fbc:upperFluxBound="cobra_default_ub">
        <listOfReactants>
          <speciesReference constant="true" species="M_DUMP_c" stoichiometry="1" />
          <speciesReference constant="true" species="M_FADH2_c" stoichiometry="1" />
          <speciesReference constant="true" species="M_METHTHF_c" stoichiometry="1" />
        </listOfReactants>
        <listOfProducts>
          <speciesReference constant="true" species="M_FAD_c" stoichiometry="1" />
          <speciesReference constant="true" species="M_DTMP_c" stoichiometry="1" />
          <speciesReference constant="true" species="M_THF_c" stoichiometry="1" />
        </listOfProducts>
      </reaction>
      <reaction fast="false" id="R_163" name="Thymidylate kinase" reversible="true" fbc:lowerFluxBound="cobra_default_lb" fbc:upperFluxBound="cobra_default_ub">
        <listOfReactants>
          <speciesReference constant="true" species="M_ATP_c" stoichiometry="1" />
          <speciesReference constant="true" species="M_TMP_c" stoichiometry="1" />
        </listOfReactants>
        <listOfProducts>
          <speciesReference constant="true" species="M_TDP_c" stoichiometry="1" />
          <speciesReference constant="true" species="M_ADP_c" stoichiometry="1" />
        </listOfProducts>
      </reaction>
      <reaction fast="false" id="R_164" name="Cytidylate kinase" reversible="true" fbc:lowerFluxBound="cobra_default_lb" fbc:upperFluxBound="cobra_default_ub">
        <listOfReactants>
          <speciesReference constant="true" species="M_ATP_c" stoichiometry="1" />
          <speciesReference constant="true" species="M_DCMP_c" stoichiometry="1" />
        </listOfReactants>
        <listOfProducts>
          <speciesReference constant="true" species="M_DCDP_c" stoichiometry="1" />
          <speciesReference constant="true" species="M_ADP_c" stoichiometry="1" />
        </listOfProducts>
      </reaction>
      <reaction fast="false" id="R_165" name="Cytidylate kinase" reversible="true" fbc:lowerFluxBound="cobra_default_lb" fbc:upperFluxBound="cobra_default_ub">
        <listOfReactants>
          <speciesReference constant="true" species="M_ATP_c" stoichiometry="1" />
          <speciesReference constant="true" species="M_CMP_c" stoichiometry="1" />
        </listOfReactants>
        <listOfProducts>
          <speciesReference constant="true" species="M_CDP_c" stoichiometry="1" />
          <speciesReference constant="true" species="M_ADP_c" stoichiometry="1" />
        </listOfProducts>
      </reaction>
      <reaction fast="false" id="R_166" name="Adenosine kinase" reversible="true" fbc:lowerFluxBound="cobra_default_lb" fbc:upperFluxBound="cobra_default_ub">
        <listOfReactants>
          <speciesReference constant="true" species="M_WATER_c" stoichiometry="1" />
          <speciesReference constant="true" species="M_DTMP_c" stoichiometry="1" />
        </listOfReactants>
        <listOfProducts>
          <speciesReference constant="true" species="M_DT_c" stoichiometry="1" />
          <speciesReference constant="true" species="M_PI_c" stoichiometry="1" />
        </listOfProducts>
      </reaction>
      <reaction fast="false" id="R_167" name="Adenosine kinase" reversible="true" fbc:lowerFluxBound="cobra_default_lb" fbc:upperFluxBound="cobra_default_ub">
        <listOfReactants>
          <speciesReference constant="true" species="M_WATER_c" stoichiometry="1" />
          <speciesReference constant="true" species="M_CMP_c" stoichiometry="1" />
        </listOfReactants>
        <listOfProducts>
          <speciesReference constant="true" species="M_PI_c" stoichiometry="1" />
          <speciesReference constant="true" species="M_CYTD_c" stoichiometry="1" />
        </listOfProducts>
      </reaction>
      <reaction fast="false" id="R_168" name="Cytidine deaminase" reversible="true" fbc:lowerFluxBound="cobra_default_lb" fbc:upperFluxBound="cobra_default_ub">
        <listOfReactants>
          <speciesReference constant="true" species="M_WATER_c" stoichiometry="1" />
          <speciesReference constant="true" species="M_DC_c" stoichiometry="1" />
        </listOfReactants>
        <listOfProducts>
          <speciesReference constant="true" species="M_DU_c" stoichiometry="1" />
          <speciesReference constant="true" species="M_NH3_c" stoichiometry="1" />
        </listOfProducts>
      </reaction>
      <reaction fast="false" id="R_169" name="Cytidine deaminase" reversible="true" fbc:lowerFluxBound="cobra_default_lb" fbc:upperFluxBound="cobra_default_ub">
        <listOfReactants>
          <speciesReference constant="true" species="M_WATER_c" stoichiometry="1" />
          <speciesReference constant="true" species="M_CYTD_c" stoichiometry="1" />
        </listOfReactants>
        <listOfProducts>
          <speciesReference constant="true" species="M_URI_c" stoichiometry="1" />
          <speciesReference constant="true" species="M_NH3_c" stoichiometry="1" />
        </listOfProducts>
      </reaction>
      <reaction fast="false" id="R_170" name="Thymidine kinase" reversible="true" fbc:lowerFluxBound="cobra_default_lb" fbc:upperFluxBound="cobra_default_ub">
        <listOfReactants>
          <speciesReference constant="true" species="M_DT_c" stoichiometry="1" />
          <speciesReference constant="true" species="M_ATP_c" stoichiometry="1" />
        </listOfReactants>
        <listOfProducts>
          <speciesReference constant="true" species="M_ADP_c" stoichiometry="1" />
          <speciesReference constant="true" species="M_TMP_c" stoichiometry="1" />
        </listOfProducts>
      </reaction>
      <reaction fast="false" id="R_171" name="Thymidine phosphorylase" reversible="true" fbc:lowerFluxBound="cobra_default_lb" fbc:upperFluxBound="cobra_default_ub">
        <listOfReactants>
          <speciesReference constant="true" species="M_DT_c" stoichiometry="1" />
          <speciesReference constant="true" species="M_PI_c" stoichiometry="1" />
        </listOfReactants>
        <listOfProducts>
          <speciesReference constant="true" species="M_THYMINE_c" stoichiometry="1" />
          <speciesReference constant="true" species="M_DR1P_c" stoichiometry="1" />
        </listOfProducts>
      </reaction>
      <reaction fast="false" id="R_172" name="Uracil phosphoribosyltransferase" reversible="true" fbc:lowerFluxBound="cobra_default_lb" fbc:upperFluxBound="cobra_default_ub">
        <listOfReactants>
          <speciesReference constant="true" species="M_PRPP_c" stoichiometry="1" />
          <speciesReference constant="true" species="M_URA_c" stoichiometry="1" />
        </listOfReactants>
        <listOfProducts>
          <speciesReference constant="true" species="M_PPI_c" stoichiometry="1" />
          <speciesReference constant="true" species="M_UMP_c" stoichiometry="1" />
        </listOfProducts>
      </reaction>
      <reaction fast="false" id="R_173" name="ribose-phosphate diphosphokinase" reversible="true" fbc:lowerFluxBound="cobra_default_lb" fbc:upperFluxBound="cobra_default_ub">
        <listOfReactants>
          <speciesReference constant="true" species="M_R5P_c" stoichiometry="1" />
          <speciesReference constant="true" species="M_ATP_c" stoichiometry="1" />
        </listOfReactants>
        <listOfProducts>
          <speciesReference constant="true" species="M_PRPP_c" stoichiometry="1" />
          <speciesReference constant="true" species="M_AMP_c" stoichiometry="1" />
        </listOfProducts>
      </reaction>
      <reaction fast="false" id="R_174" name="Amidophosphoribosyltransferase" reversible="true" fbc:lowerFluxBound="cobra_default_lb" fbc:upperFluxBound="cobra_default_ub">
        <listOfReactants>
          <speciesReference constant="true" species="M_PRPP_c" stoichiometry="1" />
          <speciesReference constant="true" species="M_WATER_c" stoichiometry="1" />
          <speciesReference constant="true" species="M_GLN_c" stoichiometry="1" />
        </listOfReactants>
        <listOfProducts>
          <speciesReference constant="true" species="M_PPI_c" stoichiometry="1" />
          <speciesReference constant="true" species="M_BRIBAMINP_c" stoichiometry="1" />
          <speciesReference constant="true" species="M_GLT_c" stoichiometry="1" />
        </listOfProducts>
      </reaction>
      <reaction fast="false" id="R_175" name="Phosphoribosylamine--glycine ligase" reversible="true" fbc:lowerFluxBound="cobra_default_lb" fbc:upperFluxBound="cobra_default_ub">
        <listOfReactants>
          <speciesReference constant="true" species="M_BRIBAMINP_c" stoichiometry="1" />
          <speciesReference constant="true" species="M_ATP_c" stoichiometry="1" />
          <speciesReference constant="true" species="M_GLY_c" stoichiometry="1" />
        </listOfReactants>
        <listOfProducts>
          <speciesReference constant="true" species="M_PI_c" stoichiometry="1" />
          <speciesReference constant="true" species="M_ADP_c" stoichiometry="1" />
          <speciesReference constant="true" species="M_PRGLYCINEAMIDE_c" stoichiometry="1" />
        </listOfProducts>
      </reaction>
      <reaction fast="false" id="R_176" name="phosphoribosylformylglycinamidine synthetase" reversible="true" fbc:lowerFluxBound="cobra_default_lb" fbc:upperFluxBound="cobra_default_ub">
        <listOfReactants>
          <speciesReference constant="true" species="M_GLN_c" stoichiometry="1" />
          <speciesReference constant="true" species="M_WATER_c" stoichiometry="1" />
          <speciesReference constant="true" species="M_ATP_c" stoichiometry="1" />
          <speciesReference constant="true" species="M_RFGLYCINEAMIDEP_c" stoichiometry="1" />
        </listOfReactants>
        <listOfProducts>
          <speciesReference constant="true" species="M_PI_c" stoichiometry="1" />
          <speciesReference constant="true" species="M_GLT_c" stoichiometry="1" />
          <speciesReference constant="true" species="M_PRFGLYCINEAMIDE_c" stoichiometry="1" />
          <speciesReference constant="true" species="M_ADP_c" stoichiometry="1" />
        </listOfProducts>
      </reaction>
      <reaction fast="false" id="R_177" name="phosphoribosylformylglycinamidine cyclo-ligase" reversible="true" fbc:lowerFluxBound="cobra_default_lb" fbc:upperFluxBound="cobra_default_ub">
        <listOfReactants>
          <speciesReference constant="true" species="M_ATP_c" stoichiometry="1" />
          <speciesReference constant="true" species="M_PRFGLYCINEAMIDE_c" stoichiometry="1" />
        </listOfReactants>
        <listOfProducts>
          <speciesReference constant="true" species="M_PI_c" stoichiometry="1" />
          <speciesReference constant="true" species="M_ADP_c" stoichiometry="1" />
          <speciesReference constant="true" species="M_PRAIMIDAZOLE_c" stoichiometry="1" />
        </listOfProducts>
      </reaction>
      <reaction fast="false" id="R_178" name="Phosphoribosylaminoimidazole carboxylase" reversible="true" fbc:lowerFluxBound="cobra_default_lb" fbc:upperFluxBound="cobra_default_ub">
        <listOfReactants>
          <speciesReference constant="true" species="M_PRAIMIDAZOLE_c" stoichiometry="1" />
          <speciesReference constant="true" species="M_CO2_c" stoichiometry="1" />
        </listOfReactants>
        <listOfProducts>
          <speciesReference constant="true" species="M_PRIBCAIMID_c" stoichiometry="1" />
        </listOfProducts>
      </reaction>
      <reaction fast="false" id="R_179" name="Phosphoribosylaminoimidazole-succinocarboxamide synthetase" reversible="true" fbc:lowerFluxBound="cobra_default_lb" fbc:upperFluxBound="cobra_default_ub">
        <listOfReactants>
          <speciesReference constant="true" species="M_ASP_c" stoichiometry="1" />
          <speciesReference constant="true" species="M_PRIBCAIMID_c" stoichiometry="1" />
          <speciesReference constant="true" species="M_ATP_c" stoichiometry="1" />
        </listOfReactants>
        <listOfProducts>
          <speciesReference constant="true" species="M_PI_c" stoichiometry="1" />
          <speciesReference constant="true" species="M_PR4SAIMID_c" stoichiometry="1" />
          <speciesReference constant="true" species="M_ADP_c" stoichiometry="1" />
        </listOfProducts>
      </reaction>
      <reaction fast="false" id="R_180" name="Adenylosuccinate lyase" reversible="true" fbc:lowerFluxBound="cobra_default_lb" fbc:upperFluxBound="cobra_default_ub">
        <listOfReactants>
          <speciesReference constant="true" species="M_PR4SAIMID_c" stoichiometry="1" />
        </listOfReactants>
        <listOfProducts>
          <speciesReference constant="true" species="M_FUM_c" stoichiometry="1" />
          <speciesReference constant="true" species="M_AICAR_c" stoichiometry="1" />
        </listOfProducts>
      </reaction>
      <reaction fast="false" id="R_181" name="Adenine phosphoribosyltransferase" reversible="true" fbc:lowerFluxBound="cobra_default_lb" fbc:upperFluxBound="cobra_default_ub">
        <listOfReactants>
          <speciesReference constant="true" species="M_PRPP_c" stoichiometry="1" />
          <speciesReference constant="true" species="M_AIC_c" stoichiometry="1" />
        </listOfReactants>
        <listOfProducts>
          <speciesReference constant="true" species="M_PPI_c" stoichiometry="1" />
          <speciesReference constant="true" species="M_AICAR_c" stoichiometry="1" />
        </listOfProducts>
      </reaction>
      <reaction fast="false" id="R_182" name="Phosphoribosylaminoimidazolecarboxamide formyltransferase" reversible="true" fbc:lowerFluxBound="cobra_default_lb" fbc:upperFluxBound="cobra_default_ub">
        <listOfReactants>
          <speciesReference constant="true" species="M_F10THF_c" stoichiometry="1" />
          <speciesReference constant="true" species="M_AICAR_c" stoichiometry="1" />
        </listOfReactants>
        <listOfProducts>
          <speciesReference constant="true" species="M_PRIBFCARBOXAMIDE_c" stoichiometry="1" />
          <speciesReference constant="true" species="M_THF_c" stoichiometry="1" />
        </listOfProducts>
      </reaction>
      <reaction fast="false" id="R_183" name="IMP cyclohydrolase" reversible="true" fbc:lowerFluxBound="cobra_default_lb" fbc:upperFluxBound="cobra_default_ub">
        <listOfReactants>
          <speciesReference constant="true" species="M_PRIBFCARBOXAMIDE_c" stoichiometry="1" />
        </listOfReactants>
        <listOfProducts>
          <speciesReference constant="true" species="M_WATER_c" stoichiometry="1" />
          <speciesReference constant="true" species="M_IMP_c" stoichiometry="1" />
        </listOfProducts>
      </reaction>
      <reaction fast="false" id="R_184" name="Adenosine kinase" reversible="true" fbc:lowerFluxBound="cobra_default_lb" fbc:upperFluxBound="cobra_default_ub">
        <listOfReactants>
          <speciesReference constant="true" species="M_ATP_c" stoichiometry="1" />
          <speciesReference constant="true" species="M_ADN_c" stoichiometry="1" />
        </listOfReactants>
        <listOfProducts>
          <speciesReference constant="true" species="M_ADP_c" stoichiometry="1" />
          <speciesReference constant="true" species="M_AMP_c" stoichiometry="1" />
        </listOfProducts>
      </reaction>
      <reaction fast="false" id="R_185" name="Adenosine kinase" reversible="true" fbc:lowerFluxBound="cobra_default_lb" fbc:upperFluxBound="cobra_default_ub">
        <listOfReactants>
          <speciesReference constant="true" species="M_WATER_c" stoichiometry="1" />
          <speciesReference constant="true" species="M_AMP_c" stoichiometry="1" />
        </listOfReactants>
        <listOfProducts>
          <speciesReference constant="true" species="M_PI_c" stoichiometry="1" />
          <speciesReference constant="true" species="M_ADN_c" stoichiometry="1" />
        </listOfProducts>
      </reaction>
      <reaction fast="false" id="R_186" name="Xanthenosine kinase" reversible="true" fbc:lowerFluxBound="cobra_default_lb" fbc:upperFluxBound="cobra_default_ub">
        <listOfReactants>
          <speciesReference constant="true" species="M_WATER_c" stoichiometry="1" />
          <speciesReference constant="true" species="M_XNSN5P_c" stoichiometry="1" />
        </listOfReactants>
        <listOfProducts>
          <speciesReference constant="true" species="M_PI_c" stoichiometry="1" />
          <speciesReference constant="true" species="M_XNSN_c" stoichiometry="1" />
        </listOfProducts>
      </reaction>
      <reaction fast="false" id="R_187" name="Guanosine kinase" reversible="true" fbc:lowerFluxBound="cobra_default_lb" fbc:upperFluxBound="cobra_default_ub">
        <listOfReactants>
          <speciesReference constant="true" species="M_GMP_c" stoichiometry="1" />
          <speciesReference constant="true" species="M_WATER_c" stoichiometry="1" />
        </listOfReactants>
        <listOfProducts>
          <speciesReference constant="true" species="M_PI_c" stoichiometry="1" />
          <speciesReference constant="true" species="M_GSN_c" stoichiometry="1" />
        </listOfProducts>
      </reaction>
      <reaction fast="false" id="R_188" name="Inosine kinase" reversible="true" fbc:lowerFluxBound="cobra_default_lb" fbc:upperFluxBound="cobra_default_ub">
        <listOfReactants>
          <speciesReference constant="true" species="M_WATER_c" stoichiometry="1" />
          <speciesReference constant="true" species="M_IMP_c" stoichiometry="1" />
        </listOfReactants>
        <listOfProducts>
          <speciesReference constant="true" species="M_PI_c" stoichiometry="1" />
          <speciesReference constant="true" species="M_INS_c" stoichiometry="1" />
        </listOfProducts>
      </reaction>
      <reaction fast="false" id="R_189" name="Adenosine kinase" reversible="true" fbc:lowerFluxBound="cobra_default_lb" fbc:upperFluxBound="cobra_default_ub">
        <listOfReactants>
          <speciesReference constant="true" species="M_WATER_c" stoichiometry="1" />
          <speciesReference constant="true" species="M_DAMP_c" stoichiometry="1" />
        </listOfReactants>
        <listOfProducts>
          <speciesReference constant="true" species="M_PI_c" stoichiometry="1" />
          <speciesReference constant="true" species="M_DA_c" stoichiometry="1" />
        </listOfProducts>
      </reaction>
      <reaction fast="false" id="R_190" name="Guanosine kinase" reversible="true" fbc:lowerFluxBound="cobra_default_lb" fbc:upperFluxBound="cobra_default_ub">
        <listOfReactants>
          <speciesReference constant="true" species="M_WATER_c" stoichiometry="1" />
          <speciesReference constant="true" species="M_DGMP_c" stoichiometry="1" />
        </listOfReactants>
        <listOfProducts>
          <speciesReference constant="true" species="M_PI_c" stoichiometry="1" />
          <speciesReference constant="true" species="M_DG_c" stoichiometry="1" />
        </listOfProducts>
      </reaction>
      <reaction fast="false" id="R_191" name="Thymidine phosphorylase" reversible="true" fbc:lowerFluxBound="cobra_default_lb" fbc:upperFluxBound="cobra_default_ub">
        <listOfReactants>
          <speciesReference constant="true" species="M_PI_c" stoichiometry="1" />
          <speciesReference constant="true" species="M_INS_c" stoichiometry="1" />
        </listOfReactants>
        <listOfProducts>
          <speciesReference constant="true" species="M_R1P_c" stoichiometry="1" />
          <speciesReference constant="true" species="M_HYXN_c" stoichiometry="1" />
        </listOfProducts>
      </reaction>
      <reaction fast="false" id="R_192" name="Thymidine phosphorylase" reversible="true" fbc:lowerFluxBound="cobra_default_lb" fbc:upperFluxBound="cobra_default_ub">
        <listOfReactants>
          <speciesReference constant="true" species="M_DIN_c" stoichiometry="1" />
          <speciesReference constant="true" species="M_PI_c" stoichiometry="1" />
        </listOfReactants>
        <listOfProducts>
          <speciesReference constant="true" species="M_HYXN_c" stoichiometry="1" />
          <speciesReference constant="true" species="M_DR1P_c" stoichiometry="1" />
        </listOfProducts>
      </reaction>
      <reaction fast="false" id="R_193" name="Thymidine phosphorylase" reversible="true" fbc:lowerFluxBound="cobra_default_lb" fbc:upperFluxBound="cobra_default_ub">
        <listOfReactants>
          <speciesReference constant="true" species="M_PI_c" stoichiometry="1" />
          <speciesReference constant="true" species="M_DA_c" stoichiometry="1" />
        </listOfReactants>
        <listOfProducts>
          <speciesReference constant="true" species="M_AD_c" stoichiometry="1" />
          <speciesReference constant="true" species="M_DR1P_c" stoichiometry="1" />
        </listOfProducts>
      </reaction>
      <reaction fast="false" id="R_194" name="GMP synthetase (glutamine-hydrolysing)" reversible="true" fbc:lowerFluxBound="cobra_default_lb" fbc:upperFluxBound="cobra_default_ub">
        <listOfReactants>
          <speciesReference constant="true" species="M_ATP_c" stoichiometry="1" />
          <speciesReference constant="true" species="M_WATER_c" stoichiometry="1" />
          <speciesReference constant="true" species="M_GLN_c" stoichiometry="1" />
          <speciesReference constant="true" species="M_XNSN5P_c" stoichiometry="1" />
        </listOfReactants>
        <listOfProducts>
          <speciesReference constant="true" species="M_PPI_c" stoichiometry="1" />
          <speciesReference constant="true" species="M_GMP_c" stoichiometry="1" />
          <speciesReference constant="true" species="M_GLT_c" stoichiometry="1" />
          <speciesReference constant="true" species="M_AMP_c" stoichiometry="1" />
        </listOfProducts>
      </reaction>
      <reaction fast="false" id="R_195" name="Guanylate kinase" reversible="true" fbc:lowerFluxBound="cobra_default_lb" fbc:upperFluxBound="cobra_default_ub">
        <listOfReactants>
          <speciesReference constant="true" species="M_GMP_c" stoichiometry="1" />
          <speciesReference constant="true" species="M_ATP_c" stoichiometry="1" />
        </listOfReactants>
        <listOfProducts>
          <speciesReference constant="true" species="M_ADP_c" stoichiometry="1" />
          <speciesReference constant="true" species="M_GDP_c" stoichiometry="1" />
        </listOfProducts>
      </reaction>
      <reaction fast="false" id="R_196" name="Guanylate kinase" reversible="true" fbc:lowerFluxBound="cobra_default_lb" fbc:upperFluxBound="cobra_default_ub">
        <listOfReactants>
          <speciesReference constant="true" species="M_DGMP_c" stoichiometry="1" />
          <speciesReference constant="true" species="M_ATP_c" stoichiometry="1" />
        </listOfReactants>
        <listOfProducts>
          <speciesReference constant="true" species="M_ADP_c" stoichiometry="1" />
          <speciesReference constant="true" species="M_DGDP_c" stoichiometry="1" />
        </listOfProducts>
      </reaction>
      <reaction fast="false" id="R_197" name="Adenylate cyclase" reversible="true" fbc:lowerFluxBound="cobra_default_lb" fbc:upperFluxBound="cobra_default_ub">
        <listOfReactants>
          <speciesReference constant="true" species="M_ATP_c" stoichiometry="1" />
        </listOfReactants>
        <listOfProducts>
          <speciesReference constant="true" species="M_PPI_c" stoichiometry="1" />
          <speciesReference constant="true" species="M_CAMP_c" stoichiometry="1" />
        </listOfProducts>
      </reaction>
      <reaction fast="false" id="R_198" name="Adenylate cyclase" reversible="true" fbc:lowerFluxBound="cobra_default_lb" fbc:upperFluxBound="cobra_default_ub">
        <listOfReactants>
          <speciesReference constant="true" species="M_GTP_c" stoichiometry="1" />
        </listOfReactants>
        <listOfProducts>
          <speciesReference constant="true" species="M_PPI_c" stoichiometry="1" />
          <speciesReference constant="true" species="M_CGMP_c" stoichiometry="1" />
        </listOfProducts>
      </reaction>
      <reaction fast="false" id="R_199" name="Nucleoside-diphosphate kinase" reversible="true" fbc:lowerFluxBound="cobra_default_lb" fbc:upperFluxBound="cobra_default_ub">
        <listOfReactants>
          <speciesReference constant="true" species="M_ATP_c" stoichiometry="1" />
          <speciesReference constant="true" species="M_IDP_c" stoichiometry="1" />
        </listOfReactants>
        <listOfProducts>
          <speciesReference constant="true" species="M_ADP_c" stoichiometry="1" />
          <speciesReference constant="true" species="M_ITP_c" stoichiometry="1" />
        </listOfProducts>
      </reaction>
      <reaction fast="false" id="R_200" name="Nucleoside-diphosphate kinase" reversible="true" fbc:lowerFluxBound="cobra_default_lb" fbc:upperFluxBound="cobra_default_ub">
        <listOfReactants>
          <speciesReference constant="true" species="M_DUDP_c" stoichiometry="1" />
          <speciesReference constant="true" species="M_ATP_c" stoichiometry="1" />
        </listOfReactants>
        <listOfProducts>
          <speciesReference constant="true" species="M_DUTP_c" stoichiometry="1" />
          <speciesReference constant="true" species="M_ADP_c" stoichiometry="1" />
        </listOfProducts>
      </reaction>
      <reaction fast="false" id="R_201" name="ribonucleoside-diphosphate reductase" reversible="true" fbc:lowerFluxBound="cobra_default_lb" fbc:upperFluxBound="cobra_default_ub">
        <listOfReactants>
          <speciesReference constant="true" species="M_UDP_c" stoichiometry="1" />
          <speciesReference constant="true" species="M_RThioredoxin_c" stoichiometry="1" />
        </listOfReactants>
        <listOfProducts>
          <speciesReference constant="true" species="M_OXTHIOREDOXIN_c" stoichiometry="1" />
          <speciesReference constant="true" species="M_WATER_c" stoichiometry="1" />
          <speciesReference constant="true" species="M_DUDP_c" stoichiometry="1" />
        </listOfProducts>
      </reaction>
      <reaction fast="false" id="R_202" name="Hypoxanthine phosphoribosyltransferase" reversible="true" fbc:lowerFluxBound="cobra_default_lb" fbc:upperFluxBound="cobra_default_ub">
        <listOfReactants>
          <speciesReference constant="true" species="M_PRPP_c" stoichiometry="1" />
          <speciesReference constant="true" species="M_AD_c" stoichiometry="1" />
        </listOfReactants>
        <listOfProducts>
          <speciesReference constant="true" species="M_PPI_c" stoichiometry="1" />
          <speciesReference constant="true" species="M_AMP_c" stoichiometry="1" />
        </listOfProducts>
      </reaction>
      <reaction fast="false" id="R_203" name="Hypoxanthine phosphoribosyltransferase" reversible="true" fbc:lowerFluxBound="cobra_default_lb" fbc:upperFluxBound="cobra_default_ub">
        <listOfReactants>
          <speciesReference constant="true" species="M_PRPP_c" stoichiometry="1" />
          <speciesReference constant="true" species="M_HYXN_c" stoichiometry="1" />
        </listOfReactants>
        <listOfProducts>
          <speciesReference constant="true" species="M_PPI_c" stoichiometry="1" />
          <speciesReference constant="true" species="M_IMP_c" stoichiometry="1" />
        </listOfProducts>
      </reaction>
      <reaction fast="false" id="R_204" name="Xanthine-guanine phosphoribosyltransferase" reversible="true" fbc:lowerFluxBound="cobra_default_lb" fbc:upperFluxBound="cobra_default_ub">
        <listOfReactants>
          <speciesReference constant="true" species="M_PRPP_c" stoichiometry="1" />
          <speciesReference constant="true" species="M_GN_c" stoichiometry="1" />
        </listOfReactants>
        <listOfProducts>
          <speciesReference constant="true" species="M_PPI_c" stoichiometry="1" />
          <speciesReference constant="true" species="M_GMP_c" stoichiometry="1" />
        </listOfProducts>
      </reaction>
      <reaction fast="false" id="R_205" name="Xanthine-guanine phosphoribosyltransferase" reversible="true" fbc:lowerFluxBound="cobra_default_lb" fbc:upperFluxBound="cobra_default_ub">
        <listOfReactants>
          <speciesReference constant="true" species="M_PRPP_c" stoichiometry="1" />
          <speciesReference constant="true" species="M_XAN_c" stoichiometry="1" />
        </listOfReactants>
        <listOfProducts>
          <speciesReference constant="true" species="M_PPI_c" stoichiometry="1" />
          <speciesReference constant="true" species="M_XNSN5P_c" stoichiometry="1" />
        </listOfProducts>
      </reaction>
      <reaction fast="false" id="R_206" name="Purine-nucleoside phosphorylase" reversible="true" fbc:lowerFluxBound="cobra_default_lb" fbc:upperFluxBound="cobra_default_ub">
        <listOfReactants>
          <speciesReference constant="true" species="M_GN_c" stoichiometry="1" />
          <speciesReference constant="true" species="M_DR1P_c" stoichiometry="1" />
        </listOfReactants>
        <listOfProducts>
          <speciesReference constant="true" species="M_PI_c" stoichiometry="1" />
          <speciesReference constant="true" species="M_DG_c" stoichiometry="1" />
        </listOfProducts>
      </reaction>
      <reaction fast="false" id="R_207" name="putative purine nucleoside phosphorylase" reversible="true" fbc:lowerFluxBound="cobra_default_lb" fbc:upperFluxBound="cobra_default_ub">
        <listOfReactants>
          <speciesReference constant="true" species="M_PI_c" stoichiometry="1" />
          <speciesReference constant="true" species="M_XNSN_c" stoichiometry="1" />
        </listOfReactants>
        <listOfProducts>
          <speciesReference constant="true" species="M_R1P_c" stoichiometry="1" />
          <speciesReference constant="true" species="M_XAN_c" stoichiometry="1" />
        </listOfProducts>
      </reaction>
      <reaction fast="false" id="R_208" name="Purine-nucleoside phosphorylase" reversible="true" fbc:lowerFluxBound="cobra_default_lb" fbc:upperFluxBound="cobra_default_ub">
        <listOfReactants>
          <speciesReference constant="true" species="M_PI_c" stoichiometry="1" />
          <speciesReference constant="true" species="M_GSN_c" stoichiometry="1" />
        </listOfReactants>
        <listOfProducts>
          <speciesReference constant="true" species="M_R1P_c" stoichiometry="1" />
          <speciesReference constant="true" species="M_GN_c" stoichiometry="1" />
        </listOfProducts>
      </reaction>
      <reaction fast="false" id="R_209" name="Purine-nucleoside phosphorylase" reversible="true" fbc:lowerFluxBound="cobra_default_lb" fbc:upperFluxBound="cobra_default_ub">
        <listOfReactants>
          <speciesReference constant="true" species="M_PI_c" stoichiometry="1" />
          <speciesReference constant="true" species="M_ADN_c" stoichiometry="1" />
        </listOfReactants>
        <listOfProducts>
          <speciesReference constant="true" species="M_AD_c" stoichiometry="1" />
          <speciesReference constant="true" species="M_R1P_c" stoichiometry="1" />
        </listOfProducts>
      </reaction>
      <reaction fast="false" id="R_210" name="Adenine phosphoribosyltransferase" reversible="true" fbc:lowerFluxBound="cobra_default_lb" fbc:upperFluxBound="cobra_default_ub">
        <listOfReactants>
          <speciesReference constant="true" species="M_PRPP_c" stoichiometry="1" />
          <speciesReference constant="true" species="M_AD_c" stoichiometry="1" />
        </listOfReactants>
        <listOfProducts>
          <speciesReference constant="true" species="M_PPI_c" stoichiometry="1" />
          <speciesReference constant="true" species="M_AMP_c" stoichiometry="1" />
        </listOfProducts>
      </reaction>
      <reaction fast="false" id="R_211" name="Adenosine deaminase" reversible="true" fbc:lowerFluxBound="cobra_default_lb" fbc:upperFluxBound="cobra_default_ub">
        <listOfReactants>
          <speciesReference constant="true" species="M_WATER_c" stoichiometry="1" />
          <speciesReference constant="true" species="M_ADN_c" stoichiometry="1" />
        </listOfReactants>
        <listOfProducts>
          <speciesReference constant="true" species="M_NH3_c" stoichiometry="1" />
          <speciesReference constant="true" species="M_INS_c" stoichiometry="1" />
        </listOfProducts>
      </reaction>
      <reaction fast="false" id="R_212" name="Adenosine deaminase" reversible="true" fbc:lowerFluxBound="cobra_default_lb" fbc:upperFluxBound="cobra_default_ub">
        <listOfReactants>
          <speciesReference constant="true" species="M_WATER_c" stoichiometry="1" />
          <speciesReference constant="true" species="M_DA_c" stoichiometry="1" />
        </listOfReactants>
        <listOfProducts>
          <speciesReference constant="true" species="M_DIN_c" stoichiometry="1" />
          <speciesReference constant="true" species="M_NH3_c" stoichiometry="1" />
        </listOfProducts>
      </reaction>
      <reaction fast="false" id="R_213" name="Purine-nucleoside phosphorylase" reversible="true" fbc:lowerFluxBound="cobra_default_lb" fbc:upperFluxBound="cobra_default_ub">
        <listOfReactants>
          <speciesReference constant="true" species="M_URA_c" stoichiometry="1" />
          <speciesReference constant="true" species="M_DR1P_c" stoichiometry="1" />
        </listOfReactants>
        <listOfProducts>
          <speciesReference constant="true" species="M_DU_c" stoichiometry="1" />
          <speciesReference constant="true" species="M_PI_c" stoichiometry="1" />
        </listOfProducts>
      </reaction>
      <reaction fast="false" id="R_214" name="Xanthine dehydrogenase" reversible="true" fbc:lowerFluxBound="cobra_default_lb" fbc:upperFluxBound="cobra_default_ub">
        <listOfReactants>
          <speciesReference constant="true" species="M_WATER_c" stoichiometry="1" />
          <speciesReference constant="true" species="M_NAD_c" stoichiometry="1" />
          <speciesReference constant="true" species="M_HYXN_c" stoichiometry="1" />
        </listOfReactants>
        <listOfProducts>
          <speciesReference constant="true" species="M_H_c" stoichiometry="1" />
          <speciesReference constant="true" species="M_XAN_c" stoichiometry="1" />
          <speciesReference constant="true" species="M_NADH_c" stoichiometry="1" />
        </listOfProducts>
      </reaction>
      <reaction fast="false" id="R_215" name="Xanthine dehydrogenase" reversible="true" fbc:lowerFluxBound="cobra_default_lb" fbc:upperFluxBound="cobra_default_ub">
        <listOfReactants>
          <speciesReference constant="true" species="M_NAD_c" stoichiometry="1" />
          <speciesReference constant="true" species="M_WATER_c" stoichiometry="1" />
          <speciesReference constant="true" species="M_XAN_c" stoichiometry="1" />
        </listOfReactants>
        <listOfProducts>
          <speciesReference constant="true" species="M_H_c" stoichiometry="1" />
          <speciesReference constant="true" species="M_URATE_c" stoichiometry="1" />
          <speciesReference constant="true" species="M_NADH_c" stoichiometry="1" />
        </listOfProducts>
      </reaction>
      <reaction fast="false" id="R_216" name="urate oxidase" reversible="true" fbc:lowerFluxBound="cobra_default_lb" fbc:upperFluxBound="cobra_default_ub">
        <listOfReactants>
          <speciesReference constant="true" species="M_WATER_c" stoichiometry="1" />
          <speciesReference constant="true" species="M_O2_c" stoichiometry="1" />
          <speciesReference constant="true" species="M_URATE_c" stoichiometry="1" />
        </listOfReactants>
        <listOfProducts>
          <speciesReference constant="true" species="M_CO2_c" stoichiometry="1" />
          <speciesReference constant="true" species="M_HIU_c" stoichiometry="1" />
          <speciesReference constant="true" species="M_H2O2_c" stoichiometry="1" />
        </listOfProducts>
      </reaction>
      <reaction fast="false" id="R_217" name="spontaneous" reversible="true" fbc:lowerFluxBound="cobra_default_lb" fbc:upperFluxBound="cobra_default_ub">
        <listOfReactants>
          <speciesReference constant="true" species="M_WATER_c" stoichiometry="1" />
          <speciesReference constant="true" species="M_HIU_c" stoichiometry="1" />
        </listOfReactants>
        <listOfProducts>
          <speciesReference constant="true" species="M_ALLANTOIN_c" stoichiometry="1" />
        </listOfProducts>
      </reaction>
      <reaction fast="false" id="R_218" name="Allantoinase" reversible="true" fbc:lowerFluxBound="cobra_default_lb" fbc:upperFluxBound="cobra_default_ub">
        <listOfReactants>
          <speciesReference constant="true" species="M_ALLANTOIN_c" stoichiometry="1" />
          <speciesReference constant="true" species="M_WATER_c" stoichiometry="1" />
        </listOfReactants>
        <listOfProducts>
          <speciesReference constant="true" species="M_ALLANTOATE_c" stoichiometry="1" />
        </listOfProducts>
      </reaction>
      <reaction fast="false" id="R_219" name="Allantoicase" reversible="true" fbc:lowerFluxBound="cobra_default_lb" fbc:upperFluxBound="cobra_default_ub">
        <listOfReactants>
          <speciesReference constant="true" species="M_ALLANTOATE_c" stoichiometry="1" />
          <speciesReference constant="true" species="M_WATER_c" stoichiometry="1" />
        </listOfReactants>
        <listOfProducts>
          <speciesReference constant="true" species="M_UGLYCOLATE_c" stoichiometry="1" />
          <speciesReference constant="true" species="M_UREA_c" stoichiometry="1" />
        </listOfProducts>
      </reaction>
      <reaction fast="false" id="R_220" name="Ureidoglycolate hydrolase" reversible="true" fbc:lowerFluxBound="cobra_default_lb" fbc:upperFluxBound="cobra_default_ub">
        <listOfReactants>
          <speciesReference constant="true" species="M_WATER_c" stoichiometry="1" />
          <speciesReference constant="true" species="M_UGLYCOLATE_c" stoichiometry="1" />
        </listOfReactants>
        <listOfProducts>
          <speciesReference constant="true" species="M_GLYOX_c" stoichiometry="1" />
          <speciesReference constant="true" species="M_CO2_c" stoichiometry="1" />
          <speciesReference constant="true" species="M_NH3_c" stoichiometry="2" />
        </listOfProducts>
      </reaction>
      <reaction fast="false" id="R_221" name="Deoxyguanosinetriphosphate triphosphohydrolase" reversible="true" fbc:lowerFluxBound="cobra_default_lb" fbc:upperFluxBound="cobra_default_ub">
        <listOfReactants>
          <speciesReference constant="true" species="M_WATER_c" stoichiometry="1" />
          <speciesReference constant="true" species="M_GTP_c" stoichiometry="1" />
        </listOfReactants>
        <listOfProducts>
          <speciesReference constant="true" species="M_P3I_c" stoichiometry="1" />
          <speciesReference constant="true" species="M_GSN_c" stoichiometry="1" />
        </listOfProducts>
      </reaction>
      <reaction fast="false" id="R_222" name="Deoxyguanosinetriphosphate triphosphohydrolase" reversible="true" fbc:lowerFluxBound="cobra_default_lb" fbc:upperFluxBound="cobra_default_ub">
        <listOfReactants>
          <speciesReference constant="true" species="M_WATER_c" stoichiometry="1" />
          <speciesReference constant="true" species="M_DGTP_c" stoichiometry="1" />
        </listOfReactants>
        <listOfProducts>
          <speciesReference constant="true" species="M_P3I_c" stoichiometry="1" />
          <speciesReference constant="true" species="M_DG_c" stoichiometry="1" />
        </listOfProducts>
      </reaction>
      <reaction fast="false" id="R_223" name="GTP diphosphokinase" reversible="true" fbc:lowerFluxBound="cobra_default_lb" fbc:upperFluxBound="cobra_default_ub">
        <listOfReactants>
          <speciesReference constant="true" species="M_ATP_c" stoichiometry="1" />
          <speciesReference constant="true" species="M_GTP_c" stoichiometry="1" />
        </listOfReactants>
        <listOfProducts>
          <speciesReference constant="true" species="M_GDPTP_c" stoichiometry="1" />
          <speciesReference constant="true" species="M_AMP_c" stoichiometry="1" />
        </listOfProducts>
      </reaction>
      <reaction fast="false" id="R_224" name="pppGpp 5'-phosphohydrolase" reversible="true" fbc:lowerFluxBound="cobra_default_lb" fbc:upperFluxBound="cobra_default_ub">
        <listOfReactants>
          <speciesReference constant="true" species="M_WATER_c" stoichiometry="1" />
          <speciesReference constant="true" species="M_GDPTP_c" stoichiometry="1" />
        </listOfReactants>
        <listOfProducts>
          <speciesReference constant="true" species="M_PI_c" stoichiometry="1" />
          <speciesReference constant="true" species="M_GU5DP3DP_c" stoichiometry="1" />
        </listOfProducts>
      </reaction>
      <reaction fast="false" id="R_225" name="Guanosine-3',5'-bis(diphosphate) 3'-pyrophosphohydrolase" reversible="true" fbc:lowerFluxBound="cobra_default_lb" fbc:upperFluxBound="cobra_default_ub">
        <listOfReactants>
          <speciesReference constant="true" species="M_WATER_c" stoichiometry="1" />
          <speciesReference constant="true" species="M_GU5DP3DP_c" stoichiometry="1" />
        </listOfReactants>
        <listOfProducts>
          <speciesReference constant="true" species="M_PPI_c" stoichiometry="1" />
          <speciesReference constant="true" species="M_GDP_c" stoichiometry="1" />
        </listOfProducts>
      </reaction>
      <reaction fast="false" id="R_226" name="adenylosuccinate synthetase" reversible="true" fbc:lowerFluxBound="cobra_default_lb" fbc:upperFluxBound="cobra_default_ub">
        <listOfReactants>
          <speciesReference constant="true" species="M_ASP_c" stoichiometry="1" />
          <speciesReference constant="true" species="M_GTP_c" stoichiometry="1" />
          <speciesReference constant="true" species="M_IMP_c" stoichiometry="1" />
        </listOfReactants>
        <listOfProducts>
          <speciesReference constant="true" species="M_PI_c" stoichiometry="1" />
          <speciesReference constant="true" species="M_ADENYLOSUCC_c" stoichiometry="1" />
          <speciesReference constant="true" species="M_GDP_c" stoichiometry="1" />
        </listOfProducts>
      </reaction>
      <reaction fast="false" id="R_227" name="Adenylosuccinate lyase" reversible="true" fbc:lowerFluxBound="cobra_default_lb" fbc:upperFluxBound="cobra_default_ub">
        <listOfReactants>
          <speciesReference constant="true" species="M_ADENYLOSUCC_c" stoichiometry="1" />
        </listOfReactants>
        <listOfProducts>
          <speciesReference constant="true" species="M_FUM_c" stoichiometry="1" />
          <speciesReference constant="true" species="M_AMP_c" stoichiometry="1" />
        </listOfProducts>
      </reaction>
      <reaction fast="false" id="R_228" name="Adenylate kinase" reversible="true" fbc:lowerFluxBound="cobra_default_lb" fbc:upperFluxBound="cobra_default_ub">
        <listOfReactants>
          <speciesReference constant="true" species="M_ATP_c" stoichiometry="1" />
          <speciesReference constant="true" species="M_DAMP_c" stoichiometry="1" />
        </listOfReactants>
        <listOfProducts>
          <speciesReference constant="true" species="M_ADP_c" stoichiometry="1" />
          <speciesReference constant="true" species="M_DADP_c" stoichiometry="1" />
        </listOfProducts>
      </reaction>
      <reaction fast="false" id="R_229" name="Adenylate kinase" reversible="true" fbc:lowerFluxBound="cobra_default_lb" fbc:upperFluxBound="cobra_default_ub">
        <listOfReactants>
          <speciesReference constant="true" species="M_ATP_c" stoichiometry="1" />
          <speciesReference constant="true" species="M_AMP_c" stoichiometry="1" />
        </listOfReactants>
        <listOfProducts>
          <speciesReference constant="true" species="M_ADP_c" stoichiometry="2" />
        </listOfProducts>
      </reaction>
      <reaction fast="false" id="R_230" name="ribonucleoside-diphosphate reductase" reversible="true" fbc:lowerFluxBound="cobra_default_lb" fbc:upperFluxBound="cobra_default_ub">
        <listOfReactants>
          <speciesReference constant="true" species="M_RThioredoxin_c" stoichiometry="1" />
          <speciesReference constant="true" species="M_ADP_c" stoichiometry="1" />
        </listOfReactants>
        <listOfProducts>
          <speciesReference constant="true" species="M_OXTHIOREDOXIN_c" stoichiometry="1" />
          <speciesReference constant="true" species="M_WATER_c" stoichiometry="1" />
          <speciesReference constant="true" species="M_DADP_c" stoichiometry="1" />
        </listOfProducts>
      </reaction>
      <reaction fast="false" id="R_231" name="nucleoside-diphosphate kinase" reversible="true" fbc:lowerFluxBound="cobra_default_lb" fbc:upperFluxBound="cobra_default_ub">
        <listOfReactants>
          <speciesReference constant="true" species="M_ATP_c" stoichiometry="1" />
          <speciesReference constant="true" species="M_DADP_c" stoichiometry="1" />
        </listOfReactants>
        <listOfProducts>
          <speciesReference constant="true" species="M_ADP_c" stoichiometry="1" />
          <speciesReference constant="true" species="M_DATP_c" stoichiometry="1" />
        </listOfProducts>
      </reaction>
      <reaction fast="false" id="R_232" name="IMP dehydrogenase" reversible="true" fbc:lowerFluxBound="cobra_default_lb" fbc:upperFluxBound="cobra_default_ub">
        <listOfReactants>
          <speciesReference constant="true" species="M_WATER_c" stoichiometry="1" />
          <speciesReference constant="true" species="M_NAD_c" stoichiometry="1" />
          <speciesReference constant="true" species="M_IMP_c" stoichiometry="1" />
        </listOfReactants>
        <listOfProducts>
          <speciesReference constant="true" species="M_H_c" stoichiometry="1" />
          <speciesReference constant="true" species="M_NADH_c" stoichiometry="1" />
          <speciesReference constant="true" species="M_XNSN5P_c" stoichiometry="1" />
        </listOfProducts>
      </reaction>
      <reaction fast="false" id="R_233" name="nucleoside-diphosphate kinase" reversible="true" fbc:lowerFluxBound="cobra_default_lb" fbc:upperFluxBound="cobra_default_ub">
        <listOfReactants>
          <speciesReference constant="true" species="M_ATP_c" stoichiometry="1" />
          <speciesReference constant="true" species="M_GDP_c" stoichiometry="1" />
        </listOfReactants>
        <listOfProducts>
          <speciesReference constant="true" species="M_ADP_c" stoichiometry="1" />
          <speciesReference constant="true" species="M_GTP_c" stoichiometry="1" />
        </listOfProducts>
      </reaction>
      <reaction fast="false" id="R_234" name="ribonucleoside-diphosphate reductase" reversible="true" fbc:lowerFluxBound="cobra_default_lb" fbc:upperFluxBound="cobra_default_ub">
        <listOfReactants>
          <speciesReference constant="true" species="M_RThioredoxin_c" stoichiometry="1" />
          <speciesReference constant="true" species="M_GDP_c" stoichiometry="1" />
        </listOfReactants>
        <listOfProducts>
          <speciesReference constant="true" species="M_OXTHIOREDOXIN_c" stoichiometry="1" />
          <speciesReference constant="true" species="M_WATER_c" stoichiometry="1" />
          <speciesReference constant="true" species="M_DGDP_c" stoichiometry="1" />
        </listOfProducts>
      </reaction>
      <reaction fast="false" id="R_235" name="nucleoside-diphosphate kinase" reversible="true" fbc:lowerFluxBound="cobra_default_lb" fbc:upperFluxBound="cobra_default_ub">
        <listOfReactants>
          <speciesReference constant="true" species="M_ATP_c" stoichiometry="1" />
          <speciesReference constant="true" species="M_DGDP_c" stoichiometry="1" />
        </listOfReactants>
        <listOfProducts>
          <speciesReference constant="true" species="M_ADP_c" stoichiometry="1" />
          <speciesReference constant="true" species="M_DGTP_c" stoichiometry="1" />
        </listOfProducts>
      </reaction>
      <reaction fast="false" id="R_236" name="Thiamine kinase" reversible="true" fbc:lowerFluxBound="cobra_default_lb" fbc:upperFluxBound="cobra_default_ub">
        <listOfReactants>
          <speciesReference constant="true" species="M_ATP_c" stoichiometry="1" />
          <speciesReference constant="true" species="M_THIAMINE_c" stoichiometry="1" />
        </listOfReactants>
        <listOfProducts>
          <speciesReference constant="true" species="M_ADP_c" stoichiometry="1" />
          <speciesReference constant="true" species="M_THP_c" stoichiometry="1" />
        </listOfProducts>
      </reaction>
      <reaction fast="false" id="R_237" name="Hydroxymethylpyrimidine kinase" reversible="true" fbc:lowerFluxBound="cobra_default_lb" fbc:upperFluxBound="cobra_default_ub">
        <listOfReactants>
          <speciesReference constant="true" species="M_HMP_c" stoichiometry="1" />
          <speciesReference constant="true" species="M_ATP_c" stoichiometry="1" />
        </listOfReactants>
        <listOfProducts>
          <speciesReference constant="true" species="M_AHMMPYRP_c" stoichiometry="1" />
          <speciesReference constant="true" species="M_ADP_c" stoichiometry="1" />
        </listOfProducts>
      </reaction>
      <reaction fast="false" id="R_238" name="Phosphomethylpyrimidine kinase" reversible="true" fbc:lowerFluxBound="cobra_default_lb" fbc:upperFluxBound="cobra_default_ub">
        <listOfReactants>
          <speciesReference constant="true" species="M_AHMMPYRP_c" stoichiometry="1" />
          <speciesReference constant="true" species="M_ATP_c" stoichiometry="1" />
        </listOfReactants>
        <listOfProducts>
          <speciesReference constant="true" species="M_ADP_c" stoichiometry="1" />
          <speciesReference constant="true" species="M_AHMMPYRPP_c" stoichiometry="1" />
        </listOfProducts>
      </reaction>
      <reaction fast="false" id="R_239" name="Thiamine-phosphate pyrophosphorylase" reversible="true" fbc:lowerFluxBound="cobra_default_lb" fbc:upperFluxBound="cobra_default_ub">
        <listOfReactants>
          <speciesReference constant="true" species="M_THZP_c" stoichiometry="1" />
          <speciesReference constant="true" species="M_H_c" stoichiometry="1" />
          <speciesReference constant="true" species="M_AHMMPYRPP_c" stoichiometry="1" />
        </listOfReactants>
        <listOfProducts>
          <speciesReference constant="true" species="M_PPI_c" stoichiometry="1" />
          <speciesReference constant="true" species="M_THP_c" stoichiometry="1" />
        </listOfProducts>
      </reaction>
      <reaction fast="false" id="R_240" name="Thiamine-phosphate kinase" reversible="true" fbc:lowerFluxBound="cobra_default_lb" fbc:upperFluxBound="cobra_default_ub">
        <listOfReactants>
          <speciesReference constant="true" species="M_ATP_c" stoichiometry="1" />
          <speciesReference constant="true" species="M_THP_c" stoichiometry="1" />
        </listOfReactants>
        <listOfProducts>
          <speciesReference constant="true" species="M_THPP_c" stoichiometry="1" />
          <speciesReference constant="true" species="M_ADP_c" stoichiometry="1" />
        </listOfProducts>
      </reaction>
      <reaction fast="false" id="R_241" name="nucleoside triphosphate phosphohydrolase" reversible="true" fbc:lowerFluxBound="cobra_default_lb" fbc:upperFluxBound="cobra_default_ub">
        <listOfReactants>
          <speciesReference constant="true" species="M_THPP_c" stoichiometry="1" />
          <speciesReference constant="true" species="M_WATER_c" stoichiometry="1" />
        </listOfReactants>
        <listOfProducts>
          <speciesReference constant="true" species="M_PI_c" stoichiometry="1" />
          <speciesReference constant="true" species="M_THP_c" stoichiometry="1" />
        </listOfProducts>
      </reaction>
      <reaction fast="false" id="R_242" name="Thiamine kinase" reversible="true" fbc:lowerFluxBound="cobra_default_lb" fbc:upperFluxBound="cobra_default_ub">
        <listOfReactants>
          <speciesReference constant="true" species="M_ATP_c" stoichiometry="1" />
          <speciesReference constant="true" species="M_THIAMINE_c" stoichiometry="1" />
        </listOfReactants>
        <listOfProducts>
          <speciesReference constant="true" species="M_ADP_c" stoichiometry="1" />
          <speciesReference constant="true" species="M_THP_c" stoichiometry="1" />
        </listOfProducts>
      </reaction>
      <reaction fast="false" id="R_243" name="1-deoxy-D-xylulose-5-phosphate synthase" reversible="true" fbc:lowerFluxBound="cobra_default_lb" fbc:upperFluxBound="cobra_default_ub">
        <listOfReactants>
          <speciesReference constant="true" species="M_PYR_c" stoichiometry="1" />
          <speciesReference constant="true" species="M_GAP_c" stoichiometry="1" />
        </listOfReactants>
        <listOfProducts>
          <speciesReference constant="true" species="M_CO2_c" stoichiometry="1" />
          <speciesReference constant="true" species="M_DX5P_c" stoichiometry="1" />
        </listOfProducts>
      </reaction>
      <reaction fast="false" id="R_244" name="1-deoxy-D-xylulose-5-phosphate reductoisomerase" reversible="true" fbc:lowerFluxBound="cobra_default_lb" fbc:upperFluxBound="cobra_default_ub">
        <listOfReactants>
          <speciesReference constant="true" species="M_DX5P_c" stoichiometry="1" />
          <speciesReference constant="true" species="M_NADPH_c" stoichiometry="1" />
          <speciesReference constant="true" species="M_H_c" stoichiometry="1" />
        </listOfReactants>
        <listOfProducts>
          <speciesReference constant="true" species="M_MEP_c" stoichiometry="1" />
          <speciesReference constant="true" species="M_NADP_c" stoichiometry="1" />
        </listOfProducts>
      </reaction>
      <reaction fast="false" id="R_245" name="2-C-methyl-D-erythritol 4-phosphate cytidylyltransferase" reversible="true" fbc:lowerFluxBound="cobra_default_lb" fbc:upperFluxBound="cobra_default_ub">
        <listOfReactants>
          <speciesReference constant="true" species="M_CTP_c" stoichiometry="1" />
          <speciesReference constant="true" species="M_MEP_c" stoichiometry="1" />
        </listOfReactants>
        <listOfProducts>
          <speciesReference constant="true" species="M_PPI_c" stoichiometry="1" />
          <speciesReference constant="true" species="M_DP2CME_c" stoichiometry="1" />
        </listOfProducts>
      </reaction>
      <reaction fast="false" id="R_246" name="4-(cytidine 5'-diphospho)-2-C-methyl-D-erythritol kinase" reversible="true" fbc:lowerFluxBound="cobra_default_lb" fbc:upperFluxBound="cobra_default_ub">
        <listOfReactants>
          <speciesReference constant="true" species="M_ATP_c" stoichiometry="1" />
          <speciesReference constant="true" species="M_DP2CME_c" stoichiometry="1" />
        </listOfReactants>
        <listOfProducts>
          <speciesReference constant="true" species="M_DP2CMEP_c" stoichiometry="1" />
          <speciesReference constant="true" species="M_ADP_c" stoichiometry="1" />
        </listOfProducts>
      </reaction>
      <reaction fast="false" id="R_247" name="2-C-methyl-D-erythritol 2,4-cyclodiphosphate synthase" reversible="true" fbc:lowerFluxBound="cobra_default_lb" fbc:upperFluxBound="cobra_default_ub">
        <listOfReactants>
          <speciesReference constant="true" species="M_DP2CMEP_c" stoichiometry="1" />
        </listOfReactants>
        <listOfProducts>
          <speciesReference constant="true" species="M_MECYCLOP_c" stoichiometry="1" />
          <speciesReference constant="true" species="M_CMP_c" stoichiometry="1" />
        </listOfProducts>
      </reaction>
      <reaction fast="false" id="R_248" name="4-hydroxy-3-methylbut-2-en-1-yl diphosphate synthase" reversible="true" fbc:lowerFluxBound="cobra_default_lb" fbc:upperFluxBound="cobra_default_ub">
        <listOfReactants>
          <speciesReference constant="true" species="M_MECYCLOP_c" stoichiometry="1" />
          <speciesReference constant="true" species="M_H_c" stoichiometry="1" />
          <speciesReference constant="true" species="M_NADH_c" stoichiometry="1" />
        </listOfReactants>
        <listOfProducts>
          <speciesReference constant="true" species="M_HMBDIP_c" stoichiometry="1" />
          <speciesReference constant="true" species="M_WATER_c" stoichiometry="1" />
          <speciesReference constant="true" species="M_NAD_c" stoichiometry="1" />
        </listOfProducts>
      </reaction>
      <reaction fast="false" id="R_249" name="4-hydroxy-3-methylbut-2-enyl diphosphate reductase" reversible="true" fbc:lowerFluxBound="cobra_default_lb" fbc:upperFluxBound="cobra_default_ub">
        <listOfReactants>
          <speciesReference constant="true" species="M_NADPH_c" stoichiometry="1" />
          <speciesReference constant="true" species="M_H_c" stoichiometry="1" />
          <speciesReference constant="true" species="M_HMBDIP_c" stoichiometry="1" />
        </listOfReactants>
        <listOfProducts>
          <speciesReference constant="true" species="M_WATER_c" stoichiometry="1" />
          <speciesReference constant="true" species="M_NADP_c" stoichiometry="1" />
          <speciesReference constant="true" species="M_D3IPENTYLPP_c" stoichiometry="1" />
        </listOfProducts>
      </reaction>
      <reaction fast="false" id="R_250" name="4-hydroxy-3-methylbut-2-enyl diphosphate reductase" reversible="true" fbc:lowerFluxBound="cobra_default_lb" fbc:upperFluxBound="cobra_default_ub">
        <listOfReactants>
          <speciesReference constant="true" species="M_H_c" stoichiometry="1" />
          <speciesReference constant="true" species="M_HMBDIP_c" stoichiometry="1" />
          <speciesReference constant="true" species="M_NADH_c" stoichiometry="1" />
        </listOfReactants>
        <listOfProducts>
          <speciesReference constant="true" species="M_WATER_c" stoichiometry="1" />
          <speciesReference constant="true" species="M_NAD_c" stoichiometry="1" />
          <speciesReference constant="true" species="M_D3IPENTYLPP_c" stoichiometry="1" />
        </listOfProducts>
      </reaction>
      <reaction fast="false" id="R_251" name="4-hydroxy-3-methylbut-2-enyl diphosphate reductase" reversible="true" fbc:lowerFluxBound="cobra_default_lb" fbc:upperFluxBound="cobra_default_ub">
        <listOfReactants>
          <speciesReference constant="true" species="M_H_c" stoichiometry="1" />
          <speciesReference constant="true" species="M_HMBDIP_c" stoichiometry="1" />
          <speciesReference constant="true" species="M_NADH_c" stoichiometry="1" />
        </listOfReactants>
        <listOfProducts>
          <speciesReference constant="true" species="M_WATER_c" stoichiometry="1" />
          <speciesReference constant="true" species="M_NAD_c" stoichiometry="1" />
          <speciesReference constant="true" species="M_DMPP_c" stoichiometry="1" />
        </listOfProducts>
      </reaction>
      <reaction fast="false" id="R_252" name="4-hydroxy-3-methylbut-2-enyl diphosphate reductase" reversible="true" fbc:lowerFluxBound="cobra_default_lb" fbc:upperFluxBound="cobra_default_ub">
        <listOfReactants>
          <speciesReference constant="true" species="M_NADPH_c" stoichiometry="1" />
          <speciesReference constant="true" species="M_H_c" stoichiometry="1" />
          <speciesReference constant="true" species="M_HMBDIP_c" stoichiometry="1" />
        </listOfReactants>
        <listOfProducts>
          <speciesReference constant="true" species="M_WATER_c" stoichiometry="1" />
          <speciesReference constant="true" species="M_NADP_c" stoichiometry="1" />
          <speciesReference constant="true" species="M_DMPP_c" stoichiometry="1" />
        </listOfProducts>
      </reaction>
      <reaction fast="false" id="R_253" name="Isopentenyl-diphosphate delta-isomerase" reversible="true" fbc:lowerFluxBound="cobra_default_lb" fbc:upperFluxBound="cobra_default_ub">
        <listOfReactants>
          <speciesReference constant="true" species="M_D3IPENTYLPP_c" stoichiometry="1" />
        </listOfReactants>
        <listOfProducts>
          <speciesReference constant="true" species="M_DMPP_c" stoichiometry="1" />
        </listOfProducts>
      </reaction>
      <reaction fast="false" id="R_254" name="Dimethylallyltransferase" reversible="true" fbc:lowerFluxBound="cobra_default_lb" fbc:upperFluxBound="cobra_default_ub">
        <listOfReactants>
          <speciesReference constant="true" species="M_D3IPENTYLPP_c" stoichiometry="1" />
          <speciesReference constant="true" species="M_DMPP_c" stoichiometry="1" />
        </listOfReactants>
        <listOfProducts>
          <speciesReference constant="true" species="M_PPI_c" stoichiometry="1" />
          <speciesReference constant="true" species="M_GPP_c" stoichiometry="1" />
        </listOfProducts>
      </reaction>
      <reaction fast="false" id="R_255" name="geranyltranstransferase" reversible="true" fbc:lowerFluxBound="cobra_default_lb" fbc:upperFluxBound="cobra_default_ub">
        <listOfReactants>
          <speciesReference constant="true" species="M_GPP_c" stoichiometry="1" />
          <speciesReference constant="true" species="M_D3IPENTYLPP_c" stoichiometry="1" />
        </listOfReactants>
        <listOfProducts>
          <speciesReference constant="true" species="M_PPI_c" stoichiometry="1" />
          <speciesReference constant="true" species="M_FARPP_c" stoichiometry="1" />
        </listOfProducts>
      </reaction>
      <reaction fast="false" id="R_256" name="farnesyltranstransferase" reversible="true" fbc:lowerFluxBound="cobra_default_lb" fbc:upperFluxBound="cobra_default_ub">
        <listOfReactants>
          <speciesReference constant="true" species="M_FARPP_c" stoichiometry="1" />
          <speciesReference constant="true" species="M_D3IPENTYLPP_c" stoichiometry="1" />
        </listOfReactants>
        <listOfProducts>
          <speciesReference constant="true" species="M_GGPP_c" stoichiometry="1" />
          <speciesReference constant="true" species="M_PPI_c" stoichiometry="1" />
        </listOfProducts>
      </reaction>
      <reaction fast="false" id="R_257" name="spontaneous" reversible="true" fbc:lowerFluxBound="cobra_default_lb" fbc:upperFluxBound="cobra_default_ub">
        <listOfReactants>
          <speciesReference constant="true" species="M_GGPP_c" stoichiometry="1" />
          <speciesReference constant="true" species="M_D3IPENTYLPP_c" stoichiometry="1" />
        </listOfReactants>
        <listOfProducts>
          <speciesReference constant="true" species="M_PPI_c" stoichiometry="1" />
          <speciesReference constant="true" species="M_PPPP_c" stoichiometry="1" />
        </listOfProducts>
      </reaction>
      <reaction fast="false" id="R_258" name="trans-pentaprenyltranstransferase" reversible="true" fbc:lowerFluxBound="cobra_default_lb" fbc:upperFluxBound="cobra_default_ub">
        <listOfReactants>
          <speciesReference constant="true" species="M_D3IPENTYLPP_c" stoichiometry="1" />
          <speciesReference constant="true" species="M_PPPP_c" stoichiometry="1" />
        </listOfReactants>
        <listOfProducts>
          <speciesReference constant="true" species="M_PPI_c" stoichiometry="1" />
          <speciesReference constant="true" species="M_HPPP_c" stoichiometry="1" />
        </listOfProducts>
      </reaction>
      <reaction fast="false" id="R_259" name="trans-hexaprenyltranstransferase" reversible="true" fbc:lowerFluxBound="cobra_default_lb" fbc:upperFluxBound="cobra_default_ub">
        <listOfReactants>
          <speciesReference constant="true" species="M_D3IPENTYLPP_c" stoichiometry="1" />
          <speciesReference constant="true" species="M_HPPP_c" stoichiometry="1" />
        </listOfReactants>
        <listOfProducts>
          <speciesReference constant="true" species="M_PPI_c" stoichiometry="1" />
          <speciesReference constant="true" species="M_HEPPP_c" stoichiometry="1" />
        </listOfProducts>
      </reaction>
      <reaction fast="false" id="R_260" name="trans-hexaprenyltranstransferase" reversible="true" fbc:lowerFluxBound="cobra_default_lb" fbc:upperFluxBound="cobra_default_ub">
        <listOfReactants>
          <speciesReference constant="true" species="M_HEPPP_c" stoichiometry="1" />
          <speciesReference constant="true" species="M_D3IPENTYLPP_c" stoichiometry="1" />
        </listOfReactants>
        <listOfProducts>
          <speciesReference constant="true" species="M_PPI_c" stoichiometry="1" />
          <speciesReference constant="true" species="M_OPP_c" stoichiometry="1" />
        </listOfProducts>
      </reaction>
      <reaction fast="false" id="R_261" name="trans-octaprenyltranstransferase" reversible="true" fbc:lowerFluxBound="cobra_default_lb" fbc:upperFluxBound="cobra_default_ub">
        <listOfReactants>
          <speciesReference constant="true" species="M_OPP_c" stoichiometry="1" />
          <speciesReference constant="true" species="M_D3IPENTYLPP_c" stoichiometry="1" />
        </listOfReactants>
        <listOfProducts>
          <speciesReference constant="true" species="M_PPI_c" stoichiometry="1" />
          <speciesReference constant="true" species="M_NPP_c" stoichiometry="1" />
        </listOfProducts>
      </reaction>
      <reaction fast="false" id="R_262" name="Asparaginase" reversible="true" fbc:lowerFluxBound="cobra_default_lb" fbc:upperFluxBound="cobra_default_ub">
        <listOfReactants>
          <speciesReference constant="true" species="M_WATER_c" stoichiometry="1" />
          <speciesReference constant="true" species="M_ASN_c" stoichiometry="1" />
        </listOfReactants>
        <listOfProducts>
          <speciesReference constant="true" species="M_ASP_c" stoichiometry="1" />
          <speciesReference constant="true" species="M_NH3_c" stoichiometry="1" />
        </listOfProducts>
      </reaction>
      <reaction fast="false" id="R_263" name="Aspartate 1-decarboxylase" reversible="true" fbc:lowerFluxBound="cobra_default_lb" fbc:upperFluxBound="cobra_default_ub">
        <listOfReactants>
          <speciesReference constant="true" species="M_ASP_c" stoichiometry="1" />
        </listOfReactants>
        <listOfProducts>
          <speciesReference constant="true" species="M_BALA_c" stoichiometry="1" />
          <speciesReference constant="true" species="M_CO2_c" stoichiometry="1" />
        </listOfProducts>
      </reaction>
      <reaction fast="false" id="R_264" name="L-aspartate oxidase" reversible="true" fbc:lowerFluxBound="cobra_default_lb" fbc:upperFluxBound="cobra_default_ub">
        <listOfReactants>
          <speciesReference constant="true" species="M_ASP_c" stoichiometry="1" />
          <speciesReference constant="true" species="M_WATER_c" stoichiometry="1" />
          <speciesReference constant="true" species="M_O2_c" stoichiometry="1" />
        </listOfReactants>
        <listOfProducts>
          <speciesReference constant="true" species="M_NH3_c" stoichiometry="1" />
          <speciesReference constant="true" species="M_OXACET_c" stoichiometry="1" />
          <speciesReference constant="true" species="M_H2O2_c" stoichiometry="1" />
        </listOfProducts>
      </reaction>
      <reaction fast="false" id="R_265" name="Acetolactate synthase" reversible="true" fbc:lowerFluxBound="cobra_default_lb" fbc:upperFluxBound="cobra_default_ub">
        <listOfReactants>
          <speciesReference constant="true" species="M_PYR_c" stoichiometry="2" />
        </listOfReactants>
        <listOfProducts>
          <speciesReference constant="true" species="M_CO2_c" stoichiometry="1" />
          <speciesReference constant="true" species="M_ALAC_c" stoichiometry="1" />
        </listOfProducts>
      </reaction>
      <reaction fast="false" id="R_266" name="Ketol-acid reductoisomerase" reversible="true" fbc:lowerFluxBound="cobra_default_lb" fbc:upperFluxBound="cobra_default_ub">
        <listOfReactants>
          <speciesReference constant="true" species="M_NADPH_c" stoichiometry="1" />
          <speciesReference constant="true" species="M_H_c" stoichiometry="1" />
          <speciesReference constant="true" species="M_ALAC_c" stoichiometry="1" />
        </listOfReactants>
        <listOfProducts>
          <speciesReference constant="true" species="M_DIVALER_c" stoichiometry="1" />
          <speciesReference constant="true" species="M_NADP_c" stoichiometry="1" />
        </listOfProducts>
      </reaction>
      <reaction fast="false" id="R_267" name="Dihydroxy-acid dehydratase" reversible="true" fbc:lowerFluxBound="cobra_default_lb" fbc:upperFluxBound="cobra_default_ub">
        <listOfReactants>
          <speciesReference constant="true" species="M_DIVALER_c" stoichiometry="1" />
        </listOfReactants>
        <listOfProducts>
          <speciesReference constant="true" species="M_KISOVALERATE_c" stoichiometry="1" />
          <speciesReference constant="true" species="M_WATER_c" stoichiometry="1" />
        </listOfProducts>
      </reaction>
      <reaction fast="false" id="R_268" name="Branched-chain amino acid aminotransferase" reversible="true" fbc:lowerFluxBound="cobra_default_lb" fbc:upperFluxBound="cobra_default_ub">
        <listOfReactants>
          <speciesReference constant="true" species="M_KISOVALERATE_c" stoichiometry="1" />
          <speciesReference constant="true" species="M_GLT_c" stoichiometry="1" />
        </listOfReactants>
        <listOfProducts>
          <speciesReference constant="true" species="M_AKG_c" stoichiometry="1" />
          <speciesReference constant="true" species="M_VAL_c" stoichiometry="1" />
        </listOfProducts>
      </reaction>
      <reaction fast="false" id="R_269" name="Threonine dehydratase" reversible="true" fbc:lowerFluxBound="cobra_default_lb" fbc:upperFluxBound="cobra_default_ub">
        <listOfReactants>
          <speciesReference constant="true" species="M_SER_c" stoichiometry="1" />
        </listOfReactants>
        <listOfProducts>
          <speciesReference constant="true" species="M_PYR_c" stoichiometry="1" />
          <speciesReference constant="true" species="M_NH3_c" stoichiometry="1" />
        </listOfProducts>
      </reaction>
      <reaction fast="false" id="R_270" name="Threonine dehydratase" reversible="true" fbc:lowerFluxBound="cobra_default_lb" fbc:upperFluxBound="cobra_default_ub">
        <listOfReactants>
          <speciesReference constant="true" species="M_THR_c" stoichiometry="1" />
        </listOfReactants>
        <listOfProducts>
          <speciesReference constant="true" species="M_NH3_c" stoichiometry="1" />
          <speciesReference constant="true" species="M_OXOBUTANOATE_c" stoichiometry="1" />
        </listOfProducts>
      </reaction>
      <reaction fast="false" id="R_271" name="Acetolactate synthase" reversible="true" fbc:lowerFluxBound="cobra_default_lb" fbc:upperFluxBound="cobra_default_ub">
        <listOfReactants>
          <speciesReference constant="true" species="M_PYR_c" stoichiometry="1" />
          <speciesReference constant="true" species="M_OXOBUTANOATE_c" stoichiometry="1" />
        </listOfReactants>
        <listOfProducts>
          <speciesReference constant="true" species="M_CO2_c" stoichiometry="1" />
          <speciesReference constant="true" species="M_AHBUT_c" stoichiometry="1" />
        </listOfProducts>
      </reaction>
      <reaction fast="false" id="R_272" name="Ketol-acid reductoisomerase" reversible="true" fbc:lowerFluxBound="cobra_default_lb" fbc:upperFluxBound="cobra_default_ub">
        <listOfReactants>
          <speciesReference constant="true" species="M_NADPH_c" stoichiometry="1" />
          <speciesReference constant="true" species="M_H_c" stoichiometry="1" />
          <speciesReference constant="true" species="M_AHBUT_c" stoichiometry="1" />
        </listOfReactants>
        <listOfProducts>
          <speciesReference constant="true" species="M_NADP_c" stoichiometry="1" />
          <speciesReference constant="true" species="M_KMV_c" stoichiometry="1" />
        </listOfProducts>
      </reaction>
      <reaction fast="false" id="R_273" name="Dihydroxy-acid dehydratase" reversible="true" fbc:lowerFluxBound="cobra_default_lb" fbc:upperFluxBound="cobra_default_ub">
        <listOfReactants>
          <speciesReference constant="true" species="M_KMV_c" stoichiometry="1" />
        </listOfReactants>
        <listOfProducts>
          <speciesReference constant="true" species="M_KMVALERATE_c" stoichiometry="1" />
          <speciesReference constant="true" species="M_WATER_c" stoichiometry="1" />
        </listOfProducts>
      </reaction>
      <reaction fast="false" id="R_274" name="Branched-chain amino acid aminotransferase" reversible="true" fbc:lowerFluxBound="cobra_default_lb" fbc:upperFluxBound="cobra_default_ub">
        <listOfReactants>
          <speciesReference constant="true" species="M_KMVALERATE_c" stoichiometry="1" />
          <speciesReference constant="true" species="M_GLT_c" stoichiometry="1" />
        </listOfReactants>
        <listOfProducts>
          <speciesReference constant="true" species="M_ILE_c" stoichiometry="1" />
          <speciesReference constant="true" species="M_AKG_c" stoichiometry="1" />
        </listOfProducts>
      </reaction>
      <reaction fast="false" id="R_275" name="2-isopropylmalate synthase" reversible="true" fbc:lowerFluxBound="cobra_default_lb" fbc:upperFluxBound="cobra_default_ub">
        <listOfReactants>
          <speciesReference constant="true" species="M_KISOVALERATE_c" stoichiometry="1" />
          <speciesReference constant="true" species="M_ACOA_c" stoichiometry="1" />
        </listOfReactants>
        <listOfProducts>
          <speciesReference constant="true" species="M_CHISOCARPOATE_c" stoichiometry="1" />
          <speciesReference constant="true" species="M_COA_c" stoichiometry="1" />
        </listOfProducts>
      </reaction>
      <reaction fast="false" id="R_276" name="3-isopropylmalate dehydratase" reversible="true" fbc:lowerFluxBound="cobra_default_lb" fbc:upperFluxBound="cobra_default_ub">
        <listOfReactants>
          <speciesReference constant="true" species="M_WATER_c" stoichiometry="1" />
          <speciesReference constant="true" species="M_CHISOCARPOATE_c" stoichiometry="1" />
        </listOfReactants>
        <listOfProducts>
          <speciesReference constant="true" species="M_THCISOCAPROATE_c" stoichiometry="1" />
        </listOfProducts>
      </reaction>
      <reaction fast="false" id="R_277" name="3-isopropylmalate dehydrogenase" reversible="true" fbc:lowerFluxBound="cobra_default_lb" fbc:upperFluxBound="cobra_default_ub">
        <listOfReactants>
          <speciesReference constant="true" species="M_NAD_c" stoichiometry="1" />
          <speciesReference constant="true" species="M_THCISOCAPROATE_c" stoichiometry="1" />
        </listOfReactants>
        <listOfProducts>
          <speciesReference constant="true" species="M_H_c" stoichiometry="1" />
          <speciesReference constant="true" species="M_NADH_c" stoichiometry="1" />
          <speciesReference constant="true" species="M_CMO_c" stoichiometry="1" />
        </listOfProducts>
      </reaction>
      <reaction fast="false" id="R_278" name="spontaneous" reversible="true" fbc:lowerFluxBound="cobra_default_lb" fbc:upperFluxBound="cobra_default_ub">
        <listOfReactants>
          <speciesReference constant="true" species="M_CMO_c" stoichiometry="1" />
        </listOfReactants>
        <listOfProducts>
          <speciesReference constant="true" species="M_CO2_c" stoichiometry="1" />
          <speciesReference constant="true" species="M_MPENTANOATE_c" stoichiometry="1" />
        </listOfProducts>
      </reaction>
      <reaction fast="false" id="R_279" name="Branched-chain amino acid aminotransferase" reversible="true" fbc:lowerFluxBound="cobra_default_lb" fbc:upperFluxBound="cobra_default_ub">
        <listOfReactants>
          <speciesReference constant="true" species="M_GLT_c" stoichiometry="1" />
          <speciesReference constant="true" species="M_MPENTANOATE_c" stoichiometry="1" />
        </listOfReactants>
        <listOfProducts>
          <speciesReference constant="true" species="M_AKG_c" stoichiometry="1" />
          <speciesReference constant="true" species="M_LEU_c" stoichiometry="1" />
        </listOfProducts>
      </reaction>
      <reaction fast="false" id="R_280" name="Amino-acid N-acetyltransferase" reversible="true" fbc:lowerFluxBound="cobra_default_lb" fbc:upperFluxBound="cobra_default_ub">
        <listOfReactants>
          <speciesReference constant="true" species="M_GLT_c" stoichiometry="1" />
          <speciesReference constant="true" species="M_ACOA_c" stoichiometry="1" />
        </listOfReactants>
        <listOfProducts>
          <speciesReference constant="true" species="M_AGLU_c" stoichiometry="1" />
          <speciesReference constant="true" species="M_COA_c" stoichiometry="1" />
        </listOfProducts>
      </reaction>
      <reaction fast="false" id="R_281" name="Acetylglutamate kinase" reversible="true" fbc:lowerFluxBound="cobra_default_lb" fbc:upperFluxBound="cobra_default_ub">
        <listOfReactants>
          <speciesReference constant="true" species="M_AGLU_c" stoichiometry="1" />
          <speciesReference constant="true" species="M_ATP_c" stoichiometry="1" />
        </listOfReactants>
        <listOfProducts>
          <speciesReference constant="true" species="M_NAGLUP_c" stoichiometry="1" />
          <speciesReference constant="true" species="M_ADP_c" stoichiometry="1" />
        </listOfProducts>
      </reaction>
      <reaction fast="false" id="R_282" name="N-acetyl-gamma-glutamyl-phosphate reductase" reversible="true" fbc:lowerFluxBound="cobra_default_lb" fbc:upperFluxBound="cobra_default_ub">
        <listOfReactants>
          <speciesReference constant="true" species="M_NAGLUP_c" stoichiometry="1" />
          <speciesReference constant="true" species="M_NADPH_c" stoichiometry="1" />
          <speciesReference constant="true" species="M_H_c" stoichiometry="1" />
        </listOfReactants>
        <listOfProducts>
          <speciesReference constant="true" species="M_PI_c" stoichiometry="1" />
          <speciesReference constant="true" species="M_NAGLUSALD_c" stoichiometry="1" />
          <speciesReference constant="true" species="M_NADP_c" stoichiometry="1" />
        </listOfProducts>
      </reaction>
      <reaction fast="false" id="R_283" name="Acetylornithine aminotransferase" reversible="true" fbc:lowerFluxBound="cobra_default_lb" fbc:upperFluxBound="cobra_default_ub">
        <listOfReactants>
          <speciesReference constant="true" species="M_GLT_c" stoichiometry="1" />
          <speciesReference constant="true" species="M_NAGLUSALD_c" stoichiometry="1" />
        </listOfReactants>
        <listOfProducts>
          <speciesReference constant="true" species="M_AKG_c" stoichiometry="1" />
          <speciesReference constant="true" species="M_NAACORN_c" stoichiometry="1" />
        </listOfProducts>
      </reaction>
      <reaction fast="false" id="R_284" name="Glutamate N-acetyltransferase" reversible="true" fbc:lowerFluxBound="cobra_default_lb" fbc:upperFluxBound="cobra_default_ub">
        <listOfReactants>
          <speciesReference constant="true" species="M_GLT_c" stoichiometry="1" />
          <speciesReference constant="true" species="M_NAACORN_c" stoichiometry="1" />
        </listOfReactants>
        <listOfProducts>
          <speciesReference constant="true" species="M_AGLU_c" stoichiometry="1" />
          <speciesReference constant="true" species="M_ORN_c" stoichiometry="1" />
        </listOfProducts>
      </reaction>
      <reaction fast="false" id="R_285" name="Ornithine carbamoyltransferase" reversible="true" fbc:lowerFluxBound="cobra_default_lb" fbc:upperFluxBound="cobra_default_ub">
        <listOfReactants>
          <speciesReference constant="true" species="M_CARBAMOYLP_c" stoichiometry="1" />
          <speciesReference constant="true" species="M_ORN_c" stoichiometry="1" />
        </listOfReactants>
        <listOfProducts>
          <speciesReference constant="true" species="M_PI_c" stoichiometry="1" />
          <speciesReference constant="true" species="M_CITR_c" stoichiometry="1" />
        </listOfProducts>
      </reaction>
      <reaction fast="false" id="R_286" name="argininosuccinate synthetase" reversible="true" fbc:lowerFluxBound="cobra_default_lb" fbc:upperFluxBound="cobra_default_ub">
        <listOfReactants>
          <speciesReference constant="true" species="M_ASP_c" stoichiometry="1" />
          <speciesReference constant="true" species="M_CITR_c" stoichiometry="1" />
          <speciesReference constant="true" species="M_ATP_c" stoichiometry="1" />
        </listOfReactants>
        <listOfProducts>
          <speciesReference constant="true" species="M_PPI_c" stoichiometry="1" />
          <speciesReference constant="true" species="M_ARGSUCC_c" stoichiometry="1" />
          <speciesReference constant="true" species="M_AMP_c" stoichiometry="1" />
        </listOfProducts>
      </reaction>
      <reaction fast="false" id="R_287" name="Argininosuccinate lyase" reversible="true" fbc:lowerFluxBound="cobra_default_lb" fbc:upperFluxBound="cobra_default_ub">
        <listOfReactants>
          <speciesReference constant="true" species="M_ARGSUCC_c" stoichiometry="1" />
        </listOfReactants>
        <listOfProducts>
          <speciesReference constant="true" species="M_FUM_c" stoichiometry="1" />
          <speciesReference constant="true" species="M_ARG_c" stoichiometry="1" />
        </listOfProducts>
      </reaction>
      <reaction fast="false" id="R_288" name="Homoserine kinase" reversible="true" fbc:lowerFluxBound="cobra_default_lb" fbc:upperFluxBound="cobra_default_ub">
        <listOfReactants>
          <speciesReference constant="true" species="M_ATP_c" stoichiometry="1" />
          <speciesReference constant="true" species="M_HOMOSER_c" stoichiometry="1" />
        </listOfReactants>
        <listOfProducts>
          <speciesReference constant="true" species="M_ADP_c" stoichiometry="1" />
          <speciesReference constant="true" species="M_OPHSER_c" stoichiometry="1" />
        </listOfProducts>
      </reaction>
      <reaction fast="false" id="R_289" name="Threonine synthase" reversible="true" fbc:lowerFluxBound="cobra_default_lb" fbc:upperFluxBound="cobra_default_ub">
        <listOfReactants>
          <speciesReference constant="true" species="M_WATER_c" stoichiometry="1" />
          <speciesReference constant="true" species="M_OPHSER_c" stoichiometry="1" />
        </listOfReactants>
        <listOfProducts>
          <speciesReference constant="true" species="M_PI_c" stoichiometry="1" />
          <speciesReference constant="true" species="M_THR_c" stoichiometry="1" />
        </listOfProducts>
      </reaction>
      <reaction fast="false" id="R_290" name="L-Allothreonine acetaldehyde-lyase" reversible="true" fbc:lowerFluxBound="cobra_default_lb" fbc:upperFluxBound="cobra_default_ub">
        <listOfReactants>
          <speciesReference constant="true" species="M_ACAL_c" stoichiometry="1" />
          <speciesReference constant="true" species="M_GLY_c" stoichiometry="1" />
        </listOfReactants>
        <listOfProducts>
          <speciesReference constant="true" species="M_THR_c" stoichiometry="1" />
        </listOfProducts>
      </reaction>
      <reaction fast="false" id="R_291" name="Aspartate aminotransferase" reversible="true" fbc:lowerFluxBound="cobra_default_lb" fbc:upperFluxBound="cobra_default_ub">
        <listOfReactants>
          <speciesReference constant="true" species="M_GLT_c" stoichiometry="1" />
          <speciesReference constant="true" species="M_OXACET_c" stoichiometry="1" />
        </listOfReactants>
        <listOfProducts>
          <speciesReference constant="true" species="M_ASP_c" stoichiometry="1" />
          <speciesReference constant="true" species="M_AKG_c" stoichiometry="1" />
        </listOfProducts>
      </reaction>
      <reaction fast="false" id="R_292" name="Serine O-acetyltransferase" reversible="true" fbc:lowerFluxBound="cobra_default_lb" fbc:upperFluxBound="cobra_default_ub">
        <listOfReactants>
          <speciesReference constant="true" species="M_ACOA_c" stoichiometry="1" />
          <speciesReference constant="true" species="M_SER_c" stoichiometry="1" />
        </listOfReactants>
        <listOfProducts>
          <speciesReference constant="true" species="M_ASER_c" stoichiometry="1" />
          <speciesReference constant="true" species="M_COA_c" stoichiometry="1" />
        </listOfProducts>
      </reaction>
      <reaction fast="false" id="R_293" name="Cysteine synthase" reversible="true" fbc:lowerFluxBound="cobra_default_lb" fbc:upperFluxBound="cobra_default_ub">
        <listOfReactants>
          <speciesReference constant="true" species="M_ASER_c" stoichiometry="1" />
          <speciesReference constant="true" species="M_H2S_c" stoichiometry="1" />
        </listOfReactants>
        <listOfProducts>
          <speciesReference constant="true" species="M_AC_c" stoichiometry="1" />
          <speciesReference constant="true" species="M_CYS_c" stoichiometry="1" />
        </listOfProducts>
      </reaction>
      <reaction fast="false" id="R_294" name="Glutamate--ammonia ligase" reversible="true" fbc:lowerFluxBound="cobra_default_lb" fbc:upperFluxBound="cobra_default_ub">
        <listOfReactants>
          <speciesReference constant="true" species="M_ATP_c" stoichiometry="1" />
          <speciesReference constant="true" species="M_GLT_c" stoichiometry="1" />
          <speciesReference constant="true" species="M_NH3_c" stoichiometry="1" />
        </listOfReactants>
        <listOfProducts>
          <speciesReference constant="true" species="M_PI_c" stoichiometry="1" />
          <speciesReference constant="true" species="M_GLN_c" stoichiometry="1" />
          <speciesReference constant="true" species="M_ADP_c" stoichiometry="1" />
        </listOfProducts>
      </reaction>
      <reaction fast="false" id="R_295" name="Glutamate dehydrogenase (NADP+)" reversible="true" fbc:lowerFluxBound="cobra_default_lb" fbc:upperFluxBound="cobra_default_ub">
        <listOfReactants>
          <speciesReference constant="true" species="M_NADPH_c" stoichiometry="1" />
          <speciesReference constant="true" species="M_H_c" stoichiometry="1" />
          <speciesReference constant="true" species="M_NH3_c" stoichiometry="1" />
          <speciesReference constant="true" species="M_AKG_c" stoichiometry="1" />
        </listOfReactants>
        <listOfProducts>
          <speciesReference constant="true" species="M_GLT_c" stoichiometry="1" />
          <speciesReference constant="true" species="M_NADP_c" stoichiometry="1" />
          <speciesReference constant="true" species="M_WATER_c" stoichiometry="1" />
        </listOfProducts>
      </reaction>
      <reaction fast="false" id="R_296" name="glutamate synthase (NADPH)" reversible="true" fbc:lowerFluxBound="cobra_default_lb" fbc:upperFluxBound="cobra_default_ub">
        <listOfReactants>
          <speciesReference constant="true" species="M_GLT_c" stoichiometry="2" />
          <speciesReference constant="true" species="M_NAD_c" stoichiometry="1" />
        </listOfReactants>
        <listOfProducts>
          <speciesReference constant="true" species="M_AKG_c" stoichiometry="1" />
          <speciesReference constant="true" species="M_H_c" stoichiometry="1" />
          <speciesReference constant="true" species="M_GLN_c" stoichiometry="1" />
          <speciesReference constant="true" species="M_NADH_c" stoichiometry="1" />
        </listOfProducts>
      </reaction>
      <reaction fast="false" id="R_297" name="glutamate synthase (NADPH)" reversible="true" fbc:lowerFluxBound="cobra_default_lb" fbc:upperFluxBound="cobra_default_ub">
        <listOfReactants>
          <speciesReference constant="true" species="M_NADPH_c" stoichiometry="1" />
          <speciesReference constant="true" species="M_H_c" stoichiometry="1" />
          <speciesReference constant="true" species="M_GLN_c" stoichiometry="1" />
          <speciesReference constant="true" species="M_AKG_c" stoichiometry="1" />
        </listOfReactants>
        <listOfProducts>
          <speciesReference constant="true" species="M_GLT_c" stoichiometry="2" />
          <speciesReference constant="true" species="M_NADP_c" stoichiometry="1" />
        </listOfProducts>
      </reaction>
      <reaction fast="false" id="R_298" name="aminotransferase AlaT" reversible="true" fbc:lowerFluxBound="cobra_default_lb" fbc:upperFluxBound="cobra_default_ub">
        <listOfReactants>
          <speciesReference constant="true" species="M_AKG_c" stoichiometry="1" />
          <speciesReference constant="true" species="M_ALA_c" stoichiometry="1" />
        </listOfReactants>
        <listOfProducts>
          <speciesReference constant="true" species="M_PYR_c" stoichiometry="1" />
          <speciesReference constant="true" species="M_GLT_c" stoichiometry="1" />
        </listOfProducts>
      </reaction>
      <reaction fast="false" id="R_299" name="Glutaminase" reversible="true" fbc:lowerFluxBound="cobra_default_lb" fbc:upperFluxBound="cobra_default_ub">
        <listOfReactants>
          <speciesReference constant="true" species="M_WATER_c" stoichiometry="1" />
          <speciesReference constant="true" species="M_GLN_c" stoichiometry="1" />
        </listOfReactants>
        <listOfProducts>
          <speciesReference constant="true" species="M_GLT_c" stoichiometry="1" />
          <speciesReference constant="true" species="M_NH3_c" stoichiometry="1" />
        </listOfProducts>
      </reaction>
      <reaction fast="false" id="R_300" name="Glycine hydroxymethyltransferase" reversible="true" fbc:lowerFluxBound="cobra_default_lb" fbc:upperFluxBound="cobra_default_ub">
        <listOfReactants>
          <speciesReference constant="true" species="M_SER_c" stoichiometry="1" />
          <speciesReference constant="true" species="M_THF_c" stoichiometry="1" />
        </listOfReactants>
        <listOfProducts>
          <speciesReference constant="true" species="M_WATER_c" stoichiometry="1" />
          <speciesReference constant="true" species="M_METHTHF_c" stoichiometry="1" />
          <speciesReference constant="true" species="M_GLY_c" stoichiometry="1" />
        </listOfProducts>
      </reaction>
      <reaction fast="false" id="R_301" name="ATP phosphoribosyltransferase" reversible="true" fbc:lowerFluxBound="cobra_default_lb" fbc:upperFluxBound="cobra_default_ub">
        <listOfReactants>
          <speciesReference constant="true" species="M_PRPP_c" stoichiometry="1" />
          <speciesReference constant="true" species="M_ATP_c" stoichiometry="1" />
        </listOfReactants>
        <listOfProducts>
          <speciesReference constant="true" species="M_PPI_c" stoichiometry="1" />
          <speciesReference constant="true" species="M_PRIBATP_c" stoichiometry="1" />
        </listOfProducts>
      </reaction>
      <reaction fast="false" id="R_302" name="Phosphoribosyl-ATP pyrophosphatase" reversible="true" fbc:lowerFluxBound="cobra_default_lb" fbc:upperFluxBound="cobra_default_ub">
        <listOfReactants>
          <speciesReference constant="true" species="M_WATER_c" stoichiometry="1" />
          <speciesReference constant="true" species="M_PRIBATP_c" stoichiometry="1" />
        </listOfReactants>
        <listOfProducts>
          <speciesReference constant="true" species="M_PPI_c" stoichiometry="1" />
          <speciesReference constant="true" species="M_PRIBAMP_c" stoichiometry="1" />
        </listOfProducts>
      </reaction>
      <reaction fast="false" id="R_303" name="Phosphoribosyl-AMP cyclohydrolase" reversible="true" fbc:lowerFluxBound="cobra_default_lb" fbc:upperFluxBound="cobra_default_ub">
        <listOfReactants>
          <speciesReference constant="true" species="M_WATER_c" stoichiometry="1" />
          <speciesReference constant="true" species="M_PRIBAMP_c" stoichiometry="1" />
        </listOfReactants>
        <listOfProducts>
          <speciesReference constant="true" species="M_PRIBOFAICARP_c" stoichiometry="1" />
        </listOfProducts>
      </reaction>
      <reaction fast="false" id="R_304" name="N-(5'-phospho-D-ribosylformimino)-5-amino-1-(5''-phosphoribosyl)-4- imidazole carboxamide isomerase" reversible="true" fbc:lowerFluxBound="cobra_default_lb" fbc:upperFluxBound="cobra_default_ub">
        <listOfReactants>
          <speciesReference constant="true" species="M_PRIBOFAICARP_c" stoichiometry="1" />
        </listOfReactants>
        <listOfProducts>
          <speciesReference constant="true" species="M_PRIBULOFAICARP_c" stoichiometry="1" />
        </listOfProducts>
      </reaction>
      <reaction fast="false" id="R_305" name="imidazole glycerol phosphate synthase" reversible="true" fbc:lowerFluxBound="cobra_default_lb" fbc:upperFluxBound="cobra_default_ub">
        <listOfReactants>
          <speciesReference constant="true" species="M_GLN_c" stoichiometry="1" />
          <speciesReference constant="true" species="M_PRIBULOFAICARP_c" stoichiometry="1" />
        </listOfReactants>
        <listOfProducts>
          <speciesReference constant="true" species="M_DEIGP_c" stoichiometry="1" />
          <speciesReference constant="true" species="M_GLT_c" stoichiometry="1" />
          <speciesReference constant="true" species="M_AICAR_c" stoichiometry="1" />
        </listOfProducts>
      </reaction>
      <reaction fast="false" id="R_306" name="Imidazoleglycerol-phosphate dehydratase" reversible="true" fbc:lowerFluxBound="cobra_default_lb" fbc:upperFluxBound="cobra_default_ub">
        <listOfReactants>
          <speciesReference constant="true" species="M_DEIGP_c" stoichiometry="1" />
        </listOfReactants>
        <listOfProducts>
          <speciesReference constant="true" species="M_WATER_c" stoichiometry="1" />
          <speciesReference constant="true" species="M_IACETOLP_c" stoichiometry="1" />
        </listOfProducts>
      </reaction>
      <reaction fast="false" id="R_307" name="Histidinol-phosphate aminotransferase" reversible="true" fbc:lowerFluxBound="cobra_default_lb" fbc:upperFluxBound="cobra_default_ub">
        <listOfReactants>
          <speciesReference constant="true" species="M_GLT_c" stoichiometry="1" />
          <speciesReference constant="true" species="M_IACETOLP_c" stoichiometry="1" />
        </listOfReactants>
        <listOfProducts>
          <speciesReference constant="true" species="M_HISTIDINOLP_c" stoichiometry="1" />
          <speciesReference constant="true" species="M_AKG_c" stoichiometry="1" />
        </listOfProducts>
      </reaction>
      <reaction fast="false" id="R_308" name="Histidinol-phosphatase" reversible="true" fbc:lowerFluxBound="cobra_default_lb" fbc:upperFluxBound="cobra_default_ub">
        <listOfReactants>
          <speciesReference constant="true" species="M_HISTIDINOLP_c" stoichiometry="1" />
          <speciesReference constant="true" species="M_WATER_c" stoichiometry="1" />
        </listOfReactants>
        <listOfProducts>
          <speciesReference constant="true" species="M_PI_c" stoichiometry="1" />
          <speciesReference constant="true" species="M_HISTIDINOL_c" stoichiometry="1" />
        </listOfProducts>
      </reaction>
      <reaction fast="false" id="R_309" name="Histidinol dehydrogenase" reversible="true" fbc:lowerFluxBound="cobra_default_lb" fbc:upperFluxBound="cobra_default_ub">
        <listOfReactants>
          <speciesReference constant="true" species="M_WATER_c" stoichiometry="1" />
          <speciesReference constant="true" species="M_NAD_c" stoichiometry="2" />
          <speciesReference constant="true" species="M_HISTIDINOL_c" stoichiometry="1" />
        </listOfReactants>
        <listOfProducts>
          <speciesReference constant="true" species="M_HIS_c" stoichiometry="1" />
          <speciesReference constant="true" species="M_H_c" stoichiometry="2" />
          <speciesReference constant="true" species="M_NADH_c" stoichiometry="2" />
        </listOfProducts>
      </reaction>
      <reaction fast="false" id="R_310" name="dihydrodipicolinate synthase" reversible="true" fbc:lowerFluxBound="cobra_default_lb" fbc:upperFluxBound="cobra_default_ub">
        <listOfReactants>
          <speciesReference constant="true" species="M_PYR_c" stoichiometry="1" />
          <speciesReference constant="true" species="M_ASPSALD_c" stoichiometry="1" />
        </listOfReactants>
        <listOfProducts>
          <speciesReference constant="true" species="M_WATER_c" stoichiometry="2" />
          <speciesReference constant="true" species="M_DDCOL_c" stoichiometry="1" />
        </listOfProducts>
      </reaction>
      <reaction fast="false" id="R_311" name="Dihydrodipicolinate reductase" reversible="true" fbc:lowerFluxBound="cobra_default_lb" fbc:upperFluxBound="cobra_default_ub">
        <listOfReactants>
          <speciesReference constant="true" species="M_NADPH_c" stoichiometry="1" />
          <speciesReference constant="true" species="M_H_c" stoichiometry="1" />
          <speciesReference constant="true" species="M_DDCOL_c" stoichiometry="1" />
        </listOfReactants>
        <listOfProducts>
          <speciesReference constant="true" species="M_NADP_c" stoichiometry="1" />
          <speciesReference constant="true" species="M_D1PDICARBOXYLATE_c" stoichiometry="1" />
        </listOfProducts>
      </reaction>
      <reaction fast="false" id="R_312" name="2,3,4,5-tetrahydropyridine-2-carboxylate N-succinyltransferase" reversible="true" fbc:lowerFluxBound="cobra_default_lb" fbc:upperFluxBound="cobra_default_ub">
        <listOfReactants>
          <speciesReference constant="true" species="M_WATER_c" stoichiometry="1" />
          <speciesReference constant="true" species="M_D1PDICARBOXYLATE_c" stoichiometry="1" />
          <speciesReference constant="true" species="M_SUCCOA_c" stoichiometry="1" />
        </listOfReactants>
        <listOfProducts>
          <speciesReference constant="true" species="M_NSUC2A6KP_c" stoichiometry="1" />
          <speciesReference constant="true" species="M_COA_c" stoichiometry="1" />
        </listOfProducts>
      </reaction>
      <reaction fast="false" id="R_313" name="Succinyldiaminopimelate aminotransferase" reversible="true" fbc:lowerFluxBound="cobra_default_lb" fbc:upperFluxBound="cobra_default_ub">
        <listOfReactants>
          <speciesReference constant="true" species="M_GLT_c" stoichiometry="1" />
          <speciesReference constant="true" species="M_NSUC2A6KP_c" stoichiometry="1" />
        </listOfReactants>
        <listOfProducts>
          <speciesReference constant="true" species="M_AKG_c" stoichiometry="1" />
          <speciesReference constant="true" species="M_NSUC26DAP_c" stoichiometry="1" />
        </listOfProducts>
      </reaction>
      <reaction fast="false" id="R_314" name="Succinyl-diaminopimelate desuccinylase" reversible="true" fbc:lowerFluxBound="cobra_default_lb" fbc:upperFluxBound="cobra_default_ub">
        <listOfReactants>
          <speciesReference constant="true" species="M_WATER_c" stoichiometry="1" />
          <speciesReference constant="true" species="M_NSUC26DAP_c" stoichiometry="1" />
        </listOfReactants>
        <listOfProducts>
          <speciesReference constant="true" species="M_SUCC_c" stoichiometry="1" />
          <speciesReference constant="true" species="M_DAPIM_c" stoichiometry="1" />
        </listOfProducts>
      </reaction>
      <reaction fast="false" id="R_315" name="Diaminopimelate epimerase" reversible="true" fbc:lowerFluxBound="cobra_default_lb" fbc:upperFluxBound="cobra_default_ub">
        <listOfReactants>
          <speciesReference constant="true" species="M_DAPIM_c" stoichiometry="1" />
        </listOfReactants>
        <listOfProducts>
          <speciesReference constant="true" species="M_MDAPIM_c" stoichiometry="1" />
        </listOfProducts>
      </reaction>
      <reaction fast="false" id="R_316" name="Diaminopimelate decarboxylase" reversible="true" fbc:lowerFluxBound="cobra_default_lb" fbc:upperFluxBound="cobra_default_ub">
        <listOfReactants>
          <speciesReference constant="true" species="M_MDAPIM_c" stoichiometry="1" />
        </listOfReactants>
        <listOfProducts>
          <speciesReference constant="true" species="M_CO2_c" stoichiometry="1" />
          <speciesReference constant="true" species="M_LYS_c" stoichiometry="1" />
        </listOfProducts>
      </reaction>
      <reaction fast="false" id="R_317" name="homoserine O-succinyltransferase" reversible="true" fbc:lowerFluxBound="cobra_default_lb" fbc:upperFluxBound="cobra_default_ub">
        <listOfReactants>
          <speciesReference constant="true" species="M_HOMOSER_c" stoichiometry="1" />
          <speciesReference constant="true" species="M_SUCCOA_c" stoichiometry="1" />
        </listOfReactants>
        <listOfProducts>
          <speciesReference constant="true" species="M_COA_c" stoichiometry="1" />
          <speciesReference constant="true" species="M_OSUCHSER_c" stoichiometry="1" />
        </listOfProducts>
      </reaction>
      <reaction fast="false" id="R_318" name="Cystathionine beta-lyase" reversible="true" fbc:lowerFluxBound="cobra_default_lb" fbc:upperFluxBound="cobra_default_ub">
        <listOfReactants>
          <speciesReference constant="true" species="M_CYSTATHIONINE_c" stoichiometry="1" />
          <speciesReference constant="true" species="M_WATER_c" stoichiometry="1" />
        </listOfReactants>
        <listOfProducts>
          <speciesReference constant="true" species="M_PYR_c" stoichiometry="1" />
          <speciesReference constant="true" species="M_HOMOCYC_c" stoichiometry="1" />
          <speciesReference constant="true" species="M_NH3_c" stoichiometry="1" />
        </listOfProducts>
      </reaction>
      <reaction fast="false" id="R_319" name="cystathionine gamma-synthase" reversible="true" fbc:lowerFluxBound="cobra_default_lb" fbc:upperFluxBound="cobra_default_ub">
        <listOfReactants>
          <speciesReference constant="true" species="M_OSUCHSER_c" stoichiometry="1" />
          <speciesReference constant="true" species="M_CYS_c" stoichiometry="1" />
        </listOfReactants>
        <listOfProducts>
          <speciesReference constant="true" species="M_CYSTATHIONINE_c" stoichiometry="1" />
          <speciesReference constant="true" species="M_SUCC_c" stoichiometry="1" />
        </listOfProducts>
      </reaction>
      <reaction fast="false" id="R_320" name="cystathionine gamma-synthase" reversible="true" fbc:lowerFluxBound="cobra_default_lb" fbc:upperFluxBound="cobra_default_ub">
        <listOfReactants>
          <speciesReference constant="true" species="M_H2S_c" stoichiometry="1" />
          <speciesReference constant="true" species="M_OSUCHSER_c" stoichiometry="1" />
        </listOfReactants>
        <listOfProducts>
          <speciesReference constant="true" species="M_HOMOCYC_c" stoichiometry="1" />
          <speciesReference constant="true" species="M_SUCC_c" stoichiometry="1" />
        </listOfProducts>
      </reaction>
      <reaction fast="false" id="R_321" name="L-homocysteine S-methyltransferase" reversible="true" fbc:lowerFluxBound="cobra_default_lb" fbc:upperFluxBound="cobra_default_ub">
        <listOfReactants>
          <speciesReference constant="true" species="M_SAMET_c" stoichiometry="1" />
          <speciesReference constant="true" species="M_HOMOCYC_c" stoichiometry="1" />
        </listOfReactants>
        <listOfProducts>
          <speciesReference constant="true" species="M_AHOMOCYC_c" stoichiometry="1" />
          <speciesReference constant="true" species="M_MET_c" stoichiometry="1" />
        </listOfProducts>
      </reaction>
      <reaction fast="false" id="R_322" name="5-methyltetrahydrofolate--homocysteine S-methyltransferase" reversible="true" fbc:lowerFluxBound="cobra_default_lb" fbc:upperFluxBound="cobra_default_ub">
        <listOfReactants>
          <speciesReference constant="true" species="M_MTHF_c" stoichiometry="1" />
          <speciesReference constant="true" species="M_HOMOCYC_c" stoichiometry="1" />
        </listOfReactants>
        <listOfProducts>
          <speciesReference constant="true" species="M_THF_c" stoichiometry="1" />
          <speciesReference constant="true" species="M_MET_c" stoichiometry="1" />
        </listOfProducts>
      </reaction>
      <reaction fast="false" id="R_323" name="5-methyltetrahydropteroyltriglutamate--homocysteine S-methyltransferase" reversible="true" fbc:lowerFluxBound="cobra_default_lb" fbc:upperFluxBound="cobra_default_ub">
        <listOfReactants>
          <speciesReference constant="true" species="M_HOMOCYC_c" stoichiometry="1" />
          <speciesReference constant="true" species="M_M5THTGLU_c" stoichiometry="1" />
        </listOfReactants>
        <listOfProducts>
          <speciesReference constant="true" species="M_THTGLU_c" stoichiometry="1" />
          <speciesReference constant="true" species="M_MET_c" stoichiometry="1" />
        </listOfProducts>
      </reaction>
      <reaction fast="false" id="R_324" name="Glycerate kinase" reversible="true" fbc:lowerFluxBound="cobra_default_lb" fbc:upperFluxBound="cobra_default_ub">
        <listOfReactants>
          <speciesReference constant="true" species="M_DGLYCERATE_c" stoichiometry="1" />
          <speciesReference constant="true" species="M_ATP_c" stoichiometry="1" />
        </listOfReactants>
        <listOfProducts>
          <speciesReference constant="true" species="M_ADP_c" stoichiometry="1" />
          <speciesReference constant="true" species="M_G3P_c" stoichiometry="1" />
        </listOfProducts>
      </reaction>
      <reaction fast="false" id="R_325" name="Phosphoglycerate dehydrogenase" reversible="true" fbc:lowerFluxBound="cobra_default_lb" fbc:upperFluxBound="cobra_default_ub">
        <listOfReactants>
          <speciesReference constant="true" species="M_NAD_c" stoichiometry="1" />
          <speciesReference constant="true" species="M_G3P_c" stoichiometry="1" />
        </listOfReactants>
        <listOfProducts>
          <speciesReference constant="true" species="M_HPYRP_c" stoichiometry="1" />
          <speciesReference constant="true" species="M_H_c" stoichiometry="1" />
          <speciesReference constant="true" species="M_NADH_c" stoichiometry="1" />
        </listOfProducts>
      </reaction>
      <reaction fast="false" id="R_326" name="Phosphoserine aminotransferase" reversible="true" fbc:lowerFluxBound="cobra_default_lb" fbc:upperFluxBound="cobra_default_ub">
        <listOfReactants>
          <speciesReference constant="true" species="M_HPYRP_c" stoichiometry="1" />
          <speciesReference constant="true" species="M_GLT_c" stoichiometry="1" />
        </listOfReactants>
        <listOfProducts>
          <speciesReference constant="true" species="M_SER3P_c" stoichiometry="1" />
          <speciesReference constant="true" species="M_AKG_c" stoichiometry="1" />
        </listOfProducts>
      </reaction>
      <reaction fast="false" id="R_327" name="Phosphoserine phosphatase" reversible="true" fbc:lowerFluxBound="cobra_default_lb" fbc:upperFluxBound="cobra_default_ub">
        <listOfReactants>
          <speciesReference constant="true" species="M_SER3P_c" stoichiometry="1" />
          <speciesReference constant="true" species="M_WATER_c" stoichiometry="1" />
        </listOfReactants>
        <listOfProducts>
          <speciesReference constant="true" species="M_PI_c" stoichiometry="1" />
          <speciesReference constant="true" species="M_SER_c" stoichiometry="1" />
        </listOfProducts>
      </reaction>
      <reaction fast="false" id="R_328" name="Glutamate 5-kinase" reversible="true" fbc:lowerFluxBound="cobra_default_lb" fbc:upperFluxBound="cobra_default_ub">
        <listOfReactants>
          <speciesReference constant="true" species="M_GLT_c" stoichiometry="1" />
          <speciesReference constant="true" species="M_ATP_c" stoichiometry="1" />
        </listOfReactants>
        <listOfProducts>
          <speciesReference constant="true" species="M_GLU5P_c" stoichiometry="1" />
          <speciesReference constant="true" species="M_ADP_c" stoichiometry="1" />
        </listOfProducts>
      </reaction>
      <reaction fast="false" id="R_329" name="Glutamate-5-semialdehyde dehydrogenase" reversible="true" fbc:lowerFluxBound="cobra_default_lb" fbc:upperFluxBound="cobra_default_ub">
        <listOfReactants>
          <speciesReference constant="true" species="M_NADPH_c" stoichiometry="1" />
          <speciesReference constant="true" species="M_H_c" stoichiometry="1" />
          <speciesReference constant="true" species="M_GLU5P_c" stoichiometry="1" />
        </listOfReactants>
        <listOfProducts>
          <speciesReference constant="true" species="M_PI_c" stoichiometry="1" />
          <speciesReference constant="true" species="M_NADP_c" stoichiometry="1" />
          <speciesReference constant="true" species="M_GGSALD_c" stoichiometry="1" />
        </listOfProducts>
      </reaction>
      <reaction fast="false" id="R_330" name="spontaneous" reversible="true" fbc:lowerFluxBound="cobra_default_lb" fbc:upperFluxBound="cobra_default_ub">
        <listOfReactants>
          <speciesReference constant="true" species="M_GGSALD_c" stoichiometry="1" />
        </listOfReactants>
        <listOfProducts>
          <speciesReference constant="true" species="M_WATER_c" stoichiometry="1" />
          <speciesReference constant="true" species="M_P5C_c" stoichiometry="1" />
        </listOfProducts>
      </reaction>
      <reaction fast="false" id="R_331" name="pyrroline-5-carboxylate reductase" reversible="true" fbc:lowerFluxBound="cobra_default_lb" fbc:upperFluxBound="cobra_default_ub">
        <listOfReactants>
          <speciesReference constant="true" species="M_NADPH_c" stoichiometry="1" />
          <speciesReference constant="true" species="M_NADH_c" stoichiometry="1" />
          <speciesReference constant="true" species="M_P5C_c" stoichiometry="1" />
        </listOfReactants>
        <listOfProducts>
          <speciesReference constant="true" species="M_PRO_c" stoichiometry="1" />
          <speciesReference constant="true" species="M_NAD_c" stoichiometry="1" />
          <speciesReference constant="true" species="M_NADP_c" stoichiometry="1" />
        </listOfProducts>
      </reaction>
      <reaction fast="false" id="R_332" name="Chorismate mutase" reversible="true" fbc:lowerFluxBound="cobra_default_lb" fbc:upperFluxBound="cobra_default_ub">
        <listOfReactants>
          <speciesReference constant="true" species="M_CHORISMATE_c" stoichiometry="1" />
        </listOfReactants>
        <listOfProducts>
          <speciesReference constant="true" species="M_PREPHENATE_c" stoichiometry="1" />
        </listOfProducts>
      </reaction>
      <reaction fast="false" id="R_333" name="Prephenate dehydratase" reversible="true" fbc:lowerFluxBound="cobra_default_lb" fbc:upperFluxBound="cobra_default_ub">
        <listOfReactants>
          <speciesReference constant="true" species="M_PREPHENATE_c" stoichiometry="1" />
        </listOfReactants>
        <listOfProducts>
          <speciesReference constant="true" species="M_CO2_c" stoichiometry="1" />
          <speciesReference constant="true" species="M_WATER_c" stoichiometry="1" />
          <speciesReference constant="true" species="M_PHPYR_c" stoichiometry="1" />
        </listOfProducts>
      </reaction>
      <reaction fast="false" id="R_334" name="prephenate dehydrogenase" reversible="true" fbc:lowerFluxBound="cobra_default_lb" fbc:upperFluxBound="cobra_default_ub">
        <listOfReactants>
          <speciesReference constant="true" species="M_PREPHENATE_c" stoichiometry="1" />
          <speciesReference constant="true" species="M_NAD_c" stoichiometry="1" />
        </listOfReactants>
        <listOfProducts>
          <speciesReference constant="true" species="M_CO2_c" stoichiometry="1" />
          <speciesReference constant="true" species="M_H_c" stoichiometry="1" />
          <speciesReference constant="true" species="M_NADH_c" stoichiometry="1" />
          <speciesReference constant="true" species="M_PHPPYR_c" stoichiometry="1" />
        </listOfProducts>
      </reaction>
      <reaction fast="false" id="R_335" name="Cystathionine beta-synthase" reversible="true" fbc:lowerFluxBound="cobra_default_lb" fbc:upperFluxBound="cobra_default_ub">
        <listOfReactants>
          <speciesReference constant="true" species="M_SER_c" stoichiometry="1" />
          <speciesReference constant="true" species="M_HOMOCYC_c" stoichiometry="1" />
        </listOfReactants>
        <listOfProducts>
          <speciesReference constant="true" species="M_CYSTATHIONINE_c" stoichiometry="1" />
          <speciesReference constant="true" species="M_WATER_c" stoichiometry="1" />
        </listOfProducts>
      </reaction>
      <reaction fast="false" id="R_336" name="Cystathionine gamma-lyase" reversible="true" fbc:lowerFluxBound="cobra_default_lb" fbc:upperFluxBound="cobra_default_ub">
        <listOfReactants>
          <speciesReference constant="true" species="M_CYSTATHIONINE_c" stoichiometry="1" />
          <speciesReference constant="true" species="M_WATER_c" stoichiometry="1" />
        </listOfReactants>
        <listOfProducts>
          <speciesReference constant="true" species="M_NH3_c" stoichiometry="1" />
          <speciesReference constant="true" species="M_CYS_c" stoichiometry="1" />
          <speciesReference constant="true" species="M_OXOBUTANOATE_c" stoichiometry="1" />
        </listOfProducts>
      </reaction>
      <reaction fast="false" id="R_337" name="cystathionine gamma-synthase" reversible="true" fbc:lowerFluxBound="cobra_default_lb" fbc:upperFluxBound="cobra_default_ub">
        <listOfReactants>
          <speciesReference constant="true" species="M_WATER_c" stoichiometry="1" />
          <speciesReference constant="true" species="M_OSUCHSER_c" stoichiometry="1" />
        </listOfReactants>
        <listOfProducts>
          <speciesReference constant="true" species="M_NH3_c" stoichiometry="1" />
          <speciesReference constant="true" species="M_SUCC_c" stoichiometry="1" />
          <speciesReference constant="true" species="M_OXOBUTANOATE_c" stoichiometry="1" />
        </listOfProducts>
      </reaction>
      <reaction fast="false" id="R_338" name="Anthranilate synthase" reversible="true" fbc:lowerFluxBound="cobra_default_lb" fbc:upperFluxBound="cobra_default_ub">
        <listOfReactants>
          <speciesReference constant="true" species="M_CHORISMATE_c" stoichiometry="1" />
          <speciesReference constant="true" species="M_GLN_c" stoichiometry="1" />
        </listOfReactants>
        <listOfProducts>
          <speciesReference constant="true" species="M_PYR_c" stoichiometry="1" />
          <speciesReference constant="true" species="M_GLT_c" stoichiometry="1" />
          <speciesReference constant="true" species="M_AN_c" stoichiometry="1" />
        </listOfProducts>
      </reaction>
      <reaction fast="false" id="R_339" name="Anthranilate phosphoribosyltransferase" reversible="true" fbc:lowerFluxBound="cobra_default_lb" fbc:upperFluxBound="cobra_default_ub">
        <listOfReactants>
          <speciesReference constant="true" species="M_PRPP_c" stoichiometry="1" />
          <speciesReference constant="true" species="M_AN_c" stoichiometry="1" />
        </listOfReactants>
        <listOfProducts>
          <speciesReference constant="true" species="M_PPI_c" stoichiometry="1" />
          <speciesReference constant="true" species="M_N5PRANTHRA_c" stoichiometry="1" />
        </listOfProducts>
      </reaction>
      <reaction fast="false" id="R_340" name="Phosphoribosylanthranilate isomerase" reversible="true" fbc:lowerFluxBound="cobra_default_lb" fbc:upperFluxBound="cobra_default_ub">
        <listOfReactants>
          <speciesReference constant="true" species="M_N5PRANTHRA_c" stoichiometry="1" />
        </listOfReactants>
        <listOfProducts>
          <speciesReference constant="true" species="M_CPADRIBULOSEP_c" stoichiometry="1" />
        </listOfProducts>
      </reaction>
      <reaction fast="false" id="R_341" name="indole-3-glycerol-phosphate synthase" reversible="true" fbc:lowerFluxBound="cobra_default_lb" fbc:upperFluxBound="cobra_default_ub">
        <listOfReactants>
          <speciesReference constant="true" species="M_CPADRIBULOSEP_c" stoichiometry="1" />
        </listOfReactants>
        <listOfProducts>
          <speciesReference constant="true" species="M_I3GLP_c" stoichiometry="1" />
          <speciesReference constant="true" species="M_CO2_c" stoichiometry="1" />
          <speciesReference constant="true" species="M_WATER_c" stoichiometry="1" />
        </listOfProducts>
      </reaction>
      <reaction fast="false" id="R_342" name="Tryptophan synthase alpha subunit" reversible="true" fbc:lowerFluxBound="cobra_default_lb" fbc:upperFluxBound="cobra_default_ub">
        <listOfReactants>
          <speciesReference constant="true" species="M_I3GLP_c" stoichiometry="1" />
          <speciesReference constant="true" species="M_SER_c" stoichiometry="1" />
        </listOfReactants>
        <listOfProducts>
          <speciesReference constant="true" species="M_WATER_c" stoichiometry="1" />
          <speciesReference constant="true" species="M_GAP_c" stoichiometry="1" />
          <speciesReference constant="true" species="M_TRP_c" stoichiometry="1" />
        </listOfProducts>
      </reaction>
      <reaction fast="false" id="R_343" name="Tryptophan synthase alpha subunit" reversible="true" fbc:lowerFluxBound="cobra_default_lb" fbc:upperFluxBound="cobra_default_ub">
        <listOfReactants>
          <speciesReference constant="true" species="M_I3GLP_c" stoichiometry="1" />
        </listOfReactants>
        <listOfProducts>
          <speciesReference constant="true" species="M_GAP_c" stoichiometry="1" />
          <speciesReference constant="true" species="M_INDOLE_c" stoichiometry="1" />
        </listOfProducts>
      </reaction>
      <reaction fast="false" id="R_344" name="Tryptophan synthase alpha subunit" reversible="true" fbc:lowerFluxBound="cobra_default_lb" fbc:upperFluxBound="cobra_default_ub">
        <listOfReactants>
          <speciesReference constant="true" species="M_SER_c" stoichiometry="1" />
          <speciesReference constant="true" species="M_INDOLE_c" stoichiometry="1" />
        </listOfReactants>
        <listOfProducts>
          <speciesReference constant="true" species="M_WATER_c" stoichiometry="1" />
          <speciesReference constant="true" species="M_TRP_c" stoichiometry="1" />
        </listOfProducts>
      </reaction>
      <reaction fast="false" id="R_345" name="tryptophan 2,3-dioxygenase" reversible="true" fbc:lowerFluxBound="cobra_default_lb" fbc:upperFluxBound="cobra_default_ub">
        <listOfReactants>
          <speciesReference constant="true" species="M_O2_c" stoichiometry="1" />
          <speciesReference constant="true" species="M_TRP_c" stoichiometry="1" />
        </listOfReactants>
        <listOfProducts>
          <speciesReference constant="true" species="M_FKYN_c" stoichiometry="1" />
        </listOfProducts>
      </reaction>
      <reaction fast="false" id="R_346" name="N-Formylkynurenine amidohydrolase" reversible="true" fbc:lowerFluxBound="cobra_default_lb" fbc:upperFluxBound="cobra_default_ub">
        <listOfReactants>
          <speciesReference constant="true" species="M_WATER_c" stoichiometry="1" />
          <speciesReference constant="true" species="M_FKYN_c" stoichiometry="1" />
        </listOfReactants>
        <listOfProducts>
          <speciesReference constant="true" species="M_KYN_c" stoichiometry="1" />
          <speciesReference constant="true" species="M_FOR_c" stoichiometry="1" />
        </listOfProducts>
      </reaction>
      <reaction fast="false" id="R_347" name="L-Kynurenine hydrolase" reversible="true" fbc:lowerFluxBound="cobra_default_lb" fbc:upperFluxBound="cobra_default_ub">
        <listOfReactants>
          <speciesReference constant="true" species="M_WATER_c" stoichiometry="1" />
          <speciesReference constant="true" species="M_KYN_c" stoichiometry="1" />
        </listOfReactants>
        <listOfProducts>
          <speciesReference constant="true" species="M_AN_c" stoichiometry="1" />
          <speciesReference constant="true" species="M_ALA_c" stoichiometry="1" />
        </listOfProducts>
      </reaction>
      <reaction fast="false" id="R_348" name="Formylkynurenine hydrolase" reversible="true" fbc:lowerFluxBound="cobra_default_lb" fbc:upperFluxBound="cobra_default_ub">
        <listOfReactants>
          <speciesReference constant="true" species="M_WATER_c" stoichiometry="1" />
          <speciesReference constant="true" species="M_FKYN_c" stoichiometry="1" />
        </listOfReactants>
        <listOfProducts>
          <speciesReference constant="true" species="M_FAN_c" stoichiometry="1" />
          <speciesReference constant="true" species="M_ALA_c" stoichiometry="1" />
        </listOfProducts>
      </reaction>
      <reaction fast="false" id="R_349" name="N-Formylanthranilate amidohydrolase" reversible="true" fbc:lowerFluxBound="cobra_default_lb" fbc:upperFluxBound="cobra_default_ub">
        <listOfReactants>
          <speciesReference constant="true" species="M_WATER_c" stoichiometry="1" />
          <speciesReference constant="true" species="M_FAN_c" stoichiometry="1" />
        </listOfReactants>
        <listOfProducts>
          <speciesReference constant="true" species="M_FOR_c" stoichiometry="1" />
          <speciesReference constant="true" species="M_AN_c" stoichiometry="1" />
        </listOfProducts>
      </reaction>
      <reaction fast="false" id="R_350" name="Tyrosine aminotransferase" reversible="true" fbc:lowerFluxBound="cobra_default_lb" fbc:upperFluxBound="cobra_default_ub">
        <listOfReactants>
          <speciesReference constant="true" species="M_AKG_c" stoichiometry="1" />
          <speciesReference constant="true" species="M_TYR_c" stoichiometry="1" />
        </listOfReactants>
        <listOfProducts>
          <speciesReference constant="true" species="M_GLT_c" stoichiometry="1" />
          <speciesReference constant="true" species="M_PHPPYR_c" stoichiometry="1" />
        </listOfProducts>
      </reaction>
      <reaction fast="false" id="R_351" name="4-hydroxyphenylpyruvate dioxygenase" reversible="true" fbc:lowerFluxBound="cobra_default_lb" fbc:upperFluxBound="cobra_default_ub">
        <listOfReactants>
          <speciesReference constant="true" species="M_O2_c" stoichiometry="1" />
          <speciesReference constant="true" species="M_PHPPYR_c" stoichiometry="1" />
        </listOfReactants>
        <listOfProducts>
          <speciesReference constant="true" species="M_CO2_c" stoichiometry="1" />
          <speciesReference constant="true" species="M_HOMOGENTISATE_c" stoichiometry="1" />
        </listOfProducts>
      </reaction>
      <reaction fast="false" id="R_352" name="Homogentisate 1,2-dioxygenase" reversible="true" fbc:lowerFluxBound="cobra_default_lb" fbc:upperFluxBound="cobra_default_ub">
        <listOfReactants>
          <speciesReference constant="true" species="M_O2_c" stoichiometry="1" />
          <speciesReference constant="true" species="M_HOMOGENTISATE_c" stoichiometry="1" />
        </listOfReactants>
        <listOfProducts>
          <speciesReference constant="true" species="M_MACETOACETATE_c" stoichiometry="1" />
        </listOfProducts>
      </reaction>
      <reaction fast="false" id="R_353" name="maleylacetoacetate isomerase" reversible="true" fbc:lowerFluxBound="cobra_default_lb" fbc:upperFluxBound="cobra_default_ub">
        <listOfReactants>
          <speciesReference constant="true" species="M_MACETOACETATE_c" stoichiometry="1" />
        </listOfReactants>
        <listOfProducts>
          <speciesReference constant="true" species="M_FACETOACETATE_c" stoichiometry="1" />
        </listOfProducts>
      </reaction>
      <reaction fast="false" id="R_354" name="Fumarylacetoacetase" reversible="true" fbc:lowerFluxBound="cobra_default_lb" fbc:upperFluxBound="cobra_default_ub">
        <listOfReactants>
          <speciesReference constant="true" species="M_WATER_c" stoichiometry="1" />
          <speciesReference constant="true" species="M_FACETOACETATE_c" stoichiometry="1" />
        </listOfReactants>
        <listOfProducts>
          <speciesReference constant="true" species="M_FUM_c" stoichiometry="1" />
          <speciesReference constant="true" species="M_KBUT_c" stoichiometry="1" />
        </listOfProducts>
      </reaction>
      <reaction fast="false" id="R_355" name="aspartate transaminase" reversible="true" fbc:lowerFluxBound="cobra_default_lb" fbc:upperFluxBound="cobra_default_ub">
        <listOfReactants>
          <speciesReference constant="true" species="M_AKG_c" stoichiometry="1" />
          <speciesReference constant="true" species="M_PHE_c" stoichiometry="1" />
        </listOfReactants>
        <listOfProducts>
          <speciesReference constant="true" species="M_GLT_c" stoichiometry="1" />
          <speciesReference constant="true" species="M_PHPYR_c" stoichiometry="1" />
        </listOfProducts>
      </reaction>
      <reaction fast="false" id="R_356" name="phenylpyruvate decarboxylase" reversible="true" fbc:lowerFluxBound="cobra_default_lb" fbc:upperFluxBound="cobra_default_ub">
        <listOfReactants>
          <speciesReference constant="true" species="M_PHPYR_c" stoichiometry="1" />
        </listOfReactants>
        <listOfProducts>
          <speciesReference constant="true" species="M_CO2_c" stoichiometry="1" />
          <speciesReference constant="true" species="M_PHAC_c" stoichiometry="1" />
        </listOfProducts>
      </reaction>
      <reaction fast="false" id="R_357" name="phenylpyruvate decarboxylase" reversible="true" fbc:lowerFluxBound="cobra_default_lb" fbc:upperFluxBound="cobra_default_ub">
        <listOfReactants>
          <speciesReference constant="true" species="M_WATER_c" stoichiometry="1" />
          <speciesReference constant="true" species="M_NAD_c" stoichiometry="1" />
          <speciesReference constant="true" species="M_PHAC_c" stoichiometry="1" />
        </listOfReactants>
        <listOfProducts>
          <speciesReference constant="true" species="M_PAC_c" stoichiometry="1" />
          <speciesReference constant="true" species="M_H_c" stoichiometry="1" />
          <speciesReference constant="true" species="M_NADH_c" stoichiometry="1" />
        </listOfProducts>
      </reaction>
      <reaction fast="false" id="R_358" name="Phenylacetate--CoA ligase" reversible="true" fbc:lowerFluxBound="cobra_default_lb" fbc:upperFluxBound="cobra_default_ub">
        <listOfReactants>
          <speciesReference constant="true" species="M_PAC_c" stoichiometry="1" />
          <speciesReference constant="true" species="M_ATP_c" stoichiometry="1" />
          <speciesReference constant="true" species="M_COA_c" stoichiometry="1" />
        </listOfReactants>
        <listOfProducts>
          <speciesReference constant="true" species="M_PPI_c" stoichiometry="1" />
          <speciesReference constant="true" species="M_PACCOA_c" stoichiometry="1" />
          <speciesReference constant="true" species="M_AMP_c" stoichiometry="1" />
        </listOfProducts>
      </reaction>
      <reaction fast="false" id="R_359" name="Arginine deiminase" reversible="true" fbc:lowerFluxBound="cobra_default_lb" fbc:upperFluxBound="cobra_default_ub">
        <listOfReactants>
          <speciesReference constant="true" species="M_WATER_c" stoichiometry="1" />
          <speciesReference constant="true" species="M_ARG_c" stoichiometry="1" />
        </listOfReactants>
        <listOfProducts>
          <speciesReference constant="true" species="M_NH3_c" stoichiometry="1" />
          <speciesReference constant="true" species="M_CITR_c" stoichiometry="1" />
        </listOfProducts>
      </reaction>
      <reaction fast="false" id="R_360" name="Urease" reversible="true" fbc:lowerFluxBound="cobra_default_lb" fbc:upperFluxBound="cobra_default_ub">
        <listOfReactants>
          <speciesReference constant="true" species="M_WATER_c" stoichiometry="1" />
          <speciesReference constant="true" species="M_UREA_c" stoichiometry="1" />
        </listOfReactants>
        <listOfProducts>
          <speciesReference constant="true" species="M_CO2_c" stoichiometry="1" />
          <speciesReference constant="true" species="M_NH3_c" stoichiometry="2" />
        </listOfProducts>
      </reaction>
      <reaction fast="false" id="R_361" name="Arginine decarboxylase" reversible="true" fbc:lowerFluxBound="cobra_default_lb" fbc:upperFluxBound="cobra_default_ub">
        <listOfReactants>
          <speciesReference constant="true" species="M_ARG_c" stoichiometry="1" />
        </listOfReactants>
        <listOfProducts>
          <speciesReference constant="true" species="M_CO2_c" stoichiometry="1" />
          <speciesReference constant="true" species="M_AGMATHINE_c" stoichiometry="1" />
        </listOfProducts>
      </reaction>
      <reaction fast="false" id="R_362" name="Agmatinase" reversible="true" fbc:lowerFluxBound="cobra_default_lb" fbc:upperFluxBound="cobra_default_ub">
        <listOfReactants>
          <speciesReference constant="true" species="M_WATER_c" stoichiometry="1" />
          <speciesReference constant="true" species="M_AGMATHINE_c" stoichiometry="1" />
        </listOfReactants>
        <listOfProducts>
          <speciesReference constant="true" species="M_PUTRESCINE_c" stoichiometry="1" />
          <speciesReference constant="true" species="M_UREA_c" stoichiometry="1" />
        </listOfProducts>
      </reaction>
      <reaction fast="false" id="R_363" name="Ornithine--oxo-acid aminotransferase" reversible="true" fbc:lowerFluxBound="cobra_default_lb" fbc:upperFluxBound="cobra_default_ub">
        <listOfReactants>
          <speciesReference constant="true" species="M_AKG_c" stoichiometry="1" />
          <speciesReference constant="true" species="M_ORN_c" stoichiometry="1" />
        </listOfReactants>
        <listOfProducts>
          <speciesReference constant="true" species="M_GLT_c" stoichiometry="1" />
          <speciesReference constant="true" species="M_GGSALD_c" stoichiometry="1" />
        </listOfProducts>
      </reaction>
      <reaction fast="false" id="R_364" name="pyrroline-5-carboxylate reductase" reversible="true" fbc:lowerFluxBound="cobra_default_lb" fbc:upperFluxBound="cobra_default_ub">
        <listOfReactants>
          <speciesReference constant="true" species="M_NADPH_c" stoichiometry="1" />
          <speciesReference constant="true" species="M_NADH_c" stoichiometry="1" />
          <speciesReference constant="true" species="M_P35C_c" stoichiometry="1" />
        </listOfReactants>
        <listOfProducts>
          <speciesReference constant="true" species="M_NAD_c" stoichiometry="1" />
          <speciesReference constant="true" species="M_NADP_c" stoichiometry="1" />
          <speciesReference constant="true" species="M_HPRO_c" stoichiometry="1" />
        </listOfProducts>
      </reaction>
      <reaction fast="false" id="R_365" name="4-hydroxy-2-oxoglutarate aldolase" reversible="true" fbc:lowerFluxBound="cobra_default_lb" fbc:upperFluxBound="cobra_default_ub">
        <listOfReactants>
          <speciesReference constant="true" species="M_HYDROXYAKG_c" stoichiometry="1" />
        </listOfReactants>
        <listOfProducts>
          <speciesReference constant="true" species="M_PYR_c" stoichiometry="1" />
          <speciesReference constant="true" species="M_GLYOX_c" stoichiometry="1" />
        </listOfProducts>
      </reaction>
      <reaction fast="false" id="R_366" name="Aspartate aminotransferase" reversible="true" fbc:lowerFluxBound="cobra_default_lb" fbc:upperFluxBound="cobra_default_ub">
        <listOfReactants>
          <speciesReference constant="true" species="M_GLT_c" stoichiometry="1" />
          <speciesReference constant="true" species="M_HYDROXYAKG_c" stoichiometry="1" />
        </listOfReactants>
        <listOfProducts>
          <speciesReference constant="true" species="M_AKG_c" stoichiometry="1" />
          <speciesReference constant="true" species="M_L4HG_c" stoichiometry="1" />
        </listOfProducts>
      </reaction>
      <reaction fast="false" id="R_367" name="1-pyrroline-5-carboxylate dehydrogenase" reversible="true" fbc:lowerFluxBound="cobra_default_lb" fbc:upperFluxBound="cobra_default_ub">
        <listOfReactants>
          <speciesReference constant="true" species="M_WATER_c" stoichiometry="2" />
          <speciesReference constant="true" species="M_NAD_c" stoichiometry="1" />
          <speciesReference constant="true" species="M_P35C_c" stoichiometry="1" />
        </listOfReactants>
        <listOfProducts>
          <speciesReference constant="true" species="M_E4HG_c" stoichiometry="1" />
          <speciesReference constant="true" species="M_H_c" stoichiometry="1" />
          <speciesReference constant="true" species="M_NADH_c" stoichiometry="1" />
        </listOfProducts>
      </reaction>
      <reaction fast="false" id="R_368" name="1-pyrroline-5-carboxylate dehydrogenase" reversible="true" fbc:lowerFluxBound="cobra_default_lb" fbc:upperFluxBound="cobra_default_ub">
        <listOfReactants>
          <speciesReference constant="true" species="M_WATER_c" stoichiometry="2" />
          <speciesReference constant="true" species="M_NADP_c" stoichiometry="1" />
          <speciesReference constant="true" species="M_P35C_c" stoichiometry="1" />
        </listOfReactants>
        <listOfProducts>
          <speciesReference constant="true" species="M_NADPH_c" stoichiometry="1" />
          <speciesReference constant="true" species="M_H_c" stoichiometry="1" />
          <speciesReference constant="true" species="M_E4HG_c" stoichiometry="1" />
        </listOfProducts>
      </reaction>
      <reaction fast="false" id="R_369" name="1-pyrroline-5-carboxylate dehydrogenase" reversible="true" fbc:lowerFluxBound="cobra_default_lb" fbc:upperFluxBound="cobra_default_ub">
        <listOfReactants>
          <speciesReference constant="true" species="M_E4HG_c" stoichiometry="1" />
          <speciesReference constant="true" species="M_H_c" stoichiometry="1" />
          <speciesReference constant="true" species="M_NADH_c" stoichiometry="1" />
        </listOfReactants>
        <listOfProducts>
          <speciesReference constant="true" species="M_WATER_c" stoichiometry="1" />
          <speciesReference constant="true" species="M_L4HGSA_c" stoichiometry="1" />
          <speciesReference constant="true" species="M_NAD_c" stoichiometry="1" />
        </listOfProducts>
      </reaction>
      <reaction fast="false" id="R_370" name="1-pyrroline-5-carboxylate dehydrogenase" reversible="true" fbc:lowerFluxBound="cobra_default_lb" fbc:upperFluxBound="cobra_default_ub">
        <listOfReactants>
          <speciesReference constant="true" species="M_WATER_c" stoichiometry="2" />
          <speciesReference constant="true" species="M_NAD_c" stoichiometry="1" />
          <speciesReference constant="true" species="M_P5C_c" stoichiometry="1" />
        </listOfReactants>
        <listOfProducts>
          <speciesReference constant="true" species="M_GLT_c" stoichiometry="1" />
          <speciesReference constant="true" species="M_H_c" stoichiometry="1" />
          <speciesReference constant="true" species="M_NADH_c" stoichiometry="1" />
        </listOfProducts>
      </reaction>
      <reaction fast="false" id="R_371" name="1-pyrroline-5-carboxylate dehydrogenase" reversible="true" fbc:lowerFluxBound="cobra_default_lb" fbc:upperFluxBound="cobra_default_ub">
        <listOfReactants>
          <speciesReference constant="true" species="M_WATER_c" stoichiometry="1" />
          <speciesReference constant="true" species="M_NAD_c" stoichiometry="1" />
          <speciesReference constant="true" species="M_GGSALD_c" stoichiometry="1" />
        </listOfReactants>
        <listOfProducts>
          <speciesReference constant="true" species="M_GLT_c" stoichiometry="1" />
          <speciesReference constant="true" species="M_H_c" stoichiometry="1" />
          <speciesReference constant="true" species="M_NADH_c" stoichiometry="1" />
        </listOfProducts>
      </reaction>
      <reaction fast="false" id="R_372" name="asparagine synthetase (glutamine-hydrolysing)" reversible="true" fbc:lowerFluxBound="cobra_default_lb" fbc:upperFluxBound="cobra_default_ub">
        <listOfReactants>
          <speciesReference constant="true" species="M_ATP_c" stoichiometry="1" />
          <speciesReference constant="true" species="M_ASP_c" stoichiometry="1" />
          <speciesReference constant="true" species="M_WATER_c" stoichiometry="1" />
          <speciesReference constant="true" species="M_GLN_c" stoichiometry="1" />
        </listOfReactants>
        <listOfProducts>
          <speciesReference constant="true" species="M_PPI_c" stoichiometry="1" />
          <speciesReference constant="true" species="M_GLT_c" stoichiometry="1" />
          <speciesReference constant="true" species="M_ASN_c" stoichiometry="1" />
          <speciesReference constant="true" species="M_AMP_c" stoichiometry="1" />
        </listOfProducts>
      </reaction>
      <reaction fast="false" id="R_373" name="Methionine adenosyltransferase" reversible="true" fbc:lowerFluxBound="cobra_default_lb" fbc:upperFluxBound="cobra_default_ub">
        <listOfReactants>
          <speciesReference constant="true" species="M_WATER_c" stoichiometry="1" />
          <speciesReference constant="true" species="M_ATP_c" stoichiometry="1" />
          <speciesReference constant="true" species="M_MET_c" stoichiometry="1" />
        </listOfReactants>
        <listOfProducts>
          <speciesReference constant="true" species="M_PPI_c" stoichiometry="1" />
          <speciesReference constant="true" species="M_PI_c" stoichiometry="1" />
          <speciesReference constant="true" species="M_SAMET_c" stoichiometry="1" />
        </listOfProducts>
      </reaction>
      <reaction fast="false" id="R_374" name="Adenosylhomocysteinase" reversible="true" fbc:lowerFluxBound="cobra_default_lb" fbc:upperFluxBound="cobra_default_ub">
        <listOfReactants>
          <speciesReference constant="true" species="M_WATER_c" stoichiometry="1" />
          <speciesReference constant="true" species="M_AHOMOCYC_c" stoichiometry="1" />
        </listOfReactants>
        <listOfProducts>
          <speciesReference constant="true" species="M_HOMOCYC_c" stoichiometry="1" />
          <speciesReference constant="true" species="M_ADN_c" stoichiometry="1" />
        </listOfProducts>
      </reaction>
      <reaction fast="false" id="R_375" name="SAM-dependent methyltransferase" reversible="true" fbc:lowerFluxBound="cobra_default_lb" fbc:upperFluxBound="cobra_default_ub">
        <listOfReactants>
          <speciesReference constant="true" species="M_SAMET_c" stoichiometry="1" />
          <speciesReference constant="true" species="M_CYTOSINE_c" stoichiometry="1" />
        </listOfReactants>
        <listOfProducts>
          <speciesReference constant="true" species="M_M5CSN_c" stoichiometry="1" />
          <speciesReference constant="true" species="M_AHOMOCYC_c" stoichiometry="1" />
        </listOfProducts>
      </reaction>
      <reaction fast="false" id="R_376" name="5-Methylcytosine aminohydrolase" reversible="true" fbc:lowerFluxBound="cobra_default_lb" fbc:upperFluxBound="cobra_default_ub">
        <listOfReactants>
          <speciesReference constant="true" species="M_M5CSN_c" stoichiometry="1" />
          <speciesReference constant="true" species="M_WATER_c" stoichiometry="1" />
        </listOfReactants>
        <listOfProducts>
          <speciesReference constant="true" species="M_THYMINE_c" stoichiometry="1" />
          <speciesReference constant="true" species="M_NH3_c" stoichiometry="1" />
        </listOfProducts>
      </reaction>
      <reaction fast="false" id="R_377" name="Spermidine synthase" reversible="true" fbc:lowerFluxBound="cobra_default_lb" fbc:upperFluxBound="cobra_default_ub">
        <listOfReactants>
          <speciesReference constant="true" species="M_MTADENOSINE_c" stoichiometry="1" />
          <speciesReference constant="true" species="M_SPERMINE_c" stoichiometry="1" />
          <speciesReference constant="true" species="M_H_c" stoichiometry="1" />
        </listOfReactants>
        <listOfProducts>
          <speciesReference constant="true" species="M_SPERMIDINE_c" stoichiometry="1" />
          <speciesReference constant="true" species="M_SAMETA_c" stoichiometry="1" />
        </listOfProducts>
      </reaction>
      <reaction fast="false" id="R_378" name="methylthio-D-ribosyltransferase" reversible="true" fbc:lowerFluxBound="cobra_default_lb" fbc:upperFluxBound="cobra_default_ub">
        <listOfReactants>
          <speciesReference constant="true" species="M_PI_c" stoichiometry="1" />
          <speciesReference constant="true" species="M_MTADENOSINE_c" stoichiometry="1" />
        </listOfReactants>
        <listOfProducts>
          <speciesReference constant="true" species="M_AD_c" stoichiometry="1" />
          <speciesReference constant="true" species="M_MTRP_c" stoichiometry="1" />
        </listOfProducts>
      </reaction>
      <reaction fast="false" id="R_379" name="Spermidine synthase" reversible="true" fbc:lowerFluxBound="cobra_default_lb" fbc:upperFluxBound="cobra_default_ub">
        <listOfReactants>
          <speciesReference constant="true" species="M_MTRP_c" stoichiometry="1" />
        </listOfReactants>
        <listOfProducts>
          <speciesReference constant="true" species="M_MTRIP_c" stoichiometry="1" />
        </listOfProducts>
      </reaction>
      <reaction fast="false" id="R_380" name="L-serine ammonia-lyase" reversible="true" fbc:lowerFluxBound="cobra_default_lb" fbc:upperFluxBound="cobra_default_ub">
        <listOfReactants>
          <speciesReference constant="true" species="M_SER_c" stoichiometry="1" />
        </listOfReactants>
        <listOfProducts>
          <speciesReference constant="true" species="M_PYR_c" stoichiometry="1" />
          <speciesReference constant="true" species="M_NH3_c" stoichiometry="1" />
        </listOfProducts>
      </reaction>
      <reaction fast="false" id="R_381" name="alanine dehydrogenase" reversible="true" fbc:lowerFluxBound="cobra_default_lb" fbc:upperFluxBound="cobra_default_ub">
        <listOfReactants>
          <speciesReference constant="true" species="M_WATER_c" stoichiometry="1" />
          <speciesReference constant="true" species="M_NAD_c" stoichiometry="1" />
          <speciesReference constant="true" species="M_ALA_c" stoichiometry="1" />
        </listOfReactants>
        <listOfProducts>
          <speciesReference constant="true" species="M_PYR_c" stoichiometry="1" />
          <speciesReference constant="true" species="M_H_c" stoichiometry="1" />
          <speciesReference constant="true" species="M_NH3_c" stoichiometry="1" />
          <speciesReference constant="true" species="M_NADH_c" stoichiometry="1" />
        </listOfProducts>
      </reaction>
      <reaction fast="false" id="R_382" name="Glutamate decarboxylase" reversible="true" fbc:lowerFluxBound="cobra_default_lb" fbc:upperFluxBound="cobra_default_ub">
        <listOfReactants>
          <speciesReference constant="true" species="M_GLT_c" stoichiometry="1" />
        </listOfReactants>
        <listOfProducts>
          <speciesReference constant="true" species="M_GABA_c" stoichiometry="1" />
          <speciesReference constant="true" species="M_CO2_c" stoichiometry="1" />
        </listOfProducts>
      </reaction>
      <reaction fast="false" id="R_383" name="4-aminobutyrate aminotransferase" reversible="true" fbc:lowerFluxBound="cobra_default_lb" fbc:upperFluxBound="cobra_default_ub">
        <listOfReactants>
          <speciesReference constant="true" species="M_GABA_c" stoichiometry="1" />
          <speciesReference constant="true" species="M_AKG_c" stoichiometry="1" />
        </listOfReactants>
        <listOfProducts>
          <speciesReference constant="true" species="M_SUCCALD_c" stoichiometry="1" />
          <speciesReference constant="true" species="M_GLT_c" stoichiometry="1" />
        </listOfProducts>
      </reaction>
      <reaction fast="false" id="R_384" name="4-aminobutyrate aminotransferase" reversible="true" fbc:lowerFluxBound="cobra_default_lb" fbc:upperFluxBound="cobra_default_ub">
        <listOfReactants>
          <speciesReference constant="true" species="M_PYR_c" stoichiometry="1" />
          <speciesReference constant="true" species="M_GABA_c" stoichiometry="1" />
        </listOfReactants>
        <listOfProducts>
          <speciesReference constant="true" species="M_SUCCALD_c" stoichiometry="1" />
          <speciesReference constant="true" species="M_ALA_c" stoichiometry="1" />
        </listOfProducts>
      </reaction>
      <reaction fast="false" id="R_385" name="Succinate-semialdehyde dehydrogenase (NAD(P)+)" reversible="true" fbc:lowerFluxBound="cobra_default_lb" fbc:upperFluxBound="cobra_default_ub">
        <listOfReactants>
          <speciesReference constant="true" species="M_WATER_c" stoichiometry="1" />
          <speciesReference constant="true" species="M_NAD_c" stoichiometry="1" />
          <speciesReference constant="true" species="M_SUCCALD_c" stoichiometry="1" />
        </listOfReactants>
        <listOfProducts>
          <speciesReference constant="true" species="M_H_c" stoichiometry="1" />
          <speciesReference constant="true" species="M_SUCC_c" stoichiometry="1" />
          <speciesReference constant="true" species="M_NADH_c" stoichiometry="1" />
        </listOfProducts>
      </reaction>
      <reaction fast="false" id="R_386" name="Glycine C-acetyltransferase" reversible="true" fbc:lowerFluxBound="cobra_default_lb" fbc:upperFluxBound="cobra_default_ub">
        <listOfReactants>
          <speciesReference constant="true" species="M_AOXOBUT_c" stoichiometry="1" />
          <speciesReference constant="true" species="M_COA_c" stoichiometry="1" />
        </listOfReactants>
        <listOfProducts>
          <speciesReference constant="true" species="M_ACOA_c" stoichiometry="1" />
          <speciesReference constant="true" species="M_GLY_c" stoichiometry="1" />
        </listOfProducts>
      </reaction>
      <reaction fast="false" id="R_387" name="Dihydrolipoamide dehydrogenase" reversible="true" fbc:lowerFluxBound="cobra_default_lb" fbc:upperFluxBound="cobra_default_ub">
        <listOfReactants>
          <speciesReference constant="true" species="M_NAD_c" stoichiometry="1" />
          <speciesReference constant="true" species="M_DDLGCVH_c" stoichiometry="1" />
        </listOfReactants>
        <listOfProducts>
          <speciesReference constant="true" species="M_PLIPOYLLYSINE_c" stoichiometry="1" />
          <speciesReference constant="true" species="M_H_c" stoichiometry="1" />
          <speciesReference constant="true" species="M_NADH_c" stoichiometry="1" />
        </listOfProducts>
      </reaction>
      <reaction fast="false" id="R_388" name="Glycine dehydrogenase (decarboxylating)" reversible="true" fbc:lowerFluxBound="cobra_default_lb" fbc:upperFluxBound="cobra_default_ub">
        <listOfReactants>
          <speciesReference constant="true" species="M_PLIPOYLLYSINE_c" stoichiometry="1" />
          <speciesReference constant="true" species="M_GLY_c" stoichiometry="1" />
        </listOfReactants>
        <listOfProducts>
          <speciesReference constant="true" species="M_AMDLGCVH_c" stoichiometry="1" />
          <speciesReference constant="true" species="M_CO2_c" stoichiometry="1" />
        </listOfProducts>
      </reaction>
      <reaction fast="false" id="R_389" name="Aminomethyltransferase" reversible="true" fbc:lowerFluxBound="cobra_default_lb" fbc:upperFluxBound="cobra_default_ub">
        <listOfReactants>
          <speciesReference constant="true" species="M_AMDLGCVH_c" stoichiometry="1" />
          <speciesReference constant="true" species="M_THF_c" stoichiometry="1" />
        </listOfReactants>
        <listOfProducts>
          <speciesReference constant="true" species="M_NH3_c" stoichiometry="1" />
          <speciesReference constant="true" species="M_METHTHF_c" stoichiometry="1" />
          <speciesReference constant="true" species="M_DDLGCVH_c" stoichiometry="1" />
        </listOfProducts>
      </reaction>
      <reaction fast="false" id="R_390" name="Aminomethyltransferase" reversible="true" fbc:lowerFluxBound="cobra_default_lb" fbc:upperFluxBound="cobra_default_ub">
        <listOfReactants>
          <speciesReference constant="true" species="M_GLY_c" stoichiometry="1" />
          <speciesReference constant="true" species="M_NAD_c" stoichiometry="1" />
          <speciesReference constant="true" species="M_THF_c" stoichiometry="1" />
        </listOfReactants>
        <listOfProducts>
          <speciesReference constant="true" species="M_CO2_c" stoichiometry="1" />
          <speciesReference constant="true" species="M_H_c" stoichiometry="1" />
          <speciesReference constant="true" species="M_NH3_c" stoichiometry="1" />
          <speciesReference constant="true" species="M_NADH_c" stoichiometry="1" />
          <speciesReference constant="true" species="M_METHTHF_c" stoichiometry="1" />
        </listOfProducts>
      </reaction>
      <reaction fast="false" id="R_391" name="Dihydrolipoamide dehydrogenase" reversible="true" fbc:lowerFluxBound="cobra_default_lb" fbc:upperFluxBound="cobra_default_ub">
        <listOfReactants>
          <speciesReference constant="true" species="M_DHLAMIDE_c" stoichiometry="1" />
          <speciesReference constant="true" species="M_NAD_c" stoichiometry="1" />
        </listOfReactants>
        <listOfProducts>
          <speciesReference constant="true" species="M_LIPOAMIDE_c" stoichiometry="1" />
          <speciesReference constant="true" species="M_H_c" stoichiometry="2" />
          <speciesReference constant="true" species="M_NADH_c" stoichiometry="1" />
        </listOfProducts>
      </reaction>
      <reaction fast="false" id="R_392" name="Histidine ammonia-lyase" reversible="true" fbc:lowerFluxBound="cobra_default_lb" fbc:upperFluxBound="cobra_default_ub">
        <listOfReactants>
          <speciesReference constant="true" species="M_HIS_c" stoichiometry="1" />
        </listOfReactants>
        <listOfProducts>
          <speciesReference constant="true" species="M_NH3_c" stoichiometry="1" />
          <speciesReference constant="true" species="M_UROCANATE_c" stoichiometry="1" />
        </listOfProducts>
      </reaction>
      <reaction fast="false" id="R_393" name="Urocanate hydratase" reversible="true" fbc:lowerFluxBound="cobra_default_lb" fbc:upperFluxBound="cobra_default_ub">
        <listOfReactants>
          <speciesReference constant="true" species="M_WATER_c" stoichiometry="1" />
          <speciesReference constant="true" species="M_UROCANATE_c" stoichiometry="1" />
        </listOfReactants>
        <listOfProducts>
          <speciesReference constant="true" species="M_IMI5PROP_c" stoichiometry="1" />
        </listOfProducts>
      </reaction>
      <reaction fast="false" id="R_394" name="Imidazolonepropionase" reversible="true" fbc:lowerFluxBound="cobra_default_lb" fbc:upperFluxBound="cobra_default_ub">
        <listOfReactants>
          <speciesReference constant="true" species="M_IMI5PROP_c" stoichiometry="1" />
          <speciesReference constant="true" species="M_WATER_c" stoichiometry="1" />
        </listOfReactants>
        <listOfProducts>
          <speciesReference constant="true" species="M_NFORMIGLU_c" stoichiometry="1" />
        </listOfProducts>
      </reaction>
      <reaction fast="false" id="R_395" name="formimidoylglutamase" reversible="true" fbc:lowerFluxBound="cobra_default_lb" fbc:upperFluxBound="cobra_default_ub">
        <listOfReactants>
          <speciesReference constant="true" species="M_NFORMIGLU_c" stoichiometry="1" />
          <speciesReference constant="true" species="M_WATER_c" stoichiometry="1" />
        </listOfReactants>
        <listOfProducts>
          <speciesReference constant="true" species="M_GLT_c" stoichiometry="1" />
          <speciesReference constant="true" species="M_FORMAMIDE_c" stoichiometry="1" />
        </listOfProducts>
      </reaction>
      <reaction fast="false" id="R_396" name="Cystathionine gamma-lyase" reversible="true" fbc:lowerFluxBound="cobra_default_lb" fbc:upperFluxBound="cobra_default_ub">
        <listOfReactants>
          <speciesReference constant="true" species="M_WATER_c" stoichiometry="1" />
          <speciesReference constant="true" species="M_CYS_c" stoichiometry="1" />
        </listOfReactants>
        <listOfProducts>
          <speciesReference constant="true" species="M_PYR_c" stoichiometry="1" />
          <speciesReference constant="true" species="M_NH3_c" stoichiometry="1" />
          <speciesReference constant="true" species="M_H2S_c" stoichiometry="1" />
        </listOfProducts>
      </reaction>
      <reaction fast="false" id="R_397" name="lysine decarboxylase" reversible="true" fbc:lowerFluxBound="cobra_default_lb" fbc:upperFluxBound="cobra_default_ub">
        <listOfReactants>
          <speciesReference constant="true" species="M_LYS_c" stoichiometry="1" />
        </listOfReactants>
        <listOfProducts>
          <speciesReference constant="true" species="M_CO2_c" stoichiometry="1" />
          <speciesReference constant="true" species="M_CADA_c" stoichiometry="1" />
        </listOfProducts>
      </reaction>
      <reaction fast="false" id="R_398" name="cadaverine aminotransferase" reversible="true" fbc:lowerFluxBound="cobra_default_lb" fbc:upperFluxBound="cobra_default_ub">
        <listOfReactants>
          <speciesReference constant="true" species="M_AKG_c" stoichiometry="1" />
          <speciesReference constant="true" species="M_CADA_c" stoichiometry="1" />
        </listOfReactants>
        <listOfProducts>
          <speciesReference constant="true" species="M_GLT_c" stoichiometry="1" />
          <speciesReference constant="true" species="M_WATER_c" stoichiometry="1" />
          <speciesReference constant="true" species="M_PIPER_c" stoichiometry="1" />
        </listOfProducts>
      </reaction>
      <reaction fast="false" id="R_399" name="piperideine dehydrogenase" reversible="true" fbc:lowerFluxBound="cobra_default_lb" fbc:upperFluxBound="cobra_default_ub">
        <listOfReactants>
          <speciesReference constant="true" species="M_WATER_c" stoichiometry="2" />
          <speciesReference constant="true" species="M_NAD_c" stoichiometry="1" />
          <speciesReference constant="true" species="M_PIPER_c" stoichiometry="1" />
        </listOfReactants>
        <listOfProducts>
          <speciesReference constant="true" species="M_AMINOVAL_c" stoichiometry="1" />
          <speciesReference constant="true" species="M_H_c" stoichiometry="1" />
          <speciesReference constant="true" species="M_NADH_c" stoichiometry="1" />
        </listOfProducts>
      </reaction>
      <reaction fast="false" id="R_400" name="5-aminovalerate transaminase" reversible="true" fbc:lowerFluxBound="cobra_default_lb" fbc:upperFluxBound="cobra_default_ub">
        <listOfReactants>
          <speciesReference constant="true" species="M_AMINOVAL_c" stoichiometry="1" />
          <speciesReference constant="true" species="M_AKG_c" stoichiometry="1" />
        </listOfReactants>
        <listOfProducts>
          <speciesReference constant="true" species="M_GLT_c" stoichiometry="1" />
          <speciesReference constant="true" species="M_GLUTSEMI_c" stoichiometry="1" />
        </listOfProducts>
      </reaction>
      <reaction fast="false" id="R_401" name="glutarate-semialdehyde dehydrogenase" reversible="true" fbc:lowerFluxBound="cobra_default_lb" fbc:upperFluxBound="cobra_default_ub">
        <listOfReactants>
          <speciesReference constant="true" species="M_WATER_c" stoichiometry="1" />
          <speciesReference constant="true" species="M_NAD_c" stoichiometry="1" />
          <speciesReference constant="true" species="M_GLUTSEMI_c" stoichiometry="1" />
        </listOfReactants>
        <listOfProducts>
          <speciesReference constant="true" species="M_H_c" stoichiometry="1" />
          <speciesReference constant="true" species="M_GLUT_c" stoichiometry="1" />
          <speciesReference constant="true" species="M_NADH_c" stoichiometry="1" />
        </listOfProducts>
      </reaction>
      <reaction fast="false" id="R_402" name="glutarate:CoA ligase (ADP-forming)" reversible="true" fbc:lowerFluxBound="cobra_default_lb" fbc:upperFluxBound="cobra_default_ub">
        <listOfReactants>
          <speciesReference constant="true" species="M_GLUT_c" stoichiometry="1" />
          <speciesReference constant="true" species="M_ATP_c" stoichiometry="1" />
          <speciesReference constant="true" species="M_COA_c" stoichiometry="1" />
        </listOfReactants>
        <listOfProducts>
          <speciesReference constant="true" species="M_GLUTCOA_c" stoichiometry="1" />
          <speciesReference constant="true" species="M_PI_c" stoichiometry="1" />
          <speciesReference constant="true" species="M_ADP_c" stoichiometry="1" />
        </listOfProducts>
      </reaction>
      <reaction fast="false" id="R_403" name="Oxoglutarate dehydrogenase (lipoamide)" reversible="true" fbc:lowerFluxBound="cobra_default_lb" fbc:upperFluxBound="cobra_default_ub">
        <listOfReactants>
          <speciesReference constant="true" species="M_OADIPATE_c" stoichiometry="1" />
          <speciesReference constant="true" species="M_NAD_c" stoichiometry="1" />
          <speciesReference constant="true" species="M_COA_c" stoichiometry="1" />
        </listOfReactants>
        <listOfProducts>
          <speciesReference constant="true" species="M_GLUTCOA_c" stoichiometry="1" />
          <speciesReference constant="true" species="M_CO2_c" stoichiometry="1" />
          <speciesReference constant="true" species="M_H_c" stoichiometry="1" />
          <speciesReference constant="true" species="M_NADH_c" stoichiometry="1" />
        </listOfProducts>
      </reaction>
      <reaction fast="false" id="R_404" name="glutaryl-CoA dehydrogenase" reversible="true" fbc:lowerFluxBound="cobra_default_lb" fbc:upperFluxBound="cobra_default_ub">
        <listOfReactants>
          <speciesReference constant="true" species="M_GLUTCOA_c" stoichiometry="1" />
          <speciesReference constant="true" species="M_NAD_c" stoichiometry="2" />
        </listOfReactants>
        <listOfProducts>
          <speciesReference constant="true" species="M_CROTCOA_c" stoichiometry="1" />
          <speciesReference constant="true" species="M_CO2_c" stoichiometry="1" />
          <speciesReference constant="true" species="M_NADH_c" stoichiometry="2" />
        </listOfProducts>
      </reaction>
      <reaction fast="false" id="R_405" name="Enoyl-CoA hydratase" reversible="true" fbc:lowerFluxBound="cobra_default_lb" fbc:upperFluxBound="cobra_default_ub">
        <listOfReactants>
          <speciesReference constant="true" species="M_CROTCOA_c" stoichiometry="1" />
          <speciesReference constant="true" species="M_WATER_c" stoichiometry="1" />
        </listOfReactants>
        <listOfProducts>
          <speciesReference constant="true" species="M_H3BUTCOA_c" stoichiometry="1" />
        </listOfProducts>
      </reaction>
      <reaction fast="false" id="R_406" name="3-hydroxybutyryl-CoA dehydrogenase" reversible="true" fbc:lowerFluxBound="cobra_default_lb" fbc:upperFluxBound="cobra_default_ub">
        <listOfReactants>
          <speciesReference constant="true" species="M_NAD_c" stoichiometry="1" />
          <speciesReference constant="true" species="M_H3BUTCOA_c" stoichiometry="1" />
        </listOfReactants>
        <listOfProducts>
          <speciesReference constant="true" species="M_H_c" stoichiometry="1" />
          <speciesReference constant="true" species="M_AACETYLCOA_c" stoichiometry="1" />
          <speciesReference constant="true" species="M_NADH_c" stoichiometry="1" />
        </listOfProducts>
      </reaction>
      <reaction fast="false" id="R_407" name="3-hydroxybutyryl-CoA dehydrogenase" reversible="true" fbc:lowerFluxBound="cobra_default_lb" fbc:upperFluxBound="cobra_default_ub">
        <listOfReactants>
          <speciesReference constant="true" species="M_H3BUTCOA_c" stoichiometry="1" />
          <speciesReference constant="true" species="M_NADP_c" stoichiometry="1" />
        </listOfReactants>
        <listOfProducts>
          <speciesReference constant="true" species="M_NADPH_c" stoichiometry="1" />
          <speciesReference constant="true" species="M_H_c" stoichiometry="1" />
          <speciesReference constant="true" species="M_AACETYLCOA_c" stoichiometry="1" />
        </listOfProducts>
      </reaction>
      <reaction fast="false" id="R_408" name="3-hydroxybutyryl-CoA epimerase" reversible="true" fbc:lowerFluxBound="cobra_default_lb" fbc:upperFluxBound="cobra_default_ub">
        <listOfReactants>
          <speciesReference constant="true" species="M_H3BUTCOA_c" stoichiometry="1" />
        </listOfReactants>
        <listOfProducts>
          <speciesReference constant="true" species="M_RH3BUTCOA_c" stoichiometry="1" />
        </listOfProducts>
      </reaction>
      <reaction fast="false" id="R_409" name="3-hydroxybutyrate dehydrogenase" reversible="true" fbc:lowerFluxBound="cobra_default_lb" fbc:upperFluxBound="cobra_default_ub">
        <listOfReactants>
          <speciesReference constant="true" species="M_NAD_c" stoichiometry="1" />
          <speciesReference constant="true" species="M_RH3BUT_c" stoichiometry="1" />
        </listOfReactants>
        <listOfProducts>
          <speciesReference constant="true" species="M_H_c" stoichiometry="1" />
          <speciesReference constant="true" species="M_NADH_c" stoichiometry="1" />
          <speciesReference constant="true" species="M_KBUT_c" stoichiometry="1" />
        </listOfProducts>
      </reaction>
      <reaction fast="false" id="R_410" name="Acetoacetate--CoA ligase" reversible="true" fbc:lowerFluxBound="cobra_default_lb" fbc:upperFluxBound="cobra_default_ub">
        <listOfReactants>
          <speciesReference constant="true" species="M_ATP_c" stoichiometry="1" />
          <speciesReference constant="true" species="M_COA_c" stoichiometry="1" />
          <speciesReference constant="true" species="M_KBUT_c" stoichiometry="1" />
        </listOfReactants>
        <listOfProducts>
          <speciesReference constant="true" species="M_PPI_c" stoichiometry="1" />
          <speciesReference constant="true" species="M_AACETYLCOA_c" stoichiometry="1" />
          <speciesReference constant="true" species="M_AMP_c" stoichiometry="1" />
        </listOfProducts>
      </reaction>
      <reaction fast="false" id="R_411" name="3-oxoacid CoA-transferase scoA, scoB" reversible="true" fbc:lowerFluxBound="cobra_default_lb" fbc:upperFluxBound="cobra_default_ub">
        <listOfReactants>
          <speciesReference constant="true" species="M_KBUT_c" stoichiometry="1" />
          <speciesReference constant="true" species="M_SUCCOA_c" stoichiometry="1" />
        </listOfReactants>
        <listOfProducts>
          <speciesReference constant="true" species="M_SUCC_c" stoichiometry="1" />
          <speciesReference constant="true" species="M_AACETYLCOA_c" stoichiometry="1" />
        </listOfProducts>
      </reaction>
      <reaction fast="false" id="R_412" name="3-methyl-2-oxobutanoate dehydrogenase (lipoamide)" reversible="true" fbc:lowerFluxBound="cobra_default_lb" fbc:upperFluxBound="cobra_default_ub">
        <listOfReactants>
          <speciesReference constant="true" species="M_KMVALERATE_c" stoichiometry="1" />
          <speciesReference constant="true" species="M_FERI_c" stoichiometry="2" />
          <speciesReference constant="true" species="M_COA_c" stoichiometry="1" />
        </listOfReactants>
        <listOfProducts>
          <speciesReference constant="true" species="M_FERO_c" stoichiometry="2" />
          <speciesReference constant="true" species="M_CO2_c" stoichiometry="1" />
          <speciesReference constant="true" species="M_H_c" stoichiometry="2" />
          <speciesReference constant="true" species="M_MB2COA_c" stoichiometry="1" />
        </listOfProducts>
      </reaction>
      <reaction fast="false" id="R_413" name="Butyryl-CoA dehydrogenase" reversible="true" fbc:lowerFluxBound="cobra_default_lb" fbc:upperFluxBound="cobra_default_ub">
        <listOfReactants>
          <speciesReference constant="true" species="M_MK_c" stoichiometry="1" />
          <speciesReference constant="true" species="M_MB2COA_c" stoichiometry="1" />
        </listOfReactants>
        <listOfProducts>
          <speciesReference constant="true" species="M_TIGCOA_c" stoichiometry="1" />
          <speciesReference constant="true" species="M_MKH2_c" stoichiometry="1" />
        </listOfProducts>
      </reaction>
      <reaction fast="false" id="R_414" name="Enoyl-CoA hydratase" reversible="true" fbc:lowerFluxBound="cobra_default_lb" fbc:upperFluxBound="cobra_default_ub">
        <listOfReactants>
          <speciesReference constant="true" species="M_WATER_c" stoichiometry="1" />
          <speciesReference constant="true" species="M_TIGCOA_c" stoichiometry="1" />
        </listOfReactants>
        <listOfProducts>
          <speciesReference constant="true" species="M_MHBUTCOA_c" stoichiometry="1" />
        </listOfProducts>
      </reaction>
      <reaction fast="false" id="R_415" name="3-hydroxyacyl-CoA dehydrogenase" reversible="true" fbc:lowerFluxBound="cobra_default_lb" fbc:upperFluxBound="cobra_default_ub">
        <listOfReactants>
          <speciesReference constant="true" species="M_MHBUTCOA_c" stoichiometry="1" />
          <speciesReference constant="true" species="M_NAD_c" stoichiometry="1" />
        </listOfReactants>
        <listOfProducts>
          <speciesReference constant="true" species="M_MAACOA_c" stoichiometry="1" />
          <speciesReference constant="true" species="M_H_c" stoichiometry="1" />
          <speciesReference constant="true" species="M_NADH_c" stoichiometry="1" />
        </listOfProducts>
      </reaction>
      <reaction fast="false" id="R_416" name="Acetyl-CoA C-acyltransferase" reversible="true" fbc:lowerFluxBound="cobra_default_lb" fbc:upperFluxBound="cobra_default_ub">
        <listOfReactants>
          <speciesReference constant="true" species="M_MAACOA_c" stoichiometry="1" />
          <speciesReference constant="true" species="M_COA_c" stoichiometry="1" />
        </listOfReactants>
        <listOfProducts>
          <speciesReference constant="true" species="M_ACOA_c" stoichiometry="1" />
          <speciesReference constant="true" species="M_PROPIONYLCOA_c" stoichiometry="1" />
        </listOfProducts>
      </reaction>
      <reaction fast="false" id="R_417" name="Propionyl-CoA carboxylase" reversible="true" fbc:lowerFluxBound="cobra_default_lb" fbc:upperFluxBound="cobra_default_ub">
        <listOfReactants>
          <speciesReference constant="true" species="M_ATP_c" stoichiometry="1" />
          <speciesReference constant="true" species="M_PROPIONYLCOA_c" stoichiometry="1" />
          <speciesReference constant="true" species="M_HCO3_c" stoichiometry="1" />
        </listOfReactants>
        <listOfProducts>
          <speciesReference constant="true" species="M_SMMCOA_c" stoichiometry="1" />
          <speciesReference constant="true" species="M_PI_c" stoichiometry="1" />
          <speciesReference constant="true" species="M_ADP_c" stoichiometry="1" />
        </listOfProducts>
      </reaction>
      <reaction fast="false" id="R_418" name="methylmalonyl-CoA epimerase" reversible="true" fbc:lowerFluxBound="cobra_default_lb" fbc:upperFluxBound="cobra_default_ub">
        <listOfReactants>
          <speciesReference constant="true" species="M_SMMCOA_c" stoichiometry="1" />
        </listOfReactants>
        <listOfProducts>
          <speciesReference constant="true" species="M_MMCOA_c" stoichiometry="1" />
        </listOfProducts>
      </reaction>
      <reaction fast="false" id="R_419" name="Methylmalonyl-CoA mutase" reversible="true" fbc:lowerFluxBound="cobra_default_lb" fbc:upperFluxBound="cobra_default_ub">
        <listOfReactants>
          <speciesReference constant="true" species="M_MMCOA_c" stoichiometry="1" />
        </listOfReactants>
        <listOfProducts>
          <speciesReference constant="true" species="M_SUCCOA_c" stoichiometry="1" />
        </listOfProducts>
      </reaction>
      <reaction fast="false" id="R_420" name="3-methyl-2-oxobutanoate dehydrogenase (lipoamide)" reversible="true" fbc:lowerFluxBound="cobra_default_lb" fbc:upperFluxBound="cobra_default_ub">
        <listOfReactants>
          <speciesReference constant="true" species="M_FERI_c" stoichiometry="2" />
          <speciesReference constant="true" species="M_MPENTANOATE_c" stoichiometry="1" />
          <speciesReference constant="true" species="M_COA_c" stoichiometry="1" />
        </listOfReactants>
        <listOfProducts>
          <speciesReference constant="true" species="M_FERO_c" stoichiometry="2" />
          <speciesReference constant="true" species="M_CO2_c" stoichiometry="1" />
          <speciesReference constant="true" species="M_H_c" stoichiometry="2" />
          <speciesReference constant="true" species="M_MB3COA_c" stoichiometry="1" />
        </listOfProducts>
      </reaction>
      <reaction fast="false" id="R_421" name="Butyryl-CoA dehydrogenase" reversible="true" fbc:lowerFluxBound="cobra_default_lb" fbc:upperFluxBound="cobra_default_ub">
        <listOfReactants>
          <speciesReference constant="true" species="M_MK_c" stoichiometry="1" />
          <speciesReference constant="true" species="M_MB3COA_c" stoichiometry="1" />
        </listOfReactants>
        <listOfProducts>
          <speciesReference constant="true" species="M_MKH2_c" stoichiometry="1" />
          <speciesReference constant="true" species="M_MCROTCOA_c" stoichiometry="1" />
        </listOfProducts>
      </reaction>
      <reaction fast="false" id="R_422" name="Enoyl-CoA hydratase" reversible="true" fbc:lowerFluxBound="cobra_default_lb" fbc:upperFluxBound="cobra_default_ub">
        <listOfReactants>
          <speciesReference constant="true" species="M_WATER_c" stoichiometry="1" />
          <speciesReference constant="true" species="M_MCROTCOA_c" stoichiometry="1" />
        </listOfReactants>
        <listOfProducts>
          <speciesReference constant="true" species="M_ISOVALCOA_c" stoichiometry="1" />
        </listOfProducts>
      </reaction>
      <reaction fast="false" id="R_423" name="Methylcrotonyl-CoA carboxylase" reversible="true" fbc:lowerFluxBound="cobra_default_lb" fbc:upperFluxBound="cobra_default_ub">
        <listOfReactants>
          <speciesReference constant="true" species="M_MCROTCOA_c" stoichiometry="1" />
          <speciesReference constant="true" species="M_ATP_c" stoichiometry="1" />
          <speciesReference constant="true" species="M_HCO3_c" stoichiometry="1" />
        </listOfReactants>
        <listOfProducts>
          <speciesReference constant="true" species="M_PI_c" stoichiometry="1" />
          <speciesReference constant="true" species="M_T3METGLUCOA_c" stoichiometry="1" />
          <speciesReference constant="true" species="M_ADP_c" stoichiometry="1" />
        </listOfProducts>
      </reaction>
      <reaction fast="false" id="R_424" name="putative enoyl-CoA hydratase" reversible="true" fbc:lowerFluxBound="cobra_default_lb" fbc:upperFluxBound="cobra_default_ub">
        <listOfReactants>
          <speciesReference constant="true" species="M_WATER_c" stoichiometry="1" />
          <speciesReference constant="true" species="M_T3METGLUCOA_c" stoichiometry="1" />
        </listOfReactants>
        <listOfProducts>
          <speciesReference constant="true" species="M_HMGCOA_c" stoichiometry="1" />
        </listOfProducts>
      </reaction>
      <reaction fast="false" id="R_425" name="Hydroxymethylglutaryl-CoA lyase" reversible="true" fbc:lowerFluxBound="cobra_default_lb" fbc:upperFluxBound="cobra_default_ub">
        <listOfReactants>
          <speciesReference constant="true" species="M_HMGCOA_c" stoichiometry="1" />
        </listOfReactants>
        <listOfProducts>
          <speciesReference constant="true" species="M_ACOA_c" stoichiometry="1" />
          <speciesReference constant="true" species="M_KBUT_c" stoichiometry="1" />
        </listOfProducts>
      </reaction>
      <reaction fast="false" id="R_426" name="3-methyl-2-oxobutanoate dehydrogenase (lipoamide)" reversible="true" fbc:lowerFluxBound="cobra_default_lb" fbc:upperFluxBound="cobra_default_ub">
        <listOfReactants>
          <speciesReference constant="true" species="M_KISOVALERATE_c" stoichiometry="1" />
          <speciesReference constant="true" species="M_FERI_c" stoichiometry="2" />
          <speciesReference constant="true" species="M_COA_c" stoichiometry="1" />
        </listOfReactants>
        <listOfProducts>
          <speciesReference constant="true" species="M_ISOBUTCOA_c" stoichiometry="1" />
          <speciesReference constant="true" species="M_CO2_c" stoichiometry="1" />
          <speciesReference constant="true" species="M_H_c" stoichiometry="1" />
          <speciesReference constant="true" species="M_FERO_c" stoichiometry="2" />
        </listOfProducts>
      </reaction>
      <reaction fast="false" id="R_427" name="Butyryl-CoA dehydrogenase" reversible="true" fbc:lowerFluxBound="cobra_default_lb" fbc:upperFluxBound="cobra_default_ub">
        <listOfReactants>
          <speciesReference constant="true" species="M_ISOBUTCOA_c" stoichiometry="1" />
          <speciesReference constant="true" species="M_MK_c" stoichiometry="1" />
        </listOfReactants>
        <listOfProducts>
          <speciesReference constant="true" species="M_MCCOA_c" stoichiometry="1" />
          <speciesReference constant="true" species="M_MKH2_c" stoichiometry="1" />
        </listOfProducts>
      </reaction>
      <reaction fast="false" id="R_428" name="Enoyl-CoA hydratase" reversible="true" fbc:lowerFluxBound="cobra_default_lb" fbc:upperFluxBound="cobra_default_ub">
        <listOfReactants>
          <speciesReference constant="true" species="M_WATER_c" stoichiometry="1" />
          <speciesReference constant="true" species="M_MCCOA_c" stoichiometry="1" />
        </listOfReactants>
        <listOfProducts>
          <speciesReference constant="true" species="M_HISOBUTCOA_c" stoichiometry="1" />
        </listOfProducts>
      </reaction>
      <reaction fast="false" id="R_429" name="3-hydroxyisobutyryl-CoA hydrolase" reversible="true" fbc:lowerFluxBound="cobra_default_lb" fbc:upperFluxBound="cobra_default_ub">
        <listOfReactants>
          <speciesReference constant="true" species="M_WATER_c" stoichiometry="1" />
          <speciesReference constant="true" species="M_HISOBUTCOA_c" stoichiometry="1" />
        </listOfReactants>
        <listOfProducts>
          <speciesReference constant="true" species="M_HISOBUT_c" stoichiometry="1" />
          <speciesReference constant="true" species="M_COA_c" stoichiometry="1" />
        </listOfProducts>
      </reaction>
      <reaction fast="false" id="R_430" name="3-hydroxyacyl-CoA dehydrogenase" reversible="true" fbc:lowerFluxBound="cobra_default_lb" fbc:upperFluxBound="cobra_default_ub">
        <listOfReactants>
          <speciesReference constant="true" species="M_HISOBUT_c" stoichiometry="1" />
          <speciesReference constant="true" species="M_NAD_c" stoichiometry="1" />
        </listOfReactants>
        <listOfProducts>
          <speciesReference constant="true" species="M_MMALONATEALD_c" stoichiometry="1" />
          <speciesReference constant="true" species="M_H_c" stoichiometry="1" />
          <speciesReference constant="true" species="M_NADH_c" stoichiometry="1" />
        </listOfProducts>
      </reaction>
      <reaction fast="false" id="R_431" name="Methylmalonate-semialdehyde dehydrogenase (acylating)" reversible="true" fbc:lowerFluxBound="cobra_default_lb" fbc:upperFluxBound="cobra_default_ub">
        <listOfReactants>
          <speciesReference constant="true" species="M_MMALONATEALD_c" stoichiometry="1" />
          <speciesReference constant="true" species="M_NAD_c" stoichiometry="1" />
          <speciesReference constant="true" species="M_COA_c" stoichiometry="1" />
        </listOfReactants>
        <listOfProducts>
          <speciesReference constant="true" species="M_CO2_c" stoichiometry="1" />
          <speciesReference constant="true" species="M_H_c" stoichiometry="1" />
          <speciesReference constant="true" species="M_NADH_c" stoichiometry="1" />
          <speciesReference constant="true" species="M_PROPIONYLCOA_c" stoichiometry="1" />
        </listOfProducts>
      </reaction>
      <reaction fast="false" id="R_432" name="Aldehyde dehydrogenase (NAD+)" reversible="true" fbc:lowerFluxBound="cobra_default_lb" fbc:upperFluxBound="cobra_default_ub">
        <listOfReactants>
          <speciesReference constant="true" species="M_MMALONATEALD_c" stoichiometry="1" />
          <speciesReference constant="true" species="M_WATER_c" stoichiometry="1" />
          <speciesReference constant="true" species="M_NAD_c" stoichiometry="1" />
        </listOfReactants>
        <listOfProducts>
          <speciesReference constant="true" species="M_H_c" stoichiometry="1" />
          <speciesReference constant="true" species="M_NADH_c" stoichiometry="1" />
          <speciesReference constant="true" species="M_MMAL_c" stoichiometry="1" />
        </listOfProducts>
      </reaction>
      <reaction fast="false" id="R_433" name="Aldehyde dehydrogenase (NAD+)" reversible="true" fbc:lowerFluxBound="cobra_default_lb" fbc:upperFluxBound="cobra_default_ub">
        <listOfReactants>
          <speciesReference constant="true" species="M_COA_c" stoichiometry="1" />
          <speciesReference constant="true" species="M_MMAL_c" stoichiometry="1" />
        </listOfReactants>
        <listOfProducts>
          <speciesReference constant="true" species="M_WATER_c" stoichiometry="1" />
          <speciesReference constant="true" species="M_MMCOA_c" stoichiometry="1" />
        </listOfProducts>
      </reaction>
      <reaction fast="false" id="R_434" name="L-threonine 3-dehydrogenase" reversible="true" fbc:lowerFluxBound="cobra_default_lb" fbc:upperFluxBound="cobra_default_ub">
        <listOfReactants>
          <speciesReference constant="true" species="M_THR_c" stoichiometry="1" />
          <speciesReference constant="true" species="M_NAD_c" stoichiometry="1" />
        </listOfReactants>
        <listOfProducts>
          <speciesReference constant="true" species="M_H_c" stoichiometry="1" />
          <speciesReference constant="true" species="M_NADH_c" stoichiometry="1" />
          <speciesReference constant="true" species="M_AOXOBUT_c" stoichiometry="1" />
        </listOfProducts>
      </reaction>
      <reaction fast="false" id="R_435" name="spontaneous" reversible="true" fbc:lowerFluxBound="cobra_default_lb" fbc:upperFluxBound="cobra_default_ub">
        <listOfReactants>
          <speciesReference constant="true" species="M_AOXOBUT_c" stoichiometry="1" />
        </listOfReactants>
        <listOfProducts>
          <speciesReference constant="true" species="M_CO2_c" stoichiometry="1" />
          <speciesReference constant="true" species="M_AACETONE_c" stoichiometry="1" />
        </listOfProducts>
      </reaction>
      <reaction fast="false" id="R_436" name="(R)-aminopropanol dehydrogenase" reversible="true" fbc:lowerFluxBound="cobra_default_lb" fbc:upperFluxBound="cobra_default_ub">
        <listOfReactants>
          <speciesReference constant="true" species="M_H_c" stoichiometry="1" />
          <speciesReference constant="true" species="M_AACETONE_c" stoichiometry="1" />
          <speciesReference constant="true" species="M_NADH_c" stoichiometry="1" />
        </listOfReactants>
        <listOfProducts>
          <speciesReference constant="true" species="M_APROPANOL_c" stoichiometry="1" />
          <speciesReference constant="true" species="M_NAD_c" stoichiometry="1" />
        </listOfProducts>
      </reaction>
      <reaction fast="false" id="R_437" name="Ornithine decarboxylase" reversible="true" fbc:lowerFluxBound="cobra_default_lb" fbc:upperFluxBound="cobra_default_ub">
        <listOfReactants>
          <speciesReference constant="true" species="M_ORN_c" stoichiometry="1" />
        </listOfReactants>
        <listOfProducts>
          <speciesReference constant="true" species="M_PUTRESCINE_c" stoichiometry="1" />
          <speciesReference constant="true" species="M_CO2_c" stoichiometry="1" />
        </listOfProducts>
      </reaction>
      <reaction fast="false" id="R_438" name="Spermidine synthase" reversible="true" fbc:lowerFluxBound="cobra_default_lb" fbc:upperFluxBound="cobra_default_ub">
        <listOfReactants>
          <speciesReference constant="true" species="M_PUTRESCINE_c" stoichiometry="1" />
          <speciesReference constant="true" species="M_SAMETA_c" stoichiometry="1" />
        </listOfReactants>
        <listOfProducts>
          <speciesReference constant="true" species="M_SPERMIDINE_c" stoichiometry="1" />
[truncated: 358,810 more chars]
