# Supplementary material for: Do genome-scale models need exact solvers or clearer standards?
Source: Mol Syst Biol. 2015 Oct 14;11(10):831. doi: 10.15252/msb.20156157 (PMC4631202; doi:10.15252/msb.20156157)
Supplement: Supplementary file 2 — Dataset EV1 [file msb0011-0831-sd2.zip › m_model_collection-master/sbml3/SpoMBEL1693.xml]

<?xml version='1.0' encoding='UTF-8'?>
<sbml xmlns:fbc="http://www.sbml.org/sbml/level3/version1/fbc/version2" level="3" sboTerm="SBO:0000624" version="1" xmlns="http://www.sbml.org/sbml/level3/version1/core" fbc:required="false">
  <model id="SpoMBEL1693" fbc:strict="true">
    <listOfUnitDefinitions>
      <unitDefinition id="mmol_per_gDW_per_hr">
        <listOfUnits>
          <unit exponent="1" kind="mole" multiplier="1" scale="-3" />
          <unit exponent="-1" kind="gram" multiplier="1" scale="0" />
          <unit exponent="-1" kind="second" multiplier="3600" scale="0" />
        </listOfUnits>
      </unitDefinition>
    </listOfUnitDefinitions>
    <fbc:listOfObjectives fbc:activeObjective="obj">
      <fbc:objective fbc:id="obj" fbc:type="maximize">
        <fbc:listOfFluxObjectives>
          <fbc:fluxObjective fbc:coefficient="1" fbc:reaction="R_RXNBiomass" />
        </fbc:listOfFluxObjectives>
      </fbc:objective>
    </fbc:listOfObjectives>
    <listOfParameters>
      <parameter constant="true" id="cobra_default_lb" sboTerm="SBO:0000626" units="mmol_per_gDW_per_hr" value="-1000" />
      <parameter constant="true" id="cobra_default_ub" sboTerm="SBO:0000626" units="mmol_per_gDW_per_hr" value="1000" />
      <parameter constant="true" id="cobra_0_bound" sboTerm="SBO:0000626" units="mmol_per_gDW_per_hr" value="0" />
    </listOfParameters>
    <listOfCompartments>
      <compartment constant="true" id="cell" name="cell" />
    </listOfCompartments>
    <listOfSpecies>
      <species boundaryCondition="false" compartment="cell" constant="false" hasOnlySubstanceUnits="false" id="M_nicrnt_c" name="nicrnt_c" fbc:charge="0" />
      <species boundaryCondition="false" compartment="cell" constant="false" hasOnlySubstanceUnits="false" id="M_FADH2_r" name="FADH2_r" fbc:charge="0" />
      <species boundaryCondition="false" compartment="cell" constant="false" hasOnlySubstanceUnits="false" id="M_a_8aonn_c" name="a_8aonn_c" fbc:charge="0" />
      <species boundaryCondition="false" compartment="cell" constant="false" hasOnlySubstanceUnits="false" id="M_C100ACP_m" name="C100ACP_m" fbc:charge="0" />
      <species boundaryCondition="false" compartment="cell" constant="false" hasOnlySubstanceUnits="false" id="M_MOHPEG_v" name="MOHPEG_v" fbc:charge="0" />
      <species boundaryCondition="false" compartment="cell" constant="false" hasOnlySubstanceUnits="false" id="M_ametam_c" name="ametam_c" fbc:charge="0" />
      <species boundaryCondition="false" compartment="cell" constant="false" hasOnlySubstanceUnits="false" id="M_cbasp_c" name="cbasp_c" fbc:charge="0" />
      <species boundaryCondition="false" compartment="cell" constant="false" hasOnlySubstanceUnits="false" id="M_SER_c" name="SER_c" fbc:charge="0" />
      <species boundaryCondition="false" compartment="cell" constant="false" hasOnlySubstanceUnits="false" id="M_iamoh_c" name="iamoh_c" fbc:charge="0" />
      <species boundaryCondition="false" compartment="cell" constant="false" hasOnlySubstanceUnits="false" id="M_iamoh_m" name="iamoh_m" fbc:charge="0" />
      <species boundaryCondition="false" compartment="cell" constant="false" hasOnlySubstanceUnits="false" id="M_pphn_n" name="pphn_n" fbc:charge="0" />
      <species boundaryCondition="false" compartment="cell" constant="false" hasOnlySubstanceUnits="false" id="M_ertascbD_c" name="ertascbD_c" fbc:charge="0" />
      <species boundaryCondition="false" compartment="cell" constant="false" hasOnlySubstanceUnits="false" id="M_ATP_g" name="ATP_g" fbc:charge="0" />
      <species boundaryCondition="false" compartment="cell" constant="false" hasOnlySubstanceUnits="false" id="M_alltt_c" name="alltt_c" fbc:charge="0" />
      <species boundaryCondition="false" compartment="cell" constant="false" hasOnlySubstanceUnits="false" id="M_C141CoA_x" name="C141CoA_x" fbc:charge="0" />
      <species boundaryCondition="false" compartment="cell" constant="false" hasOnlySubstanceUnits="false" id="M_ATP_n" name="ATP_n" fbc:charge="0" />
      <species boundaryCondition="false" compartment="cell" constant="false" hasOnlySubstanceUnits="false" id="M_C080ACP_m" name="C080ACP_m" fbc:charge="0" />
      <species boundaryCondition="false" compartment="cell" constant="false" hasOnlySubstanceUnits="false" id="M_ATP_r" name="ATP_r" fbc:charge="0" />
      <species boundaryCondition="false" compartment="cell" constant="false" hasOnlySubstanceUnits="false" id="M_ATP_x" name="ATP_x" fbc:charge="0" />
      <species boundaryCondition="false" compartment="cell" constant="false" hasOnlySubstanceUnits="false" id="M_sphgn_r" name="sphgn_r" fbc:charge="0" />
      <species boundaryCondition="false" compartment="cell" constant="false" hasOnlySubstanceUnits="false" id="M_C141CoA_c" name="C141CoA_c" fbc:charge="0" />
      <species boundaryCondition="false" compartment="cell" constant="false" hasOnlySubstanceUnits="false" id="M_ppCoA_m" name="ppCoA_m" fbc:charge="0" />
      <species boundaryCondition="false" compartment="cell" constant="false" hasOnlySubstanceUnits="false" id="M_NOADREN_v" name="NOADREN_v" fbc:charge="0" />
      <species boundaryCondition="false" compartment="cell" constant="false" hasOnlySubstanceUnits="false" id="M_C161CoA_x" name="C161CoA_x" fbc:charge="0" />
      <species boundaryCondition="false" compartment="cell" constant="false" hasOnlySubstanceUnits="false" id="M_a_2phETOH_m" name="a_2phETOH_m" fbc:charge="0" />
      <species boundaryCondition="false" compartment="cell" constant="false" hasOnlySubstanceUnits="false" id="M_a_2phETOH_c" name="a_2phETOH_c" fbc:charge="0" />
      <species boundaryCondition="false" compartment="cell" constant="false" hasOnlySubstanceUnits="false" id="M_ptd145bp_c" name="ptd145bp_c" fbc:charge="0" />
      <species boundaryCondition="false" compartment="cell" constant="false" hasOnlySubstanceUnits="false" id="M_ptd145bp_m" name="ptd145bp_m" fbc:charge="0" />
      <species boundaryCondition="false" compartment="cell" constant="false" hasOnlySubstanceUnits="false" id="M_OAA_m" name="OAA_m" fbc:charge="0" />
      <species boundaryCondition="false" compartment="cell" constant="false" hasOnlySubstanceUnits="false" id="M_OAA_c" name="OAA_c" fbc:charge="0" />
      <species boundaryCondition="false" compartment="cell" constant="false" hasOnlySubstanceUnits="false" id="M_C161CoA_c" name="C161CoA_c" fbc:charge="0" />
      <species boundaryCondition="false" compartment="cell" constant="false" hasOnlySubstanceUnits="false" id="M_ipc324_c" name="ipc324_c" fbc:charge="0" />
      <species boundaryCondition="false" compartment="cell" constant="false" hasOnlySubstanceUnits="false" id="M_ACSER_c" name="ACSER_c" fbc:charge="0" />
      <species boundaryCondition="false" compartment="cell" constant="false" hasOnlySubstanceUnits="false" id="M_pantR_n" name="pantR_n" fbc:charge="0" />
      <species boundaryCondition="false" compartment="cell" constant="false" hasOnlySubstanceUnits="false" id="M_ipc324_g" name="ipc324_g" fbc:charge="0" />
      <species boundaryCondition="false" compartment="cell" constant="false" hasOnlySubstanceUnits="false" id="M_OAA_x" name="OAA_x" fbc:charge="0" />
      <species boundaryCondition="false" compartment="cell" constant="false" hasOnlySubstanceUnits="false" id="M_PNPP_m" name="PNPP_m" fbc:charge="0" />
      <species boundaryCondition="false" compartment="cell" constant="false" hasOnlySubstanceUnits="false" id="M_PNPP_c" name="PNPP_c" fbc:charge="0" />
      <species boundaryCondition="false" compartment="cell" constant="false" hasOnlySubstanceUnits="false" id="M_ipc324_r" name="ipc324_r" fbc:charge="0" />
      <species boundaryCondition="false" compartment="cell" constant="false" hasOnlySubstanceUnits="false" id="M_pantR_c" name="pantR_c" fbc:charge="0" />
      <species boundaryCondition="false" compartment="cell" constant="false" hasOnlySubstanceUnits="false" id="M_LEU_c" name="LEU_c" fbc:charge="0" />
      <species boundaryCondition="false" compartment="cell" constant="false" hasOnlySubstanceUnits="false" id="M_skm5p_c" name="skm5p_c" fbc:charge="0" />
      <species boundaryCondition="false" compartment="cell" constant="false" hasOnlySubstanceUnits="false" id="M_ipc326_c" name="ipc326_c" fbc:charge="0" />
      <species boundaryCondition="false" compartment="cell" constant="false" hasOnlySubstanceUnits="false" id="M_a_13BDglcn_c" name="a_13BDglcn_c" fbc:charge="0" />
      <species boundaryCondition="false" compartment="cell" constant="false" hasOnlySubstanceUnits="false" id="M_f1p_n" name="f1p_n" fbc:charge="0" />
      <species boundaryCondition="false" compartment="cell" constant="false" hasOnlySubstanceUnits="false" id="M_dUTP_c" name="dUTP_c" fbc:charge="0" />
      <species boundaryCondition="false" compartment="cell" constant="false" hasOnlySubstanceUnits="false" id="M_a_13BDglcn_r" name="a_13BDglcn_r" fbc:charge="0" />
      <species boundaryCondition="false" compartment="cell" constant="false" hasOnlySubstanceUnits="false" id="M_aces_c" name="aces_c" fbc:charge="0" />
      <species boundaryCondition="false" compartment="cell" constant="false" hasOnlySubstanceUnits="false" id="M_dUTP_n" name="dUTP_n" fbc:charge="0" />
      <species boundaryCondition="false" compartment="cell" constant="false" hasOnlySubstanceUnits="false" id="M_a_2OPMB_m" name="a_2OPMB_m" fbc:charge="0" />
      <species boundaryCondition="false" compartment="cell" constant="false" hasOnlySubstanceUnits="false" id="M_hgentis_c" name="hgentis_c" fbc:charge="0" />
      <species boundaryCondition="false" compartment="cell" constant="false" hasOnlySubstanceUnits="false" id="M_C180_r" name="C180_r" fbc:charge="0" />
      <species boundaryCondition="false" compartment="cell" constant="false" hasOnlySubstanceUnits="false" id="M_gam6p_c" name="gam6p_c" fbc:charge="0" />
      <species boundaryCondition="false" compartment="cell" constant="false" hasOnlySubstanceUnits="false" id="M_GTP_n" name="GTP_n" fbc:charge="0" />
      <species boundaryCondition="false" compartment="cell" constant="false" hasOnlySubstanceUnits="false" id="M_a_2ahhmd_c" name="a_2ahhmd_c" fbc:charge="0" />
      <species boundaryCondition="false" compartment="cell" constant="false" hasOnlySubstanceUnits="false" id="M_GTP_m" name="GTP_m" fbc:charge="0" />
      <species boundaryCondition="false" compartment="cell" constant="false" hasOnlySubstanceUnits="false" id="M_ptdmeeta_c" name="ptdmeeta_c" fbc:charge="0" />
      <species boundaryCondition="false" compartment="cell" constant="false" hasOnlySubstanceUnits="false" id="M_m3macchitppdol_g" name="m3macchitppdol_g" fbc:charge="0" />
      <species boundaryCondition="false" compartment="cell" constant="false" hasOnlySubstanceUnits="false" id="M_alltt_n" name="alltt_n" fbc:charge="0" />
      <species boundaryCondition="false" compartment="cell" constant="false" hasOnlySubstanceUnits="false" id="M_m4macchitppdol_g" name="m4macchitppdol_g" fbc:charge="0" />
      <species boundaryCondition="false" compartment="cell" constant="false" hasOnlySubstanceUnits="false" id="M_C180_c" name="C180_c" fbc:charge="0" />
      <species boundaryCondition="false" compartment="cell" constant="false" hasOnlySubstanceUnits="false" id="M_gam1p_n" name="gam1p_n" fbc:charge="0" />
      <species boundaryCondition="false" compartment="cell" constant="false" hasOnlySubstanceUnits="false" id="M_IDP_m" name="IDP_m" fbc:charge="0" />
      <species boundaryCondition="false" compartment="cell" constant="false" hasOnlySubstanceUnits="false" id="M_a_2ippm_c" name="a_2ippm_c" fbc:charge="0" />
      <species boundaryCondition="false" compartment="cell" constant="false" hasOnlySubstanceUnits="false" id="M_IDP_c" name="IDP_c" fbc:charge="0" />
      <species boundaryCondition="false" compartment="cell" constant="false" hasOnlySubstanceUnits="false" id="M_gam1p_c" name="gam1p_c" fbc:charge="0" />
      <species boundaryCondition="false" compartment="cell" constant="false" hasOnlySubstanceUnits="false" id="M_suchms_n" name="suchms_n" fbc:charge="0" />
      <species boundaryCondition="false" compartment="cell" constant="false" hasOnlySubstanceUnits="false" id="M_a_2kmb_c" name="a_2kmb_c" fbc:charge="0" />
      <species boundaryCondition="false" compartment="cell" constant="false" hasOnlySubstanceUnits="false" id="M_mipc226_g" name="mipc226_g" fbc:charge="0" />
      <species boundaryCondition="false" compartment="cell" constant="false" hasOnlySubstanceUnits="false" id="M_sbtD_c" name="sbtD_c" fbc:charge="0" />
      <species boundaryCondition="false" compartment="cell" constant="false" hasOnlySubstanceUnits="false" id="M_mipc226_c" name="mipc226_c" fbc:charge="0" />
      <species boundaryCondition="false" compartment="cell" constant="false" hasOnlySubstanceUnits="false" id="M_cbp_c" name="cbp_c" fbc:charge="0" />
      <species boundaryCondition="false" compartment="cell" constant="false" hasOnlySubstanceUnits="false" id="M_cbp_m" name="cbp_m" fbc:charge="0" />
      <species boundaryCondition="false" compartment="cell" constant="false" hasOnlySubstanceUnits="false" id="M_cbp_n" name="cbp_n" fbc:charge="0" />
      <species boundaryCondition="false" compartment="cell" constant="false" hasOnlySubstanceUnits="false" id="M_hxan_r" name="hxan_r" fbc:charge="0" />
      <species boundaryCondition="false" compartment="cell" constant="false" hasOnlySubstanceUnits="false" id="M_sbtD_r" name="sbtD_r" fbc:charge="0" />
      <species boundaryCondition="false" compartment="cell" constant="false" hasOnlySubstanceUnits="false" id="M_DHLPRO_m" name="DHLPRO_m" fbc:charge="0" />
      <species boundaryCondition="false" compartment="cell" constant="false" hasOnlySubstanceUnits="false" id="M_mipc226_r" name="mipc226_r" fbc:charge="0" />
      <species boundaryCondition="false" compartment="cell" constant="false" hasOnlySubstanceUnits="false" id="M_SAM_n" name="SAM_n" fbc:charge="0" />
      <species boundaryCondition="false" compartment="cell" constant="false" hasOnlySubstanceUnits="false" id="M_hxan_n" name="hxan_n" fbc:charge="0" />
      <species boundaryCondition="false" compartment="cell" constant="false" hasOnlySubstanceUnits="false" id="M_hxan_c" name="hxan_c" fbc:charge="0" />
      <species boundaryCondition="false" compartment="cell" constant="false" hasOnlySubstanceUnits="false" id="M_H_m" name="H_m" fbc:charge="0" />
      <species boundaryCondition="false" compartment="cell" constant="false" hasOnlySubstanceUnits="false" id="M_H_n" name="H_n" fbc:charge="0" />
      <species boundaryCondition="false" compartment="cell" constant="false" hasOnlySubstanceUnits="false" id="M_inost_c" name="inost_c" fbc:charge="0" />
      <species boundaryCondition="false" compartment="cell" constant="false" hasOnlySubstanceUnits="false" id="M_saccrp_c" name="saccrp_c" fbc:charge="0" />
      <species boundaryCondition="false" compartment="cell" constant="false" hasOnlySubstanceUnits="false" id="M_H_g" name="H_g" fbc:charge="0" />
      <species boundaryCondition="false" compartment="cell" constant="false" hasOnlySubstanceUnits="false" id="M_pram_c" name="pram_c" fbc:charge="0" />
      <species boundaryCondition="false" compartment="cell" constant="false" hasOnlySubstanceUnits="false" id="M_ipc224_c" name="ipc224_c" fbc:charge="0" />
      <species boundaryCondition="false" compartment="cell" constant="false" hasOnlySubstanceUnits="false" id="M_gp4g_c" name="gp4g_c" fbc:charge="0" />
      <species boundaryCondition="false" compartment="cell" constant="false" hasOnlySubstanceUnits="false" id="M_H_x" name="H_x" fbc:charge="0" />
      <species boundaryCondition="false" compartment="cell" constant="false" hasOnlySubstanceUnits="false" id="M_H2O_r" name="H2O_r" fbc:charge="0" />
      <species boundaryCondition="false" compartment="cell" constant="false" hasOnlySubstanceUnits="false" id="M_CIT_x" name="CIT_x" fbc:charge="0" />
      <species boundaryCondition="false" compartment="cell" constant="false" hasOnlySubstanceUnits="false" id="M_H_v" name="H_v" fbc:charge="0" />
      <species boundaryCondition="false" compartment="cell" constant="false" hasOnlySubstanceUnits="false" id="M_Nfortyr_c" name="Nfortyr_c" fbc:charge="0" />
      <species boundaryCondition="false" compartment="cell" constant="false" hasOnlySubstanceUnits="false" id="M_H_r" name="H_r" fbc:charge="0" />
      <species boundaryCondition="false" compartment="cell" constant="false" hasOnlySubstanceUnits="false" id="M_ptrc_n" name="ptrc_n" fbc:charge="0" />
      <species boundaryCondition="false" compartment="cell" constant="false" hasOnlySubstanceUnits="false" id="M_ps_g" name="ps_g" fbc:charge="0" />
      <species boundaryCondition="false" compartment="cell" constant="false" hasOnlySubstanceUnits="false" id="M_hcit_c" name="hcit_c" fbc:charge="0" />
      <species boundaryCondition="false" compartment="cell" constant="false" hasOnlySubstanceUnits="false" id="M_ps_c" name="ps_c" fbc:charge="0" />
      <species boundaryCondition="false" compartment="cell" constant="false" hasOnlySubstanceUnits="false" id="M_CIT_m" name="CIT_m" fbc:charge="0" />
      <species boundaryCondition="false" compartment="cell" constant="false" hasOnlySubstanceUnits="false" id="M_CIT_c" name="CIT_c" fbc:charge="0" />
      <species boundaryCondition="false" compartment="cell" constant="false" hasOnlySubstanceUnits="false" id="M_ps_m" name="ps_m" fbc:charge="0" />
      <species boundaryCondition="false" compartment="cell" constant="false" hasOnlySubstanceUnits="false" id="M_H2O_m" name="H2O_m" fbc:charge="0" />
      <species boundaryCondition="false" compartment="cell" constant="false" hasOnlySubstanceUnits="false" id="M_AMP_x" name="AMP_x" fbc:charge="0" />
      <species boundaryCondition="false" compartment="cell" constant="false" hasOnlySubstanceUnits="false" id="M_nmn_m" name="nmn_m" fbc:charge="0" />
      <species boundaryCondition="false" compartment="cell" constant="false" hasOnlySubstanceUnits="false" id="M_AMP_r" name="AMP_r" fbc:charge="0" />
      <species boundaryCondition="false" compartment="cell" constant="false" hasOnlySubstanceUnits="false" id="M_NAD_n" name="NAD_n" fbc:charge="0" />
      <species boundaryCondition="false" compartment="cell" constant="false" hasOnlySubstanceUnits="false" id="M_NAD_m" name="NAD_m" fbc:charge="0" />
      <species boundaryCondition="false" compartment="cell" constant="false" hasOnlySubstanceUnits="false" id="M_AMP_m" name="AMP_m" fbc:charge="0" />
      <species boundaryCondition="false" compartment="cell" constant="false" hasOnlySubstanceUnits="false" id="M_NAD_g" name="NAD_g" fbc:charge="0" />
      <species boundaryCondition="false" compartment="cell" constant="false" hasOnlySubstanceUnits="false" id="M_AMP_n" name="AMP_n" fbc:charge="0" />
      <species boundaryCondition="false" compartment="cell" constant="false" hasOnlySubstanceUnits="false" id="M_NAD_c" name="NAD_c" fbc:charge="0" />
      <species boundaryCondition="false" compartment="cell" constant="false" hasOnlySubstanceUnits="false" id="M_AMP_c" name="AMP_c" fbc:charge="0" />
      <species boundaryCondition="false" compartment="cell" constant="false" hasOnlySubstanceUnits="false" id="M_AMP_g" name="AMP_g" fbc:charge="0" />
      <species boundaryCondition="false" compartment="cell" constant="false" hasOnlySubstanceUnits="false" id="M_lystrna_m" name="lystrna_m" fbc:charge="0" />
      <species boundaryCondition="false" compartment="cell" constant="false" hasOnlySubstanceUnits="false" id="M_NAD_x" name="NAD_x" fbc:charge="0" />
      <species boundaryCondition="false" compartment="cell" constant="false" hasOnlySubstanceUnits="false" id="M_NAD_r" name="NAD_r" fbc:charge="0" />
      <species boundaryCondition="false" compartment="cell" constant="false" hasOnlySubstanceUnits="false" id="M_a_3k4mzym_c" name="a_3k4mzym_c" fbc:charge="0" />
      <species boundaryCondition="false" compartment="cell" constant="false" hasOnlySubstanceUnits="false" id="M_C100_c" name="C100_c" fbc:charge="0" />
      <species boundaryCondition="false" compartment="cell" constant="false" hasOnlySubstanceUnits="false" id="M_a_3k4mzym_r" name="a_3k4mzym_r" fbc:charge="0" />
      <species boundaryCondition="false" compartment="cell" constant="false" hasOnlySubstanceUnits="false" id="M_NADPH_n" name="NADPH_n" fbc:charge="0" />
      <species boundaryCondition="false" compartment="cell" constant="false" hasOnlySubstanceUnits="false" id="M_NADPH_m" name="NADPH_m" fbc:charge="0" />
      <species boundaryCondition="false" compartment="cell" constant="false" hasOnlySubstanceUnits="false" id="M_thymd_n" name="thymd_n" fbc:charge="0" />
      <species boundaryCondition="false" compartment="cell" constant="false" hasOnlySubstanceUnits="false" id="M_ibutac_c" name="ibutac_c" fbc:charge="0" />
      <species boundaryCondition="false" compartment="cell" constant="false" hasOnlySubstanceUnits="false" id="M_epm_c" name="epm_c" fbc:charge="0" />
      <species boundaryCondition="false" compartment="cell" constant="false" hasOnlySubstanceUnits="false" id="M_PPi_m" name="PPi_m" fbc:charge="0" />
      <species boundaryCondition="false" compartment="cell" constant="false" hasOnlySubstanceUnits="false" id="M_gam6p_n" name="gam6p_n" fbc:charge="0" />
      <species boundaryCondition="false" compartment="cell" constant="false" hasOnlySubstanceUnits="false" id="M_duri_n" name="duri_n" fbc:charge="0" />
      <species boundaryCondition="false" compartment="cell" constant="false" hasOnlySubstanceUnits="false" id="M_fru_c" name="fru_c" fbc:charge="0" />
      <species boundaryCondition="false" compartment="cell" constant="false" hasOnlySubstanceUnits="false" id="M_fru_n" name="fru_n" fbc:charge="0" />
      <species boundaryCondition="false" compartment="cell" constant="false" hasOnlySubstanceUnits="false" id="M_duri_c" name="duri_c" fbc:charge="0" />
      <species boundaryCondition="false" compartment="cell" constant="false" hasOnlySubstanceUnits="false" id="M_pe_c" name="pe_c" fbc:charge="0" />
      <species boundaryCondition="false" compartment="cell" constant="false" hasOnlySubstanceUnits="false" id="M_pe_g" name="pe_g" fbc:charge="0" />
      <species boundaryCondition="false" compartment="cell" constant="false" hasOnlySubstanceUnits="false" id="M_pe_m" name="pe_m" fbc:charge="0" />
      <species boundaryCondition="false" compartment="cell" constant="false" hasOnlySubstanceUnits="false" id="M_a_5aprbu_c" name="a_5aprbu_c" fbc:charge="0" />
      <species boundaryCondition="false" compartment="cell" constant="false" hasOnlySubstanceUnits="false" id="M_a_4mop_c" name="a_4mop_c" fbc:charge="0" />
      <species boundaryCondition="false" compartment="cell" constant="false" hasOnlySubstanceUnits="false" id="M_a_5aprbu_n" name="a_5aprbu_n" fbc:charge="0" />
      <species boundaryCondition="false" compartment="cell" constant="false" hasOnlySubstanceUnits="false" id="M_pran_n" name="pran_n" fbc:charge="0" />
      <species boundaryCondition="false" compartment="cell" constant="false" hasOnlySubstanceUnits="false" id="M_a_4mop_n" name="a_4mop_n" fbc:charge="0" />
      <species boundaryCondition="false" compartment="cell" constant="false" hasOnlySubstanceUnits="false" id="M_a_4mop_m" name="a_4mop_m" fbc:charge="0" />
      <species boundaryCondition="false" compartment="cell" constant="false" hasOnlySubstanceUnits="false" id="M_MET_m" name="MET_m" fbc:charge="0" />
      <species boundaryCondition="false" compartment="cell" constant="false" hasOnlySubstanceUnits="false" id="M_DMPP_c" name="DMPP_c" fbc:charge="0" />
      <species boundaryCondition="false" compartment="cell" constant="false" hasOnlySubstanceUnits="false" id="M_btn_c" name="btn_c" fbc:charge="0" />
      <species boundaryCondition="false" compartment="cell" constant="false" hasOnlySubstanceUnits="false" id="M_MET_c" name="MET_c" fbc:charge="0" />
      <species boundaryCondition="false" compartment="cell" constant="false" hasOnlySubstanceUnits="false" id="M_oxag_c" name="oxag_c" fbc:charge="0" />
      <species boundaryCondition="false" compartment="cell" constant="false" hasOnlySubstanceUnits="false" id="M_oxag_m" name="oxag_m" fbc:charge="0" />
      <species boundaryCondition="false" compartment="cell" constant="false" hasOnlySubstanceUnits="false" id="M_athr_c" name="athr_c" fbc:charge="0" />
      <species boundaryCondition="false" compartment="cell" constant="false" hasOnlySubstanceUnits="false" id="M_H2O2_c" name="H2O2_c" fbc:charge="0" />
      <species boundaryCondition="false" compartment="cell" constant="false" hasOnlySubstanceUnits="false" id="M_dgala_r" name="dgala_r" fbc:charge="0" />
      <species boundaryCondition="false" compartment="cell" constant="false" hasOnlySubstanceUnits="false" id="M_trnatrp_c" name="trnatrp_c" fbc:charge="0" />
      <species boundaryCondition="false" compartment="cell" constant="false" hasOnlySubstanceUnits="false" id="M_ind3ac_g" name="ind3ac_g" fbc:charge="0" />
      <species boundaryCondition="false" compartment="cell" constant="false" hasOnlySubstanceUnits="false" id="M_NOMNEP_v" name="NOMNEP_v" fbc:charge="0" />
      <species boundaryCondition="false" compartment="cell" constant="false" hasOnlySubstanceUnits="false" id="M_ind3ac_c" name="ind3ac_c" fbc:charge="0" />
      <species boundaryCondition="false" compartment="cell" constant="false" hasOnlySubstanceUnits="false" id="M_H2O2_m" name="H2O2_m" fbc:charge="0" />
      <species boundaryCondition="false" compartment="cell" constant="false" hasOnlySubstanceUnits="false" id="M_ind3ac_n" name="ind3ac_n" fbc:charge="0" />
      <species boundaryCondition="false" compartment="cell" constant="false" hasOnlySubstanceUnits="false" id="M_ind3ac_m" name="ind3ac_m" fbc:charge="0" />
      <species boundaryCondition="false" compartment="cell" constant="false" hasOnlySubstanceUnits="false" id="M_PEP_m" name="PEP_m" fbc:charge="0" />
      <species boundaryCondition="false" compartment="cell" constant="false" hasOnlySubstanceUnits="false" id="M_H2O2_x" name="H2O2_x" fbc:charge="0" />
      <species boundaryCondition="false" compartment="cell" constant="false" hasOnlySubstanceUnits="false" id="M_L2aADP6sa_c" name="L2aADP6sa_c" fbc:charge="0" />
      <species boundaryCondition="false" compartment="cell" constant="false" hasOnlySubstanceUnits="false" id="M_a_2OMHMB_m" name="a_2OMHMB_m" fbc:charge="0" />
      <species boundaryCondition="false" compartment="cell" constant="false" hasOnlySubstanceUnits="false" id="M_valtrna_c" name="valtrna_c" fbc:charge="0" />
      <species boundaryCondition="false" compartment="cell" constant="false" hasOnlySubstanceUnits="false" id="M_fecost_r" name="fecost_r" fbc:charge="0" />
      <species boundaryCondition="false" compartment="cell" constant="false" hasOnlySubstanceUnits="false" id="M_valtrna_m" name="valtrna_m" fbc:charge="0" />
      <species boundaryCondition="false" compartment="cell" constant="false" hasOnlySubstanceUnits="false" id="M_cmaphis_n" name="cmaphis_n" fbc:charge="0" />
      <species boundaryCondition="false" compartment="cell" constant="false" hasOnlySubstanceUnits="false" id="M_cmaphis_c" name="cmaphis_c" fbc:charge="0" />
      <species boundaryCondition="false" compartment="cell" constant="false" hasOnlySubstanceUnits="false" id="M_H_c" name="H_c" fbc:charge="0" />
      <species boundaryCondition="false" compartment="cell" constant="false" hasOnlySubstanceUnits="false" id="M_cmusa_c" name="cmusa_c" fbc:charge="0" />
      <species boundaryCondition="false" compartment="cell" constant="false" hasOnlySubstanceUnits="false" id="M_a_1pyr5c_c" name="a_1pyr5c_c" fbc:charge="0" />
      <species boundaryCondition="false" compartment="cell" constant="false" hasOnlySubstanceUnits="false" id="M_Lcystin_v" name="Lcystin_v" fbc:charge="0" />
      <species boundaryCondition="false" compartment="cell" constant="false" hasOnlySubstanceUnits="false" id="M_TYR_n" name="TYR_n" fbc:charge="0" />
      <species boundaryCondition="false" compartment="cell" constant="false" hasOnlySubstanceUnits="false" id="M_Lcystin_c" name="Lcystin_c" fbc:charge="0" />
      <species boundaryCondition="false" compartment="cell" constant="false" hasOnlySubstanceUnits="false" id="M_PRO_m" name="PRO_m" fbc:charge="0" />
      <species boundaryCondition="false" compartment="cell" constant="false" hasOnlySubstanceUnits="false" id="M_PRO_c" name="PRO_c" fbc:charge="0" />
      <species boundaryCondition="false" compartment="cell" constant="false" hasOnlySubstanceUnits="false" id="M_AC_g" name="AC_g" fbc:charge="0" />
      <species boundaryCondition="false" compartment="cell" constant="false" hasOnlySubstanceUnits="false" id="M_AC_c" name="AC_c" fbc:charge="0" />
      <species boundaryCondition="false" compartment="cell" constant="false" hasOnlySubstanceUnits="false" id="M_pydam_c" name="pydam_c" fbc:charge="0" />
      <species boundaryCondition="false" compartment="cell" constant="false" hasOnlySubstanceUnits="false" id="M_AC_n" name="AC_n" fbc:charge="0" />
      <species boundaryCondition="false" compartment="cell" constant="false" hasOnlySubstanceUnits="false" id="M_ppbng_n" name="ppbng_n" fbc:charge="0" />
      <species boundaryCondition="false" compartment="cell" constant="false" hasOnlySubstanceUnits="false" id="M_a_6pgc_c" name="a_6pgc_c" fbc:charge="0" />
      <species boundaryCondition="false" compartment="cell" constant="false" hasOnlySubstanceUnits="false" id="M_LEU_n" name="LEU_n" fbc:charge="0" />
      <species boundaryCondition="false" compartment="cell" constant="false" hasOnlySubstanceUnits="false" id="M_a_6pgc_n" name="a_6pgc_n" fbc:charge="0" />
      <species boundaryCondition="false" compartment="cell" constant="false" hasOnlySubstanceUnits="false" id="M_a_6pgc_m" name="a_6pgc_m" fbc:charge="0" />
      <species boundaryCondition="false" compartment="cell" constant="false" hasOnlySubstanceUnits="false" id="M_fdp_c" name="fdp_c" fbc:charge="0" />
      <species boundaryCondition="false" compartment="cell" constant="false" hasOnlySubstanceUnits="false" id="M_ppbng_c" name="ppbng_c" fbc:charge="0" />
      <species boundaryCondition="false" compartment="cell" constant="false" hasOnlySubstanceUnits="false" id="M_fdp_n" name="fdp_n" fbc:charge="0" />
      <species boundaryCondition="false" compartment="cell" constant="false" hasOnlySubstanceUnits="false" id="M_trdox_m" name="trdox_m" fbc:charge="0" />
      <species boundaryCondition="false" compartment="cell" constant="false" hasOnlySubstanceUnits="false" id="M_AC_x" name="AC_x" fbc:charge="0" />
      <species boundaryCondition="false" compartment="cell" constant="false" hasOnlySubstanceUnits="false" id="M_DHPEG_v" name="DHPEG_v" fbc:charge="0" />
      <species boundaryCondition="false" compartment="cell" constant="false" hasOnlySubstanceUnits="false" id="M_acg5p_m" name="acg5p_m" fbc:charge="0" />
      <species boundaryCondition="false" compartment="cell" constant="false" hasOnlySubstanceUnits="false" id="M_dGTP_c" name="dGTP_c" fbc:charge="0" />
      <species boundaryCondition="false" compartment="cell" constant="false" hasOnlySubstanceUnits="false" id="M_glyc_r" name="glyc_r" fbc:charge="0" />
      <species boundaryCondition="false" compartment="cell" constant="false" hasOnlySubstanceUnits="false" id="M_ins_n" name="ins_n" fbc:charge="0" />
      <species boundaryCondition="false" compartment="cell" constant="false" hasOnlySubstanceUnits="false" id="M_pdx5p_c" name="pdx5p_c" fbc:charge="0" />
      <species boundaryCondition="false" compartment="cell" constant="false" hasOnlySubstanceUnits="false" id="M_GLC_n" name="GLC_n" fbc:charge="0" />
      <species boundaryCondition="false" compartment="cell" constant="false" hasOnlySubstanceUnits="false" id="M_pntoR_c" name="pntoR_c" fbc:charge="0" />
      <species boundaryCondition="false" compartment="cell" constant="false" hasOnlySubstanceUnits="false" id="M_dNAD_n" name="dNAD_n" fbc:charge="0" />
      <species boundaryCondition="false" compartment="cell" constant="false" hasOnlySubstanceUnits="false" id="M_DHMAN_c" name="DHMAN_c" fbc:charge="0" />
      <species boundaryCondition="false" compartment="cell" constant="false" hasOnlySubstanceUnits="false" id="M_glyc_c" name="glyc_c" fbc:charge="0" />
      <species boundaryCondition="false" compartment="cell" constant="false" hasOnlySubstanceUnits="false" id="M_glyc_m" name="glyc_m" fbc:charge="0" />
      <species boundaryCondition="false" compartment="cell" constant="false" hasOnlySubstanceUnits="false" id="M_GLC_c" name="GLC_c" fbc:charge="0" />
      <species boundaryCondition="false" compartment="cell" constant="false" hasOnlySubstanceUnits="false" id="M_alpam_m" name="alpam_m" fbc:charge="0" />
      <species boundaryCondition="false" compartment="cell" constant="false" hasOnlySubstanceUnits="false" id="M_sta_c" name="sta_c" fbc:charge="0" />
      <species boundaryCondition="false" compartment="cell" constant="false" hasOnlySubstanceUnits="false" id="M_ribD_c" name="ribD_c" fbc:charge="0" />
      <species boundaryCondition="false" compartment="cell" constant="false" hasOnlySubstanceUnits="false" id="M_GLC_v" name="GLC_v" fbc:charge="0" />
      <species boundaryCondition="false" compartment="cell" constant="false" hasOnlySubstanceUnits="false" id="M_a_2hb_c" name="a_2hb_c" fbc:charge="0" />
      <species boundaryCondition="false" compartment="cell" constant="false" hasOnlySubstanceUnits="false" id="M_DHMAN_v" name="DHMAN_v" fbc:charge="0" />
      <species boundaryCondition="false" compartment="cell" constant="false" hasOnlySubstanceUnits="false" id="M_sta_r" name="sta_r" fbc:charge="0" />
      <species boundaryCondition="false" compartment="cell" constant="false" hasOnlySubstanceUnits="false" id="M_TYR_x" name="TYR_x" fbc:charge="0" />
      <species boundaryCondition="false" compartment="cell" constant="false" hasOnlySubstanceUnits="false" id="M_hmgCoA_n" name="hmgCoA_n" fbc:charge="0" />
      <species boundaryCondition="false" compartment="cell" constant="false" hasOnlySubstanceUnits="false" id="M_a_35cdamp_c" name="a_35cdamp_c" fbc:charge="0" />
      <species boundaryCondition="false" compartment="cell" constant="false" hasOnlySubstanceUnits="false" id="M_hmgCoA_m" name="hmgCoA_m" fbc:charge="0" />
      <species boundaryCondition="false" compartment="cell" constant="false" hasOnlySubstanceUnits="false" id="M_hmgCoA_c" name="hmgCoA_c" fbc:charge="0" />
      <species boundaryCondition="false" compartment="cell" constant="false" hasOnlySubstanceUnits="false" id="M_a_6dg_n" name="a_6dg_n" fbc:charge="0" />
      <species boundaryCondition="false" compartment="cell" constant="false" hasOnlySubstanceUnits="false" id="M_TYR_v" name="TYR_v" fbc:charge="0" />
      <species boundaryCondition="false" compartment="cell" constant="false" hasOnlySubstanceUnits="false" id="M_G6P_B_n" name="G6P_B_n" fbc:charge="0" />
      <species boundaryCondition="false" compartment="cell" constant="false" hasOnlySubstanceUnits="false" id="M_G6P_B_c" name="G6P_B_c" fbc:charge="0" />
      <species boundaryCondition="false" compartment="cell" constant="false" hasOnlySubstanceUnits="false" id="M_TYR_m" name="TYR_m" fbc:charge="0" />
      <species boundaryCondition="false" compartment="cell" constant="false" hasOnlySubstanceUnits="false" id="M_hmgCoA_r" name="hmgCoA_r" fbc:charge="0" />
      <species boundaryCondition="false" compartment="cell" constant="false" hasOnlySubstanceUnits="false" id="M_TYR_c" name="TYR_c" fbc:charge="0" />
      <species boundaryCondition="false" compartment="cell" constant="false" hasOnlySubstanceUnits="false" id="M_smpd_c" name="smpd_c" fbc:charge="0" />
      <species boundaryCondition="false" compartment="cell" constant="false" hasOnlySubstanceUnits="false" id="M_prfp_n" name="prfp_n" fbc:charge="0" />
      <species boundaryCondition="false" compartment="cell" constant="false" hasOnlySubstanceUnits="false" id="M_a_4hpro_LT_c" name="a_4hpro_LT_c" fbc:charge="0" />
      <species boundaryCondition="false" compartment="cell" constant="false" hasOnlySubstanceUnits="false" id="M_a_44mctr_m" name="a_44mctr_m" fbc:charge="0" />
      <species boundaryCondition="false" compartment="cell" constant="false" hasOnlySubstanceUnits="false" id="M_xyluD_n" name="xyluD_n" fbc:charge="0" />
      <species boundaryCondition="false" compartment="cell" constant="false" hasOnlySubstanceUnits="false" id="M_IPPP_m" name="IPPP_m" fbc:charge="0" />
      <species boundaryCondition="false" compartment="cell" constant="false" hasOnlySubstanceUnits="false" id="M_IPPP_n" name="IPPP_n" fbc:charge="0" />
      <species boundaryCondition="false" compartment="cell" constant="false" hasOnlySubstanceUnits="false" id="M_xyluD_c" name="xyluD_c" fbc:charge="0" />
      <species boundaryCondition="false" compartment="cell" constant="false" hasOnlySubstanceUnits="false" id="M_a_4hpro_LT_m" name="a_4hpro_LT_m" fbc:charge="0" />
      <species boundaryCondition="false" compartment="cell" constant="false" hasOnlySubstanceUnits="false" id="M_ind3eth_m" name="ind3eth_m" fbc:charge="0" />
      <species boundaryCondition="false" compartment="cell" constant="false" hasOnlySubstanceUnits="false" id="M_cystrna_c" name="cystrna_c" fbc:charge="0" />
      <species boundaryCondition="false" compartment="cell" constant="false" hasOnlySubstanceUnits="false" id="M_GL3P_n" name="GL3P_n" fbc:charge="0" />
      <species boundaryCondition="false" compartment="cell" constant="false" hasOnlySubstanceUnits="false" id="M_melib_c" name="melib_c" fbc:charge="0" />
      <species boundaryCondition="false" compartment="cell" constant="false" hasOnlySubstanceUnits="false" id="M_a_3dhq_c" name="a_3dhq_c" fbc:charge="0" />
      <species boundaryCondition="false" compartment="cell" constant="false" hasOnlySubstanceUnits="false" id="M_thym_n" name="thym_n" fbc:charge="0" />
      <species boundaryCondition="false" compartment="cell" constant="false" hasOnlySubstanceUnits="false" id="M_ind3eth_c" name="ind3eth_c" fbc:charge="0" />
      <species boundaryCondition="false" compartment="cell" constant="false" hasOnlySubstanceUnits="false" id="M_tre_c" name="tre_c" fbc:charge="0" />
      <species boundaryCondition="false" compartment="cell" constant="false" hasOnlySubstanceUnits="false" id="M_a_44mctr_r" name="a_44mctr_r" fbc:charge="0" />
      <species boundaryCondition="false" compartment="cell" constant="false" hasOnlySubstanceUnits="false" id="M_melib_r" name="melib_r" fbc:charge="0" />
      <species boundaryCondition="false" compartment="cell" constant="false" hasOnlySubstanceUnits="false" id="M_pnto_R_c" name="pnto_R_c" fbc:charge="0" />
      <species boundaryCondition="false" compartment="cell" constant="false" hasOnlySubstanceUnits="false" id="M_tre_v" name="tre_v" fbc:charge="0" />
      <species boundaryCondition="false" compartment="cell" constant="false" hasOnlySubstanceUnits="false" id="M_cer224_g" name="cer224_g" fbc:charge="0" />
      <species boundaryCondition="false" compartment="cell" constant="false" hasOnlySubstanceUnits="false" id="M_cer224_c" name="cer224_c" fbc:charge="0" />
      <species boundaryCondition="false" compartment="cell" constant="false" hasOnlySubstanceUnits="false" id="M_pc_r" name="pc_r" fbc:charge="0" />
      <species boundaryCondition="false" compartment="cell" constant="false" hasOnlySubstanceUnits="false" id="M_cer224_m" name="cer224_m" fbc:charge="0" />
      <species boundaryCondition="false" compartment="cell" constant="false" hasOnlySubstanceUnits="false" id="M_doliCHOL_r" name="doliCHOL_r" fbc:charge="0" />
      <species boundaryCondition="false" compartment="cell" constant="false" hasOnlySubstanceUnits="false" id="M_camp_c" name="camp_c" fbc:charge="0" />
      <species boundaryCondition="false" compartment="cell" constant="false" hasOnlySubstanceUnits="false" id="M_ACCoA_c" name="ACCoA_c" fbc:charge="0" />
      <species boundaryCondition="false" compartment="cell" constant="false" hasOnlySubstanceUnits="false" id="M_cer224_r" name="cer224_r" fbc:charge="0" />
      <species boundaryCondition="false" compartment="cell" constant="false" hasOnlySubstanceUnits="false" id="M_pc_c" name="pc_c" fbc:charge="0" />
      <species boundaryCondition="false" compartment="cell" constant="false" hasOnlySubstanceUnits="false" id="M_mip2c226_c" name="mip2c226_c" fbc:charge="0" />
      <species boundaryCondition="false" compartment="cell" constant="false" hasOnlySubstanceUnits="false" id="M_pheme_n" name="pheme_n" fbc:charge="0" />
      <species boundaryCondition="false" compartment="cell" constant="false" hasOnlySubstanceUnits="false" id="M_pad_c" name="pad_c" fbc:charge="0" />
      <species boundaryCondition="false" compartment="cell" constant="false" hasOnlySubstanceUnits="false" id="M_C140CoA_x" name="C140CoA_x" fbc:charge="0" />
      <species boundaryCondition="false" compartment="cell" constant="false" hasOnlySubstanceUnits="false" id="M_mip2c124_c" name="mip2c124_c" fbc:charge="0" />
      <species boundaryCondition="false" compartment="cell" constant="false" hasOnlySubstanceUnits="false" id="M_macchitppdol_g" name="macchitppdol_g" fbc:charge="0" />
      <species boundaryCondition="false" compartment="cell" constant="false" hasOnlySubstanceUnits="false" id="M_na1_c" name="na1_c" fbc:charge="0" />
      <species boundaryCondition="false" compartment="cell" constant="false" hasOnlySubstanceUnits="false" id="M_meTHF_c" name="meTHF_c" fbc:charge="0" />
      <species boundaryCondition="false" compartment="cell" constant="false" hasOnlySubstanceUnits="false" id="M_ru5pD_c" name="ru5pD_c" fbc:charge="0" />
      <species boundaryCondition="false" compartment="cell" constant="false" hasOnlySubstanceUnits="false" id="M_meTHF_n" name="meTHF_n" fbc:charge="0" />
      <species boundaryCondition="false" compartment="cell" constant="false" hasOnlySubstanceUnits="false" id="M_meTHF_m" name="meTHF_m" fbc:charge="0" />
      <species boundaryCondition="false" compartment="cell" constant="false" hasOnlySubstanceUnits="false" id="M_ICIT_c" name="ICIT_c" fbc:charge="0" />
      <species boundaryCondition="false" compartment="cell" constant="false" hasOnlySubstanceUnits="false" id="M_fmnh2_n" name="fmnh2_n" fbc:charge="0" />
      <species boundaryCondition="false" compartment="cell" constant="false" hasOnlySubstanceUnits="false" id="M_ergtetrol_c" name="ergtetrol_c" fbc:charge="0" />
      <species boundaryCondition="false" compartment="cell" constant="false" hasOnlySubstanceUnits="false" id="M_fmnh2_c" name="fmnh2_c" fbc:charge="0" />
      <species boundaryCondition="false" compartment="cell" constant="false" hasOnlySubstanceUnits="false" id="M_ru5pD_m" name="ru5pD_m" fbc:charge="0" />
      <species boundaryCondition="false" compartment="cell" constant="false" hasOnlySubstanceUnits="false" id="M_saicar_n" name="saicar_n" fbc:charge="0" />
      <species boundaryCondition="false" compartment="cell" constant="false" hasOnlySubstanceUnits="false" id="M_a_3psme_n" name="a_3psme_n" fbc:charge="0" />
      <species boundaryCondition="false" compartment="cell" constant="false" hasOnlySubstanceUnits="false" id="M_ICIT_m" name="ICIT_m" fbc:charge="0" />
      <species boundaryCondition="false" compartment="cell" constant="false" hasOnlySubstanceUnits="false" id="M_trnaphe_c" name="trnaphe_c" fbc:charge="0" />
      <species boundaryCondition="false" compartment="cell" constant="false" hasOnlySubstanceUnits="false" id="M_thrtrna_c" name="thrtrna_c" fbc:charge="0" />
      <species boundaryCondition="false" compartment="cell" constant="false" hasOnlySubstanceUnits="false" id="M_ergtetrol_r" name="ergtetrol_r" fbc:charge="0" />
      <species boundaryCondition="false" compartment="cell" constant="false" hasOnlySubstanceUnits="false" id="M_saicar_c" name="saicar_c" fbc:charge="0" />
      <species boundaryCondition="false" compartment="cell" constant="false" hasOnlySubstanceUnits="false" id="M_hcit_m" name="hcit_m" fbc:charge="0" />
      <species boundaryCondition="false" compartment="cell" constant="false" hasOnlySubstanceUnits="false" id="M_gp4g_n" name="gp4g_n" fbc:charge="0" />
      <species boundaryCondition="false" compartment="cell" constant="false" hasOnlySubstanceUnits="false" id="M_thrtrna_m" name="thrtrna_m" fbc:charge="0" />
      <species boundaryCondition="false" compartment="cell" constant="false" hasOnlySubstanceUnits="false" id="M_HPAC_c" name="HPAC_c" fbc:charge="0" />
      <species boundaryCondition="false" compartment="cell" constant="false" hasOnlySubstanceUnits="false" id="M_gal1p_n" name="gal1p_n" fbc:charge="0" />
      <species boundaryCondition="false" compartment="cell" constant="false" hasOnlySubstanceUnits="false" id="M_glu5sa_m" name="glu5sa_m" fbc:charge="0" />
      <species boundaryCondition="false" compartment="cell" constant="false" hasOnlySubstanceUnits="false" id="M_glu5sa_n" name="glu5sa_n" fbc:charge="0" />
      <species boundaryCondition="false" compartment="cell" constant="false" hasOnlySubstanceUnits="false" id="M_asptrna_m" name="asptrna_m" fbc:charge="0" />
      <species boundaryCondition="false" compartment="cell" constant="false" hasOnlySubstanceUnits="false" id="M_ribflv_c" name="ribflv_c" fbc:charge="0" />
      <species boundaryCondition="false" compartment="cell" constant="false" hasOnlySubstanceUnits="false" id="M_glu5sa_c" name="glu5sa_c" fbc:charge="0" />
      <species boundaryCondition="false" compartment="cell" constant="false" hasOnlySubstanceUnits="false" id="M_ribflv_g" name="ribflv_g" fbc:charge="0" />
      <species boundaryCondition="false" compartment="cell" constant="false" hasOnlySubstanceUnits="false" id="M_asptrna_c" name="asptrna_c" fbc:charge="0" />
      <species boundaryCondition="false" compartment="cell" constant="false" hasOnlySubstanceUnits="false" id="M_ribflv_m" name="ribflv_m" fbc:charge="0" />
      <species boundaryCondition="false" compartment="cell" constant="false" hasOnlySubstanceUnits="false" id="M_ribflv_n" name="ribflv_n" fbc:charge="0" />
      <species boundaryCondition="false" compartment="cell" constant="false" hasOnlySubstanceUnits="false" id="M_dcamp_c" name="dcamp_c" fbc:charge="0" />
      <species boundaryCondition="false" compartment="cell" constant="false" hasOnlySubstanceUnits="false" id="M_a_4hglusa_m" name="a_4hglusa_m" fbc:charge="0" />
      <species boundaryCondition="false" compartment="cell" constant="false" hasOnlySubstanceUnits="false" id="M_ribflv_r" name="ribflv_r" fbc:charge="0" />
      <species boundaryCondition="false" compartment="cell" constant="false" hasOnlySubstanceUnits="false" id="M_ura_n" name="ura_n" fbc:charge="0" />
      <species boundaryCondition="false" compartment="cell" constant="false" hasOnlySubstanceUnits="false" id="M_tre6p_c" name="tre6p_c" fbc:charge="0" />
      <species boundaryCondition="false" compartment="cell" constant="false" hasOnlySubstanceUnits="false" id="M_trnalys_m" name="trnalys_m" fbc:charge="0" />
      <species boundaryCondition="false" compartment="cell" constant="false" hasOnlySubstanceUnits="false" id="M_trnalys_c" name="trnalys_c" fbc:charge="0" />
      <species boundaryCondition="false" compartment="cell" constant="false" hasOnlySubstanceUnits="false" id="M_H2O" name="H2O" fbc:charge="0" />
      <species boundaryCondition="false" compartment="cell" constant="false" hasOnlySubstanceUnits="false" id="M_ETOH_c" name="ETOH_c" fbc:charge="0" />
      <species boundaryCondition="false" compartment="cell" constant="false" hasOnlySubstanceUnits="false" id="M_trnaasp_m" name="trnaasp_m" fbc:charge="0" />
      <species boundaryCondition="false" compartment="cell" constant="false" hasOnlySubstanceUnits="false" id="M_ETOH_n" name="ETOH_n" fbc:charge="0" />
      <species boundaryCondition="false" compartment="cell" constant="false" hasOnlySubstanceUnits="false" id="M_ETOH_m" name="ETOH_m" fbc:charge="0" />
      <species boundaryCondition="false" compartment="cell" constant="false" hasOnlySubstanceUnits="false" id="M_trnaasp_c" name="trnaasp_c" fbc:charge="0" />
      <species boundaryCondition="false" compartment="cell" constant="false" hasOnlySubstanceUnits="false" id="M_selt_c" name="selt_c" fbc:charge="0" />
      <species boundaryCondition="false" compartment="cell" constant="false" hasOnlySubstanceUnits="false" id="M_a_13dpg_c" name="a_13dpg_c" fbc:charge="0" />
      <species boundaryCondition="false" compartment="cell" constant="false" hasOnlySubstanceUnits="false" id="M_a_13dpg_n" name="a_13dpg_n" fbc:charge="0" />
      <species boundaryCondition="false" compartment="cell" constant="false" hasOnlySubstanceUnits="false" id="M_ptd345tp_c" name="ptd345tp_c" fbc:charge="0" />
      <species boundaryCondition="false" compartment="cell" constant="false" hasOnlySubstanceUnits="false" id="M_ACP_c" name="ACP_c" fbc:charge="0" />
      <species boundaryCondition="false" compartment="cell" constant="false" hasOnlySubstanceUnits="false" id="M_tglp_c" name="tglp_c" fbc:charge="0" />
      <species boundaryCondition="false" compartment="cell" constant="false" hasOnlySubstanceUnits="false" id="M_cair_c" name="cair_c" fbc:charge="0" />
      <species boundaryCondition="false" compartment="cell" constant="false" hasOnlySubstanceUnits="false" id="M_ACP_m" name="ACP_m" fbc:charge="0" />
      <species boundaryCondition="false" compartment="cell" constant="false" hasOnlySubstanceUnits="false" id="M_ptd345tp_m" name="ptd345tp_m" fbc:charge="0" />
      <species boundaryCondition="false" compartment="cell" constant="false" hasOnlySubstanceUnits="false" id="M_ppmi1346p_c" name="ppmi1346p_c" fbc:charge="0" />
      <species boundaryCondition="false" compartment="cell" constant="false" hasOnlySubstanceUnits="false" id="M_gal_r" name="gal_r" fbc:charge="0" />
      <species boundaryCondition="false" compartment="cell" constant="false" hasOnlySubstanceUnits="false" id="M_cer126_g" name="cer126_g" fbc:charge="0" />
      <species boundaryCondition="false" compartment="cell" constant="false" hasOnlySubstanceUnits="false" id="M_cer126_c" name="cer126_c" fbc:charge="0" />
      <species boundaryCondition="false" compartment="cell" constant="false" hasOnlySubstanceUnits="false" id="M_MALCoA_m" name="MALCoA_m" fbc:charge="0" />
      <species boundaryCondition="false" compartment="cell" constant="false" hasOnlySubstanceUnits="false" id="M_GGPP_c" name="GGPP_c" fbc:charge="0" />
      <species boundaryCondition="false" compartment="cell" constant="false" hasOnlySubstanceUnits="false" id="M_achms_c" name="achms_c" fbc:charge="0" />
      <species boundaryCondition="false" compartment="cell" constant="false" hasOnlySubstanceUnits="false" id="M_MALCoA_c" name="MALCoA_c" fbc:charge="0" />
      <species boundaryCondition="false" compartment="cell" constant="false" hasOnlySubstanceUnits="false" id="M_sft_c" name="sft_c" fbc:charge="0" />
      <species boundaryCondition="false" compartment="cell" constant="false" hasOnlySubstanceUnits="false" id="M_xp4x_c" name="xp4x_c" fbc:charge="0" />
      <species boundaryCondition="false" compartment="cell" constant="false" hasOnlySubstanceUnits="false" id="M_ficytc_c" name="ficytc_c" fbc:charge="0" />
      <species boundaryCondition="false" compartment="cell" constant="false" hasOnlySubstanceUnits="false" id="M_sft_n" name="sft_n" fbc:charge="0" />
      <species boundaryCondition="false" compartment="cell" constant="false" hasOnlySubstanceUnits="false" id="M_cer126_r" name="cer126_r" fbc:charge="0" />
      <species boundaryCondition="false" compartment="cell" constant="false" hasOnlySubstanceUnits="false" id="M_prbamp_n" name="prbamp_n" fbc:charge="0" />
      <species boundaryCondition="false" compartment="cell" constant="false" hasOnlySubstanceUnits="false" id="M_achms_n" name="achms_n" fbc:charge="0" />
      <species boundaryCondition="false" compartment="cell" constant="false" hasOnlySubstanceUnits="false" id="M_ipc126_c" name="ipc126_c" fbc:charge="0" />
      <species boundaryCondition="false" compartment="cell" constant="false" hasOnlySubstanceUnits="false" id="M_xp4x_m" name="xp4x_m" fbc:charge="0" />
      <species boundaryCondition="false" compartment="cell" constant="false" hasOnlySubstanceUnits="false" id="M_MALCoA_r" name="MALCoA_r" fbc:charge="0" />
      <species boundaryCondition="false" compartment="cell" constant="false" hasOnlySubstanceUnits="false" id="M_C100_x" name="C100_x" fbc:charge="0" />
      <species boundaryCondition="false" compartment="cell" constant="false" hasOnlySubstanceUnits="false" id="M_xp4x_n" name="xp4x_n" fbc:charge="0" />
      <species boundaryCondition="false" compartment="cell" constant="false" hasOnlySubstanceUnits="false" id="M_histrna_m" name="histrna_m" fbc:charge="0" />
      <species boundaryCondition="false" compartment="cell" constant="false" hasOnlySubstanceUnits="false" id="M_a_3psme_c" name="a_3psme_c" fbc:charge="0" />
      <species boundaryCondition="false" compartment="cell" constant="false" hasOnlySubstanceUnits="false" id="M_ipc126_r" name="ipc126_r" fbc:charge="0" />
      <species boundaryCondition="false" compartment="cell" constant="false" hasOnlySubstanceUnits="false" id="M_ipc224_g" name="ipc224_g" fbc:charge="0" />
      <species boundaryCondition="false" compartment="cell" constant="false" hasOnlySubstanceUnits="false" id="M_histrna_c" name="histrna_c" fbc:charge="0" />
      <species boundaryCondition="false" compartment="cell" constant="false" hasOnlySubstanceUnits="false" id="M_ru5pD_n" name="ru5pD_n" fbc:charge="0" />
      <species boundaryCondition="false" compartment="cell" constant="false" hasOnlySubstanceUnits="false" id="M_a_3k4mzym_g" name="a_3k4mzym_g" fbc:charge="0" />
      <species boundaryCondition="false" compartment="cell" constant="false" hasOnlySubstanceUnits="false" id="M_iletrna_m" name="iletrna_m" fbc:charge="0" />
      <species boundaryCondition="false" compartment="cell" constant="false" hasOnlySubstanceUnits="false" id="M_a_2OPMP_m" name="a_2OPMP_m" fbc:charge="0" />
      <species boundaryCondition="false" compartment="cell" constant="false" hasOnlySubstanceUnits="false" id="M_a_35cCMP_c" name="a_35cCMP_c" fbc:charge="0" />
      <species boundaryCondition="false" compartment="cell" constant="false" hasOnlySubstanceUnits="false" id="M_iletrna_c" name="iletrna_c" fbc:charge="0" />
      <species boundaryCondition="false" compartment="cell" constant="false" hasOnlySubstanceUnits="false" id="M_pydxn_c" name="pydxn_c" fbc:charge="0" />
      <species boundaryCondition="false" compartment="cell" constant="false" hasOnlySubstanceUnits="false" id="M_LYS_c" name="LYS_c" fbc:charge="0" />
      <species boundaryCondition="false" compartment="cell" constant="false" hasOnlySubstanceUnits="false" id="M_C160ACP_m" name="C160ACP_m" fbc:charge="0" />
      <species boundaryCondition="false" compartment="cell" constant="false" hasOnlySubstanceUnits="false" id="M_LYS_m" name="LYS_m" fbc:charge="0" />
      <species boundaryCondition="false" compartment="cell" constant="false" hasOnlySubstanceUnits="false" id="M_argtrna_m" name="argtrna_m" fbc:charge="0" />
      <species boundaryCondition="false" compartment="cell" constant="false" hasOnlySubstanceUnits="false" id="M_damp_c" name="damp_c" fbc:charge="0" />
      <species boundaryCondition="false" compartment="cell" constant="false" hasOnlySubstanceUnits="false" id="M_b124tc_m" name="b124tc_m" fbc:charge="0" />
      <species boundaryCondition="false" compartment="cell" constant="false" hasOnlySubstanceUnits="false" id="M_LYS_v" name="LYS_v" fbc:charge="0" />
      <species boundaryCondition="false" compartment="cell" constant="false" hasOnlySubstanceUnits="false" id="M_ppmi12346p_c" name="ppmi12346p_c" fbc:charge="0" />
      <species boundaryCondition="false" compartment="cell" constant="false" hasOnlySubstanceUnits="false" id="M_ficytc_n" name="ficytc_n" fbc:charge="0" />
      <species boundaryCondition="false" compartment="cell" constant="false" hasOnlySubstanceUnits="false" id="M_ficytc_m" name="ficytc_m" fbc:charge="0" />
      <species boundaryCondition="false" compartment="cell" constant="false" hasOnlySubstanceUnits="false" id="M_e4hglu_c" name="e4hglu_c" fbc:charge="0" />
      <species boundaryCondition="false" compartment="cell" constant="false" hasOnlySubstanceUnits="false" id="M_amp2p_c" name="amp2p_c" fbc:charge="0" />
      <species boundaryCondition="false" compartment="cell" constant="false" hasOnlySubstanceUnits="false" id="M_gal1p_c" name="gal1p_c" fbc:charge="0" />
      <species boundaryCondition="false" compartment="cell" constant="false" hasOnlySubstanceUnits="false" id="M_e4hglu_m" name="e4hglu_m" fbc:charge="0" />
      <species boundaryCondition="false" compartment="cell" constant="false" hasOnlySubstanceUnits="false" id="M_a_4gudbutn_c" name="a_4gudbutn_c" fbc:charge="0" />
      <species boundaryCondition="false" compartment="cell" constant="false" hasOnlySubstanceUnits="false" id="M_gal_n" name="gal_n" fbc:charge="0" />
      <species boundaryCondition="false" compartment="cell" constant="false" hasOnlySubstanceUnits="false" id="M_a_5mdr1p_n" name="a_5mdr1p_n" fbc:charge="0" />
      <species boundaryCondition="false" compartment="cell" constant="false" hasOnlySubstanceUnits="false" id="M_a_5mdr1p_c" name="a_5mdr1p_c" fbc:charge="0" />
      <species boundaryCondition="false" compartment="cell" constant="false" hasOnlySubstanceUnits="false" id="M_gal_c" name="gal_c" fbc:charge="0" />
      <species boundaryCondition="false" compartment="cell" constant="false" hasOnlySubstanceUnits="false" id="M_aact_c" name="aact_c" fbc:charge="0" />
      <species boundaryCondition="false" compartment="cell" constant="false" hasOnlySubstanceUnits="false" id="M_urdglyc_n" name="urdglyc_n" fbc:charge="0" />
      <species boundaryCondition="false" compartment="cell" constant="false" hasOnlySubstanceUnits="false" id="M_pydx_c" name="pydx_c" fbc:charge="0" />
      <species boundaryCondition="false" compartment="cell" constant="false" hasOnlySubstanceUnits="false" id="M_CHOR_c" name="CHOR_c" fbc:charge="0" />
      <species boundaryCondition="false" compartment="cell" constant="false" hasOnlySubstanceUnits="false" id="M_pan4p_x" name="pan4p_x" fbc:charge="0" />
      <species boundaryCondition="false" compartment="cell" constant="false" hasOnlySubstanceUnits="false" id="M_faicar_c" name="faicar_c" fbc:charge="0" />
      <species boundaryCondition="false" compartment="cell" constant="false" hasOnlySubstanceUnits="false" id="M_mipc326_m" name="mipc326_m" fbc:charge="0" />
      <species boundaryCondition="false" compartment="cell" constant="false" hasOnlySubstanceUnits="false" id="M_dad_c" name="dad_c" fbc:charge="0" />
      <species boundaryCondition="false" compartment="cell" constant="false" hasOnlySubstanceUnits="false" id="M_a_2obut_m" name="a_2obut_m" fbc:charge="0" />
      <species boundaryCondition="false" compartment="cell" constant="false" hasOnlySubstanceUnits="false" id="M_CHOR_n" name="CHOR_n" fbc:charge="0" />
      <species boundaryCondition="false" compartment="cell" constant="false" hasOnlySubstanceUnits="false" id="M_dCDP_c" name="dCDP_c" fbc:charge="0" />
      <species boundaryCondition="false" compartment="cell" constant="false" hasOnlySubstanceUnits="false" id="M_dCDP_n" name="dCDP_n" fbc:charge="0" />
      <species boundaryCondition="false" compartment="cell" constant="false" hasOnlySubstanceUnits="false" id="M_mipc326_r" name="mipc326_r" fbc:charge="0" />
      <species boundaryCondition="false" compartment="cell" constant="false" hasOnlySubstanceUnits="false" id="M_a_10fTHF_m" name="a_10fTHF_m" fbc:charge="0" />
      <species boundaryCondition="false" compartment="cell" constant="false" hasOnlySubstanceUnits="false" id="M_pan4p_c" name="pan4p_c" fbc:charge="0" />
      <species boundaryCondition="false" compartment="cell" constant="false" hasOnlySubstanceUnits="false" id="M_pran_c" name="pran_c" fbc:charge="0" />
      <species boundaryCondition="false" compartment="cell" constant="false" hasOnlySubstanceUnits="false" id="M_a_10fTHF_c" name="a_10fTHF_c" fbc:charge="0" />
      <species boundaryCondition="false" compartment="cell" constant="false" hasOnlySubstanceUnits="false" id="M_C181_r" name="C181_r" fbc:charge="0" />
      <species boundaryCondition="false" compartment="cell" constant="false" hasOnlySubstanceUnits="false" id="M_a_2ahhmp_c" name="a_2ahhmp_c" fbc:charge="0" />
      <species boundaryCondition="false" compartment="cell" constant="false" hasOnlySubstanceUnits="false" id="M_G6P" name="G6P" fbc:charge="0" />
      <species boundaryCondition="false" compartment="cell" constant="false" hasOnlySubstanceUnits="false" id="M_pa_c" name="pa_c" fbc:charge="0" />
      <species boundaryCondition="false" compartment="cell" constant="false" hasOnlySubstanceUnits="false" id="M_thmpp_c" name="thmpp_c" fbc:charge="0" />
      <species boundaryCondition="false" compartment="cell" constant="false" hasOnlySubstanceUnits="false" id="M_thmpp_m" name="thmpp_m" fbc:charge="0" />
      <species boundaryCondition="false" compartment="cell" constant="false" hasOnlySubstanceUnits="false" id="M_phetrna_c" name="phetrna_c" fbc:charge="0" />
      <species boundaryCondition="false" compartment="cell" constant="false" hasOnlySubstanceUnits="false" id="M_H2CO3_c" name="H2CO3_c" fbc:charge="0" />
      <species boundaryCondition="false" compartment="cell" constant="false" hasOnlySubstanceUnits="false" id="M_a_4gudbd_c" name="a_4gudbd_c" fbc:charge="0" />
      <species boundaryCondition="false" compartment="cell" constant="false" hasOnlySubstanceUnits="false" id="M_ribD_n" name="ribD_n" fbc:charge="0" />
      <species boundaryCondition="false" compartment="cell" constant="false" hasOnlySubstanceUnits="false" id="M_C181_c" name="C181_c" fbc:charge="0" />
      <species boundaryCondition="false" compartment="cell" constant="false" hasOnlySubstanceUnits="false" id="M_phetrna_m" name="phetrna_m" fbc:charge="0" />
      <species boundaryCondition="false" compartment="cell" constant="false" hasOnlySubstanceUnits="false" id="M_mthgxl_c" name="mthgxl_c" fbc:charge="0" />
      <species boundaryCondition="false" compartment="cell" constant="false" hasOnlySubstanceUnits="false" id="M_lald_c" name="lald_c" fbc:charge="0" />
      <species boundaryCondition="false" compartment="cell" constant="false" hasOnlySubstanceUnits="false" id="M_mthgxl_n" name="mthgxl_n" fbc:charge="0" />
      <species boundaryCondition="false" compartment="cell" constant="false" hasOnlySubstanceUnits="false" id="M_gua_r" name="gua_r" fbc:charge="0" />
      <species boundaryCondition="false" compartment="cell" constant="false" hasOnlySubstanceUnits="false" id="M_dkmpp_c" name="dkmpp_c" fbc:charge="0" />
      <species boundaryCondition="false" compartment="cell" constant="false" hasOnlySubstanceUnits="false" id="M_PHPYR_n" name="PHPYR_n" fbc:charge="0" />
      <species boundaryCondition="false" compartment="cell" constant="false" hasOnlySubstanceUnits="false" id="M_dkmpp_n" name="dkmpp_n" fbc:charge="0" />
      <species boundaryCondition="false" compartment="cell" constant="false" hasOnlySubstanceUnits="false" id="M_Lfmkynr_n" name="Lfmkynr_n" fbc:charge="0" />
      <species boundaryCondition="false" compartment="cell" constant="false" hasOnlySubstanceUnits="false" id="M_O4HBZ_c" name="O4HBZ_c" fbc:charge="0" />
      <species boundaryCondition="false" compartment="cell" constant="false" hasOnlySubstanceUnits="false" id="M_ala_B_c" name="ala_B_c" fbc:charge="0" />
      <species boundaryCondition="false" compartment="cell" constant="false" hasOnlySubstanceUnits="false" id="M_gua_c" name="gua_c" fbc:charge="0" />
      <species boundaryCondition="false" compartment="cell" constant="false" hasOnlySubstanceUnits="false" id="M_ala_B_n" name="ala_B_n" fbc:charge="0" />
      <species boundaryCondition="false" compartment="cell" constant="false" hasOnlySubstanceUnits="false" id="M_dha_m" name="dha_m" fbc:charge="0" />
      <species boundaryCondition="false" compartment="cell" constant="false" hasOnlySubstanceUnits="false" id="M_Lfmkynr_c" name="Lfmkynr_c" fbc:charge="0" />
      <species boundaryCondition="false" compartment="cell" constant="false" hasOnlySubstanceUnits="false" id="M_gua_m" name="gua_m" fbc:charge="0" />
      <species boundaryCondition="false" compartment="cell" constant="false" hasOnlySubstanceUnits="false" id="M_dha_c" name="dha_c" fbc:charge="0" />
      <species boundaryCondition="false" compartment="cell" constant="false" hasOnlySubstanceUnits="false" id="M_C180CoA_r" name="C180CoA_r" fbc:charge="0" />
      <species boundaryCondition="false" compartment="cell" constant="false" hasOnlySubstanceUnits="false" id="M_a_6pgl_n" name="a_6pgl_n" fbc:charge="0" />
      <species boundaryCondition="false" compartment="cell" constant="false" hasOnlySubstanceUnits="false" id="M_CTP_c" name="CTP_c" fbc:charge="0" />
      <species boundaryCondition="false" compartment="cell" constant="false" hasOnlySubstanceUnits="false" id="M_a_6pgl_c" name="a_6pgl_c" fbc:charge="0" />
      <species boundaryCondition="false" compartment="cell" constant="false" hasOnlySubstanceUnits="false" id="M_C180CoA_x" name="C180CoA_x" fbc:charge="0" />
      <species boundaryCondition="false" compartment="cell" constant="false" hasOnlySubstanceUnits="false" id="M_xylD_c" name="xylD_c" fbc:charge="0" />
      <species boundaryCondition="false" compartment="cell" constant="false" hasOnlySubstanceUnits="false" id="M_mipc324_r" name="mipc324_r" fbc:charge="0" />
      <species boundaryCondition="false" compartment="cell" constant="false" hasOnlySubstanceUnits="false" id="M_CTP_n" name="CTP_n" fbc:charge="0" />
      <species boundaryCondition="false" compartment="cell" constant="false" hasOnlySubstanceUnits="false" id="M_CTP_m" name="CTP_m" fbc:charge="0" />
      <species boundaryCondition="false" compartment="cell" constant="false" hasOnlySubstanceUnits="false" id="M_CTP_r" name="CTP_r" fbc:charge="0" />
      <species boundaryCondition="false" compartment="cell" constant="false" hasOnlySubstanceUnits="false" id="M_arab_c" name="arab_c" fbc:charge="0" />
      <species boundaryCondition="false" compartment="cell" constant="false" hasOnlySubstanceUnits="false" id="M_UTP_c" name="UTP_c" fbc:charge="0" />
      <species boundaryCondition="false" compartment="cell" constant="false" hasOnlySubstanceUnits="false" id="M_UTP_m" name="UTP_m" fbc:charge="0" />
      <species boundaryCondition="false" compartment="cell" constant="false" hasOnlySubstanceUnits="false" id="M_UTP_n" name="UTP_n" fbc:charge="0" />
      <species boundaryCondition="false" compartment="cell" constant="false" hasOnlySubstanceUnits="false" id="M_dann_c" name="dann_c" fbc:charge="0" />
      <species boundaryCondition="false" compartment="cell" constant="false" hasOnlySubstanceUnits="false" id="M_IPPP_c" name="IPPP_c" fbc:charge="0" />
      <species boundaryCondition="false" compartment="cell" constant="false" hasOnlySubstanceUnits="false" id="M_epist_c" name="epist_c" fbc:charge="0" />
      <species boundaryCondition="false" compartment="cell" constant="false" hasOnlySubstanceUnits="false" id="M_a_1pyr5c_m" name="a_1pyr5c_m" fbc:charge="0" />
      <species boundaryCondition="false" compartment="cell" constant="false" hasOnlySubstanceUnits="false" id="M_a_34hpl_m" name="a_34hpl_m" fbc:charge="0" />
      <species boundaryCondition="false" compartment="cell" constant="false" hasOnlySubstanceUnits="false" id="M_ptd4ino_n" name="ptd4ino_n" fbc:charge="0" />
      <species boundaryCondition="false" compartment="cell" constant="false" hasOnlySubstanceUnits="false" id="M_ptd4ino_c" name="ptd4ino_c" fbc:charge="0" />
      <species boundaryCondition="false" compartment="cell" constant="false" hasOnlySubstanceUnits="false" id="M_mhpglu_n" name="mhpglu_n" fbc:charge="0" />
      <species boundaryCondition="false" compartment="cell" constant="false" hasOnlySubstanceUnits="false" id="M_pydx5p_c" name="pydx5p_c" fbc:charge="0" />
      <species boundaryCondition="false" compartment="cell" constant="false" hasOnlySubstanceUnits="false" id="M_man1p_c" name="man1p_c" fbc:charge="0" />
      <species boundaryCondition="false" compartment="cell" constant="false" hasOnlySubstanceUnits="false" id="M_fecost_n" name="fecost_n" fbc:charge="0" />
      <species boundaryCondition="false" compartment="cell" constant="false" hasOnlySubstanceUnits="false" id="M_man1p_n" name="man1p_n" fbc:charge="0" />
      <species boundaryCondition="false" compartment="cell" constant="false" hasOnlySubstanceUnits="false" id="M_trnaval_m" name="trnaval_m" fbc:charge="0" />
      <species boundaryCondition="false" compartment="cell" constant="false" hasOnlySubstanceUnits="false" id="M_mhpglu_c" name="mhpglu_c" fbc:charge="0" />
      <species boundaryCondition="false" compartment="cell" constant="false" hasOnlySubstanceUnits="false" id="M_fmn_c" name="fmn_c" fbc:charge="0" />
      <species boundaryCondition="false" compartment="cell" constant="false" hasOnlySubstanceUnits="false" id="M_hisp_c" name="hisp_c" fbc:charge="0" />
      <species boundaryCondition="false" compartment="cell" constant="false" hasOnlySubstanceUnits="false" id="M_fecost_c" name="fecost_c" fbc:charge="0" />
      <species boundaryCondition="false" compartment="cell" constant="false" hasOnlySubstanceUnits="false" id="M_hisp_n" name="hisp_n" fbc:charge="0" />
      <species boundaryCondition="false" compartment="cell" constant="false" hasOnlySubstanceUnits="false" id="M_SO3_n" name="SO3_n" fbc:charge="0" />
      <species boundaryCondition="false" compartment="cell" constant="false" hasOnlySubstanceUnits="false" id="M_fmn_n" name="fmn_n" fbc:charge="0" />
      <species boundaryCondition="false" compartment="cell" constant="false" hasOnlySubstanceUnits="false" id="M_db4p_m" name="db4p_m" fbc:charge="0" />
      <species boundaryCondition="false" compartment="cell" constant="false" hasOnlySubstanceUnits="false" id="M_UDPgal_n" name="UDPgal_n" fbc:charge="0" />
      <species boundaryCondition="false" compartment="cell" constant="false" hasOnlySubstanceUnits="false" id="M_a_2mbac_c" name="a_2mbac_c" fbc:charge="0" />
      <species boundaryCondition="false" compartment="cell" constant="false" hasOnlySubstanceUnits="false" id="M_hpglu_c" name="hpglu_c" fbc:charge="0" />
      <species boundaryCondition="false" compartment="cell" constant="false" hasOnlySubstanceUnits="false" id="M_leutrna_c" name="leutrna_c" fbc:charge="0" />
      <species boundaryCondition="false" compartment="cell" constant="false" hasOnlySubstanceUnits="false" id="M_UDPgal_c" name="UDPgal_c" fbc:charge="0" />
      <species boundaryCondition="false" compartment="cell" constant="false" hasOnlySubstanceUnits="false" id="M_prlp_c" name="prlp_c" fbc:charge="0" />
      <species boundaryCondition="false" compartment="cell" constant="false" hasOnlySubstanceUnits="false" id="M_cpppg3_c" name="cpppg3_c" fbc:charge="0" />
      <species boundaryCondition="false" compartment="cell" constant="false" hasOnlySubstanceUnits="false" id="M_leutrna_m" name="leutrna_m" fbc:charge="0" />
      <species boundaryCondition="false" compartment="cell" constant="false" hasOnlySubstanceUnits="false" id="M_cpppg3_n" name="cpppg3_n" fbc:charge="0" />
      <species boundaryCondition="false" compartment="cell" constant="false" hasOnlySubstanceUnits="false" id="M_mi1pD_c" name="mi1pD_c" fbc:charge="0" />
      <species boundaryCondition="false" compartment="cell" constant="false" hasOnlySubstanceUnits="false" id="M_cpppg3_m" name="cpppg3_m" fbc:charge="0" />
      <species boundaryCondition="false" compartment="cell" constant="false" hasOnlySubstanceUnits="false" id="M_ACACP_c" name="ACACP_c" fbc:charge="0" />
      <species boundaryCondition="false" compartment="cell" constant="false" hasOnlySubstanceUnits="false" id="M_dCMP_n" name="dCMP_n" fbc:charge="0" />
      <species boundaryCondition="false" compartment="cell" constant="false" hasOnlySubstanceUnits="false" id="M_SQ23EPX_c" name="SQ23EPX_c" fbc:charge="0" />
      <species boundaryCondition="false" compartment="cell" constant="false" hasOnlySubstanceUnits="false" id="M_a_2pg_c" name="a_2pg_c" fbc:charge="0" />
      <species boundaryCondition="false" compartment="cell" constant="false" hasOnlySubstanceUnits="false" id="M_TAM_c" name="TAM_c" fbc:charge="0" />
      <species boundaryCondition="false" compartment="cell" constant="false" hasOnlySubstanceUnits="false" id="M_FRPP_r" name="FRPP_r" fbc:charge="0" />
      <species boundaryCondition="false" compartment="cell" constant="false" hasOnlySubstanceUnits="false" id="M_ALA_m" name="ALA_m" fbc:charge="0" />
      <species boundaryCondition="false" compartment="cell" constant="false" hasOnlySubstanceUnits="false" id="M_a_3ig3p_c" name="a_3ig3p_c" fbc:charge="0" />
      <species boundaryCondition="false" compartment="cell" constant="false" hasOnlySubstanceUnits="false" id="M_C100CoA_x" name="C100CoA_x" fbc:charge="0" />
      <species boundaryCondition="false" compartment="cell" constant="false" hasOnlySubstanceUnits="false" id="M_ALA_n" name="ALA_n" fbc:charge="0" />
      <species boundaryCondition="false" compartment="cell" constant="false" hasOnlySubstanceUnits="false" id="M_dCMP_c" name="dCMP_c" fbc:charge="0" />
      <species boundaryCondition="false" compartment="cell" constant="false" hasOnlySubstanceUnits="false" id="M_a_2mahmp_c" name="a_2mahmp_c" fbc:charge="0" />
      <species boundaryCondition="false" compartment="cell" constant="false" hasOnlySubstanceUnits="false" id="M_ALA_c" name="ALA_c" fbc:charge="0" />
      <species boundaryCondition="false" compartment="cell" constant="false" hasOnlySubstanceUnits="false" id="M_a_2pg_n" name="a_2pg_n" fbc:charge="0" />
      <species boundaryCondition="false" compartment="cell" constant="false" hasOnlySubstanceUnits="false" id="M_C100CoA_r" name="C100CoA_r" fbc:charge="0" />
      <species boundaryCondition="false" compartment="cell" constant="false" hasOnlySubstanceUnits="false" id="M_acon5m_c" name="acon5m_c" fbc:charge="0" />
      <species boundaryCondition="false" compartment="cell" constant="false" hasOnlySubstanceUnits="false" id="M_anth_n" name="anth_n" fbc:charge="0" />
      <species boundaryCondition="false" compartment="cell" constant="false" hasOnlySubstanceUnits="false" id="M_SQ23EPX_r" name="SQ23EPX_r" fbc:charge="0" />
      <species boundaryCondition="false" compartment="cell" constant="false" hasOnlySubstanceUnits="false" id="M_FRPP_c" name="FRPP_c" fbc:charge="0" />
      <species boundaryCondition="false" compartment="cell" constant="false" hasOnlySubstanceUnits="false" id="M_C160CoA_x" name="C160CoA_x" fbc:charge="0" />
      <species boundaryCondition="false" compartment="cell" constant="false" hasOnlySubstanceUnits="false" id="M_up4u_c" name="up4u_c" fbc:charge="0" />
      <species boundaryCondition="false" compartment="cell" constant="false" hasOnlySubstanceUnits="false" id="M_FRPP_m" name="FRPP_m" fbc:charge="0" />
      <species boundaryCondition="false" compartment="cell" constant="false" hasOnlySubstanceUnits="false" id="M_C100CoA_c" name="C100CoA_c" fbc:charge="0" />
      <species boundaryCondition="false" compartment="cell" constant="false" hasOnlySubstanceUnits="false" id="M_FRPP_n" name="FRPP_n" fbc:charge="0" />
      <species boundaryCondition="false" compartment="cell" constant="false" hasOnlySubstanceUnits="false" id="M_C160CoA_r" name="C160CoA_r" fbc:charge="0" />
      <species boundaryCondition="false" compartment="cell" constant="false" hasOnlySubstanceUnits="false" id="M_C141ACP_c" name="C141ACP_c" fbc:charge="0" />
      <species boundaryCondition="false" compartment="cell" constant="false" hasOnlySubstanceUnits="false" id="M_up4u_m" name="up4u_m" fbc:charge="0" />
      <species boundaryCondition="false" compartment="cell" constant="false" hasOnlySubstanceUnits="false" id="M_up4u_n" name="up4u_n" fbc:charge="0" />
      <species boundaryCondition="false" compartment="cell" constant="false" hasOnlySubstanceUnits="false" id="M_pntoR_n" name="pntoR_n" fbc:charge="0" />
      <species boundaryCondition="false" compartment="cell" constant="false" hasOnlySubstanceUnits="false" id="M_C141ACP_m" name="C141ACP_m" fbc:charge="0" />
      <species boundaryCondition="false" compartment="cell" constant="false" hasOnlySubstanceUnits="false" id="M_glucys_n" name="glucys_n" fbc:charge="0" />
      <species boundaryCondition="false" compartment="cell" constant="false" hasOnlySubstanceUnits="false" id="M_aspsa_c" name="aspsa_c" fbc:charge="0" />
      <species boundaryCondition="false" compartment="cell" constant="false" hasOnlySubstanceUnits="false" id="M_GL3P_m" name="GL3P_m" fbc:charge="0" />
      <species boundaryCondition="false" compartment="cell" constant="false" hasOnlySubstanceUnits="false" id="M_pSER_c" name="pSER_c" fbc:charge="0" />
      <species boundaryCondition="false" compartment="cell" constant="false" hasOnlySubstanceUnits="false" id="M_xu5pD_n" name="xu5pD_n" fbc:charge="0" />
      <species boundaryCondition="false" compartment="cell" constant="false" hasOnlySubstanceUnits="false" id="M_xu5pD_c" name="xu5pD_c" fbc:charge="0" />
      <species boundaryCondition="false" compartment="cell" constant="false" hasOnlySubstanceUnits="false" id="M_GL3P_c" name="GL3P_c" fbc:charge="0" />
      <species boundaryCondition="false" compartment="cell" constant="false" hasOnlySubstanceUnits="false" id="M_dNAD_c" name="dNAD_c" fbc:charge="0" />
      <species boundaryCondition="false" compartment="cell" constant="false" hasOnlySubstanceUnits="false" id="M_a_3c3hmp_c" name="a_3c3hmp_c" fbc:charge="0" />
      <species boundaryCondition="false" compartment="cell" constant="false" hasOnlySubstanceUnits="false" id="M_a_2dda7p_c" name="a_2dda7p_c" fbc:charge="0" />
      <species boundaryCondition="false" compartment="cell" constant="false" hasOnlySubstanceUnits="false" id="M_a_2dda7p_m" name="a_2dda7p_m" fbc:charge="0" />
      <species boundaryCondition="false" compartment="cell" constant="false" hasOnlySubstanceUnits="false" id="M_GMP_r" name="GMP_r" fbc:charge="0" />
      <species boundaryCondition="false" compartment="cell" constant="false" hasOnlySubstanceUnits="false" id="M_a_2dda7p_n" name="a_2dda7p_n" fbc:charge="0" />
      <species boundaryCondition="false" compartment="cell" constant="false" hasOnlySubstanceUnits="false" id="M_ORN_c" name="ORN_c" fbc:charge="0" />
      <species boundaryCondition="false" compartment="cell" constant="false" hasOnlySubstanceUnits="false" id="M_ipc326_g" name="ipc326_g" fbc:charge="0" />
      <species boundaryCondition="false" compartment="cell" constant="false" hasOnlySubstanceUnits="false" id="M_ORN_n" name="ORN_n" fbc:charge="0" />
      <species boundaryCondition="false" compartment="cell" constant="false" hasOnlySubstanceUnits="false" id="M_ACSER_m" name="ACSER_m" fbc:charge="0" />
      <species boundaryCondition="false" compartment="cell" constant="false" hasOnlySubstanceUnits="false" id="M_ORN_m" name="ORN_m" fbc:charge="0" />
      <species boundaryCondition="false" compartment="cell" constant="false" hasOnlySubstanceUnits="false" id="M_ipc326_r" name="ipc326_r" fbc:charge="0" />
      <species boundaryCondition="false" compartment="cell" constant="false" hasOnlySubstanceUnits="false" id="M_PABA_c" name="PABA_c" fbc:charge="0" />
      <species boundaryCondition="false" compartment="cell" constant="false" hasOnlySubstanceUnits="false" id="M_PABA_n" name="PABA_n" fbc:charge="0" />
      <species boundaryCondition="false" compartment="cell" constant="false" hasOnlySubstanceUnits="false" id="M_dtbt_m" name="dtbt_m" fbc:charge="0" />
      <species boundaryCondition="false" compartment="cell" constant="false" hasOnlySubstanceUnits="false" id="M_a_5aprbu_m" name="a_5aprbu_m" fbc:charge="0" />
      <species boundaryCondition="false" compartment="cell" constant="false" hasOnlySubstanceUnits="false" id="M_acgam6p_n" name="acgam6p_n" fbc:charge="0" />
      <species boundaryCondition="false" compartment="cell" constant="false" hasOnlySubstanceUnits="false" id="M_a_44mzymc_g" name="a_44mzymc_g" fbc:charge="0" />
      <species boundaryCondition="false" compartment="cell" constant="false" hasOnlySubstanceUnits="false" id="M_acgam6p_c" name="acgam6p_c" fbc:charge="0" />
      <species boundaryCondition="false" compartment="cell" constant="false" hasOnlySubstanceUnits="false" id="M_a_44mzymc_c" name="a_44mzymc_c" fbc:charge="0" />
      <species boundaryCondition="false" compartment="cell" constant="false" hasOnlySubstanceUnits="false" id="M_xmp_c" name="xmp_c" fbc:charge="0" />
      <species boundaryCondition="false" compartment="cell" constant="false" hasOnlySubstanceUnits="false" id="M_a_4mlacac_c" name="a_4mlacac_c" fbc:charge="0" />
      <species boundaryCondition="false" compartment="cell" constant="false" hasOnlySubstanceUnits="false" id="M_xmp_m" name="xmp_m" fbc:charge="0" />
      <species boundaryCondition="false" compartment="cell" constant="false" hasOnlySubstanceUnits="false" id="M_xmp_n" name="xmp_n" fbc:charge="0" />
      <species boundaryCondition="false" compartment="cell" constant="false" hasOnlySubstanceUnits="false" id="M_F6P_c" name="F6P_c" fbc:charge="0" />
      <species boundaryCondition="false" compartment="cell" constant="false" hasOnlySubstanceUnits="false" id="M_a_44mzymc_r" name="a_44mzymc_r" fbc:charge="0" />
      <species boundaryCondition="false" compartment="cell" constant="false" hasOnlySubstanceUnits="false" id="M_F6P_n" name="F6P_n" fbc:charge="0" />
      <species boundaryCondition="false" compartment="cell" constant="false" hasOnlySubstanceUnits="false" id="M_cyst_c" name="cyst_c" fbc:charge="0" />
      <species boundaryCondition="false" compartment="cell" constant="false" hasOnlySubstanceUnits="false" id="M_glutrna_c" name="glutrna_c" fbc:charge="0" />
      <species boundaryCondition="false" compartment="cell" constant="false" hasOnlySubstanceUnits="false" id="M_a_3H45DHBZ_m" name="a_3H45DHBZ_m" fbc:charge="0" />
      <species boundaryCondition="false" compartment="cell" constant="false" hasOnlySubstanceUnits="false" id="M_air_c" name="air_c" fbc:charge="0" />
      <species boundaryCondition="false" compartment="cell" constant="false" hasOnlySubstanceUnits="false" id="M_a_3H45DHBZ_c" name="a_3H45DHBZ_c" fbc:charge="0" />
      <species boundaryCondition="false" compartment="cell" constant="false" hasOnlySubstanceUnits="false" id="M_ATP_c" name="ATP_c" fbc:charge="0" />
      <species boundaryCondition="false" compartment="cell" constant="false" hasOnlySubstanceUnits="false" id="M_fmettrna_m" name="fmettrna_m" fbc:charge="0" />
      <species boundaryCondition="false" compartment="cell" constant="false" hasOnlySubstanceUnits="false" id="M_glutrna_m" name="glutrna_m" fbc:charge="0" />
      <species boundaryCondition="false" compartment="cell" constant="false" hasOnlySubstanceUnits="false" id="M_PYR_x" name="PYR_x" fbc:charge="0" />
      <species boundaryCondition="false" compartment="cell" constant="false" hasOnlySubstanceUnits="false" id="M_a_3c3hmp_m" name="a_3c3hmp_m" fbc:charge="0" />
      <species boundaryCondition="false" compartment="cell" constant="false" hasOnlySubstanceUnits="false" id="M_ap4a_c" name="ap4a_c" fbc:charge="0" />
      <species boundaryCondition="false" compartment="cell" constant="false" hasOnlySubstanceUnits="false" id="M_ATP_m" name="ATP_m" fbc:charge="0" />
      <species boundaryCondition="false" compartment="cell" constant="false" hasOnlySubstanceUnits="false" id="M_mannan_c" name="mannan_c" fbc:charge="0" />
      <species boundaryCondition="false" compartment="cell" constant="false" hasOnlySubstanceUnits="false" id="M_UMP_m" name="UMP_m" fbc:charge="0" />
      <species boundaryCondition="false" compartment="cell" constant="false" hasOnlySubstanceUnits="false" id="M_PYR_n" name="PYR_n" fbc:charge="0" />
      <species boundaryCondition="false" compartment="cell" constant="false" hasOnlySubstanceUnits="false" id="M_UMP_n" name="UMP_n" fbc:charge="0" />
      <species boundaryCondition="false" compartment="cell" constant="false" hasOnlySubstanceUnits="false" id="M_PYR_m" name="PYR_m" fbc:charge="0" />
      <species boundaryCondition="false" compartment="cell" constant="false" hasOnlySubstanceUnits="false" id="M_ap4a_m" name="ap4a_m" fbc:charge="0" />
      <species boundaryCondition="false" compartment="cell" constant="false" hasOnlySubstanceUnits="false" id="M_ATP_v" name="ATP_v" fbc:charge="0" />
      <species boundaryCondition="false" compartment="cell" constant="false" hasOnlySubstanceUnits="false" id="M_ap4a_n" name="ap4a_n" fbc:charge="0" />
      <species boundaryCondition="false" compartment="cell" constant="false" hasOnlySubstanceUnits="false" id="M_UMP_c" name="UMP_c" fbc:charge="0" />
      <species boundaryCondition="false" compartment="cell" constant="false" hasOnlySubstanceUnits="false" id="M_PYR_c" name="PYR_c" fbc:charge="0" />
      <species boundaryCondition="false" compartment="cell" constant="false" hasOnlySubstanceUnits="false" id="M_dTDP_c" name="dTDP_c" fbc:charge="0" />
      <species boundaryCondition="false" compartment="cell" constant="false" hasOnlySubstanceUnits="false" id="M_a_4fumacac_c" name="a_4fumacac_c" fbc:charge="0" />
      <species boundaryCondition="false" compartment="cell" constant="false" hasOnlySubstanceUnits="false" id="M_urea_c" name="urea_c" fbc:charge="0" />
      <species boundaryCondition="false" compartment="cell" constant="false" hasOnlySubstanceUnits="false" id="M_glycogen_v" name="glycogen_v" fbc:charge="0" />
      <species boundaryCondition="false" compartment="cell" constant="false" hasOnlySubstanceUnits="false" id="M_dTDP_n" name="dTDP_n" fbc:charge="0" />
      <species boundaryCondition="false" compartment="cell" constant="false" hasOnlySubstanceUnits="false" id="M_urea_n" name="urea_n" fbc:charge="0" />
      <species boundaryCondition="false" compartment="cell" constant="false" hasOnlySubstanceUnits="false" id="M_thmmp_c" name="thmmp_c" fbc:charge="0" />
      <species boundaryCondition="false" compartment="cell" constant="false" hasOnlySubstanceUnits="false" id="M_glycogen_r" name="glycogen_r" fbc:charge="0" />
      <species boundaryCondition="false" compartment="cell" constant="false" hasOnlySubstanceUnits="false" id="M_thmmp_g" name="thmmp_g" fbc:charge="0" />
      <species boundaryCondition="false" compartment="cell" constant="false" hasOnlySubstanceUnits="false" id="M_apep_m" name="apep_m" fbc:charge="0" />
      <species boundaryCondition="false" compartment="cell" constant="false" hasOnlySubstanceUnits="false" id="M_itacCoA_m" name="itacCoA_m" fbc:charge="0" />
      <species boundaryCondition="false" compartment="cell" constant="false" hasOnlySubstanceUnits="false" id="M_glycogen_g" name="glycogen_g" fbc:charge="0" />
      <species boundaryCondition="false" compartment="cell" constant="false" hasOnlySubstanceUnits="false" id="M_glycogen_c" name="glycogen_c" fbc:charge="0" />
      <species boundaryCondition="false" compartment="cell" constant="false" hasOnlySubstanceUnits="false" id="M_thmmp_r" name="thmmp_r" fbc:charge="0" />
      <species boundaryCondition="false" compartment="cell" constant="false" hasOnlySubstanceUnits="false" id="M_NH4_x" name="NH4_x" fbc:charge="0" />
      <species boundaryCondition="false" compartment="cell" constant="false" hasOnlySubstanceUnits="false" id="M_NH4_g" name="NH4_g" fbc:charge="0" />
      <species boundaryCondition="false" compartment="cell" constant="false" hasOnlySubstanceUnits="false" id="M_NH4_c" name="NH4_c" fbc:charge="0" />
      <species boundaryCondition="false" compartment="cell" constant="false" hasOnlySubstanceUnits="false" id="M_asntrna_c" name="asntrna_c" fbc:charge="0" />
      <species boundaryCondition="false" compartment="cell" constant="false" hasOnlySubstanceUnits="false" id="M_IDP_n" name="IDP_n" fbc:charge="0" />
      <species boundaryCondition="false" compartment="cell" constant="false" hasOnlySubstanceUnits="false" id="M_GDPmann_g" name="GDPmann_g" fbc:charge="0" />
      <species boundaryCondition="false" compartment="cell" constant="false" hasOnlySubstanceUnits="false" id="M_NH4_n" name="NH4_n" fbc:charge="0" />
      <species boundaryCondition="false" compartment="cell" constant="false" hasOnlySubstanceUnits="false" id="M_NH4_m" name="NH4_m" fbc:charge="0" />
      <species boundaryCondition="false" compartment="cell" constant="false" hasOnlySubstanceUnits="false" id="M_asntrna_m" name="asntrna_m" fbc:charge="0" />
      <species boundaryCondition="false" compartment="cell" constant="false" hasOnlySubstanceUnits="false" id="M_O2_m" name="O2_m" fbc:charge="0" />
      <species boundaryCondition="false" compartment="cell" constant="false" hasOnlySubstanceUnits="false" id="M_O2_n" name="O2_n" fbc:charge="0" />
      <species boundaryCondition="false" compartment="cell" constant="false" hasOnlySubstanceUnits="false" id="M_ferrR_c" name="ferrR_c" fbc:charge="0" />
      <species boundaryCondition="false" compartment="cell" constant="false" hasOnlySubstanceUnits="false" id="M_a_3pg_c" name="a_3pg_c" fbc:charge="0" />
      <species boundaryCondition="false" compartment="cell" constant="false" hasOnlySubstanceUnits="false" id="M_E4P_c" name="E4P_c" fbc:charge="0" />
      <species boundaryCondition="false" compartment="cell" constant="false" hasOnlySubstanceUnits="false" id="M_E4P_m" name="E4P_m" fbc:charge="0" />
      <species boundaryCondition="false" compartment="cell" constant="false" hasOnlySubstanceUnits="false" id="M_E4P_n" name="E4P_n" fbc:charge="0" />
      <species boundaryCondition="false" compartment="cell" constant="false" hasOnlySubstanceUnits="false" id="M_aicar_n" name="aicar_n" fbc:charge="0" />
      <species boundaryCondition="false" compartment="cell" constant="false" hasOnlySubstanceUnits="false" id="M_trnacys_c" name="trnacys_c" fbc:charge="0" />
      <species boundaryCondition="false" compartment="cell" constant="false" hasOnlySubstanceUnits="false" id="M_ICIT_x" name="ICIT_x" fbc:charge="0" />
      <species boundaryCondition="false" compartment="cell" constant="false" hasOnlySubstanceUnits="false" id="M_thym_c" name="thym_c" fbc:charge="0" />
      <species boundaryCondition="false" compartment="cell" constant="false" hasOnlySubstanceUnits="false" id="M_aicar_c" name="aicar_c" fbc:charge="0" />
      <species boundaryCondition="false" compartment="cell" constant="false" hasOnlySubstanceUnits="false" id="M_nmn_n" name="nmn_n" fbc:charge="0" />
      <species boundaryCondition="false" compartment="cell" constant="false" hasOnlySubstanceUnits="false" id="M_nmn_c" name="nmn_c" fbc:charge="0" />
      <species boundaryCondition="false" compartment="cell" constant="false" hasOnlySubstanceUnits="false" id="M_nmn_x" name="nmn_x" fbc:charge="0" />
      <species boundaryCondition="false" compartment="cell" constant="false" hasOnlySubstanceUnits="false" id="M_a_2mcit_m" name="a_2mcit_m" fbc:charge="0" />
      <species boundaryCondition="false" compartment="cell" constant="false" hasOnlySubstanceUnits="false" id="M_arabD_c" name="arabD_c" fbc:charge="0" />
      <species boundaryCondition="false" compartment="cell" constant="false" hasOnlySubstanceUnits="false" id="M_acorn_m" name="acorn_m" fbc:charge="0" />
      <species boundaryCondition="false" compartment="cell" constant="false" hasOnlySubstanceUnits="false" id="M_acorn_n" name="acorn_n" fbc:charge="0" />
      <species boundaryCondition="false" compartment="cell" constant="false" hasOnlySubstanceUnits="false" id="M_THF_n" name="THF_n" fbc:charge="0" />
      <species boundaryCondition="false" compartment="cell" constant="false" hasOnlySubstanceUnits="false" id="M_THF_m" name="THF_m" fbc:charge="0" />
      <species boundaryCondition="false" compartment="cell" constant="false" hasOnlySubstanceUnits="false" id="M_PEP_c" name="PEP_c" fbc:charge="0" />
      <species boundaryCondition="false" compartment="cell" constant="false" hasOnlySubstanceUnits="false" id="M_THF_c" name="THF_c" fbc:charge="0" />
      <species boundaryCondition="false" compartment="cell" constant="false" hasOnlySubstanceUnits="false" id="M_mip2c326_c" name="mip2c326_c" fbc:charge="0" />
      <species boundaryCondition="false" compartment="cell" constant="false" hasOnlySubstanceUnits="false" id="M_PEP_n" name="PEP_n" fbc:charge="0" />
      <species boundaryCondition="false" compartment="cell" constant="false" hasOnlySubstanceUnits="false" id="M_gthox_m" name="gthox_m" fbc:charge="0" />
      <species boundaryCondition="false" compartment="cell" constant="false" hasOnlySubstanceUnits="false" id="M_GDP_r" name="GDP_r" fbc:charge="0" />
      <species boundaryCondition="false" compartment="cell" constant="false" hasOnlySubstanceUnits="false" id="M_gthox_c" name="gthox_c" fbc:charge="0" />
      <species boundaryCondition="false" compartment="cell" constant="false" hasOnlySubstanceUnits="false" id="M_C141CoA_r" name="C141CoA_r" fbc:charge="0" />
      <species boundaryCondition="false" compartment="cell" constant="false" hasOnlySubstanceUnits="false" id="M_ethamp_c" name="ethamp_c" fbc:charge="0" />
      <species boundaryCondition="false" compartment="cell" constant="false" hasOnlySubstanceUnits="false" id="M_GDP_g" name="GDP_g" fbc:charge="0" />
      <species boundaryCondition="false" compartment="cell" constant="false" hasOnlySubstanceUnits="false" id="M_s_m" name="s_m" fbc:charge="0" />
      <species boundaryCondition="false" compartment="cell" constant="false" hasOnlySubstanceUnits="false" id="M_GDP_c" name="GDP_c" fbc:charge="0" />
      <species boundaryCondition="false" compartment="cell" constant="false" hasOnlySubstanceUnits="false" id="M_a_3mop_c" name="a_3mop_c" fbc:charge="0" />
      <species boundaryCondition="false" compartment="cell" constant="false" hasOnlySubstanceUnits="false" id="M_GDP_n" name="GDP_n" fbc:charge="0" />
      <species boundaryCondition="false" compartment="cell" constant="false" hasOnlySubstanceUnits="false" id="M_CHOL_c" name="CHOL_c" fbc:charge="0" />
      <species boundaryCondition="false" compartment="cell" constant="false" hasOnlySubstanceUnits="false" id="M_GDP_m" name="GDP_m" fbc:charge="0" />
      <species boundaryCondition="false" compartment="cell" constant="false" hasOnlySubstanceUnits="false" id="M_CHOR_m" name="CHOR_m" fbc:charge="0" />
      <species boundaryCondition="false" compartment="cell" constant="false" hasOnlySubstanceUnits="false" id="M_C160_r" name="C160_r" fbc:charge="0" />
      <species boundaryCondition="false" compartment="cell" constant="false" hasOnlySubstanceUnits="false" id="M_C160_x" name="C160_x" fbc:charge="0" />
      <species boundaryCondition="false" compartment="cell" constant="false" hasOnlySubstanceUnits="false" id="M_r1p_c" name="r1p_c" fbc:charge="0" />
      <species boundaryCondition="false" compartment="cell" constant="false" hasOnlySubstanceUnits="false" id="M_C160_c" name="C160_c" fbc:charge="0" />
      <species boundaryCondition="false" compartment="cell" constant="false" hasOnlySubstanceUnits="false" id="M_r1p_n" name="r1p_n" fbc:charge="0" />
      <species boundaryCondition="false" compartment="cell" constant="false" hasOnlySubstanceUnits="false" id="M_g3Pi_c" name="g3Pi_c" fbc:charge="0" />
      <species boundaryCondition="false" compartment="cell" constant="false" hasOnlySubstanceUnits="false" id="M_sbt_c" name="sbt_c" fbc:charge="0" />
      <species boundaryCondition="false" compartment="cell" constant="false" hasOnlySubstanceUnits="false" id="M_ITP_c" name="ITP_c" fbc:charge="0" />
      <species boundaryCondition="false" compartment="cell" constant="false" hasOnlySubstanceUnits="false" id="M_CARBOHYDRATE" name="CARBOHYDRATE" fbc:charge="0" />
      <species boundaryCondition="false" compartment="cell" constant="false" hasOnlySubstanceUnits="false" id="M_a_23dpg_c" name="a_23dpg_c" fbc:charge="0" />
      <species boundaryCondition="false" compartment="cell" constant="false" hasOnlySubstanceUnits="false" id="M_a_23dpg_n" name="a_23dpg_n" fbc:charge="0" />
      <species boundaryCondition="false" compartment="cell" constant="false" hasOnlySubstanceUnits="false" id="M_a_13dampp_n" name="a_13dampp_n" fbc:charge="0" />
      <species boundaryCondition="false" compartment="cell" constant="false" hasOnlySubstanceUnits="false" id="M_a_5mdru1p_c" name="a_5mdru1p_c" fbc:charge="0" />
      <species boundaryCondition="false" compartment="cell" constant="false" hasOnlySubstanceUnits="false" id="M_a_16BDglcn_c" name="a_16BDglcn_c" fbc:charge="0" />
      <species boundaryCondition="false" compartment="cell" constant="false" hasOnlySubstanceUnits="false" id="M_anth_c" name="anth_c" fbc:charge="0" />
      <species boundaryCondition="false" compartment="cell" constant="false" hasOnlySubstanceUnits="false" id="M_orot5p_c" name="orot5p_c" fbc:charge="0" />
      <species boundaryCondition="false" compartment="cell" constant="false" hasOnlySubstanceUnits="false" id="M_orot5p_n" name="orot5p_n" fbc:charge="0" />
      <species boundaryCondition="false" compartment="cell" constant="false" hasOnlySubstanceUnits="false" id="M_CYS_c" name="CYS_c" fbc:charge="0" />
      <species boundaryCondition="false" compartment="cell" constant="false" hasOnlySubstanceUnits="false" id="M_a_2cpr5p_c" name="a_2cpr5p_c" fbc:charge="0" />
      <species boundaryCondition="false" compartment="cell" constant="false" hasOnlySubstanceUnits="false" id="M_raffin_r" name="raffin_r" fbc:charge="0" />
      <species boundaryCondition="false" compartment="cell" constant="false" hasOnlySubstanceUnits="false" id="M_dolp_c" name="dolp_c" fbc:charge="0" />
      <species boundaryCondition="false" compartment="cell" constant="false" hasOnlySubstanceUnits="false" id="M_C140ACP_c" name="C140ACP_c" fbc:charge="0" />
      <species boundaryCondition="false" compartment="cell" constant="false" hasOnlySubstanceUnits="false" id="M_CDPdag_c" name="CDPdag_c" fbc:charge="0" />
      <species boundaryCondition="false" compartment="cell" constant="false" hasOnlySubstanceUnits="false" id="M_ura_c" name="ura_c" fbc:charge="0" />
      <species boundaryCondition="false" compartment="cell" constant="false" hasOnlySubstanceUnits="false" id="M_spmd_n" name="spmd_n" fbc:charge="0" />
      <species boundaryCondition="false" compartment="cell" constant="false" hasOnlySubstanceUnits="false" id="M_C140ACP_m" name="C140ACP_m" fbc:charge="0" />
      <species boundaryCondition="false" compartment="cell" constant="false" hasOnlySubstanceUnits="false" id="M_CDPdag_m" name="CDPdag_m" fbc:charge="0" />
      <species boundaryCondition="false" compartment="cell" constant="false" hasOnlySubstanceUnits="false" id="M_citr_m" name="citr_m" fbc:charge="0" />
      <species boundaryCondition="false" compartment="cell" constant="false" hasOnlySubstanceUnits="false" id="M_spmd_c" name="spmd_c" fbc:charge="0" />
      <species boundaryCondition="false" compartment="cell" constant="false" hasOnlySubstanceUnits="false" id="M_ura_m" name="ura_m" fbc:charge="0" />
      <species boundaryCondition="false" compartment="cell" constant="false" hasOnlySubstanceUnits="false" id="M_citr_c" name="citr_c" fbc:charge="0" />
      <species boundaryCondition="false" compartment="cell" constant="false" hasOnlySubstanceUnits="false" id="M_pap_c" name="pap_c" fbc:charge="0" />
      <species boundaryCondition="false" compartment="cell" constant="false" hasOnlySubstanceUnits="false" id="M_pac_c" name="pac_c" fbc:charge="0" />
      <species boundaryCondition="false" compartment="cell" constant="false" hasOnlySubstanceUnits="false" id="M_pap_m" name="pap_m" fbc:charge="0" />
      <species boundaryCondition="false" compartment="cell" constant="false" hasOnlySubstanceUnits="false" id="M_pap_n" name="pap_n" fbc:charge="0" />
      <species boundaryCondition="false" compartment="cell" constant="false" hasOnlySubstanceUnits="false" id="M_R5P_m" name="R5P_m" fbc:charge="0" />
      <species boundaryCondition="false" compartment="cell" constant="false" hasOnlySubstanceUnits="false" id="M_PHPYR_c" name="PHPYR_c" fbc:charge="0" />
      <species boundaryCondition="false" compartment="cell" constant="false" hasOnlySubstanceUnits="false" id="M_trptrna_m" name="trptrna_m" fbc:charge="0" />
      <species boundaryCondition="false" compartment="cell" constant="false" hasOnlySubstanceUnits="false" id="M_pap_x" name="pap_x" fbc:charge="0" />
      <species boundaryCondition="false" compartment="cell" constant="false" hasOnlySubstanceUnits="false" id="M_C161ACP_c" name="C161ACP_c" fbc:charge="0" />
      <species boundaryCondition="false" compartment="cell" constant="false" hasOnlySubstanceUnits="false" id="M_LEU_v" name="LEU_v" fbc:charge="0" />
      <species boundaryCondition="false" compartment="cell" constant="false" hasOnlySubstanceUnits="false" id="M_a_3H4H5MOBZ_m" name="a_3H4H5MOBZ_m" fbc:charge="0" />
      <species boundaryCondition="false" compartment="cell" constant="false" hasOnlySubstanceUnits="false" id="M_cer324_g" name="cer324_g" fbc:charge="0" />
      <species boundaryCondition="false" compartment="cell" constant="false" hasOnlySubstanceUnits="false" id="M_LEU_m" name="LEU_m" fbc:charge="0" />
      <species boundaryCondition="false" compartment="cell" constant="false" hasOnlySubstanceUnits="false" id="M_a_4hthr_c" name="a_4hthr_c" fbc:charge="0" />
      <species boundaryCondition="false" compartment="cell" constant="false" hasOnlySubstanceUnits="false" id="M_cer324_m" name="cer324_m" fbc:charge="0" />
      <species boundaryCondition="false" compartment="cell" constant="false" hasOnlySubstanceUnits="false" id="M_C161ACP_m" name="C161ACP_m" fbc:charge="0" />
      <species boundaryCondition="false" compartment="cell" constant="false" hasOnlySubstanceUnits="false" id="M_a_4hthr_n" name="a_4hthr_n" fbc:charge="0" />
      <species boundaryCondition="false" compartment="cell" constant="false" hasOnlySubstanceUnits="false" id="M_H2O2_n" name="H2O2_n" fbc:charge="0" />
      <species boundaryCondition="false" compartment="cell" constant="false" hasOnlySubstanceUnits="false" id="M_cer324_r" name="cer324_r" fbc:charge="0" />
      <species boundaryCondition="false" compartment="cell" constant="false" hasOnlySubstanceUnits="false" id="M_trnamet_c" name="trnamet_c" fbc:charge="0" />
      <species boundaryCondition="false" compartment="cell" constant="false" hasOnlySubstanceUnits="false" id="M_dhpt_m" name="dhpt_m" fbc:charge="0" />
      <species boundaryCondition="false" compartment="cell" constant="false" hasOnlySubstanceUnits="false" id="M_mi1456p_n" name="mi1456p_n" fbc:charge="0" />
      <species boundaryCondition="false" compartment="cell" constant="false" hasOnlySubstanceUnits="false" id="M_fmn_g" name="fmn_g" fbc:charge="0" />
      <species boundaryCondition="false" compartment="cell" constant="false" hasOnlySubstanceUnits="false" id="M_trnamet_m" name="trnamet_m" fbc:charge="0" />
      <species boundaryCondition="false" compartment="cell" constant="false" hasOnlySubstanceUnits="false" id="M_fmn_m" name="fmn_m" fbc:charge="0" />
      <species boundaryCondition="false" compartment="cell" constant="false" hasOnlySubstanceUnits="false" id="M_prbATP_c" name="prbATP_c" fbc:charge="0" />
      <species boundaryCondition="false" compartment="cell" constant="false" hasOnlySubstanceUnits="false" id="M_dhpt_c" name="dhpt_c" fbc:charge="0" />
      <species boundaryCondition="false" compartment="cell" constant="false" hasOnlySubstanceUnits="false" id="M_es_c" name="es_c" fbc:charge="0" />
      <species boundaryCondition="false" compartment="cell" constant="false" hasOnlySubstanceUnits="false" id="M_fmn_r" name="fmn_r" fbc:charge="0" />
      <species boundaryCondition="false" compartment="cell" constant="false" hasOnlySubstanceUnits="false" id="M_O2_r" name="O2_r" fbc:charge="0" />
      <species boundaryCondition="false" compartment="cell" constant="false" hasOnlySubstanceUnits="false" id="M_prbATP_n" name="prbATP_n" fbc:charge="0" />
      <species boundaryCondition="false" compartment="cell" constant="false" hasOnlySubstanceUnits="false" id="M_a_4r5au_c" name="a_4r5au_c" fbc:charge="0" />
      <species boundaryCondition="false" compartment="cell" constant="false" hasOnlySubstanceUnits="false" id="M_g3pc_c" name="g3pc_c" fbc:charge="0" />
      <species boundaryCondition="false" compartment="cell" constant="false" hasOnlySubstanceUnits="false" id="M_btn_m" name="btn_m" fbc:charge="0" />
      <species boundaryCondition="false" compartment="cell" constant="false" hasOnlySubstanceUnits="false" id="M_UDPacgal_n" name="UDPacgal_n" fbc:charge="0" />
      <species boundaryCondition="false" compartment="cell" constant="false" hasOnlySubstanceUnits="false" id="M_a_4r5au_n" name="a_4r5au_n" fbc:charge="0" />
      <species boundaryCondition="false" compartment="cell" constant="false" hasOnlySubstanceUnits="false" id="M_O2_c" name="O2_c" fbc:charge="0" />
      <species boundaryCondition="false" compartment="cell" constant="false" hasOnlySubstanceUnits="false" id="M_a_2oxoADP_m" name="a_2oxoADP_m" fbc:charge="0" />
      <species boundaryCondition="false" compartment="cell" constant="false" hasOnlySubstanceUnits="false" id="M_a_2oxoADP_c" name="a_2oxoADP_c" fbc:charge="0" />
      <species boundaryCondition="false" compartment="cell" constant="false" hasOnlySubstanceUnits="false" id="M_a_2aobut_c" name="a_2aobut_c" fbc:charge="0" />
      <species boundaryCondition="false" compartment="cell" constant="false" hasOnlySubstanceUnits="false" id="M_UDPacgal_c" name="UDPacgal_c" fbc:charge="0" />
      <species boundaryCondition="false" compartment="cell" constant="false" hasOnlySubstanceUnits="false" id="M_a_2dr5p_c" name="a_2dr5p_c" fbc:charge="0" />
      <species boundaryCondition="false" compartment="cell" constant="false" hasOnlySubstanceUnits="false" id="M_a_2dr5p_n" name="a_2dr5p_n" fbc:charge="0" />
      <species boundaryCondition="false" compartment="cell" constant="false" hasOnlySubstanceUnits="false" id="M_UDPacgal_r" name="UDPacgal_r" fbc:charge="0" />
      <species boundaryCondition="false" compartment="cell" constant="false" hasOnlySubstanceUnits="false" id="M_R5P_c" name="R5P_c" fbc:charge="0" />
      <species boundaryCondition="false" compartment="cell" constant="false" hasOnlySubstanceUnits="false" id="M_dtmp_n" name="dtmp_n" fbc:charge="0" />
      <species boundaryCondition="false" compartment="cell" constant="false" hasOnlySubstanceUnits="false" id="M_R5P_n" name="R5P_n" fbc:charge="0" />
      <species boundaryCondition="false" compartment="cell" constant="false" hasOnlySubstanceUnits="false" id="M_INDPYR_n" name="INDPYR_n" fbc:charge="0" />
      <species boundaryCondition="false" compartment="cell" constant="false" hasOnlySubstanceUnits="false" id="M_dtmp_c" name="dtmp_c" fbc:charge="0" />
      <species boundaryCondition="false" compartment="cell" constant="false" hasOnlySubstanceUnits="false" id="M_ncam_c" name="ncam_c" fbc:charge="0" />
      <species boundaryCondition="false" compartment="cell" constant="false" hasOnlySubstanceUnits="false" id="M_ncam_m" name="ncam_m" fbc:charge="0" />
      <species boundaryCondition="false" compartment="cell" constant="false" hasOnlySubstanceUnits="false" id="M_ncam_n" name="ncam_n" fbc:charge="0" />
      <species boundaryCondition="false" compartment="cell" constant="false" hasOnlySubstanceUnits="false" id="M_trnaPRO_c" name="trnaPRO_c" fbc:charge="0" />
      <species boundaryCondition="false" compartment="cell" constant="false" hasOnlySubstanceUnits="false" id="M_INDPYR_c" name="INDPYR_c" fbc:charge="0" />
      <species boundaryCondition="false" compartment="cell" constant="false" hasOnlySubstanceUnits="false" id="M_TAG_r" name="TAG_r" fbc:charge="0" />
      <species boundaryCondition="false" compartment="cell" constant="false" hasOnlySubstanceUnits="false" id="M_H2S_m" name="H2S_m" fbc:charge="0" />
      <species boundaryCondition="false" compartment="cell" constant="false" hasOnlySubstanceUnits="false" id="M_H2S_n" name="H2S_n" fbc:charge="0" />
      <species boundaryCondition="false" compartment="cell" constant="false" hasOnlySubstanceUnits="false" id="M_G6P_c" name="G6P_c" fbc:charge="0" />
      <species boundaryCondition="false" compartment="cell" constant="false" hasOnlySubstanceUnits="false" id="M_aps_m" name="aps_m" fbc:charge="0" />
      <species boundaryCondition="false" compartment="cell" constant="false" hasOnlySubstanceUnits="false" id="M_G6P_n" name="G6P_n" fbc:charge="0" />
      <species boundaryCondition="false" compartment="cell" constant="false" hasOnlySubstanceUnits="false" id="M_TAG_c" name="TAG_c" fbc:charge="0" />
      <species boundaryCondition="false" compartment="cell" constant="false" hasOnlySubstanceUnits="false" id="M_q6_m" name="q6_m" fbc:charge="0" />
      <species boundaryCondition="false" compartment="cell" constant="false" hasOnlySubstanceUnits="false" id="M_H2S_c" name="H2S_c" fbc:charge="0" />
      <species boundaryCondition="false" compartment="cell" constant="false" hasOnlySubstanceUnits="false" id="M_G6P_r" name="G6P_r" fbc:charge="0" />
      <species boundaryCondition="false" compartment="cell" constant="false" hasOnlySubstanceUnits="false" id="M_dpCoA_m" name="dpCoA_m" fbc:charge="0" />
      <species boundaryCondition="false" compartment="cell" constant="false" hasOnlySubstanceUnits="false" id="M_mipc124_g" name="mipc124_g" fbc:charge="0" />
      <species boundaryCondition="false" compartment="cell" constant="false" hasOnlySubstanceUnits="false" id="M_mipc124_c" name="mipc124_c" fbc:charge="0" />
      <species boundaryCondition="false" compartment="cell" constant="false" hasOnlySubstanceUnits="false" id="M_inost_r" name="inost_r" fbc:charge="0" />
      <species boundaryCondition="false" compartment="cell" constant="false" hasOnlySubstanceUnits="false" id="M_mipc124_m" name="mipc124_m" fbc:charge="0" />
      <species boundaryCondition="false" compartment="cell" constant="false" hasOnlySubstanceUnits="false" id="M_trnaALA_c" name="trnaALA_c" fbc:charge="0" />
      <species boundaryCondition="false" compartment="cell" constant="false" hasOnlySubstanceUnits="false" id="M_C080CoA_c" name="C080CoA_c" fbc:charge="0" />
      <species boundaryCondition="false" compartment="cell" constant="false" hasOnlySubstanceUnits="false" id="M_pppg9_c" name="pppg9_c" fbc:charge="0" />
      <species boundaryCondition="false" compartment="cell" constant="false" hasOnlySubstanceUnits="false" id="M_aproa_n" name="aproa_n" fbc:charge="0" />
      <species boundaryCondition="false" compartment="cell" constant="false" hasOnlySubstanceUnits="false" id="M_T4hcinnm_m" name="T4hcinnm_m" fbc:charge="0" />
      <species boundaryCondition="false" compartment="cell" constant="false" hasOnlySubstanceUnits="false" id="M_aproa_c" name="aproa_c" fbc:charge="0" />
      <species boundaryCondition="false" compartment="cell" constant="false" hasOnlySubstanceUnits="false" id="M_ahdt_v" name="ahdt_v" fbc:charge="0" />
      <species boundaryCondition="false" compartment="cell" constant="false" hasOnlySubstanceUnits="false" id="M_ARG_v" name="ARG_v" fbc:charge="0" />
      <species boundaryCondition="false" compartment="cell" constant="false" hasOnlySubstanceUnits="false" id="M_ahdt_n" name="ahdt_n" fbc:charge="0" />
      <species boundaryCondition="false" compartment="cell" constant="false" hasOnlySubstanceUnits="false" id="M_mipc226_m" name="mipc226_m" fbc:charge="0" />
      <species boundaryCondition="false" compartment="cell" constant="false" hasOnlySubstanceUnits="false" id="M_ARG_c" name="ARG_c" fbc:charge="0" />
      <species boundaryCondition="false" compartment="cell" constant="false" hasOnlySubstanceUnits="false" id="M_abt_c" name="abt_c" fbc:charge="0" />
      <species boundaryCondition="false" compartment="cell" constant="false" hasOnlySubstanceUnits="false" id="M_ahdt_c" name="ahdt_c" fbc:charge="0" />
      <species boundaryCondition="false" compartment="cell" constant="false" hasOnlySubstanceUnits="false" id="M_C182CoA_x" name="C182CoA_x" fbc:charge="0" />
      <species boundaryCondition="false" compartment="cell" constant="false" hasOnlySubstanceUnits="false" id="M_ARG_m" name="ARG_m" fbc:charge="0" />
      <species boundaryCondition="false" compartment="cell" constant="false" hasOnlySubstanceUnits="false" id="M_ARG_n" name="ARG_n" fbc:charge="0" />
      <species boundaryCondition="false" compartment="cell" constant="false" hasOnlySubstanceUnits="false" id="M_trnaleu_m" name="trnaleu_m" fbc:charge="0" />
      <species boundaryCondition="false" compartment="cell" constant="false" hasOnlySubstanceUnits="false" id="M_a_3ipmmest_c" name="a_3ipmmest_c" fbc:charge="0" />
      <species boundaryCondition="false" compartment="cell" constant="false" hasOnlySubstanceUnits="false" id="M_a_35cGMP_c" name="a_35cGMP_c" fbc:charge="0" />
      <species boundaryCondition="false" compartment="cell" constant="false" hasOnlySubstanceUnits="false" id="M_pan4p_m" name="pan4p_m" fbc:charge="0" />
      <species boundaryCondition="false" compartment="cell" constant="false" hasOnlySubstanceUnits="false" id="M_micit_m" name="micit_m" fbc:charge="0" />
      <species boundaryCondition="false" compartment="cell" constant="false" hasOnlySubstanceUnits="false" id="M_trnathr_c" name="trnathr_c" fbc:charge="0" />
      <species boundaryCondition="false" compartment="cell" constant="false" hasOnlySubstanceUnits="false" id="M_AACoA_n" name="AACoA_n" fbc:charge="0" />
      <species boundaryCondition="false" compartment="cell" constant="false" hasOnlySubstanceUnits="false" id="M_a_4ppcys_c" name="a_4ppcys_c" fbc:charge="0" />
      <species boundaryCondition="false" compartment="cell" constant="false" hasOnlySubstanceUnits="false" id="M_gthrd_m" name="gthrd_m" fbc:charge="0" />
      <species boundaryCondition="false" compartment="cell" constant="false" hasOnlySubstanceUnits="false" id="M_gthrd_n" name="gthrd_n" fbc:charge="0" />
      <species boundaryCondition="false" compartment="cell" constant="false" hasOnlySubstanceUnits="false" id="M_gthrd_c" name="gthrd_c" fbc:charge="0" />
      <species boundaryCondition="false" compartment="cell" constant="false" hasOnlySubstanceUnits="false" id="M_trnathr_m" name="trnathr_m" fbc:charge="0" />
      <species boundaryCondition="false" compartment="cell" constant="false" hasOnlySubstanceUnits="false" id="M_a_3mob_c" name="a_3mob_c" fbc:charge="0" />
      <species boundaryCondition="false" compartment="cell" constant="false" hasOnlySubstanceUnits="false" id="M_Dara14LAC_m" name="Dara14LAC_m" fbc:charge="0" />
      <species boundaryCondition="false" compartment="cell" constant="false" hasOnlySubstanceUnits="false" id="M_btd_RR_c" name="btd_RR_c" fbc:charge="0" />
      <species boundaryCondition="false" compartment="cell" constant="false" hasOnlySubstanceUnits="false" id="M_a_3mob_m" name="a_3mob_m" fbc:charge="0" />
      <species boundaryCondition="false" compartment="cell" constant="false" hasOnlySubstanceUnits="false" id="M_camp_n" name="camp_n" fbc:charge="0" />
      <species boundaryCondition="false" compartment="cell" constant="false" hasOnlySubstanceUnits="false" id="M_glu5p_n" name="glu5p_n" fbc:charge="0" />
      <species boundaryCondition="false" compartment="cell" constant="false" hasOnlySubstanceUnits="false" id="M_gthrd_v" name="gthrd_v" fbc:charge="0" />
      <species boundaryCondition="false" compartment="cell" constant="false" hasOnlySubstanceUnits="false" id="M_glu5p_c" name="glu5p_c" fbc:charge="0" />
      <species boundaryCondition="false" compartment="cell" constant="false" hasOnlySubstanceUnits="false" id="M_GALI_r" name="GALI_r" fbc:charge="0" />
      <species boundaryCondition="false" compartment="cell" constant="false" hasOnlySubstanceUnits="false" id="M_argsuc_c" name="argsuc_c" fbc:charge="0" />
      <species boundaryCondition="false" compartment="cell" constant="false" hasOnlySubstanceUnits="false" id="M_a_1agpc_c" name="a_1agpc_c" fbc:charge="0" />
      <species boundaryCondition="false" compartment="cell" constant="false" hasOnlySubstanceUnits="false" id="M_trnaile_m" name="trnaile_m" fbc:charge="0" />
      <species boundaryCondition="false" compartment="cell" constant="false" hasOnlySubstanceUnits="false" id="M_epist_r" name="epist_r" fbc:charge="0" />
      <species boundaryCondition="false" compartment="cell" constant="false" hasOnlySubstanceUnits="false" id="M_a_1agpc_r" name="a_1agpc_r" fbc:charge="0" />
      <species boundaryCondition="false" compartment="cell" constant="false" hasOnlySubstanceUnits="false" id="M_hmbil_c" name="hmbil_c" fbc:charge="0" />
      <species boundaryCondition="false" compartment="cell" constant="false" hasOnlySubstanceUnits="false" id="M_hmbil_n" name="hmbil_n" fbc:charge="0" />
      <species boundaryCondition="false" compartment="cell" constant="false" hasOnlySubstanceUnits="false" id="M_mip2c224_c" name="mip2c224_c" fbc:charge="0" />
      <species boundaryCondition="false" compartment="cell" constant="false" hasOnlySubstanceUnits="false" id="M_ggl_r" name="ggl_r" fbc:charge="0" />
      <species boundaryCondition="false" compartment="cell" constant="false" hasOnlySubstanceUnits="false" id="M_a_5fTHF_m" name="a_5fTHF_m" fbc:charge="0" />
      <species boundaryCondition="false" compartment="cell" constant="false" hasOnlySubstanceUnits="false" id="M_dGDP_c" name="dGDP_c" fbc:charge="0" />
      <species boundaryCondition="false" compartment="cell" constant="false" hasOnlySubstanceUnits="false" id="M_O2_x" name="O2_x" fbc:charge="0" />
      <species boundaryCondition="false" compartment="cell" constant="false" hasOnlySubstanceUnits="false" id="M_mip2c126_c" name="mip2c126_c" fbc:charge="0" />
      <species boundaryCondition="false" compartment="cell" constant="false" hasOnlySubstanceUnits="false" id="M_dGDP_n" name="dGDP_n" fbc:charge="0" />
      <species boundaryCondition="false" compartment="cell" constant="false" hasOnlySubstanceUnits="false" id="M_HCO3_c" name="HCO3_c" fbc:charge="0" />
      <species boundaryCondition="false" compartment="cell" constant="false" hasOnlySubstanceUnits="false" id="M_seld_c" name="seld_c" fbc:charge="0" />
      <species boundaryCondition="false" compartment="cell" constant="false" hasOnlySubstanceUnits="false" id="M_e4hglu_x" name="e4hglu_x" fbc:charge="0" />
      <species boundaryCondition="false" compartment="cell" constant="false" hasOnlySubstanceUnits="false" id="M_HCO3_n" name="HCO3_n" fbc:charge="0" />
      <species boundaryCondition="false" compartment="cell" constant="false" hasOnlySubstanceUnits="false" id="M_ptd3ino_c" name="ptd3ino_c" fbc:charge="0" />
      <species boundaryCondition="false" compartment="cell" constant="false" hasOnlySubstanceUnits="false" id="M_lgt_S_c" name="lgt_S_c" fbc:charge="0" />
      <species boundaryCondition="false" compartment="cell" constant="false" hasOnlySubstanceUnits="false" id="M_HCO3_m" name="HCO3_m" fbc:charge="0" />
      <species boundaryCondition="false" compartment="cell" constant="false" hasOnlySubstanceUnits="false" id="M_lgt_S_m" name="lgt_S_m" fbc:charge="0" />
      <species boundaryCondition="false" compartment="cell" constant="false" hasOnlySubstanceUnits="false" id="M_a_13ADglcn_c" name="a_13ADglcn_c" fbc:charge="0" />
      <species boundaryCondition="false" compartment="cell" constant="false" hasOnlySubstanceUnits="false" id="M_mmet_c" name="mmet_c" fbc:charge="0" />
      <species boundaryCondition="false" compartment="cell" constant="false" hasOnlySubstanceUnits="false" id="M_PPi_g" name="PPi_g" fbc:charge="0" />
      <species boundaryCondition="false" compartment="cell" constant="false" hasOnlySubstanceUnits="false" id="M_gala_r" name="gala_r" fbc:charge="0" />
      <species boundaryCondition="false" compartment="cell" constant="false" hasOnlySubstanceUnits="false" id="M_PPi_c" name="PPi_c" fbc:charge="0" />
      <species boundaryCondition="false" compartment="cell" constant="false" hasOnlySubstanceUnits="false" id="M_Dara14LAC_c" name="Dara14LAC_c" fbc:charge="0" />
      <species boundaryCondition="false" compartment="cell" constant="false" hasOnlySubstanceUnits="false" id="M_C181ACP_m" name="C181ACP_m" fbc:charge="0" />
      <species boundaryCondition="false" compartment="cell" constant="false" hasOnlySubstanceUnits="false" id="M_quln_c" name="quln_c" fbc:charge="0" />
      <species boundaryCondition="false" compartment="cell" constant="false" hasOnlySubstanceUnits="false" id="M_ergst3glc_c" name="ergst3glc_c" fbc:charge="0" />
      <species boundaryCondition="false" compartment="cell" constant="false" hasOnlySubstanceUnits="false" id="M_sucr_r" name="sucr_r" fbc:charge="0" />
      <species boundaryCondition="false" compartment="cell" constant="false" hasOnlySubstanceUnits="false" id="M_quln_m" name="quln_m" fbc:charge="0" />
      <species boundaryCondition="false" compartment="cell" constant="false" hasOnlySubstanceUnits="false" id="M_manmi1pD_m" name="manmi1pD_m" fbc:charge="0" />
      <species boundaryCondition="false" compartment="cell" constant="false" hasOnlySubstanceUnits="false" id="M_dolp_r" name="dolp_r" fbc:charge="0" />
      <species boundaryCondition="false" compartment="cell" constant="false" hasOnlySubstanceUnits="false" id="M_a_2mbald_m" name="a_2mbald_m" fbc:charge="0" />
      <species boundaryCondition="false" compartment="cell" constant="false" hasOnlySubstanceUnits="false" id="M_sucr_c" name="sucr_c" fbc:charge="0" />
      <species boundaryCondition="false" compartment="cell" constant="false" hasOnlySubstanceUnits="false" id="M_manmi1pD_r" name="manmi1pD_r" fbc:charge="0" />
      <species boundaryCondition="false" compartment="cell" constant="false" hasOnlySubstanceUnits="false" id="M_dUMP_n" name="dUMP_n" fbc:charge="0" />
      <species boundaryCondition="false" compartment="cell" constant="false" hasOnlySubstanceUnits="false" id="M_dUMP_c" name="dUMP_c" fbc:charge="0" />
      <species boundaryCondition="false" compartment="cell" constant="false" hasOnlySubstanceUnits="false" id="M_mi13456p_c" name="mi13456p_c" fbc:charge="0" />
      <species boundaryCondition="false" compartment="cell" constant="false" hasOnlySubstanceUnits="false" id="M_mi13456p_n" name="mi13456p_n" fbc:charge="0" />
      <species boundaryCondition="false" compartment="cell" constant="false" hasOnlySubstanceUnits="false" id="M_a_4abutn_m" name="a_4abutn_m" fbc:charge="0" />
      <species boundaryCondition="false" compartment="cell" constant="false" hasOnlySubstanceUnits="false" id="M_mipc224_g" name="mipc224_g" fbc:charge="0" />
      <species boundaryCondition="false" compartment="cell" constant="false" hasOnlySubstanceUnits="false" id="M_a_4abutn_n" name="a_4abutn_n" fbc:charge="0" />
      <species boundaryCondition="false" compartment="cell" constant="false" hasOnlySubstanceUnits="false" id="M_mipc224_c" name="mipc224_c" fbc:charge="0" />
      <species boundaryCondition="false" compartment="cell" constant="false" hasOnlySubstanceUnits="false" id="M_mev_R_c" name="mev_R_c" fbc:charge="0" />
      <species boundaryCondition="false" compartment="cell" constant="false" hasOnlySubstanceUnits="false" id="M_mev_R_n" name="mev_R_n" fbc:charge="0" />
      <species boundaryCondition="false" compartment="cell" constant="false" hasOnlySubstanceUnits="false" id="M_a_4abutn_g" name="a_4abutn_g" fbc:charge="0" />
      <species boundaryCondition="false" compartment="cell" constant="false" hasOnlySubstanceUnits="false" id="M_mipc224_m" name="mipc224_m" fbc:charge="0" />
      <species boundaryCondition="false" compartment="cell" constant="false" hasOnlySubstanceUnits="false" id="M_a_4abutn_c" name="a_4abutn_c" fbc:charge="0" />
      <species boundaryCondition="false" compartment="cell" constant="false" hasOnlySubstanceUnits="false" id="M_mipc224_r" name="mipc224_r" fbc:charge="0" />
      <species boundaryCondition="false" compartment="cell" constant="false" hasOnlySubstanceUnits="false" id="M_mev_R_r" name="mev_R_r" fbc:charge="0" />
      <species boundaryCondition="false" compartment="cell" constant="false" hasOnlySubstanceUnits="false" id="M_ADPrib_m" name="ADPrib_m" fbc:charge="0" />
      <species boundaryCondition="false" compartment="cell" constant="false" hasOnlySubstanceUnits="false" id="M_ADPrib_c" name="ADPrib_c" fbc:charge="0" />
      <species boundaryCondition="false" compartment="cell" constant="false" hasOnlySubstanceUnits="false" id="M_trnaval_c" name="trnaval_c" fbc:charge="0" />
      <species boundaryCondition="false" compartment="cell" constant="false" hasOnlySubstanceUnits="false" id="M_orot_c" name="orot_c" fbc:charge="0" />
      <species boundaryCondition="false" compartment="cell" constant="false" hasOnlySubstanceUnits="false" id="M_ipc124_c" name="ipc124_c" fbc:charge="0" />
      <species boundaryCondition="false" compartment="cell" constant="false" hasOnlySubstanceUnits="false" id="M_ipc124_g" name="ipc124_g" fbc:charge="0" />
      <species boundaryCondition="false" compartment="cell" constant="false" hasOnlySubstanceUnits="false" id="M_orot_n" name="orot_n" fbc:charge="0" />
      <species boundaryCondition="false" compartment="cell" constant="false" hasOnlySubstanceUnits="false" id="M_orot_m" name="orot_m" fbc:charge="0" />
      <species boundaryCondition="false" compartment="cell" constant="false" hasOnlySubstanceUnits="false" id="M_ipc226_c" name="ipc226_c" fbc:charge="0" />
      <species boundaryCondition="false" compartment="cell" constant="false" hasOnlySubstanceUnits="false" id="M_alatrna_c" name="alatrna_c" fbc:charge="0" />
      <species boundaryCondition="false" compartment="cell" constant="false" hasOnlySubstanceUnits="false" id="M_ipc226_g" name="ipc226_g" fbc:charge="0" />
      <species boundaryCondition="false" compartment="cell" constant="false" hasOnlySubstanceUnits="false" id="M_hpglu_n" name="hpglu_n" fbc:charge="0" />
      <species boundaryCondition="false" compartment="cell" constant="false" hasOnlySubstanceUnits="false" id="M_GTP_c" name="GTP_c" fbc:charge="0" />
      <species boundaryCondition="false" compartment="cell" constant="false" hasOnlySubstanceUnits="false" id="M_ipc226_r" name="ipc226_r" fbc:charge="0" />
      <species boundaryCondition="false" compartment="cell" constant="false" hasOnlySubstanceUnits="false" id="M_AACoA_m" name="AACoA_m" fbc:charge="0" />
      <species boundaryCondition="false" compartment="cell" constant="false" hasOnlySubstanceUnits="false" id="M_HPACAL_c" name="HPACAL_c" fbc:charge="0" />
      <species boundaryCondition="false" compartment="cell" constant="false" hasOnlySubstanceUnits="false" id="M_AACoA_c" name="AACoA_c" fbc:charge="0" />
      <species boundaryCondition="false" compartment="cell" constant="false" hasOnlySubstanceUnits="false" id="M_GMP_n" name="GMP_n" fbc:charge="0" />
      <species boundaryCondition="false" compartment="cell" constant="false" hasOnlySubstanceUnits="false" id="M_GMP_m" name="GMP_m" fbc:charge="0" />
      <species boundaryCondition="false" compartment="cell" constant="false" hasOnlySubstanceUnits="false" id="M_IMP_r" name="IMP_r" fbc:charge="0" />
      <species boundaryCondition="false" compartment="cell" constant="false" hasOnlySubstanceUnits="false" id="M_GMP_g" name="GMP_g" fbc:charge="0" />
      <species boundaryCondition="false" compartment="cell" constant="false" hasOnlySubstanceUnits="false" id="M_GMP_c" name="GMP_c" fbc:charge="0" />
      <species boundaryCondition="false" compartment="cell" constant="false" hasOnlySubstanceUnits="false" id="M_a_5aop_n" name="a_5aop_n" fbc:charge="0" />
      <species boundaryCondition="false" compartment="cell" constant="false" hasOnlySubstanceUnits="false" id="M_a_5aop_m" name="a_5aop_m" fbc:charge="0" />
      <species boundaryCondition="false" compartment="cell" constant="false" hasOnlySubstanceUnits="false" id="M_IMP_c" name="IMP_c" fbc:charge="0" />
      <species boundaryCondition="false" compartment="cell" constant="false" hasOnlySubstanceUnits="false" id="M_a_5aop_c" name="a_5aop_c" fbc:charge="0" />
      <species boundaryCondition="false" compartment="cell" constant="false" hasOnlySubstanceUnits="false" id="M_a_5fTHF_c" name="a_5fTHF_c" fbc:charge="0" />
      <species boundaryCondition="false" compartment="cell" constant="false" hasOnlySubstanceUnits="false" id="M_a_5mTHF_c" name="a_5mTHF_c" fbc:charge="0" />
      <species boundaryCondition="false" compartment="cell" constant="false" hasOnlySubstanceUnits="false" id="M_IMP_n" name="IMP_n" fbc:charge="0" />
      <species boundaryCondition="false" compartment="cell" constant="false" hasOnlySubstanceUnits="false" id="M_itacon_m" name="itacon_m" fbc:charge="0" />
      <species boundaryCondition="false" compartment="cell" constant="false" hasOnlySubstanceUnits="false" id="M_dGMP_n" name="dGMP_n" fbc:charge="0" />
      <species boundaryCondition="false" compartment="cell" constant="false" hasOnlySubstanceUnits="false" id="M_a_5mTHF_n" name="a_5mTHF_n" fbc:charge="0" />
      <species boundaryCondition="false" compartment="cell" constant="false" hasOnlySubstanceUnits="false" id="M_a_6dg_c" name="a_6dg_c" fbc:charge="0" />
      <species boundaryCondition="false" compartment="cell" constant="false" hasOnlySubstanceUnits="false" id="M_dGMP_c" name="dGMP_c" fbc:charge="0" />
      <species boundaryCondition="false" compartment="cell" constant="false" hasOnlySubstanceUnits="false" id="M_GLN_g" name="GLN_g" fbc:charge="0" />
      <species boundaryCondition="false" compartment="cell" constant="false" hasOnlySubstanceUnits="false" id="M_ILE_c" name="ILE_c" fbc:charge="0" />
      <species boundaryCondition="false" compartment="cell" constant="false" hasOnlySubstanceUnits="false" id="M_cytd_n" name="cytd_n" fbc:charge="0" />
      <species boundaryCondition="false" compartment="cell" constant="false" hasOnlySubstanceUnits="false" id="M_GLN_m" name="GLN_m" fbc:charge="0" />
      <species boundaryCondition="false" compartment="cell" constant="false" hasOnlySubstanceUnits="false" id="M_GLN_n" name="GLN_n" fbc:charge="0" />
      <species boundaryCondition="false" compartment="cell" constant="false" hasOnlySubstanceUnits="false" id="M_ILE_n" name="ILE_n" fbc:charge="0" />
      <species boundaryCondition="false" compartment="cell" constant="false" hasOnlySubstanceUnits="false" id="M_PROTEIN" name="PROTEIN" fbc:charge="0" />
      <species boundaryCondition="false" compartment="cell" constant="false" hasOnlySubstanceUnits="false" id="M_pyam5p_c" name="pyam5p_c" fbc:charge="0" />
      <species boundaryCondition="false" compartment="cell" constant="false" hasOnlySubstanceUnits="false" id="M_GLN_v" name="GLN_v" fbc:charge="0" />
      <species boundaryCondition="false" compartment="cell" constant="false" hasOnlySubstanceUnits="false" id="M_cytd_c" name="cytd_c" fbc:charge="0" />
      <species boundaryCondition="false" compartment="cell" constant="false" hasOnlySubstanceUnits="false" id="M_ILE_v" name="ILE_v" fbc:charge="0" />
      <species boundaryCondition="false" compartment="cell" constant="false" hasOnlySubstanceUnits="false" id="M_PEA_c" name="PEA_c" fbc:charge="0" />
      <species boundaryCondition="false" compartment="cell" constant="false" hasOnlySubstanceUnits="false" id="M_psph1p_r" name="psph1p_r" fbc:charge="0" />
      <species boundaryCondition="false" compartment="cell" constant="false" hasOnlySubstanceUnits="false" id="M_Pi_v" name="Pi_v" fbc:charge="0" />
      <species boundaryCondition="false" compartment="cell" constant="false" hasOnlySubstanceUnits="false" id="M_suchms_c" name="suchms_c" fbc:charge="0" />
      <species boundaryCondition="false" compartment="cell" constant="false" hasOnlySubstanceUnits="false" id="M_taur_c" name="taur_c" fbc:charge="0" />
      <species boundaryCondition="false" compartment="cell" constant="false" hasOnlySubstanceUnits="false" id="M_Pi_m" name="Pi_m" fbc:charge="0" />
      <species boundaryCondition="false" compartment="cell" constant="false" hasOnlySubstanceUnits="false" id="M_psph1p_c" name="psph1p_c" fbc:charge="0" />
      <species boundaryCondition="false" compartment="cell" constant="false" hasOnlySubstanceUnits="false" id="M_m2macchitppdol_g" name="m2macchitppdol_g" fbc:charge="0" />
      <species boundaryCondition="false" compartment="cell" constant="false" hasOnlySubstanceUnits="false" id="M_alac_S_m" name="alac_S_m" fbc:charge="0" />
      <species boundaryCondition="false" compartment="cell" constant="false" hasOnlySubstanceUnits="false" id="M_a_4HBZ_c" name="a_4HBZ_c" fbc:charge="0" />
      <species boundaryCondition="false" compartment="cell" constant="false" hasOnlySubstanceUnits="false" id="M_hom_c" name="hom_c" fbc:charge="0" />
      <species boundaryCondition="false" compartment="cell" constant="false" hasOnlySubstanceUnits="false" id="M_pg_m" name="pg_m" fbc:charge="0" />
      <species boundaryCondition="false" compartment="cell" constant="false" hasOnlySubstanceUnits="false" id="M_a_4HBZ_m" name="a_4HBZ_m" fbc:charge="0" />
      <species boundaryCondition="false" compartment="cell" constant="false" hasOnlySubstanceUnits="false" id="M_a_2dhp_n" name="a_2dhp_n" fbc:charge="0" />
      <species boundaryCondition="false" compartment="cell" constant="false" hasOnlySubstanceUnits="false" id="M_a_2dhp_m" name="a_2dhp_m" fbc:charge="0" />
      <species boundaryCondition="false" compartment="cell" constant="false" hasOnlySubstanceUnits="false" id="M_a_2dhp_c" name="a_2dhp_c" fbc:charge="0" />
      <species boundaryCondition="false" compartment="cell" constant="false" hasOnlySubstanceUnits="false" id="M_ade_c" name="ade_c" fbc:charge="0" />
      <species boundaryCondition="false" compartment="cell" constant="false" hasOnlySubstanceUnits="false" id="M_ade_m" name="ade_m" fbc:charge="0" />
      <species boundaryCondition="false" compartment="cell" constant="false" hasOnlySubstanceUnits="false" id="M_a_2doxg6p_c" name="a_2doxg6p_c" fbc:charge="0" />
      <species boundaryCondition="false" compartment="cell" constant="false" hasOnlySubstanceUnits="false" id="M_ade_n" name="ade_n" fbc:charge="0" />
      <species boundaryCondition="false" compartment="cell" constant="false" hasOnlySubstanceUnits="false" id="M_taGDPD_c" name="taGDPD_c" fbc:charge="0" />
      <species boundaryCondition="false" compartment="cell" constant="false" hasOnlySubstanceUnits="false" id="M_ACP2C_c" name="ACP2C_c" fbc:charge="0" />
      <species boundaryCondition="false" compartment="cell" constant="false" hasOnlySubstanceUnits="false" id="M_csn_c" name="csn_c" fbc:charge="0" />
      <species boundaryCondition="false" compartment="cell" constant="false" hasOnlySubstanceUnits="false" id="M_trdrd_n" name="trdrd_n" fbc:charge="0" />
      <species boundaryCondition="false" compartment="cell" constant="false" hasOnlySubstanceUnits="false" id="M_SQ23EPX_m" name="SQ23EPX_m" fbc:charge="0" />
      <species boundaryCondition="false" compartment="cell" constant="false" hasOnlySubstanceUnits="false" id="M_cer2_26_c" name="cer2_26_c" fbc:charge="0" />
      <species boundaryCondition="false" compartment="cell" constant="false" hasOnlySubstanceUnits="false" id="M_a_3mob_n" name="a_3mob_n" fbc:charge="0" />
      <species boundaryCondition="false" compartment="cell" constant="false" hasOnlySubstanceUnits="false" id="M_SUCC_c" name="SUCC_c" fbc:charge="0" />
      <species boundaryCondition="false" compartment="cell" constant="false" hasOnlySubstanceUnits="false" id="M_ipc126_g" name="ipc126_g" fbc:charge="0" />
      <species boundaryCondition="false" compartment="cell" constant="false" hasOnlySubstanceUnits="false" id="M_a_4mhetz_c" name="a_4mhetz_c" fbc:charge="0" />
      <species boundaryCondition="false" compartment="cell" constant="false" hasOnlySubstanceUnits="false" id="M_SUCC_n" name="SUCC_n" fbc:charge="0" />
      <species boundaryCondition="false" compartment="cell" constant="false" hasOnlySubstanceUnits="false" id="M_SUCC_m" name="SUCC_m" fbc:charge="0" />
      <species boundaryCondition="false" compartment="cell" constant="false" hasOnlySubstanceUnits="false" id="M_fald_n" name="fald_n" fbc:charge="0" />
      <species boundaryCondition="false" compartment="cell" constant="false" hasOnlySubstanceUnits="false" id="M_a_4mpetz_c" name="a_4mpetz_c" fbc:charge="0" />
      <species boundaryCondition="false" compartment="cell" constant="false" hasOnlySubstanceUnits="false" id="M_gcald_m" name="gcald_m" fbc:charge="0" />
      <species boundaryCondition="false" compartment="cell" constant="false" hasOnlySubstanceUnits="false" id="M_fald_c" name="fald_c" fbc:charge="0" />
      <species boundaryCondition="false" compartment="cell" constant="false" hasOnlySubstanceUnits="false" id="M_gcald_c" name="gcald_c" fbc:charge="0" />
      <species boundaryCondition="false" compartment="cell" constant="false" hasOnlySubstanceUnits="false" id="M_Lkynr_c" name="Lkynr_c" fbc:charge="0" />
      <species boundaryCondition="false" compartment="cell" constant="false" hasOnlySubstanceUnits="false" id="M_Lkynr_n" name="Lkynr_n" fbc:charge="0" />
      <species boundaryCondition="false" compartment="cell" constant="false" hasOnlySubstanceUnits="false" id="M_Lkynr_m" name="Lkynr_m" fbc:charge="0" />
      <species boundaryCondition="false" compartment="cell" constant="false" hasOnlySubstanceUnits="false" id="M_ALPRO_m" name="ALPRO_m" fbc:charge="0" />
      <species boundaryCondition="false" compartment="cell" constant="false" hasOnlySubstanceUnits="false" id="M_trnagly_c" name="trnagly_c" fbc:charge="0" />
      <species boundaryCondition="false" compartment="cell" constant="false" hasOnlySubstanceUnits="false" id="M_a_3mop_m" name="a_3mop_m" fbc:charge="0" />
      <species boundaryCondition="false" compartment="cell" constant="false" hasOnlySubstanceUnits="false" id="M_a_3mop_n" name="a_3mop_n" fbc:charge="0" />
      <species boundaryCondition="false" compartment="cell" constant="false" hasOnlySubstanceUnits="false" id="M_ptd1ino_n" name="ptd1ino_n" fbc:charge="0" />
      <species boundaryCondition="false" compartment="cell" constant="false" hasOnlySubstanceUnits="false" id="M_acglu_m" name="acglu_m" fbc:charge="0" />
      <species boundaryCondition="false" compartment="cell" constant="false" hasOnlySubstanceUnits="false" id="M_ptd1ino_g" name="ptd1ino_g" fbc:charge="0" />
      <species boundaryCondition="false" compartment="cell" constant="false" hasOnlySubstanceUnits="false" id="M_ptd1ino_c" name="ptd1ino_c" fbc:charge="0" />
      <species boundaryCondition="false" compartment="cell" constant="false" hasOnlySubstanceUnits="false" id="M_trnaile_c" name="trnaile_c" fbc:charge="0" />
      <species boundaryCondition="false" compartment="cell" constant="false" hasOnlySubstanceUnits="false" id="M_uppg3_c" name="uppg3_c" fbc:charge="0" />
      <species boundaryCondition="false" compartment="cell" constant="false" hasOnlySubstanceUnits="false" id="M_uppg3_n" name="uppg3_n" fbc:charge="0" />
      <species boundaryCondition="false" compartment="cell" constant="false" hasOnlySubstanceUnits="false" id="M_IMASP_c" name="IMASP_c" fbc:charge="0" />
      <species boundaryCondition="false" compartment="cell" constant="false" hasOnlySubstanceUnits="false" id="M_ptd135bp_c" name="ptd135bp_c" fbc:charge="0" />
      <species boundaryCondition="false" compartment="cell" constant="false" hasOnlySubstanceUnits="false" id="M_UDPgal_g" name="UDPgal_g" fbc:charge="0" />
      <species boundaryCondition="false" compartment="cell" constant="false" hasOnlySubstanceUnits="false" id="M_SERtrna_c" name="SERtrna_c" fbc:charge="0" />
      <species boundaryCondition="false" compartment="cell" constant="false" hasOnlySubstanceUnits="false" id="M_L2aADP_c" name="L2aADP_c" fbc:charge="0" />
      <species boundaryCondition="false" compartment="cell" constant="false" hasOnlySubstanceUnits="false" id="M_a_4abut_g" name="a_4abut_g" fbc:charge="0" />
      <species boundaryCondition="false" compartment="cell" constant="false" hasOnlySubstanceUnits="false" id="M_a_3mbald_c" name="a_3mbald_c" fbc:charge="0" />
      <species boundaryCondition="false" compartment="cell" constant="false" hasOnlySubstanceUnits="false" id="M_mlTHF_m" name="mlTHF_m" fbc:charge="0" />
      <species boundaryCondition="false" compartment="cell" constant="false" hasOnlySubstanceUnits="false" id="M_a_4abut_n" name="a_4abut_n" fbc:charge="0" />
      <species boundaryCondition="false" compartment="cell" constant="false" hasOnlySubstanceUnits="false" id="M_mettrna_c" name="mettrna_c" fbc:charge="0" />
      <species boundaryCondition="false" compartment="cell" constant="false" hasOnlySubstanceUnits="false" id="M_MET_n" name="MET_n" fbc:charge="0" />
      <species boundaryCondition="false" compartment="cell" constant="false" hasOnlySubstanceUnits="false" id="M_a_3mbald_m" name="a_3mbald_m" fbc:charge="0" />
      <species boundaryCondition="false" compartment="cell" constant="false" hasOnlySubstanceUnits="false" id="M_mettrna_m" name="mettrna_m" fbc:charge="0" />
      <species boundaryCondition="false" compartment="cell" constant="false" hasOnlySubstanceUnits="false" id="M_THR_n" name="THR_n" fbc:charge="0" />
      <species boundaryCondition="false" compartment="cell" constant="false" hasOnlySubstanceUnits="false" id="M_THR_m" name="THR_m" fbc:charge="0" />
      <species boundaryCondition="false" compartment="cell" constant="false" hasOnlySubstanceUnits="false" id="M_THR_c" name="THR_c" fbc:charge="0" />
      <species boundaryCondition="false" compartment="cell" constant="false" hasOnlySubstanceUnits="false" id="M_pe_v" name="pe_v" fbc:charge="0" />
      <species boundaryCondition="false" compartment="cell" constant="false" hasOnlySubstanceUnits="false" id="M_ipc224_r" name="ipc224_r" fbc:charge="0" />
      <species boundaryCondition="false" compartment="cell" constant="false" hasOnlySubstanceUnits="false" id="M_glx_x" name="glx_x" fbc:charge="0" />
      <species boundaryCondition="false" compartment="cell" constant="false" hasOnlySubstanceUnits="false" id="M_O4HBZ_m" name="O4HBZ_m" fbc:charge="0" />
      <species boundaryCondition="false" compartment="cell" constant="false" hasOnlySubstanceUnits="false" id="M_glx_n" name="glx_n" fbc:charge="0" />
      <species boundaryCondition="false" compartment="cell" constant="false" hasOnlySubstanceUnits="false" id="M_H2O_v" name="H2O_v" fbc:charge="0" />
      <species boundaryCondition="false" compartment="cell" constant="false" hasOnlySubstanceUnits="false" id="M_H2O_x" name="H2O_x" fbc:charge="0" />
      <species boundaryCondition="false" compartment="cell" constant="false" hasOnlySubstanceUnits="false" id="M_HXPP_c" name="HXPP_c" fbc:charge="0" />
      <species boundaryCondition="false" compartment="cell" constant="false" hasOnlySubstanceUnits="false" id="M_C161_r" name="C161_r" fbc:charge="0" />
      <species boundaryCondition="false" compartment="cell" constant="false" hasOnlySubstanceUnits="false" id="M_HXPP_m" name="HXPP_m" fbc:charge="0" />
      <species boundaryCondition="false" compartment="cell" constant="false" hasOnlySubstanceUnits="false" id="M_C161_x" name="C161_x" fbc:charge="0" />
      <species boundaryCondition="false" compartment="cell" constant="false" hasOnlySubstanceUnits="false" id="M_H2O_c" name="H2O_c" fbc:charge="0" />
      <species boundaryCondition="false" compartment="cell" constant="false" hasOnlySubstanceUnits="false" id="M_H2O_g" name="H2O_g" fbc:charge="0" />
      <species boundaryCondition="false" compartment="cell" constant="false" hasOnlySubstanceUnits="false" id="M_mi145p_c" name="mi145p_c" fbc:charge="0" />
      <species boundaryCondition="false" compartment="cell" constant="false" hasOnlySubstanceUnits="false" id="M_CDPEA_c" name="CDPEA_c" fbc:charge="0" />
      <species boundaryCondition="false" compartment="cell" constant="false" hasOnlySubstanceUnits="false" id="M_C161_c" name="C161_c" fbc:charge="0" />
      <species boundaryCondition="false" compartment="cell" constant="false" hasOnlySubstanceUnits="false" id="M_H2O_n" name="H2O_n" fbc:charge="0" />
      <species boundaryCondition="false" compartment="cell" constant="false" hasOnlySubstanceUnits="false" id="M_trnatyr_c" name="trnatyr_c" fbc:charge="0" />
      <species boundaryCondition="false" compartment="cell" constant="false" hasOnlySubstanceUnits="false" id="M_mi145p_n" name="mi145p_n" fbc:charge="0" />
      <species boundaryCondition="false" compartment="cell" constant="false" hasOnlySubstanceUnits="false" id="M_C140_x" name="C140_x" fbc:charge="0" />
      <species boundaryCondition="false" compartment="cell" constant="false" hasOnlySubstanceUnits="false" id="M_trnatyr_m" name="trnatyr_m" fbc:charge="0" />
      <species boundaryCondition="false" compartment="cell" constant="false" hasOnlySubstanceUnits="false" id="M_CDP_r" name="CDP_r" fbc:charge="0" />
      <species boundaryCondition="false" compartment="cell" constant="false" hasOnlySubstanceUnits="false" id="M_C182_c" name="C182_c" fbc:charge="0" />
      <species boundaryCondition="false" compartment="cell" constant="false" hasOnlySubstanceUnits="false" id="M_C140_g" name="C140_g" fbc:charge="0" />
      <species boundaryCondition="false" compartment="cell" constant="false" hasOnlySubstanceUnits="false" id="M_MOHMAN_c" name="MOHMAN_c" fbc:charge="0" />
      <species boundaryCondition="false" compartment="cell" constant="false" hasOnlySubstanceUnits="false" id="M_dgsn_c" name="dgsn_c" fbc:charge="0" />
      <species boundaryCondition="false" compartment="cell" constant="false" hasOnlySubstanceUnits="false" id="M_acon_T_c" name="acon_T_c" fbc:charge="0" />
      <species boundaryCondition="false" compartment="cell" constant="false" hasOnlySubstanceUnits="false" id="M_prlp_n" name="prlp_n" fbc:charge="0" />
      <species boundaryCondition="false" compartment="cell" constant="false" hasOnlySubstanceUnits="false" id="M_a_35cIMP_c" name="a_35cIMP_c" fbc:charge="0" />
      <species boundaryCondition="false" compartment="cell" constant="false" hasOnlySubstanceUnits="false" id="M_aacald_c" name="aacald_c" fbc:charge="0" />
      <species boundaryCondition="false" compartment="cell" constant="false" hasOnlySubstanceUnits="false" id="M_MOHMAN_v" name="MOHMAN_v" fbc:charge="0" />
      <species boundaryCondition="false" compartment="cell" constant="false" hasOnlySubstanceUnits="false" id="M_MALACP_c" name="MALACP_c" fbc:charge="0" />
      <species boundaryCondition="false" compartment="cell" constant="false" hasOnlySubstanceUnits="false" id="M_G1P_c" name="G1P_c" fbc:charge="0" />
      <species boundaryCondition="false" compartment="cell" constant="false" hasOnlySubstanceUnits="false" id="M_CDP_n" name="CDP_n" fbc:charge="0" />
      <species boundaryCondition="false" compartment="cell" constant="false" hasOnlySubstanceUnits="false" id="M_MALACP_m" name="MALACP_m" fbc:charge="0" />
      <species boundaryCondition="false" compartment="cell" constant="false" hasOnlySubstanceUnits="false" id="M_a_4aabutn_c" name="a_4aabutn_c" fbc:charge="0" />
      <species boundaryCondition="false" compartment="cell" constant="false" hasOnlySubstanceUnits="false" id="M_G1P_n" name="G1P_n" fbc:charge="0" />
      <species boundaryCondition="false" compartment="cell" constant="false" hasOnlySubstanceUnits="false" id="M_a_2obut_c" name="a_2obut_c" fbc:charge="0" />
      <species boundaryCondition="false" compartment="cell" constant="false" hasOnlySubstanceUnits="false" id="M_fald_m" name="fald_m" fbc:charge="0" />
      <species boundaryCondition="false" compartment="cell" constant="false" hasOnlySubstanceUnits="false" id="M_din_c" name="din_c" fbc:charge="0" />
      <species boundaryCondition="false" compartment="cell" constant="false" hasOnlySubstanceUnits="false" id="M_nac_m" name="nac_m" fbc:charge="0" />
      <species boundaryCondition="false" compartment="cell" constant="false" hasOnlySubstanceUnits="false" id="M_din_n" name="din_n" fbc:charge="0" />
      <species boundaryCondition="false" compartment="cell" constant="false" hasOnlySubstanceUnits="false" id="M_THFglu_c" name="THFglu_c" fbc:charge="0" />
      <species boundaryCondition="false" compartment="cell" constant="false" hasOnlySubstanceUnits="false" id="M_nac_n" name="nac_n" fbc:charge="0" />
      <species boundaryCondition="false" compartment="cell" constant="false" hasOnlySubstanceUnits="false" id="M_PABA_m" name="PABA_m" fbc:charge="0" />
      <species boundaryCondition="false" compartment="cell" constant="false" hasOnlySubstanceUnits="false" id="M_nac_c" name="nac_c" fbc:charge="0" />
      <species boundaryCondition="false" compartment="cell" constant="false" hasOnlySubstanceUnits="false" id="M_ppp9_n" name="ppp9_n" fbc:charge="0" />
      <species boundaryCondition="false" compartment="cell" constant="false" hasOnlySubstanceUnits="false" id="M_AGL3P_c" name="AGL3P_c" fbc:charge="0" />
      <species boundaryCondition="false" compartment="cell" constant="false" hasOnlySubstanceUnits="false" id="M_THFglu_m" name="THFglu_m" fbc:charge="0" />
      <species boundaryCondition="false" compartment="cell" constant="false" hasOnlySubstanceUnits="false" id="M_PPi_n" name="PPi_n" fbc:charge="0" />
      <species boundaryCondition="false" compartment="cell" constant="false" hasOnlySubstanceUnits="false" id="M_SQL_m" name="SQL_m" fbc:charge="0" />
      <species boundaryCondition="false" compartment="cell" constant="false" hasOnlySubstanceUnits="false" id="M_THFglu_n" name="THFglu_n" fbc:charge="0" />
      <species boundaryCondition="false" compartment="cell" constant="false" hasOnlySubstanceUnits="false" id="M_SQL_c" name="SQL_c" fbc:charge="0" />
      <species boundaryCondition="false" compartment="cell" constant="false" hasOnlySubstanceUnits="false" id="M_a_5dpmev_n" name="a_5dpmev_n" fbc:charge="0" />
      <species boundaryCondition="false" compartment="cell" constant="false" hasOnlySubstanceUnits="false" id="M_ppp9_c" name="ppp9_c" fbc:charge="0" />
      <species boundaryCondition="false" compartment="cell" constant="false" hasOnlySubstanceUnits="false" id="M_a_5dpmev_m" name="a_5dpmev_m" fbc:charge="0" />
      <species boundaryCondition="false" compartment="cell" constant="false" hasOnlySubstanceUnits="false" id="M_a_5dpmev_c" name="a_5dpmev_c" fbc:charge="0" />
      <species boundaryCondition="false" compartment="cell" constant="false" hasOnlySubstanceUnits="false" id="M_PPi_x" name="PPi_x" fbc:charge="0" />
      <species boundaryCondition="false" compartment="cell" constant="false" hasOnlySubstanceUnits="false" id="M_a_4pasp_c" name="a_4pasp_c" fbc:charge="0" />
      <species boundaryCondition="false" compartment="cell" constant="false" hasOnlySubstanceUnits="false" id="M_SQL_r" name="SQL_r" fbc:charge="0" />
      <species boundaryCondition="false" compartment="cell" constant="false" hasOnlySubstanceUnits="false" id="M_dpCoA_c" name="dpCoA_c" fbc:charge="0" />
      <species boundaryCondition="false" compartment="cell" constant="false" hasOnlySubstanceUnits="false" id="M_glx_c" name="glx_c" fbc:charge="0" />
      <species boundaryCondition="false" compartment="cell" constant="false" hasOnlySubstanceUnits="false" id="M_PPi_r" name="PPi_r" fbc:charge="0" />
      <species boundaryCondition="false" compartment="cell" constant="false" hasOnlySubstanceUnits="false" id="M_ILE_m" name="ILE_m" fbc:charge="0" />
      <species boundaryCondition="false" compartment="cell" constant="false" hasOnlySubstanceUnits="false" id="M_C181CoA_r" name="C181CoA_r" fbc:charge="0" />
      <species boundaryCondition="false" compartment="cell" constant="false" hasOnlySubstanceUnits="false" id="M_DHF_m" name="DHF_m" fbc:charge="0" />
      <species boundaryCondition="false" compartment="cell" constant="false" hasOnlySubstanceUnits="false" id="M_dolmanp_r" name="dolmanp_r" fbc:charge="0" />
      <species boundaryCondition="false" compartment="cell" constant="false" hasOnlySubstanceUnits="false" id="M_C181CoA_x" name="C181CoA_x" fbc:charge="0" />
      <species boundaryCondition="false" compartment="cell" constant="false" hasOnlySubstanceUnits="false" id="M_C181CoA_c" name="C181CoA_c" fbc:charge="0" />
      <species boundaryCondition="false" compartment="cell" constant="false" hasOnlySubstanceUnits="false" id="M_DHF_c" name="DHF_c" fbc:charge="0" />
      <species boundaryCondition="false" compartment="cell" constant="false" hasOnlySubstanceUnits="false" id="M_a_4ahmmp_c" name="a_4ahmmp_c" fbc:charge="0" />
      <species boundaryCondition="false" compartment="cell" constant="false" hasOnlySubstanceUnits="false" id="M_FOL_c" name="FOL_c" fbc:charge="0" />
      <species boundaryCondition="false" compartment="cell" constant="false" hasOnlySubstanceUnits="false" id="M_xtp_m" name="xtp_m" fbc:charge="0" />
      <species boundaryCondition="false" compartment="cell" constant="false" hasOnlySubstanceUnits="false" id="M_sucsal_m" name="sucsal_m" fbc:charge="0" />
      <species boundaryCondition="false" compartment="cell" constant="false" hasOnlySubstanceUnits="false" id="M_xtp_n" name="xtp_n" fbc:charge="0" />
      <species boundaryCondition="false" compartment="cell" constant="false" hasOnlySubstanceUnits="false" id="M_xtp_c" name="xtp_c" fbc:charge="0" />
      <species boundaryCondition="false" compartment="cell" constant="false" hasOnlySubstanceUnits="false" id="M_a_2mbald_c" name="a_2mbald_c" fbc:charge="0" />
      <species boundaryCondition="false" compartment="cell" constant="false" hasOnlySubstanceUnits="false" id="M_sucsal_c" name="sucsal_c" fbc:charge="0" />
      <species boundaryCondition="false" compartment="cell" constant="false" hasOnlySubstanceUnits="false" id="M_acybut_m" name="acybut_m" fbc:charge="0" />
      <species boundaryCondition="false" compartment="cell" constant="false" hasOnlySubstanceUnits="false" id="M_dhpmp_c" name="dhpmp_c" fbc:charge="0" />
      <species boundaryCondition="false" compartment="cell" constant="false" hasOnlySubstanceUnits="false" id="M_acybut_n" name="acybut_n" fbc:charge="0" />
      <species boundaryCondition="false" compartment="cell" constant="false" hasOnlySubstanceUnits="false" id="M_dhpmp_n" name="dhpmp_n" fbc:charge="0" />
      <species boundaryCondition="false" compartment="cell" constant="false" hasOnlySubstanceUnits="false" id="M_actn_R_c" name="actn_R_c" fbc:charge="0" />
      <species boundaryCondition="false" compartment="cell" constant="false" hasOnlySubstanceUnits="false" id="M_ACCoA_n" name="ACCoA_n" fbc:charge="0" />
      <species boundaryCondition="false" compartment="cell" constant="false" hasOnlySubstanceUnits="false" id="M_acybut_c" name="acybut_c" fbc:charge="0" />
      <species boundaryCondition="false" compartment="cell" constant="false" hasOnlySubstanceUnits="false" id="M_ACCoA_m" name="ACCoA_m" fbc:charge="0" />
      <species boundaryCondition="false" compartment="cell" constant="false" hasOnlySubstanceUnits="false" id="M_dhpmp_r" name="dhpmp_r" fbc:charge="0" />
      <species boundaryCondition="false" compartment="cell" constant="false" hasOnlySubstanceUnits="false" id="M_imacp_c" name="imacp_c" fbc:charge="0" />
      <species boundaryCondition="false" compartment="cell" constant="false" hasOnlySubstanceUnits="false" id="M_ACCoA_x" name="ACCoA_x" fbc:charge="0" />
      <species boundaryCondition="false" compartment="cell" constant="false" hasOnlySubstanceUnits="false" id="M_lanost_c" name="lanost_c" fbc:charge="0" />
      <species boundaryCondition="false" compartment="cell" constant="false" hasOnlySubstanceUnits="false" id="M_imacp_n" name="imacp_n" fbc:charge="0" />
      <species boundaryCondition="false" compartment="cell" constant="false" hasOnlySubstanceUnits="false" id="M_ACCoA_r" name="ACCoA_r" fbc:charge="0" />
      <species boundaryCondition="false" compartment="cell" constant="false" hasOnlySubstanceUnits="false" id="M_ptd134bp_c" name="ptd134bp_c" fbc:charge="0" />
      <species boundaryCondition="false" compartment="cell" constant="false" hasOnlySubstanceUnits="false" id="M_phom_n" name="phom_n" fbc:charge="0" />
      <species boundaryCondition="false" compartment="cell" constant="false" hasOnlySubstanceUnits="false" id="M_couCoA_m" name="couCoA_m" fbc:charge="0" />
      <species boundaryCondition="false" compartment="cell" constant="false" hasOnlySubstanceUnits="false" id="M_lanost_r" name="lanost_r" fbc:charge="0" />
      <species boundaryCondition="false" compartment="cell" constant="false" hasOnlySubstanceUnits="false" id="M_DHAP_m" name="DHAP_m" fbc:charge="0" />
      <species boundaryCondition="false" compartment="cell" constant="false" hasOnlySubstanceUnits="false" id="M_DHAP_n" name="DHAP_n" fbc:charge="0" />
      <species boundaryCondition="false" compartment="cell" constant="false" hasOnlySubstanceUnits="false" id="M_phom_c" name="phom_c" fbc:charge="0" />
      <species boundaryCondition="false" compartment="cell" constant="false" hasOnlySubstanceUnits="false" id="M_MOHPGAL_c" name="MOHPGAL_c" fbc:charge="0" />
      <species boundaryCondition="false" compartment="cell" constant="false" hasOnlySubstanceUnits="false" id="M_a_3dsphgn_r" name="a_3dsphgn_r" fbc:charge="0" />
      <species boundaryCondition="false" compartment="cell" constant="false" hasOnlySubstanceUnits="false" id="M_DHAP_c" name="DHAP_c" fbc:charge="0" />
      <species boundaryCondition="false" compartment="cell" constant="false" hasOnlySubstanceUnits="false" id="M_f26bp_c" name="f26bp_c" fbc:charge="0" />
      <species boundaryCondition="false" compartment="cell" constant="false" hasOnlySubstanceUnits="false" id="M_a_3dsphgn_c" name="a_3dsphgn_c" fbc:charge="0" />
      <species boundaryCondition="false" compartment="cell" constant="false" hasOnlySubstanceUnits="false" id="M_MNEP_v" name="MNEP_v" fbc:charge="0" />
      <species boundaryCondition="false" compartment="cell" constant="false" hasOnlySubstanceUnits="false" id="M_hcys_c" name="hcys_c" fbc:charge="0" />
      <species boundaryCondition="false" compartment="cell" constant="false" hasOnlySubstanceUnits="false" id="M_hcys_n" name="hcys_n" fbc:charge="0" />
      <species boundaryCondition="false" compartment="cell" constant="false" hasOnlySubstanceUnits="false" id="M_xan_c" name="xan_c" fbc:charge="0" />
      <species boundaryCondition="false" compartment="cell" constant="false" hasOnlySubstanceUnits="false" id="M_zymst_n" name="zymst_n" fbc:charge="0" />
      <species boundaryCondition="false" compartment="cell" constant="false" hasOnlySubstanceUnits="false" id="M_zym_int1_r" name="zym_int1_r" fbc:charge="0" />
      <species boundaryCondition="false" compartment="cell" constant="false" hasOnlySubstanceUnits="false" id="M_xan_n" name="xan_n" fbc:charge="0" />
      <species boundaryCondition="false" compartment="cell" constant="false" hasOnlySubstanceUnits="false" id="M_zymst_c" name="zymst_c" fbc:charge="0" />
      <species boundaryCondition="false" compartment="cell" constant="false" hasOnlySubstanceUnits="false" id="M_hcys_x" name="hcys_x" fbc:charge="0" />
      <species boundaryCondition="false" compartment="cell" constant="false" hasOnlySubstanceUnits="false" id="M_zym_int1_g" name="zym_int1_g" fbc:charge="0" />
      <species boundaryCondition="false" compartment="cell" constant="false" hasOnlySubstanceUnits="false" id="M_COF" name="COF" fbc:charge="0" />
      <species boundaryCondition="false" compartment="cell" constant="false" hasOnlySubstanceUnits="false" id="M_zym_int1_c" name="zym_int1_c" fbc:charge="0" />
      <species boundaryCondition="false" compartment="cell" constant="false" hasOnlySubstanceUnits="false" id="M_zymst_r" name="zymst_r" fbc:charge="0" />
      <species boundaryCondition="false" compartment="cell" constant="false" hasOnlySubstanceUnits="false" id="M_hicit_c" name="hicit_c" fbc:charge="0" />
      <species boundaryCondition="false" compartment="cell" constant="false" hasOnlySubstanceUnits="false" id="M_raffin_c" name="raffin_c" fbc:charge="0" />
      <species boundaryCondition="false" compartment="cell" constant="false" hasOnlySubstanceUnits="false" id="M_galcman_c" name="galcman_c" fbc:charge="0" />
      <species boundaryCondition="false" compartment="cell" constant="false" hasOnlySubstanceUnits="false" id="M_CYS_m" name="CYS_m" fbc:charge="0" />
      <species boundaryCondition="false" compartment="cell" constant="false" hasOnlySubstanceUnits="false" id="M_CYS_n" name="CYS_n" fbc:charge="0" />
      <species boundaryCondition="false" compartment="cell" constant="false" hasOnlySubstanceUnits="false" id="M_ps_v" name="ps_v" fbc:charge="0" />
      <species boundaryCondition="false" compartment="cell" constant="false" hasOnlySubstanceUnits="false" id="M_ibutoh_m" name="ibutoh_m" fbc:charge="0" />
      <species boundaryCondition="false" compartment="cell" constant="false" hasOnlySubstanceUnits="false" id="M_SO4_n" name="SO4_n" fbc:charge="0" />
      <species boundaryCondition="false" compartment="cell" constant="false" hasOnlySubstanceUnits="false" id="M_m1macchitppdol_g" name="m1macchitppdol_g" fbc:charge="0" />
      <species boundaryCondition="false" compartment="cell" constant="false" hasOnlySubstanceUnits="false" id="M_dcyt_n" name="dcyt_n" fbc:charge="0" />
      <species boundaryCondition="false" compartment="cell" constant="false" hasOnlySubstanceUnits="false" id="M_mlTHF_n" name="mlTHF_n" fbc:charge="0" />
      <species boundaryCondition="false" compartment="cell" constant="false" hasOnlySubstanceUnits="false" id="M_mipc124_r" name="mipc124_r" fbc:charge="0" />
      <species boundaryCondition="false" compartment="cell" constant="false" hasOnlySubstanceUnits="false" id="M_SO4_c" name="SO4_c" fbc:charge="0" />
      <species boundaryCondition="false" compartment="cell" constant="false" hasOnlySubstanceUnits="false" id="M_dATP_c" name="dATP_c" fbc:charge="0" />
      <species boundaryCondition="false" compartment="cell" constant="false" hasOnlySubstanceUnits="false" id="M_dcyt_c" name="dcyt_c" fbc:charge="0" />
      <species boundaryCondition="false" compartment="cell" constant="false" hasOnlySubstanceUnits="false" id="M_dATP_n" name="dATP_n" fbc:charge="0" />
      <species boundaryCondition="false" compartment="cell" constant="false" hasOnlySubstanceUnits="false" id="M_mlTHF_c" name="mlTHF_c" fbc:charge="0" />
      <species boundaryCondition="false" compartment="cell" constant="false" hasOnlySubstanceUnits="false" id="M_C140_r" name="C140_r" fbc:charge="0" />
      <species boundaryCondition="false" compartment="cell" constant="false" hasOnlySubstanceUnits="false" id="M_a_2dr1p_c" name="a_2dr1p_c" fbc:charge="0" />
      <species boundaryCondition="false" compartment="cell" constant="false" hasOnlySubstanceUnits="false" id="M_C161CoA_r" name="C161CoA_r" fbc:charge="0" />
      <species boundaryCondition="false" compartment="cell" constant="false" hasOnlySubstanceUnits="false" id="M_MOTAM_v" name="MOTAM_v" fbc:charge="0" />
      <species boundaryCondition="false" compartment="cell" constant="false" hasOnlySubstanceUnits="false" id="M_glytrna_c" name="glytrna_c" fbc:charge="0" />
      <species boundaryCondition="false" compartment="cell" constant="false" hasOnlySubstanceUnits="false" id="M_Lfmkynr_m" name="Lfmkynr_m" fbc:charge="0" />
      <species boundaryCondition="false" compartment="cell" constant="false" hasOnlySubstanceUnits="false" id="M_G3P_c" name="G3P_c" fbc:charge="0" />
      <species boundaryCondition="false" compartment="cell" constant="false" hasOnlySubstanceUnits="false" id="M_C140CoA_r" name="C140CoA_r" fbc:charge="0" />
      <species boundaryCondition="false" compartment="cell" constant="false" hasOnlySubstanceUnits="false" id="M_C140_c" name="C140_c" fbc:charge="0" />
      <species boundaryCondition="false" compartment="cell" constant="false" hasOnlySubstanceUnits="false" id="M_cer124_g" name="cer124_g" fbc:charge="0" />
      <species boundaryCondition="false" compartment="cell" constant="false" hasOnlySubstanceUnits="false" id="M_q6h2_m" name="q6h2_m" fbc:charge="0" />
      <species boundaryCondition="false" compartment="cell" constant="false" hasOnlySubstanceUnits="false" id="M_cer124_c" name="cer124_c" fbc:charge="0" />
      <species boundaryCondition="false" compartment="cell" constant="false" hasOnlySubstanceUnits="false" id="M_G3P_n" name="G3P_n" fbc:charge="0" />
      <species boundaryCondition="false" compartment="cell" constant="false" hasOnlySubstanceUnits="false" id="M_DHMANAL_c" name="DHMANAL_c" fbc:charge="0" />
      <species boundaryCondition="false" compartment="cell" constant="false" hasOnlySubstanceUnits="false" id="M_C140CoA_g" name="C140CoA_g" fbc:charge="0" />
      <species boundaryCondition="false" compartment="cell" constant="false" hasOnlySubstanceUnits="false" id="M_mip2c324_c" name="mip2c324_c" fbc:charge="0" />
      <species boundaryCondition="false" compartment="cell" constant="false" hasOnlySubstanceUnits="false" id="M_cer124_m" name="cer124_m" fbc:charge="0" />
      <species boundaryCondition="false" compartment="cell" constant="false" hasOnlySubstanceUnits="false" id="M_C140CoA_c" name="C140CoA_c" fbc:charge="0" />
      <species boundaryCondition="false" compartment="cell" constant="false" hasOnlySubstanceUnits="false" id="M_psd5p_c" name="psd5p_c" fbc:charge="0" />
      <species boundaryCondition="false" compartment="cell" constant="false" hasOnlySubstanceUnits="false" id="M_cer124_r" name="cer124_r" fbc:charge="0" />
      <species boundaryCondition="false" compartment="cell" constant="false" hasOnlySubstanceUnits="false" id="M_psd5p_n" name="psd5p_n" fbc:charge="0" />
      <species boundaryCondition="false" compartment="cell" constant="false" hasOnlySubstanceUnits="false" id="M_psd5p_m" name="psd5p_m" fbc:charge="0" />
      <species boundaryCondition="false" compartment="cell" constant="false" hasOnlySubstanceUnits="false" id="M_a_25dhpp_n" name="a_25dhpp_n" fbc:charge="0" />
      <species boundaryCondition="false" compartment="cell" constant="false" hasOnlySubstanceUnits="false" id="M_ADP_v" name="ADP_v" fbc:charge="0" />
      <species boundaryCondition="false" compartment="cell" constant="false" hasOnlySubstanceUnits="false" id="M_ADP_x" name="ADP_x" fbc:charge="0" />
      <species boundaryCondition="false" compartment="cell" constant="false" hasOnlySubstanceUnits="false" id="M_fru" name="fru" fbc:charge="0" />
      <species boundaryCondition="false" compartment="cell" constant="false" hasOnlySubstanceUnits="false" id="M_a_25dhpp_c" name="a_25dhpp_c" fbc:charge="0" />
      <species boundaryCondition="false" compartment="cell" constant="false" hasOnlySubstanceUnits="false" id="M_trnagln_c" name="trnagln_c" fbc:charge="0" />
      <species boundaryCondition="false" compartment="cell" constant="false" hasOnlySubstanceUnits="false" id="M_focytc_c" name="focytc_c" fbc:charge="0" />
      <species boundaryCondition="false" compartment="cell" constant="false" hasOnlySubstanceUnits="false" id="M_hemeA_m" name="hemeA_m" fbc:charge="0" />
      <species boundaryCondition="false" compartment="cell" constant="false" hasOnlySubstanceUnits="false" id="M_ADP_g" name="ADP_g" fbc:charge="0" />
      <species boundaryCondition="false" compartment="cell" constant="false" hasOnlySubstanceUnits="false" id="M_athr_n" name="athr_n" fbc:charge="0" />
      <species boundaryCondition="false" compartment="cell" constant="false" hasOnlySubstanceUnits="false" id="M_ferrO_c" name="ferrO_c" fbc:charge="0" />
      <species boundaryCondition="false" compartment="cell" constant="false" hasOnlySubstanceUnits="false" id="M_iad_c" name="iad_c" fbc:charge="0" />
      <species boundaryCondition="false" compartment="cell" constant="false" hasOnlySubstanceUnits="false" id="M_ADP_m" name="ADP_m" fbc:charge="0" />
      <species boundaryCondition="false" compartment="cell" constant="false" hasOnlySubstanceUnits="false" id="M_focytc_m" name="focytc_m" fbc:charge="0" />
      <species boundaryCondition="false" compartment="cell" constant="false" hasOnlySubstanceUnits="false" id="M_focytc_n" name="focytc_n" fbc:charge="0" />
      <species boundaryCondition="false" compartment="cell" constant="false" hasOnlySubstanceUnits="false" id="M_C120ACP_c" name="C120ACP_c" fbc:charge="0" />
      <species boundaryCondition="false" compartment="cell" constant="false" hasOnlySubstanceUnits="false" id="M_C120ACP_m" name="C120ACP_m" fbc:charge="0" />
      <species boundaryCondition="false" compartment="cell" constant="false" hasOnlySubstanceUnits="false" id="M_gsn_n" name="gsn_n" fbc:charge="0" />
      <species boundaryCondition="false" compartment="cell" constant="false" hasOnlySubstanceUnits="false" id="M_gsn_m" name="gsn_m" fbc:charge="0" />
      <species boundaryCondition="false" compartment="cell" constant="false" hasOnlySubstanceUnits="false" id="M_dTTP_c" name="dTTP_c" fbc:charge="0" />
      <species boundaryCondition="false" compartment="cell" constant="false" hasOnlySubstanceUnits="false" id="M_gsn_c" name="gsn_c" fbc:charge="0" />
      <species boundaryCondition="false" compartment="cell" constant="false" hasOnlySubstanceUnits="false" id="M_dext_c" name="dext_c" fbc:charge="0" />
      <species boundaryCondition="false" compartment="cell" constant="false" hasOnlySubstanceUnits="false" id="M_pant_R_c" name="pant_R_c" fbc:charge="0" />
      <species boundaryCondition="false" compartment="cell" constant="false" hasOnlySubstanceUnits="false" id="M_dgsn_n" name="dgsn_n" fbc:charge="0" />
      <species boundaryCondition="false" compartment="cell" constant="false" hasOnlySubstanceUnits="false" id="M_a_5pmev_n" name="a_5pmev_n" fbc:charge="0" />
      <species boundaryCondition="false" compartment="cell" constant="false" hasOnlySubstanceUnits="false" id="M_a_5pmev_m" name="a_5pmev_m" fbc:charge="0" />
      <species boundaryCondition="false" compartment="cell" constant="false" hasOnlySubstanceUnits="false" id="M_GLY_c" name="GLY_c" fbc:charge="0" />
      <species boundaryCondition="false" compartment="cell" constant="false" hasOnlySubstanceUnits="false" id="M_GLY_n" name="GLY_n" fbc:charge="0" />
      <species boundaryCondition="false" compartment="cell" constant="false" hasOnlySubstanceUnits="false" id="M_GLY_m" name="GLY_m" fbc:charge="0" />
      <species boundaryCondition="false" compartment="cell" constant="false" hasOnlySubstanceUnits="false" id="M_a_2mbtoh_m" name="a_2mbtoh_m" fbc:charge="0" />
      <species boundaryCondition="false" compartment="cell" constant="false" hasOnlySubstanceUnits="false" id="M_a_5pmev_c" name="a_5pmev_c" fbc:charge="0" />
      <species boundaryCondition="false" compartment="cell" constant="false" hasOnlySubstanceUnits="false" id="M_es_n" name="es_n" fbc:charge="0" />
      <species boundaryCondition="false" compartment="cell" constant="false" hasOnlySubstanceUnits="false" id="M_DHPACAL_c" name="DHPACAL_c" fbc:charge="0" />
      <species boundaryCondition="false" compartment="cell" constant="false" hasOnlySubstanceUnits="false" id="M_a_3pg_n" name="a_3pg_n" fbc:charge="0" />
      <species boundaryCondition="false" compartment="cell" constant="false" hasOnlySubstanceUnits="false" id="M_mannan_r" name="mannan_r" fbc:charge="0" />
      <species boundaryCondition="false" compartment="cell" constant="false" hasOnlySubstanceUnits="false" id="M_chitin_r" name="chitin_r" fbc:charge="0" />
      <species boundaryCondition="false" compartment="cell" constant="false" hasOnlySubstanceUnits="false" id="M_srb_c" name="srb_c" fbc:charge="0" />
      <species boundaryCondition="false" compartment="cell" constant="false" hasOnlySubstanceUnits="false" id="M_gar_c" name="gar_c" fbc:charge="0" />
      <species boundaryCondition="false" compartment="cell" constant="false" hasOnlySubstanceUnits="false" id="M_FADH2_m" name="FADH2_m" fbc:charge="0" />
      <species boundaryCondition="false" compartment="cell" constant="false" hasOnlySubstanceUnits="false" id="M_FADH2_n" name="FADH2_n" fbc:charge="0" />
      <species boundaryCondition="false" compartment="cell" constant="false" hasOnlySubstanceUnits="false" id="M_mipc324_g" name="mipc324_g" fbc:charge="0" />
      <species boundaryCondition="false" compartment="cell" constant="false" hasOnlySubstanceUnits="false" id="M_mipc324_c" name="mipc324_c" fbc:charge="0" />
      <species boundaryCondition="false" compartment="cell" constant="false" hasOnlySubstanceUnits="false" id="M_HVAN_v" name="HVAN_v" fbc:charge="0" />
      <species boundaryCondition="false" compartment="cell" constant="false" hasOnlySubstanceUnits="false" id="M_SAH_v" name="SAH_v" fbc:charge="0" />
      <species boundaryCondition="false" compartment="cell" constant="false" hasOnlySubstanceUnits="false" id="M_s7p_c" name="s7p_c" fbc:charge="0" />
      <species boundaryCondition="false" compartment="cell" constant="false" hasOnlySubstanceUnits="false" id="M_mipc324_m" name="mipc324_m" fbc:charge="0" />
      <species boundaryCondition="false" compartment="cell" constant="false" hasOnlySubstanceUnits="false" id="M_SAH_r" name="SAH_r" fbc:charge="0" />
      <species boundaryCondition="false" compartment="cell" constant="false" hasOnlySubstanceUnits="false" id="M_MOHPACAL_c" name="MOHPACAL_c" fbc:charge="0" />
      <species boundaryCondition="false" compartment="cell" constant="false" hasOnlySubstanceUnits="false" id="M_NADH_n" name="NADH_n" fbc:charge="0" />
      <species boundaryCondition="false" compartment="cell" constant="false" hasOnlySubstanceUnits="false" id="M_SAH_n" name="SAH_n" fbc:charge="0" />
      <species boundaryCondition="false" compartment="cell" constant="false" hasOnlySubstanceUnits="false" id="M_SAH_m" name="SAH_m" fbc:charge="0" />
      <species boundaryCondition="false" compartment="cell" constant="false" hasOnlySubstanceUnits="false" id="M_NADPH_r" name="NADPH_r" fbc:charge="0" />
      <species boundaryCondition="false" compartment="cell" constant="false" hasOnlySubstanceUnits="false" id="M_a_2ahbut_c" name="a_2ahbut_c" fbc:charge="0" />
      <species boundaryCondition="false" compartment="cell" constant="false" hasOnlySubstanceUnits="false" id="M_SAH_c" name="SAH_c" fbc:charge="0" />
      <species boundaryCondition="false" compartment="cell" constant="false" hasOnlySubstanceUnits="false" id="M_HVAN_c" name="HVAN_c" fbc:charge="0" />
      <species boundaryCondition="false" compartment="cell" constant="false" hasOnlySubstanceUnits="false" id="M_FAD_n" name="FAD_n" fbc:charge="0" />
      <species boundaryCondition="false" compartment="cell" constant="false" hasOnlySubstanceUnits="false" id="M_NADPH_x" name="NADPH_x" fbc:charge="0" />
      <species boundaryCondition="false" compartment="cell" constant="false" hasOnlySubstanceUnits="false" id="M_FAD_m" name="FAD_m" fbc:charge="0" />
      <species boundaryCondition="false" compartment="cell" constant="false" hasOnlySubstanceUnits="false" id="M_NADPH_g" name="NADPH_g" fbc:charge="0" />
      <species boundaryCondition="false" compartment="cell" constant="false" hasOnlySubstanceUnits="false" id="M_NADPH_c" name="NADPH_c" fbc:charge="0" />
      <species boundaryCondition="false" compartment="cell" constant="false" hasOnlySubstanceUnits="false" id="M_FAD_r" name="FAD_r" fbc:charge="0" />
      <species boundaryCondition="false" compartment="cell" constant="false" hasOnlySubstanceUnits="false" id="M_alltn_c" name="alltn_c" fbc:charge="0" />
      <species boundaryCondition="false" compartment="cell" constant="false" hasOnlySubstanceUnits="false" id="M_aprop_c" name="aprop_c" fbc:charge="0" />
      <species boundaryCondition="false" compartment="cell" constant="false" hasOnlySubstanceUnits="false" id="M_SO3_c" name="SO3_c" fbc:charge="0" />
      <species boundaryCondition="false" compartment="cell" constant="false" hasOnlySubstanceUnits="false" id="M_dUDP_c" name="dUDP_c" fbc:charge="0" />
      <species boundaryCondition="false" compartment="cell" constant="false" hasOnlySubstanceUnits="false" id="M_a_25dthpp_n" name="a_25dthpp_n" fbc:charge="0" />
      <species boundaryCondition="false" compartment="cell" constant="false" hasOnlySubstanceUnits="false" id="M_a_4ppan_c" name="a_4ppan_c" fbc:charge="0" />
      <species boundaryCondition="false" compartment="cell" constant="false" hasOnlySubstanceUnits="false" id="M_a_25dthpp_m" name="a_25dthpp_m" fbc:charge="0" />
      <species boundaryCondition="false" compartment="cell" constant="false" hasOnlySubstanceUnits="false" id="M_a_25dthpp_c" name="a_25dthpp_c" fbc:charge="0" />
      <species boundaryCondition="false" compartment="cell" constant="false" hasOnlySubstanceUnits="false" id="M_trptrna_c" name="trptrna_c" fbc:charge="0" />
      <species boundaryCondition="false" compartment="cell" constant="false" hasOnlySubstanceUnits="false" id="M_trnatrp_m" name="trnatrp_m" fbc:charge="0" />
      <species boundaryCondition="false" compartment="cell" constant="false" hasOnlySubstanceUnits="false" id="M_AKG_n" name="AKG_n" fbc:charge="0" />
      <species boundaryCondition="false" compartment="cell" constant="false" hasOnlySubstanceUnits="false" id="M_dUDP_n" name="dUDP_n" fbc:charge="0" />
      <species boundaryCondition="false" compartment="cell" constant="false" hasOnlySubstanceUnits="false" id="M_histd_c" name="histd_c" fbc:charge="0" />
      <species boundaryCondition="false" compartment="cell" constant="false" hasOnlySubstanceUnits="false" id="M_histd_n" name="histd_n" fbc:charge="0" />
      <species boundaryCondition="false" compartment="cell" constant="false" hasOnlySubstanceUnits="false" id="M_ind3acnl_c" name="ind3acnl_c" fbc:charge="0" />
      <species boundaryCondition="false" compartment="cell" constant="false" hasOnlySubstanceUnits="false" id="M_s7p_n" name="s7p_n" fbc:charge="0" />
      <species boundaryCondition="false" compartment="cell" constant="false" hasOnlySubstanceUnits="false" id="M_ind3acnl_n" name="ind3acnl_n" fbc:charge="0" />
      <species boundaryCondition="false" compartment="cell" constant="false" hasOnlySubstanceUnits="false" id="M_a_2amsa_c" name="a_2amsa_c" fbc:charge="0" />
      <species boundaryCondition="false" compartment="cell" constant="false" hasOnlySubstanceUnits="false" id="M_ITP_m" name="ITP_m" fbc:charge="0" />
      <species boundaryCondition="false" compartment="cell" constant="false" hasOnlySubstanceUnits="false" id="M_ITP_n" name="ITP_n" fbc:charge="0" />
      <species boundaryCondition="false" compartment="cell" constant="false" hasOnlySubstanceUnits="false" id="M_uri_n" name="uri_n" fbc:charge="0" />
      <species boundaryCondition="false" compartment="cell" constant="false" hasOnlySubstanceUnits="false" id="M_ch4s_n" name="ch4s_n" fbc:charge="0" />
      <species boundaryCondition="false" compartment="cell" constant="false" hasOnlySubstanceUnits="false" id="M_uri_c" name="uri_c" fbc:charge="0" />
      <species boundaryCondition="false" compartment="cell" constant="false" hasOnlySubstanceUnits="false" id="M_ch4s_c" name="ch4s_c" fbc:charge="0" />
      <species boundaryCondition="false" compartment="cell" constant="false" hasOnlySubstanceUnits="false" id="M_a_1p3h5c_m" name="a_1p3h5c_m" fbc:charge="0" />
      <species boundaryCondition="false" compartment="cell" constant="false" hasOnlySubstanceUnits="false" id="M_a_1p3h5c_c" name="a_1p3h5c_c" fbc:charge="0" />
      <species boundaryCondition="false" compartment="cell" constant="false" hasOnlySubstanceUnits="false" id="M_CO2_x" name="CO2_x" fbc:charge="0" />
      <species boundaryCondition="false" compartment="cell" constant="false" hasOnlySubstanceUnits="false" id="M_skm_c" name="skm_c" fbc:charge="0" />
      <species boundaryCondition="false" compartment="cell" constant="false" hasOnlySubstanceUnits="false" id="M_trdrd_x" name="trdrd_x" fbc:charge="0" />
      <species boundaryCondition="false" compartment="cell" constant="false" hasOnlySubstanceUnits="false" id="M_CO2_r" name="CO2_r" fbc:charge="0" />
      <species boundaryCondition="false" compartment="cell" constant="false" hasOnlySubstanceUnits="false" id="M_CO2_v" name="CO2_v" fbc:charge="0" />
      <species boundaryCondition="false" compartment="cell" constant="false" hasOnlySubstanceUnits="false" id="M_trdrd_c" name="trdrd_c" fbc:charge="0" />
      <species boundaryCondition="false" compartment="cell" constant="false" hasOnlySubstanceUnits="false" id="M_pa_m" name="pa_m" fbc:charge="0" />
      <species boundaryCondition="false" compartment="cell" constant="false" hasOnlySubstanceUnits="false" id="M_CO2_n" name="CO2_n" fbc:charge="0" />
      <species boundaryCondition="false" compartment="cell" constant="false" hasOnlySubstanceUnits="false" id="M_CO2_m" name="CO2_m" fbc:charge="0" />
      <species boundaryCondition="false" compartment="cell" constant="false" hasOnlySubstanceUnits="false" id="M_CO2_c" name="CO2_c" fbc:charge="0" />
      <species boundaryCondition="false" compartment="cell" constant="false" hasOnlySubstanceUnits="false" id="M_trdrd_m" name="trdrd_m" fbc:charge="0" />
      <species boundaryCondition="false" compartment="cell" constant="false" hasOnlySubstanceUnits="false" id="M_CO2_g" name="CO2_g" fbc:charge="0" />
      <species boundaryCondition="false" compartment="cell" constant="false" hasOnlySubstanceUnits="false" id="M_trnahis_m" name="trnahis_m" fbc:charge="0" />
      <species boundaryCondition="false" compartment="cell" constant="false" hasOnlySubstanceUnits="false" id="M_trnahis_c" name="trnahis_c" fbc:charge="0" />
      <species boundaryCondition="false" compartment="cell" constant="false" hasOnlySubstanceUnits="false" id="M_acg5sa_n" name="acg5sa_n" fbc:charge="0" />
      <species boundaryCondition="false" compartment="cell" constant="false" hasOnlySubstanceUnits="false" id="M_acg5sa_m" name="acg5sa_m" fbc:charge="0" />
      <species boundaryCondition="false" compartment="cell" constant="false" hasOnlySubstanceUnits="false" id="M_a_3c2hmp_c" name="a_3c2hmp_c" fbc:charge="0" />
      <species boundaryCondition="false" compartment="cell" constant="false" hasOnlySubstanceUnits="false" id="M_man6p_c" name="man6p_c" fbc:charge="0" />
      <species boundaryCondition="false" compartment="cell" constant="false" hasOnlySubstanceUnits="false" id="M_paps_c" name="paps_c" fbc:charge="0" />
      <species boundaryCondition="false" compartment="cell" constant="false" hasOnlySubstanceUnits="false" id="M_paps_n" name="paps_n" fbc:charge="0" />
      <species boundaryCondition="false" compartment="cell" constant="false" hasOnlySubstanceUnits="false" id="M_gua_n" name="gua_n" fbc:charge="0" />
      <species boundaryCondition="false" compartment="cell" constant="false" hasOnlySubstanceUnits="false" id="M_adcho_c" name="adcho_c" fbc:charge="0" />
      <species boundaryCondition="false" compartment="cell" constant="false" hasOnlySubstanceUnits="false" id="M_adcho_n" name="adcho_n" fbc:charge="0" />
      <species boundaryCondition="false" compartment="cell" constant="false" hasOnlySubstanceUnits="false" id="M_ACAL_m" name="ACAL_m" fbc:charge="0" />
      <species boundaryCondition="false" compartment="cell" constant="false" hasOnlySubstanceUnits="false" id="M_RNA" name="RNA" fbc:charge="0" />
      <species boundaryCondition="false" compartment="cell" constant="false" hasOnlySubstanceUnits="false" id="M_HIS_n" name="HIS_n" fbc:charge="0" />
      <species boundaryCondition="false" compartment="cell" constant="false" hasOnlySubstanceUnits="false" id="M_CHOLp_c" name="CHOLp_c" fbc:charge="0" />
      <species boundaryCondition="false" compartment="cell" constant="false" hasOnlySubstanceUnits="false" id="M_a_2dglc_c" name="a_2dglc_c" fbc:charge="0" />
      <species boundaryCondition="false" compartment="cell" constant="false" hasOnlySubstanceUnits="false" id="M_a_4mzym_r" name="a_4mzym_r" fbc:charge="0" />
      <species boundaryCondition="false" compartment="cell" constant="false" hasOnlySubstanceUnits="false" id="M_a_1agly3p_c" name="a_1agly3p_c" fbc:charge="0" />
      <species boundaryCondition="false" compartment="cell" constant="false" hasOnlySubstanceUnits="false" id="M_sucr6p" name="sucr6p" fbc:charge="0" />
      <species boundaryCondition="false" compartment="cell" constant="false" hasOnlySubstanceUnits="false" id="M_tCHOLa_v" name="tCHOLa_v" fbc:charge="0" />
      <species boundaryCondition="false" compartment="cell" constant="false" hasOnlySubstanceUnits="false" id="M_lpam_m" name="lpam_m" fbc:charge="0" />
      <species boundaryCondition="false" compartment="cell" constant="false" hasOnlySubstanceUnits="false" id="M_CMP_m" name="CMP_m" fbc:charge="0" />
      <species boundaryCondition="false" compartment="cell" constant="false" hasOnlySubstanceUnits="false" id="M_CMP_c" name="CMP_c" fbc:charge="0" />
      <species boundaryCondition="false" compartment="cell" constant="false" hasOnlySubstanceUnits="false" id="M_trdox_x" name="trdox_x" fbc:charge="0" />
      <species boundaryCondition="false" compartment="cell" constant="false" hasOnlySubstanceUnits="false" id="M_xylt_c" name="xylt_c" fbc:charge="0" />
      <species boundaryCondition="false" compartment="cell" constant="false" hasOnlySubstanceUnits="false" id="M_GDPmann_r" name="GDPmann_r" fbc:charge="0" />
      <species boundaryCondition="false" compartment="cell" constant="false" hasOnlySubstanceUnits="false" id="M_tCHOLa_c" name="tCHOLa_c" fbc:charge="0" />
      <species boundaryCondition="false" compartment="cell" constant="false" hasOnlySubstanceUnits="false" id="M_prfp_c" name="prfp_c" fbc:charge="0" />
      <species boundaryCondition="false" compartment="cell" constant="false" hasOnlySubstanceUnits="false" id="M_trdox_c" name="trdox_c" fbc:charge="0" />
      <species boundaryCondition="false" compartment="cell" constant="false" hasOnlySubstanceUnits="false" id="M_NPmehis_c" name="NPmehis_c" fbc:charge="0" />
      <species boundaryCondition="false" compartment="cell" constant="false" hasOnlySubstanceUnits="false" id="M_SAM_r" name="SAM_r" fbc:charge="0" />
      <species boundaryCondition="false" compartment="cell" constant="false" hasOnlySubstanceUnits="false" id="M_GDPmann_c" name="GDPmann_c" fbc:charge="0" />
      <species boundaryCondition="false" compartment="cell" constant="false" hasOnlySubstanceUnits="false" id="M_SAM_v" name="SAM_v" fbc:charge="0" />
      <species boundaryCondition="false" compartment="cell" constant="false" hasOnlySubstanceUnits="false" id="M_trdox_n" name="trdox_n" fbc:charge="0" />
      <species boundaryCondition="false" compartment="cell" constant="false" hasOnlySubstanceUnits="false" id="M_HIS_v" name="HIS_v" fbc:charge="0" />
      <species boundaryCondition="false" compartment="cell" constant="false" hasOnlySubstanceUnits="false" id="M_NPmehis_n" name="NPmehis_n" fbc:charge="0" />
      <species boundaryCondition="false" compartment="cell" constant="false" hasOnlySubstanceUnits="false" id="M_chitin_c" name="chitin_c" fbc:charge="0" />
      <species boundaryCondition="false" compartment="cell" constant="false" hasOnlySubstanceUnits="false" id="M_a_4H2Oglt_x" name="a_4H2Oglt_x" fbc:charge="0" />
      <species boundaryCondition="false" compartment="cell" constant="false" hasOnlySubstanceUnits="false" id="M_SAM_m" name="SAM_m" fbc:charge="0" />
      <species boundaryCondition="false" compartment="cell" constant="false" hasOnlySubstanceUnits="false" id="M_SAM_c" name="SAM_c" fbc:charge="0" />
      <species boundaryCondition="false" compartment="cell" constant="false" hasOnlySubstanceUnits="false" id="M_HIS_c" name="HIS_c" fbc:charge="0" />
      <species boundaryCondition="false" compartment="cell" constant="false" hasOnlySubstanceUnits="false" id="M_a_4H2Oglt_m" name="a_4H2Oglt_m" fbc:charge="0" />
      <species boundaryCondition="false" compartment="cell" constant="false" hasOnlySubstanceUnits="false" id="M_HIS_m" name="HIS_m" fbc:charge="0" />
      <species boundaryCondition="false" compartment="cell" constant="false" hasOnlySubstanceUnits="false" id="M_a_4H2Oglt_c" name="a_4H2Oglt_c" fbc:charge="0" />
      <species boundaryCondition="false" compartment="cell" constant="false" hasOnlySubstanceUnits="false" id="M_trnaphe_m" name="trnaphe_m" fbc:charge="0" />
      <species boundaryCondition="false" compartment="cell" constant="false" hasOnlySubstanceUnits="false" id="M_adn_c" name="adn_c" fbc:charge="0" />
      <species boundaryCondition="false" compartment="cell" constant="false" hasOnlySubstanceUnits="false" id="M_sph1p_c" name="sph1p_c" fbc:charge="0" />
      <species boundaryCondition="false" compartment="cell" constant="false" hasOnlySubstanceUnits="false" id="M_CDPCHOL_c" name="CDPCHOL_c" fbc:charge="0" />
      <species boundaryCondition="false" compartment="cell" constant="false" hasOnlySubstanceUnits="false" id="M_caphis_c" name="caphis_c" fbc:charge="0" />
      <species boundaryCondition="false" compartment="cell" constant="false" hasOnlySubstanceUnits="false" id="M_FAD_c" name="FAD_c" fbc:charge="0" />
      <species boundaryCondition="false" compartment="cell" constant="false" hasOnlySubstanceUnits="false" id="M_caphis_n" name="caphis_n" fbc:charge="0" />
      <species boundaryCondition="false" compartment="cell" constant="false" hasOnlySubstanceUnits="false" id="M_sph1p_r" name="sph1p_r" fbc:charge="0" />
      <species boundaryCondition="false" compartment="cell" constant="false" hasOnlySubstanceUnits="false" id="M_a_2ahhmd_m" name="a_2ahhmd_m" fbc:charge="0" />
      <species boundaryCondition="false" compartment="cell" constant="false" hasOnlySubstanceUnits="false" id="M_s17bp_c" name="s17bp_c" fbc:charge="0" />
      <species boundaryCondition="false" compartment="cell" constant="false" hasOnlySubstanceUnits="false" id="M_a_23dhmp_c" name="a_23dhmp_c" fbc:charge="0" />
      <species boundaryCondition="false" compartment="cell" constant="false" hasOnlySubstanceUnits="false" id="M_a_23dhmp_m" name="a_23dhmp_m" fbc:charge="0" />
      <species boundaryCondition="false" compartment="cell" constant="false" hasOnlySubstanceUnits="false" id="M_man_c" name="man_c" fbc:charge="0" />
      <species boundaryCondition="false" compartment="cell" constant="false" hasOnlySubstanceUnits="false" id="M_VAL_m" name="VAL_m" fbc:charge="0" />
      <species boundaryCondition="false" compartment="cell" constant="false" hasOnlySubstanceUnits="false" id="M_s17bp_n" name="s17bp_n" fbc:charge="0" />
      <species boundaryCondition="false" compartment="cell" constant="false" hasOnlySubstanceUnits="false" id="M_man_n" name="man_n" fbc:charge="0" />
      <species boundaryCondition="false" compartment="cell" constant="false" hasOnlySubstanceUnits="false" id="M_VAL_c" name="VAL_c" fbc:charge="0" />
      <species boundaryCondition="false" compartment="cell" constant="false" hasOnlySubstanceUnits="false" id="M_man_r" name="man_r" fbc:charge="0" />
      <species boundaryCondition="false" compartment="cell" constant="false" hasOnlySubstanceUnits="false" id="M_thmtp_c" name="thmtp_c" fbc:charge="0" />
      <species boundaryCondition="false" compartment="cell" constant="false" hasOnlySubstanceUnits="false" id="M_a_44mzym_r" name="a_44mzym_r" fbc:charge="0" />
      <species boundaryCondition="false" compartment="cell" constant="false" hasOnlySubstanceUnits="false" id="M_SO4_m" name="SO4_m" fbc:charge="0" />
      <species boundaryCondition="false" compartment="cell" constant="false" hasOnlySubstanceUnits="false" id="M_VAL_n" name="VAL_n" fbc:charge="0" />
      <species boundaryCondition="false" compartment="cell" constant="false" hasOnlySubstanceUnits="false" id="M_man2mi1pD_c" name="man2mi1pD_c" fbc:charge="0" />
      <species boundaryCondition="false" compartment="cell" constant="false" hasOnlySubstanceUnits="false" id="M_trnaglu_c" name="trnaglu_c" fbc:charge="0" />
      <species boundaryCondition="false" compartment="cell" constant="false" hasOnlySubstanceUnits="false" id="M_trnaglu_m" name="trnaglu_m" fbc:charge="0" />
      <species boundaryCondition="false" compartment="cell" constant="false" hasOnlySubstanceUnits="false" id="M_pphn_c" name="pphn_c" fbc:charge="0" />
      <species boundaryCondition="false" compartment="cell" constant="false" hasOnlySubstanceUnits="false" id="M_acac_c" name="acac_c" fbc:charge="0" />
      <species boundaryCondition="false" compartment="cell" constant="false" hasOnlySubstanceUnits="false" id="M_adn_n" name="adn_n" fbc:charge="0" />
      <species boundaryCondition="false" compartment="cell" constant="false" hasOnlySubstanceUnits="false" id="M_TRP_c" name="TRP_c" fbc:charge="0" />
      <species boundaryCondition="false" compartment="cell" constant="false" hasOnlySubstanceUnits="false" id="M_adn_m" name="adn_m" fbc:charge="0" />
      <species boundaryCondition="false" compartment="cell" constant="false" hasOnlySubstanceUnits="false" id="M_sucCoA_m" name="sucCoA_m" fbc:charge="0" />
      <species boundaryCondition="false" compartment="cell" constant="false" hasOnlySubstanceUnits="false" id="M_ptd2meeta_c" name="ptd2meeta_c" fbc:charge="0" />
      <species boundaryCondition="false" compartment="cell" constant="false" hasOnlySubstanceUnits="false" id="M_pphn_m" name="pphn_m" fbc:charge="0" />
      <species boundaryCondition="false" compartment="cell" constant="false" hasOnlySubstanceUnits="false" id="M_prpp_c" name="prpp_c" fbc:charge="0" />
      <species boundaryCondition="false" compartment="cell" constant="false" hasOnlySubstanceUnits="false" id="M_cer126_m" name="cer126_m" fbc:charge="0" />
      <species boundaryCondition="false" compartment="cell" constant="false" hasOnlySubstanceUnits="false" id="M_TRP_n" name="TRP_n" fbc:charge="0" />
      <species boundaryCondition="false" compartment="cell" constant="false" hasOnlySubstanceUnits="false" id="M_TRP_m" name="TRP_m" fbc:charge="0" />
      <species boundaryCondition="false" compartment="cell" constant="false" hasOnlySubstanceUnits="false" id="M_prpp_n" name="prpp_n" fbc:charge="0" />
      <species boundaryCondition="false" compartment="cell" constant="false" hasOnlySubstanceUnits="false" id="M_prpp_m" name="prpp_m" fbc:charge="0" />
      <species boundaryCondition="false" compartment="cell" constant="false" hasOnlySubstanceUnits="false" id="M_grdp_c" name="grdp_c" fbc:charge="0" />
      <species boundaryCondition="false" compartment="cell" constant="false" hasOnlySubstanceUnits="false" id="M_grdp_n" name="grdp_n" fbc:charge="0" />
      <species boundaryCondition="false" compartment="cell" constant="false" hasOnlySubstanceUnits="false" id="M_pantR_m" name="pantR_m" fbc:charge="0" />
      <species boundaryCondition="false" compartment="cell" constant="false" hasOnlySubstanceUnits="false" id="M_C120CoA_x" name="C120CoA_x" fbc:charge="0" />
      <species boundaryCondition="false" compartment="cell" constant="false" hasOnlySubstanceUnits="false" id="M_prpp_r" name="prpp_r" fbc:charge="0" />
      <species boundaryCondition="false" compartment="cell" constant="false" hasOnlySubstanceUnits="false" id="M_C120CoA_r" name="C120CoA_r" fbc:charge="0" />
      <species boundaryCondition="false" compartment="cell" constant="false" hasOnlySubstanceUnits="false" id="M_LPRO_m" name="LPRO_m" fbc:charge="0" />
      <species boundaryCondition="false" compartment="cell" constant="false" hasOnlySubstanceUnits="false" id="M_UDPg_c" name="UDPg_c" fbc:charge="0" />
      <species boundaryCondition="false" compartment="cell" constant="false" hasOnlySubstanceUnits="false" id="M_C120CoA_c" name="C120CoA_c" fbc:charge="0" />
      <species boundaryCondition="false" compartment="cell" constant="false" hasOnlySubstanceUnits="false" id="M_trnaSER_c" name="trnaSER_c" fbc:charge="0" />
      <species boundaryCondition="false" compartment="cell" constant="false" hasOnlySubstanceUnits="false" id="M_UDPg_n" name="UDPg_n" fbc:charge="0" />
      <species boundaryCondition="false" compartment="cell" constant="false" hasOnlySubstanceUnits="false" id="M_ptrc_c" name="ptrc_c" fbc:charge="0" />
      <species boundaryCondition="false" compartment="cell" constant="false" hasOnlySubstanceUnits="false" id="M_aprut_c" name="aprut_c" fbc:charge="0" />
      <species boundaryCondition="false" compartment="cell" constant="false" hasOnlySubstanceUnits="false" id="M_protrna_c" name="protrna_c" fbc:charge="0" />
      <species boundaryCondition="false" compartment="cell" constant="false" hasOnlySubstanceUnits="false" id="M_eig3p_n" name="eig3p_n" fbc:charge="0" />
      <species boundaryCondition="false" compartment="cell" constant="false" hasOnlySubstanceUnits="false" id="M_MALT_c" name="MALT_c" fbc:charge="0" />
      <species boundaryCondition="false" compartment="cell" constant="false" hasOnlySubstanceUnits="false" id="M_eig3p_c" name="eig3p_c" fbc:charge="0" />
      <species boundaryCondition="false" compartment="cell" constant="false" hasOnlySubstanceUnits="false" id="M_CoA_n" name="CoA_n" fbc:charge="0" />
      <species boundaryCondition="false" compartment="cell" constant="false" hasOnlySubstanceUnits="false" id="M_CoA_c" name="CoA_c" fbc:charge="0" />
      <species boundaryCondition="false" compartment="cell" constant="false" hasOnlySubstanceUnits="false" id="M_a_34hpp_n" name="a_34hpp_n" fbc:charge="0" />
      <species boundaryCondition="false" compartment="cell" constant="false" hasOnlySubstanceUnits="false" id="M_CoA_g" name="CoA_g" fbc:charge="0" />
      <species boundaryCondition="false" compartment="cell" constant="false" hasOnlySubstanceUnits="false" id="M_CoA_x" name="CoA_x" fbc:charge="0" />
      <species boundaryCondition="false" compartment="cell" constant="false" hasOnlySubstanceUnits="false" id="M_a_34hpp_m" name="a_34hpp_m" fbc:charge="0" />
      <species boundaryCondition="false" compartment="cell" constant="false" hasOnlySubstanceUnits="false" id="M_a_34hpp_c" name="a_34hpp_c" fbc:charge="0" />
      <species boundaryCondition="false" compartment="cell" constant="false" hasOnlySubstanceUnits="false" id="M_ibutoh_c" name="ibutoh_c" fbc:charge="0" />
      <species boundaryCondition="false" compartment="cell" constant="false" hasOnlySubstanceUnits="false" id="M_mipc326_g" name="mipc326_g" fbc:charge="0" />
      <species boundaryCondition="false" compartment="cell" constant="false" hasOnlySubstanceUnits="false" id="M_CoA_r" name="CoA_r" fbc:charge="0" />
      <species boundaryCondition="false" compartment="cell" constant="false" hasOnlySubstanceUnits="false" id="M_mipc326_c" name="mipc326_c" fbc:charge="0" />
      <species boundaryCondition="false" compartment="cell" constant="false" hasOnlySubstanceUnits="false" id="M_a_34hpp_x" name="a_34hpp_x" fbc:charge="0" />
      <species boundaryCondition="false" compartment="cell" constant="false" hasOnlySubstanceUnits="false" id="M_ACAL_c" name="ACAL_c" fbc:charge="0" />
      <species boundaryCondition="false" compartment="cell" constant="false" hasOnlySubstanceUnits="false" id="M_C141_r" name="C141_r" fbc:charge="0" />
      <species boundaryCondition="false" compartment="cell" constant="false" hasOnlySubstanceUnits="false" id="M_pheme_c" name="pheme_c" fbc:charge="0" />
      <species boundaryCondition="false" compartment="cell" constant="false" hasOnlySubstanceUnits="false" id="M_urdglyc_c" name="urdglyc_c" fbc:charge="0" />
      <species boundaryCondition="false" compartment="cell" constant="false" hasOnlySubstanceUnits="false" id="M_C141_x" name="C141_x" fbc:charge="0" />
      <species boundaryCondition="false" compartment="cell" constant="false" hasOnlySubstanceUnits="false" id="M_pheme_m" name="pheme_m" fbc:charge="0" />
      <species boundaryCondition="false" compartment="cell" constant="false" hasOnlySubstanceUnits="false" id="M_C181ACP_c" name="C181ACP_c" fbc:charge="0" />
      <species boundaryCondition="false" compartment="cell" constant="false" hasOnlySubstanceUnits="false" id="M_mi1345p_n" name="mi1345p_n" fbc:charge="0" />
      <species boundaryCondition="false" compartment="cell" constant="false" hasOnlySubstanceUnits="false" id="M_C141_c" name="C141_c" fbc:charge="0" />
      <species boundaryCondition="false" compartment="cell" constant="false" hasOnlySubstanceUnits="false" id="M_acgam1p_n" name="acgam1p_n" fbc:charge="0" />
      <species boundaryCondition="false" compartment="cell" constant="false" hasOnlySubstanceUnits="false" id="M_DHPAC_v" name="DHPAC_v" fbc:charge="0" />
      <species boundaryCondition="false" compartment="cell" constant="false" hasOnlySubstanceUnits="false" id="M_btamp_c" name="btamp_c" fbc:charge="0" />
      <species boundaryCondition="false" compartment="cell" constant="false" hasOnlySubstanceUnits="false" id="M_acgam1p_c" name="acgam1p_c" fbc:charge="0" />
      <species boundaryCondition="false" compartment="cell" constant="false" hasOnlySubstanceUnits="false" id="M_fgar_g" name="fgar_g" fbc:charge="0" />
      <species boundaryCondition="false" compartment="cell" constant="false" hasOnlySubstanceUnits="false" id="M_fgar_c" name="fgar_c" fbc:charge="0" />
      <species boundaryCondition="false" compartment="cell" constant="false" hasOnlySubstanceUnits="false" id="M_dagpy_c" name="dagpy_c" fbc:charge="0" />
      <species boundaryCondition="false" compartment="cell" constant="false" hasOnlySubstanceUnits="false" id="M_DHPAC_c" name="DHPAC_c" fbc:charge="0" />
      <species boundaryCondition="false" compartment="cell" constant="false" hasOnlySubstanceUnits="false" id="M_gp4g_m" name="gp4g_m" fbc:charge="0" />
      <species boundaryCondition="false" compartment="cell" constant="false" hasOnlySubstanceUnits="false" id="M_pant_R_m" name="pant_R_m" fbc:charge="0" />
      <species boundaryCondition="false" compartment="cell" constant="false" hasOnlySubstanceUnits="false" id="M_pant_R_n" name="pant_R_n" fbc:charge="0" />
      <species boundaryCondition="false" compartment="cell" constant="false" hasOnlySubstanceUnits="false" id="M_pppg9_n" name="pppg9_n" fbc:charge="0" />
      <species boundaryCondition="false" compartment="cell" constant="false" hasOnlySubstanceUnits="false" id="M_pppg9_m" name="pppg9_m" fbc:charge="0" />
      <species boundaryCondition="false" compartment="cell" constant="false" hasOnlySubstanceUnits="false" id="M_xtsn_c" name="xtsn_c" fbc:charge="0" />
      <species boundaryCondition="false" compartment="cell" constant="false" hasOnlySubstanceUnits="false" id="M_xtsn_n" name="xtsn_n" fbc:charge="0" />
      <species boundaryCondition="false" compartment="cell" constant="false" hasOnlySubstanceUnits="false" id="M_dLAC_n" name="dLAC_n" fbc:charge="0" />
      <species boundaryCondition="false" compartment="cell" constant="false" hasOnlySubstanceUnits="false" id="M_SER_m" name="SER_m" fbc:charge="0" />
      <species boundaryCondition="false" compartment="cell" constant="false" hasOnlySubstanceUnits="false" id="M_SER_n" name="SER_n" fbc:charge="0" />
      <species boundaryCondition="false" compartment="cell" constant="false" hasOnlySubstanceUnits="false" id="M_SER_r" name="SER_r" fbc:charge="0" />
      <species boundaryCondition="false" compartment="cell" constant="false" hasOnlySubstanceUnits="false" id="M_ADP_c" name="ADP_c" fbc:charge="0" />
      <species boundaryCondition="false" compartment="cell" constant="false" hasOnlySubstanceUnits="false" id="M_a_4abut_c" name="a_4abut_c" fbc:charge="0" />
      <species boundaryCondition="false" compartment="cell" constant="false" hasOnlySubstanceUnits="false" id="M_C080CoA_x" name="C080CoA_x" fbc:charge="0" />
      <species boundaryCondition="false" compartment="cell" constant="false" hasOnlySubstanceUnits="false" id="M_dhor_S_m" name="dhor_S_m" fbc:charge="0" />
      <species boundaryCondition="false" compartment="cell" constant="false" hasOnlySubstanceUnits="false" id="M_dhor_S_c" name="dhor_S_c" fbc:charge="0" />
      <species boundaryCondition="false" compartment="cell" constant="false" hasOnlySubstanceUnits="false" id="M_pepd_c" name="pepd_c" fbc:charge="0" />
      <species boundaryCondition="false" compartment="cell" constant="false" hasOnlySubstanceUnits="false" id="M_a_4abut_m" name="a_4abut_m" fbc:charge="0" />
      <species boundaryCondition="false" compartment="cell" constant="false" hasOnlySubstanceUnits="false" id="M_pepd_m" name="pepd_m" fbc:charge="0" />
      <species boundaryCondition="false" compartment="cell" constant="false" hasOnlySubstanceUnits="false" id="M_hcit_n" name="hcit_n" fbc:charge="0" />
      <species boundaryCondition="false" compartment="cell" constant="false" hasOnlySubstanceUnits="false" id="M_Pi_x" name="Pi_x" fbc:charge="0" />
      <species boundaryCondition="false" compartment="cell" constant="false" hasOnlySubstanceUnits="false" id="M_mant_r" name="mant_r" fbc:charge="0" />
      <species boundaryCondition="false" compartment="cell" constant="false" hasOnlySubstanceUnits="false" id="M_a_12dgr_r" name="a_12dgr_r" fbc:charge="0" />
      <species boundaryCondition="false" compartment="cell" constant="false" hasOnlySubstanceUnits="false" id="M_melt_r" name="melt_r" fbc:charge="0" />
      <species boundaryCondition="false" compartment="cell" constant="false" hasOnlySubstanceUnits="false" id="M_Pi_r" name="Pi_r" fbc:charge="0" />
      <species boundaryCondition="false" compartment="cell" constant="false" hasOnlySubstanceUnits="false" id="M_lystrna_c" name="lystrna_c" fbc:charge="0" />
      <species boundaryCondition="false" compartment="cell" constant="false" hasOnlySubstanceUnits="false" id="M_a_12dgr_g" name="a_12dgr_g" fbc:charge="0" />
      <species boundaryCondition="false" compartment="cell" constant="false" hasOnlySubstanceUnits="false" id="M_Pi_n" name="Pi_n" fbc:charge="0" />
      <species boundaryCondition="false" compartment="cell" constant="false" hasOnlySubstanceUnits="false" id="M_mant_c" name="mant_c" fbc:charge="0" />
      <species boundaryCondition="false" compartment="cell" constant="false" hasOnlySubstanceUnits="false" id="M_a_12dgr_c" name="a_12dgr_c" fbc:charge="0" />
      <species boundaryCondition="false" compartment="cell" constant="false" hasOnlySubstanceUnits="false" id="M_C160CoA_c" name="C160CoA_c" fbc:charge="0" />
      <species boundaryCondition="false" compartment="cell" constant="false" hasOnlySubstanceUnits="false" id="M_DNA" name="DNA" fbc:charge="0" />
      <species boundaryCondition="false" compartment="cell" constant="false" hasOnlySubstanceUnits="false" id="M_Pi_g" name="Pi_g" fbc:charge="0" />
      <species boundaryCondition="false" compartment="cell" constant="false" hasOnlySubstanceUnits="false" id="M_oh1_c" name="oh1_c" fbc:charge="0" />
      <species boundaryCondition="false" compartment="cell" constant="false" hasOnlySubstanceUnits="false" id="M_Pi_c" name="Pi_c" fbc:charge="0" />
      <species boundaryCondition="false" compartment="cell" constant="false" hasOnlySubstanceUnits="false" id="M_GLU_x" name="GLU_x" fbc:charge="0" />
      <species boundaryCondition="false" compartment="cell" constant="false" hasOnlySubstanceUnits="false" id="M_cyst_x" name="cyst_x" fbc:charge="0" />
      <species boundaryCondition="false" compartment="cell" constant="false" hasOnlySubstanceUnits="false" id="M_GLU_v" name="GLU_v" fbc:charge="0" />
      <species boundaryCondition="false" compartment="cell" constant="false" hasOnlySubstanceUnits="false" id="M_oh1_m" name="oh1_m" fbc:charge="0" />
      <species boundaryCondition="false" compartment="cell" constant="false" hasOnlySubstanceUnits="false" id="M_a_23dhmb_c" name="a_23dhmb_c" fbc:charge="0" />
      <species boundaryCondition="false" compartment="cell" constant="false" hasOnlySubstanceUnits="false" id="M_GLU_n" name="GLU_n" fbc:charge="0" />
      <species boundaryCondition="false" compartment="cell" constant="false" hasOnlySubstanceUnits="false" id="M_GLU_m" name="GLU_m" fbc:charge="0" />
      <species boundaryCondition="false" compartment="cell" constant="false" hasOnlySubstanceUnits="false" id="M_GLU_c" name="GLU_c" fbc:charge="0" />
      <species boundaryCondition="false" compartment="cell" constant="false" hasOnlySubstanceUnits="false" id="M_a_23dhmb_m" name="a_23dhmb_m" fbc:charge="0" />
      <species boundaryCondition="false" compartment="cell" constant="false" hasOnlySubstanceUnits="false" id="M_thymd_c" name="thymd_c" fbc:charge="0" />
      <species boundaryCondition="false" compartment="cell" constant="false" hasOnlySubstanceUnits="false" id="M_GLU_g" name="GLU_g" fbc:charge="0" />
      <species boundaryCondition="false" compartment="cell" constant="false" hasOnlySubstanceUnits="false" id="M_cyst_n" name="cyst_n" fbc:charge="0" />
      <species boundaryCondition="false" compartment="cell" constant="false" hasOnlySubstanceUnits="false" id="M_a_44mctr_c" name="a_44mctr_c" fbc:charge="0" />
      <species boundaryCondition="false" compartment="cell" constant="false" hasOnlySubstanceUnits="false" id="M_C080_x" name="C080_x" fbc:charge="0" />
      <species boundaryCondition="false" compartment="cell" constant="false" hasOnlySubstanceUnits="false" id="M_etha_c" name="etha_c" fbc:charge="0" />
      <species boundaryCondition="false" compartment="cell" constant="false" hasOnlySubstanceUnits="false" id="M_trnaleu_c" name="trnaleu_c" fbc:charge="0" />
      <species boundaryCondition="false" compartment="cell" constant="false" hasOnlySubstanceUnits="false" id="M_ASP_g" name="ASP_g" fbc:charge="0" />
      <species boundaryCondition="false" compartment="cell" constant="false" hasOnlySubstanceUnits="false" id="M_gthox_n" name="gthox_n" fbc:charge="0" />
      <species boundaryCondition="false" compartment="cell" constant="false" hasOnlySubstanceUnits="false" id="M_cer324_c" name="cer324_c" fbc:charge="0" />
      <species boundaryCondition="false" compartment="cell" constant="false" hasOnlySubstanceUnits="false" id="M_n4abutn_c" name="n4abutn_c" fbc:charge="0" />
      <species boundaryCondition="false" compartment="cell" constant="false" hasOnlySubstanceUnits="false" id="M_argtrna_c" name="argtrna_c" fbc:charge="0" />
      <species boundaryCondition="false" compartment="cell" constant="false" hasOnlySubstanceUnits="false" id="M_ASP_n" name="ASP_n" fbc:charge="0" />
      <species boundaryCondition="false" compartment="cell" constant="false" hasOnlySubstanceUnits="false" id="M_ASP_m" name="ASP_m" fbc:charge="0" />
      <species boundaryCondition="false" compartment="cell" constant="false" hasOnlySubstanceUnits="false" id="M_hemeO_m" name="hemeO_m" fbc:charge="0" />
      <species boundaryCondition="false" compartment="cell" constant="false" hasOnlySubstanceUnits="false" id="M_C080_c" name="C080_c" fbc:charge="0" />
      <species boundaryCondition="false" compartment="cell" constant="false" hasOnlySubstanceUnits="false" id="M_hicit_m" name="hicit_m" fbc:charge="0" />
      <species boundaryCondition="false" compartment="cell" constant="false" hasOnlySubstanceUnits="false" id="M_dad_n" name="dad_n" fbc:charge="0" />
      <species boundaryCondition="false" compartment="cell" constant="false" hasOnlySubstanceUnits="false" id="M_cer326_g" name="cer326_g" fbc:charge="0" />
      <species boundaryCondition="false" compartment="cell" constant="false" hasOnlySubstanceUnits="false" id="M_psphings_r" name="psphings_r" fbc:charge="0" />
      <species boundaryCondition="false" compartment="cell" constant="false" hasOnlySubstanceUnits="false" id="M_cer326_c" name="cer326_c" fbc:charge="0" />
      <species boundaryCondition="false" compartment="cell" constant="false" hasOnlySubstanceUnits="false" id="M_cer326_m" name="cer326_m" fbc:charge="0" />
      <species boundaryCondition="false" compartment="cell" constant="false" hasOnlySubstanceUnits="false" id="M_N1sprm_c" name="N1sprm_c" fbc:charge="0" />
      <species boundaryCondition="false" compartment="cell" constant="false" hasOnlySubstanceUnits="false" id="M_thm_r" name="thm_r" fbc:charge="0" />
      <species boundaryCondition="false" compartment="cell" constant="false" hasOnlySubstanceUnits="false" id="M_cer326_r" name="cer326_r" fbc:charge="0" />
      <species boundaryCondition="false" compartment="cell" constant="false" hasOnlySubstanceUnits="false" id="M_zym_int2_r" name="zym_int2_r" fbc:charge="0" />
      <species boundaryCondition="false" compartment="cell" constant="false" hasOnlySubstanceUnits="false" id="M_man6p_n" name="man6p_n" fbc:charge="0" />
      <species boundaryCondition="false" compartment="cell" constant="false" hasOnlySubstanceUnits="false" id="M_thm_g" name="thm_g" fbc:charge="0" />
      <species boundaryCondition="false" compartment="cell" constant="false" hasOnlySubstanceUnits="false" id="M_AKG_m" name="AKG_m" fbc:charge="0" />
      <species boundaryCondition="false" compartment="cell" constant="false" hasOnlySubstanceUnits="false" id="M_thm_c" name="thm_c" fbc:charge="0" />
      <species boundaryCondition="false" compartment="cell" constant="false" hasOnlySubstanceUnits="false" id="M_GLN_c" name="GLN_c" fbc:charge="0" />
      <species boundaryCondition="false" compartment="cell" constant="false" hasOnlySubstanceUnits="false" id="M_a_1mncam_c" name="a_1mncam_c" fbc:charge="0" />
      <species boundaryCondition="false" compartment="cell" constant="false" hasOnlySubstanceUnits="false" id="M_zym_int2_c" name="zym_int2_c" fbc:charge="0" />
      <species boundaryCondition="false" compartment="cell" constant="false" hasOnlySubstanceUnits="false" id="M_AKG_c" name="AKG_c" fbc:charge="0" />
      <species boundaryCondition="false" compartment="cell" constant="false" hasOnlySubstanceUnits="false" id="M_a_2mbtoh_c" name="a_2mbtoh_c" fbc:charge="0" />
      <species boundaryCondition="false" compartment="cell" constant="false" hasOnlySubstanceUnits="false" id="M_glp_c" name="glp_c" fbc:charge="0" />
      <species boundaryCondition="false" compartment="cell" constant="false" hasOnlySubstanceUnits="false" id="M_AKG_x" name="AKG_x" fbc:charge="0" />
      <species boundaryCondition="false" compartment="cell" constant="false" hasOnlySubstanceUnits="false" id="M_pgp_m" name="pgp_m" fbc:charge="0" />
      <species boundaryCondition="false" compartment="cell" constant="false" hasOnlySubstanceUnits="false" id="M_C120_r" name="C120_r" fbc:charge="0" />
      <species boundaryCondition="false" compartment="cell" constant="false" hasOnlySubstanceUnits="false" id="M_cl_m" name="cl_m" fbc:charge="0" />
      <species boundaryCondition="false" compartment="cell" constant="false" hasOnlySubstanceUnits="false" id="M_C120_x" name="C120_x" fbc:charge="0" />
      <species boundaryCondition="false" compartment="cell" constant="false" hasOnlySubstanceUnits="false" id="M_C120_c" name="C120_c" fbc:charge="0" />
      <species boundaryCondition="false" compartment="cell" constant="false" hasOnlySubstanceUnits="false" id="M_dLAC_m" name="dLAC_m" fbc:charge="0" />
      <species boundaryCondition="false" compartment="cell" constant="false" hasOnlySubstanceUnits="false" id="M_dLAC_c" name="dLAC_c" fbc:charge="0" />
      <species boundaryCondition="false" compartment="cell" constant="false" hasOnlySubstanceUnits="false" id="M_dhnpt_c" name="dhnpt_c" fbc:charge="0" />
      <species boundaryCondition="false" compartment="cell" constant="false" hasOnlySubstanceUnits="false" id="M_ertascbD_m" name="ertascbD_m" fbc:charge="0" />
      <species boundaryCondition="false" compartment="cell" constant="false" hasOnlySubstanceUnits="false" id="M_ACAL_n" name="ACAL_n" fbc:charge="0" />
      <species boundaryCondition="false" compartment="cell" constant="false" hasOnlySubstanceUnits="false" id="M_AC_m" name="AC_m" fbc:charge="0" />
      <species boundaryCondition="false" compartment="cell" constant="false" hasOnlySubstanceUnits="false" id="M_C160ACP_c" name="C160ACP_c" fbc:charge="0" />
      <species boundaryCondition="false" compartment="cell" constant="false" hasOnlySubstanceUnits="false" id="M_dhnpt_n" name="dhnpt_n" fbc:charge="0" />
      <species boundaryCondition="false" compartment="cell" constant="false" hasOnlySubstanceUnits="false" id="M_dhnpt_m" name="dhnpt_m" fbc:charge="0" />
      <species boundaryCondition="false" compartment="cell" constant="false" hasOnlySubstanceUnits="false" id="M_dhnpt_r" name="dhnpt_r" fbc:charge="0" />
      <species boundaryCondition="false" compartment="cell" constant="false" hasOnlySubstanceUnits="false" id="M_ACAL_g" name="ACAL_g" fbc:charge="0" />
      <species boundaryCondition="false" compartment="cell" constant="false" hasOnlySubstanceUnits="false" id="M_dhnpt_v" name="dhnpt_v" fbc:charge="0" />
      <species boundaryCondition="false" compartment="cell" constant="false" hasOnlySubstanceUnits="false" id="M_a_3ig3p_n" name="a_3ig3p_n" fbc:charge="0" />
      <species boundaryCondition="false" compartment="cell" constant="false" hasOnlySubstanceUnits="false" id="M_ins_c" name="ins_c" fbc:charge="0" />
      <species boundaryCondition="false" compartment="cell" constant="false" hasOnlySubstanceUnits="false" id="M_PHE_m" name="PHE_m" fbc:charge="0" />
      <species boundaryCondition="false" compartment="cell" constant="false" hasOnlySubstanceUnits="false" id="M_PHE_n" name="PHE_n" fbc:charge="0" />
      <species boundaryCondition="false" compartment="cell" constant="false" hasOnlySubstanceUnits="false" id="M_PHE_c" name="PHE_c" fbc:charge="0" />
      <species boundaryCondition="false" compartment="cell" constant="false" hasOnlySubstanceUnits="false" id="M_aps_c" name="aps_c" fbc:charge="0" />
      <species boundaryCondition="false" compartment="cell" constant="false" hasOnlySubstanceUnits="false" id="M_aps_n" name="aps_n" fbc:charge="0" />
      <species boundaryCondition="false" compartment="cell" constant="false" hasOnlySubstanceUnits="false" id="M_a_3c4mop_c" name="a_3c4mop_c" fbc:charge="0" />
      <species boundaryCondition="false" compartment="cell" constant="false" hasOnlySubstanceUnits="false" id="M_tyrtrna_c" name="tyrtrna_c" fbc:charge="0" />
      <species boundaryCondition="false" compartment="cell" constant="false" hasOnlySubstanceUnits="false" id="M_a_3c4mop_n" name="a_3c4mop_n" fbc:charge="0" />
      <species boundaryCondition="false" compartment="cell" constant="false" hasOnlySubstanceUnits="false" id="M_a_3c4mop_m" name="a_3c4mop_m" fbc:charge="0" />
      <species boundaryCondition="false" compartment="cell" constant="false" hasOnlySubstanceUnits="false" id="M_C180CoA_c" name="C180CoA_c" fbc:charge="0" />
      <species boundaryCondition="false" compartment="cell" constant="false" hasOnlySubstanceUnits="false" id="M_ASP_c" name="ASP_c" fbc:charge="0" />
      <species boundaryCondition="false" compartment="cell" constant="false" hasOnlySubstanceUnits="false" id="M_lgt_S_n" name="lgt_S_n" fbc:charge="0" />
      <species boundaryCondition="false" compartment="cell" constant="false" hasOnlySubstanceUnits="false" id="M_cer226_g" name="cer226_g" fbc:charge="0" />
      <species boundaryCondition="false" compartment="cell" constant="false" hasOnlySubstanceUnits="false" id="M_tyrtrna_m" name="tyrtrna_m" fbc:charge="0" />
      <species boundaryCondition="false" compartment="cell" constant="false" hasOnlySubstanceUnits="false" id="M_AACoA_r" name="AACoA_r" fbc:charge="0" />
      <species boundaryCondition="false" compartment="cell" constant="false" hasOnlySubstanceUnits="false" id="M_mipc126_g" name="mipc126_g" fbc:charge="0" />
      <species boundaryCondition="false" compartment="cell" constant="false" hasOnlySubstanceUnits="false" id="M_mipc126_c" name="mipc126_c" fbc:charge="0" />
      <species boundaryCondition="false" compartment="cell" constant="false" hasOnlySubstanceUnits="false" id="M_cer226_m" name="cer226_m" fbc:charge="0" />
      <species boundaryCondition="false" compartment="cell" constant="false" hasOnlySubstanceUnits="false" id="M_ASP_v" name="ASP_v" fbc:charge="0" />
      <species boundaryCondition="false" compartment="cell" constant="false" hasOnlySubstanceUnits="false" id="M_CoA_m" name="CoA_m" fbc:charge="0" />
      <species boundaryCondition="false" compartment="cell" constant="false" hasOnlySubstanceUnits="false" id="M_mipc126_m" name="mipc126_m" fbc:charge="0" />
      <species boundaryCondition="false" compartment="cell" constant="false" hasOnlySubstanceUnits="false" id="M_dcamp_n" name="dcamp_n" fbc:charge="0" />
      <species boundaryCondition="false" compartment="cell" constant="false" hasOnlySubstanceUnits="false" id="M_rnam_c" name="rnam_c" fbc:charge="0" />
      <species boundaryCondition="false" compartment="cell" constant="false" hasOnlySubstanceUnits="false" id="M_mipc126_r" name="mipc126_r" fbc:charge="0" />
      <species boundaryCondition="false" compartment="cell" constant="false" hasOnlySubstanceUnits="false" id="M_rnam_n" name="rnam_n" fbc:charge="0" />
      <species boundaryCondition="false" compartment="cell" constant="false" hasOnlySubstanceUnits="false" id="M_ipc124_r" name="ipc124_r" fbc:charge="0" />
      <species boundaryCondition="false" compartment="cell" constant="false" hasOnlySubstanceUnits="false" id="M_CMP_n" name="CMP_n" fbc:charge="0" />
      <species boundaryCondition="false" compartment="cell" constant="false" hasOnlySubstanceUnits="false" id="M_C182CoA_c" name="C182CoA_c" fbc:charge="0" />
      <species boundaryCondition="false" compartment="cell" constant="false" hasOnlySubstanceUnits="false" id="M_C180ACP_m" name="C180ACP_m" fbc:charge="0" />
      <species boundaryCondition="false" compartment="cell" constant="false" hasOnlySubstanceUnits="false" id="M_pheac_c" name="pheac_c" fbc:charge="0" />
      <species boundaryCondition="false" compartment="cell" constant="false" hasOnlySubstanceUnits="false" id="M_C180ACP_c" name="C180ACP_c" fbc:charge="0" />
      <species boundaryCondition="false" compartment="cell" constant="false" hasOnlySubstanceUnits="false" id="M_sheme_c" name="sheme_c" fbc:charge="0" />
      <species boundaryCondition="false" compartment="cell" constant="false" hasOnlySubstanceUnits="false" id="M_LAC_m" name="LAC_m" fbc:charge="0" />
      <species boundaryCondition="false" compartment="cell" constant="false" hasOnlySubstanceUnits="false" id="M_LAC_c" name="LAC_c" fbc:charge="0" />
      <species boundaryCondition="false" compartment="cell" constant="false" hasOnlySubstanceUnits="false" id="M_a_2ahbut_m" name="a_2ahbut_m" fbc:charge="0" />
      <species boundaryCondition="false" compartment="cell" constant="false" hasOnlySubstanceUnits="false" id="M_Nbfortyr_c" name="Nbfortyr_c" fbc:charge="0" />
      <species boundaryCondition="false" compartment="cell" constant="false" hasOnlySubstanceUnits="false" id="M_sheme_n" name="sheme_n" fbc:charge="0" />
      <species boundaryCondition="false" compartment="cell" constant="false" hasOnlySubstanceUnits="false" id="M_dmlz_n" name="dmlz_n" fbc:charge="0" />
      <species boundaryCondition="false" compartment="cell" constant="false" hasOnlySubstanceUnits="false" id="M_CDP_c" name="CDP_c" fbc:charge="0" />
      <species boundaryCondition="false" compartment="cell" constant="false" hasOnlySubstanceUnits="false" id="M_dmlz_c" name="dmlz_c" fbc:charge="0" />
      <species boundaryCondition="false" compartment="cell" constant="false" hasOnlySubstanceUnits="false" id="M_cer226_c" name="cer226_c" fbc:charge="0" />
      <species boundaryCondition="false" compartment="cell" constant="false" hasOnlySubstanceUnits="false" id="M_FUM_n" name="FUM_n" fbc:charge="0" />
      <species boundaryCondition="false" compartment="cell" constant="false" hasOnlySubstanceUnits="false" id="M_FUM_m" name="FUM_m" fbc:charge="0" />
      <species boundaryCondition="false" compartment="cell" constant="false" hasOnlySubstanceUnits="false" id="M_FUM_c" name="FUM_c" fbc:charge="0" />
      <species boundaryCondition="false" compartment="cell" constant="false" hasOnlySubstanceUnits="false" id="M_K_c" name="K_c" fbc:charge="0" />
      <species boundaryCondition="false" compartment="cell" constant="false" hasOnlySubstanceUnits="false" id="M_prbamp_c" name="prbamp_c" fbc:charge="0" />
      <species boundaryCondition="false" compartment="cell" constant="false" hasOnlySubstanceUnits="false" id="M_cer226_r" name="cer226_r" fbc:charge="0" />
      <species boundaryCondition="false" compartment="cell" constant="false" hasOnlySubstanceUnits="false" id="M_cair_n" name="cair_n" fbc:charge="0" />
      <species boundaryCondition="false" compartment="cell" constant="false" hasOnlySubstanceUnits="false" id="M_trnaarg_m" name="trnaarg_m" fbc:charge="0" />
      <species boundaryCondition="false" compartment="cell" constant="false" hasOnlySubstanceUnits="false" id="M_trnaarg_c" name="trnaarg_c" fbc:charge="0" />
      <species boundaryCondition="false" compartment="cell" constant="false" hasOnlySubstanceUnits="false" id="M_NADP_x" name="NADP_x" fbc:charge="0" />
      <species boundaryCondition="false" compartment="cell" constant="false" hasOnlySubstanceUnits="false" id="M_NADP_r" name="NADP_r" fbc:charge="0" />
      <species boundaryCondition="false" compartment="cell" constant="false" hasOnlySubstanceUnits="false" id="M_NADP_n" name="NADP_n" fbc:charge="0" />
      <species boundaryCondition="false" compartment="cell" constant="false" hasOnlySubstanceUnits="false" id="M_NADP_m" name="NADP_m" fbc:charge="0" />
      <species boundaryCondition="false" compartment="cell" constant="false" hasOnlySubstanceUnits="false" id="M_dCTP_c" name="dCTP_c" fbc:charge="0" />
      <species boundaryCondition="false" compartment="cell" constant="false" hasOnlySubstanceUnits="false" id="M_DMPP_n" name="DMPP_n" fbc:charge="0" />
      <species boundaryCondition="false" compartment="cell" constant="false" hasOnlySubstanceUnits="false" id="M_dCTP_n" name="dCTP_n" fbc:charge="0" />
      <species boundaryCondition="false" compartment="cell" constant="false" hasOnlySubstanceUnits="false" id="M_NADP_g" name="NADP_g" fbc:charge="0" />
      <species boundaryCondition="false" compartment="cell" constant="false" hasOnlySubstanceUnits="false" id="M_NADP_c" name="NADP_c" fbc:charge="0" />
      <species boundaryCondition="false" compartment="cell" constant="false" hasOnlySubstanceUnits="false" id="M_trnaasn_c" name="trnaasn_c" fbc:charge="0" />
      <species boundaryCondition="false" compartment="cell" constant="false" hasOnlySubstanceUnits="false" id="M_emp_r" name="emp_r" fbc:charge="0" />
      <species boundaryCondition="false" compartment="cell" constant="false" hasOnlySubstanceUnits="false" id="M_ohpb_c" name="ohpb_c" fbc:charge="0" />
      <species boundaryCondition="false" compartment="cell" constant="false" hasOnlySubstanceUnits="false" id="M_trnaasn_m" name="trnaasn_m" fbc:charge="0" />
      <species boundaryCondition="false" compartment="cell" constant="false" hasOnlySubstanceUnits="false" id="M_a_5mTHF_m" name="a_5mTHF_m" fbc:charge="0" />
      <species boundaryCondition="false" compartment="cell" constant="false" hasOnlySubstanceUnits="false" id="M_GLC_g" name="GLC_g" fbc:charge="0" />
      <species boundaryCondition="false" compartment="cell" constant="false" hasOnlySubstanceUnits="false" id="M_sdhlam_m" name="sdhlam_m" fbc:charge="0" />
      <species boundaryCondition="false" compartment="cell" constant="false" hasOnlySubstanceUnits="false" id="M_fe2_c" name="fe2_c" fbc:charge="0" />
      <species boundaryCondition="false" compartment="cell" constant="false" hasOnlySubstanceUnits="false" id="M_fe2_m" name="fe2_m" fbc:charge="0" />
      <species boundaryCondition="false" compartment="cell" constant="false" hasOnlySubstanceUnits="false" id="M_fe2_n" name="fe2_n" fbc:charge="0" />
      <species boundaryCondition="false" compartment="cell" constant="false" hasOnlySubstanceUnits="false" id="M_Sfglutth_c" name="Sfglutth_c" fbc:charge="0" />
      <species boundaryCondition="false" compartment="cell" constant="false" hasOnlySubstanceUnits="false" id="M_ppp9_m" name="ppp9_m" fbc:charge="0" />
      <species boundaryCondition="false" compartment="cell" constant="false" hasOnlySubstanceUnits="false" id="M_Sfglutth_n" name="Sfglutth_n" fbc:charge="0" />
      <species boundaryCondition="false" compartment="cell" constant="false" hasOnlySubstanceUnits="false" id="M_id3acald_c" name="id3acald_c" fbc:charge="0" />
      <species boundaryCondition="false" compartment="cell" constant="false" hasOnlySubstanceUnits="false" id="M_Sfglutth_m" name="Sfglutth_m" fbc:charge="0" />
      <species boundaryCondition="false" compartment="cell" constant="false" hasOnlySubstanceUnits="false" id="M_dscl_n" name="dscl_n" fbc:charge="0" />
      <species boundaryCondition="false" compartment="cell" constant="false" hasOnlySubstanceUnits="false" id="M_id3acald_g" name="id3acald_g" fbc:charge="0" />
      <species boundaryCondition="false" compartment="cell" constant="false" hasOnlySubstanceUnits="false" id="M_GLC_r" name="GLC_r" fbc:charge="0" />
      <species boundaryCondition="false" compartment="cell" constant="false" hasOnlySubstanceUnits="false" id="M_glyald_n" name="glyald_n" fbc:charge="0" />
      <species boundaryCondition="false" compartment="cell" constant="false" hasOnlySubstanceUnits="false" id="M_a_6pgl_r" name="a_6pgl_r" fbc:charge="0" />
      <species boundaryCondition="false" compartment="cell" constant="false" hasOnlySubstanceUnits="false" id="M_id3acald_m" name="id3acald_m" fbc:charge="0" />
      <species boundaryCondition="false" compartment="cell" constant="false" hasOnlySubstanceUnits="false" id="M_id3acald_n" name="id3acald_n" fbc:charge="0" />
      <species boundaryCondition="false" compartment="cell" constant="false" hasOnlySubstanceUnits="false" id="M_dscl_c" name="dscl_c" fbc:charge="0" />
      <species boundaryCondition="false" compartment="cell" constant="false" hasOnlySubstanceUnits="false" id="M_scl_n" name="scl_n" fbc:charge="0" />
      <species boundaryCondition="false" compartment="cell" constant="false" hasOnlySubstanceUnits="false" id="M_scl_c" name="scl_c" fbc:charge="0" />
      <species boundaryCondition="false" compartment="cell" constant="false" hasOnlySubstanceUnits="false" id="M_glyald_c" name="glyald_c" fbc:charge="0" />
      <species boundaryCondition="false" compartment="cell" constant="false" hasOnlySubstanceUnits="false" id="M_ASN_v" name="ASN_v" fbc:charge="0" />
      <species boundaryCondition="false" compartment="cell" constant="false" hasOnlySubstanceUnits="false" id="M_dhlam_m" name="dhlam_m" fbc:charge="0" />
      <species boundaryCondition="false" compartment="cell" constant="false" hasOnlySubstanceUnits="false" id="M_alac_S_c" name="alac_S_c" fbc:charge="0" />
      <species boundaryCondition="false" compartment="cell" constant="false" hasOnlySubstanceUnits="false" id="M_ASN_m" name="ASN_m" fbc:charge="0" />
      <species boundaryCondition="false" compartment="cell" constant="false" hasOnlySubstanceUnits="false" id="M_ASN_c" name="ASN_c" fbc:charge="0" />
      <species boundaryCondition="false" compartment="cell" constant="false" hasOnlySubstanceUnits="false" id="M_ASN_g" name="ASN_g" fbc:charge="0" />
      <species boundaryCondition="false" compartment="cell" constant="false" hasOnlySubstanceUnits="false" id="M_glucys_c" name="glucys_c" fbc:charge="0" />
      <species boundaryCondition="false" compartment="cell" constant="false" hasOnlySubstanceUnits="false" id="M_UDP_c" name="UDP_c" fbc:charge="0" />
      <species boundaryCondition="false" compartment="cell" constant="false" hasOnlySubstanceUnits="false" id="M_UDP_n" name="UDP_n" fbc:charge="0" />
      <species boundaryCondition="false" compartment="cell" constant="false" hasOnlySubstanceUnits="false" id="M_tag6pD_c" name="tag6pD_c" fbc:charge="0" />
      <species boundaryCondition="false" compartment="cell" constant="false" hasOnlySubstanceUnits="false" id="M_a_3dhsk_c" name="a_3dhsk_c" fbc:charge="0" />
      <species boundaryCondition="false" compartment="cell" constant="false" hasOnlySubstanceUnits="false" id="M_a_2mppal_c" name="a_2mppal_c" fbc:charge="0" />
      <species boundaryCondition="false" compartment="cell" constant="false" hasOnlySubstanceUnits="false" id="M_f1p_c" name="f1p_c" fbc:charge="0" />
      <species boundaryCondition="false" compartment="cell" constant="false" hasOnlySubstanceUnits="false" id="M_a_2mppal_m" name="a_2mppal_m" fbc:charge="0" />
      <species boundaryCondition="false" compartment="cell" constant="false" hasOnlySubstanceUnits="false" id="M_C182ACP_m" name="C182ACP_m" fbc:charge="0" />
      <species boundaryCondition="false" compartment="cell" constant="false" hasOnlySubstanceUnits="false" id="M_a_2dr1p_n" name="a_2dr1p_n" fbc:charge="0" />
      <species boundaryCondition="false" compartment="cell" constant="false" hasOnlySubstanceUnits="false" id="M_C182ACP_c" name="C182ACP_c" fbc:charge="0" />
      <species boundaryCondition="false" compartment="cell" constant="false" hasOnlySubstanceUnits="false" id="M_a_5mta_n" name="a_5mta_n" fbc:charge="0" />
      <species boundaryCondition="false" compartment="cell" constant="false" hasOnlySubstanceUnits="false" id="M_iamac_c" name="iamac_c" fbc:charge="0" />
      <species boundaryCondition="false" compartment="cell" constant="false" hasOnlySubstanceUnits="false" id="M_a_5mta_c" name="a_5mta_c" fbc:charge="0" />
      <species boundaryCondition="false" compartment="cell" constant="false" hasOnlySubstanceUnits="false" id="M_N1aspmd_c" name="N1aspmd_c" fbc:charge="0" />
      <species boundaryCondition="false" compartment="cell" constant="false" hasOnlySubstanceUnits="false" id="M_glntrna_c" name="glntrna_c" fbc:charge="0" />
      <species boundaryCondition="false" compartment="cell" constant="false" hasOnlySubstanceUnits="false" id="M_a_3php_c" name="a_3php_c" fbc:charge="0" />
      <species boundaryCondition="false" compartment="cell" constant="false" hasOnlySubstanceUnits="false" id="M_zym_int2_g" name="zym_int2_g" fbc:charge="0" />
      <species boundaryCondition="false" compartment="cell" constant="false" hasOnlySubstanceUnits="false" id="M_ergst_r" name="ergst_r" fbc:charge="0" />
      <species boundaryCondition="false" compartment="cell" constant="false" hasOnlySubstanceUnits="false" id="M_db4p_c" name="db4p_c" fbc:charge="0" />
      <species boundaryCondition="false" compartment="cell" constant="false" hasOnlySubstanceUnits="false" id="M_DOP_v" name="DOP_v" fbc:charge="0" />
      <species boundaryCondition="false" compartment="cell" constant="false" hasOnlySubstanceUnits="false" id="M_a_23camp_c" name="a_23camp_c" fbc:charge="0" />
      <species boundaryCondition="false" compartment="cell" constant="false" hasOnlySubstanceUnits="false" id="M_db4p_n" name="db4p_n" fbc:charge="0" />
      <species boundaryCondition="false" compartment="cell" constant="false" hasOnlySubstanceUnits="false" id="M_ametam_n" name="ametam_n" fbc:charge="0" />
      <species boundaryCondition="false" compartment="cell" constant="false" hasOnlySubstanceUnits="false" id="M_ergst_c" name="ergst_c" fbc:charge="0" />
      <species boundaryCondition="false" compartment="cell" constant="false" hasOnlySubstanceUnits="false" id="M_a_13dampp_c" name="a_13dampp_c" fbc:charge="0" />
      <species boundaryCondition="false" compartment="cell" constant="false" hasOnlySubstanceUnits="false" id="M_ASP_x" name="ASP_x" fbc:charge="0" />
      <species boundaryCondition="false" compartment="cell" constant="false" hasOnlySubstanceUnits="false" id="M_DOP_c" name="DOP_c" fbc:charge="0" />
      <species boundaryCondition="false" compartment="cell" constant="false" hasOnlySubstanceUnits="false" id="M_UDP_r" name="UDP_r" fbc:charge="0" />
      <species boundaryCondition="false" compartment="cell" constant="false" hasOnlySubstanceUnits="false" id="M_a_2OPMMB_m" name="a_2OPMMB_m" fbc:charge="0" />
      <species boundaryCondition="false" compartment="cell" constant="false" hasOnlySubstanceUnits="false" id="M_a_2ahhmp_m" name="a_2ahhmp_m" fbc:charge="0" />
      <species boundaryCondition="false" compartment="cell" constant="false" hasOnlySubstanceUnits="false" id="M_gala_n" name="gala_n" fbc:charge="0" />
      <species boundaryCondition="false" compartment="cell" constant="false" hasOnlySubstanceUnits="false" id="M_ADREN_v" name="ADREN_v" fbc:charge="0" />
      <species boundaryCondition="false" compartment="cell" constant="false" hasOnlySubstanceUnits="false" id="M_a_2obut_n" name="a_2obut_n" fbc:charge="0" />
      <species boundaryCondition="false" compartment="cell" constant="false" hasOnlySubstanceUnits="false" id="M_gala_c" name="gala_c" fbc:charge="0" />
      <species boundaryCondition="false" compartment="cell" constant="false" hasOnlySubstanceUnits="false" id="M_NADH_g" name="NADH_g" fbc:charge="0" />
      <species boundaryCondition="false" compartment="cell" constant="false" hasOnlySubstanceUnits="false" id="M_minohp_n" name="minohp_n" fbc:charge="0" />
      <species boundaryCondition="false" compartment="cell" constant="false" hasOnlySubstanceUnits="false" id="M_NADH_c" name="NADH_c" fbc:charge="0" />
      <species boundaryCondition="false" compartment="cell" constant="false" hasOnlySubstanceUnits="false" id="M_minohp_c" name="minohp_c" fbc:charge="0" />
      <species boundaryCondition="false" compartment="cell" constant="false" hasOnlySubstanceUnits="false" id="M_NADH_m" name="NADH_m" fbc:charge="0" />
      <species boundaryCondition="false" compartment="cell" constant="false" hasOnlySubstanceUnits="false" id="M_sprm_c" name="sprm_c" fbc:charge="0" />
      <species boundaryCondition="false" compartment="cell" constant="false" hasOnlySubstanceUnits="false" id="M_NADH_r" name="NADH_r" fbc:charge="0" />
      <species boundaryCondition="false" compartment="cell" constant="false" hasOnlySubstanceUnits="false" id="M_MALT_n" name="MALT_n" fbc:charge="0" />
      <species boundaryCondition="false" compartment="cell" constant="false" hasOnlySubstanceUnits="false" id="M_NADH_x" name="NADH_x" fbc:charge="0" />
      <species boundaryCondition="false" compartment="cell" constant="false" hasOnlySubstanceUnits="false" id="M_fgam_c" name="fgam_c" fbc:charge="0" />
      <species boundaryCondition="false" compartment="cell" constant="false" hasOnlySubstanceUnits="false" id="M_fgam_g" name="fgam_g" fbc:charge="0" />
      <species boundaryCondition="false" compartment="cell" constant="false" hasOnlySubstanceUnits="false" id="M_phthr_c" name="phthr_c" fbc:charge="0" />
      <species boundaryCondition="false" compartment="cell" constant="false" hasOnlySubstanceUnits="false" id="M_phthr_n" name="phthr_n" fbc:charge="0" />
      <species boundaryCondition="false" compartment="cell" constant="false" hasOnlySubstanceUnits="false" id="M_ADP_n" name="ADP_n" fbc:charge="0" />
      <species boundaryCondition="false" compartment="cell" constant="false" hasOnlySubstanceUnits="false" id="M_FORM_r" name="FORM_r" fbc:charge="0" />
      <species boundaryCondition="false" compartment="cell" constant="false" hasOnlySubstanceUnits="false" id="M_PHOSPHOLIPID" name="PHOSPHOLIPID" fbc:charge="0" />
      <species boundaryCondition="false" compartment="cell" constant="false" hasOnlySubstanceUnits="false" id="M_dALA_c" name="dALA_c" fbc:charge="0" />
      <species boundaryCondition="false" compartment="cell" constant="false" hasOnlySubstanceUnits="false" id="M_FORM_c" name="FORM_c" fbc:charge="0" />
      <species boundaryCondition="false" compartment="cell" constant="false" hasOnlySubstanceUnits="false" id="M_FORM_n" name="FORM_n" fbc:charge="0" />
      <species boundaryCondition="false" compartment="cell" constant="false" hasOnlySubstanceUnits="false" id="M_FORM_m" name="FORM_m" fbc:charge="0" />
      <species boundaryCondition="false" compartment="cell" constant="false" hasOnlySubstanceUnits="false" id="M_a_2kmb_n" name="a_2kmb_n" fbc:charge="0" />
      <species boundaryCondition="false" compartment="cell" constant="false" hasOnlySubstanceUnits="false" id="M_MAL_c" name="MAL_c" fbc:charge="0" />
      <species boundaryCondition="false" compartment="cell" constant="false" hasOnlySubstanceUnits="false" id="M_MAL_m" name="MAL_m" fbc:charge="0" />
      <species boundaryCondition="false" compartment="cell" constant="false" hasOnlySubstanceUnits="false" id="M_dADP_c" name="dADP_c" fbc:charge="0" />
      <species boundaryCondition="false" compartment="cell" constant="false" hasOnlySubstanceUnits="false" id="M_dADP_n" name="dADP_n" fbc:charge="0" />
      <species boundaryCondition="false" compartment="cell" constant="false" hasOnlySubstanceUnits="false" id="M_e3s_c" name="e3s_c" fbc:charge="0" />
      <species boundaryCondition="false" compartment="cell" constant="false" hasOnlySubstanceUnits="false" id="M_aprop_m" name="aprop_m" fbc:charge="0" />
      <species boundaryCondition="false" compartment="cell" constant="false" hasOnlySubstanceUnits="false" id="M_PACAL_m" name="PACAL_m" fbc:charge="0" />
      <species boundaryCondition="false" compartment="cell" constant="false" hasOnlySubstanceUnits="false" id="M_aprop_n" name="aprop_n" fbc:charge="0" />
      <species boundaryCondition="false" compartment="cell" constant="false" hasOnlySubstanceUnits="false" id="M_PACAL_c" name="PACAL_c" fbc:charge="0" />
      <species boundaryCondition="false" compartment="cell" constant="false" hasOnlySubstanceUnits="false" id="M_ACACP_m" name="ACACP_m" fbc:charge="0" />
      <species boundaryCondition="false" compartment="cell" constant="false" hasOnlySubstanceUnits="false" id="M_MAL_x" name="MAL_x" fbc:charge="0" />
      <species boundaryCondition="false" compartment="cell" constant="false" hasOnlySubstanceUnits="false" id="M_e3s_n" name="e3s_n" fbc:charge="0" />
      <species boundaryCondition="false" compartment="cell" constant="false" hasOnlySubstanceUnits="false" id="M_cer2_24_c" name="cer2_24_c" fbc:charge="0" />
      <species boundaryCondition="false" compartment="cell" constant="false" hasOnlySubstanceUnits="false" id="M_nicrnt_m" name="nicrnt_m" fbc:charge="0" />
      <species boundaryCondition="false" compartment="cell" constant="false" hasOnlySubstanceUnits="false" id="M_a_4HBZCoA_m" name="a_4HBZCoA_m" fbc:charge="0" />
      <species boundaryCondition="false" compartment="cell" constant="false" hasOnlySubstanceUnits="false" id="M_nicrnt_n" name="nicrnt_n" fbc:charge="0" />
    </listOfSpecies>
    <listOfReactions>
      <reaction fast="false" id="R_MATP" name="MATP" reversible="false" fbc:lowerFluxBound="cobra_0_bound" fbc:upperFluxBound="cobra_default_ub">
        <listOfReactants>
          <speciesReference constant="true" species="M_ATP_c" stoichiometry="1" />
        </listOfReactants>
        <listOfProducts>
          <speciesReference constant="true" species="M_Pi_c" stoichiometry="1" />
          <speciesReference constant="true" species="M_ADP_c" stoichiometry="1" />
        </listOfProducts>
      </reaction>
      <reaction fast="false" id="R_TRANS1" name="TRANS1" reversible="true" fbc:lowerFluxBound="cobra_default_lb" fbc:upperFluxBound="cobra_default_ub">
        <listOfReactants>
          <speciesReference constant="true" species="M_PPi_c" stoichiometry="1" />
        </listOfReactants>
        <listOfProducts>
          <speciesReference constant="true" species="M_PPi_r" stoichiometry="1" />
        </listOfProducts>
      </reaction>
      <reaction fast="false" id="R_TRANS2" name="TRANS2" reversible="true" fbc:lowerFluxBound="cobra_default_lb" fbc:upperFluxBound="cobra_default_ub">
        <listOfReactants>
          <speciesReference constant="true" species="M_FAD_m" stoichiometry="1" />
        </listOfReactants>
        <listOfProducts>
          <speciesReference constant="true" species="M_FAD_r" stoichiometry="1" />
        </listOfProducts>
      </reaction>
      <reaction fast="false" id="R_TRANS3" name="TRANS3" reversible="true" fbc:lowerFluxBound="cobra_default_lb" fbc:upperFluxBound="cobra_default_ub">
        <listOfReactants>
          <speciesReference constant="true" species="M_H_c" stoichiometry="1" />
        </listOfReactants>
        <listOfProducts>
          <speciesReference constant="true" species="M_H_r" stoichiometry="1" />
        </listOfProducts>
      </reaction>
      <reaction fast="false" id="R_TRANS4" name="TRANS4" reversible="true" fbc:lowerFluxBound="cobra_default_lb" fbc:upperFluxBound="cobra_default_ub">
        <listOfReactants>
          <speciesReference constant="true" species="M_FORM_c" stoichiometry="1" />
        </listOfReactants>
        <listOfProducts>
          <speciesReference constant="true" species="M_FORM_r" stoichiometry="1" />
        </listOfProducts>
      </reaction>
      <reaction fast="false" id="R_TRANS5" name="TRANS5" reversible="true" fbc:lowerFluxBound="cobra_default_lb" fbc:upperFluxBound="cobra_default_ub">
        <listOfReactants>
          <speciesReference constant="true" species="M_FADH2_m" stoichiometry="1" />
        </listOfReactants>
        <listOfProducts>
          <speciesReference constant="true" species="M_FADH2_r" stoichiometry="1" />
        </listOfProducts>
      </reaction>
      <reaction fast="false" id="R_TRANS6" name="TRANS6" reversible="true" fbc:lowerFluxBound="cobra_default_lb" fbc:upperFluxBound="cobra_default_ub">
        <listOfReactants>
          <speciesReference constant="true" species="M_NADH_c" stoichiometry="1" />
        </listOfReactants>
        <listOfProducts>
          <speciesReference constant="true" species="M_NADH_r" stoichiometry="1" />
        </listOfProducts>
      </reaction>
      <reaction fast="false" id="R_TRANS7" name="TRANS7" reversible="true" fbc:lowerFluxBound="cobra_default_lb" fbc:upperFluxBound="cobra_default_ub">
        <listOfReactants>
          <speciesReference constant="true" species="M_NAD_c" stoichiometry="1" />
        </listOfReactants>
        <listOfProducts>
          <speciesReference constant="true" species="M_NAD_r" stoichiometry="1" />
        </listOfProducts>
      </reaction>
      <reaction fast="false" id="R_TRANS8" name="TRANS8" reversible="true" fbc:lowerFluxBound="cobra_default_lb" fbc:upperFluxBound="cobra_default_ub">
        <listOfReactants>
          <speciesReference constant="true" species="M_CO2_c" stoichiometry="1" />
        </listOfReactants>
        <listOfProducts>
          <speciesReference constant="true" species="M_CO2_r" stoichiometry="1" />
        </listOfProducts>
      </reaction>
      <reaction fast="false" id="R_TRANS9" name="TRANS9" reversible="true" fbc:lowerFluxBound="cobra_default_lb" fbc:upperFluxBound="cobra_default_ub">
        <listOfReactants>
          <speciesReference constant="true" species="M_SAH_c" stoichiometry="1" />
        </listOfReactants>
        <listOfProducts>
          <speciesReference constant="true" species="M_SAH_r" stoichiometry="1" />
        </listOfProducts>
      </reaction>
      <reaction fast="false" id="R_TRANS10" name="TRANS10" reversible="true" fbc:lowerFluxBound="cobra_default_lb" fbc:upperFluxBound="cobra_default_ub">
        <listOfReactants>
          <speciesReference constant="true" species="M_NADPH_c" stoichiometry="1" />
        </listOfReactants>
        <listOfProducts>
          <speciesReference constant="true" species="M_NADPH_r" stoichiometry="1" />
        </listOfProducts>
      </reaction>
      <reaction fast="false" id="R_TRANS11" name="TRANS11" reversible="true" fbc:lowerFluxBound="cobra_default_lb" fbc:upperFluxBound="cobra_default_ub">
        <listOfReactants>
          <speciesReference constant="true" species="M_NADP_c" stoichiometry="1" />
        </listOfReactants>
        <listOfProducts>
          <speciesReference constant="true" species="M_NADP_r" stoichiometry="1" />
        </listOfProducts>
      </reaction>
      <reaction fast="false" id="R_TRANS12" name="TRANS12" reversible="false" fbc:lowerFluxBound="cobra_0_bound" fbc:upperFluxBound="cobra_default_ub">
        <listOfReactants>
          <speciesReference constant="true" species="M_nac_c" stoichiometry="1" />
        </listOfReactants>
        <listOfProducts>
          <speciesReference constant="true" species="M_nac_m" stoichiometry="1" />
        </listOfProducts>
      </reaction>
      <reaction fast="false" id="R_TRANS13" name="TRANS13" reversible="false" fbc:lowerFluxBound="cobra_0_bound" fbc:upperFluxBound="cobra_default_ub">
        <listOfReactants>
          <speciesReference constant="true" species="M_nicrnt_m" stoichiometry="1" />
        </listOfReactants>
        <listOfProducts>
          <speciesReference constant="true" species="M_nicrnt_c" stoichiometry="1" />
        </listOfProducts>
      </reaction>
      <reaction fast="false" id="R_TRANS14" name="TRANS14" reversible="false" fbc:lowerFluxBound="cobra_0_bound" fbc:upperFluxBound="cobra_default_ub">
        <listOfReactants>
          <speciesReference constant="true" species="M_PYR_c" stoichiometry="1" />
          <speciesReference constant="true" species="M_H_c" stoichiometry="1" />
        </listOfReactants>
        <listOfProducts>
          <speciesReference constant="true" species="M_CO2_c" stoichiometry="1" />
          <speciesReference constant="true" species="M_ACAL_c" stoichiometry="1" />
        </listOfProducts>
      </reaction>
      <reaction fast="false" id="R_RXN00001" name="RXN00001" reversible="false" fbc:lowerFluxBound="cobra_0_bound" fbc:upperFluxBound="cobra_default_ub">
        <listOfReactants>
          <speciesReference constant="true" species="M_C160_c" stoichiometry="1" />
          <speciesReference constant="true" species="M_H2O2_c" stoichiometry="1" />
        </listOfReactants>
        <listOfProducts>
          <speciesReference constant="true" species="M_H2O_c" stoichiometry="2" />
          <speciesReference constant="true" species="M_C161_c" stoichiometry="1" />
        </listOfProducts>
      </reaction>
      <reaction fast="false" id="R_RXN00002" name="RXN00002" reversible="false" fbc:lowerFluxBound="cobra_0_bound" fbc:upperFluxBound="cobra_default_ub">
        <listOfReactants>
          <speciesReference constant="true" species="M_C180_c" stoichiometry="1" />
          <speciesReference constant="true" species="M_H2O2_c" stoichiometry="1" />
        </listOfReactants>
        <listOfProducts>
          <speciesReference constant="true" species="M_H2O_c" stoichiometry="2" />
          <speciesReference constant="true" species="M_C181_c" stoichiometry="1" />
        </listOfProducts>
      </reaction>
      <reaction fast="false" id="R_RXN00003" name="RXN00003" reversible="false" fbc:lowerFluxBound="cobra_0_bound" fbc:upperFluxBound="cobra_default_ub">
        <listOfReactants>
          <speciesReference constant="true" species="M_selt_c" stoichiometry="1" />
          <speciesReference constant="true" species="M_H_c" stoichiometry="8" />
          <speciesReference constant="true" species="M_ferrR_c" stoichiometry="6" />
        </listOfReactants>
        <listOfProducts>
          <speciesReference constant="true" species="M_H2O_c" stoichiometry="3" />
          <speciesReference constant="true" species="M_ferrO_c" stoichiometry="6" />
          <speciesReference constant="true" species="M_seld_c" stoichiometry="1" />
        </listOfProducts>
      </reaction>
      <reaction fast="false" id="R_RXN00004" name="RXN00004" reversible="true" fbc:lowerFluxBound="cobra_default_lb" fbc:upperFluxBound="cobra_default_ub">
        <listOfReactants>
          <speciesReference constant="true" species="M_ORN_c" stoichiometry="1" />
        </listOfReactants>
        <listOfProducts>
          <speciesReference constant="true" species="M_PRO_c" stoichiometry="1" />
          <speciesReference constant="true" species="M_NH4_c" stoichiometry="1" />
        </listOfProducts>
      </reaction>
      <reaction fast="false" id="R_RXN00005" name="RXN00005" reversible="true" fbc:lowerFluxBound="cobra_default_lb" fbc:upperFluxBound="cobra_default_ub">
        <listOfReactants>
          <speciesReference constant="true" species="M_ALA_c" stoichiometry="1" />
        </listOfReactants>
        <listOfProducts>
          <speciesReference constant="true" species="M_dALA_c" stoichiometry="1" />
        </listOfProducts>
      </reaction>
      <reaction fast="false" id="R_RXN00006" name="RXN00006" reversible="true" fbc:lowerFluxBound="cobra_default_lb" fbc:upperFluxBound="cobra_default_ub">
        <listOfReactants>
          <speciesReference constant="true" species="M_NAD_c" stoichiometry="1" />
          <speciesReference constant="true" species="M_LAC_c" stoichiometry="1" />
        </listOfReactants>
        <listOfProducts>
          <speciesReference constant="true" species="M_PYR_c" stoichiometry="1" />
          <speciesReference constant="true" species="M_H_c" stoichiometry="1" />
          <speciesReference constant="true" species="M_NADH_c" stoichiometry="1" />
        </listOfProducts>
      </reaction>
      <reaction fast="false" id="R_RXN00007" name="RXN00007" reversible="true" fbc:lowerFluxBound="cobra_default_lb" fbc:upperFluxBound="cobra_default_ub">
        <listOfReactants>
          <speciesReference constant="true" species="M_NAD_m" stoichiometry="1" />
          <speciesReference constant="true" species="M_LAC_m" stoichiometry="1" />
        </listOfReactants>
        <listOfProducts>
          <speciesReference constant="true" species="M_NADH_m" stoichiometry="1" />
          <speciesReference constant="true" species="M_H_m" stoichiometry="1" />
          <speciesReference constant="true" species="M_PYR_m" stoichiometry="1" />
        </listOfProducts>
      </reaction>
      <reaction fast="false" id="R_RXN00009" name="RXN00009" reversible="true" fbc:lowerFluxBound="cobra_default_lb" fbc:upperFluxBound="cobra_default_ub">
        <listOfReactants>
          <speciesReference constant="true" species="M_ICIT_c" stoichiometry="1" />
          <speciesReference constant="true" species="M_NADP_c" stoichiometry="1" />
        </listOfReactants>
        <listOfProducts>
          <speciesReference constant="true" species="M_CO2_c" stoichiometry="1" />
          <speciesReference constant="true" species="M_NADPH_c" stoichiometry="1" />
          <speciesReference constant="true" species="M_AKG_c" stoichiometry="1" />
        </listOfProducts>
      </reaction>
      <reaction fast="false" id="R_RXN00010" name="RXN00010" reversible="true" fbc:lowerFluxBound="cobra_default_lb" fbc:upperFluxBound="cobra_default_ub">
        <listOfReactants>
          <speciesReference constant="true" species="M_NADP_m" stoichiometry="1" />
          <speciesReference constant="true" species="M_ICIT_m" stoichiometry="1" />
        </listOfReactants>
        <listOfProducts>
          <speciesReference constant="true" species="M_NADPH_m" stoichiometry="1" />
          <speciesReference constant="true" species="M_AKG_m" stoichiometry="1" />
          <speciesReference constant="true" species="M_CO2_m" stoichiometry="1" />
        </listOfProducts>
      </reaction>
      <reaction fast="false" id="R_RXN00011" name="RXN00011" reversible="true" fbc:lowerFluxBound="cobra_default_lb" fbc:upperFluxBound="cobra_default_ub">
        <listOfReactants>
          <speciesReference constant="true" species="M_NADP_x" stoichiometry="1" />
          <speciesReference constant="true" species="M_ICIT_x" stoichiometry="1" />
        </listOfReactants>
        <listOfProducts>
          <speciesReference constant="true" species="M_AKG_x" stoichiometry="1" />
          <speciesReference constant="true" species="M_CO2_x" stoichiometry="1" />
          <speciesReference constant="true" species="M_NADPH_x" stoichiometry="1" />
        </listOfProducts>
      </reaction>
      <reaction fast="false" id="R_RXN00012" name="RXN00012" reversible="false" fbc:lowerFluxBound="cobra_0_bound" fbc:upperFluxBound="cobra_default_ub">
        <listOfReactants>
          <speciesReference constant="true" species="M_H2O_c" stoichiometry="1" />
          <speciesReference constant="true" species="M_a_13dampp_c" stoichiometry="1" />
          <speciesReference constant="true" species="M_O2_c" stoichiometry="1" />
        </listOfReactants>
        <listOfProducts>
          <speciesReference constant="true" species="M_aproa_c" stoichiometry="1" />
          <speciesReference constant="true" species="M_H2O2_c" stoichiometry="1" />
          <speciesReference constant="true" species="M_NH4_c" stoichiometry="1" />
        </listOfProducts>
      </reaction>
      <reaction fast="false" id="R_RXN00013" name="RXN00013" reversible="false" fbc:lowerFluxBound="cobra_0_bound" fbc:upperFluxBound="cobra_default_ub">
        <listOfReactants>
          <speciesReference constant="true" species="M_H2O_c" stoichiometry="1" />
          <speciesReference constant="true" species="M_CO2_c" stoichiometry="1" />
        </listOfReactants>
        <listOfProducts>
          <speciesReference constant="true" species="M_H2CO3_c" stoichiometry="1" />
        </listOfProducts>
      </reaction>
      <reaction fast="false" id="R_RXN00014" name="RXN00014" reversible="false" fbc:lowerFluxBound="cobra_0_bound" fbc:upperFluxBound="cobra_default_ub">
        <listOfReactants>
          <speciesReference constant="true" species="M_H2O_c" stoichiometry="1" />
          <speciesReference constant="true" species="M_dext_c" stoichiometry="1" />
        </listOfReactants>
        <listOfProducts>
          <speciesReference constant="true" species="M_GLC_c" stoichiometry="1" />
        </listOfProducts>
      </reaction>
      <reaction fast="false" id="R_RXN00015" name="RXN00015" reversible="true" fbc:lowerFluxBound="cobra_default_lb" fbc:upperFluxBound="cobra_default_ub">
        <listOfReactants>
          <speciesReference constant="true" species="M_H2O_c" stoichiometry="1" />
          <speciesReference constant="true" species="M_ACP2C_c" stoichiometry="1" />
        </listOfReactants>
        <listOfProducts>
          <speciesReference constant="true" species="M_a_2obut_c" stoichiometry="1" />
          <speciesReference constant="true" species="M_NH4_c" stoichiometry="1" />
        </listOfProducts>
      </reaction>
      <reaction fast="false" id="R_RXN00016" name="RXN00016" reversible="false" fbc:lowerFluxBound="cobra_0_bound" fbc:upperFluxBound="cobra_default_ub">
        <listOfReactants>
          <speciesReference constant="true" species="M_H2O_r" stoichiometry="1" />
          <speciesReference constant="true" species="M_mant_r" stoichiometry="1" />
        </listOfReactants>
        <listOfProducts>
          <speciesReference constant="true" species="M_gal_r" stoichiometry="1" />
          <speciesReference constant="true" species="M_melib_r" stoichiometry="1" />
        </listOfProducts>
      </reaction>
      <reaction fast="false" id="R_RXN00017" name="RXN00017" reversible="false" fbc:lowerFluxBound="cobra_0_bound" fbc:upperFluxBound="cobra_default_ub" />
      <reaction fast="false" id="R_RXN00018" name="RXN00018" reversible="false" fbc:lowerFluxBound="cobra_0_bound" fbc:upperFluxBound="cobra_default_ub">
        <listOfReactants>
          <speciesReference constant="true" species="M_H2O_c" stoichiometry="1" />
          <speciesReference constant="true" species="M_raffin_c" stoichiometry="1" />
        </listOfReactants>
        <listOfProducts>
          <speciesReference constant="true" species="M_fru_c" stoichiometry="1" />
          <speciesReference constant="true" species="M_melib_c" stoichiometry="1" />
        </listOfProducts>
      </reaction>
      <reaction fast="false" id="R_RXN00019" name="RXN00019" reversible="false" fbc:lowerFluxBound="cobra_0_bound" fbc:upperFluxBound="cobra_default_ub" />
      <reaction fast="false" id="R_RXN00020" name="RXN00020" reversible="false" fbc:lowerFluxBound="cobra_0_bound" fbc:upperFluxBound="cobra_default_ub">
        <listOfReactants>
          <speciesReference constant="true" species="M_H2O_c" stoichiometry="1" />
          <speciesReference constant="true" species="M_sta_c" stoichiometry="1" />
        </listOfReactants>
        <listOfProducts>
          <speciesReference constant="true" species="M_fru_c" stoichiometry="1" />
          <speciesReference constant="true" species="M_mant_c" stoichiometry="1" />
        </listOfProducts>
      </reaction>
      <reaction fast="false" id="R_RXN00021" name="RXN00021" reversible="false" fbc:lowerFluxBound="cobra_0_bound" fbc:upperFluxBound="cobra_default_ub">
        <listOfReactants>
          <speciesReference constant="true" species="M_H2O_r" stoichiometry="1" />
          <speciesReference constant="true" species="M_sta_r" stoichiometry="1" />
        </listOfReactants>
        <listOfProducts>
          <speciesReference constant="true" species="M_gal_r" stoichiometry="1" />
          <speciesReference constant="true" species="M_raffin_r" stoichiometry="1" />
        </listOfProducts>
      </reaction>
      <reaction fast="false" id="R_RXN00022" name="RXN00022" reversible="false" fbc:lowerFluxBound="cobra_0_bound" fbc:upperFluxBound="cobra_default_ub" />
      <reaction fast="false" id="R_RXN00023" name="RXN00023" reversible="false" fbc:lowerFluxBound="cobra_0_bound" fbc:upperFluxBound="cobra_default_ub">
        <listOfReactants>
          <speciesReference constant="true" species="M_H2O_c" stoichiometry="1" />
          <speciesReference constant="true" species="M_urea_c" stoichiometry="1" />
        </listOfReactants>
        <listOfProducts>
          <speciesReference constant="true" species="M_CO2_c" stoichiometry="1" />
          <speciesReference constant="true" species="M_NH4_c" stoichiometry="2" />
        </listOfProducts>
      </reaction>
      <reaction fast="false" id="R_RXN00024" name="RXN00024" reversible="false" fbc:lowerFluxBound="cobra_0_bound" fbc:upperFluxBound="cobra_default_ub">
        <listOfReactants>
          <speciesReference constant="true" species="M_ADP_m" stoichiometry="1" />
          <speciesReference constant="true" species="M_OAA_m" stoichiometry="1" />
          <speciesReference constant="true" species="M_ACCoA_m" stoichiometry="1" />
          <speciesReference constant="true" species="M_Pi_m" stoichiometry="1" />
        </listOfReactants>
        <listOfProducts>
          <speciesReference constant="true" species="M_CoA_m" stoichiometry="1" />
          <speciesReference constant="true" species="M_ATP_m" stoichiometry="1" />
          <speciesReference constant="true" species="M_CIT_m" stoichiometry="1" />
        </listOfProducts>
      </reaction>
      <reaction fast="false" id="R_RXN00025" name="RXN00025" reversible="false" fbc:lowerFluxBound="cobra_0_bound" fbc:upperFluxBound="cobra_default_ub">
        <listOfReactants>
          <speciesReference constant="true" species="M_H2O_c" stoichiometry="1" />
          <speciesReference constant="true" species="M_e3s_c" stoichiometry="1" />
        </listOfReactants>
        <listOfProducts>
          <speciesReference constant="true" species="M_SO4_c" stoichiometry="1" />
          <speciesReference constant="true" species="M_es_c" stoichiometry="1" />
        </listOfProducts>
      </reaction>
      <reaction fast="false" id="R_RXN00026" name="RXN00026" reversible="false" fbc:lowerFluxBound="cobra_0_bound" fbc:upperFluxBound="cobra_default_ub">
        <listOfReactants>
          <speciesReference constant="true" species="M_H2O_n" stoichiometry="1" />
          <speciesReference constant="true" species="M_e3s_n" stoichiometry="1" />
        </listOfReactants>
        <listOfProducts>
          <speciesReference constant="true" species="M_es_n" stoichiometry="1" />
          <speciesReference constant="true" species="M_SO4_n" stoichiometry="1" />
        </listOfProducts>
      </reaction>
      <reaction fast="false" id="R_RXN00027" name="RXN00027" reversible="false" fbc:lowerFluxBound="cobra_0_bound" fbc:upperFluxBound="cobra_default_ub">
        <listOfReactants>
          <speciesReference constant="true" species="M_a_13BDglcn_r" stoichiometry="1" />
          <speciesReference constant="true" species="M_H2O_r" stoichiometry="1" />
        </listOfReactants>
        <listOfProducts>
          <speciesReference constant="true" species="M_GLC_r" stoichiometry="1" />
        </listOfProducts>
      </reaction>
      <reaction fast="false" id="R_RXN00028" name="RXN00028" reversible="true" fbc:lowerFluxBound="cobra_default_lb" fbc:upperFluxBound="cobra_default_ub">
        <listOfReactants>
          <speciesReference constant="true" species="M_H2O_c" stoichiometry="1" />
          <speciesReference constant="true" species="M_xp4x_c" stoichiometry="1" />
        </listOfReactants>
        <listOfProducts>
          <speciesReference constant="true" species="M_xmp_c" stoichiometry="1" />
          <speciesReference constant="true" species="M_xtp_c" stoichiometry="1" />
        </listOfProducts>
      </reaction>
      <reaction fast="false" id="R_RXN00029" name="RXN00029" reversible="true" fbc:lowerFluxBound="cobra_default_lb" fbc:upperFluxBound="cobra_default_ub">
        <listOfReactants>
          <speciesReference constant="true" species="M_xp4x_m" stoichiometry="1" />
          <speciesReference constant="true" species="M_H2O_m" stoichiometry="1" />
        </listOfReactants>
        <listOfProducts>
          <speciesReference constant="true" species="M_xtp_m" stoichiometry="1" />
          <speciesReference constant="true" species="M_xmp_m" stoichiometry="1" />
        </listOfProducts>
      </reaction>
      <reaction fast="false" id="R_RXN00030" name="RXN00030" reversible="true" fbc:lowerFluxBound="cobra_default_lb" fbc:upperFluxBound="cobra_default_ub">
        <listOfReactants>
          <speciesReference constant="true" species="M_H2O_n" stoichiometry="1" />
          <speciesReference constant="true" species="M_xp4x_n" stoichiometry="1" />
        </listOfReactants>
        <listOfProducts>
          <speciesReference constant="true" species="M_xtp_n" stoichiometry="1" />
          <speciesReference constant="true" species="M_xmp_n" stoichiometry="1" />
        </listOfProducts>
      </reaction>
      <reaction fast="false" id="R_RXN00031" name="RXN00031" reversible="false" fbc:lowerFluxBound="cobra_0_bound" fbc:upperFluxBound="cobra_default_ub">
        <listOfReactants>
          <speciesReference constant="true" species="M_H2O_c" stoichiometry="1" />
          <speciesReference constant="true" species="M_up4u_c" stoichiometry="1" />
        </listOfReactants>
        <listOfProducts>
          <speciesReference constant="true" species="M_UTP_c" stoichiometry="1" />
          <speciesReference constant="true" species="M_UMP_c" stoichiometry="1" />
        </listOfProducts>
      </reaction>
      <reaction fast="false" id="R_RXN00032" name="RXN00032" reversible="false" fbc:lowerFluxBound="cobra_0_bound" fbc:upperFluxBound="cobra_default_ub">
        <listOfReactants>
          <speciesReference constant="true" species="M_up4u_m" stoichiometry="1" />
          <speciesReference constant="true" species="M_H2O_m" stoichiometry="1" />
        </listOfReactants>
        <listOfProducts>
          <speciesReference constant="true" species="M_UMP_m" stoichiometry="1" />
          <speciesReference constant="true" species="M_UTP_m" stoichiometry="1" />
        </listOfProducts>
      </reaction>
      <reaction fast="false" id="R_RXN00033" name="RXN00033" reversible="false" fbc:lowerFluxBound="cobra_0_bound" fbc:upperFluxBound="cobra_default_ub">
        <listOfReactants>
          <speciesReference constant="true" species="M_up4u_n" stoichiometry="1" />
          <speciesReference constant="true" species="M_H2O_n" stoichiometry="1" />
        </listOfReactants>
        <listOfProducts>
          <speciesReference constant="true" species="M_UTP_n" stoichiometry="1" />
          <speciesReference constant="true" species="M_UMP_n" stoichiometry="1" />
        </listOfProducts>
      </reaction>
      <reaction fast="false" id="R_RXN00034" name="RXN00034" reversible="true" fbc:lowerFluxBound="cobra_default_lb" fbc:upperFluxBound="cobra_default_ub">
        <listOfReactants>
          <speciesReference constant="true" species="M_H2O_c" stoichiometry="1" />
          <speciesReference constant="true" species="M_ap4a_c" stoichiometry="1" />
        </listOfReactants>
        <listOfProducts>
          <speciesReference constant="true" species="M_ATP_c" stoichiometry="1" />
          <speciesReference constant="true" species="M_AMP_c" stoichiometry="1" />
        </listOfProducts>
      </reaction>
      <reaction fast="false" id="R_RXN00035" name="RXN00035" reversible="false" fbc:lowerFluxBound="cobra_0_bound" fbc:upperFluxBound="cobra_default_ub">
        <listOfReactants>
          <speciesReference constant="true" species="M_a_4abut_m" stoichiometry="1" />
          <speciesReference constant="true" species="M_AKG_m" stoichiometry="1" />
        </listOfReactants>
        <listOfProducts>
          <speciesReference constant="true" species="M_GLU_m" stoichiometry="1" />
          <speciesReference constant="true" species="M_sucsal_m" stoichiometry="1" />
        </listOfProducts>
      </reaction>
      <reaction fast="false" id="R_RXN00036" name="RXN00036" reversible="false" fbc:lowerFluxBound="cobra_0_bound" fbc:upperFluxBound="cobra_default_ub">
        <listOfReactants>
          <speciesReference constant="true" species="M_H2O_c" stoichiometry="1" />
          <speciesReference constant="true" species="M_NAD_c" stoichiometry="1" />
          <speciesReference constant="true" species="M_a_4abutn_c" stoichiometry="1" />
        </listOfReactants>
        <listOfProducts>
          <speciesReference constant="true" species="M_H_c" stoichiometry="2" />
          <speciesReference constant="true" species="M_NADH_c" stoichiometry="1" />
          <speciesReference constant="true" species="M_a_4abut_c" stoichiometry="1" />
        </listOfProducts>
      </reaction>
      <reaction fast="false" id="R_RXN00037" name="RXN00037" reversible="false" fbc:lowerFluxBound="cobra_0_bound" fbc:upperFluxBound="cobra_default_ub">
        <listOfReactants>
          <speciesReference constant="true" species="M_NAD_g" stoichiometry="1" />
          <speciesReference constant="true" species="M_a_4abutn_g" stoichiometry="1" />
          <speciesReference constant="true" species="M_H2O_g" stoichiometry="1" />
        </listOfReactants>
        <listOfProducts>
          <speciesReference constant="true" species="M_NADH_g" stoichiometry="1" />
          <speciesReference constant="true" species="M_a_4abut_g" stoichiometry="1" />
          <speciesReference constant="true" species="M_H_g" stoichiometry="2" />
        </listOfProducts>
      </reaction>
      <reaction fast="false" id="R_RXN00038" name="RXN00038" reversible="false" fbc:lowerFluxBound="cobra_0_bound" fbc:upperFluxBound="cobra_default_ub">
        <listOfReactants>
          <speciesReference constant="true" species="M_NAD_n" stoichiometry="1" />
          <speciesReference constant="true" species="M_a_4abutn_n" stoichiometry="1" />
          <speciesReference constant="true" species="M_H2O_n" stoichiometry="1" />
        </listOfReactants>
        <listOfProducts>
          <speciesReference constant="true" species="M_NADH_n" stoichiometry="1" />
          <speciesReference constant="true" species="M_a_4abut_n" stoichiometry="1" />
          <speciesReference constant="true" species="M_H_n" stoichiometry="2" />
        </listOfProducts>
      </reaction>
      <reaction fast="false" id="R_RXN00039" name="RXN00039" reversible="false" fbc:lowerFluxBound="cobra_0_bound" fbc:upperFluxBound="cobra_default_ub">
        <listOfReactants>
          <speciesReference constant="true" species="M_H2O_c" stoichiometry="1" />
          <speciesReference constant="true" species="M_NADP_c" stoichiometry="1" />
          <speciesReference constant="true" species="M_a_4abutn_c" stoichiometry="1" />
        </listOfReactants>
        <listOfProducts>
          <speciesReference constant="true" species="M_NADPH_c" stoichiometry="1" />
          <speciesReference constant="true" species="M_H_c" stoichiometry="2" />
          <speciesReference constant="true" species="M_a_4abut_c" stoichiometry="1" />
        </listOfProducts>
      </reaction>
      <reaction fast="false" id="R_RXN00040" name="RXN00040" reversible="false" fbc:lowerFluxBound="cobra_0_bound" fbc:upperFluxBound="cobra_default_ub">
        <listOfReactants>
          <speciesReference constant="true" species="M_NADP_g" stoichiometry="1" />
          <speciesReference constant="true" species="M_a_4abutn_g" stoichiometry="1" />
          <speciesReference constant="true" species="M_H2O_g" stoichiometry="1" />
        </listOfReactants>
        <listOfProducts>
          <speciesReference constant="true" species="M_a_4abut_g" stoichiometry="1" />
          <speciesReference constant="true" species="M_NADPH_g" stoichiometry="1" />
          <speciesReference constant="true" species="M_H_g" stoichiometry="2" />
        </listOfProducts>
      </reaction>
      <reaction fast="false" id="R_RXN00041" name="RXN00041" reversible="false" fbc:lowerFluxBound="cobra_0_bound" fbc:upperFluxBound="cobra_default_ub">
        <listOfReactants>
          <speciesReference constant="true" species="M_NADP_n" stoichiometry="1" />
          <speciesReference constant="true" species="M_a_4abutn_n" stoichiometry="1" />
          <speciesReference constant="true" species="M_H2O_n" stoichiometry="1" />
        </listOfReactants>
        <listOfProducts>
          <speciesReference constant="true" species="M_a_4abut_n" stoichiometry="1" />
          <speciesReference constant="true" species="M_H_n" stoichiometry="2" />
          <speciesReference constant="true" species="M_NADPH_n" stoichiometry="1" />
        </listOfProducts>
      </reaction>
      <reaction fast="false" id="R_RXN00042" name="RXN00042" reversible="false" fbc:lowerFluxBound="cobra_0_bound" fbc:upperFluxBound="cobra_default_ub">
        <listOfReactants>
          <speciesReference constant="true" species="M_ACCoA_c" stoichiometry="1" />
          <speciesReference constant="true" species="M_H2O_c" stoichiometry="1" />
        </listOfReactants>
        <listOfProducts>
          <speciesReference constant="true" species="M_AC_c" stoichiometry="1" />
          <speciesReference constant="true" species="M_H_c" stoichiometry="1" />
          <speciesReference constant="true" species="M_CoA_c" stoichiometry="1" />
        </listOfProducts>
      </reaction>
      <reaction fast="false" id="R_RXN00043" name="RXN00043" reversible="true" fbc:lowerFluxBound="cobra_default_lb" fbc:upperFluxBound="cobra_default_ub">
        <listOfReactants>
          <speciesReference constant="true" species="M_H2O_r" stoichiometry="1" />
          <speciesReference constant="true" species="M_GALI_r" stoichiometry="1" />
        </listOfReactants>
        <listOfProducts>
          <speciesReference constant="true" species="M_gal_r" stoichiometry="1" />
          <speciesReference constant="true" species="M_inost_r" stoichiometry="1" />
        </listOfProducts>
      </reaction>
      <reaction fast="false" id="R_RXN00044" name="RXN00044" reversible="true" fbc:lowerFluxBound="cobra_default_lb" fbc:upperFluxBound="cobra_default_ub" />
      <reaction fast="false" id="R_RXN00045" name="RXN00045" reversible="false" fbc:lowerFluxBound="cobra_0_bound" fbc:upperFluxBound="cobra_default_ub">
        <listOfReactants>
          <speciesReference constant="true" species="M_glycogen_c" stoichiometry="1" />
          <speciesReference constant="true" species="M_H2O_c" stoichiometry="1" />
        </listOfReactants>
        <listOfProducts>
          <speciesReference constant="true" species="M_dext_c" stoichiometry="1" />
        </listOfProducts>
      </reaction>
      <reaction fast="false" id="R_RXN00046" name="RXN00046" reversible="false" fbc:lowerFluxBound="cobra_0_bound" fbc:upperFluxBound="cobra_default_ub">
        <listOfReactants>
          <speciesReference constant="true" species="M_H2O_c" stoichiometry="1" />
          <speciesReference constant="true" species="M_id3acald_c" stoichiometry="1" />
          <speciesReference constant="true" species="M_NAD_c" stoichiometry="1" />
        </listOfReactants>
        <listOfProducts>
          <speciesReference constant="true" species="M_H_c" stoichiometry="2" />
          <speciesReference constant="true" species="M_NADH_c" stoichiometry="1" />
          <speciesReference constant="true" species="M_ind3ac_c" stoichiometry="1" />
        </listOfProducts>
      </reaction>
      <reaction fast="false" id="R_RXN00047" name="RXN00047" reversible="false" fbc:lowerFluxBound="cobra_0_bound" fbc:upperFluxBound="cobra_default_ub">
        <listOfReactants>
          <speciesReference constant="true" species="M_NAD_g" stoichiometry="1" />
          <speciesReference constant="true" species="M_H2O_g" stoichiometry="1" />
          <speciesReference constant="true" species="M_id3acald_g" stoichiometry="1" />
        </listOfReactants>
        <listOfProducts>
          <speciesReference constant="true" species="M_NADH_g" stoichiometry="1" />
          <speciesReference constant="true" species="M_ind3ac_g" stoichiometry="1" />
          <speciesReference constant="true" species="M_H_g" stoichiometry="2" />
        </listOfProducts>
      </reaction>
      <reaction fast="false" id="R_RXN00048" name="RXN00048" reversible="false" fbc:lowerFluxBound="cobra_0_bound" fbc:upperFluxBound="cobra_default_ub">
        <listOfReactants>
          <speciesReference constant="true" species="M_NADP_g" stoichiometry="1" />
          <speciesReference constant="true" species="M_H2O_g" stoichiometry="1" />
          <speciesReference constant="true" species="M_id3acald_g" stoichiometry="1" />
        </listOfReactants>
        <listOfProducts>
          <speciesReference constant="true" species="M_ind3ac_g" stoichiometry="1" />
          <speciesReference constant="true" species="M_NADPH_g" stoichiometry="1" />
          <speciesReference constant="true" species="M_H_g" stoichiometry="2" />
        </listOfProducts>
      </reaction>
      <reaction fast="false" id="R_RXN00049" name="RXN00049" reversible="false" fbc:lowerFluxBound="cobra_0_bound" fbc:upperFluxBound="cobra_default_ub">
        <listOfReactants>
          <speciesReference constant="true" species="M_NAD_n" stoichiometry="1" />
          <speciesReference constant="true" species="M_id3acald_n" stoichiometry="1" />
          <speciesReference constant="true" species="M_H2O_n" stoichiometry="1" />
        </listOfReactants>
        <listOfProducts>
          <speciesReference constant="true" species="M_NADH_n" stoichiometry="1" />
          <speciesReference constant="true" species="M_ind3ac_n" stoichiometry="1" />
          <speciesReference constant="true" species="M_H_n" stoichiometry="2" />
        </listOfProducts>
      </reaction>
      <reaction fast="false" id="R_RXN00050" name="RXN00050" reversible="false" fbc:lowerFluxBound="cobra_0_bound" fbc:upperFluxBound="cobra_default_ub">
        <listOfReactants>
          <speciesReference constant="true" species="M_NADP_n" stoichiometry="1" />
          <speciesReference constant="true" species="M_id3acald_n" stoichiometry="1" />
          <speciesReference constant="true" species="M_H2O_n" stoichiometry="1" />
        </listOfReactants>
        <listOfProducts>
          <speciesReference constant="true" species="M_ind3ac_n" stoichiometry="1" />
          <speciesReference constant="true" species="M_H_n" stoichiometry="2" />
          <speciesReference constant="true" species="M_NADPH_n" stoichiometry="1" />
        </listOfProducts>
      </reaction>
      <reaction fast="false" id="R_RXN00051" name="RXN00051" reversible="false" fbc:lowerFluxBound="cobra_0_bound" fbc:upperFluxBound="cobra_default_ub">
        <listOfReactants>
          <speciesReference constant="true" species="M_H2O_c" stoichiometry="1" />
          <speciesReference constant="true" species="M_NAD_c" stoichiometry="1" />
          <speciesReference constant="true" species="M_ACAL_c" stoichiometry="1" />
        </listOfReactants>
        <listOfProducts>
          <speciesReference constant="true" species="M_AC_c" stoichiometry="1" />
          <speciesReference constant="true" species="M_H_c" stoichiometry="2" />
          <speciesReference constant="true" species="M_NADH_c" stoichiometry="1" />
        </listOfProducts>
      </reaction>
      <reaction fast="false" id="R_RXN00363" name="RXN00363" reversible="false" fbc:lowerFluxBound="cobra_0_bound" fbc:upperFluxBound="cobra_default_ub">
        <listOfReactants>
          <speciesReference constant="true" species="M_H2O_c" stoichiometry="1" />
          <speciesReference constant="true" species="M_NADP_c" stoichiometry="1" />
          <speciesReference constant="true" species="M_ACAL_c" stoichiometry="1" />
        </listOfReactants>
        <listOfProducts>
          <speciesReference constant="true" species="M_AC_c" stoichiometry="1" />
          <speciesReference constant="true" species="M_NADPH_c" stoichiometry="1" />
          <speciesReference constant="true" species="M_H_c" stoichiometry="2" />
        </listOfProducts>
      </reaction>
      <reaction fast="false" id="R_RXN00052" name="RXN00052" reversible="false" fbc:lowerFluxBound="cobra_0_bound" fbc:upperFluxBound="cobra_default_ub">
        <listOfReactants>
          <speciesReference constant="true" species="M_NAD_g" stoichiometry="1" />
          <speciesReference constant="true" species="M_ACAL_g" stoichiometry="1" />
          <speciesReference constant="true" species="M_H2O_g" stoichiometry="1" />
        </listOfReactants>
        <listOfProducts>
          <speciesReference constant="true" species="M_NADH_g" stoichiometry="1" />
          <speciesReference constant="true" species="M_AC_g" stoichiometry="1" />
          <speciesReference constant="true" species="M_H_g" stoichiometry="2" />
        </listOfProducts>
      </reaction>
      <reaction fast="false" id="R_RXN00053" name="RXN00053" reversible="false" fbc:lowerFluxBound="cobra_0_bound" fbc:upperFluxBound="cobra_default_ub">
        <listOfReactants>
          <speciesReference constant="true" species="M_ACAL_g" stoichiometry="1" />
          <speciesReference constant="true" species="M_H2O_g" stoichiometry="1" />
          <speciesReference constant="true" species="M_NADP_g" stoichiometry="1" />
        </listOfReactants>
        <listOfProducts>
          <speciesReference constant="true" species="M_AC_g" stoichiometry="1" />
          <speciesReference constant="true" species="M_NADPH_g" stoichiometry="1" />
          <speciesReference constant="true" species="M_H_g" stoichiometry="2" />
        </listOfProducts>
      </reaction>
      <reaction fast="false" id="R_RXN00362" name="RXN00362" reversible="false" fbc:lowerFluxBound="cobra_0_bound" fbc:upperFluxBound="cobra_default_ub">
        <listOfReactants>
          <speciesReference constant="true" species="M_NAD_m" stoichiometry="1" />
          <speciesReference constant="true" species="M_ACAL_m" stoichiometry="1" />
          <speciesReference constant="true" species="M_H2O_m" stoichiometry="1" />
        </listOfReactants>
        <listOfProducts>
          <speciesReference constant="true" species="M_NADH_m" stoichiometry="1" />
          <speciesReference constant="true" species="M_H_m" stoichiometry="2" />
          <speciesReference constant="true" species="M_AC_m" stoichiometry="1" />
        </listOfProducts>
      </reaction>
      <reaction fast="false" id="R_RXN00364" name="RXN00364" reversible="false" fbc:lowerFluxBound="cobra_0_bound" fbc:upperFluxBound="cobra_default_ub">
        <listOfReactants>
          <speciesReference constant="true" species="M_NADP_m" stoichiometry="1" />
          <speciesReference constant="true" species="M_ACAL_m" stoichiometry="1" />
          <speciesReference constant="true" species="M_H2O_m" stoichiometry="1" />
        </listOfReactants>
        <listOfProducts>
          <speciesReference constant="true" species="M_NADPH_m" stoichiometry="1" />
          <speciesReference constant="true" species="M_H_m" stoichiometry="2" />
          <speciesReference constant="true" species="M_AC_m" stoichiometry="1" />
        </listOfProducts>
      </reaction>
      <reaction fast="false" id="R_RXN00054" name="RXN00054" reversible="false" fbc:lowerFluxBound="cobra_0_bound" fbc:upperFluxBound="cobra_default_ub">
        <listOfReactants>
          <speciesReference constant="true" species="M_H2O_g" stoichiometry="1" />
          <speciesReference constant="true" species="M_ASN_g" stoichiometry="1" />
        </listOfReactants>
        <listOfProducts>
          <speciesReference constant="true" species="M_NH4_g" stoichiometry="1" />
          <speciesReference constant="true" species="M_ASP_g" stoichiometry="1" />
        </listOfProducts>
      </reaction>
      <reaction fast="false" id="R_RXN00055" name="RXN00055" reversible="false" fbc:lowerFluxBound="cobra_0_bound" fbc:upperFluxBound="cobra_default_ub">
        <listOfReactants>
          <speciesReference constant="true" species="M_zym_int1_r" stoichiometry="1" />
          <speciesReference constant="true" species="M_NAD_r" stoichiometry="1" />
        </listOfReactants>
        <listOfProducts>
          <speciesReference constant="true" species="M_CO2_r" stoichiometry="1" />
          <speciesReference constant="true" species="M_H_r" stoichiometry="1" />
          <speciesReference constant="true" species="M_NADH_r" stoichiometry="1" />
          <speciesReference constant="true" species="M_zym_int2_r" stoichiometry="1" />
        </listOfProducts>
      </reaction>
      <reaction fast="false" id="R_RXN00056" name="RXN00056" reversible="false" fbc:lowerFluxBound="cobra_0_bound" fbc:upperFluxBound="cobra_default_ub">
        <listOfReactants>
          <speciesReference constant="true" species="M_NAD_g" stoichiometry="1" />
          <speciesReference constant="true" species="M_zym_int1_g" stoichiometry="1" />
        </listOfReactants>
        <listOfProducts>
          <speciesReference constant="true" species="M_NADH_g" stoichiometry="1" />
          <speciesReference constant="true" species="M_zym_int2_g" stoichiometry="1" />
          <speciesReference constant="true" species="M_CO2_g" stoichiometry="1" />
          <speciesReference constant="true" species="M_H_g" stoichiometry="1" />
        </listOfProducts>
      </reaction>
      <reaction fast="false" id="R_RXN00057" name="RXN00057" reversible="false" fbc:lowerFluxBound="cobra_0_bound" fbc:upperFluxBound="cobra_default_ub">
        <listOfReactants>
          <speciesReference constant="true" species="M_dhnpt_c" stoichiometry="1" />
        </listOfReactants>
        <listOfProducts>
          <speciesReference constant="true" species="M_gcald_c" stoichiometry="1" />
          <speciesReference constant="true" species="M_H_c" stoichiometry="1" />
          <speciesReference constant="true" species="M_a_2ahhmp_c" stoichiometry="1" />
        </listOfProducts>
      </reaction>
      <reaction fast="false" id="R_RXN00058" name="RXN00058" reversible="false" fbc:lowerFluxBound="cobra_0_bound" fbc:upperFluxBound="cobra_default_ub">
        <listOfReactants>
          <speciesReference constant="true" species="M_PABA_c" stoichiometry="1" />
          <speciesReference constant="true" species="M_a_2ahhmp_c" stoichiometry="1" />
        </listOfReactants>
        <listOfProducts>
          <speciesReference constant="true" species="M_H2O_c" stoichiometry="1" />
          <speciesReference constant="true" species="M_dhpt_c" stoichiometry="1" />
        </listOfProducts>
      </reaction>
      <reaction fast="false" id="R_RXN00059" name="RXN00059" reversible="false" fbc:lowerFluxBound="cobra_0_bound" fbc:upperFluxBound="cobra_default_ub">
        <listOfReactants>
          <speciesReference constant="true" species="M_ficytc_c" stoichiometry="2" />
          <speciesReference constant="true" species="M_dLAC_c" stoichiometry="1" />
        </listOfReactants>
        <listOfProducts>
          <speciesReference constant="true" species="M_PYR_c" stoichiometry="1" />
          <speciesReference constant="true" species="M_focytc_c" stoichiometry="2" />
        </listOfProducts>
      </reaction>
      <reaction fast="false" id="R_RXN00060" name="RXN00060" reversible="false" fbc:lowerFluxBound="cobra_0_bound" fbc:upperFluxBound="cobra_default_ub">
        <listOfReactants>
          <speciesReference constant="true" species="M_dLAC_m" stoichiometry="1" />
          <speciesReference constant="true" species="M_ficytc_m" stoichiometry="2" />
        </listOfReactants>
        <listOfProducts>
          <speciesReference constant="true" species="M_focytc_m" stoichiometry="2" />
          <speciesReference constant="true" species="M_PYR_m" stoichiometry="1" />
        </listOfProducts>
      </reaction>
      <reaction fast="false" id="R_RXN00061" name="RXN00061" reversible="false" fbc:lowerFluxBound="cobra_0_bound" fbc:upperFluxBound="cobra_default_ub">
        <listOfReactants>
          <speciesReference constant="true" species="M_ficytc_n" stoichiometry="2" />
          <speciesReference constant="true" species="M_dLAC_n" stoichiometry="1" />
        </listOfReactants>
        <listOfProducts>
          <speciesReference constant="true" species="M_PYR_n" stoichiometry="1" />
          <speciesReference constant="true" species="M_focytc_n" stoichiometry="2" />
        </listOfProducts>
      </reaction>
      <reaction fast="false" id="R_RXN00062" name="RXN00062" reversible="true" fbc:lowerFluxBound="cobra_default_lb" fbc:upperFluxBound="cobra_default_ub">
        <listOfReactants>
          <speciesReference constant="true" species="M_H2O_c" stoichiometry="1" />
          <speciesReference constant="true" species="M_gp4g_c" stoichiometry="1" />
        </listOfReactants>
        <listOfProducts>
          <speciesReference constant="true" species="M_GMP_c" stoichiometry="1" />
          <speciesReference constant="true" species="M_GTP_c" stoichiometry="1" />
        </listOfProducts>
      </reaction>
      <reaction fast="false" id="R_RXN00063" name="RXN00063" reversible="true" fbc:lowerFluxBound="cobra_default_lb" fbc:upperFluxBound="cobra_default_ub">
        <listOfReactants>
          <speciesReference constant="true" species="M_gp4g_m" stoichiometry="1" />
          <speciesReference constant="true" species="M_H2O_m" stoichiometry="1" />
        </listOfReactants>
        <listOfProducts>
          <speciesReference constant="true" species="M_GTP_m" stoichiometry="1" />
          <speciesReference constant="true" species="M_GMP_m" stoichiometry="1" />
        </listOfProducts>
      </reaction>
      <reaction fast="false" id="R_RXN00064" name="RXN00064" reversible="true" fbc:lowerFluxBound="cobra_default_lb" fbc:upperFluxBound="cobra_default_ub">
        <listOfReactants>
          <speciesReference constant="true" species="M_gp4g_n" stoichiometry="1" />
          <speciesReference constant="true" species="M_H2O_n" stoichiometry="1" />
        </listOfReactants>
        <listOfProducts>
          <speciesReference constant="true" species="M_GTP_n" stoichiometry="1" />
          <speciesReference constant="true" species="M_GMP_n" stoichiometry="1" />
        </listOfProducts>
      </reaction>
      <reaction fast="false" id="R_RXN00065" name="RXN00065" reversible="true" fbc:lowerFluxBound="cobra_default_lb" fbc:upperFluxBound="cobra_default_ub">
        <listOfReactants>
          <speciesReference constant="true" species="M_H2O_r" stoichiometry="1" />
          <speciesReference constant="true" species="M_emp_r" stoichiometry="1" />
        </listOfReactants>
        <listOfProducts>
          <speciesReference constant="true" species="M_gal_r" stoichiometry="1" />
          <speciesReference constant="true" species="M_man_r" stoichiometry="1" />
        </listOfProducts>
      </reaction>
      <reaction fast="false" id="R_RXN00066" name="RXN00066" reversible="true" fbc:lowerFluxBound="cobra_default_lb" fbc:upperFluxBound="cobra_default_ub" />
      <reaction fast="false" id="R_RXN00067" name="RXN00067" reversible="false" fbc:lowerFluxBound="cobra_0_bound" fbc:upperFluxBound="cobra_default_ub">
        <listOfReactants>
          <speciesReference constant="true" species="M_MALCoA_r" stoichiometry="3" />
          <speciesReference constant="true" species="M_H_r" stoichiometry="9" />
          <speciesReference constant="true" species="M_NADPH_r" stoichiometry="6" />
          <speciesReference constant="true" species="M_C180_r" stoichiometry="1" />
        </listOfReactants>
        <listOfProducts>
          <speciesReference constant="true" species="M_CO2_r" stoichiometry="3" />
          <speciesReference constant="true" species="M_H2O_r" stoichiometry="3" />
          <speciesReference constant="true" species="M_NADP_r" stoichiometry="6" />
          <speciesReference constant="true" species="M_CoA_r" stoichiometry="3" />
        </listOfProducts>
      </reaction>
      <reaction fast="false" id="R_RXN00068" name="RXN00068" reversible="false" fbc:lowerFluxBound="cobra_0_bound" fbc:upperFluxBound="cobra_default_ub">
        <listOfReactants>
          <speciesReference constant="true" species="M_MALCoA_r" stoichiometry="1" />
          <speciesReference constant="true" species="M_H_r" stoichiometry="3" />
          <speciesReference constant="true" species="M_NADPH_r" stoichiometry="2" />
        </listOfReactants>
        <listOfProducts>
          <speciesReference constant="true" species="M_CO2_r" stoichiometry="1" />
          <speciesReference constant="true" species="M_H2O_r" stoichiometry="1" />
          <speciesReference constant="true" species="M_NADP_r" stoichiometry="2" />
          <speciesReference constant="true" species="M_CoA_r" stoichiometry="1" />
        </listOfProducts>
      </reaction>
      <reaction fast="false" id="R_RXN00069" name="RXN00069" reversible="false" fbc:lowerFluxBound="cobra_0_bound" fbc:upperFluxBound="cobra_default_ub">
        <listOfReactants>
          <speciesReference constant="true" species="M_PABA_c" stoichiometry="1" />
          <speciesReference constant="true" species="M_a_2ahhmd_c" stoichiometry="1" />
        </listOfReactants>
        <listOfProducts>
          <speciesReference constant="true" species="M_PPi_c" stoichiometry="1" />
          <speciesReference constant="true" species="M_dhpt_c" stoichiometry="1" />
        </listOfProducts>
      </reaction>
      <reaction fast="false" id="R_RXN00070" name="RXN00070" reversible="true" fbc:lowerFluxBound="cobra_default_lb" fbc:upperFluxBound="cobra_default_ub">
        <listOfReactants>
          <speciesReference constant="true" species="M_H2O_r" stoichiometry="1" />
          <speciesReference constant="true" species="M_ggl_r" stoichiometry="1" />
        </listOfReactants>
        <listOfProducts>
          <speciesReference constant="true" species="M_gal_r" stoichiometry="1" />
          <speciesReference constant="true" species="M_glyc_r" stoichiometry="1" />
        </listOfProducts>
      </reaction>
      <reaction fast="false" id="R_RXN00071" name="RXN00071" reversible="true" fbc:lowerFluxBound="cobra_default_lb" fbc:upperFluxBound="cobra_default_ub" />
      <reaction fast="false" id="R_RXN00072" name="RXN00072" reversible="false" fbc:lowerFluxBound="cobra_0_bound" fbc:upperFluxBound="cobra_default_ub">
        <listOfReactants>
          <speciesReference constant="true" species="M_H2O_g" stoichiometry="1" />
          <speciesReference constant="true" species="M_glycogen_g" stoichiometry="1" />
        </listOfReactants>
        <listOfProducts>
          <speciesReference constant="true" species="M_GLC_g" stoichiometry="1" />
        </listOfProducts>
      </reaction>
      <reaction fast="false" id="R_RXN00073" name="RXN00073" reversible="false" fbc:lowerFluxBound="cobra_0_bound" fbc:upperFluxBound="cobra_default_ub">
        <listOfReactants>
          <speciesReference constant="true" species="M_glycogen_r" stoichiometry="1" />
          <speciesReference constant="true" species="M_H2O_r" stoichiometry="1" />
        </listOfReactants>
        <listOfProducts>
          <speciesReference constant="true" species="M_GLC_r" stoichiometry="1" />
        </listOfProducts>
      </reaction>
      <reaction fast="false" id="R_RXN00074" name="RXN00074" reversible="false" fbc:lowerFluxBound="cobra_0_bound" fbc:upperFluxBound="cobra_default_ub">
        <listOfReactants>
          <speciesReference constant="true" species="M_ACCoA_c" stoichiometry="1" />
          <speciesReference constant="true" species="M_H2O_c" stoichiometry="1" />
          <speciesReference constant="true" species="M_AKG_c" stoichiometry="1" />
        </listOfReactants>
        <listOfProducts>
          <speciesReference constant="true" species="M_hcit_c" stoichiometry="1" />
          <speciesReference constant="true" species="M_H_c" stoichiometry="1" />
          <speciesReference constant="true" species="M_CoA_c" stoichiometry="1" />
        </listOfProducts>
      </reaction>
      <reaction fast="false" id="R_RXN00075" name="RXN00075" reversible="false" fbc:lowerFluxBound="cobra_0_bound" fbc:upperFluxBound="cobra_default_ub">
        <listOfReactants>
          <speciesReference constant="true" species="M_ATP_c" stoichiometry="1" />
          <speciesReference constant="true" species="M_a_2ahhmp_c" stoichiometry="1" />
        </listOfReactants>
        <listOfProducts>
          <speciesReference constant="true" species="M_a_2ahhmd_c" stoichiometry="1" />
          <speciesReference constant="true" species="M_H_c" stoichiometry="1" />
          <speciesReference constant="true" species="M_AMP_c" stoichiometry="1" />
        </listOfProducts>
      </reaction>
      <reaction fast="false" id="R_RXN00076" name="RXN00076" reversible="false" fbc:lowerFluxBound="cobra_0_bound" fbc:upperFluxBound="cobra_default_ub">
        <listOfReactants>
          <speciesReference constant="true" species="M_H2O_c" stoichiometry="1" />
          <speciesReference constant="true" species="M_ins_c" stoichiometry="1" />
        </listOfReactants>
        <listOfProducts>
          <speciesReference constant="true" species="M_hxan_c" stoichiometry="1" />
          <speciesReference constant="true" species="M_ribD_c" stoichiometry="1" />
        </listOfProducts>
      </reaction>
      <reaction fast="false" id="R_RXN00077" name="RXN00077" reversible="false" fbc:lowerFluxBound="cobra_0_bound" fbc:upperFluxBound="cobra_default_ub">
        <listOfReactants>
          <speciesReference constant="true" species="M_ins_n" stoichiometry="1" />
          <speciesReference constant="true" species="M_H2O_n" stoichiometry="1" />
        </listOfReactants>
        <listOfProducts>
          <speciesReference constant="true" species="M_ribD_n" stoichiometry="1" />
          <speciesReference constant="true" species="M_hxan_n" stoichiometry="1" />
        </listOfProducts>
      </reaction>
      <reaction fast="false" id="R_RXN00078" name="RXN00078" reversible="false" fbc:lowerFluxBound="cobra_0_bound" fbc:upperFluxBound="cobra_default_ub">
        <listOfReactants>
          <speciesReference constant="true" species="M_ins_c" stoichiometry="1" />
        </listOfReactants>
        <listOfProducts>
          <speciesReference constant="true" species="M_ins_n" stoichiometry="1" />
        </listOfProducts>
      </reaction>
      <reaction fast="false" id="R_RXN00079" name="RXN00079" reversible="false" fbc:lowerFluxBound="cobra_0_bound" fbc:upperFluxBound="cobra_default_ub">
        <listOfReactants>
          <speciesReference constant="true" species="M_IMP_n" stoichiometry="1" />
        </listOfReactants>
        <listOfProducts>
          <speciesReference constant="true" species="M_IMP_c" stoichiometry="1" />
        </listOfProducts>
      </reaction>
      <reaction fast="false" id="R_RXN00080" name="RXN00080" reversible="false" fbc:lowerFluxBound="cobra_0_bound" fbc:upperFluxBound="cobra_default_ub">
        <listOfReactants>
          <speciesReference constant="true" species="M_IMP_r" stoichiometry="1" />
        </listOfReactants>
        <listOfProducts>
          <speciesReference constant="true" species="M_IMP_c" stoichiometry="1" />
        </listOfProducts>
      </reaction>
      <reaction fast="false" id="R_RXN00081" name="RXN00081" reversible="false" fbc:lowerFluxBound="cobra_0_bound" fbc:upperFluxBound="cobra_default_ub">
        <listOfReactants>
          <speciesReference constant="true" species="M_MAL_c" stoichiometry="1" />
          <speciesReference constant="true" species="M_NAD_c" stoichiometry="1" />
        </listOfReactants>
        <listOfProducts>
          <speciesReference constant="true" species="M_PYR_c" stoichiometry="1" />
          <speciesReference constant="true" species="M_CO2_c" stoichiometry="1" />
          <speciesReference constant="true" species="M_NADH_c" stoichiometry="1" />
        </listOfProducts>
      </reaction>
      <reaction fast="false" id="R_RXN00082" name="RXN00082" reversible="false" fbc:lowerFluxBound="cobra_0_bound" fbc:upperFluxBound="cobra_default_ub">
        <listOfReactants>
          <speciesReference constant="true" species="M_MAL_c" stoichiometry="1" />
          <speciesReference constant="true" species="M_NADP_c" stoichiometry="1" />
        </listOfReactants>
        <listOfProducts>
          <speciesReference constant="true" species="M_PYR_c" stoichiometry="1" />
          <speciesReference constant="true" species="M_CO2_c" stoichiometry="1" />
          <speciesReference constant="true" species="M_NADPH_c" stoichiometry="1" />
        </listOfProducts>
      </reaction>
      <reaction fast="false" id="R_RXN00083" name="RXN00083" reversible="true" fbc:lowerFluxBound="cobra_default_lb" fbc:upperFluxBound="cobra_default_ub">
        <listOfReactants>
          <speciesReference constant="true" species="M_melt_r" stoichiometry="1" />
          <speciesReference constant="true" species="M_H2O_r" stoichiometry="1" />
        </listOfReactants>
        <listOfProducts>
          <speciesReference constant="true" species="M_sbtD_r" stoichiometry="1" />
          <speciesReference constant="true" species="M_gal_r" stoichiometry="1" />
        </listOfProducts>
      </reaction>
      <reaction fast="false" id="R_RXN00084" name="RXN00084" reversible="true" fbc:lowerFluxBound="cobra_default_lb" fbc:upperFluxBound="cobra_default_ub" />
      <reaction fast="false" id="R_RXN00085" name="RXN00085" reversible="false" fbc:lowerFluxBound="cobra_0_bound" fbc:upperFluxBound="cobra_default_ub">
        <listOfReactants>
          <speciesReference constant="true" species="M_H2O_m" stoichiometry="1" />
          <speciesReference constant="true" species="M_mipc124_m" stoichiometry="0.01" />
        </listOfReactants>
        <listOfProducts>
          <speciesReference constant="true" species="M_manmi1pD_m" stoichiometry="1" />
          <speciesReference constant="true" species="M_H_m" stoichiometry="1" />
          <speciesReference constant="true" species="M_cer124_m" stoichiometry="1" />
        </listOfProducts>
      </reaction>
      <reaction fast="false" id="R_RXN00086" name="RXN00086" reversible="false" fbc:lowerFluxBound="cobra_0_bound" fbc:upperFluxBound="cobra_default_ub">
        <listOfReactants>
          <speciesReference constant="true" species="M_mipc124_r" stoichiometry="0.01" />
          <speciesReference constant="true" species="M_H2O_r" stoichiometry="1" />
        </listOfReactants>
        <listOfProducts>
          <speciesReference constant="true" species="M_cer124_r" stoichiometry="1" />
          <speciesReference constant="true" species="M_H_r" stoichiometry="1" />
          <speciesReference constant="true" species="M_manmi1pD_r" stoichiometry="1" />
        </listOfProducts>
      </reaction>
      <reaction fast="false" id="R_RXN00087" name="RXN00087" reversible="false" fbc:lowerFluxBound="cobra_0_bound" fbc:upperFluxBound="cobra_default_ub">
        <listOfReactants>
          <speciesReference constant="true" species="M_mipc126_m" stoichiometry="0.01" />
          <speciesReference constant="true" species="M_H2O_m" stoichiometry="1" />
        </listOfReactants>
        <listOfProducts>
          <speciesReference constant="true" species="M_cer126_m" stoichiometry="1" />
          <speciesReference constant="true" species="M_manmi1pD_m" stoichiometry="1" />
          <speciesReference constant="true" species="M_H_m" stoichiometry="1" />
        </listOfProducts>
      </reaction>
      <reaction fast="false" id="R_RXN00088" name="RXN00088" reversible="false" fbc:lowerFluxBound="cobra_0_bound" fbc:upperFluxBound="cobra_default_ub">
        <listOfReactants>
          <speciesReference constant="true" species="M_H2O_r" stoichiometry="1" />
          <speciesReference constant="true" species="M_mipc126_r" stoichiometry="0.01" />
        </listOfReactants>
        <listOfProducts>
          <speciesReference constant="true" species="M_H_r" stoichiometry="1" />
          <speciesReference constant="true" species="M_manmi1pD_r" stoichiometry="1" />
          <speciesReference constant="true" species="M_cer126_r" stoichiometry="1" />
        </listOfProducts>
      </reaction>
      <reaction fast="false" id="R_RXN00089" name="RXN00089" reversible="false" fbc:lowerFluxBound="cobra_0_bound" fbc:upperFluxBound="cobra_default_ub">
        <listOfReactants>
          <speciesReference constant="true" species="M_mipc224_m" stoichiometry="0.01" />
          <speciesReference constant="true" species="M_H2O_m" stoichiometry="1" />
        </listOfReactants>
        <listOfProducts>
          <speciesReference constant="true" species="M_manmi1pD_m" stoichiometry="1" />
          <speciesReference constant="true" species="M_cer224_m" stoichiometry="1" />
          <speciesReference constant="true" species="M_H_m" stoichiometry="1" />
        </listOfProducts>
      </reaction>
      <reaction fast="false" id="R_RXN00090" name="RXN00090" reversible="false" fbc:lowerFluxBound="cobra_0_bound" fbc:upperFluxBound="cobra_default_ub">
        <listOfReactants>
          <speciesReference constant="true" species="M_H2O_r" stoichiometry="1" />
          <speciesReference constant="true" species="M_mipc224_r" stoichiometry="0.01" />
        </listOfReactants>
        <listOfProducts>
          <speciesReference constant="true" species="M_H_r" stoichiometry="1" />
          <speciesReference constant="true" species="M_cer224_r" stoichiometry="1" />
          <speciesReference constant="true" species="M_manmi1pD_r" stoichiometry="1" />
        </listOfProducts>
      </reaction>
      <reaction fast="false" id="R_RXN00091" name="RXN00091" reversible="false" fbc:lowerFluxBound="cobra_0_bound" fbc:upperFluxBound="cobra_default_ub">
        <listOfReactants>
          <speciesReference constant="true" species="M_mipc226_m" stoichiometry="0.01" />
          <speciesReference constant="true" species="M_H2O_m" stoichiometry="1" />
        </listOfReactants>
        <listOfProducts>
          <speciesReference constant="true" species="M_cer226_m" stoichiometry="1" />
          <speciesReference constant="true" species="M_manmi1pD_m" stoichiometry="1" />
          <speciesReference constant="true" species="M_H_m" stoichiometry="1" />
        </listOfProducts>
      </reaction>
      <reaction fast="false" id="R_RXN00092" name="RXN00092" reversible="false" fbc:lowerFluxBound="cobra_0_bound" fbc:upperFluxBound="cobra_default_ub">
        <listOfReactants>
          <speciesReference constant="true" species="M_H2O_r" stoichiometry="1" />
          <speciesReference constant="true" species="M_mipc226_r" stoichiometry="0.01" />
        </listOfReactants>
        <listOfProducts>
          <speciesReference constant="true" species="M_H_r" stoichiometry="1" />
          <speciesReference constant="true" species="M_manmi1pD_r" stoichiometry="1" />
          <speciesReference constant="true" species="M_cer226_r" stoichiometry="1" />
        </listOfProducts>
      </reaction>
      <reaction fast="false" id="R_RXN00093" name="RXN00093" reversible="false" fbc:lowerFluxBound="cobra_0_bound" fbc:upperFluxBound="cobra_default_ub">
        <listOfReactants>
          <speciesReference constant="true" species="M_mipc324_m" stoichiometry="0.01" />
          <speciesReference constant="true" species="M_H2O_m" stoichiometry="1" />
        </listOfReactants>
        <listOfProducts>
          <speciesReference constant="true" species="M_cer324_m" stoichiometry="1" />
          <speciesReference constant="true" species="M_manmi1pD_m" stoichiometry="1" />
          <speciesReference constant="true" species="M_H_m" stoichiometry="1" />
        </listOfProducts>
      </reaction>
      <reaction fast="false" id="R_RXN00094" name="RXN00094" reversible="false" fbc:lowerFluxBound="cobra_0_bound" fbc:upperFluxBound="cobra_default_ub">
        <listOfReactants>
          <speciesReference constant="true" species="M_H2O_r" stoichiometry="1" />
          <speciesReference constant="true" species="M_mipc324_r" stoichiometry="0.01" />
        </listOfReactants>
        <listOfProducts>
          <speciesReference constant="true" species="M_H_r" stoichiometry="1" />
          <speciesReference constant="true" species="M_manmi1pD_r" stoichiometry="1" />
          <speciesReference constant="true" species="M_cer324_r" stoichiometry="1" />
        </listOfProducts>
      </reaction>
      <reaction fast="false" id="R_RXN00095" name="RXN00095" reversible="false" fbc:lowerFluxBound="cobra_0_bound" fbc:upperFluxBound="cobra_default_ub">
        <listOfReactants>
          <speciesReference constant="true" species="M_H2O_m" stoichiometry="1" />
          <speciesReference constant="true" species="M_mipc326_m" stoichiometry="0.01" />
        </listOfReactants>
        <listOfProducts>
          <speciesReference constant="true" species="M_manmi1pD_m" stoichiometry="1" />
          <speciesReference constant="true" species="M_H_m" stoichiometry="1" />
          <speciesReference constant="true" species="M_cer326_m" stoichiometry="1" />
        </listOfProducts>
      </reaction>
      <reaction fast="false" id="R_RXN00096" name="RXN00096" reversible="false" fbc:lowerFluxBound="cobra_0_bound" fbc:upperFluxBound="cobra_default_ub">
        <listOfReactants>
          <speciesReference constant="true" species="M_mipc326_r" stoichiometry="0.01" />
          <speciesReference constant="true" species="M_H2O_r" stoichiometry="1" />
        </listOfReactants>
        <listOfProducts>
          <speciesReference constant="true" species="M_cer326_r" stoichiometry="1" />
          <speciesReference constant="true" species="M_H_r" stoichiometry="1" />
          <speciesReference constant="true" species="M_manmi1pD_r" stoichiometry="1" />
        </listOfProducts>
      </reaction>
      <reaction fast="false" id="R_RXN00097" name="RXN00097" reversible="false" fbc:lowerFluxBound="cobra_0_bound" fbc:upperFluxBound="cobra_default_ub">
        <listOfReactants>
          <speciesReference constant="true" species="M_ipc124_g" stoichiometry="0.01" />
          <speciesReference constant="true" species="M_GDPmann_g" stoichiometry="1" />
        </listOfReactants>
        <listOfProducts>
          <speciesReference constant="true" species="M_GDP_g" stoichiometry="1" />
          <speciesReference constant="true" species="M_mipc124_g" stoichiometry="0.01" />
          <speciesReference constant="true" species="M_H_g" stoichiometry="1" />
        </listOfProducts>
      </reaction>
      <reaction fast="false" id="R_RXN00098" name="RXN00098" reversible="false" fbc:lowerFluxBound="cobra_0_bound" fbc:upperFluxBound="cobra_default_ub">
        <listOfReactants>
          <speciesReference constant="true" species="M_GDPmann_r" stoichiometry="1" />
          <speciesReference constant="true" species="M_ipc124_r" stoichiometry="0.01" />
        </listOfReactants>
        <listOfProducts>
          <speciesReference constant="true" species="M_mipc124_r" stoichiometry="0.01" />
          <speciesReference constant="true" species="M_H_m" stoichiometry="1" />
          <speciesReference constant="true" species="M_GDP_r" stoichiometry="1" />
        </listOfProducts>
      </reaction>
      <reaction fast="false" id="R_RXN00099" name="RXN00099" reversible="false" fbc:lowerFluxBound="cobra_0_bound" fbc:upperFluxBound="cobra_default_ub">
        <listOfReactants>
          <speciesReference constant="true" species="M_GDPmann_g" stoichiometry="1" />
          <speciesReference constant="true" species="M_ipc126_g" stoichiometry="0.01" />
        </listOfReactants>
        <listOfProducts>
          <speciesReference constant="true" species="M_GDP_g" stoichiometry="1" />
          <speciesReference constant="true" species="M_mipc126_g" stoichiometry="0.01" />
          <speciesReference constant="true" species="M_H_g" stoichiometry="1" />
        </listOfProducts>
      </reaction>
      <reaction fast="false" id="R_RXN00100" name="RXN00100" reversible="false" fbc:lowerFluxBound="cobra_0_bound" fbc:upperFluxBound="cobra_default_ub">
        <listOfReactants>
          <speciesReference constant="true" species="M_GDPmann_r" stoichiometry="1" />
          <speciesReference constant="true" species="M_ipc126_r" stoichiometry="0.01" />
        </listOfReactants>
        <listOfProducts>
          <speciesReference constant="true" species="M_H_m" stoichiometry="1" />
          <speciesReference constant="true" species="M_mipc126_r" stoichiometry="0.01" />
          <speciesReference constant="true" species="M_GDP_r" stoichiometry="1" />
        </listOfProducts>
      </reaction>
      <reaction fast="false" id="R_RXN00101" name="RXN00101" reversible="false" fbc:lowerFluxBound="cobra_0_bound" fbc:upperFluxBound="cobra_default_ub">
        <listOfReactants>
          <speciesReference constant="true" species="M_ipc224_g" stoichiometry="0.01" />
          <speciesReference constant="true" species="M_GDPmann_g" stoichiometry="1" />
        </listOfReactants>
        <listOfProducts>
          <speciesReference constant="true" species="M_GDP_g" stoichiometry="1" />
          <speciesReference constant="true" species="M_mipc224_g" stoichiometry="0.01" />
          <speciesReference constant="true" species="M_H_g" stoichiometry="1" />
        </listOfProducts>
      </reaction>
      <reaction fast="false" id="R_RXN00102" name="RXN00102" reversible="false" fbc:lowerFluxBound="cobra_0_bound" fbc:upperFluxBound="cobra_default_ub">
        <listOfReactants>
          <speciesReference constant="true" species="M_GDPmann_r" stoichiometry="1" />
          <speciesReference constant="true" species="M_ipc224_r" stoichiometry="0.01" />
        </listOfReactants>
        <listOfProducts>
          <speciesReference constant="true" species="M_mipc224_r" stoichiometry="0.01" />
          <speciesReference constant="true" species="M_H_m" stoichiometry="1" />
          <speciesReference constant="true" species="M_GDP_r" stoichiometry="1" />
        </listOfProducts>
      </reaction>
      <reaction fast="false" id="R_RXN00103" name="RXN00103" reversible="false" fbc:lowerFluxBound="cobra_0_bound" fbc:upperFluxBound="cobra_default_ub">
        <listOfReactants>
          <speciesReference constant="true" species="M_GDPmann_g" stoichiometry="1" />
          <speciesReference constant="true" species="M_ipc226_g" stoichiometry="0.01" />
        </listOfReactants>
        <listOfProducts>
          <speciesReference constant="true" species="M_mipc226_g" stoichiometry="0.01" />
          <speciesReference constant="true" species="M_GDP_g" stoichiometry="1" />
          <speciesReference constant="true" species="M_H_g" stoichiometry="1" />
        </listOfProducts>
      </reaction>
      <reaction fast="false" id="R_RXN00104" name="RXN00104" reversible="false" fbc:lowerFluxBound="cobra_0_bound" fbc:upperFluxBound="cobra_default_ub">
        <listOfReactants>
          <speciesReference constant="true" species="M_ipc226_r" stoichiometry="0.01" />
          <speciesReference constant="true" species="M_GDPmann_r" stoichiometry="1" />
        </listOfReactants>
        <listOfProducts>
          <speciesReference constant="true" species="M_H_m" stoichiometry="1" />
          <speciesReference constant="true" species="M_mipc226_r" stoichiometry="0.01" />
          <speciesReference constant="true" species="M_GDP_r" stoichiometry="1" />
        </listOfProducts>
      </reaction>
      <reaction fast="false" id="R_RXN00105" name="RXN00105" reversible="false" fbc:lowerFluxBound="cobra_0_bound" fbc:upperFluxBound="cobra_default_ub">
        <listOfReactants>
          <speciesReference constant="true" species="M_GDPmann_g" stoichiometry="1" />
          <speciesReference constant="true" species="M_ipc324_g" stoichiometry="0.01" />
        </listOfReactants>
        <listOfProducts>
          <speciesReference constant="true" species="M_GDP_g" stoichiometry="1" />
          <speciesReference constant="true" species="M_mipc324_g" stoichiometry="0.01" />
          <speciesReference constant="true" species="M_H_g" stoichiometry="1" />
        </listOfProducts>
      </reaction>
      <reaction fast="false" id="R_RXN00106" name="RXN00106" reversible="false" fbc:lowerFluxBound="cobra_0_bound" fbc:upperFluxBound="cobra_default_ub">
        <listOfReactants>
          <speciesReference constant="true" species="M_GDPmann_r" stoichiometry="1" />
          <speciesReference constant="true" species="M_ipc324_r" stoichiometry="0.01" />
        </listOfReactants>
        <listOfProducts>
          <speciesReference constant="true" species="M_H_m" stoichiometry="1" />
          <speciesReference constant="true" species="M_mipc324_r" stoichiometry="0.01" />
          <speciesReference constant="true" species="M_GDP_r" stoichiometry="1" />
        </listOfProducts>
      </reaction>
      <reaction fast="false" id="R_RXN00107" name="RXN00107" reversible="false" fbc:lowerFluxBound="cobra_0_bound" fbc:upperFluxBound="cobra_default_ub">
        <listOfReactants>
          <speciesReference constant="true" species="M_ipc326_g" stoichiometry="0.01" />
          <speciesReference constant="true" species="M_GDPmann_g" stoichiometry="1" />
        </listOfReactants>
        <listOfProducts>
          <speciesReference constant="true" species="M_GDP_g" stoichiometry="1" />
          <speciesReference constant="true" species="M_mipc326_g" stoichiometry="0.01" />
          <speciesReference constant="true" species="M_H_g" stoichiometry="1" />
        </listOfProducts>
      </reaction>
      <reaction fast="false" id="R_RXN00108" name="RXN00108" reversible="false" fbc:lowerFluxBound="cobra_0_bound" fbc:upperFluxBound="cobra_default_ub">
        <listOfReactants>
          <speciesReference constant="true" species="M_GDPmann_r" stoichiometry="1" />
          <speciesReference constant="true" species="M_ipc326_r" stoichiometry="0.01" />
        </listOfReactants>
        <listOfProducts>
          <speciesReference constant="true" species="M_mipc326_r" stoichiometry="0.01" />
          <speciesReference constant="true" species="M_H_m" stoichiometry="1" />
          <speciesReference constant="true" species="M_GDP_r" stoichiometry="1" />
        </listOfProducts>
      </reaction>
      <reaction fast="false" id="R_RXN00109" name="RXN00109" reversible="true" fbc:lowerFluxBound="cobra_default_lb" fbc:upperFluxBound="cobra_default_ub">
        <listOfReactants>
          <speciesReference constant="true" species="M_ipc124_g" stoichiometry="1" />
        </listOfReactants>
        <listOfProducts>
          <speciesReference constant="true" species="M_ipc124_r" stoichiometry="1" />
        </listOfProducts>
      </reaction>
      <reaction fast="false" id="R_RXN00110" name="RXN00110" reversible="true" fbc:lowerFluxBound="cobra_default_lb" fbc:upperFluxBound="cobra_default_ub">
        <listOfReactants>
          <speciesReference constant="true" species="M_ipc126_g" stoichiometry="1" />
        </listOfReactants>
        <listOfProducts>
          <speciesReference constant="true" species="M_ipc126_r" stoichiometry="1" />
        </listOfProducts>
      </reaction>
      <reaction fast="false" id="R_RXN00111" name="RXN00111" reversible="true" fbc:lowerFluxBound="cobra_default_lb" fbc:upperFluxBound="cobra_default_ub">
        <listOfReactants>
          <speciesReference constant="true" species="M_ipc224_g" stoichiometry="1" />
        </listOfReactants>
        <listOfProducts>
          <speciesReference constant="true" species="M_ipc224_r" stoichiometry="1" />
        </listOfProducts>
      </reaction>
      <reaction fast="false" id="R_RXN00112" name="RXN00112" reversible="true" fbc:lowerFluxBound="cobra_default_lb" fbc:upperFluxBound="cobra_default_ub">
        <listOfReactants>
          <speciesReference constant="true" species="M_ipc226_g" stoichiometry="1" />
        </listOfReactants>
        <listOfProducts>
          <speciesReference constant="true" species="M_ipc226_r" stoichiometry="1" />
        </listOfProducts>
      </reaction>
      <reaction fast="false" id="R_RXN00113" name="RXN00113" reversible="true" fbc:lowerFluxBound="cobra_default_lb" fbc:upperFluxBound="cobra_default_ub">
        <listOfReactants>
          <speciesReference constant="true" species="M_ipc324_g" stoichiometry="1" />
        </listOfReactants>
        <listOfProducts>
          <speciesReference constant="true" species="M_ipc324_r" stoichiometry="1" />
        </listOfProducts>
      </reaction>
      <reaction fast="false" id="R_RXN00114" name="RXN00114" reversible="true" fbc:lowerFluxBound="cobra_default_lb" fbc:upperFluxBound="cobra_default_ub">
        <listOfReactants>
          <speciesReference constant="true" species="M_ipc326_g" stoichiometry="1" />
        </listOfReactants>
        <listOfProducts>
          <speciesReference constant="true" species="M_ipc326_r" stoichiometry="1" />
        </listOfProducts>
      </reaction>
      <reaction fast="false" id="R_RXN00115" name="RXN00115" reversible="false" fbc:lowerFluxBound="cobra_0_bound" fbc:upperFluxBound="cobra_default_ub">
        <listOfReactants>
          <speciesReference constant="true" species="M_a_3mob_m" stoichiometry="1" />
          <speciesReference constant="true" species="M_mlTHF_m" stoichiometry="1" />
          <speciesReference constant="true" species="M_H2O_m" stoichiometry="1" />
        </listOfReactants>
        <listOfProducts>
          <speciesReference constant="true" species="M_a_2dhp_m" stoichiometry="1" />
          <speciesReference constant="true" species="M_THF_m" stoichiometry="1" />
        </listOfProducts>
      </reaction>
      <reaction fast="false" id="R_RXN00116" name="RXN00116" reversible="false" fbc:lowerFluxBound="cobra_0_bound" fbc:upperFluxBound="cobra_default_ub" />
      <reaction fast="false" id="R_RXN00117" name="RXN00117" reversible="false" fbc:lowerFluxBound="cobra_0_bound" fbc:upperFluxBound="cobra_default_ub">
        <listOfReactants>
          <speciesReference constant="true" species="M_H2O_r" stoichiometry="1" />
          <speciesReference constant="true" species="M_GDP_r" stoichiometry="1" />
        </listOfReactants>
        <listOfProducts>
          <speciesReference constant="true" species="M_Pi_r" stoichiometry="1" />
          <speciesReference constant="true" species="M_GMP_r" stoichiometry="1" />
          <speciesReference constant="true" species="M_H_r" stoichiometry="1" />
        </listOfProducts>
      </reaction>
      <reaction fast="false" id="R_RXN00118" name="RXN00118" reversible="true" fbc:lowerFluxBound="cobra_default_lb" fbc:upperFluxBound="cobra_default_ub">
        <listOfReactants>
          <speciesReference constant="true" species="M_H2O_c" stoichiometry="1" />
          <speciesReference constant="true" species="M_O2_c" stoichiometry="1" />
          <speciesReference constant="true" species="M_PEA_c" stoichiometry="1" />
        </listOfReactants>
        <listOfProducts>
          <speciesReference constant="true" species="M_H2O2_c" stoichiometry="1" />
          <speciesReference constant="true" species="M_PACAL_c" stoichiometry="1" />
          <speciesReference constant="true" species="M_NH4_c" stoichiometry="1" />
        </listOfProducts>
      </reaction>
      <reaction fast="false" id="R_RXN00119" name="RXN00119" reversible="false" fbc:lowerFluxBound="cobra_0_bound" fbc:upperFluxBound="cobra_default_ub">
        <listOfReactants>
          <speciesReference constant="true" species="M_GLN_g" stoichiometry="1" />
          <speciesReference constant="true" species="M_ATP_g" stoichiometry="1" />
          <speciesReference constant="true" species="M_fgar_g" stoichiometry="1" />
          <speciesReference constant="true" species="M_H2O_g" stoichiometry="1" />
        </listOfReactants>
        <listOfProducts>
          <speciesReference constant="true" species="M_ADP_g" stoichiometry="1" />
          <speciesReference constant="true" species="M_fgam_g" stoichiometry="1" />
          <speciesReference constant="true" species="M_H_g" stoichiometry="1" />
          <speciesReference constant="true" species="M_Pi_g" stoichiometry="1" />
          <speciesReference constant="true" species="M_GLU_g" stoichiometry="1" />
        </listOfProducts>
      </reaction>
      <reaction fast="false" id="R_RXN00120" name="RXN00120" reversible="true" fbc:lowerFluxBound="cobra_default_lb" fbc:upperFluxBound="cobra_default_ub">
        <listOfReactants>
          <speciesReference constant="true" species="M_GLN_c" stoichiometry="1" />
        </listOfReactants>
        <listOfProducts>
          <speciesReference constant="true" species="M_GLN_g" stoichiometry="1" />
        </listOfProducts>
      </reaction>
      <reaction fast="false" id="R_RXN00121" name="RXN00121" reversible="true" fbc:lowerFluxBound="cobra_default_lb" fbc:upperFluxBound="cobra_default_ub">
        <listOfReactants>
          <speciesReference constant="true" species="M_GLU_c" stoichiometry="1" />
        </listOfReactants>
        <listOfProducts>
          <speciesReference constant="true" species="M_GLU_g" stoichiometry="1" />
        </listOfProducts>
      </reaction>
      <reaction fast="false" id="R_RXN00122" name="RXN00122" reversible="true" fbc:lowerFluxBound="cobra_default_lb" fbc:upperFluxBound="cobra_default_ub">
        <listOfReactants>
          <speciesReference constant="true" species="M_GLN_c" stoichiometry="1" />
        </listOfReactants>
        <listOfProducts>
          <speciesReference constant="true" species="M_GLN_n" stoichiometry="1" />
        </listOfProducts>
      </reaction>
      <reaction fast="false" id="R_RXN00123" name="RXN00123" reversible="true" fbc:lowerFluxBound="cobra_default_lb" fbc:upperFluxBound="cobra_default_ub">
        <listOfReactants>
          <speciesReference constant="true" species="M_GLN_c" stoichiometry="1" />
        </listOfReactants>
        <listOfProducts>
          <speciesReference constant="true" species="M_GLN_m" stoichiometry="1" />
        </listOfProducts>
      </reaction>
      <reaction fast="false" id="R_RXN00124" name="RXN00124" reversible="true" fbc:lowerFluxBound="cobra_default_lb" fbc:upperFluxBound="cobra_default_ub">
        <listOfReactants>
          <speciesReference constant="true" species="M_ptd345tp_c" stoichiometry="1" />
          <speciesReference constant="true" species="M_H2O_c" stoichiometry="1" />
        </listOfReactants>
        <listOfProducts>
          <speciesReference constant="true" species="M_ptd145bp_c" stoichiometry="1" />
          <speciesReference constant="true" species="M_Pi_c" stoichiometry="1" />
        </listOfProducts>
      </reaction>
      <reaction fast="false" id="R_RXN00125" name="RXN00125" reversible="true" fbc:lowerFluxBound="cobra_default_lb" fbc:upperFluxBound="cobra_default_ub">
        <listOfReactants>
          <speciesReference constant="true" species="M_ptd345tp_m" stoichiometry="1" />
          <speciesReference constant="true" species="M_H2O_m" stoichiometry="1" />
        </listOfReactants>
        <listOfProducts>
          <speciesReference constant="true" species="M_ptd145bp_m" stoichiometry="1" />
          <speciesReference constant="true" species="M_Pi_m" stoichiometry="1" />
        </listOfProducts>
      </reaction>
      <reaction fast="false" id="R_RXN00126" name="RXN00126" reversible="false" fbc:lowerFluxBound="cobra_0_bound" fbc:upperFluxBound="cobra_default_ub">
        <listOfReactants>
          <speciesReference constant="true" species="M_H2O_r" stoichiometry="1" />
          <speciesReference constant="true" species="M_dgala_r" stoichiometry="1" />
        </listOfReactants>
        <listOfProducts>
          <speciesReference constant="true" species="M_gal_r" stoichiometry="1" />
          <speciesReference constant="true" species="M_gala_r" stoichiometry="1" />
        </listOfProducts>
      </reaction>
      <reaction fast="false" id="R_RXN00127" name="RXN00127" reversible="false" fbc:lowerFluxBound="cobra_0_bound" fbc:upperFluxBound="cobra_default_ub" />
      <reaction fast="false" id="R_RXN00128" name="RXN00128" reversible="false" fbc:lowerFluxBound="cobra_0_bound" fbc:upperFluxBound="cobra_default_ub">
        <listOfReactants>
          <speciesReference constant="true" species="M_H2O_c" stoichiometry="1" />
          <speciesReference constant="true" species="M_rnam_c" stoichiometry="1" />
        </listOfReactants>
        <listOfProducts>
          <speciesReference constant="true" species="M_ncam_c" stoichiometry="1" />
          <speciesReference constant="true" species="M_ribD_c" stoichiometry="1" />
        </listOfProducts>
      </reaction>
      <reaction fast="false" id="R_RXN00129" name="RXN00129" reversible="false" fbc:lowerFluxBound="cobra_0_bound" fbc:upperFluxBound="cobra_default_ub">
        <listOfReactants>
          <speciesReference constant="true" species="M_rnam_n" stoichiometry="1" />
          <speciesReference constant="true" species="M_H2O_n" stoichiometry="1" />
        </listOfReactants>
        <listOfProducts>
          <speciesReference constant="true" species="M_ribD_n" stoichiometry="1" />
          <speciesReference constant="true" species="M_ncam_n" stoichiometry="1" />
        </listOfProducts>
      </reaction>
      <reaction fast="false" id="R_RXN00130" name="RXN00130" reversible="false" fbc:lowerFluxBound="cobra_0_bound" fbc:upperFluxBound="cobra_default_ub">
        <listOfReactants>
          <speciesReference constant="true" species="M_SER_r" stoichiometry="1" />
          <speciesReference constant="true" species="M_H_r" stoichiometry="1" />
          <speciesReference constant="true" species="M_C160CoA_r" stoichiometry="1" />
        </listOfReactants>
        <listOfProducts>
          <speciesReference constant="true" species="M_CO2_r" stoichiometry="1" />
          <speciesReference constant="true" species="M_a_3dsphgn_r" stoichiometry="1" />
          <speciesReference constant="true" species="M_CoA_r" stoichiometry="1" />
        </listOfProducts>
      </reaction>
      <reaction fast="false" id="R_RXN00131" name="RXN00131" reversible="false" fbc:lowerFluxBound="cobra_0_bound" fbc:upperFluxBound="cobra_default_ub">
        <listOfReactants>
          <speciesReference constant="true" species="M_SO4_c" stoichiometry="1" />
          <speciesReference constant="true" species="M_gala_c" stoichiometry="1" />
        </listOfReactants>
        <listOfProducts>
          <speciesReference constant="true" species="M_sft_c" stoichiometry="1" />
          <speciesReference constant="true" species="M_H2O_c" stoichiometry="1" />
        </listOfProducts>
      </reaction>
      <reaction fast="false" id="R_RXN00132" name="RXN00132" reversible="false" fbc:lowerFluxBound="cobra_0_bound" fbc:upperFluxBound="cobra_default_ub">
        <listOfReactants>
          <speciesReference constant="true" species="M_gala_n" stoichiometry="1" />
          <speciesReference constant="true" species="M_SO4_n" stoichiometry="1" />
        </listOfReactants>
        <listOfProducts>
          <speciesReference constant="true" species="M_sft_n" stoichiometry="1" />
          <speciesReference constant="true" species="M_H2O_n" stoichiometry="1" />
        </listOfProducts>
      </reaction>
      <reaction fast="false" id="R_RXN00133" name="RXN00133" reversible="false" fbc:lowerFluxBound="cobra_0_bound" fbc:upperFluxBound="cobra_default_ub">
        <listOfReactants>
          <speciesReference constant="true" species="M_H2O_c" stoichiometry="1" />
          <speciesReference constant="true" species="M_sucr_c" stoichiometry="1" />
        </listOfReactants>
        <listOfProducts>
          <speciesReference constant="true" species="M_GLC_c" stoichiometry="1" />
          <speciesReference constant="true" species="M_fru_c" stoichiometry="1" />
        </listOfProducts>
      </reaction>
      <reaction fast="false" id="R_RXN00134" name="RXN00134" reversible="false" fbc:lowerFluxBound="cobra_0_bound" fbc:upperFluxBound="cobra_default_ub">
        <listOfReactants>
          <speciesReference constant="true" species="M_H2O_c" stoichiometry="1" />
          <speciesReference constant="true" species="M_xtsn_c" stoichiometry="1" />
        </listOfReactants>
        <listOfProducts>
          <speciesReference constant="true" species="M_xan_c" stoichiometry="1" />
          <speciesReference constant="true" species="M_ribD_c" stoichiometry="1" />
        </listOfProducts>
      </reaction>
      <reaction fast="false" id="R_RXN00135" name="RXN00135" reversible="false" fbc:lowerFluxBound="cobra_0_bound" fbc:upperFluxBound="cobra_default_ub">
        <listOfReactants>
          <speciesReference constant="true" species="M_xtsn_n" stoichiometry="1" />
          <speciesReference constant="true" species="M_H2O_n" stoichiometry="1" />
        </listOfReactants>
        <listOfProducts>
          <speciesReference constant="true" species="M_xan_n" stoichiometry="1" />
          <speciesReference constant="true" species="M_ribD_n" stoichiometry="1" />
        </listOfProducts>
      </reaction>
      <reaction fast="false" id="R_RXN00138" name="RXN00138" reversible="false" fbc:lowerFluxBound="cobra_0_bound" fbc:upperFluxBound="cobra_default_ub">
        <listOfReactants>
          <speciesReference constant="true" species="M_IPPP_c" stoichiometry="1" />
          <speciesReference constant="true" species="M_FRPP_c" stoichiometry="1" />
        </listOfReactants>
        <listOfProducts>
          <speciesReference constant="true" species="M_GGPP_c" stoichiometry="1" />
          <speciesReference constant="true" species="M_PPi_c" stoichiometry="1" />
        </listOfProducts>
      </reaction>
      <reaction fast="false" id="R_RXN00139" name="RXN00139" reversible="false" fbc:lowerFluxBound="cobra_0_bound" fbc:upperFluxBound="cobra_default_ub">
        <listOfReactants>
          <speciesReference constant="true" species="M_GLN_c" stoichiometry="1" />
          <speciesReference constant="true" species="M_CHOR_c" stoichiometry="1" />
        </listOfReactants>
        <listOfProducts>
          <speciesReference constant="true" species="M_GLU_c" stoichiometry="1" />
          <speciesReference constant="true" species="M_adcho_c" stoichiometry="1" />
        </listOfProducts>
      </reaction>
      <reaction fast="false" id="R_RXN00140" name="RXN00140" reversible="false" fbc:lowerFluxBound="cobra_0_bound" fbc:upperFluxBound="cobra_default_ub">
        <listOfReactants>
          <speciesReference constant="true" species="M_NAD_c" stoichiometry="1" />
          <speciesReference constant="true" species="M_DHF_c" stoichiometry="1" />
        </listOfReactants>
        <listOfProducts>
          <speciesReference constant="true" species="M_H_c" stoichiometry="1" />
          <speciesReference constant="true" species="M_NADH_c" stoichiometry="1" />
          <speciesReference constant="true" species="M_FOL_c" stoichiometry="1" />
        </listOfProducts>
      </reaction>
      <reaction fast="false" id="R_RXN00141" name="RXN00141" reversible="false" fbc:lowerFluxBound="cobra_0_bound" fbc:upperFluxBound="cobra_default_ub">
        <listOfReactants>
          <speciesReference constant="true" species="M_H_c" stoichiometry="2" />
          <speciesReference constant="true" species="M_NADH_c" stoichiometry="2" />
          <speciesReference constant="true" species="M_FOL_c" stoichiometry="1" />
        </listOfReactants>
        <listOfProducts>
          <speciesReference constant="true" species="M_NAD_c" stoichiometry="2" />
          <speciesReference constant="true" species="M_THF_c" stoichiometry="1" />
        </listOfProducts>
      </reaction>
      <reaction fast="false" id="R_RXN00142" name="RXN00142" reversible="false" fbc:lowerFluxBound="cobra_0_bound" fbc:upperFluxBound="cobra_default_ub">
        <listOfReactants>
          <speciesReference constant="true" species="M_CDPdag_m" stoichiometry="1" />
          <speciesReference constant="true" species="M_pg_m" stoichiometry="1" />
        </listOfReactants>
        <listOfProducts>
          <speciesReference constant="true" species="M_CMP_m" stoichiometry="1" />
          <speciesReference constant="true" species="M_cl_m" stoichiometry="1" />
        </listOfProducts>
      </reaction>
      <reaction fast="false" id="R_RXN00143" name="RXN00143" reversible="false" fbc:lowerFluxBound="cobra_0_bound" fbc:upperFluxBound="cobra_default_ub">
        <listOfReactants>
          <speciesReference constant="true" species="M_SAM_v" stoichiometry="1" />
          <speciesReference constant="true" species="M_DOP_v" stoichiometry="1" />
        </listOfReactants>
        <listOfProducts>
          <speciesReference constant="true" species="M_MOTAM_v" stoichiometry="1" />
          <speciesReference constant="true" species="M_SAH_v" stoichiometry="1" />
        </listOfProducts>
      </reaction>
      <reaction fast="false" id="R_RXN00144" name="RXN00144" reversible="false" fbc:lowerFluxBound="cobra_0_bound" fbc:upperFluxBound="cobra_default_ub">
        <listOfReactants>
          <speciesReference constant="true" species="M_DOP_c" stoichiometry="1" />
          <speciesReference constant="true" species="M_H2O_c" stoichiometry="1" />
          <speciesReference constant="true" species="M_O2_c" stoichiometry="1" />
        </listOfReactants>
        <listOfProducts>
          <speciesReference constant="true" species="M_DHPACAL_c" stoichiometry="1" />
          <speciesReference constant="true" species="M_H2O2_c" stoichiometry="1" />
          <speciesReference constant="true" species="M_NH4_c" stoichiometry="1" />
        </listOfProducts>
      </reaction>
      <reaction fast="false" id="R_RXN00145" name="RXN00145" reversible="true" fbc:lowerFluxBound="cobra_default_lb" fbc:upperFluxBound="cobra_default_ub">
        <listOfReactants>
          <speciesReference constant="true" species="M_H2O_c" stoichiometry="1" />
          <speciesReference constant="true" species="M_DHPACAL_c" stoichiometry="1" />
          <speciesReference constant="true" species="M_NADP_c" stoichiometry="1" />
        </listOfReactants>
        <listOfProducts>
          <speciesReference constant="true" species="M_NADPH_c" stoichiometry="1" />
          <speciesReference constant="true" species="M_DHPAC_c" stoichiometry="1" />
          <speciesReference constant="true" species="M_H_c" stoichiometry="1" />
        </listOfProducts>
      </reaction>
      <reaction fast="false" id="R_RXN00146" name="RXN00146" reversible="false" fbc:lowerFluxBound="cobra_0_bound" fbc:upperFluxBound="cobra_default_ub">
        <listOfReactants>
          <speciesReference constant="true" species="M_SAM_v" stoichiometry="1" />
          <speciesReference constant="true" species="M_DHPAC_v" stoichiometry="1" />
        </listOfReactants>
        <listOfProducts>
          <speciesReference constant="true" species="M_HVAN_v" stoichiometry="1" />
          <speciesReference constant="true" species="M_SAH_v" stoichiometry="1" />
        </listOfProducts>
      </reaction>
      <reaction fast="false" id="R_RXN00147" name="RXN00147" reversible="true" fbc:lowerFluxBound="cobra_default_lb" fbc:upperFluxBound="cobra_default_ub">
        <listOfReactants>
          <speciesReference constant="true" species="M_DHPAC_c" stoichiometry="1" />
        </listOfReactants>
        <listOfProducts>
          <speciesReference constant="true" species="M_DHPAC_v" stoichiometry="1" />
        </listOfProducts>
      </reaction>
      <reaction fast="false" id="R_RXN00148" name="RXN00148" reversible="true" fbc:lowerFluxBound="cobra_default_lb" fbc:upperFluxBound="cobra_default_ub">
        <listOfReactants>
          <speciesReference constant="true" species="M_DOP_c" stoichiometry="1" />
        </listOfReactants>
        <listOfProducts>
          <speciesReference constant="true" species="M_DOP_v" stoichiometry="1" />
        </listOfProducts>
      </reaction>
      <reaction fast="false" id="R_RXN00149" name="RXN00149" reversible="false" fbc:lowerFluxBound="cobra_0_bound" fbc:upperFluxBound="cobra_default_ub">
        <listOfReactants>
          <speciesReference constant="true" species="M_H2O_c" stoichiometry="1" />
          <speciesReference constant="true" species="M_O2_c" stoichiometry="1" />
          <speciesReference constant="true" species="M_TAM_c" stoichiometry="1" />
        </listOfReactants>
        <listOfProducts>
          <speciesReference constant="true" species="M_H2O2_c" stoichiometry="1" />
          <speciesReference constant="true" species="M_NH4_c" stoichiometry="1" />
          <speciesReference constant="true" species="M_HPACAL_c" stoichiometry="1" />
        </listOfProducts>
      </reaction>
      <reaction fast="false" id="R_RXN00150" name="RXN00150" reversible="true" fbc:lowerFluxBound="cobra_default_lb" fbc:upperFluxBound="cobra_default_ub">
        <listOfReactants>
          <speciesReference constant="true" species="M_H2O_c" stoichiometry="1" />
          <speciesReference constant="true" species="M_NADP_c" stoichiometry="1" />
          <speciesReference constant="true" species="M_HPACAL_c" stoichiometry="1" />
        </listOfReactants>
        <listOfProducts>
          <speciesReference constant="true" species="M_NADPH_c" stoichiometry="1" />
          <speciesReference constant="true" species="M_H_c" stoichiometry="1" />
          <speciesReference constant="true" species="M_HPAC_c" stoichiometry="1" />
        </listOfProducts>
      </reaction>
      <reaction fast="false" id="R_RXN00151" name="RXN00151" reversible="true" fbc:lowerFluxBound="cobra_default_lb" fbc:upperFluxBound="cobra_default_ub">
        <listOfReactants>
          <speciesReference constant="true" species="M_H2O_c" stoichiometry="1" />
          <speciesReference constant="true" species="M_MOHPACAL_c" stoichiometry="1" />
          <speciesReference constant="true" species="M_NADP_c" stoichiometry="1" />
        </listOfReactants>
        <listOfProducts>
          <speciesReference constant="true" species="M_NADPH_c" stoichiometry="1" />
          <speciesReference constant="true" species="M_H_c" stoichiometry="1" />
          <speciesReference constant="true" species="M_HVAN_c" stoichiometry="1" />
        </listOfProducts>
      </reaction>
      <reaction fast="false" id="R_RXN00152" name="RXN00152" reversible="true" fbc:lowerFluxBound="cobra_default_lb" fbc:upperFluxBound="cobra_default_ub">
        <listOfReactants>
          <speciesReference constant="true" species="M_H2O_c" stoichiometry="1" />
          <speciesReference constant="true" species="M_MOHPGAL_c" stoichiometry="1" />
          <speciesReference constant="true" species="M_NADP_c" stoichiometry="1" />
        </listOfReactants>
        <listOfProducts>
          <speciesReference constant="true" species="M_MOHMAN_c" stoichiometry="1" />
          <speciesReference constant="true" species="M_NADPH_c" stoichiometry="1" />
          <speciesReference constant="true" species="M_H_c" stoichiometry="1" />
        </listOfProducts>
      </reaction>
      <reaction fast="false" id="R_RXN00153" name="RXN00153" reversible="true" fbc:lowerFluxBound="cobra_default_lb" fbc:upperFluxBound="cobra_default_ub">
        <listOfReactants>
          <speciesReference constant="true" species="M_H2O_c" stoichiometry="1" />
          <speciesReference constant="true" species="M_NADP_c" stoichiometry="1" />
          <speciesReference constant="true" species="M_DHMANAL_c" stoichiometry="1" />
        </listOfReactants>
        <listOfProducts>
          <speciesReference constant="true" species="M_NADPH_c" stoichiometry="1" />
          <speciesReference constant="true" species="M_H_c" stoichiometry="1" />
          <speciesReference constant="true" species="M_DHMAN_c" stoichiometry="1" />
        </listOfProducts>
      </reaction>
      <reaction fast="false" id="R_RXN00154" name="RXN00154" reversible="false" fbc:lowerFluxBound="cobra_0_bound" fbc:upperFluxBound="cobra_default_ub">
        <listOfReactants>
          <speciesReference constant="true" species="M_SAM_v" stoichiometry="1" />
          <speciesReference constant="true" species="M_DHMAN_v" stoichiometry="1" />
        </listOfReactants>
        <listOfProducts>
          <speciesReference constant="true" species="M_SAH_v" stoichiometry="1" />
          <speciesReference constant="true" species="M_MOHMAN_v" stoichiometry="1" />
        </listOfProducts>
      </reaction>
      <reaction fast="false" id="R_RXN00155" name="RXN00155" reversible="false" fbc:lowerFluxBound="cobra_0_bound" fbc:upperFluxBound="cobra_default_ub">
        <listOfReactants>
          <speciesReference constant="true" species="M_NOADREN_v" stoichiometry="1" />
          <speciesReference constant="true" species="M_SAM_v" stoichiometry="1" />
        </listOfReactants>
        <listOfProducts>
          <speciesReference constant="true" species="M_NOMNEP_v" stoichiometry="1" />
          <speciesReference constant="true" species="M_SAH_v" stoichiometry="1" />
        </listOfProducts>
      </reaction>
      <reaction fast="false" id="R_RXN00156" name="RXN00156" reversible="false" fbc:lowerFluxBound="cobra_0_bound" fbc:upperFluxBound="cobra_default_ub">
        <listOfReactants>
          <speciesReference constant="true" species="M_ADREN_v" stoichiometry="1" />
          <speciesReference constant="true" species="M_SAM_v" stoichiometry="1" />
        </listOfReactants>
        <listOfProducts>
          <speciesReference constant="true" species="M_SAH_v" stoichiometry="1" />
          <speciesReference constant="true" species="M_MNEP_v" stoichiometry="1" />
        </listOfProducts>
      </reaction>
      <reaction fast="false" id="R_RXN00157" name="RXN00157" reversible="false" fbc:lowerFluxBound="cobra_0_bound" fbc:upperFluxBound="cobra_default_ub">
        <listOfReactants>
          <speciesReference constant="true" species="M_SAM_v" stoichiometry="1" />
          <speciesReference constant="true" species="M_DHPEG_v" stoichiometry="1" />
        </listOfReactants>
        <listOfProducts>
          <speciesReference constant="true" species="M_MOHPEG_v" stoichiometry="1" />
          <speciesReference constant="true" species="M_SAH_v" stoichiometry="1" />
        </listOfProducts>
      </reaction>
      <reaction fast="false" id="R_RXN00158" name="RXN00158" reversible="false" fbc:lowerFluxBound="cobra_0_bound" fbc:upperFluxBound="cobra_default_ub">
        <listOfReactants>
          <speciesReference constant="true" species="M_sucr6p" stoichiometry="1" />
          <speciesReference constant="true" species="M_H2O" stoichiometry="1" />
        </listOfReactants>
        <listOfProducts>
          <speciesReference constant="true" species="M_fru" stoichiometry="1" />
          <speciesReference constant="true" species="M_G6P" stoichiometry="1" />
        </listOfProducts>
      </reaction>
      <reaction fast="false" id="R_RXN00159" name="RXN00159" reversible="false" fbc:lowerFluxBound="cobra_0_bound" fbc:upperFluxBound="cobra_default_ub">
        <listOfReactants>
          <speciesReference constant="true" species="M_sucr6p" stoichiometry="1" />
          <speciesReference constant="true" species="M_H2O" stoichiometry="1" />
        </listOfReactants>
        <listOfProducts>
          <speciesReference constant="true" species="M_fru" stoichiometry="1" />
          <speciesReference constant="true" species="M_G6P" stoichiometry="1" />
        </listOfProducts>
      </reaction>
      <reaction fast="false" id="R_RXN00160" name="RXN00160" reversible="false" fbc:lowerFluxBound="cobra_0_bound" fbc:upperFluxBound="cobra_default_ub">
        <listOfReactants>
          <speciesReference constant="true" species="M_a_13BDglcn_c" stoichiometry="1" />
          <speciesReference constant="true" species="M_H2O_c" stoichiometry="1" />
        </listOfReactants>
        <listOfProducts>
          <speciesReference constant="true" species="M_GLC_c" stoichiometry="1" />
        </listOfProducts>
      </reaction>
      <reaction fast="false" id="R_RXN00161" name="RXN00161" reversible="false" fbc:lowerFluxBound="cobra_0_bound" fbc:upperFluxBound="cobra_default_ub" />
      <reaction fast="false" id="R_RXN00162" name="RXN00162" reversible="false" fbc:lowerFluxBound="cobra_0_bound" fbc:upperFluxBound="cobra_default_ub">
        <listOfReactants>
          <speciesReference constant="true" species="M_UDPg_c" stoichiometry="1" />
        </listOfReactants>
        <listOfProducts>
          <speciesReference constant="true" species="M_UDP_c" stoichiometry="1" />
          <speciesReference constant="true" species="M_H_c" stoichiometry="1" />
          <speciesReference constant="true" species="M_a_13ADglcn_c" stoichiometry="1" />
        </listOfProducts>
      </reaction>
      <reaction fast="false" id="R_RXN00163" name="RXN00163" reversible="false" fbc:lowerFluxBound="cobra_0_bound" fbc:upperFluxBound="cobra_default_ub">
        <listOfReactants>
          <speciesReference constant="true" species="M_UDPg_c" stoichiometry="1" />
        </listOfReactants>
        <listOfProducts>
          <speciesReference constant="true" species="M_a_13BDglcn_c" stoichiometry="1" />
          <speciesReference constant="true" species="M_UDP_c" stoichiometry="1" />
          <speciesReference constant="true" species="M_H_c" stoichiometry="1" />
        </listOfProducts>
      </reaction>
      <reaction fast="false" id="R_RXN00164" name="RXN00164" reversible="false" fbc:lowerFluxBound="cobra_0_bound" fbc:upperFluxBound="cobra_default_ub">
        <listOfReactants>
          <speciesReference constant="true" species="M_UDPg_c" stoichiometry="1" />
        </listOfReactants>
        <listOfProducts>
          <speciesReference constant="true" species="M_UDP_c" stoichiometry="1" />
          <speciesReference constant="true" species="M_a_16BDglcn_c" stoichiometry="1" />
          <speciesReference constant="true" species="M_H_c" stoichiometry="1" />
        </listOfProducts>
      </reaction>
      <reaction fast="false" id="R_RXN00165" name="RXN00165" reversible="false" fbc:lowerFluxBound="cobra_0_bound" fbc:upperFluxBound="cobra_default_ub">
        <listOfReactants>
          <speciesReference constant="true" species="M_H2O_c" stoichiometry="1" />
          <speciesReference constant="true" species="M_H_c" stoichiometry="1" />
          <speciesReference constant="true" species="M_a_23camp_c" stoichiometry="1" />
        </listOfReactants>
        <listOfProducts>
          <speciesReference constant="true" species="M_amp2p_c" stoichiometry="1" />
        </listOfProducts>
      </reaction>
      <reaction fast="false" id="R_RXN00166" name="RXN00166" reversible="true" fbc:lowerFluxBound="cobra_default_lb" fbc:upperFluxBound="cobra_default_ub">
        <listOfReactants>
          <speciesReference constant="true" species="M_a_2dda7p_c" stoichiometry="1" />
        </listOfReactants>
        <listOfProducts>
          <speciesReference constant="true" species="M_a_2dda7p_m" stoichiometry="1" />
        </listOfProducts>
      </reaction>
      <reaction fast="false" id="R_RXN00167" name="RXN00167" reversible="true" fbc:lowerFluxBound="cobra_default_lb" fbc:upperFluxBound="cobra_default_ub">
        <listOfReactants>
          <speciesReference constant="true" species="M_a_2dhp_c" stoichiometry="1" />
        </listOfReactants>
        <listOfProducts>
          <speciesReference constant="true" species="M_a_2dhp_m" stoichiometry="1" />
        </listOfProducts>
      </reaction>
      <reaction fast="false" id="R_RXN00168" name="RXN00168" reversible="false" fbc:lowerFluxBound="cobra_0_bound" fbc:upperFluxBound="cobra_default_ub">
        <listOfReactants>
          <speciesReference constant="true" species="M_H2O_c" stoichiometry="1" />
          <speciesReference constant="true" species="M_a_2doxg6p_c" stoichiometry="1" />
        </listOfReactants>
        <listOfProducts>
          <speciesReference constant="true" species="M_Pi_c" stoichiometry="1" />
          <speciesReference constant="true" species="M_a_2dglc_c" stoichiometry="1" />
        </listOfProducts>
      </reaction>
      <reaction fast="false" id="R_RXN00169" name="RXN00169" reversible="false" fbc:lowerFluxBound="cobra_0_bound" fbc:upperFluxBound="cobra_default_ub">
        <listOfReactants>
          <speciesReference constant="true" species="M_a_2hb_c" stoichiometry="1" />
          <speciesReference constant="true" species="M_NAD_c" stoichiometry="1" />
        </listOfReactants>
        <listOfProducts>
          <speciesReference constant="true" species="M_a_2obut_c" stoichiometry="1" />
          <speciesReference constant="true" species="M_H_c" stoichiometry="1" />
          <speciesReference constant="true" species="M_NADH_c" stoichiometry="1" />
        </listOfProducts>
      </reaction>
      <reaction fast="false" id="R_RXN00170" name="RXN00170" reversible="true" fbc:lowerFluxBound="cobra_default_lb" fbc:upperFluxBound="cobra_default_ub">
        <listOfProducts>
          <speciesReference constant="true" species="M_a_2hb_c" stoichiometry="1" />
          <speciesReference constant="true" species="M_H_c" stoichiometry="1" />
        </listOfProducts>
      </reaction>
      <reaction fast="false" id="R_RXN00171" name="RXN00171" reversible="false" fbc:lowerFluxBound="cobra_0_bound" fbc:upperFluxBound="cobra_default_ub">
        <listOfReactants>
          <speciesReference constant="true" species="M_SAM_m" stoichiometry="1" />
          <speciesReference constant="true" species="M_a_2OMHMB_m" stoichiometry="1" />
        </listOfReactants>
        <listOfProducts>
          <speciesReference constant="true" species="M_q6_m" stoichiometry="1" />
          <speciesReference constant="true" species="M_H_m" stoichiometry="1" />
          <speciesReference constant="true" species="M_SAH_m" stoichiometry="1" />
        </listOfProducts>
      </reaction>
      <reaction fast="false" id="R_RXN00172" name="RXN00172" reversible="false" fbc:lowerFluxBound="cobra_0_bound" fbc:upperFluxBound="cobra_default_ub">
        <listOfReactants>
          <speciesReference constant="true" species="M_a_2OPMP_m" stoichiometry="1" />
          <speciesReference constant="true" species="M_O2_m" stoichiometry="1" />
        </listOfReactants>
        <listOfProducts>
          <speciesReference constant="true" species="M_a_2OPMB_m" stoichiometry="1" />
          <speciesReference constant="true" species="M_H2O_m" stoichiometry="1" />
        </listOfProducts>
      </reaction>
      <reaction fast="false" id="R_RXN00173" name="RXN00173" reversible="false" fbc:lowerFluxBound="cobra_0_bound" fbc:upperFluxBound="cobra_default_ub">
        <listOfReactants>
          <speciesReference constant="true" species="M_SAM_m" stoichiometry="1" />
          <speciesReference constant="true" species="M_a_2OPMB_m" stoichiometry="1" />
        </listOfReactants>
        <listOfProducts>
          <speciesReference constant="true" species="M_a_2OPMMB_m" stoichiometry="1" />
          <speciesReference constant="true" species="M_H_m" stoichiometry="1" />
          <speciesReference constant="true" species="M_SAH_m" stoichiometry="1" />
        </listOfProducts>
      </reaction>
      <reaction fast="false" id="R_RXN00174" name="RXN00174" reversible="false" fbc:lowerFluxBound="cobra_0_bound" fbc:upperFluxBound="cobra_default_ub">
        <listOfReactants>
          <speciesReference constant="true" species="M_a_2OPMMB_m" stoichiometry="1" />
          <speciesReference constant="true" species="M_O2_m" stoichiometry="0.5" />
        </listOfReactants>
        <listOfProducts>
          <speciesReference constant="true" species="M_a_2OMHMB_m" stoichiometry="1" />
        </listOfProducts>
      </reaction>
      <reaction fast="false" id="R_RXN00175" name="RXN00175" reversible="false" fbc:lowerFluxBound="cobra_0_bound" fbc:upperFluxBound="cobra_default_ub">
        <listOfReactants>
          <speciesReference constant="true" species="M_a_2mbac_c" stoichiometry="1" />
        </listOfReactants>
      </reaction>
      <reaction fast="false" id="R_RXN00176" name="RXN00176" reversible="true" fbc:lowerFluxBound="cobra_default_lb" fbc:upperFluxBound="cobra_default_ub">
        <listOfReactants>
          <speciesReference constant="true" species="M_a_2mbald_c" stoichiometry="1" />
        </listOfReactants>
      </reaction>
      <reaction fast="false" id="R_RXN00177" name="RXN00177" reversible="true" fbc:lowerFluxBound="cobra_default_lb" fbc:upperFluxBound="cobra_default_ub">
        <listOfReactants>
          <speciesReference constant="true" species="M_a_2mbald_c" stoichiometry="1" />
        </listOfReactants>
        <listOfProducts>
          <speciesReference constant="true" species="M_a_2mbald_m" stoichiometry="1" />
        </listOfProducts>
      </reaction>
      <reaction fast="false" id="R_RXN00178" name="RXN00178" reversible="true" fbc:lowerFluxBound="cobra_default_lb" fbc:upperFluxBound="cobra_default_ub">
        <listOfReactants>
          <speciesReference constant="true" species="M_a_2mbtoh_c" stoichiometry="1" />
        </listOfReactants>
      </reaction>
      <reaction fast="false" id="R_RXN00179" name="RXN00179" reversible="true" fbc:lowerFluxBound="cobra_default_lb" fbc:upperFluxBound="cobra_default_ub">
        <listOfReactants>
          <speciesReference constant="true" species="M_a_2mbtoh_c" stoichiometry="1" />
        </listOfReactants>
        <listOfProducts>
          <speciesReference constant="true" species="M_a_2mbtoh_m" stoichiometry="1" />
        </listOfProducts>
      </reaction>
      <reaction fast="false" id="R_RXN00180" name="RXN00180" reversible="true" fbc:lowerFluxBound="cobra_default_lb" fbc:upperFluxBound="cobra_default_ub">
        <listOfReactants>
          <speciesReference constant="true" species="M_a_2mppal_c" stoichiometry="1" />
        </listOfReactants>
      </reaction>
      <reaction fast="false" id="R_RXN00181" name="RXN00181" reversible="true" fbc:lowerFluxBound="cobra_default_lb" fbc:upperFluxBound="cobra_default_ub">
        <listOfReactants>
          <speciesReference constant="true" species="M_a_2mppal_c" stoichiometry="1" />
        </listOfReactants>
        <listOfProducts>
          <speciesReference constant="true" species="M_a_2mppal_m" stoichiometry="1" />
        </listOfProducts>
      </reaction>
      <reaction fast="false" id="R_RXN00182" name="RXN00182" reversible="true" fbc:lowerFluxBound="cobra_default_lb" fbc:upperFluxBound="cobra_default_ub">
        <listOfReactants>
          <speciesReference constant="true" species="M_a_2obut_c" stoichiometry="1" />
        </listOfReactants>
        <listOfProducts>
          <speciesReference constant="true" species="M_a_2obut_m" stoichiometry="1" />
        </listOfProducts>
      </reaction>
      <reaction fast="false" id="R_RXN00183" name="RXN00183" reversible="false" fbc:lowerFluxBound="cobra_0_bound" fbc:upperFluxBound="cobra_default_ub">
        <listOfReactants>
          <speciesReference constant="true" species="M_a_2oxoADP_m" stoichiometry="1" />
        </listOfReactants>
        <listOfProducts>
          <speciesReference constant="true" species="M_a_2oxoADP_c" stoichiometry="1" />
        </listOfProducts>
      </reaction>
      <reaction fast="false" id="R_RXN00184" name="RXN00184" reversible="true" fbc:lowerFluxBound="cobra_default_lb" fbc:upperFluxBound="cobra_default_ub">
        <listOfProducts>
          <speciesReference constant="true" species="M_a_2phETOH_c" stoichiometry="1" />
        </listOfProducts>
      </reaction>
      <reaction fast="false" id="R_RXN00185" name="RXN00185" reversible="true" fbc:lowerFluxBound="cobra_default_lb" fbc:upperFluxBound="cobra_default_ub">
        <listOfReactants>
          <speciesReference constant="true" species="M_a_2phETOH_m" stoichiometry="1" />
        </listOfReactants>
        <listOfProducts>
          <speciesReference constant="true" species="M_a_2phETOH_c" stoichiometry="1" />
        </listOfProducts>
      </reaction>
      <reaction fast="false" id="R_RXN00186" name="RXN00186" reversible="false" fbc:lowerFluxBound="cobra_0_bound" fbc:upperFluxBound="cobra_default_ub">
        <listOfReactants>
          <speciesReference constant="true" species="M_NADH_m" stoichiometry="1" />
          <speciesReference constant="true" species="M_a_34hpp_m" stoichiometry="1" />
          <speciesReference constant="true" species="M_H_m" stoichiometry="1" />
        </listOfReactants>
        <listOfProducts>
          <speciesReference constant="true" species="M_a_34hpl_m" stoichiometry="1" />
          <speciesReference constant="true" species="M_NAD_m" stoichiometry="1" />
        </listOfProducts>
      </reaction>
      <reaction fast="false" id="R_RXN00187" name="RXN00187" reversible="false" fbc:lowerFluxBound="cobra_0_bound" fbc:upperFluxBound="cobra_default_ub">
        <listOfReactants>
          <speciesReference constant="true" species="M_a_34hpp_c" stoichiometry="1" />
          <speciesReference constant="true" species="M_O2_c" stoichiometry="1" />
        </listOfReactants>
        <listOfProducts>
          <speciesReference constant="true" species="M_CO2_c" stoichiometry="1" />
          <speciesReference constant="true" species="M_hgentis_c" stoichiometry="1" />
        </listOfProducts>
      </reaction>
      <reaction fast="false" id="R_RXN00188" name="RXN00188" reversible="true" fbc:lowerFluxBound="cobra_default_lb" fbc:upperFluxBound="cobra_default_ub">
        <listOfReactants>
          <speciesReference constant="true" species="M_a_34hpp_c" stoichiometry="1" />
          <speciesReference constant="true" species="M_H_c" stoichiometry="1" />
        </listOfReactants>
        <listOfProducts>
          <speciesReference constant="true" species="M_a_34hpp_m" stoichiometry="1" />
          <speciesReference constant="true" species="M_H_m" stoichiometry="1" />
        </listOfProducts>
      </reaction>
      <reaction fast="false" id="R_RXN00189" name="RXN00189" reversible="true" fbc:lowerFluxBound="cobra_default_lb" fbc:upperFluxBound="cobra_default_ub">
        <listOfReactants>
          <speciesReference constant="true" species="M_a_34hpp_c" stoichiometry="1" />
          <speciesReference constant="true" species="M_H_c" stoichiometry="1" />
        </listOfReactants>
        <listOfProducts>
          <speciesReference constant="true" species="M_H_x" stoichiometry="1" />
          <speciesReference constant="true" species="M_a_34hpp_x" stoichiometry="1" />
        </listOfProducts>
      </reaction>
      <reaction fast="false" id="R_RXN00190" name="RXN00190" reversible="true" fbc:lowerFluxBound="cobra_default_lb" fbc:upperFluxBound="cobra_default_ub">
        <listOfReactants>
          <speciesReference constant="true" species="M_a_3c3hmp_c" stoichiometry="1" />
        </listOfReactants>
      </reaction>
      <reaction fast="false" id="R_RXN00191" name="RXN00191" reversible="true" fbc:lowerFluxBound="cobra_default_lb" fbc:upperFluxBound="cobra_default_ub">
        <listOfReactants>
          <speciesReference constant="true" species="M_a_3c3hmp_c" stoichiometry="1" />
        </listOfReactants>
        <listOfProducts>
          <speciesReference constant="true" species="M_a_3c3hmp_m" stoichiometry="1" />
        </listOfProducts>
      </reaction>
      <reaction fast="false" id="R_RXN00192" name="RXN00192" reversible="true" fbc:lowerFluxBound="cobra_default_lb" fbc:upperFluxBound="cobra_default_ub">
        <listOfReactants>
          <speciesReference constant="true" species="M_a_3c4mop_c" stoichiometry="1" />
        </listOfReactants>
        <listOfProducts>
          <speciesReference constant="true" species="M_a_3c4mop_m" stoichiometry="1" />
        </listOfProducts>
      </reaction>
      <reaction fast="false" id="R_RXN00193" name="RXN00193" reversible="false" fbc:lowerFluxBound="cobra_0_bound" fbc:upperFluxBound="cobra_default_ub">
        <listOfReactants>
          <speciesReference constant="true" species="M_SAM_m" stoichiometry="1" />
          <speciesReference constant="true" species="M_a_3H45DHBZ_m" stoichiometry="1" />
        </listOfReactants>
        <listOfProducts>
          <speciesReference constant="true" species="M_H_m" stoichiometry="1" />
          <speciesReference constant="true" species="M_a_3H4H5MOBZ_m" stoichiometry="1" />
          <speciesReference constant="true" species="M_SAH_m" stoichiometry="1" />
        </listOfProducts>
      </reaction>
      <reaction fast="false" id="R_RXN00194" name="RXN00194" reversible="true" fbc:lowerFluxBound="cobra_default_lb" fbc:upperFluxBound="cobra_default_ub">
        <listOfReactants>
          <speciesReference constant="true" species="M_a_3H45DHBZ_c" stoichiometry="1" />
        </listOfReactants>
        <listOfProducts>
          <speciesReference constant="true" species="M_a_3H45DHBZ_m" stoichiometry="1" />
        </listOfProducts>
      </reaction>
      <reaction fast="false" id="R_RXN00195" name="RXN00195" reversible="false" fbc:lowerFluxBound="cobra_0_bound" fbc:upperFluxBound="cobra_default_ub">
        <listOfReactants>
          <speciesReference constant="true" species="M_a_3H4H5MOBZ_m" stoichiometry="1" />
        </listOfReactants>
        <listOfProducts>
          <speciesReference constant="true" species="M_a_2OPMP_m" stoichiometry="1" />
          <speciesReference constant="true" species="M_CO2_m" stoichiometry="1" />
        </listOfProducts>
      </reaction>
      <reaction fast="false" id="R_RXN00196" name="RXN00196" reversible="false" fbc:lowerFluxBound="cobra_0_bound" fbc:upperFluxBound="cobra_default_ub">
        <listOfReactants>
          <speciesReference constant="true" species="M_a_3c2hmp_c" stoichiometry="1" />
          <speciesReference constant="true" species="M_SAM_c" stoichiometry="1" />
        </listOfReactants>
        <listOfProducts>
          <speciesReference constant="true" species="M_SAH_c" stoichiometry="1" />
          <speciesReference constant="true" species="M_a_3ipmmest_c" stoichiometry="1" />
        </listOfProducts>
      </reaction>
      <reaction fast="false" id="R_RXN00197" name="RXN00197" reversible="true" fbc:lowerFluxBound="cobra_default_lb" fbc:upperFluxBound="cobra_default_ub">
        <listOfReactants>
          <speciesReference constant="true" species="M_a_3mbald_c" stoichiometry="1" />
        </listOfReactants>
      </reaction>
      <reaction fast="false" id="R_RXN00198" name="RXN00198" reversible="true" fbc:lowerFluxBound="cobra_default_lb" fbc:upperFluxBound="cobra_default_ub">
        <listOfReactants>
          <speciesReference constant="true" species="M_a_3mbald_c" stoichiometry="1" />
        </listOfReactants>
        <listOfProducts>
          <speciesReference constant="true" species="M_a_3mbald_m" stoichiometry="1" />
        </listOfProducts>
      </reaction>
      <reaction fast="false" id="R_RXN00199" name="RXN00199" reversible="true" fbc:lowerFluxBound="cobra_default_lb" fbc:upperFluxBound="cobra_default_ub">
        <listOfProducts>
          <speciesReference constant="true" species="M_a_3mop_c" stoichiometry="1" />
        </listOfProducts>
      </reaction>
      <reaction fast="false" id="R_RXN00200" name="RXN00200" reversible="true" fbc:lowerFluxBound="cobra_default_lb" fbc:upperFluxBound="cobra_default_ub">
        <listOfReactants>
          <speciesReference constant="true" species="M_O4HBZ_c" stoichiometry="1" />
        </listOfReactants>
        <listOfProducts>
          <speciesReference constant="true" species="M_O4HBZ_m" stoichiometry="1" />
        </listOfProducts>
      </reaction>
      <reaction fast="false" id="R_RXN00201" name="RXN00201" reversible="false" fbc:lowerFluxBound="cobra_0_bound" fbc:upperFluxBound="cobra_default_ub">
        <listOfReactants>
          <speciesReference constant="true" species="M_O4HBZ_c" stoichiometry="1" />
          <speciesReference constant="true" species="M_O2_c" stoichiometry="0.5" />
        </listOfReactants>
        <listOfProducts>
          <speciesReference constant="true" species="M_a_3H45DHBZ_c" stoichiometry="1" />
        </listOfProducts>
      </reaction>
      <reaction fast="false" id="R_RXN00202" name="RXN00202" reversible="true" fbc:lowerFluxBound="cobra_default_lb" fbc:upperFluxBound="cobra_default_ub">
        <listOfReactants>
          <speciesReference constant="true" species="M_a_4abutn_c" stoichiometry="1" />
        </listOfReactants>
        <listOfProducts>
          <speciesReference constant="true" species="M_a_4abutn_m" stoichiometry="1" />
        </listOfProducts>
      </reaction>
      <reaction fast="false" id="R_RXN00203" name="RXN00203" reversible="true" fbc:lowerFluxBound="cobra_default_lb" fbc:upperFluxBound="cobra_default_ub">
        <listOfReactants>
          <speciesReference constant="true" species="M_a_4abut_c" stoichiometry="1" />
        </listOfReactants>
        <listOfProducts>
          <speciesReference constant="true" species="M_a_4abut_m" stoichiometry="1" />
        </listOfProducts>
      </reaction>
      <reaction fast="false" id="R_RXN00204" name="RXN00204" reversible="true" fbc:lowerFluxBound="cobra_default_lb" fbc:upperFluxBound="cobra_default_ub">
        <listOfReactants>
          <speciesReference constant="true" species="M_PABA_c" stoichiometry="1" />
        </listOfReactants>
        <listOfProducts>
          <speciesReference constant="true" species="M_PABA_n" stoichiometry="1" />
        </listOfProducts>
      </reaction>
      <reaction fast="false" id="R_RXN00205" name="RXN00205" reversible="true" fbc:lowerFluxBound="cobra_default_lb" fbc:upperFluxBound="cobra_default_ub">
        <listOfReactants>
          <speciesReference constant="true" species="M_PABA_c" stoichiometry="1" />
        </listOfReactants>
        <listOfProducts>
          <speciesReference constant="true" species="M_PABA_m" stoichiometry="1" />
        </listOfProducts>
      </reaction>
      <reaction fast="false" id="R_RXN00206" name="RXN00206" reversible="true" fbc:lowerFluxBound="cobra_default_lb" fbc:upperFluxBound="cobra_default_ub">
        <listOfReactants>
          <speciesReference constant="true" species="M_a_4H2Oglt_c" stoichiometry="1" />
        </listOfReactants>
        <listOfProducts>
          <speciesReference constant="true" species="M_a_4H2Oglt_m" stoichiometry="1" />
        </listOfProducts>
      </reaction>
      <reaction fast="false" id="R_RXN00207" name="RXN00207" reversible="true" fbc:lowerFluxBound="cobra_default_lb" fbc:upperFluxBound="cobra_default_ub">
        <listOfReactants>
          <speciesReference constant="true" species="M_a_4H2Oglt_c" stoichiometry="1" />
        </listOfReactants>
        <listOfProducts>
          <speciesReference constant="true" species="M_a_4H2Oglt_x" stoichiometry="1" />
        </listOfProducts>
      </reaction>
      <reaction fast="false" id="R_RXN00208" name="RXN00208" reversible="false" fbc:lowerFluxBound="cobra_0_bound" fbc:upperFluxBound="cobra_default_ub">
        <listOfReactants>
          <speciesReference constant="true" species="M_CoA_m" stoichiometry="1" />
          <speciesReference constant="true" species="M_couCoA_m" stoichiometry="1" />
          <speciesReference constant="true" species="M_NAD_m" stoichiometry="1" />
          <speciesReference constant="true" species="M_H2O_m" stoichiometry="1" />
        </listOfReactants>
        <listOfProducts>
          <speciesReference constant="true" species="M_NADH_m" stoichiometry="1" />
          <speciesReference constant="true" species="M_ACCoA_m" stoichiometry="1" />
          <speciesReference constant="true" species="M_a_4HBZCoA_m" stoichiometry="1" />
          <speciesReference constant="true" species="M_H_m" stoichiometry="1" />
        </listOfProducts>
      </reaction>
      <reaction fast="false" id="R_RXN00209" name="RXN00209" reversible="false" fbc:lowerFluxBound="cobra_0_bound" fbc:upperFluxBound="cobra_default_ub">
        <listOfReactants>
          <speciesReference constant="true" species="M_a_4HBZCoA_m" stoichiometry="1" />
          <speciesReference constant="true" species="M_H2O_m" stoichiometry="1" />
        </listOfReactants>
        <listOfProducts>
          <speciesReference constant="true" species="M_CoA_m" stoichiometry="1" />
          <speciesReference constant="true" species="M_H_m" stoichiometry="1" />
          <speciesReference constant="true" species="M_a_4HBZ_m" stoichiometry="1" />
        </listOfProducts>
      </reaction>
      <reaction fast="false" id="R_RXN00210" name="RXN00210" reversible="true" fbc:lowerFluxBound="cobra_default_lb" fbc:upperFluxBound="cobra_default_ub">
        <listOfReactants>
          <speciesReference constant="true" species="M_a_4HBZ_c" stoichiometry="1" />
        </listOfReactants>
        <listOfProducts>
          <speciesReference constant="true" species="M_a_4HBZ_m" stoichiometry="1" />
        </listOfProducts>
      </reaction>
      <reaction fast="false" id="R_RXN00211" name="RXN00211" reversible="true" fbc:lowerFluxBound="cobra_default_lb" fbc:upperFluxBound="cobra_default_ub">
        <listOfReactants>
          <speciesReference constant="true" species="M_NAD_m" stoichiometry="1" />
          <speciesReference constant="true" species="M_a_4hglusa_m" stoichiometry="1" />
          <speciesReference constant="true" species="M_H2O_m" stoichiometry="1" />
        </listOfReactants>
        <listOfProducts>
          <speciesReference constant="true" species="M_NADH_m" stoichiometry="1" />
          <speciesReference constant="true" species="M_H_m" stoichiometry="2" />
          <speciesReference constant="true" species="M_e4hglu_m" stoichiometry="1" />
        </listOfProducts>
      </reaction>
      <reaction fast="false" id="R_RXN00212" name="RXN00212" reversible="true" fbc:lowerFluxBound="cobra_default_lb" fbc:upperFluxBound="cobra_default_ub">
        <listOfReactants>
          <speciesReference constant="true" species="M_a_4hpro_LT_c" stoichiometry="1" />
        </listOfReactants>
        <listOfProducts>
          <speciesReference constant="true" species="M_a_4hpro_LT_m" stoichiometry="1" />
        </listOfProducts>
      </reaction>
      <reaction fast="false" id="R_RXN00213" name="RXN00213" reversible="false" fbc:lowerFluxBound="cobra_0_bound" fbc:upperFluxBound="cobra_default_ub">
        <listOfReactants>
          <speciesReference constant="true" species="M_H2O_c" stoichiometry="1" />
          <speciesReference constant="true" species="M_phthr_c" stoichiometry="1" />
        </listOfReactants>
        <listOfProducts>
          <speciesReference constant="true" species="M_Pi_c" stoichiometry="1" />
          <speciesReference constant="true" species="M_a_4hthr_c" stoichiometry="1" />
        </listOfProducts>
      </reaction>
      <reaction fast="false" id="R_RXN00214" name="RXN00214" reversible="false" fbc:lowerFluxBound="cobra_0_bound" fbc:upperFluxBound="cobra_default_ub">
        <listOfReactants>
          <speciesReference constant="true" species="M_phthr_n" stoichiometry="1" />
          <speciesReference constant="true" species="M_H2O_n" stoichiometry="1" />
        </listOfReactants>
        <listOfProducts>
          <speciesReference constant="true" species="M_a_4hthr_n" stoichiometry="1" />
          <speciesReference constant="true" species="M_Pi_n" stoichiometry="1" />
        </listOfProducts>
      </reaction>
      <reaction fast="false" id="R_RXN00215" name="RXN00215" reversible="false" fbc:lowerFluxBound="cobra_0_bound" fbc:upperFluxBound="cobra_default_ub">
        <listOfReactants>
          <speciesReference constant="true" species="M_H_c" stoichiometry="1" />
          <speciesReference constant="true" species="M_a_4mop_c" stoichiometry="1" />
        </listOfReactants>
        <listOfProducts>
          <speciesReference constant="true" species="M_CO2_c" stoichiometry="1" />
          <speciesReference constant="true" species="M_a_3mbald_c" stoichiometry="1" />
        </listOfProducts>
      </reaction>
      <reaction fast="false" id="R_RXN00216" name="RXN00216" reversible="false" fbc:lowerFluxBound="cobra_0_bound" fbc:upperFluxBound="cobra_default_ub">
        <listOfProducts>
          <speciesReference constant="true" species="M_a_5aop_c" stoichiometry="1" />
          <speciesReference constant="true" species="M_H_c" stoichiometry="1" />
        </listOfProducts>
      </reaction>
      <reaction fast="false" id="R_RXN00217" name="RXN00217" reversible="true" fbc:lowerFluxBound="cobra_default_lb" fbc:upperFluxBound="cobra_default_ub">
        <listOfReactants>
          <speciesReference constant="true" species="M_a_5aop_c" stoichiometry="1" />
        </listOfReactants>
        <listOfProducts>
          <speciesReference constant="true" species="M_a_5aop_m" stoichiometry="1" />
        </listOfProducts>
      </reaction>
      <reaction fast="false" id="R_RXN00218" name="RXN00218" reversible="true" fbc:lowerFluxBound="cobra_default_lb" fbc:upperFluxBound="cobra_default_ub">
        <listOfReactants>
          <speciesReference constant="true" species="M_a_5aop_c" stoichiometry="1" />
        </listOfReactants>
        <listOfProducts>
          <speciesReference constant="true" species="M_a_5aop_n" stoichiometry="1" />
        </listOfProducts>
      </reaction>
      <reaction fast="false" id="R_RXN00219" name="RXN00219" reversible="true" fbc:lowerFluxBound="cobra_default_lb" fbc:upperFluxBound="cobra_default_ub">
        <listOfReactants>
          <speciesReference constant="true" species="M_a_6pgl_c" stoichiometry="1" />
        </listOfReactants>
        <listOfProducts>
          <speciesReference constant="true" species="M_a_6pgl_r" stoichiometry="1" />
        </listOfProducts>
      </reaction>
      <reaction fast="false" id="R_RXN00220" name="RXN00220" reversible="true" fbc:lowerFluxBound="cobra_default_lb" fbc:upperFluxBound="cobra_default_ub">
        <listOfProducts>
          <speciesReference constant="true" species="M_a_8aonn_c" stoichiometry="1" />
          <speciesReference constant="true" species="M_H_c" stoichiometry="1" />
        </listOfProducts>
      </reaction>
      <reaction fast="false" id="R_RXN00221" name="RXN00221" reversible="false" fbc:lowerFluxBound="cobra_0_bound" fbc:upperFluxBound="cobra_default_ub">
        <listOfReactants>
          <speciesReference constant="true" species="M_H2O_c" stoichiometry="1" />
          <speciesReference constant="true" species="M_a_4aabutn_c" stoichiometry="1" />
        </listOfReactants>
        <listOfProducts>
          <speciesReference constant="true" species="M_AC_c" stoichiometry="1" />
          <speciesReference constant="true" species="M_a_4abut_c" stoichiometry="1" />
        </listOfProducts>
      </reaction>
      <reaction fast="false" id="R_RXN00222" name="RXN00222" reversible="false" fbc:lowerFluxBound="cobra_0_bound" fbc:upperFluxBound="cobra_default_ub">
        <listOfReactants>
          <speciesReference constant="true" species="M_H2O_c" stoichiometry="1" />
          <speciesReference constant="true" species="M_aact_c" stoichiometry="1" />
          <speciesReference constant="true" species="M_O2_c" stoichiometry="1" />
        </listOfReactants>
        <listOfProducts>
          <speciesReference constant="true" species="M_H2O2_c" stoichiometry="1" />
          <speciesReference constant="true" species="M_mthgxl_c" stoichiometry="1" />
          <speciesReference constant="true" species="M_NH4_c" stoichiometry="1" />
        </listOfProducts>
      </reaction>
      <reaction fast="false" id="R_RXN00223" name="RXN00223" reversible="false" fbc:lowerFluxBound="cobra_0_bound" fbc:upperFluxBound="cobra_default_ub">
        <listOfReactants>
          <speciesReference constant="true" species="M_L2aADP_c" stoichiometry="1" />
          <speciesReference constant="true" species="M_NADPH_c" stoichiometry="1" />
          <speciesReference constant="true" species="M_H_c" stoichiometry="1" />
          <speciesReference constant="true" species="M_ATP_c" stoichiometry="1" />
        </listOfReactants>
        <listOfProducts>
          <speciesReference constant="true" species="M_PPi_c" stoichiometry="1" />
          <speciesReference constant="true" species="M_L2aADP6sa_c" stoichiometry="1" />
          <speciesReference constant="true" species="M_NADP_c" stoichiometry="1" />
          <speciesReference constant="true" species="M_AMP_c" stoichiometry="1" />
        </listOfProducts>
      </reaction>
      <reaction fast="false" id="R_RXN00224" name="RXN00224" reversible="false" fbc:lowerFluxBound="cobra_0_bound" fbc:upperFluxBound="cobra_default_ub">
        <listOfReactants>
          <speciesReference constant="true" species="M_L2aADP_c" stoichiometry="1" />
          <speciesReference constant="true" species="M_H_c" stoichiometry="1" />
          <speciesReference constant="true" species="M_ATP_c" stoichiometry="1" />
          <speciesReference constant="true" species="M_NADH_c" stoichiometry="1" />
        </listOfReactants>
        <listOfProducts>
          <speciesReference constant="true" species="M_PPi_c" stoichiometry="1" />
          <speciesReference constant="true" species="M_L2aADP6sa_c" stoichiometry="1" />
          <speciesReference constant="true" species="M_NAD_c" stoichiometry="1" />
          <speciesReference constant="true" species="M_AMP_c" stoichiometry="1" />
        </listOfProducts>
      </reaction>
      <reaction fast="false" id="R_RXN00225" name="RXN00225" reversible="true" fbc:lowerFluxBound="cobra_default_lb" fbc:upperFluxBound="cobra_default_ub">
        <listOfReactants>
          <speciesReference constant="true" species="M_GLU_c" stoichiometry="1" />
          <speciesReference constant="true" species="M_a_2oxoADP_c" stoichiometry="1" />
        </listOfReactants>
        <listOfProducts>
          <speciesReference constant="true" species="M_L2aADP_c" stoichiometry="1" />
          <speciesReference constant="true" species="M_AKG_c" stoichiometry="1" />
        </listOfProducts>
      </reaction>
      <reaction fast="false" id="R_RXN00226" name="RXN00226" reversible="false" fbc:lowerFluxBound="cobra_0_bound" fbc:upperFluxBound="cobra_default_ub">
        <listOfReactants>
          <speciesReference constant="true" species="M_AKG_c" stoichiometry="1" />
          <speciesReference constant="true" species="M_a_4abut_c" stoichiometry="1" />
        </listOfReactants>
        <listOfProducts>
          <speciesReference constant="true" species="M_sucsal_c" stoichiometry="1" />
          <speciesReference constant="true" species="M_GLU_c" stoichiometry="1" />
        </listOfProducts>
      </reaction>
      <reaction fast="false" id="R_RXN00227" name="RXN00227" reversible="true" fbc:lowerFluxBound="cobra_default_lb" fbc:upperFluxBound="cobra_default_ub">
        <listOfProducts>
          <speciesReference constant="true" species="M_abt_c" stoichiometry="1" />
        </listOfProducts>
      </reaction>
      <reaction fast="false" id="R_RXN00228" name="RXN00228" reversible="false" fbc:lowerFluxBound="cobra_0_bound" fbc:upperFluxBound="cobra_default_ub">
        <listOfReactants>
          <speciesReference constant="true" species="M_a_4abutn_m" stoichiometry="1" />
          <speciesReference constant="true" species="M_NAD_m" stoichiometry="1" />
          <speciesReference constant="true" species="M_H2O_m" stoichiometry="1" />
        </listOfReactants>
        <listOfProducts>
          <speciesReference constant="true" species="M_a_4abut_m" stoichiometry="1" />
          <speciesReference constant="true" species="M_NADH_m" stoichiometry="1" />
          <speciesReference constant="true" species="M_H_m" stoichiometry="2" />
        </listOfProducts>
      </reaction>
      <reaction fast="false" id="R_RXN00229" name="RXN00229" reversible="false" fbc:lowerFluxBound="cobra_0_bound" fbc:upperFluxBound="cobra_default_ub">
        <listOfReactants>
          <speciesReference constant="true" species="M_a_4abutn_m" stoichiometry="1" />
          <speciesReference constant="true" species="M_NADP_m" stoichiometry="1" />
          <speciesReference constant="true" species="M_H2O_m" stoichiometry="1" />
        </listOfReactants>
        <listOfProducts>
          <speciesReference constant="true" species="M_a_4abut_m" stoichiometry="1" />
          <speciesReference constant="true" species="M_NADPH_m" stoichiometry="1" />
          <speciesReference constant="true" species="M_H_m" stoichiometry="2" />
        </listOfProducts>
      </reaction>
      <reaction fast="false" id="R_RXN00230" name="RXN00230" reversible="true" fbc:lowerFluxBound="cobra_default_lb" fbc:upperFluxBound="cobra_default_ub">
        <listOfProducts>
          <speciesReference constant="true" species="M_H_c" stoichiometry="1" />
          <speciesReference constant="true" species="M_a_4abut_c" stoichiometry="1" />
        </listOfProducts>
      </reaction>
      <reaction fast="false" id="R_RXN00231" name="RXN00231" reversible="false" fbc:lowerFluxBound="cobra_0_bound" fbc:upperFluxBound="cobra_default_ub">
        <listOfReactants>
          <speciesReference constant="true" species="M_ACCoA_c" stoichiometry="2" />
        </listOfReactants>
        <listOfProducts>
          <speciesReference constant="true" species="M_CoA_c" stoichiometry="1" />
          <speciesReference constant="true" species="M_AACoA_c" stoichiometry="1" />
        </listOfProducts>
      </reaction>
      <reaction fast="false" id="R_RXN00232" name="RXN00232" reversible="false" fbc:lowerFluxBound="cobra_0_bound" fbc:upperFluxBound="cobra_default_ub">
        <listOfReactants>
          <speciesReference constant="true" species="M_ACCoA_m" stoichiometry="2" />
        </listOfReactants>
        <listOfProducts>
          <speciesReference constant="true" species="M_AACoA_m" stoichiometry="1" />
          <speciesReference constant="true" species="M_CoA_m" stoichiometry="1" />
        </listOfProducts>
      </reaction>
      <reaction fast="false" id="R_RXN00233" name="RXN00233" reversible="false" fbc:lowerFluxBound="cobra_0_bound" fbc:upperFluxBound="cobra_default_ub">
        <listOfReactants>
          <speciesReference constant="true" species="M_AACoA_m" stoichiometry="1" />
        </listOfReactants>
        <listOfProducts>
          <speciesReference constant="true" species="M_AACoA_c" stoichiometry="1" />
        </listOfProducts>
      </reaction>
      <reaction fast="false" id="R_RXN00234" name="RXN00234" reversible="true" fbc:lowerFluxBound="cobra_default_lb" fbc:upperFluxBound="cobra_default_ub">
        <listOfProducts>
          <speciesReference constant="true" species="M_ACAL_c" stoichiometry="1" />
        </listOfProducts>
      </reaction>
      <reaction fast="false" id="R_RXN00235" name="RXN00235" reversible="true" fbc:lowerFluxBound="cobra_default_lb" fbc:upperFluxBound="cobra_default_ub">
        <listOfReactants>
          <speciesReference constant="true" species="M_ACAL_m" stoichiometry="1" />
        </listOfReactants>
        <listOfProducts>
          <speciesReference constant="true" species="M_ACAL_c" stoichiometry="1" />
        </listOfProducts>
      </reaction>
      <reaction fast="false" id="R_RXN00236" name="RXN00236" reversible="true" fbc:lowerFluxBound="cobra_default_lb" fbc:upperFluxBound="cobra_default_ub">
        <listOfReactants>
          <speciesReference constant="true" species="M_ACCoA_c" stoichiometry="1" />
          <speciesReference constant="true" species="M_ATP_c" stoichiometry="1" />
          <speciesReference constant="true" species="M_HCO3_c" stoichiometry="1" />
        </listOfReactants>
        <listOfProducts>
          <speciesReference constant="true" species="M_MALCoA_c" stoichiometry="1" />
          <speciesReference constant="true" species="M_H_c" stoichiometry="1" />
          <speciesReference constant="true" species="M_ADP_c" stoichiometry="1" />
          <speciesReference constant="true" species="M_Pi_c" stoichiometry="1" />
        </listOfProducts>
      </reaction>
      <reaction fast="false" id="R_RXN00237" name="RXN00237" reversible="true" fbc:lowerFluxBound="cobra_default_lb" fbc:upperFluxBound="cobra_default_ub">
        <listOfReactants>
          <speciesReference constant="true" species="M_HCO3_m" stoichiometry="1" />
          <speciesReference constant="true" species="M_ATP_m" stoichiometry="1" />
          <speciesReference constant="true" species="M_ACCoA_m" stoichiometry="1" />
        </listOfReactants>
        <listOfProducts>
          <speciesReference constant="true" species="M_ADP_m" stoichiometry="1" />
          <speciesReference constant="true" species="M_MALCoA_m" stoichiometry="1" />
          <speciesReference constant="true" species="M_H_m" stoichiometry="1" />
          <speciesReference constant="true" species="M_Pi_m" stoichiometry="1" />
        </listOfProducts>
      </reaction>
      <reaction fast="false" id="R_RXN00238" name="RXN00238" reversible="true" fbc:lowerFluxBound="cobra_default_lb" fbc:upperFluxBound="cobra_default_ub">
        <listOfReactants>
          <speciesReference constant="true" species="M_ACCoA_c" stoichiometry="1" />
        </listOfReactants>
        <listOfProducts>
          <speciesReference constant="true" species="M_ACCoA_n" stoichiometry="1" />
        </listOfProducts>
      </reaction>
      <reaction fast="false" id="R_RXN00238c" name="RXN00238c" reversible="true" fbc:lowerFluxBound="cobra_default_lb" fbc:upperFluxBound="cobra_default_ub">
        <listOfReactants>
          <speciesReference constant="true" species="M_ACCoA_c" stoichiometry="1" />
        </listOfReactants>
        <listOfProducts>
          <speciesReference constant="true" species="M_ACCoA_m" stoichiometry="1" />
        </listOfProducts>
      </reaction>
      <reaction fast="false" id="R_RXN00239" name="RXN00239" reversible="false" fbc:lowerFluxBound="cobra_0_bound" fbc:upperFluxBound="cobra_default_ub">
        <listOfReactants>
          <speciesReference constant="true" species="M_aces_c" stoichiometry="1" />
        </listOfReactants>
      </reaction>
      <reaction fast="false" id="R_RXN00240" name="RXN00240" reversible="true" fbc:lowerFluxBound="cobra_default_lb" fbc:upperFluxBound="cobra_default_ub">
        <listOfReactants>
          <speciesReference constant="true" species="M_acgam6p_c" stoichiometry="1" />
        </listOfReactants>
        <listOfProducts>
          <speciesReference constant="true" species="M_acgam1p_c" stoichiometry="1" />
        </listOfProducts>
      </reaction>
      <reaction fast="false" id="R_RXN00241" name="RXN00241" reversible="true" fbc:lowerFluxBound="cobra_default_lb" fbc:upperFluxBound="cobra_default_ub">
        <listOfReactants>
          <speciesReference constant="true" species="M_acgam6p_n" stoichiometry="1" />
        </listOfReactants>
        <listOfProducts>
          <speciesReference constant="true" species="M_acgam1p_n" stoichiometry="1" />
        </listOfProducts>
      </reaction>
      <reaction fast="false" id="R_RXN00242" name="RXN00242" reversible="false" fbc:lowerFluxBound="cobra_0_bound" fbc:upperFluxBound="cobra_default_ub">
        <listOfReactants>
          <speciesReference constant="true" species="M_ATP_m" stoichiometry="1" />
          <speciesReference constant="true" species="M_acglu_m" stoichiometry="1" />
        </listOfReactants>
        <listOfProducts>
          <speciesReference constant="true" species="M_acg5p_m" stoichiometry="1" />
          <speciesReference constant="true" species="M_ADP_m" stoichiometry="1" />
        </listOfProducts>
      </reaction>
      <reaction fast="false" id="R_RXN00243" name="RXN00243" reversible="false" fbc:lowerFluxBound="cobra_0_bound" fbc:upperFluxBound="cobra_default_ub">
        <listOfReactants>
          <speciesReference constant="true" species="M_GLU_m" stoichiometry="1" />
          <speciesReference constant="true" species="M_ACCoA_m" stoichiometry="1" />
        </listOfReactants>
        <listOfProducts>
          <speciesReference constant="true" species="M_CoA_m" stoichiometry="1" />
          <speciesReference constant="true" species="M_acglu_m" stoichiometry="1" />
          <speciesReference constant="true" species="M_H_m" stoichiometry="1" />
        </listOfProducts>
      </reaction>
      <reaction fast="false" id="R_RXN00244" name="RXN00244" reversible="false" fbc:lowerFluxBound="cobra_0_bound" fbc:upperFluxBound="cobra_default_ub">
        <listOfReactants>
          <speciesReference constant="true" species="M_H_m" stoichiometry="1" />
          <speciesReference constant="true" species="M_PYR_m" stoichiometry="1" />
          <speciesReference constant="true" species="M_a_2obut_m" stoichiometry="1" />
        </listOfReactants>
        <listOfProducts>
          <speciesReference constant="true" species="M_a_2ahbut_m" stoichiometry="1" />
          <speciesReference constant="true" species="M_CO2_m" stoichiometry="1" />
        </listOfProducts>
      </reaction>
      <reaction fast="false" id="R_RXN00244c" name="RXN00244c" reversible="false" fbc:lowerFluxBound="cobra_0_bound" fbc:upperFluxBound="cobra_default_ub">
        <listOfReactants>
          <speciesReference constant="true" species="M_PYR_c" stoichiometry="1" />
          <speciesReference constant="true" species="M_a_2obut_c" stoichiometry="1" />
          <speciesReference constant="true" species="M_H_c" stoichiometry="1" />
        </listOfReactants>
        <listOfProducts>
          <speciesReference constant="true" species="M_a_2ahbut_c" stoichiometry="1" />
          <speciesReference constant="true" species="M_CO2_c" stoichiometry="1" />
        </listOfProducts>
      </reaction>
      <reaction fast="false" id="R_RXN00245" name="RXN00245" reversible="false" fbc:lowerFluxBound="cobra_0_bound" fbc:upperFluxBound="cobra_default_ub">
        <listOfReactants>
          <speciesReference constant="true" species="M_iamac_c" stoichiometry="1" />
          <speciesReference constant="true" species="M_H2O_c" stoichiometry="1" />
        </listOfReactants>
        <listOfProducts>
          <speciesReference constant="true" species="M_AC_c" stoichiometry="1" />
          <speciesReference constant="true" species="M_iamoh_c" stoichiometry="1" />
          <speciesReference constant="true" species="M_H_c" stoichiometry="1" />
        </listOfProducts>
      </reaction>
      <reaction fast="false" id="R_RXN00246" name="RXN00246" reversible="false" fbc:lowerFluxBound="cobra_0_bound" fbc:upperFluxBound="cobra_default_ub">
        <listOfReactants>
          <speciesReference constant="true" species="M_H2O_c" stoichiometry="1" />
          <speciesReference constant="true" species="M_ibutac_c" stoichiometry="1" />
        </listOfReactants>
        <listOfProducts>
          <speciesReference constant="true" species="M_AC_c" stoichiometry="1" />
          <speciesReference constant="true" species="M_H_c" stoichiometry="1" />
          <speciesReference constant="true" species="M_ibutoh_c" stoichiometry="1" />
        </listOfProducts>
      </reaction>
      <reaction fast="false" id="R_RXN00247" name="RXN00247" reversible="false" fbc:lowerFluxBound="cobra_0_bound" fbc:upperFluxBound="cobra_default_ub">
        <listOfReactants>
          <speciesReference constant="true" species="M_H2O_c" stoichiometry="1" />
          <speciesReference constant="true" species="M_aces_c" stoichiometry="1" />
        </listOfReactants>
        <listOfProducts>
          <speciesReference constant="true" species="M_AC_c" stoichiometry="1" />
          <speciesReference constant="true" species="M_ETOH_c" stoichiometry="1" />
          <speciesReference constant="true" species="M_H_c" stoichiometry="1" />
        </listOfProducts>
      </reaction>
      <reaction fast="false" id="R_RXN00248" name="RXN00248" reversible="false" fbc:lowerFluxBound="cobra_0_bound" fbc:upperFluxBound="cobra_default_ub">
        <listOfReactants>
          <speciesReference constant="true" species="M_H_m" stoichiometry="1" />
          <speciesReference constant="true" species="M_PYR_m" stoichiometry="2" />
        </listOfReactants>
        <listOfProducts>
          <speciesReference constant="true" species="M_CO2_m" stoichiometry="1" />
          <speciesReference constant="true" species="M_alac_S_m" stoichiometry="1" />
        </listOfProducts>
      </reaction>
      <reaction fast="false" id="R_RXN00248c" name="RXN00248c" reversible="false" fbc:lowerFluxBound="cobra_0_bound" fbc:upperFluxBound="cobra_default_ub">
        <listOfReactants>
          <speciesReference constant="true" species="M_PYR_c" stoichiometry="2" />
          <speciesReference constant="true" species="M_H_c" stoichiometry="1" />
        </listOfReactants>
        <listOfProducts>
          <speciesReference constant="true" species="M_alac_S_c" stoichiometry="1" />
          <speciesReference constant="true" species="M_CO2_c" stoichiometry="1" />
        </listOfProducts>
      </reaction>
      <reaction fast="false" id="R_RXN00249" name="RXN00249" reversible="false" fbc:lowerFluxBound="cobra_0_bound" fbc:upperFluxBound="cobra_default_ub">
        <listOfReactants>
          <speciesReference constant="true" species="M_ACCoA_m" stoichiometry="1" />
          <speciesReference constant="true" species="M_H2O_m" stoichiometry="1" />
        </listOfReactants>
        <listOfProducts>
          <speciesReference constant="true" species="M_CoA_m" stoichiometry="1" />
          <speciesReference constant="true" species="M_H_m" stoichiometry="1" />
          <speciesReference constant="true" species="M_AC_m" stoichiometry="1" />
        </listOfProducts>
      </reaction>
      <reaction fast="false" id="R_RXN00250" name="RXN00250" reversible="true" fbc:lowerFluxBound="cobra_default_lb" fbc:upperFluxBound="cobra_default_ub">
        <listOfReactants>
          <speciesReference constant="true" species="M_ACCoA_c" stoichiometry="1" />
          <speciesReference constant="true" species="M_ACP_c" stoichiometry="1" />
        </listOfReactants>
        <listOfProducts>
          <speciesReference constant="true" species="M_CoA_c" stoichiometry="1" />
          <speciesReference constant="true" species="M_ACACP_c" stoichiometry="1" />
        </listOfProducts>
      </reaction>
      <reaction fast="false" id="R_RXN00251" name="RXN00251" reversible="true" fbc:lowerFluxBound="cobra_default_lb" fbc:upperFluxBound="cobra_default_ub">
        <listOfReactants>
          <speciesReference constant="true" species="M_ACCoA_m" stoichiometry="1" />
          <speciesReference constant="true" species="M_ACP_m" stoichiometry="1" />
        </listOfReactants>
        <listOfProducts>
          <speciesReference constant="true" species="M_CoA_m" stoichiometry="1" />
          <speciesReference constant="true" species="M_ACACP_m" stoichiometry="1" />
        </listOfProducts>
      </reaction>
      <reaction fast="false" id="R_RXN00252" name="RXN00252" reversible="false" fbc:lowerFluxBound="cobra_0_bound" fbc:upperFluxBound="cobra_default_ub">
        <listOfReactants>
          <speciesReference constant="true" species="M_ACACP_c" stoichiometry="1" />
        </listOfReactants>
        <listOfProducts>
          <speciesReference constant="true" species="M_ACACP_m" stoichiometry="1" />
        </listOfProducts>
      </reaction>
[truncated: 881,332 more chars]
